# Supplementary material for: Global research status and frontiers on microvascular invasion of hepatocellular carcinoma: A bibliometric and visualized analysis
Source: Front Oncol. 2022 Dec 14;12:1037145. doi: 10.3389/fonc.2022.1037145 (PMC9795233; doi:10.3389/fonc.2022.1037145)
Supplement: Supplementary file 1 [file DataSheet_1.zip]

Archive with 26 entries (25 files):
- data1.txt
- data2.txt
- data3.txt
- data4/
- data4/download2012u3pt1.txt
- data4/download2013u60pt1.txt
- data4/download2014u62pt1.txt
- data4/download2014u65pt1.txt
- data4/download2015u78pt1.txt
- data4/download2015u85pt1.txt
- data4/download2016u102pt1.txt
- data4/download2016u108pt1.txt
- data4/download2017u108pt1.txt
- data4/download2017u110pt1.txt
- data4/download2018u110pt1.txt
- data4/download2018u98pt1.txt
- data4/download2019u155pt1.txt
- data4/download2019u163pt1.txt
- data4/download2020u159pt1.txt
- data4/download2020u169pt1.txt
- data4/download2021u208pt1.txt
- data4/download2021u212pt1.txt
- data4/download2022u49pt1.txt
- data4/download2022u63pt1.txt
- data4/errors.log.txt
- data4/log.txt
