# Supplementary material for: Global research status and frontiers on microvascular invasion of hepatocellular carcinoma: A bibliometric and visualized analysis
Source: Front Oncol. 2022 Dec 14;12:1037145. doi: 10.3389/fonc.2022.1037145 (PMC9795233; doi:10.3389/fonc.2022.1037145)
Supplement: Supplementary file 1 [file DataSheet_1.zip › data1.txt]

FN Clarivate Analytics Web of Science
VR 1.0
PT J
AU Ozgun, G
   Reyhan, NH
   Ozdemir, BH
   Haberal, M
AF Ozgun, Gonca
   Reyhan, Nihan Haberal
   Ozdemir, Binnaz Handan
   Haberal, Mehmet
TI Liver Transplant for Hepatocellular Carcinoma: Pathologic Point Of View
SO EXPERIMENTAL AND CLINICAL TRANSPLANTATION
LA English
DT Article
DE Hepatic malignancies; Hepatocellular carcinoma; Microvascular invasion;
   Tumor grading
ID MICROVASCULAR INVASION; RECURRENCE; BIOPSY; EXPERIENCE; PREDICTORS;
   OUTCOMES; INDEX; SIZE
AB Primary liver cancer is the fifth most common cancer overall and the second most common cause of cancer mortality worldwide. Hepatocellular carcinoma accounts for up to 90% of all primary hepatic malignancies and represents a major international health problem. It is a complex and heterogeneous malignancy, frequently occurs in the setting of a chronically diseased organ, and has multiple confounding factors. Liver transplant for hepato cellular carcinoma has been established as a standard treatment in selected patients. Liver resection and locoregional therapies could be other options for treatment. Pathologic evaluation of hepatocellular carcinoma is a complicated process that includes tumor grading and evaluation of microvascular invasion. Although macrovascular invasion can be detected with imaging techniques, microvascular invasion is diagnosed pathologically. Pathologic evaluation provides additional information about the tumor biology, using immunohistochemical and molecular methods to predict patient outcomes. Hepatocellular carcinoma requires a multidisciplinary approach to determine the most appropriate treatment, as well as requires accurate timing of various treatments for optimal outcomes.
C1 [Ozgun, Gonca; Reyhan, Nihan Haberal; Ozdemir, Binnaz Handan] Baskent Univ, Med Sch, Dept Pathol, 79,St 7-4, TR-06490 Ankara, Turkey.
   [Haberal, Mehmet] Baskent Univ, Med Sch, Dept Transplant Surg, Ankara, Turkey.
RP Ozgun, G (corresponding author), Baskent Univ, Med Sch, Dept Pathol, 79,St 7-4, TR-06490 Ankara, Turkey.
EM gbarit@gmail.com
RI Ozdemir, B Handan/X-8540-2019; Reyhan, Asuman Nihan
   Haberal/AAK-4587-2021; Haberal, Mehmet/AAJ-8097-2021
OI Ozdemir, B Handan/0000-0002-7528-3557; Reyhan, Asuman Nihan
   Haberal/0000-0001-9852-9911; Haberal, Mehmet/0000-0002-3462-7632
CR Andreou A, 2016, CLIN TRANSPLANT, V30, P819, DOI 10.1111/ctr.12755
   Andreou A, 2015, HPB, V17, P168, DOI 10.1111/hpb.12345
   Duffy JP, 2007, ANN SURG, V246, P502, DOI 10.1097/SLA.0b013e318148c704
   Osorio FMF, 2015, EXP CLIN TRANSPLANT, V13, P421, DOI 10.6002/ect.2015.0045
   Feng J, 2016, PLOS ONE, V11
   Ferrell L, 2007, DIAGNOSTIC HISTOPATH, P417
   Iguchi T, 2015, TRANSPLANTATION, V99, P1236, DOI 10.1097/TP.0000000000000489
   Kaibori M, 2010, J SURG ONCOL, V102, P462, DOI 10.1002/jso.21631
   Krasnodebski M, 2016, TRANSPL P, V48, P1713, DOI 10.1016/j.transproceed.2016.01.067
   Lee SH, 2017, CLIN TRANSPLANT, V31, DOI 10.1111/ctr.12852
   Lim C, 2014, WORLD J SURG, V38, P2910, DOI 10.1007/s00268-014-2704-y
   Luo YH, 2015, INT J CLIN EXP MED, V8, P10235
   McHugh PP, 2010, HPB, V12, P56, DOI 10.1111/j.1477-2574.2009.00128.x
   Moray G, 2015, EXP CLIN TRANSPLANT, V13, P30, DOI 10.6002/ect.tdtd2015.O22
   Rowe LR, 2007, DIAGN CYTOPATHOL, V35, P717, DOI 10.1002/dc.20717
   Saborido BP, 2005, TRANSPL P, V37, P3874, DOI 10.1016/j.transproceed.2005.09.169
   Sangiovanni A, 2016, LIVER INT, V36, P124, DOI 10.1111/liv.13028
   Silva MA, 2008, GUT, V57, P1592, DOI 10.1136/gut.2008.149062
   Takahashi H, 2004, JPN J CLIN ONCOL, V34, P551, DOI 10.1093/jjco/hyh096
   Wang LY, 2015, PLOS ONE, V10, DOI 10.1371/journal.pone.0132638
   Wang YL, 2012, WORLD J GASTROENTERO, V18, P2408, DOI 10.3748/wjg.v18.i19.2408
   Wu TH, 2016, SURG TODAY, V46, P1275, DOI 10.1007/s00595-016-1320-x
   Xiao L, 2009, TRANSPL P, V41, P1717, DOI 10.1016/j.transproceed.2009.03.058
   YAMADA N, 1993, J GASTROEN HEPATOL, V8, P195, DOI 10.1111/j.1440-1746.1993.tb01513.x
   Zaydfudim VM, 2016, ANN SURG, V264, P650, DOI 10.1097/SLA.0000000000001866
NR 25
TC 4
Z9 6
U1 0
U2 4
PU BASKENT UNIV
PI ANKARA
PA TASKENT CADDESI NO 77, KAT 4, BAHCELIEVLER, ANKARA, 06490, TURKEY
SN 1304-0855
J9 EXP CLIN TRANSPLANT
JI Exp. Clin. Transplant.
PD MAR
PY 2017
VL 15
SU 2
BP 50
EP 54
DI 10.6002/ect.TOND16.L12
PG 5
WC Transplantation
WE Science Citation Index Expanded (SCI-EXPANDED)
SC Transplantation
GA ES2CU
UT WOS:000399334300010
PM 28301999
DA 2022-05-02
ER

PT J
AU Yan, L
   Xie, F
   Yang, C
   Yu, LH
   Zheng, T
   Fu, J
   Yang, JM
AF Yan, Long
   Xie, Feng
   Yang, Cheng
   Yu, Lihan
   Zheng, Tao
   Fu, Jun
   Yang, Jiamei
TI The comparison of surgical patients with primary hepatic squamous cell
   carcinoma or adenosquamous carcinoma and surgical patients with
   hepatocellular carcinoma
SO WORLD JOURNAL OF SURGICAL ONCOLOGY
LA English
DT Article
DE Hepatic squamous cell carcinoma (SCC); Adenosquamous carcinoma (ASC);
   Hepatocellar carcinoma (HCC)
ID LIVER; CANCER; CHEMOTHERAPY
AB Background: There are still several controversies and ambiguities in the aspects of primary hepatic squamous cell carcinoma and primary hepatic adenosquamous carcinoma. To further clarify the specific features of these two infrequent diseases and provide beneficial propose for clinical decision, we did this retrospective study.
   Methods: We reviewed the clinical features and outcomes of three primary hepatic squamous cell carcinoma (SCC) patients and six primary hepatic adenosquamous carcinoma (ASC) patients from January 1998 to December 2011 in Eastern Hepatobiliary Surgery Hospital in China. Meanwhile, 40 hepatocellular carcinoma (HCC) patients and 26 metastatic hepatic SCC or ASC patients who were hospitalized in the same period were also reviewed to make a comparison. In order to find out the definite survival information of SCC and ASC patients, 30 previous studies containing 37 primary hepatic SCC (16) and ASC (21) patients were reviewed, and their information of survival was analyzed together with the included patients in our hospital.
   Results: Serum tumor markers showed significant differences between primary hepatic SCC/ASC and HCC patients, especially for serum alpha fetal protein (AFP) level and carbohydrate antigen 19-9 (CA 19-9). On the pathologic performance, primary SCC/ASC tumor was rarely accompanied with tumor capsule. They presented peripheral hepatic lymph node metastasis more likely and showed low proportion of microvascular invasion. The median survival time of primary hepatic SCC/ASC patients after liver resection (LR) was 15 months. And the 1-, 3-, 5-year survival rates after LR were 60%, 24%, and 12%, respectively. Significant difference was not discovered when SCC and ASC patients were compared with HCC patients (P = 0.294). The median survival time after LR for primary SCC and ASC patients was respectively 23 months and 13 months.
   Conclusions: The comprehensive application of some clinical characteristics, histopathologic features, and imaging findings may be useful for us in making definite diagnoses for primary hepatic SCC and ASC patients preoperatively. And the treatment of liver resection was effective for those patients who met the selection criteria for liver resection.
C1 [Yan, Long; Xie, Feng; Yang, Cheng; Yu, Lihan; Zheng, Tao; Fu, Jun; Yang, Jiamei] Second Mil Med Univ, Eastern Hepatobiliary Hosp, Dept Special Treatment & Liver Transplantat, Shanghai 200438, Peoples R China.
RP Yang, JM (corresponding author), Second Mil Med Univ, Eastern Hepatobiliary Hosp, Dept Special Treatment & Liver Transplantat, 255 Changhai Rd, Shanghai 200438, Peoples R China.
EM 13386272885@189.cn
FU China Postdoctoral Science FundChina Postdoctoral Science Foundation
   [20100470107]; China Postdoctoral Science Special Fund [201104750]; CSCO
   Fund [Y-B2011-006]; Mengchao Fund for outstanding young scholar; CFHPC
   Fund [CFHPC 20132193]
FX This work was supported in part by grants from the China Postdoctoral
   Science Fund (20100470107), China Postdoctoral Science Special Fund
   (201104750), CSCO Fund (Y-B2011-006), Mengchao Fund for outstanding
   young scholar and the CFHPC Fund (CFHPC 20132193). The funders had no
   role in study design, data collection and analysis, decision to publish,
   or preparation of the manuscript.
CR Bosch FX, 2004, GASTROENTEROLOGY, V127, pS5, DOI 10.1053/j.gastro.2004.09.011
   Boscolo G, 2005, TUMORI J, V91, P71, DOI 10.1177/030089160509100113
   de Boer WB, 2000, PATHOLOGY, V32, P147, DOI 10.1080/003130200104439
   Demir G, 2005, J CLIN GASTROENTEROL, V39, P924, DOI 10.1097/01.mcg.0000180805.56952.04
   Duan Li-wei, 2012, Zhonghua Gan Zang Bing Za Zhi, V20, P477
   EDMONDSON HA, 1954, CANCER-AM CANCER SOC, V7, P462, DOI 10.1002/1097-0142(195405)7:3<462::AID-CNCR2820070308>3.0.CO;2-E
   Fleming ID, 2001, J SURG ONCOL, V77, P233, DOI 10.1002/jso.1101
   Furlanetto A, 2002, VIRCHOWS ARCH, V441, P296, DOI 10.1007/s00428-002-0668-z
   HAMAYA K, 1991, ACTA PATHOL JAPON, V41, P834
   Iimuro Yuji, 2011, Case Rep Gastroenterol, V5, P628, DOI 10.1159/000334425
   Isa T, 1997, J CLIN GASTROENTEROL, V25, P623, DOI 10.1097/00004836-199712000-00015
   Kobayashi M, 2005, J CLIN GASTROENTEROL, V39, P544, DOI 10.1097/01.mcg.0000165705.74079.fc
   Kwon Oh Sang, 2001, Korean Journal of Internal Medicine, V16, P270
   Lee HL, 2006, WORLD J GASTROENTERO, V12, P5419, DOI 10.3748/wjg.v12.i33.5419
   Lee JI, 2012, WORLD J GASTROENTERO, V18, P4751, DOI 10.3748/wjg.v18.i34.4751
   LYNCH MJ, 1988, AM J GASTROENTEROL, V83, P426
   Maeda T, 1997, CANCER, V80, P364, DOI 10.1002/(SICI)1097-0142(19970801)80:3<364::AID-CNCR3>3.3.CO;2-P
   Naik S, 2009, J GASTROINTEST LIVER, V18, P487
   Nakai T, 2004, BRIT J RADIOL, V77, P516, DOI 10.1259/bjr/63282776
   Nieweg O, 1992, HPB Surg, V5, P203, DOI 10.1155/1992/32474
   Ochiai T, 1996, HEPATO-GASTROENTEROL, V43, P663
   Park SY, 2012, CLIN MOL HEPATOL, V18, P326, DOI 10.3350/cmh.2012.18.3.326
   Sasaki H, 1994, J HEP BIL PANCR SURG, V2, P179
   Sato M, 2001, Nihon Shokakibyo Gakkai Zasshi, V98, P964
   SONG E, 1984, CANCER, V53, P542, DOI 10.1002/1097-0142(19840201)53:3<542::AID-CNCR2820530328>3.0.CO;2-3
   Spaggiari M, 2011, ONKOLOGIE, V34, P193, DOI 10.1159/000326999
   Suzuki Eiji, 2002, J Hepatobiliary Pancreat Surg, V9, P769, DOI 10.1007/s005340200108
   Takahashi H, 1997, J GASTROENTEROL, V32, P843, DOI 10.1007/BF02936966
   Tan Y, 2013, ABDOM IMAGING, V38, P511, DOI 10.1007/s00261-012-9918-y
   Vick DJ, 1999, ARCH PATHOL LAB MED, V123, P1115
   Weimann A, 1996, HPB Surg, V10, P45, DOI 10.1155/1996/97680
   Yagi H, 2004, EUR J GASTROEN HEPAT, V16, P1051, DOI 10.1097/00042737-200410000-00016
   Yamamoto K, 1996, HEPATO-GASTROENTEROL, V43, P658
   Yeh CN, 2003, WORLD J SURG, V27, P168, DOI 10.1007/s00268-002-6585-0
   Yokota H, 2007, CLIN IMAG, V31, P279, DOI 10.1016/j.clinimag.2007.01.007
   Yuki N, 2006, HEPATOL RES, V36, P322, DOI 10.1016/j.hepres.2006.08.004
   Zhang XS, 2009, PATHOL RES PRACT, V205, P498, DOI 10.1016/j.prp.2008.12.003
   Zhang Z, 2001, PATHOL INT, V51, P961, DOI 10.1046/j.1440-1827.2001.01302.x
   Zhu KL, 2012, WORLD J GASTROENTERO, V18, P5830, DOI 10.3748/wjg.v18.i40.5830
NR 39
TC 9
Z9 10
U1 0
U2 2
PU BMC
PI LONDON
PA CAMPUS, 4 CRINAN ST, LONDON N1 9XW, ENGLAND
SN 1477-7819
J9 WORLD J SURG ONCOL
JI World J. Surg. Oncol.
PD FEB 28
PY 2015
VL 13
AR 90
DI 10.1186/s12957-015-0464-2
PG 8
WC Oncology; Surgery
WE Science Citation Index Expanded (SCI-EXPANDED)
SC Oncology; Surgery
GA CD3XG
UT WOS:000351016500001
PM 25890009
OA Green Published, gold
DA 2022-05-02
ER

PT J
AU Cho, CS
AF Cho, Clifford S.
TI Prognostication Systems as Applied to Primary and Metastatic Hepatic
   Malignancies
SO SURGICAL ONCOLOGY CLINICS OF NORTH AMERICA
LA English
DT Article
DE Prognostication; Hepatic; Malignancy; Primary; Metastatic
ID COLORECTAL LIVER METASTASES; FORMING INTRAHEPATIC CHOLANGIOCARCINOMA;
   LARGE HEPATOCELLULAR-CARCINOMA; LONG-TERM SURVIVAL; SURGICAL-TREATMENT;
   STAGING SYSTEM; MICROVASCULAR INVASION; PARTIAL-HEPATECTOMY; SCORING
   SYSTEM; CLINICOPATHOLOGICAL FEATURES
AB Staging systems are an attempt to incorporate the biology and therapy for cancer in a way that enables categorization and prediction of oncologic outcomes. Because of unusual disease biology and complexities related to treatment intervention, efforts to develop reliable staging systems for hepatic malignancies have been challenging. This article discusses the ways in which improved understanding of these diseases has informed the evolution of prognostication systems as applied to hepatocellular carcinoma, cholangiocarcinoma, and hepatic colorectal adenocarcinoma.
C1 Univ Wisconsin, Sch Med & Publ Hlth, Dept Surg, Sect Surg Oncol, Madison, WI 53792 USA.
RP Cho, CS (corresponding author), Univ Wisconsin, Sch Med & Publ Hlth, Dept Surg, Sect Surg Oncol, J4-703 Clin Sci Ctr,600 Highland Ave, Madison, WI 53792 USA.
EM cho@surgery.wisc.edu
CR Ahmad SA, 2001, J GASTROINTEST SURG, V5, P468, DOI 10.1016/S1091-255X(01)80084-6
   Allen PJ, 2003, J GASTROINTEST SURG, V7, P109, DOI 10.1016/S1091-255X(02)00121-X
   Ambiru S, 1999, DIS COLON RECTUM, V42, P632, DOI 10.1007/BF02234142
   Andres A, 2008, ANN SURG ONCOL, V15, P134, DOI 10.1245/s10434-007-9607-1
   BISMUTH H, 1975, SURG GYNECOL OBSTET, V140, P170
   Blazer DG, 2008, J CLIN ONCOL, V26, P5344, DOI 10.1200/JCO.2008.17.5299
   Bozorgzadeh A, 2007, LIVER TRANSPLANT, V13, P807, DOI 10.1002/lt.21054
   Brouquet A, 2011, J CLIN ONCOL, V29, P1083, DOI 10.1200/JCO.2010.32.6132
   Burke EC, 1998, ANN SURG, V228, P385, DOI 10.1097/00000658-199809000-00011
   CADY B, 1992, ARCH SURG-CHICAGO, V127, P561
   Cescon M, 2009, ARCH SURG-CHICAGO, V144, P906, DOI 10.1001/archsurg.2009.99
   Cha C, 2003, J AM COLL SURGEONS, V197, P753, DOI 10.1016/j.jamcollsurg.2003.07.003
   CHEN MF, 1989, ARCH SURG-CHICAGO, V124, P1025
   CHERQUI D, 1995, ARCH SURG-CHICAGO, V130, P1073
   Child C. G., 1964, LIVER PORTAL HYPERTE, P50
   Cho C, 2013, MAINGOTS ABDOMINAL O, P927
   Cho CS, 2008, J AM COLL SURGEONS, V206, P281, DOI 10.1016/j.jamcollsurg.2007.07.031
   Cho CS, 2001, J GASTROINTEST SURG, V5, P594, DOI 10.1016/S1091-255X(01)80101-3
   Cho SY, 2010, ANN SURG ONCOL, V17, P1823, DOI 10.1245/s10434-010-0938-y
   Choti MA, 2002, ANN SURG, V235, P759, DOI 10.1097/00000658-200206000-00002
   Cillo U, 2005, WORLD J GASTROENTERO, V11, P6920, DOI 10.3748/wjg.v11.i44.6920
   Cucchetti A, 2010, J HEPATOL, V52, P880, DOI 10.1016/j.jhep.2009.12.037
   DeOliveira ML, 2011, HEPATOLOGY, V53, P1363, DOI 10.1002/hep.24227
   Esnaola NF, 2002, J GASTROINTEST SURG, V6, P224, DOI 10.1016/S1091-255X(01)00015-4
   Fleming I, 2002, AM JOINT COMMITTEE C, V6th, P131
   Fleming ID, 1998, AJCC CANC STAGING MA, P98
   Fong Y, 1999, ANN SURG, V230, P309, DOI 10.1097/00000658-199909000-00004
   Gallagher DJ, 2009, ANN SURG ONCOL, V16, P1844, DOI 10.1245/s10434-009-0348-1
   Grobmyer SR, 2006, ANN SURG, V244, P260, DOI 10.1097/01.sla.0000217606.59625.9d
   House MG, 2010, J AM COLL SURGEONS, V210, P744, DOI 10.1016/j.jamcollsurg.2009.12.040
   Hyder O, 2014, JAMA SURG, V149, P432, DOI 10.1001/jamasurg.2013.5168
   International Union against Cancer, 1997, TNM CLASSIFICATION M
   Iwatsuki S, 1999, J AM COLL SURGEONS, V189, P291, DOI 10.1016/S1072-7515(99)00089-7
   Jaeck D, 2003, ANN SURG ONCOL, V10, P1007, DOI 10.1245/ASO.2003.09.903
   Jarnagin WR, 2001, ANN SURG, V234, P507, DOI 10.1097/00000658-200110000-00010
   Jiang W, 2011, ANN ONCOL, V22, P1644, DOI 10.1093/annonc/mdq650
   Kamath PS, 2001, HEPATOLOGY, V33, P464, DOI 10.1053/jhep.2001.22172
   Karapetis CS, 2008, NEW ENGL J MED, V359, P1757, DOI 10.1056/NEJMoa0804385
   Kattan MW, 2008, ANN SURG, V247, P282, DOI 10.1097/SLA.0b013e31815ed67b
   Katz SC, 2009, ANN SURG, V249, P617, DOI 10.1097/SLA.0b013e31819ed22f
   Khambata-Ford S, 2007, J CLIN ONCOL, V25, P3230, DOI 10.1200/JCO.2006.10.5437
   Kubo S, 2000, CANCER-AM CANCER SOC, V88, P1016, DOI 10.1002/(SICI)1097-0142(20000301)88:5<1016::AID-CNCR10>3.0.CO;2-V
   Kudo M, 2003, J GASTROENTEROL, V38, P207, DOI 10.1007/s005350300038
   Kusano T, 2009, EJSO-EUR J SURG ONC, V35, P1179, DOI 10.1016/j.ejso.2009.04.008
   Lau H, 1998, CANCER, V83, P2303
   Lee NH, 1998, BRIT J SURG, V85, P1654
   Levi F, 2011, CANCER CHEMOTH PHARM, V67, P339, DOI 10.1007/s00280-010-1327-8
   Liau KH, 2005, CANCER-AM CANCER SOC, V104, P1948, DOI 10.1002/cncr.21415
   Llovet JM, 1999, SEMIN LIVER DIS, V19, P329, DOI 10.1055/s-2007-1007122
   Makuuchi Masatoshi, 2003, J Hepatobiliary Pancreat Surg, V10, P26
   Mazzaferro V, 1996, NEW ENGL J MED, V334, P693, DOI 10.1056/NEJM199603143341104
   Merkel S, 2009, J SURG ONCOL, V100, P349, DOI 10.1002/jso.21346
   Nagashima I, 2004, J HEPATO-BILIARY-PAN, V11, P79, DOI 10.1007/s00534-002-0778-7
   Nathan H, 2009, ANN SURG ONCOL, V16, P14, DOI 10.1245/s10434-008-0180-z
   Nordlinger B, 1996, CANCER, V77, P1254, DOI 10.1002/(SICI)1097-0142(19960401)77:7<1254::AID-CNCR5>3.0.CO;2-I
   Ohtsuka M, 2002, BRIT J SURG, V89, P1525, DOI 10.1046/j.1365-2168.2002.02268.x
   Okabayashi T, 2001, CANCER-AM CANCER SOC, V92, P2374, DOI 10.1002/1097-0142(20011101)92:9<2374::AID-CNCR1585>3.0.CO;2-L
   OKUDA K, 1985, CANCER, V56, P918, DOI 10.1002/1097-0142(19850815)56:4<918::AID-CNCR2820560437>3.0.CO;2-E
   Pawlik TM, 2005, LIVER TRANSPLANT, V11, P1086, DOI 10.1002/lt.20472
   Pawlik TM, 2005, ARCH SURG-CHICAGO, V140, P450, DOI 10.1001/archsurg.140.5.450
   Perrone F, 2000, HEPATOLOGY, V31, P840
   Poon RTP, 2002, J AM COLL SURGEONS, V194, P592, DOI 10.1016/S1072-7515(02)01163-8
   PUGH RNH, 1973, BRIT J SURG, V60, P646, DOI 10.1002/bjs.1800600817
   Pulitano C, 2010, HPB, V12, P244, DOI 10.1111/j.1477-2574.2010.00155.x
   Rahbari NN, 2014, BMC CANCER, V14, DOI 10.1186/1471-2407-14-174
   Rees M, 2008, ANN SURG, V247, P125, DOI 10.1097/SLA.0b013e31815aa2c2
   Regimbeau JM, 1999, J HEPATOL, V31, P1062, DOI 10.1016/S0168-8278(99)80319-5
   RINGE B, 1991, WORLD J SURG, V15, P270, DOI 10.1007/BF01659064
   Sasaki Y, 2006, ANN SURG, V244, P771, DOI 10.1097/01.sla.0000225126.56483.b3
   Saxena A, 2010, J GASTROINTEST SURG, V14, P1128, DOI 10.1007/s11605-010-1203-1
   SCHEELE J, 1995, WORLD J SURG, V19, P59, DOI 10.1007/BF00316981
   SCHLAG P, 1990, EUR J SURG ONCOL, V16, P360
   Shah SA, 2007, SURGERY, V141, P330, DOI 10.1016/j.surg.2006.06.028
   Shen XH, 2010, WORLD J SURG, V34, P1028, DOI 10.1007/s00268-010-0400-0
   SHIJO H, 1991, JPN J CLIN ONCOL, V21, P94, DOI 10.1093/oxfordjournals.jjco.a039452
   Shirabe K, 2010, ANN SURG ONCOL, V17, P1816, DOI 10.1245/s10434-010-0929-z
   Small RM, 2009, J SURG ONCOL, V99, P93, DOI 10.1002/jso.21207
   Su CH, 1996, ANN SURG, V223, P384, DOI 10.1097/00000658-199604000-00007
   Sumie S, 2008, ANN SURG ONCOL, V15, P1375, DOI 10.1245/s10434-008-9846-9
   Suzuki S, 2002, WORLD J SURG, V26, P687, DOI 10.1007/s00268-001-0291-1
   Tamura S, 2001, ARCH SURG-CHICAGO, V136, P25, DOI 10.1001/archsurg.136.1.25
   Thomay AA, 2014, J GASTROINTEST SURG, V18, P69, DOI 10.1007/s11605-013-2329-8
   Tomlinson JS, 2007, J CLIN ONCOL, V25, P4575, DOI 10.1200/JCO.2007.11.0833
   Trotti, 2010, AJCC CANC STAGING MA, P191
   Tsai MS, 2007, ANN SURG ONCOL, V14, P786, DOI 10.1245/s10434-006-9215-5
   Tsai TJ, 2000, SURGERY, V127, P603, DOI 10.1067/msy.2000.105498
   Tsao JI, 2000, ANN SURG, V232, P166, DOI 10.1097/00000658-200008000-00003
   Uenishi T, 2000, SURG TODAY, V30, P892, DOI 10.1007/s005950070040
   Uenishi T, 2001, BRIT J SURG, V88, P969, DOI 10.1046/j.0007-1323.2001.01784.x
   VAUTHEY JN, 1995, AM J SURG, V169, P28, DOI 10.1016/S0002-9610(99)80106-8
   Vauthey JN, 2002, J CLIN ONCOL, V20, P1527, DOI 10.1200/JCO.20.6.1527
   Vigano L, 2012, ANN SURG ONCOL, V19, P2786, DOI 10.1245/s10434-012-2382-7
   Wang YZ, 2013, J CLIN ONCOL, V31, P1188, DOI 10.1200/JCO.2012.41.5984
   Weber SM, 2001, J AM COLL SURGEONS, V193, P384, DOI 10.1016/S1072-7515(01)01016-X
   Yamada H, 2001, WORLD J SURG, V25, P1129, DOI 10.1007/BF03215859
   Yang YB, 2007, SURGERY, V141, P196, DOI 10.1016/j.surg.2006.06.033
   Yao FY, 2001, HEPATOLOGY, V33, P1394, DOI 10.1053/jhep.2001.24563
NR 97
TC 0
Z9 0
U1 0
U2 4
PU W B SAUNDERS CO-ELSEVIER INC
PI PHILADELPHIA
PA 1600 JOHN F KENNEDY BOULEVARD, STE 1800, PHILADELPHIA, PA 19103-2899 USA
SN 1055-3207
EI 1558-5042
J9 SURG ONCOL CLIN N AM
JI Surg. Oncol. Clin. N. Am.
PD JAN
PY 2015
VL 24
IS 1
BP 41
EP +
DI 10.1016/j.soc.2014.09.010
PG 17
WC Oncology; Surgery
WE Science Citation Index Expanded (SCI-EXPANDED)
SC Oncology; Surgery
GA AU7WY
UT WOS:000345810300005
PM 25444468
DA 2022-05-02
ER

PT J
AU Rubin, J
   Ayoub, N
   Kaldas, F
   Saab, S
AF Rubin, Joshua
   Ayoub, Noel
   Kaldas, Fady
   Saab, Sammy
TI Management of Recurrent Hepatocellular Carcinoma in Liver Transplant
   Recipients: A Systematic Review
SO EXPERIMENTAL AND CLINICAL TRANSPLANTATION
LA English
DT Review
DE Liver cancer; Recurrence; Liver transplantation
ID SIROLIMUS-BASED IMMUNOSUPPRESSION; UNITED-STATES; MICROVASCULAR
   INVASION; CIRRHOTIC-PATIENTS; ALPHA-FETOPROTEIN; ADJUVANT THERAPY;
   RADIOFREQUENCY ABLATION; SELECTION CRITERIA; STEROID WITHDRAWAL;
   VASCULAR INVASION
AB Hepatocellular carcinoma is the most common form of liver cancer, representing 70% to 85% of primary hepatic malignancies in adults. Liver transplant is an optimal treatment for patients with hepatocellular carcinoma because it eliminates the malignancy as well as the often-underlying liver cirrhosis and restores normal liver function. Since the development of strict selection criteria in hepatocellular carcinoma patients undergoing liver transplant with the implementation of the Milan criteria, patient survival and recurrence rates after liver transplant have dramatically improved. However, several research groups are now seeking to expand this criteria to include more patients with larger tumors who may achieve similar postliver transplant survival rates as those patients meeting current eligibility requirements. Currently, in approximately 20% of patients, hepatocellular carcinoma recurrence is still the rate-limiting event that clearly affects patient survival.
   Given the limited number of grafts available for transplant, the poor prognosis of untreated hepatocellular carcinoma, and the recent notion of expanding selection criteria, strategies for reducing the rate of, monitoring and treating hepatocellular carcinoma recurrence, in both pretransplants and posttransplants, are explored in this review. We review the available literature to better understand current strategies available to optimize long-term clinical outcomes.
C1 [Rubin, Joshua; Saab, Sammy] Univ Calif Los Angeles, Med Ctr, Dept Med, Los Angeles, CA 90095 USA.
   [Ayoub, Noel; Kaldas, Fady; Saab, Sammy] Univ Calif Los Angeles, Med Ctr, Dept Surg, Los Angeles, CA 90095 USA.
RP Saab, S (corresponding author), Univ Calif Los Angeles, Med Ctr, Pfleger Liver Inst, 200 Med Plaza,Suite 214, Los Angeles, CA 90095 USA.
OI Ayoub, Noel/0000-0003-1867-994X
CR Bharat A, 2006, J AM COLL SURGEONS, V203, P411, DOI 10.1016/j.jamcollsurg.2006.06.016
   Bhattacharjya S, 2004, DIGEST SURG, V21, P152, DOI 10.1159/000078741
   Bolondi L, 2003, ALIMENT PHARM THERAP, V17, P145, DOI 10.1046/j.1365-2036.17.s2.8.x
   Borentain P, 2011, CLIN RES HEPATOL GAS, V35, P234, DOI 10.1016/j.clinre.2010.12.007
   Broelsch CE, 2005, J HEPATOL, V43, P569, DOI 10.1016/j.jhep.2005.07.016
   Chan EY, 2008, LIVER TRANSPLANT, V14, P956, DOI 10.1002/lt.21449
   Chinnakotla S, 2009, LIVER TRANSPLANT, V15, P1834, DOI 10.1002/lt.21953
   Cillo U, 2004, ANN SURG, V239, P150, DOI 10.1097/01.sla.0000109146.72827.76
   Davis GL, 2010, GASTROENTEROLOGY, V138, P513, DOI 10.1053/j.gastro.2009.09.067
   Decaens T, 2005, LIVER TRANSPLANT, V11, P767, DOI 10.1002/lt.20418
   Duffy JP, 2007, ANN SURG, V246, P502, DOI 10.1097/SLA.0b013e318148c704
   Duvoux C, 2011, LIVER TRANSPLANT, V17, pS147, DOI 10.1002/lt.22367
   El-Serag H, 2003, ANN INTERN MED, V139, P817, DOI 10.7326/0003-4819-139-10-200311180-00009
   Esnaola NF, 2002, J GASTROINTEST SURG, V6, P224, DOI 10.1016/S1091-255X(01)00015-4
   Freeman RB, 2006, LIVER TRANSPLANT, V12, P1504, DOI 10.1002/lt.20847
   Freeman RB, 2006, LIVER TRANSPLANT, V12, pS8, DOI 10.1002/lt.20936
   Germani G, 2011, LIVER TRANSPLANT, V17, pS58, DOI 10.1002/lt.22336
   Groth CG, 1999, TRANSPLANTATION, V67, P1036, DOI 10.1097/00007890-199904150-00017
   Guba M, 2002, NAT MED, V8, P128, DOI 10.1038/nm0202-128
   Han K, 2007, CAN J GASTROENTEROL, V21, P39, DOI 10.1155/2007/206383
   Helton WS, 2002, J GASTROINTEST SURG, V6, P232
   Hemming AW, 2001, ANN SURG, V233, P652, DOI 10.1097/00000658-200105000-00009
   Hsieh CB, 2008, EJSO-EUR J SURG ONC, V34, P906, DOI 10.1016/j.ejso.2007.11.014
   Ioannou GN, 2008, GASTROENTEROLOGY, V134, P1342, DOI 10.1053/j.gastro.2008.02.013
   Jonas S, 2001, HEPATOLOGY, V33, P1080, DOI 10.1053/jhep.2001.23561
   Kim JM, 2010, TRANSPL P, V42, P4132, DOI 10.1016/j.transproceed.2010.10.018
   Kim R, 2010, ONCOLOGY-BASEL, V79, P62, DOI 10.1159/000319548
   Kneteman NM, 2004, LIVER TRANSPLANT, V10, P1301, DOI 10.1002/lt.20237
   Ko HK, 2007, KOREAN J RADIOL, V8, P320, DOI 10.3348/kjr.2007.8.4.320
   Kornberg A, 2010, EJSO-EUR J SURG ONC, V36, P275, DOI 10.1016/j.ejso.2009.10.001
   Ladabaum U, 2011, CLIN TRANSPLANT, V25, P283, DOI 10.1111/j.1399-0012.2010.01212.x
   Lao OB, 2009, CLIN TRANSPLANT, V23, P874, DOI 10.1111/j.1399-0012.2009.00993.x
   Leung JY, 2004, LIVER TRANSPLANT, V10, P1343, DOI 10.1002/lt.20311
   Liang WH, 2012, LIVER TRANSPLANT, V18, P62, DOI 10.1002/lt.22441
   Lohe F, 2007, CLIN TRANSPLANT, V21, P696, DOI 10.1111/j.1399-0012.2007.00707.x
   Lu DSK, 2005, HEPATOLOGY, V41, P1130, DOI 10.1002/hep.20688
   Majno PE, 1997, ANN SURG, V226, P688, DOI 10.1097/00000658-199712000-00006
   Margarit C, 2002, WORLD J SURG, V26, P257
   Mazzaferro V, 2004, ANN SURG, V240, P900, DOI 10.1097/01.sla.0000143301.56154.95
   MAZZAFERRO V, 1994, TRANSPLANT P, V26, P3557
   Mazzaferro V, 1996, NEW ENGL J MED, V334, P693, DOI 10.1056/NEJM199603143341104
   McAlister VC, 2001, LIVER TRANSPLANT, V7, P701, DOI 10.1053/jlts.2001.26510
   Merani S, 2011, J HEPATOL, V55, P814, DOI 10.1016/j.jhep.2010.12.040
   Millonig G, 2007, LIVER TRANSPLANT, V13, P272, DOI 10.1002/lt.21033
   Movahedi Z, 2010, EXP CLIN TRANSPLANT, V8, P83
   Nocera A, 2008, TRANSPL P, V40, P1950, DOI 10.1016/j.transproceed.2008.05.005
   Partitt JR, 2007, LIVER TRANSPLANT, V13, P543, DOI 10.1002/lt.21078
   Pawlik TM, 2005, LIVER TRANSPLANT, V11, P1086, DOI 10.1002/lt.20472
   Perz JF, 2006, J HEPATOL, V45, P529, DOI 10.1016/j.jhep.2006.05.013
   Piardi T, 2010, EUR SURG RES, V44, P52, DOI 10.1159/000264635
   Porrett PM, 2006, LIVER TRANSPLANT, V12, P665, DOI 10.1002/lt.20636
   Ravaioli M, 2004, TRANSPLANTATION, V78, P1780, DOI 10.1097/01.TP.0000145892.97114.EE
   Regalia E, 1998, J Hepatobiliary Pancreat Surg, V5, P29, DOI 10.1007/PL00009947
   Roayaie S, 2004, LIVER TRANSPLANT, V10, P534, DOI 10.1002/lt.20128
   Saab S, 2010, EXP CLIN TRANSPLANT, V8, P307
   Saidi RF, 2010, TRANSPL P, V42, P4582, DOI 10.1016/j.transproceed.2010.09.147
   Schnitzbauer AA, 2010, BMC CANCER, V10, DOI 10.1186/1471-2407-10-190
   Schwartz M, 2007, AM J TRANSPLANT, V7, P1875, DOI 10.1111/j.1600-6143.2007.01863.x
   Shah SA, 2007, J GASTROINTEST SURG, V11, P464, DOI 10.1007/s11605-006-0033-7
   Sharma P, 2012, DIGEST DIS SCI, V57, P806
   Shetty K, 2004, LIVER TRANSPLANT, V10, P911, DOI 10.1002/lt.20140
   Shimoda M, 2004, LIVER TRANSPLANT, V10, P1478, DOI 10.1002/lt.20303
   Shirabe K, 2007, J SURG ONCOL, V95, P235, DOI 10.1002/jso.20655
   Soderdahl G, 2006, TRANSPLANT INT, V19, P288, DOI 10.1111/j.1432-2277.2006.00279.x
   Thuluvath PJ, 2010, AM J TRANSPLANT, V10, P1003, DOI 10.1111/j.1600-6143.2010.03037.x
   Toso C, 2007, TRANSPLANTATION, V83, P1162, DOI 10.1097/01.tp.0000262607.95372.e0
   Toso C, 2010, HEPATOLOGY, V51, P1237, DOI 10.1002/hep.23437
   Toso C, 2009, HEPATOLOGY, V49, P832, DOI 10.1002/hep.22693
   Trotter JF, 2001, LIVER TRANSPLANT, V7, P343, DOI 10.1053/jlts.2001.23012
   Truesdale AE, 2011, TRANSPL INT, V24, P991, DOI 10.1111/j.1432-2277.2011.01299.x
   Vibert E, 2010, AM J TRANSPLANT, V10, P129, DOI 10.1111/j.1600-6143.2009.02750.x
   Vivarelli M, 2008, ANN SURG, V248, P857, DOI 10.1097/SLA.0b013e3181896278
   Vivarelli M, 2010, TRANSPLANTATION, V89, P227, DOI 10.1097/TP.0b013e3181c3c540
   Wang YB, 2010, WORLD J GASTROENTERO, V16, P5518, DOI 10.3748/wjg.v16.i43.5518
   Watson CJE, 1999, TRANSPLANTATION, V67, P505, DOI 10.1097/00007890-199902270-00002
   Xu J, 2007, HEPATOLOGY, V45, P269, DOI 10.1002/hep.21465
   Yao FY, 2005, LIVER TRANSPLANT, V11, P1505, DOI 10.1002/lt.20526
   Yao FY, 2005, AM J TRANSPLANT, V5, P795, DOI 10.1111/j.1600-6143.2005.00750.x
   Yao FY, 2001, HEPATOLOGY, V33, P1394, DOI 10.1053/jhep.2001.24563
   Yao FY, 2002, LIVER TRANSPLANT, V8, P765, DOI 10.1053/jlts.2002.34892
   Yeganeh M, 2009, AM J TRANSPLANT, V9, P2851, DOI 10.1111/j.1600-6143.2009.02860.x
   Yoo HY, 2003, J CLIN ONCOL, V21, P4329, DOI 10.1200/JCO.2003.11.137
   Yoon DH, 2010, JPN J CLIN ONCOL, V40, P768, DOI 10.1093/jjco/hyq055
   Zarrinpar A, 2011, HEPATOB PANCREAT DIS, V10, P234, DOI 10.1016/S1499-3872(11)60039-8
   Zavaglia C, 2005, AM J GASTROENTEROL, V100, P2708, DOI 10.1111/j.1572-0241.2005.00289.x
   Zhang Q, 2011, INVEST NEW DRUG, V29, P1360, DOI 10.1007/s10637-011-9726-1
   Chen ZS, 2007, WORLD J GASTROENTERO, V13, P5273, DOI 10.3748/wjg.v13.i39.5273
   Zhou B, 2010, J VASC INTERV RADIOL, V21, P333, DOI 10.1016/j.jvir.2009.11.006
   Zhou J, 2006, WORLD J GASTROENTERO, V12, P3114, DOI 10.3748/wjg.v12.i19.3114
   Zimmerman MA, 2008, LIVER TRANSPLANT, V14, P633, DOI 10.1002/lt.21420
   Zimmerman MA, 2008, ARCH SURG-CHICAGO, V143, P182, DOI 10.1001/archsurg.2007.39
   Zimmerman MA, 2007, TRANSPL INT, V20, P747, DOI 10.1111/j.1432-2277.2007.00505.x
NR 92
TC 19
Z9 19
U1 0
U2 4
PU BASKENT UNIV
PI ANKARA
PA TASKENT CADDESI NO 77, KAT 4, BAHCELIEVLER, ANKARA, 06490, TURKEY
SN 1304-0855
J9 EXP CLIN TRANSPLANT
JI Exp. Clin. Transplant.
PD DEC
PY 2012
VL 10
IS 6
BP 531
EP 543
DI 10.6002/ect.2012.0085
PG 13
WC Transplantation
WE Science Citation Index Expanded (SCI-EXPANDED)
SC Transplantation
GA 100AO
UT WOS:000315667300002
PM 23216564
DA 2022-05-02
ER

PT J
AU Zheng, YW
   Ma, MZ
   Xu, YT
   Liu, TT
   Xu, KS
   Yu, GS
   Zheng, SZ
   Li, GB
   Liu, J
   Dong, JH
AF Zheng, Yuan-Wen
   Ma, Ming-Ze
   Xu, Yan-Tian
   Liu, Tian-Tian
   Xu, Ke-Sen
   Yu, Guang-Sheng
   Zheng, Shun-Zhen
   Li, Guang-Bing
   Liu, Jun
   Dong, Jia-Hong
TI CXCL6 is upregulated in hepatocellular carcinoma and promotes invasion
   of liver cancer cells via targeting MMP9
SO INTERNATIONAL JOURNAL OF CLINICAL AND EXPERIMENTAL PATHOLOGY
LA English
DT Article
DE CXCL6; hepatocellular carcinoma; tumor invasion; metastasis
ID GRANULOCYTE CHEMOTACTIC PROTEIN-2; HEPATIC STELLATE CELLS; MICROVASCULAR
   INVASION; CHEMOKINE GCP-2/CXCL6; DOWN-REGULATION; MACROVASCULAR
   INVASION; MULTIPLE TUMORS; POOR-PROGNOSIS; MIGRATION; EXPRESSION
AB Hepatocellular carcinoma (HCC) is a common primary liver neoplasm characterized by high morbidity and mortality. HCC also featured by high proliferation capacity and metastatic potentials. The prognosis of HCC is still poor partly due to few effective treatment measures. It is important to find new treatment targets for prevention of HCC proliferation and invasion. In our study, we investigated oncogene CXCL6, an important member of CXC chemokine, which was significantly upregulated in primary HCC tissues and related with tumor size and invasion. Besides, the HCC patients with high CXCL6 expression have poor prognosis compared with low expression patients. Furthermore, we revealed that the migration and invasion of HCC cells were inhibited when CXCL6 was knocked-down. The promotive effect of CXCL6 in HCC cells was carried out through activating MMP9. All the results above suggest that CXCL6 plays important roles in promoting HCC proliferation and invasion, and may act as a therapeutic target against HCC proliferation and metastasis.
C1 [Zheng, Yuan-Wen; Xu, Yan-Tian; Yu, Guang-Sheng; Zheng, Shun-Zhen; Li, Guang-Bing; Liu, Jun] Shandong Univ, Shandong Prov Hosp, Dept Liver Transplantat & Hepatobiliary Surg, 324 Jing Wu Rd, Jinan 250021, Shandong, Peoples R China.
   [Ma, Ming-Ze] Shandong Univ, Shandong Prov Hosp, Dept Gastroenterol, Hlth Care Bldg, Jinan 250021, Shandong, Peoples R China.
   [Xu, Ke-Sen; Dong, Jia-Hong] Shandong Univ, Qilu Hosp, Dept Hepatobiliary Surg, Jinan 250021, Shandong, Peoples R China.
   [Liu, Tian-Tian] Shandong Univ, Sch Med, Dept Pathol, Jinan 250021, Shandong, Peoples R China.
   [Dong, Jia-Hong] Tsinghua Univ, Beijing Tsinghua Changgung Hosp, Dept Hepatobiliary Surg, Beijing 102218, Peoples R China.
RP Liu, J (corresponding author), Shandong Univ, Shandong Prov Hosp, Dept Liver Transplantat & Hepatobiliary Surg, 324 Jing Wu Rd, Jinan 250021, Shandong, Peoples R China.; Dong, JH (corresponding author), Tsinghua Univ, Beijing Tsinghua Changgung Hosp, Dept Hepatobiliary Surg, Beijing 102218, Peoples R China.
EM 280715708@qq.com; dongjh20151222@126.com
RI Ma, Ming-Ze/ABC-4612-2021
FU National Natural Science FoundationNational Natural Science Foundation
   of China (NSFC) [81373172]
FX This work is funded by National Natural Science Foundation (Number,
   81373172).
CR Asaoka Y, 2014, PLOS ONE, V9, DOI 10.1371/journal.pone.0111662
   Besnard AG, 2013, J LEUKOCYTE BIOL, V94, P1317, DOI 10.1189/jlb.0313140
   Bruix J, 2015, GUT, V64, P522, DOI 10.1136/gutjnl-2014-308381
   Catusse J, 2004, BIOCHEM PHARMACOL, V68, P1947, DOI 10.1016/j.bcp.2004.07.003
   Chen CK, 2014, HEPATOLOGY, V59, P974, DOI 10.1002/hep.26738
   Chen CY, 2015, ONCOL LETT, V9, P721, DOI 10.3892/ol.2014.2733
   Chen JS, 2014, MOL CELL BIOCHEM, V393, P283, DOI 10.1007/s11010-014-2071-x
   Chou CT, 2014, AM J ROENTGENOL, V203, pW253, DOI 10.2214/AJR.13.10595
   Collin M, 2008, J REPROD IMMUNOL, V79, P37, DOI 10.1016/j.jri.2008.08.003
   Dai B, 2014, INT J CLIN EXP PATHO, V7, P5645
   Fan XD, 2007, J BIOL CHEM, V282, P11658, DOI 10.1074/jbc.M607705200
   Gao J, 2013, MOL CELL BIOCHEM, V376, P21, DOI 10.1007/s11010-012-1545-y
   Gijsbers K, 2004, EUR J IMMUNOL, V34, P1992, DOI 10.1002/eji.200324807
   Gijsbers K, 2005, EXP CELL RES, V303, P331, DOI 10.1016/j.yexcr.2004.09.027
   Han SS, 2014, ONCOL REP, V31, P641, DOI 10.3892/or.2013.2872
   Han SS, 2013, MOL MED REP, V8, P81, DOI 10.3892/mmr.2013.1471
   Jovic S, 2016, MUCOSAL IMMUNOL, V9, P112, DOI 10.1038/mi.2015.43
   Kebschull M, 2009, J PERIODONTAL RES, V44, P465, DOI 10.1111/j.1600-0765.2008.01134.x
   Lin JJ, 2014, MAR DRUGS, V12, P4783, DOI 10.3390/md12094783
   Linge HM, 2008, ANTIMICROB AGENTS CH, V52, P2599, DOI 10.1128/AAC.00028-08
   Liu QQ, 2014, CHINESE J CANCER RES, V26, P410, DOI 10.3978/j.issn.1000-9604.2014.08.01
   Liu WT, 2015, CANCER LETT, V358, P136, DOI 10.1016/j.canlet.2014.12.019
   Liu ZY, 2014, FEBS LETT, V588, P3089, DOI 10.1016/j.febslet.2014.06.037
   Liu ZK, 2015, INT J ONCOL, V46, P1710, DOI 10.3892/ijo.2015.2853
   Ma CQ, 2014, CELL DEATH DIS, V5, DOI 10.1038/cddis.2014.91
   Meng KW, 2014, GASTROENT RES PRACT, V2014, DOI 10.1155/2014/604971
   Mittal P, 2008, AM J REPROD IMMUNOL, V60, P246, DOI 10.1111/j.1600-0897.2008.00620.x
   Onishi H, 2015, HEPATOL INT, V9, P105, DOI 10.1007/s12072-014-9592-y
   Pote N, 2015, J HEPATOL, V62, P848, DOI 10.1016/j.jhep.2014.11.005
   Sasaki K, 2014, J HEPATO-BIL-PAN SCI, V21, P142, DOI 10.1002/jhbp.13
   Song FN, 2014, PLOS ONE, V9, DOI 10.1371/journal.pone.0108507
   Sun Y, 2014, ONCOL LETT, V7, P1936, DOI 10.3892/ol.2014.2037
   Tanaka Y, 2014, J GASTROEN HEPATOL, V29, P52
   Tian H, 2014, CELL PHYSIOL BIOCHEM, V34, P1536, DOI 10.1159/000366357
   Tsai CF, 2014, BMC CANCER, V14, DOI 10.1186/1471-2407-14-556
   Van den Steen PE, 2003, EUR J BIOCHEM, V270, P3739, DOI 10.1046/j.1432-1033.2003.03760.x
   Vandercappellen J, 2007, J LEUKOCYTE BIOL, V82, P1519, DOI 10.1189/jlb.0407206
   Verbeke H, 2011, CANCER LETT, V302, P54, DOI 10.1016/j.canlet.2010.12.013
   Wang HY, 2014, ONCOL REP, V32, P1465, DOI 10.3892/or.2014.3352
   Wang SC, 2014, PLOS ONE, V9, DOI 10.1371/journal.pone.0101330
   Wang ZM, 2014, MOL MED REP, V10, P1725, DOI 10.3892/mmr.2014.2435
   Wu XF, 2014, MOL CARCINOGEN, V53, P325, DOI 10.1002/mc.21981
   Wuyts A, 2003, LAB INVEST, V83, P23, DOI 10.1097/01.LAB.0000048719.53282.00
   Xu L, 2009, CANCER RES, V69, P7905, DOI 10.1158/0008-5472.CAN-09-2099
   Xu L, 2015, ONCOL REP, V33, P1057, DOI 10.3892/or.2014.3680
   Xu PJ, 2014, J GASTROEN HEPATOL, V29, P330, DOI 10.1111/jgh.12358
   Yan XL, 2013, HEPATOLOGY, V57, P2274, DOI 10.1002/hep.26257
   Yang XW, 2014, HEPATOL RES, V44, P551, DOI 10.1111/hepr.12152
   Yuan JH, 2014, CANCER CELL, V25, P666, DOI 10.1016/j.ccr.2014.03.010
   Yuan RF, 2014, CANCER RES, V74, P5287, DOI 10.1158/0008-5472.CAN-14-0284
   Zhang H, 2013, HUM REPROD, V28, P2350, DOI 10.1093/humrep/det258
   Zhang H, 2014, WORLD J SURG, V38, P947, DOI 10.1007/s00268-013-2365-2
   Zhang MJ, 2011, MOL CELL BIOCHEM, V357, P387, DOI 10.1007/s11010-011-0909-z
   Zhang SL, 2015, EXP THER MED, V9, P579, DOI 10.3892/etm.2014.2137
   Zhang Y, 2015, EXP THER MED, V9, P905, DOI 10.3892/etm.2014.2150
   Zhang ZJ, 2015, TUMOR BIOL, V36, P1503, DOI 10.1007/s13277-014-2665-7
   Zheng DT, 2014, ONCOL REP, V32, P411, DOI 10.3892/or.2014.3170
   Zhong JH, 2015, GUT, V64, DOI 10.1136/gutjnl-2014-308139
   Zhou L, 2014, HEPATO-GASTROENTEROL, V61, P1696
   Zhou X, 2015, ONCOGENE, V34, P965, DOI 10.1038/onc.2014.35
   Zhu XL, 2014, TUMOR BIOL, V35, P1627, DOI 10.1007/s13277-013-1224-y
   Zhu YM, 2006, BRIT J CANCER, V94, P1936, DOI 10.1038/sj.bjc.6603177
NR 62
TC 3
Z9 3
U1 0
U2 3
PU E-CENTURY PUBLISHING CORP
PI MADISON
PA 40 WHITE OAKS LN, MADISON, WI 53711 USA
SN 1936-2625
J9 INT J CLIN EXP PATHO
JI Int. J. Clin. Exp. Pathol.
PY 2016
VL 9
IS 4
BP 4661
EP +
PG 13
WC Oncology; Pathology
WE Science Citation Index Expanded (SCI-EXPANDED)
SC Oncology; Pathology
GA DO2HZ
UT WOS:000377601900045
DA 2022-05-02
ER

PT J
AU Osorio, FMF
   Vidigal, PVT
   Ferrari, TCA
   Lima, AS
   Lauar, GM
   Couto, CA
AF Farage Osorio, Fernanda Maria
   Teixeira Vidigal, Paula Vieira
   Abreu Ferrari, Teresa Cristina
   Lima, Agnaldo Soares
   Lauar, Gabriel Martin
   Couto, Claudia Alves
TI Histologic Grade and Mitotic Index as Predictors of Microvascular
   Invasion in Hepatocellular Carcinoma
SO EXPERIMENTAL AND CLINICAL TRANSPLANTATION
LA English
DT Article
DE Primary liver cancer; Tumor recurrence; Pivgnostic factois
ID ORTHOTOPIC LIVER-TRANSPLANTATION; VASCULAR INVASION; ALPHA-FETOPROTEIN;
   TUMOR SIZE; RECURRENCE; RESECTION; SURVIVAL; CRITERIA; IMPACT; PROGNOSIS
AB Objectives: Microvascular invasion is a well-known risk factor for hepatocellular carcinoma recurrence and mortality after hepatic resection and liver transplant. We sought to determine the clinicopathological predictive factors associated with microvascular invasion.
   Materials and Methods: We studied all patients who had undergone liver transplant because of hepatocellular carcinoma between July 2001 and December 2010 at our institution. Laboratory tests, clinical, and demographic data were obtained. Histopathological hematoxylin and eosin specimens were performed by a single liver pathologist.
   Results: During the study, 107 patients had LT because of HCC and they were selected for this investigation: 76 were men (71%) and 31 women (29%) (mean age, 56.8 +/- 8.7 y). It was not possible to retrieve histologic samples from 5 patients; therefore, the final studied analysis was 102 individuals. Tumor recurrence rate was 12.9%. One-, three- and five-year overall survivals were 75.0%, 71.4%, and 67.5%. Mitotic index, histologic grade, tumor architecture, alpha-fetoprotein, and tumor fibrosis were associated with microvascular invasion on univariate analysis. Significant independent predictors of microvascular invasion on logistic regression analysis were histologic grade and mitotic index (P <.001; odds ratio, 3.16( 95% confidence interval, 1.525-4.156, and P=.046; odds ratio, 2.56; 95% confidence interval, 1.061-6.451).
   Conclusions: Mitotic index and histologic grade are significant predictors of microvascular invasion. No other risk factor was identified in the logistic regression. As both pathological characteristics may be assessed by liver biopsy, these results highlight the importance of discussing pretransplant liver biopsy to access prognosis and define treatment modalities in the setting of liver transplant.
C1 [Farage Osorio, Fernanda Maria; Abreu Ferrari, Teresa Cristina; Lauar, Gabriel Martin; Couto, Claudia Alves] Univ Fed Minas Gerais, Fac Med, Dept Internal Med, Belo Horizonte, MG, Brazil.
   [Farage Osorio, Fernanda Maria; Abreu Ferrari, Teresa Cristina; Lima, Agnaldo Soares; Couto, Claudia Alves] Univ Fed Minas Gerais, Univ Hosp, Alfa Gastroenterol Inst, Belo Horizonte, MG, Brazil.
   [Teixeira Vidigal, Paula Vieira] Univ Fed Minas Gerais, Fac Med, Dept Pathol & Legal Med, Belo Horizonte, MG, Brazil.
   [Lima, Agnaldo Soares] Univ Fed Minas Gerais, Fac Med, Dept Surg, Belo Horizonte, MG, Brazil.
RP Osorio, FMF (corresponding author), R Mantena 51-501 Sion, BR-30310660 Belo Horizonte, MG, Brazil.
EM ffosorio@gmail.com
RI Ferrari, Teresa C. A./D-5530-2014; Lima, Agnaldo Soares/F-7452-2011;
   Couto, Cláudia Alves/H-7420-2013
OI Ferrari, Teresa C. A./0000-0001-9459-2294; Lima, Agnaldo
   Soares/0000-0001-6421-3062; Couto, Cláudia Alves/0000-0002-9776-4757
CR Colecchia A, 2011, J HEPATOL, V54, P300, DOI 10.1016/j.jhep.2010.06.037
   D'Amico F, 2009, LIVER TRANSPLANT, V15, P1278, DOI 10.1002/lt.21842
   EDMONDSON HA, 1954, CANCER-AM CANCER SOC, V7, P462, DOI 10.1002/1097-0142(195405)7:3<462::AID-CNCR2820070308>3.0.CO;2-E
   El-Serag HB, 2007, GASTROENTEROLOGY, V132, P2557, DOI 10.1053/j.gastro.2007.04.061
   Esnaola NF, 2002, J GASTROINTEST SURG, V6, P224, DOI 10.1016/S1091-255X(01)00015-4
   OSÓRIO Fernanda Maria Farage, 2013, Arq. Gastroenterol., V50, P97, DOI 10.1590/S0004-28032013000200015
   Ferlay J, 2010, INT J CANCER, V127, P2893, DOI 10.1002/ijc.25516
   Guzman G, 2005, MODERN PATHOL, V18, P1498, DOI 10.1038/modpathol.3800458
   Jonas S, 2001, HEPATOLOGY, V33, P1080, DOI 10.1053/jhep.2001.23561
   KEMENY F, 1989, HEPATOLOGY, V9, P253, DOI 10.1002/hep.1840090215
   KISHI K, 1983, CANCER, V51, P542, DOI 10.1002/1097-0142(19830201)51:3<542::AID-CNCR2820510330>3.0.CO;2-2
   Klintmalm GB, 1998, ANN SURG, V228, P479, DOI 10.1097/00000658-199810000-00005
   Llovet JM, 2005, SEMIN LIVER DIS, V25, P181, DOI 10.1055/s-2005-871198
   Marsh JW, 1997, HEPATOLOGY, V26, P444, DOI 10.1002/hep.510260227
   Marshall A, 2011, J HEPATOL, V55, P1174, DOI 10.1016/j.jhep.2011.05.005
   Mazzaferro V, 1996, NEW ENGL J MED, V334, P693, DOI 10.1056/NEJM199603143341104
   Mazzaferro V, 2009, LANCET ONCOL, V10, P35, DOI 10.1016/S1470-2045(08)70284-5
   McHugh PP, 2010, HPB, V12, P56, DOI 10.1111/j.1477-2574.2009.00128.x
   Moon JI, 2012, TRANSPL P, V44, P487, DOI 10.1016/j.transproceed.2011.11.009
   Morinaga S, 2005, J SURG ONCOL, V92, P331, DOI 10.1002/jso.20309
   Nakanishi K, 2005, CANCER-AM CANCER SOC, V103, P307, DOI 10.1002/cncr.20774
   Ouchi K, 2000, DIGEST SURG, V17, P42, DOI 10.1159/000018799
   Partitt JR, 2007, LIVER TRANSPLANT, V13, P543, DOI 10.1002/lt.21078
   Pawlik TM, 2005, LIVER TRANSPLANT, V11, P1086, DOI 10.1002/lt.20472
   Roayaie S, 2009, GASTROENTEROLOGY, V137, P850, DOI 10.1053/j.gastro.2009.06.003
   Rodriguez-Peralvarez M, 2013, ANN SURG ONCOL, V20, P325, DOI 10.1245/s10434-012-2513-1
   Sasaki Y, 1996, SURGERY, V119, P252, DOI 10.1016/S0039-6060(96)80110-3
   Schmilovitz-Weiss H, 2011, DIAGN PATHOL, V6, DOI 10.1186/1746-1596-6-121
   Shetty K, 2004, LIVER TRANSPLANT, V10, P911, DOI 10.1002/lt.20140
   Thuluvath PJ, 2009, J CLIN GASTROENTEROL, V43, P101, DOI 10.1097/MCG.0b013e318191e64f
   VAUTHEY JN, 1995, AM J SURG, V169, P28, DOI 10.1016/S0002-9610(99)80106-8
   Vauthey JN, 2003, J CLIN ONCOL, V21, P4265, DOI 10.1200/JCO.2003.07.979
   Vauthey JN, 1995, AM J SURG, V169, P28
   Wiesner RH, 2004, GASTROENTEROLOGY, V127, pS261, DOI 10.1053/j.gastro.2004.09.040
   Yao FY, 2007, HEPATOL RES, V37, pS267, DOI 10.1111/j.1872-034X.2007.00195.x
NR 35
TC 7
Z9 7
U1 0
U2 5
PU BASKENT UNIV
PI ANKARA
PA TASKENT CADDESI NO 77, KAT 4, BAHCELIEVLER, ANKARA, 06490, TURKEY
SN 1304-0855
J9 EXP CLIN TRANSPLANT
JI Exp. Clin. Transplant.
PD OCT
PY 2015
VL 13
IS 5
BP 421
EP 425
DI 10.6002/ect.2015.0045
PG 5
WC Transplantation
WE Science Citation Index Expanded (SCI-EXPANDED)
SC Transplantation
GA DI4DJ
UT WOS:000373450200007
PM 26221994
DA 2022-05-02
ER

PT J
AU Arora, S
   Harmath, C
   Catania, R
   Mandler, A
   Fowler, KJ
   Borhani, AA
AF Arora, Sandeep
   Harmath, Carla
   Catania, Roberta
   Mandler, Ari
   Fowler, Kathryn J.
   Borhani, Amir A.
TI Hepatocellular carcinoma: metastatic pathways and extra-hepatic findings
SO ABDOMINAL RADIOLOGY
LA English
DT Article
DE Hepatocellular carcinoma; Metastasis; Staging; Systemic spread
ID PRIMARY LIVER-CANCER; VEIN TUMOR THROMBUS; RADIOFREQUENCY ABLATION;
   MICROVASCULAR INVASION; MICROWAVE ABLATION; SUBCAPSULAR TUMORS;
   CLINICAL-FEATURES; RECURRENCE; PREDICTION; RISK
AB Although a small portion of patients with hepatocellular carcinoma (HCC) have radiologically evident extrahepatic disease at the initial presentation, a larger number of them develop metastatic disease later during the course of treatment or after definitive treatment. Furthermore, early metastatic disease could be overlooked by imaging due to small size and non-specificity of findings. Extrahepatic spread of HCC occurs via different pathways and is directly fueled by tumor biology and its molecular characteristics. Early and accurate detection of extrahepatic disease in patients with HCC has significant impact on management and selection of treatment options. Additionally, precise staging of disease will allow for better prediction of survival and outcome. Different pathways of regional and systemic spread of HCC with their proposed mechanisms and relevant underlying molecular derangement will be discussed in this article. Potential roles in management of patients with HCC will be discussed and reviewed in this article.
C1 [Arora, Sandeep] Yale Sch Med, Dept Radiol, New Haven, CT USA.
   [Arora, Sandeep] Vanderbilt Univ, Med Ctr, Dept Radiol, Nashville, TN 37232 USA.
   [Harmath, Carla] Univ Chicago, Pitzkar Sch Med, Dept Radiol, Chicago, IL 60637 USA.
   [Catania, Roberta] Northwestern Univ, Feinberg Sch Med, Dept Radiol, Chicago, IL 60611 USA.
   [Mandler, Ari] George Washington Univ, Sch Med & Hlth Sci, Washington, DC USA.
   [Fowler, Kathryn J.] Univ Calif San Diego, San Diego, CA 92103 USA.
   [Borhani, Amir A.] Northwestern Univ, Dept Radiol, Feinberg Sch Med, 676 N St Claire St, Chicago, IL 60611 USA.
   [Borhani, Amir A.] Univ Pittsburgh, Sch Med, Dept Radiol, Pittsburgh, PA 15260 USA.
RP Borhani, AA (corresponding author), Northwestern Univ, Dept Radiol, Feinberg Sch Med, 676 N St Claire St, Chicago, IL 60611 USA.; Borhani, AA (corresponding author), Univ Pittsburgh, Sch Med, Dept Radiol, Pittsburgh, PA 15260 USA.
EM amir.borhani@northwestern.edu
CR An C, 2015, RADIOLOGY, V276, P433, DOI 10.1148/radiol.15142394
   Bak-Fredslund KP, 2020, LIVER INT, V40, P447, DOI 10.1111/liv.14293
   Becker AK, 2014, CAN ASSOC RADIOL J, V65, P60, DOI 10.1016/j.carj.2013.05.004
   Cerrito L, 2019, WORLD J GASTROENTERO, V25, P4360, DOI 10.3748/wjg.v25.i31.4360
   Chen F, 2020, CANCERS BASEL, V12
   Cheng SQ, 2020, LIVER CANCER, V9, P28, DOI 10.1159/000503685
   Chu HH, 2021, EUR RADIOL, V31, P4232, DOI 10.1007/s00330-020-07536-8
   Cohen SJ, 2009, ANN ONCOL, V20, P1223, DOI 10.1093/annonc/mdn786
   Costentin CE, 2017, LIVER CANCER, V6, P360, DOI 10.1159/000481315
   Francica G, 2017, J HEPATOCELL CARCINO, V4, P23, DOI 10.2147/JHC.S106558
   Guglielmi A, 2014, WORLD J GASTROENTERO, V20, P7525, DOI 10.3748/wjg.v20.i24.7525
   Guo DH, 2019, EUR J RADIOL, V117, P33, DOI 10.1016/j.ejrad.2019.05.010
   Han TS, 2018, INT J MOL SCI, V19, DOI 10.3390/ijms19123978
   Hong SS, 2003, EUR RADIOL, V13, P874, DOI 10.1007/s00330-002-1519-7
   Hu ML, 2010, J GASTROEN HEPATOL, V25, P408, DOI 10.1111/j.1440-1746.2009.06022.x
   Ikai Iwao, 2003, Surg Oncol Clin N Am, V12, P65, DOI 10.1016/S1055-3207(02)00082-0
   John BV, 2020, LIVER TRANSPLANT, V26, P774, DOI 10.1002/lt.25743
   Katyal S, 2000, RADIOLOGY, V216, P698, DOI 10.1148/radiology.216.3.r00se24698
   Kim KA, 2012, J MAGN RESON IMAGING, V35, P629, DOI 10.1002/jmri.22876
   Kim YJ, 2008, AM J ROENTGENOL, V190, P1029, DOI 10.2214/AJR.07.2293
   Kudo M, 2016, HEPATOL RES, V46, P372, DOI 10.1111/hepr.12697
   Lee CH, 2011, J MAGN RESON IMAGING, V33, P1399, DOI 10.1002/jmri.22326
   Lei ZQ, 2016, JAMA SURG, V151, P356, DOI 10.1001/jamasurg.2015.4257
   Mahringer-Kunz A, 2019, LIVER INT, V39, P324, DOI 10.1111/liv.13988
   Marrero JA, 2018, HEPATOLOGY, V68, P723, DOI 10.1002/hep.29913
   Mehta N, 2017, JAMA ONCOL, V3, P493, DOI 10.1001/jamaoncol.2016.5116
   Meier JM, 2017, ABDOM RADIOL, V42, P1794, DOI 10.1007/s00261-017-1071-1
   Natsuizaka M, 2005, J GASTROEN HEPATOL, V20, P1781, DOI 10.1111/j.1440-1746.2005.03919.x
   Park Hyung Chul, 2014, Korean J Gastroenterol, V63, P171
   Patel PA, 2013, J VASC INTERV RADIOL, V24, P1257, DOI 10.1016/j.jvir.2013.04.014
   Patidar Yashwant, 2017, Indian J Radiol Imaging, V27, P496, DOI 10.4103/ijri.IJRI_490_16
   Qin LX, 2003, WORLD J GASTROENTERO, V9, P385, DOI 10.3748/wjg.v9.i3.385
   Sartori S, 2008, RADIOLOGY, V248, P670, DOI 10.1148/radiol.2482071690
   Sasahira N, 2005, GUT, V54, P698, DOI 10.1136/gut.2003.038331
   Schaffler-Schaden D, 2020, ABDOM RADIOL, V45, P3301, DOI 10.1007/s00261-019-02120-1
   Schieda N, 2017, AM J ROENTGENOL, V208, P1206, DOI 10.2214/AJR.16.17758
   Schutte K, 2020, LIVER CANCER, V9, P771, DOI 10.1159/000510798
   Seo HJ, 2015, NUCL MED COMMUN, V36, P226, DOI 10.1097/MNM.0000000000000246
   Shi J, 2011, J HEPATO-BIL-PAN SCI, V18, P74, DOI 10.1007/s00534-010-0314-0
   Sneag DB, 2011, AM J ROENTGENOL, V197, pW658, DOI 10.2214/AJR.10.6402
   Sun HC, 2007, J SURG ONCOL, V96, P37, DOI 10.1002/jso.20772
   Szpakowski JL, 2017, HEPATOL COMMUN, V1, P841, DOI 10.1002/hep4.1089
   Tamaki K, 2007, WORLD J GASTROENTERO, V13, P2758, DOI 10.3748/wjg.v13.i19.2758
   Tu Wendy, 2020, Radiol Imaging Cancer, V2, pe200011, DOI 10.1148/rycan.2020200011
   Uka K, 2007, WORLD J GASTROENTERO, V13, P414, DOI 10.3748/wjg.v13.i3.414
   Wang JC, 2019, J CELL PHYSIOL, V234, P1062, DOI 10.1002/jcp.27324
   Wong SY, 2006, CELL CYCLE, V5, P812, DOI 10.4161/cc.5.8.2646
   Wu WR, 2017, J CANCER, V8, P2312, DOI 10.7150/jca.19056
   Xia F, 2014, PLOS ONE, V9, DOI 10.1371/journal.pone.0095889
   Yang X, 2020, CANCER MANAG RES, V12, P12077, DOI 10.2147/CMAR.S278777
   Yokoo T, 2017, CANCER MANAG RES, V9, P503, DOI 10.2147/CMAR.S147097
   Yu J, 2012, EUR J RADIOL, V81, P2495, DOI 10.1016/j.ejrad.2011.10.019
   Zhang J, 2019, ACAD RADIOL, V26, P1164, DOI 10.1016/j.acra.2018.10.011
   Zhao H, 2017, ONCOTARGET, V8, P61203, DOI 10.18632/oncotarget.18049
   Zimmermann A., 2017, TUMORS TUMOR LIKE LE, P91, DOI [10.1007/978-3-319-26956-6_4, DOI 10.1007/978-3-319-26956-6_4]
NR 55
TC 0
Z9 0
U1 4
U2 5
PU SPRINGER
PI NEW YORK
PA ONE NEW YORK PLAZA, SUITE 4600, NEW YORK, NY, UNITED STATES
SN 2366-004X
EI 2366-0058
J9 ABDOM RADIOL
JI Abdom. Radiol.
PD AUG
PY 2021
VL 46
IS 8
SI SI
BP 3698
EP 3707
DI 10.1007/s00261-021-03151-3
EA JUN 2021
PG 10
WC Radiology, Nuclear Medicine & Medical Imaging
WE Science Citation Index Expanded (SCI-EXPANDED)
SC Radiology, Nuclear Medicine & Medical Imaging
GA TM5GX
UT WOS:000658087200002
PM 34091729
DA 2022-05-02
ER

PT J
AU Tohme, S
   Sanin, GD
   Patel, V
   Bress, K
   Ahmed, N
   Krane, A
   Tsung, A
   Steel, JL
AF Tohme, Samer
   Sanin, Gloria D.
   Patel, Vishaal
   Bress, Kathryn
   Ahmed, Naadia
   Krane, Andrew
   Tsung, Allan
   Steel, Jennifer L.
TI Health-Related Quality of Life as a Prognostic Factor in Patients After
   Resection of Hepatic Malignancies
SO JOURNAL OF SURGICAL RESEARCH
LA English
DT Article
DE Quality of life; Hepatic resection; Liver surgery; Liver Oncology;
   Patient reported outcomes
ID LONG-TERM SURVIVAL; COLORECTAL-CANCER; HEPATOCELLULAR-CARCINOMA;
   FUNCTIONAL ASSESSMENT; LIVER RESECTION; BASE-LINE; SURGERY; IMPACT;
   PREDICTORS; METASTASES
AB Background: Numerous studies have argued health-related quality of life (HRQoL) measures to be prognostic of survival in patients with chronic disease processes including cancer; however, only a few small studies have evaluated HRQoL changes in the setting of oncologic resections. The objectives of the present study were to investigate factors predicting HRQoL, the change in HRQoL over time, and HRQoL prognostic value in patients undergoing surgical resection of hepatic malignancies.
   Methods: We administered the Functional Assessment of Cancer Therapy-Hepatobiliary, Center for Epidemiologic Studies-Depression, Functional Assessment of Cancer Therapy -Fatigue, and Brief Pain Inventory to 128 patients with primary and metastatic hepatic malignancies enrolled between January 2008 to November 2011 and November 2013 to June 2015. Quality of life was obtained at the baseline, 4, 8, and 12 mo, using HRQoL questionnaires.
   Results: The mean age of all patients included was 61 y, 42.6% had hepatocellular carcinoma, and 50.7% had metastatic colorectal carcinoma. HRQoL decreased from baseline at the 4-mo followup but stabilized to preoperative values at 8 and 12 mo. Depressive symptoms (P < 0.001), pain (P = 0.032), and fatigue (P < 0.001) were associated with HRQoL before surgery. Variables associated with HRQoL at 8 mo included extrahepatic recurrence (P = 0.002), depressive symptoms (P < 0.001), pain (P < 0.001), fatigue (P < 0.001), tumor macrovascular (P = 0.011), and microvascular invasion (P = 0.003). Using Cox regression and adjusting for demographics and disease-specific factors, preoperative HRQoL was significantly associated with overall survival.
   Conclusions: HRQoL is independently associated with survival in patients with liver malignancies undergoing surgical resection. Major curative liver surgery can be performed with short-term worsening of HRQoL but long-term improvement and stabilization in overall quality of life for patients with cancer. (C) 2019 Elsevier Inc. All rights reserved.
C1 [Tohme, Samer; Sanin, Gloria D.] Univ Pittsburgh, Sch Med, Dept Surg, UPMC Presbyterian, Suite F1281,200 Lothrop St, Pittsburgh, PA 15213 USA.
   [Patel, Vishaal] Univ Pittsburgh, Sch Med, Pittsburgh, PA USA.
   [Bress, Kathryn; Ahmed, Naadia; Krane, Andrew; Tsung, Allan; Steel, Jennifer L.] Univ Pittsburgh, Sch Med, Dept Surg, UPMC Liver Canc Ctr,Div Hepatobiliary & Pancreat, Pittsburgh, PA USA.
RP Tohme, S (corresponding author), Univ Pittsburgh, Sch Med, Dept Surg, UPMC Presbyterian, Suite F1281,200 Lothrop St, Pittsburgh, PA 15213 USA.
EM tohmest@upmc.edu
RI Tohme, Samer/AAC-7349-2021
OI Krane, Andrew/0000-0003-1768-3840
FU National Cancer InstituteUnited States Department of Health & Human
   ServicesNational Institutes of Health (NIH) - USANIH National Cancer
   Institute (NCI) [R21CA127046, R01CA176809]
FX This work was funded by the National Cancer Institute (Grant numbers
   R21CA127046, R01CA176809).
CR Alkhalili E, 2014, WORLD J GASTROENTERO, V20, P13599, DOI 10.3748/wjg.v20.i37.13599
   Balduf LM, 2009, OBES SURG, V19, P1089, DOI 10.1007/s11695-009-9889-4
   Bhutiani N, 2016, J SURG ONCOL, V113, P289, DOI 10.1002/jso.24107
   Bonnetain F, 2008, QUAL LIFE RES, V17, P831, DOI 10.1007/s11136-008-9365-y
   CELLA DF, 1993, J CLIN ONCOL, V11, P570, DOI 10.1200/JCO.1993.11.3.570
   Choi D, 2015, NEUROSURGERY, V77, P698, DOI 10.1227/NEU.0000000000000907
   Cleeland C. S., 1994, Annals Academy of Medicine Singapore, V23, P129
   DEYO RA, 1992, J CLIN EPIDEMIOL, V45, P613, DOI 10.1016/0895-4356(92)90133-8
   Dindo D, 2004, ANN SURG, V205, P213, DOI DOI 10.1097/01.SLA.0000133-083.54934.AE
   Earlam S, 1996, J CLIN ONCOL, V14, P171, DOI 10.1200/JCO.1996.14.1.171
   Fielding R, 2007, EUR J CANCER, V43, P1723, DOI 10.1016/j.ejca.2007.05.002
   Giuliani A, 2014, UPDATES SURG-ITALY, V66, P127, DOI 10.1007/s13304-014-0252-5
   Guyatt GH, 2002, MAYO CLIN PROC, V77, P371, DOI 10.4065/77.4.371
   Hann D, 1999, J PSYCHOSOM RES, V46, P437, DOI 10.1016/S0022-3999(99)00004-5
   Heffernan N, 2002, J CLIN ONCOL, V20, P2229, DOI 10.1200/JCO.2002.07.093
   Kemeny NE, 2016, J SURG ONCOL, V113, P477, DOI 10.1002/jso.24189
   Li TC, 2012, BMC PUBLIC HEALTH, V12, DOI 10.1186/1471-2458-12-790
   Lin Q, 2014, PLOS ONE, V9, DOI 10.1371/journal.pone.0105747
   Lis CG, 2006, SUPPORT CARE CANCER, V14, P1104, DOI 10.1007/s00520-006-0100-3
   Maisey NR, 2002, EUR J CANCER, V38, P1351, DOI 10.1016/S0959-8049(02)00098-9
   Martin RCG, 2007, SURGERY, V142, P676, DOI 10.1016/j.surg.2007.04.026
   McNulty J, 2015, CURR HEMATOL MALIG R, V10, P205, DOI 10.1007/s11899-015-0266-1
   Miller AR, 2013, AM J SURG, V206, P443, DOI 10.1016/j.amjsurg.2013.02.011
   Moller A, 2012, ACTA ONCOL, V51, P1029, DOI 10.3109/0284186X.2012.689112
   Poon RTP, 2001, ARCH SURG-CHICAGO, V136, P693, DOI 10.1001/archsurg.136.6.693
   Qiu JG, 2015, HPB, V17, P490, DOI 10.1111/hpb.12391
   RADLOFF L S, 1977, Applied Psychological Measurement, V1, P385, DOI 10.1177/014662167700100306
   Rauma V, 2016, THORAC CANCER, V7, P333, DOI 10.1111/1759-7714.12333
   Rees JR, 2016, CLIN COLORECTAL CANC, V15, P74, DOI 10.1016/j.clcc.2015.07.003
   Rees JR, 2012, J CLIN ONCOL, V30, P1364, DOI 10.1200/JCO.2011.38.6177
   Reyes ME, 2017, QUAL LIFE RES, V26, P319, DOI 10.1007/s11136-016-1381-8
   Sales PMG, 2014, CANCER TREAT REV, V40, P800, DOI 10.1016/j.ctrv.2014.03.001
   Steel JL, 2014, CANCER-AM CANCER SOC, V120, P3717, DOI 10.1002/cncr.28902
   Steel JL, 2006, ANN ONCOL, V17, P304, DOI 10.1093/annonc/mdj072
   Sumie S, 2008, ANN SURG ONCOL, V15, P1375, DOI 10.1245/s10434-008-9846-9
   Toro A, 2012, SURG ONCOL, V21, pE23, DOI 10.1016/j.suronc.2011.10.005
   Xie Z R, 2015, Asian Pac J Cancer Prev, V16, P4451
   Yellen SB, 1997, J PAIN SYMPTOM MANAG, V13, P63, DOI 10.1016/S0885-3924(96)00274-6
   Yeo W, 2006, ANN ONCOL, V17, P1083, DOI 10.1093/annonc/mdl065
   Yost KJ, 2008, HEALTH QUAL LIFE OUT, V6, DOI 10.1186/1477-7525-6-66
NR 40
TC 3
Z9 3
U1 1
U2 3
PU ACADEMIC PRESS INC ELSEVIER SCIENCE
PI SAN DIEGO
PA 525 B ST, STE 1900, SAN DIEGO, CA 92101-4495 USA
SN 0022-4804
EI 1095-8673
J9 J SURG RES
JI J. Surg. Res.
PD JAN
PY 2020
VL 245
BP 257
EP 264
DI 10.1016/j.jss.2019.07.061
PG 8
WC Surgery
WE Science Citation Index Expanded (SCI-EXPANDED); Social Science Citation Index (SSCI)
SC Surgery
GA JT4CK
UT WOS:000500939000033
PM 31421371
DA 2022-05-02
ER

PT J
AU Tsukamoto, M
   Yamashita, Y
   Imai, K
   Umezaki, N
   Yamao, T
   Okabe, H
   Nakagawa, S
   Hashimoto, D
   Chikamoto, A
   Ishiko, T
   Yoshizumi, T
   Maehara, Y
   Baba, H
AF Tsukamoto, Masayo
   Yamashita, Yo-ichi
   Imai, Katsunori
   Umezaki, Naoki
   Yamao, Takanobu
   Okabe, Hirohisa
   Nakagawa, Shigeki
   Hashimoto, Daisuke
   Chikamoto, Akira
   Ishiko, Takatoshi
   Yoshizumi, Tomoharu
   Maehara, Yoshihiko
   Baba, Hideo
TI Predictors of Cure of Intrahepatic Cholangiocarcinoma After Hepatic
   Resection
SO ANTICANCER RESEARCH
LA English
DT Article
DE Intrahepatic cholangiocarcinoma; hepatic resection
ID BILIARY-TRACT CANCER; PROGNOSTIC-FACTORS; MULTIINSTITUTIONAL ANALYSIS;
   RECURRENCE; CLASSIFICATION; CHEMOTHERAPY; MANAGEMENT; SURVIVAL; THERAPY
AB Background/Aim: Intrahepatic cholangiocarcinoma (ICC) is the second most common primary liver cancer after hepatocellular carcinoma, and has a poor prognosis. Surgical resection is the only option for a cure of ICC. Here we attempted to define the cure rate after hepatic resection for ICC and to identify the predictors for a cure. Patients and Methods: Among the 96 patients who underwent R0 resections for primary ICC between 1990 and 2011 at the Kumamoto University Hospital and Kyushu University Hospital, those who were followed for >= 5 years after surgery were enrolled. "Cure" was defined as recurrence-free survival (RFS) of >= 5 years after surgery. Results: A total of 81 patients were eligible. A cure was achieved in 37 patients (45.7%). The 5-year overall survival and RFS rates were 55.0% and 41.7%, respectively. A multivariate logistic regression analysis identified the absence of lymph node metastasis (relative risk (RR) 7.5, p= 0.011) and the absence of microvascular invasion (RR 5.5, p= 0.0137) as the independent predictors of achieving a cure. Conclusion: R0 resections achieved a cure in 45.7% of this series of ICC patients. The predictors of a cure identified here, i.e., absence of lymph node metastasis and absence of microvascular invasion, could contribute to the selection of patients who are not candidates for adjuvant chemotherapy.
C1 [Tsukamoto, Masayo; Yamashita, Yo-ichi; Imai, Katsunori; Umezaki, Naoki; Yamao, Takanobu; Okabe, Hirohisa; Nakagawa, Shigeki; Hashimoto, Daisuke; Chikamoto, Akira; Ishiko, Takatoshi; Baba, Hideo] Kumamoto Univ, Grad Sch Life Sci, Dept Gastroenterol Surg, 1-1-1 Honjo, Kumamoto 8608556, Japan.
   [Yoshizumi, Tomoharu; Maehara, Yoshihiko] Kyushu Univ, Dept Surg & Sci, Grad Sch Med Sci, Fukuoka, Japan.
RP Yamashita, Y (corresponding author), Kumamoto Univ, Grad Sch Life Sci, Dept Gastroenterol Surg, 1-1-1 Honjo, Kumamoto 8608556, Japan.
EM y-yama@kumamoto-u.ac.jp
RI Hashimoto, Daisuke/AAE-7134-2020
CR Amini N, 2014, J SURG ONCOL, V110, P163, DOI 10.1002/jso.23605
   Chen LP, 2012, HEPATO-GASTROENTEROL, V59, P1765, DOI 10.5754/hge11820
   de Jong MC, 2011, J CLIN ONCOL, V29, P3140, DOI 10.1200/JCO.2011.35.6519
   Dindo D, 2004, ANN SURG, V240, P205, DOI 10.1097/01.sla.0000133083.54934.ae
   Eckel F, 2007, BRIT J CANCER, V96, P896, DOI 10.1038/sj.bjc.6603648
   Endo I, 2008, ANN SURG, V248, P84, DOI 10.1097/SLA.0b013e318176c4d3
   Hanazaki K, 2002, HEPATO-GASTROENTEROL, V49, P311
   Horgan AM, 2012, J CLIN ONCOL, V30, P1934, DOI 10.1200/JCO.2011.40.5381
   Hyder O, 2013, SURGERY, V153, P811, DOI 10.1016/j.surg.2012.12.005
   Imai K, 2016, J SURG ONCOL, V9999, P1
   Liver Cancer Study Group of Japan, 1990, Ann Surg, V211, P277
   Miura JT, 2015, ANN SURG ONCOL, V22, P3716, DOI 10.1245/s10434-015-4501-8
   Miwa S, 2006, J GASTROENTEROL, V41, P893, DOI 10.1007/s00535-006-1877-z
   Murakami Y, 2012, J HEPATO-BIL-PAN SCI, V19, P306, DOI 10.1007/s00534-011-0498-y
   Nuzzo G, 2010, UPDATES SURG, V62, P11, DOI 10.1007/s13304-010-0007-x
   Sasaki T, 2010, CANCER CHEMOTH PHARM, V65, P1101, DOI 10.1007/s00280-009-1115-5
   Shimada M, 2011, BRIT J SURG, V88, P1463
   Shirabe K, 2010, ANN SURG ONCOL, V17, P1816, DOI 10.1245/s10434-010-0929-z
   Spolverato G, 2016, ANN SURG ONCOL, V23, P235, DOI 10.1245/s10434-015-4642-9
   Spolverato G, 2015, JAMA SURG, V150, P538, DOI 10.1001/jamasurg.2015.0219
   Uenishi T, 2001, BRIT J SURG, V88, P969, DOI 10.1046/j.0007-1323.2001.01784.x
   Ueno H, 2004, BRIT J CANCER, V91, P1769, DOI 10.1038/sj.bjc.6602208
   Valle J, 2010, NEW ENGL J MED, V362, P1273, DOI 10.1056/NEJMoa0908721
   Weber SM, 2001, J AM COLL SURGEONS, V193, P384, DOI 10.1016/S1072-7515(01)01016-X
   Williams TM, 2014, SEMIN RADIAT ONCOL, V24, P94, DOI 10.1016/j.semradonc.2014.01.001
   Yamashita YI, 2008, ANTICANCER RES, V28, P2353
   Yamashita Y, 2016, ANTICANCER RES, V36, P6563, DOI 10.21873/anticanres.11260
NR 27
TC 12
Z9 14
U1 0
U2 2
PU INT INST ANTICANCER RESEARCH
PI ATHENS
PA EDITORIAL OFFICE 1ST KM KAPANDRITIOU-KALAMOU RD KAPANDRITI, PO BOX 22,
   ATHENS 19014, GREECE
SN 0250-7005
EI 1791-7530
J9 ANTICANCER RES
JI Anticancer Res.
PD DEC
PY 2017
VL 37
IS 12
BP 6971
EP 6975
DI 10.21873/anticanres.12164
PG 5
WC Oncology
WE Science Citation Index Expanded (SCI-EXPANDED)
SC Oncology
GA FO7AJ
UT WOS:000417022100059
PM 29187482
OA Bronze
DA 2022-05-02
ER

PT J
AU Liao, R
   Peng, C
   Li, M
   Li, DW
   Jiang, N
   Li, PZ
   Ding, X
   Wu, Q
   Du, CY
   Gong, JP
AF Liao, Rui
   Peng, Cong
   Li, Ming
   Li, De-Wei
   Jiang, Ning
   Li, Pei-Zhi
   Ding, Xiong
   Wu, Qiao
   Du, Cheng-You
   Gong, Jian-Ping
TI Comparison and validation of the prognostic value of preoperative
   systemic immune cells in hepatocellular carcinoma after curative
   hepatectomy
SO CANCER MEDICINE
LA English
DT Article
DE Inflammation; liver cancer; nomogram; prognosis; surgery
ID TO-LYMPHOCYTE RATIO; SERUM ALPHA-FETOPROTEIN; HEPATIC STELLATE CELLS;
   LIVER RESECTION; MICROVASCULAR INVASION; PREDICTS PROGNOSIS; STAGING
   SYSTEMS; RECURRENCE; SURVIVAL; INFLAMMATION
AB In this study, we aimed to compare and validate the prognostic abilities of preoperative systemic immune cells in hepatocellular carcinoma (HCC) after curative hepatectomy. We developed two nomograms to predict the postoperative recurrence-free survival (RFS) and overall survival (OS) after comparisons of the systemic immune cell prognostic scores. The two nomograms were constructed based on 305 patients who underwent curative hepatectomy for HCC. The predictive accuracy and discriminative ability of the nomograms were compared with six commonly used staging systems for HCC. The results were validated using bootstrap resampling and an internal validation cohort of 142 patients and an external validation cohort of 169 patients. Necroinflammatory activity in peritumoral liver tissues in the primary cohort was evaluated by hematoxylin and eosin (H&E) staining. Neutrophil, monocyte, and lymphocyte ratio (NMLR) had a higher area under the receiver operating characteristic curves (AUROC) value at both RFS (AUC = 0.603) and OS (AUC = 0.726) compared to that of other systemic immune cell prognostic scores. The independent predictors of RFS or OS, including -fetoprotein (AFP), tumor size, tumor number, microvascular invasion, and NMLR, were incorporated into the two nomograms. In the primary cohort, the C-indexes of the RFS and OS nomograms were 0.705 and 0.797, respectively. The ROC analyses showed that the two nomograms had larger AUC values (0.664 for RFS and 0.821 for OS) than those of the American Joint Commission on Cancer seventh edition, Barcelona Clinic Liver Cancer, Cancer of the Liver Italian Program, Japan Integrated Staging Score, Okuda stage, and the Vauthey's system. These results were verified by internal and external validations. The nomogram-predicted probability of RFS was associated with peritumoral necroinflammatory activity scores (r = 0.304, P < 0.001). The proposed nomograms had accurate prognostic prediction in patients with HCC after curative hepatectomy.
C1 [Liao, Rui; Peng, Cong; Li, Ming; Li, De-Wei; Wu, Qiao; Du, Cheng-You] Chongqing Med Univ, Affiliated Hosp 1, Dept Hepatobiliary Surg, Youyi Rd, Chongqing 400016, Peoples R China.
   [Jiang, Ning] Chongqing Med Univ, Dept Pathol, Chongqing 400016, Peoples R China.
   [Li, Pei-Zhi; Ding, Xiong; Gong, Jian-Ping] Chongqing Med Univ, Affiliated Hosp 2, Dept Hepatobiliary Surg, 74 Linjiang Rd, Chongqing 400010, Peoples R China.
   [Gong, Jian-Ping] Chongqing Med Univ, Affiliated Hosp 2, Chongqing Key Lab Hepatobiliary Surg, Chongqing 400010, Peoples R China.
RP Du, CY (corresponding author), Chongqing Med Univ, Affiliated Hosp 1, Dept Hepatobiliary Surg, Youyi Rd, Chongqing 400016, Peoples R China.; Gong, JP (corresponding author), Chongqing Med Univ, Affiliated Hosp 2, Dept Hepatobiliary Surg, 74 Linjiang Rd, Chongqing 400010, Peoples R China.
EM duchengyou@126.com; gongjianping11@126.com
RI Liao, Rui/AAC-4332-2020
OI Liao, Rui/0000-0002-0057-2792
FU National Key Clinical Specialist Construction Programs of China
   [2012-649]; National Natural Science Foundation of ChinaNational Natural
   Science Foundation of China (NSFC) [81301656]; Key Medical Project of
   Health Bureau of Chongqing [2012-1-125]; Key Basic and Advanced Research
   Project of Science and Technology Commission of Chongqing Municipality
   [cstc2017jcyjBX0010]; Basic and Advanced Research Project of Science and
   Technology Commission of Yuzhong District of Chongqing [20140109]
FX National Key Clinical Specialist Construction Programs of China (No.
   2012-649); National Natural Science Foundation of China (No. 81301656);
   Key Medical Project of Health Bureau of Chongqing (2012-1-125); Key
   Basic and Advanced Research Project of Science and Technology Commission
   of Chongqing Municipality (No. cstc2017jcyjBX0010); and Basic and
   Advanced Research Project of Science and Technology Commission of
   Yuzhong District of Chongqing (No. 20140109).
CR Bertuccio P, 2017, J HEPATOL, V67, P302, DOI 10.1016/j.jhep.2017.03.011
   Chen LP, 2012, EUR J CANCER, V48, P1977, DOI 10.1016/j.ejca.2012.01.015
   Chen MM, 2016, CANCER DISCOV, V6, P1182, DOI 10.1158/2159-8290.CD-16-0329
   Cho CS, 2008, J AM COLL SURGEONS, V206, P281, DOI 10.1016/j.jamcollsurg.2007.07.031
   Cillo U, 2006, J HEPATOL, V44, P723, DOI 10.1016/j.jhep.2005.12.015
   Edge SB, 2010, ANN SURG ONCOL, V17, P1471, DOI 10.1245/s10434-010-0985-4
   Franco AT, 2015, BLOOD, V126, P582, DOI 10.1182/blood-2014-08-531582
   Goh BKP, 2016, J SURG ONCOL, V113, P621, DOI 10.1002/jso.24197
   Goh BKP, 2014, J GASTROINTEST SURG, V18, P1477, DOI 10.1007/s11605-014-2542-0
   Harrell FE, 1996, STAT MED, V15, P361, DOI 10.1002/(SICI)1097-0258(19960229)15:4<361::AID-SIM168>3.0.CO;2-4
   Hu B, 2014, CLIN CANCER RES, V20, P6212, DOI 10.1158/1078-0432.CCR-14-0442
   Huitzil-Melendez FD, 2010, J CLIN ONCOL, V28, P2889, DOI 10.1200/JCO.2009.25.9895
   Imamura H, 2003, J HEPATOL, V38, P200, DOI 10.1016/S0168-8278(02)00360-4
   ISHAK K, 1995, J HEPATOL, V22, P696, DOI 10.1016/0168-8278(95)80226-6
   Jing YY, 2015, ONCOTARGET, V6, P42952, DOI 10.18632/oncotarget.5518
   Ju MJ, 2009, CANCER SCI, V100, P1267, DOI 10.1111/j.1349-7006.2009.01182.x
   Kuang DM, 2010, HEPATOLOGY, V51, P154, DOI 10.1002/hep.23291
   Kudo M, 2003, J GASTROENTEROL, V38, P207, DOI 10.1007/s005350300038
   Li J, 2014, BRIT J CANCER, V110, P1110, DOI 10.1038/bjc.2014.19
   Li YW, 2011, J HEPATOL, V54, P497, DOI 10.1016/j.jhep.2010.07.044
   Liao R., 2013, J EXP CLIN CANC RES, V32, P22
   Liao R, 2017, ONCOTARGET, V8, P1774, DOI 10.18632/oncotarget.12152
   Liao Rui, 2016, Oncotarget, V7, P30951, DOI 10.18632/oncotarget.9049
   Liao R, 2015, WORLD J SURG ONCOL, V13, DOI 10.1186/s12957-015-0670-y
   Liao R, 2012, CANCER SCI, V103, P984, DOI 10.1111/j.1349-7006.2012.02273.x
   Liu GH, 2015, J GASTROEN HEPATOL, V30, P1405, DOI 10.1111/jgh.12953
   Liu PH, 2016, J HEPATOL, V64, P601, DOI 10.1016/j.jhep.2015.10.029
   Manghisi G, 1998, HEPATOLOGY, V28, P751
   Mano Y, 2013, ANN SURG, V258, P301, DOI 10.1097/SLA.0b013e318297ad6b
   Mossanen JC, 2013, ONCOIMMUNOLOGY, V2, DOI 10.4161/onci.26468
   Mussbach F, 2016, MOL CANCER, V15, DOI 10.1186/s12943-016-0538-y
   Oh BS, 2013, BMC CANCER, V13, DOI 10.1186/1471-2407-13-78
   OKUDA K, 1985, CANCER, V56, P918, DOI 10.1002/1097-0142(19850815)56:4<918::AID-CNCR2820560437>3.0.CO;2-E
   Ryder SD, 2003, GUT, V52, pIII1, DOI 10.1136/gut.52.suppl_3.iii1
   Sasaki A, 2006, SURGERY, V139, P755, DOI 10.1016/j.surg.2005.10.009
   Shah SA, 2006, J AM COLL SURGEONS, V202, P275, DOI 10.1016/j.jamcollsurg.2005.10.005
   Shim JH, 2015, ANN SURG, V261, P939, DOI 10.1097/SLA.0000000000000747
   Siegel RL, 2017, CA-CANCER J CLIN, V67, P7, DOI 10.3322/caac.21387
   Tacke F, 2017, J HEPATOL, V66, P1300, DOI 10.1016/j.jhep.2017.02.026
   Vauthey JN, 2002, J CLIN ONCOL, V20, P1527, DOI 10.1200/JCO.20.6.1527
   Yang PH, 2016, ANN SURG, V263, P778, DOI 10.1097/SLA.0000000000001339
   Yang SL, 2016, BRIT J SURG, V103, P716, DOI 10.1002/bjs.10093
   Yu L, 2014, NAT COMMUN
   Zhao H, 2017, ONCOTARGET, V8, P5474, DOI 10.18632/oncotarget.12547
NR 44
TC 10
Z9 10
U1 0
U2 7
PU WILEY
PI HOBOKEN
PA 111 RIVER ST, HOBOKEN 07030-5774, NJ USA
SN 2045-7634
J9 CANCER MED-US
JI Cancer Med.
PD APR
PY 2018
VL 7
IS 4
BP 1170
EP 1182
DI 10.1002/cam4.1424
PG 13
WC Oncology
WE Science Citation Index Expanded (SCI-EXPANDED)
SC Oncology
GA GD7BI
UT WOS:000430663300023
PM 29533004
OA Green Published, gold
DA 2022-05-02
ER

PT J
AU Mi, SZ
   Nie, Y
   Xie, CM
AF Mi, Shizheng
   Nie, Yang
   Xie, Changming
TI Efficacy and safety of preoperative transarterial chemoembolization for
   hepatocellular carcinoma: a systematic review and meta-analysis
SO SCANDINAVIAN JOURNAL OF GASTROENTEROLOGY
LA English
DT Review; Early Access
DE Hepatocellular carcinoma; meta-analysis; transcatheter arterial
   chemoembolization; hepatectomy
ID TRANSCATHETER ARTERIAL CHEMOEMBOLIZATION; LIVER RESECTION; MICROVASCULAR
   INVASION; POSTOPERATIVE COURSE; HEPATIC RESECTION; RISK-FACTORS;
   HEPATECTOMY; SURVIVAL; CANCER; RECURRENCE
AB Objective The aim of the study was to compare preoperative transcatheter arterial chemotherapy (TACE) plus liver resection (LR) with liver resection (LR) alone for hepatocellular carcinoma (HCC). Materials and methods PubMed, Embase, Cochrane library, web of science and China National Knowledge Infrastructure (CNKI) were searched from their initiation until 24 August 2021. Eligible languages were English and Chinese. This study includes only RCT and cohort studies. The primary outcome was the prognostic factors including overall survival rate (OS), disease-free survival (DFS), recurrence-free survival (RFS), and we also research the operative time, intraoperative blood loss, and postoperative complication. Results Twenty-nine trials (2 RCTs and 27 cohorts) were included, containing a total of 22023 patients, compared with hepatic resection, preoperative TACE plus LR shows the benefit of RFS (Hazard Ratio (HR)=0.80, 95%CI = [0.73-0.88], p < .001), and the combined therapy was associated with a higher OS for patients with HCC in Barcelona Clinic Liver Cancer (BCLC) B stage (HR = 0.76, 95%CI = [0.60-0.96], p = .024). In terms of safety, combination therapy is related to less intraoperative blood loss (Weighted Mean Difference (WMD)=-11.17, 95%CI = [-21.79 to -0.54], p = .039); and there's no statistical significance in postoperative complication (Risk Ratio (RR)=0.99, 95%CI= [0.90-1.08], p = 0.771) and operative time (WMD = 7.57, 95%CI = [-5.07 to 20.20], p = .240). Conclusion TACE prior to surgery should be recommended as a routine treatment for HCC patients, especially BCLC B stage HCC, in view of its benefits for RFS and OS. Large, multicenter, and blinded randomized trials should be performed to confirm these findings.
C1 [Mi, Shizheng; Nie, Yang] Harbin Med Univ, Affiliated Hosp 1, Harbin, Peoples R China.
   [Xie, Changming] Harbin Med Univ, Affiliated Hosp 1, Dept Gen Surg, Key Lab Hepatosplen Surg,Minist Educ, 23 Post St, Harbin, Peoples R China.
RP Xie, CM (corresponding author), Harbin Med Univ, Affiliated Hosp 1, Dept Gen Surg, Key Lab Hepatosplen Surg,Minist Educ, 23 Post St, Harbin, Peoples R China.
EM xiaxiaoxiaoming@126.com
FU China Postdoctoral Science FoundationChina Postdoctoral Science
   Foundation [2018M641848]; Heilongjiang Postdoctoral Financial Assistance
   [LBH-Z18118]; Foundation of the First Affiliated Hospital of Harbin
   Medical University [201713020]; Heilongjiang Province General
   Undergraduate Colleges and Universities Young Innovative Talents
   Training Plan [UNPYSCT2017065]
FX Certificate of China Postdoctoral Science Foundation [Grant No.
   2018M641848]; Certificate of Heilongjiang Postdoctoral Financial
   Assistance [Grant No. LBH-Z18118]; The Foundation of the First
   Affiliated Hospital of Harbin Medical University [Grant No. 201713020];
   The Heilongjiang Province General Undergraduate Colleges and
   Universities Young Innovative Talents Training Plan [Grant No.
   UNPYSCT2017065].
CR ADACHI E, 1993, CANCER, V72, P3593, DOI 10.1002/1097-0142(19931215)72:12<3593::AID-CNCR2820721208>3.0.CO;2-T
   Agrawal S, 2011, ANN SURG, V253, P656, DOI 10.1097/SLA.0b013e3181fc08ca
   Arii S, 2001, J Hepatobiliary Pancreat Surg, V8, P397, DOI 10.1007/s005340100000
   Arii S, 2000, HEPATOLOGY, V32, P1224, DOI 10.1053/jhep.2000.20456
   Bin Q., 2014, CHINESE FOREIGN MED, V12, P61
   Chan AWH, 2018, J HEPATOL, V69, P1284, DOI 10.1016/j.jhep.2018.08.027
   Chao W., 2010, CHINESE J CURR ADV G, V13, P220
   Cheng X, 2014, J CANCER RES CLIN, V140, P1159, DOI 10.1007/s00432-014-1677-4
   Choi GH, 2007, WORLD J SURG, V31, P2370, DOI 10.1007/s00268-007-9245-6
   Clavien PA, 2002, SURGERY, V131, P433, DOI 10.1067/msy.2002.122374
   El-Gendi AM, 2018, EGYPT J SURG, V37, P78, DOI 10.4103/ejs.ejs_113_17
   Gao ZH, 2015, WORLD J HEPATOL, V7, P19, DOI 10.4254/wjh.v7.i1.40
   Gerunda GE, 2000, LIVER TRANSPLANT, V6, P619, DOI 10.1053/jlts.2000.8312
   Guo CX, 2021, HPB, V23, P1427, DOI 10.1016/j.hpb.2021.02.006
   Ha TY, 2016, WORLD J SURG, V40, P1200, DOI 10.1007/s00268-015-3373-1
   Harada T, 1996, ANN SURG, V224, P4, DOI 10.1097/00000658-199607000-00002
   Hongfeng L., 2013, CHINA PRACT MED, V8, P126
   Hur MH, 2021, CANCERS, V13, DOI 10.3390/cancers13236009
   Jung SM, 2019, J GASTROINTEST SURG, V23, P304, DOI 10.1007/s11605-018-3927-2
   Kaibori M, 2006, ANTICANCER RES, V26, P3685
   Kim IS, 2008, ALIMENT PHARM THERAP, V27, P338, DOI 10.1111/j.1365-2036.2007.03580.x
   Kishi Y, 2012, HEPATO-GASTROENTEROL, V59, P2295, DOI 10.5754/hge10730
   Kow AWC, 2012, ANN SURG ONCOL, V19, P2246, DOI 10.1245/s10434-012-2260-3
   Lee HS, 2002, J CLIN ONCOL, V20, P4459, DOI 10.1200/JCO.2002.02.013
   Lee KT, 2009, J SURG ONCOL, V99, P343, DOI 10.1002/jso.21248
   Lei JY, 2017, SCI REP-UK, V7, DOI 10.1038/srep41624
   Lei JY, 2014, ANN HEPATOL, V13, P394, DOI 10.1016/S1665-2681(19)30846-4
   Lei ZQ, 2016, JAMA SURG, V151, P356, DOI 10.1001/jamasurg.2015.4257
   Li C, 2019, HEPATOL INT, V13, P736, DOI 10.1007/s12072-019-09981-0
   [刘玉金 Liu Yujin], 2010, [中华放射学杂志, Chinese Journal of Radiology], V44, P847
   Majno PE, 1997, ANN SURG, V226, P688, DOI 10.1097/00000658-199712000-00006
   Marrero JA, 2018, HEPATOLOGY, V68, P723, DOI 10.1002/hep.29913
   Murakami M, 2010, EXP THER MED, V1, P485, DOI 10.3892/etm_00000076
   Park GC, 2020, HEPATOB PANCREAT DIS, V19, P244, DOI 10.1016/j.hbpd.2020.04.008
   Poon RTP, 2000, CANCER, V89, P500, DOI 10.1002/1097-0142(20000801)89:3<500::AID-CNCR4>3.3.CO;2-F
   Roayaie S, 2013, ANN SURG ONCOL, V20, P3754, DOI 10.1245/s10434-013-3074-7
   Sasaki A, 2006, EJSO-EUR J SURG ONC, V32, P773, DOI 10.1016/j.ejso.2006.04.002
   Shi HY, 2014, J SURG ONCOL, V109, P487, DOI 10.1002/jso.23521
   Si TF, 2016, SCAND J GASTROENTERO, V51, P1512, DOI 10.1080/00365521.2016.1216588
   Siegel RL, 2019, CA-CANCER J CLIN, V69, P7, DOI 10.3322/caac.21551
   Sugo H, 2003, WORLD J SURG, V27, P1295, DOI 10.1007/s00268-003-6817-y
   Tang QH., 2010, ACAD J SEC MIL MED U, V29, P1379
   Toyoda H, 2005, AM J GASTROENTEROL, V100, P1764, DOI 10.1111/j.1572-0241.2005.41943.x
   Wang TH., 2010, CHINESE J CANC PREVE, V17, P1210
   WU CC, 1995, BRIT J SURG, V82, P122, DOI 10.1002/bjs.1800820141
   Wu Xiang-Song, 2013, Zhonghua Wai Ke Za Zhi, V51, P780
   Xinhui L., 2014, SHANDONG MED J, V54, P11
   Xu X, 2019, J HEPATOL, V70, P1133, DOI 10.1016/j.jhep.2019.02.023
   Yang Y, 2021, CANCER MED-US, V10, P2100, DOI 10.1002/cam4.3814
   Zhang YF, 2016, EUR RADIOL, V26, P2078, DOI 10.1007/s00330-015-4021-8
   Zhang ZJ, 2000, CANCER, V89, P2606
   Zhou QF, 2020, FRONT ONCOL, V10, DOI 10.3389/fonc.2020.578763
   Zhou WP, 2009, ANN SURG, V249, P195, DOI 10.1097/SLA.0b013e3181961c16
NR 53
TC 0
Z9 0
U1 0
U2 0
PU TAYLOR & FRANCIS LTD
PI ABINGDON
PA 2-4 PARK SQUARE, MILTON PARK, ABINGDON OR14 4RN, OXON, ENGLAND
SN 0036-5521
EI 1502-7708
J9 SCAND J GASTROENTERO
JI Scand. J. Gastroenterol.
DI 10.1080/00365521.2022.2057198
EA APR 2022
PG 10
WC Gastroenterology & Hepatology
WE Science Citation Index Expanded (SCI-EXPANDED)
SC Gastroenterology & Hepatology
GA 0F7EU
UT WOS:000777519400001
PM 35369844
DA 2022-05-02
ER

PT J
AU Meniconi, RL
   Komatsu, S
   Perdigao, F
   Boelle, PY
   Soubrane, O
   Scatton, O
AF Meniconi, Roberto L.
   Komatsu, Shohei
   Perdigao, Fabiano
   Boelle, Pierre-Yves
   Soubrane, Olivier
   Scatton, Olivier
TI Recurrent hepatocellular carcinoma: A Western strategy that emphasizes
   the impact of pathologic profile of the first resection
SO SURGERY
LA English
DT Article
ID TRANSARTERIAL CHEMOEMBOLIZATION; INTRAHEPATIC RECURRENCE; HEPATIC
   RESECTION; LIVER; TRANSPLANTATION; HEPATECTOMY; ABLATION; THERAPY;
   CANCER; 2ND
AB Background. Hepatocellular carcinoma (HCC) often recurs after curative resection, and thus the optimal treatment strategy to treat recurrences remains uncertain. We analyzed the results of different options to treat recurrent HCC and emphasized the impact of pathologic patterns of the tumor at initial resection.
   Methods. Between 2000 and 2014, 293 patients underwent potentially curative hepatic resection for HCC. Among them, 150 experienced a recurrence and have been treated by repeat resection (RR), radiofrequency ablation (RFA), salvage liver transplantation (SLT), transarterial chemoembolization (TA CE), or conservative treatment, including systemic or targeted chemotherapy. Clinical outcomes were analyzed and compared between the treatment groups, focusing on clinical and pathologic characteristics of the tumor at initial resection.
   Results. After a median follow-up of 26 months, the overall survival (OS) at I, 3, and 5 years after recurrence was 62%, 48%, and 40%, respectively. Survival rates were greater in patients treated by a curative approach (RR, RFA, SLT) than those treated by TACE, with 5-year OS of >70% and 37%, respectively. Univariate analysis showed satellitosis and microvascular invasion (MW) at initial resection as negative prognostic factors of survival after recurrence (P <.05). On multivariate analysis, type of treatment was the only independent factor associated with survival. A subgroup analysis showed that RR/RFA led to better survival outcomes than TACE for early stage intrahepatic recurrences in the absence of satellitosis or MVI on the primary resected tumor
   Conclusion. Curative treatments of recurrent HCC improve patient survival. Satellitosis and MW on the primary resected specimen may be used as selection criteria for the best treatment strategy for intrahepatic recurrences.
C1 [Meniconi, Roberto L.; Komatsu, Shohei; Perdigao, Fabiano; Soubrane, Olivier; Scatton, Olivier] Hop St Antoine, Dept Hepatobiliary Surg & Liver Transplantat, F-75571 Paris, France.
   [Boelle, Pierre-Yves] Hop St Antoine, Dept Biostat & Publ Hlth, F-75571 Paris, France.
   [Meniconi, Roberto L.; Perdigao, Fabiano; Boelle, Pierre-Yves; Soubrane, Olivier; Scatton, Olivier] Univ Paris 06, Paris, France.
RP Scatton, O (corresponding author), Dept Hepatobiliary Surg & Liver Transplantat, 184 Rue Faubourg St Antoine, F-75012 Paris, France.
EM olivier.scatton@sat.aphp.fr
RI Soubrane, Olivier/ABB-4434-2021; Soubrane, Olivier/H-7799-2016
OI Boelle, Pierre-Yves/0000-0002-5367-8232
CR BISMUTH H, 1995, WORLD J SURG, V19, P35, DOI 10.1007/BF00316977
   Bosch FX, 2004, GASTROENTEROLOGY, V127, pS5, DOI 10.1053/j.gastro.2004.09.011
   Chan ACY, 2013, LIVER TRANSPLANT, V19, P411, DOI 10.1002/lt.23605
   Chen MS, 2006, ANN SURG, V243, P321, DOI 10.1097/01.sla.0000201480.65519.b8
   Choi D, 2007, ANN SURG ONCOL, V14, P2319, DOI 10.1245/s10434-006-9220-8
   Eguchi S, 2008, J HEPATO-BILIARY-PAN, V15, P627, DOI 10.1007/s00534-007-1341-3
   European Assoc Study Liver, 2012, EUR J CANCER, V48, P599, DOI 10.1016/j.ejca.2011.12.021
   Faber W, 2011, J GASTROEN HEPATOL, V26, P1189, DOI 10.1111/j.1440-1746.2011.06721.x
   Fong YM, 1999, ANN SURG, V229, P790, DOI 10.1097/00000658-199906000-00005
   Fuks D, 2012, HEPATOLOGY, V55, P132, DOI 10.1002/hep.24680
   Jin YJ, 2014, J GASTROEN HEPATOL, V29, P1056, DOI 10.1111/jgh.12507
   Llovet JM, 1999, SEMIN LIVER DIS, V19, P329, DOI 10.1055/s-2007-1007122
   Llovet JM, 2008, NEW ENGL J MED, V359, P378, DOI 10.1056/NEJMoa0708857
   Mazzaferro V, 1996, NEW ENGL J MED, V334, P693, DOI 10.1056/NEJM199603143341104
   Minagawa M, 2003, ANN SURG, V238, P703, DOI 10.1097/01.sla.0000094549.11754.e6
   Poon RTP, 1999, ANN SURG, V229, P216, DOI 10.1097/00000658-199902000-00009
   Poon RTP, 2002, J AM COLL SURGEONS, V195, P311, DOI 10.1016/S1072-7515(02)01226-7
   Roayaie S, 2011, J HEPATOL, V55, P346, DOI 10.1016/j.jhep.2010.11.026
   Tralhao JG, 2007, EJSO-EUR J SURG ONC, V33, P746, DOI 10.1016/j.ejso.2006.11.015
   Tranchart H, 2012, WORLD J SURG, V36, P2684, DOI 10.1007/s00268-012-1723-9
   Wu CC, 2009, BRIT J SURG, V96, P1049, DOI 10.1002/bjs.6690
   Yeh CN, 2002, J SURG ONCOL, V81, P195, DOI 10.1002/jso.10178
NR 22
TC 39
Z9 51
U1 1
U2 13
PU MOSBY-ELSEVIER
PI NEW YORK
PA 360 PARK AVENUE SOUTH, NEW YORK, NY 10010-1710 USA
SN 0039-6060
J9 SURGERY
JI Surgery
PD MAR
PY 2015
VL 157
IS 3
BP 454
EP 462
DI 10.1016/j.surg.2014.10.011
PG 9
WC Surgery
WE Science Citation Index Expanded (SCI-EXPANDED)
SC Surgery
GA CD1MN
UT WOS:000350839100007
PM 25633732
DA 2022-05-02
ER

PT J
AU Lin, YT
   Xu, JX
   Hong, JZ
   Si, YX
   He, YJ
   Zhang, JH
AF Lin, Yeting
   Xu, Jiaxuan
   Hong, Jiaze
   Si, Yuexiu
   He, Yujing
   Zhang, Jinhang
TI Prognostic Impact of Surgical Margin in Hepatectomy on Patients With
   Hepatocellular Carcinoma: A Meta-Analysis of Observational Studies
SO FRONTIERS IN SURGERY
LA English
DT Review
DE hepatocellular carcinoma; hepatectomy; surgical margin; prognosis;
   meta-analysis
ID LONG-TERM SURVIVAL; HEPATIC RESECTION; MICROVASCULAR INVASION; CURATIVE
   RESECTION; LIVER RESECTION; RECURRENCE; CANCER; DIAGNOSIS; SURGERY;
   WIDTH
AB Objective:& nbsp;This study aims to comprehensively evaluate the prognostic impact of the surgical margin in hepatectomy on patients diagnosed with hepatocellular carcinoma (HCC).& nbsp;Methods:& nbsp;A comprehensive and systematic search for eligible articles published in English before July 2021 was conducted across PubMed, Cochrane Library, Web of Science, and Embase electronic databases. The overall survival (OS) and disease-free survival (DFS) were the primary endpoints.& nbsp;Results:& nbsp;In total, 37 observational studies with 12,295 cases were included in this meta-analysis. The results revealed that a wide surgical margin (& GE;1 cm) was associated with better OS (hazard ration (HR), 0.70; 95% confidence interval (CI), 0.63-0.77) and DFS (HR, 0.66; 95% CI, 0.61-0.71) compared to a narrow surgical margin (< 1 cm). Subgroup analyses were conducted based on median follow-up time, gender, country, hepatitis B surface antigen (HBsAg) status, tumor number, and liver cirrhosis. The prognostic benefit of a wide surgical margin was consistent in most subgroups, however, analysis of studies from Western countries showed that margin width was not associated with prognosis.& nbsp;Conclusion:& nbsp;In summary, a surgical margin wider than 1 cm prolongs the long-term prognosis of HCC patients compared to a surgical margin narrower than 1 cm.
C1 [Lin, Yeting] Ningbo Yinzhou 2 Hosp, Dept Anesthesiol, Ningbo, Peoples R China.
   [Xu, Jiaxuan; Hong, Jiaze; He, Yujing] Zhejiang Chinese Med Univ, Clin Med Coll 2, Hangzhou, Peoples R China.
   [Si, Yuexiu] Zhejiang Chinese Med Univ, Sch Basic Med Sci, Hangzhou, Peoples R China.
   [Zhang, Jinhang] Fenghua Hosp Tradit Chinese Med, Dept Surg, Ningbo, Peoples R China.
RP Zhang, JH (corresponding author), Fenghua Hosp Tradit Chinese Med, Dept Surg, Ningbo, Peoples R China.
EM george202110@163.com
CR Akinyemiju T, 2017, JAMA ONCOL, V3, P1683, DOI 10.1001/jamaoncol.2017.3055
   Belli G, 2011, DIGEST SURG, V28, P134, DOI 10.1159/000323824
   Bonino F, 1997, J VIRAL HEPATITIS, V4, P79, DOI 10.1111/j.1365-2893.1997.tb00183.x
   Chang WT, 2012, SURGERY, V152, P809, DOI 10.1016/j.surg.2012.03.024
   Chen B, 2015, INT J CLIN EXP PATHO, V8, P13725
   Chen MF, 2003, WORLD J SURG, V27, P443, DOI 10.1007/s00268-002-6708-7
   Chen ZH, 2021, HEPATOL INT, V15, P642, DOI 10.1007/s12072-021-10174-x
   Chien J, 2016, J GASTROEN HEPATOL, V31, P1971, DOI 10.1111/jgh.13422
   Cong WM, 2016, WORLD J GASTROENTERO, V22, P9279, DOI 10.3748/wjg.v22.i42.9279
   Ding T, 2011, CANCER-AM CANCER SOC, V117, P4878, DOI 10.1002/cncr.26137
   Dohmen K, 2003, J GASTROEN HEPATOL, V18, P267, DOI 10.1046/j.1440-1746.2003.02936.x
   Dong S, 2016, MEDICINE, V95, DOI 10.1097/MD.0000000000005251
   Du ZG, 2011, HEPATOB PANCREAT DIS, V10, P265, DOI 10.1016/S1499-3872(11)60044-1
   El-Serag HB, 2012, GASTROENTEROLOGY, V142, P1264, DOI 10.1053/j.gastro.2011.12.061
   European Assoc Study Liver, 2012, EUR J CANCER, V48, P599, DOI 10.1016/j.ejca.2011.12.021
   Feng LH, 2017, J CANCER RES CLIN, V143, P293, DOI 10.1007/s00432-016-2286-1
   Han J, 2019, HPB, V21, P962, DOI 10.1016/j.hpb.2018.11.005
   HERMANEK P, 1994, PATHOL RES PRACT, V190, P115
   Hirokawa F, 2014, HEPATOL RES, V44, P846, DOI 10.1111/hepr.12196
   Hsiao JH, 2017, INT J SURG, V45, P35, DOI 10.1016/j.ijsu.2017.07.071
   Huang G, 2013, ANN SURG ONCOL, V20, P1482, DOI 10.1245/s10434-012-2803-7
   Huang WJ, 2015, LANGENBECK ARCH SURG, V400, P725, DOI 10.1007/s00423-015-1329-4
   Kappelmayer J, 2017, BIOMED RES INT, V2017, DOI 10.1155/2017/6138145
   Ladenheim MR, 2016, BMJ OPEN GASTROENTER, V3, DOI 10.1136/bmjgast-2016-000107
   Laurent C, 2005, J AM COLL SURGEONS, V201, P656, DOI 10.1016/j.jamcollsurg.2005.05.027
   Lee CS, 1996, BRIT J SURG, V83, P330, DOI 10.1002/bjs.1800830310
   Lee JC, 2019, MEDICINE, V98, DOI 10.1097/MD.0000000000014827
   Lee KT, 2012, J FORMOS MED ASSOC, V111, P160, DOI 10.1016/j.jfma.2011.02.002
   Lee SG, 2007, BRIT J SURG, V94, P320, DOI 10.1002/bjs.5622
   Lee W, 2018, DIGEST SURG, V35, P520, DOI 10.1159/000485805
   Lei ZQ, 2016, JAMA SURG, V151, P356, DOI 10.1001/jamasurg.2015.4257
   Lise M, 1998, CANCER, V82, P1028, DOI 10.1002/(SICI)1097-0142(19980315)82:6<1028::AID-CNCR4>3.0.CO;2-A
   Liu LH, 2021, FRONT ONCOL, V10, DOI 10.3389/fonc.2020.610636
   Liu Y, 2016, HEPATOB PANCREAT DIS, V15, P266, DOI 10.1016/S1499-3872(16)60094-2
   Madkhali AA, 2015, SAUDI J GASTROENTERO, V21, P11, DOI 10.4103/1319-3767.151216
   Mitsunobu M, 1996, CLIN EXP METASTAS, V14, P520, DOI 10.1007/BF00115112
   Moher D, 2009, BMJ-BRIT MED J, V339, DOI 10.1136/bmj.b2535
   Park JH, 2018, WORLD J SURG, V42, P1514, DOI 10.1007/s00268-017-4275-1
   Poon RTP, 2000, ANN SURG, V231, P544, DOI 10.1097/00000658-200004000-00014
   Pote N, 2015, J HEPATOL, V62, P848, DOI 10.1016/j.jhep.2014.11.005
   Rodriguez-Peralvarez M, 2013, ANN SURG ONCOL, V20, P325, DOI 10.1245/s10434-012-2513-1
   Sasaki Y, 2006, ANN SURG, V244, P771, DOI 10.1097/01.sla.0000225126.56483.b3
   Shi FX, 2019, FUTURE ONCOL, V15, P2041, DOI 10.2217/fon-2019-0117
   Shim JJ, 2017, SCAND J GASTROENTERO, V52, P1029, DOI 10.1080/00365521.2017.1335773
   Shimada K, 2008, AM J SURG, V195, P775, DOI 10.1016/j.amjsurg.2007.06.033
   Shin Sungwook, 2018, Ann Hepatobiliary Pancreat Surg, V22, P326, DOI 10.14701/ahbps.2018.22.4.326
   Siegel RL, 2015, CA-CANCER J CLIN, V65, P5, DOI [10.3322/caac.21254, 10.1001/jamaoto.2014.2530, 10.3322/caac.21208, 10.1136/bmj.g1502]
   Su CM, 2021, SURG ONCOL, V36, P15, DOI 10.1016/j.suronc.2020.11.009
   Sugino T, 2008, CLIN EXP METASTAS, V25, P835, DOI 10.1007/s10585-008-9199-6
   Tabrizian P, 2015, ANN SURG, V261, P947, DOI 10.1097/SLA.0000000000000710
   Takano S, 2000, BRIT J SURG, V87, P65, DOI 10.1046/j.1365-2168.2000.01308.x
   Tang YH, 2012, HEPATO-GASTROENTEROL, V59, P1393, DOI 10.5754/hge10600
   TORII A, 1993, J SURG ONCOL, V54, P13, DOI 10.1002/jso.2930540106
   Torre LA, 2015, CA-CANCER J CLIN, V65, P87, DOI 10.3322/caac.21262
   Tsilimigras DI, 2020, J GASTROINTEST SURG, V24, P1552, DOI 10.1007/s11605-019-04275-0
   Wang J, 2010, WORLD J SURG, V34, P2434, DOI 10.1007/s00268-010-0664-4
   Yang J, 2014, ASIAN PAC J CANCER P, V15, P7069, DOI 10.7314/APJCP.2014.15.17.7069
   Zeng JX, 2020, CANCER MANAG RES, V12, P6597, DOI 10.2147/CMAR.S261368
   Zhang HL, 2022, SURG ENDOSC, V36, P1215, DOI 10.1007/s00464-021-08390-5
   Zhang XF, 2014, PLOS ONE, V9, DOI 10.1371/journal.pone.0085077
   Zhong FP, 2017, MEDICINE, V96, DOI 10.1097/MD.0000000000008043
   Zhou KQ, 2020, EBIOMEDICINE, V62, DOI 10.1016/j.ebiom.2020.103107
   Zhou ZW, 2021, J CANCER, V12, P4455, DOI 10.7150/jca.57896
NR 63
TC 1
Z9 1
U1 1
U2 1
PU FRONTIERS MEDIA SA
PI LAUSANNE
PA AVENUE DU TRIBUNAL FEDERAL 34, LAUSANNE, CH-1015, SWITZERLAND
SN 2296-875X
J9 FRONT SURG
JI Front. Surg.
PD FEB 9
PY 2022
VL 9
AR 810479
DI 10.3389/fsurg.2022.810479
PG 11
WC Surgery
WE Science Citation Index Expanded (SCI-EXPANDED)
SC Surgery
GA ZH6IF
UT WOS:000761039400001
PM 35223977
OA Green Published, gold
DA 2022-05-02
ER

PT J
AU Wang, LM
   Wang, WH
   Yao, XS
   Rong, WQ
   Wu, F
   Chen, B
   Liu, M
   Lin, ST
   Liu, YH
   Wu, JX
AF Wang, Liming
   Wang, Weihu
   Yao, Xuesong
   Rong, Weiqi
   Wu, Fan
   Chen, Bo
   Liu, Mei
   Lin, Shengtao
   Liu, Yunhe
   Wu, Jianxiong
TI Postoperative adjuvant radiotherapy is associated with improved survival
   in hepatocellular carcinoma with microvascular invasion
SO ONCOTARGET
LA English
DT Article
DE hepatocellular carcinoma; microvascular invasion; TACE; radiotherapy;
   relapse-free survival
ID PRIMARY LIVER-CANCER; RESECTION MARGIN; ARTERIAL CHEMOEMBOLIZATION;
   CURATIVE RESECTION; HEPATIC RESECTION; ALPHA-FETOPROTEIN; RISK-FACTORS;
   HEPATECTOMY; OUTCOMES; RECURRENCE
AB Purpose: Limited studies have compared the efficacy of postoperative adjuvant therapies in HCC patients with microvascular invasion (MVI). In this study we assess the efficacy of postoperative adjuvant conservative therapy (CT), trans-catheter arterial chemoembolization (TACE) and radiotherapy (RT) in HCC patients with MVI.
   Results: Kaplan-Meier survival analysis revealed that patients in the RT group have significantly improved RFS (RT vs TACE: p = 0.011; RT vs CT: p < 0.001) and OS (RT vs. TACE: p = 0.034; RT vs CT: P < 0.001) compared to TACE and CT groups. Further, subgroup analysis based on the degree of MVI and surgical margin width showed that patients with narrow surgical margin have significantly longer RFS and OS after adjuvant RT than the TACE and CT, independent of degree of MVI. Multivariate analysis indicated that MVI classification is the independent prognostic factor associated with RFS and OS.
   Materials and Methods: Between July 2008 and December 2015, 136 HCC patients with MVI were divided into three groups according to their adjuvant therapies. Survival outcomes namely relapse-free survival (RFS) and overall survival (OS) of the three groups were analyzed.
   Conclusions: Adjuvant radiotherapy following hepatectomy could result in better survival outcomes for HCC patients with MVI than TACE or CT.
C1 [Wang, Liming; Rong, Weiqi; Wu, Fan; Lin, Shengtao; Liu, Yunhe; Wu, Jianxiong] Chinese Acad Med Sci, Canc Hosp, Natl Canc Ctr, Dept Hepatobiliary Surg, Beijing, Peoples R China.
   [Wang, Liming; Yao, Xuesong; Rong, Weiqi; Wu, Fan; Chen, Bo; Liu, Mei; Lin, Shengtao; Liu, Yunhe; Wu, Jianxiong] Peking Union Med Coll, Beijing, Peoples R China.
   [Wang, Weihu] Peking Univ, Canc Hosp & Inst, Key Lab Carcinogenesis & Translat Res, Dept Radiat Oncol,Minist Educ Beijing, Beijing, Peoples R China.
   [Yao, Xuesong] Chinese Acad Med Sci, Canc Hosp, Natl Canc Ctr, Dept Intervent Therapy, Beijing, Peoples R China.
   [Chen, Bo] Chinese Acad Med Sci, Canc Hosp, Natl Canc Ctr, Dept Radiat Oncol, Beijing, Peoples R China.
   [Liu, Mei] Chinese Acad Med Sci, Lab Cell & Mol Biol, Beijing, Peoples R China.
   [Liu, Mei] Chinese Acad Med Sci, State Key Lab Mol Oncol, Natl Canc Ctr, Canc Hosp, Beijing, Peoples R China.
RP Wu, JX (corresponding author), Chinese Acad Med Sci, Canc Hosp, Natl Canc Ctr, Dept Hepatobiliary Surg, Beijing, Peoples R China.; Wu, JX (corresponding author), Peking Union Med Coll, Beijing, Peoples R China.
EM dr.wujx@hotmail.com
RI Wang, Liming/AAD-7697-2020; Lin, Shengtao/AAL-2924-2020
FU Cancer Foundation of China [LC2015A12]; PUMC Youth Fund/Fundamental
   Research Funds for the Central Universities [3332016031]
FX This work was supported by Beijing Hope Run Special Fund of Cancer
   Foundation of China (LC2015A12) and PUMC Youth Fund/Fundamental Research
   Funds for the Central Universities (3332016031).
CR Barreto SG, 2013, ANZ J SURG, V83, P331, DOI 10.1111/j.1445-2197.2012.06196.x
   Chang CM, 2012, HEPATO-GASTROENTEROL, V59, P492, DOI 10.5754/hge11361
   Chen Xiao-hong, 2010, Zhonghua Gan Zang Bing Za Zhi, V18, P599, DOI 10.3760/cma.j.issn.1007-3418.2010.08.012
   Cheng X, 2014, J CANCER RES CLIN, V140, P1159, DOI 10.1007/s00432-014-1677-4
   Cong WM, 2016, WORLD J GASTROENTERO, V22, P9279, DOI 10.3748/wjg.v22.i42.9279
   Du M, 2014, BMC CANCER, V14, DOI 10.1186/1471-2407-14-38
   Fan LF, 2013, HEPATO-GASTROENTEROL, V60, P825, DOI 10.5754/hge121039
   Ferlay J, 2015, INT J CANCER, V136, pE359, DOI 10.1002/ijc.29210
   Hirokawa F, 2014, HEPATOL RES, V44, P846, DOI 10.1111/hepr.12196
   Hu R, 2003, SURGERY, V133, P251, DOI 10.1067/msy.2003.102
   Jeng WJ, 2014, DIGEST DIS, V32, P747, DOI 10.1159/000368017
   Kim JY, 2011, HEPATOL RES, V41, P813, DOI 10.1111/j.1872-034X.2011.00826.x
   Kobayashi T, 2013, SURG TODAY, V43, P1347, DOI 10.1007/s00595-012-0473-5
   Lei JY, 2016, ONCOTARGET, V7, P42598, DOI 10.18632/oncotarget.3799
   Li KW, 2013, HEPATO-GASTROENTEROL, V60, P248, DOI 10.5754/hge12665
   Liu M, 2016, TRANSL ONCOL, V9, P167, DOI 10.1016/j.tranon.2016.03.002
   Matsui Y, 2007, ARCH SURG-CHICAGO, V142, P596, DOI 10.1001/archsurg.142.7.596
   McHugh PP, 2010, HPB, V12, P56, DOI 10.1111/j.1477-2574.2009.00128.x
   Miao XY, 2011, HEPATO-GASTROENTEROL, V58, P575
   Mittal S, 2013, J CLIN GASTROENTEROL, V47, pS2, DOI 10.1097/MCG.0b013e3182872f29
   Moon JI, 2012, TRANSPL P, V44, P487, DOI 10.1016/j.transproceed.2011.11.009
   Okusaka T, 2002, CANCER-AM CANCER SOC, V95, P1931, DOI 10.1002/cncr.10892
   Peng BG, 2009, AM J SURG, V198, P313, DOI 10.1016/j.amjsurg.2008.09.026
   Ren ZG, 2004, WORLD J GASTROENTERO, V10, P2791
   Roayaie S, 2009, GASTROENTEROLOGY, V137, P850, DOI 10.1053/j.gastro.2009.06.003
   Rodriguez-Peralvarez M, 2013, ANN SURG ONCOL, V20, P325, DOI 10.1245/s10434-012-2513-1
   Shi M, 2004, WORLD J SURG, V28, P376, DOI 10.1007/s00268-003-7308-x
   Shi M, 2007, ANN SURG, V245, P36, DOI 10.1097/01.sla.0000231758.07868.71
   Shimada K, 2008, AM J SURG, V195, P775, DOI 10.1016/j.amjsurg.2007.06.033
   Shindoh J, 2013, HPB, V15, P31, DOI 10.1111/j.1477-2574.2012.00552.x
   Sumie S, 2014, ANN SURG ONCOL, V21, P1002, DOI 10.1245/s10434-013-3376-9
   Sun HC, 2003, WORLD J GASTROENTERO, V9, P635, DOI 10.3748/wjg.v9.i4.635
   Sun JJ, 2016, ANN SURG ONCOL, V23, P1344, DOI 10.1245/s10434-015-5008-z
   Wang FS, 2014, HEPATOLOGY, V60, P2099, DOI 10.1002/hep.27406
   Wang WH, 2015, LIVER INT, V35, P2603, DOI 10.1111/liv.12857
   Wang WH, 2010, RADIAT ONCOL, V5, DOI 10.1186/1748-717X-5-73
   Wu Jian-xiong, 2012, Zhonghua Zhong Liu Za Zhi, V34, P850, DOI 10.3760/cma.j.issn.0253-3766.2012.11.012
   Yu WB, 2014, J AM COLL SURGEONS, V218, P381, DOI 10.1016/j.jamcollsurg.2013.11.030
   Zhao WC, 2013, EJSO-EUR J SURG ONC, V39, P858, DOI 10.1016/j.ejso.2013.04.003
   Zhong C, 2009, J CANCER RES CLIN, V135, P1437, DOI 10.1007/s00432-009-0588-2
   Zhong JH, 2016, WORLD J HEPATOL, V8, P957, DOI 10.4254/wjh.v8.i23.957
   Zhong JH, 2010, HEPATOL RES, V40, P943, DOI 10.1111/j.1872-034X.2010.00710.x
   Zhou XP, 2007, WORLD J GASTROENTERO, V13, P4498
   Zhu RX, 2016, GUT LIVER, V10, P332, DOI 10.5009/gnl15257
NR 44
TC 31
Z9 39
U1 0
U2 6
PU IMPACT JOURNALS LLC
PI ORCHARD PARK
PA 6666 E QUAKER ST, STE 1, ORCHARD PARK, NY 14127 USA
EI 1949-2553
J9 ONCOTARGET
JI Oncotarget
PD OCT 3
PY 2017
VL 8
IS 45
BP 79971
EP 79981
DI 10.18632/oncotarget.20402
PG 11
WC Oncology; Cell Biology
WE Science Citation Index Expanded (SCI-EXPANDED)
SC Oncology; Cell Biology
GA FI6MT
UT WOS:000412111300163
PM 29108379
OA Green Submitted, gold, Green Published
DA 2022-05-02
ER

PT J
AU Govaere, O
   Komuta, M
   Berkers, J
   Spee, B
   Janssen, C
   de Luca, F
   Katoonizadeh, A
   Wouters, J
   van Kempen, LC
   Durnez, A
   Verslype, C
   De Kock, J
   Rogiers, V
   van Grunsven, LA
   Topal, B
   Pirenne, J
   Vankelecom, H
   Nevens, F
   van den Oord, J
   Pinzani, M
   Roskams, T
AF Govaere, Olivier
   Komuta, Mina
   Berkers, Johannes
   Spee, Bart
   Janssen, Carl
   de Luca, Francesca
   Katoonizadeh, Aezam
   Wouters, Jasper
   van Kempen, Leon C.
   Durnez, Anne
   Verslype, Chris
   De Kock, Joery
   Rogiers, Vera
   van Grunsven, Leo A.
   Topal, Baki
   Pirenne, Jacques
   Vankelecom, Hugo
   Nevens, Frederik
   van den Oord, Joost
   Pinzani, Massimo
   Roskams, Tania
TI Keratin 19: a key role player in the invasion of human hepatocellular
   carcinomas
SO GUT
LA English
DT Article
ID SIDE POPULATION; STEM-CELLS; CYTOKERATIN-19 EXPRESSION; CANCER; LIVER;
   CLASSIFICATION; PROGNOSIS; PROTEINS; VASP
AB Objective Keratin (K) 19, a biliary/hepatic progenitor cell (HPC) marker, is expressed in a subset of hepatocellular carcinomas (HCC) with poor prognosis. The underlying mechanisms driving this phenotype of K19-positive HCC remain elusive.
   Design Clinicopathological value of K19 was compared with EpCAM, and a-fetoprotein, in a Caucasian cohort of 242 consecutive patients (167 surgical specimens, 75 needle biopsies) with different underlying aetiologies. Using microarrays and microRNA profiling the molecular phenotype of K19-positive HCCs was identified. Clinical primary HCC samples were submitted to in vitro invasion assays and to side population analysis. HCC cell lines were transfected with synthetic siRNAs against KRT19 and submitted to invasion and cytotoxicity assays.
   Results In the cohort of surgical specimens, K19 expression showed the strongest correlation with increased tumour size (p<0.01), decreased tumour differentiation (p<0.001), metastasis (p<0.05) and microvascular invasion (p<0.001). The prognostic value of K19 was also confirmed in a set of 75 needle biopsies. Profiling showed that K19-positive HCCs highly express invasion-related/metastasis-related markers (eg, VASP, TACSTD2, LAMB1, LAMC2, PDGFRA), biliary/HPC markers (eg, CD133, GSTP1, NOTCH2, JAG1) and members of the miRNA family 200 (eg, miR-141, miR-200c). In vitro, primary human K19-positive tumour cells showed increased invasiveness, and reside in the chemoresistant side population. Functionally, K19/KRT19 knockdown results in reduced invasion, loss of invadopodia formation and decreased resistance to doxorubicin, 5-fluorouracil and sorafenib.
   Conclusions Giving the distinct invasive properties, the different molecular profile and the poor prognostic outcome, K19-positive HCCs should be considered as a seperate entity of HCCs.
C1 [Govaere, Olivier; Komuta, Mina; Berkers, Johannes; Spee, Bart; Janssen, Carl; Katoonizadeh, Aezam; Wouters, Jasper; Durnez, Anne; van den Oord, Joost; Roskams, Tania] Katholieke Univ Leuven, Dept Imaging & Pathol, Leuven, Belgium.
   [Govaere, Olivier; Komuta, Mina; Berkers, Johannes; Spee, Bart; Janssen, Carl; Katoonizadeh, Aezam; Wouters, Jasper; Durnez, Anne; Verslype, Chris; Topal, Baki; Pirenne, Jacques; Nevens, Frederik; van den Oord, Joost; Roskams, Tania] Univ Hosp Leuven, B-3000 Leuven, Belgium.
   [de Luca, Francesca] ITT, Dipartimento Oncol AUSL 4, Prato, Italy.
   [Wouters, Jasper; Vankelecom, Hugo] Katholieke Univ Leuven, Dept Dev & Regenerat, Leuven, Belgium.
   [van Kempen, Leon C.] McGill Univ, Jewish Gen Hosp, Dept Pathol, Montreal, PQ H3T 1E2, Canada.
   [Verslype, Chris; Nevens, Frederik] Katholieke Univ Leuven, Dept Hepatol, Leuven, Belgium.
   [De Kock, Joery; Rogiers, Vera] Vrije Univ Brussel, Dept In Vitro Toxicol & DermatoCosmetol IVTD FAFY, Brussels, Belgium.
   [van Grunsven, Leo A.] Vrije Univ Brussel, Dept Cell Biol, Liver Cell Biol Lab, Brussels, Belgium.
   [Topal, Baki] Katholieke Univ Leuven, Dept Abdominal Surg, Leuven, Belgium.
   [Pirenne, Jacques] Katholieke Univ Leuven, Dept Abdominal Transplant Surg, Leuven, Belgium.
   [Pinzani, Massimo] UCL, Inst Liver & Digest Hlth, Royal Free Hosp, London, England.
RP Govaere, O (corresponding author), Univ Hosp Leuven, Dept Imaging & Pathol, Minderbroedersstr 12, B-3000 Leuven, Belgium.
EM olivier.govaere@med.kuleuven.be
RI van Grunsven, Leo/E-5839-2010; van Kempen, Léon/AAX-5866-2021; De Kock,
   Joery/M-5832-2014; van Kempen, Leon/ABG-6815-2020; Topal,
   Baki/AAH-9019-2021; Govaere, Olivier/R-9372-2019; Pirenne,
   Jacques/I-3728-2018; Wouters, Jasper/AAK-8597-2020
OI van Grunsven, Leo/0000-0002-0990-7034; van Kempen,
   Léon/0000-0003-0646-0705; De Kock, Joery/0000-0002-4078-4896; Topal,
   Baki/0000-0002-2687-7535; Govaere, Olivier/0000-0002-4426-6930; Pirenne,
   Jacques/0000-0002-8147-8801; Wouters, Jasper/0000-0002-7129-2990;
   Verslype, Chris/0000-0003-3857-466X; Rogiers, Vera/0000-0003-0635-7740;
   Roskams, Tania/0000-0002-2816-1530; Vankelecom,
   Hugo/0000-0002-2251-7284; VUB, IVTD/0000-0002-5016-4789; KOMUTA,
   MINA/0000-0002-3999-1417
FU Belgian Science Policy OfficeBelgian Federal Science Policy Office
FX This study was supported by a grant of the Interuniversity Attraction
   Poles (IAP) Programme of the Belgian Science Policy Office (Phase VI and
   VII: HEPRO I and II).
CR Alison MR, 2010, J PATHOL, V222, P335, DOI 10.1002/path.2772
   BERNAL SD, 1985, CRC CR REV ONCOL-HEM, V3, P191, DOI 10.1016/S1040-8428(85)80026-3
   Borght SV, 2008, LIVER INT, V28, P1370, DOI 10.1111/j.1478-3231.2008.01889.x
   Boulter L, 2012, NAT MED, V18, P572, DOI 10.1038/nm.2667
   Chiang DY, 2008, CANCER RES, V68, P6779, DOI 10.1158/0008-5472.CAN-08-0742
   Chiba T, 2006, HEPATOLOGY, V44, P240, DOI 10.1002/hep.21227
   Dertsiz L, 2005, THORAX, V60, P576, DOI 10.1136/thx.2004.037622
   Dumble ML, 2002, CARCINOGENESIS, V23, P435, DOI 10.1093/carcin/23.3.435
   Durnez A, 2006, HISTOPATHOLOGY, V49, P138, DOI 10.1111/j.1365-2559.2006.02468.x
   Fletcher JI, 2010, NAT REV CANCER, V10, P147, DOI 10.1038/nrc2789
   Forbes SJ, 2006, HEPATOLOGY, V44, P23, DOI 10.1002/hep.21275
   Givant-Horwitz V, 2004, CANCER RES, V64, P3572, DOI 10.1158/0008-5472.CAN-03-3424
   Goodell MA, 1996, J EXP MED, V183, P1797, DOI 10.1084/jem.183.4.1797
   Haraguchi N, 2006, STEM CELLS, V24, P506, DOI 10.1634/stemcells.2005-0282
   Hoshida Y, 2009, CANCER RES, V69, P7385, DOI 10.1158/0008-5472.CAN-09-1089
   Kim H, 2011, HEPATOLOGY, V54, P1707, DOI 10.1002/hep.24559
   Komuta M, 2008, HEPATOLOGY, V47, P1544, DOI 10.1002/hep.22238
   Komuta M, 2012, HEPATOLOGY, V55, P1876, DOI 10.1002/hep.25595
   Lee JS, 2006, NAT MED, V12, P410, DOI 10.1038/nm1377
   Lee JS, 2004, HEPATOLOGY, V40, P667, DOI 10.1002/hep.20375
   Libbrecht L, 2005, LIVER INT, V25, P16, DOI 10.1111/j.1478-3231.2005.01016.x
   Lorenzini S, 2010, GUT, V59, P645, DOI 10.1136/gut.2009.182345
   Marquardt JU, 2011, HEPATOLOGY, V54, P1031, DOI 10.1002/hep.24454
   Mootha VK, 2003, NAT GENET, V34, P267, DOI 10.1038/ng1180
   Oseini AM, 2009, EXPERT OPIN THER TAR, V13, P443, DOI [10.1517/14728220902719233 , 10.1517/14728220902719233]
   Roskams T, 2006, ONCOGENE, V25, P3818, DOI 10.1038/sj.onc.1209558
   Roskams T, 2010, CLIN LIVER DIS, V14, P705, DOI 10.1016/j.cld.2010.08.003
   Subramanian A, 2005, P NATL ACAD SCI USA, V102, P15545, DOI 10.1073/pnas.0506580102
   Szklarczyk D, 2011, NUCLEIC ACIDS RES, V39, pD561, DOI 10.1093/nar/gkq973
   Tsuchiya K, 2011, ONCOLOGY-BASEL, V80, P278, DOI 10.1159/000328448
   Uenishi T, 2003, CANCER SCI, V94, P851, DOI 10.1111/j.1349-7006.2003.tb01366.x
   van Kempen LCL, 2007, EUR J CELL BIOL, V86, P65, DOI 10.1016/j.ejcb.2006.12.001
   Worth DC, 2010, J CELL BIOL, V189, P369, DOI 10.1083/jcb.200912014
   Yang XR, 2008, CLIN CANCER RES, V14, P3850, DOI 10.1158/1078-0432.CCR-07-4338
   Yoon SM, 2011, HEPATOLOGY, V53, P964, DOI 10.1002/hep.24122
   Zhuang PY, 2008, CANCER-AM CANCER SOC, V112, P2740, DOI 10.1002/cncr.23488
NR 36
TC 161
Z9 174
U1 4
U2 61
PU BMJ PUBLISHING GROUP
PI LONDON
PA BRITISH MED ASSOC HOUSE, TAVISTOCK SQUARE, LONDON WC1H 9JR, ENGLAND
SN 0017-5749
EI 1468-3288
J9 GUT
JI Gut
PD APR
PY 2014
VL 63
IS 4
BP 674
EP 685
DI 10.1136/gutjnl-2012-304351
PG 12
WC Gastroenterology & Hepatology
WE Science Citation Index Expanded (SCI-EXPANDED)
SC Gastroenterology & Hepatology
GA CB3OX
UT WOS:000349539000006
PM 23958557
OA Green Submitted, Green Published, hybrid
DA 2022-05-02
ER

PT J
AU Fan, PL
   Ding, H
   Mao, F
   Chen, LL
   Dong, Y
   Wang, WP
AF Fan, Pei Li
   Ding, Hong
   Mao, Feng
   Chen, Ling Li
   Dong, Yi
   Wang, Wen Ping
TI Enhancement patterns of small hepatocellular carcinoma (<= 30 mm) on
   contrast-enhanced ultrasound: Correlation with clinicopathologic
   characteristics
SO EUROPEAN JOURNAL OF RADIOLOGY
LA English
DT Article
DE Hepatocellular carcinoma; Contrast agent; Ultrasonography
ID DYSPLASTIC NODULES; HEPATIC NODULES; DIAGNOSIS; CIRRHOSIS; LIVER;
   GUIDELINES; DIFFERENTIATION; RECOMMENDATIONS; IMPACT; CANCER
AB Purpose: To analyze the correlation between enhancement patterns of small hepatic carcinomas (HCCs; <= 30 mm) on contrast-enhanced ultrasound (CEUS) and the clinicopathologic characteristics.
   Methods: The retrospective study included 346 inpatients (288 males and 58 females) with 372 pathologically confirmed small HCCs between January 2017 and December 2018. All patients underwent CEUS examination before pathological examination. Statistical analysis was used to determine the correlation between enhancement patterns of small HCCs on CEUS and clinicopathologic characteristics including serum alpha-feto-protein level, protein induced by vitamin K absence or antagonist-II (PIVKA-II) level, primary or recurrent HCC condition, tumor number, tumor differentiation, tumor size, liver background and microvascular invasion (MVI).
   Results: Three hundred forty-seven out of 372 (93.3 %) HCCs manifested arterial phase hyper-enhancement (APHE). The arterial enhancement patterns were correlated with the tumor differentiation (odds ratio = 10.336, P = 0.000). Moderately- or poorly-differentiated HCCs were more likely to display APHE than well-differentiated HCCs (96.2 % vs 58.6 %, P < 0.001). Two hundred ninety-five of 372 (79.3 %) HCCs showed washout in the portal venous/late phase. Washout was correlated with serum PIVKA-II level, tumor size, tumor differentiation, and MVI on univariate analysis ( P < 0.05). Logistic regression analysis revealed that only tumor size was significantly associated with washout of small HCCs (odds ratio = 2.335, P = 0.006). Large HCCs (20-30 mm) displayed a higher proportion of washout compared with that of HCCs <= 20 mm.
   Conclusions: Enhancement patterns of small HCCs on CEUS were significantly correlated with tumor size and tumor differentiation among all clinicopathologic characteristics.
C1 [Fan, Pei Li; Ding, Hong; Mao, Feng; Dong, Yi; Wang, Wen Ping] Fudan Univ, Zhongshan Hosp, Dept Ultrasound, 180 Fenglin Rd, Shanghai 200032, Peoples R China.
   [Fan, Pei Li; Ding, Hong; Mao, Feng; Dong, Yi; Wang, Wen Ping] Shanghai Inst Med Imaging, 180 Fenglin Rd, Shanghai 200032, Peoples R China.
   [Chen, Ling Li] Fudan Univ, Zhongshan Hosp, Dept Pathol, 180 Fenglin Rd, Shanghai 200032, Peoples R China.
RP Wang, WP (corresponding author), Fudan Univ, Zhongshan Hosp, Dept Ultrasound, 180 Fenglin Rd, Shanghai 200032, Peoples R China.
EM puguang61@126.com
FU Shanghai Municipal Key Clinical Specialty of China [shslczdzk03501];
   Shanghai Municipal Science and Technology Medical Guidance Project of
   China [18411967200]; Shanghai Municipal Science and Technology
   Innovation Action Plan Clinical Medicine Project of China [17411954200];
   Shanghai Municipal Health and Family Planning Commission Research
   Project of China [201840215]
FX This study was supported by Shanghai Municipal Key Clinical Specialty of
   China (No. shslczdzk03501).Shanghai Municipal Science and Technology
   Medical Guidance Project of China (Grant No. 18411967200). Shanghai
   Municipal Science and Technology Innovation Action Plan Clinical
   Medicine Project of China (Grant No. 17411954200). Shanghai Municipal
   Health and Family Planning Commission Research Project of China (Grant
   No. 201840215)
CR Aube C, 2017, LIVER INT, V37, P1515, DOI 10.1111/liv.13429
   Boozari B, 2011, DIGEST LIVER DIS, V43, P484, DOI 10.1016/j.dld.2011.01.001
   Burns PN, 2007, RADIOLOGY, V242, P162, DOI 10.1148/radiol.2421051006
   Claudon M, 2013, ULTRASCHALL MED, V34, P11, DOI 10.1055/s-0032-1325499
   Cucchetti A, 2013, J HEPATOL, V59, P300, DOI 10.1016/j.jhep.2013.04.009
   European Assoc Study Liver, 2018, J HEPATOL, V69, P182, DOI 10.1016/j.jhep.2018.03.019
   Forner A, 2008, HEPATOLOGY, V47, P97, DOI 10.1002/hep.21966
   Forner A, 2015, J HEPATOL, V62, P150, DOI 10.1016/j.jhep.2014.08.028
   Giorgio A, 2011, ANTICANCER RES, V31, P3977
   Heimbach JK, 2018, HEPATOLOGY, V67, P358, DOI 10.1002/hep.29086
   Iavarone M, 2010, HEPATOLOGY, V52, P1723, DOI 10.1002/hep.23903
   Jang HJ, 2007, RADIOLOGY, V244, P898, DOI 10.1148/radiol.2443061520
   Kitao A, 2009, RADIOLOGY, V252, P605, DOI 10.1148/radiol.2522081414
   Kojiro M, 2009, HEPATOLOGY, V49, P658, DOI 10.1002/hep.22709
   Leoni S, 2013, ULTRASCHALL MED, V34, P280, DOI 10.1055/s-0033-1335024
   Leoni S, 2010, AM J GASTROENTEROL, V105, P599, DOI 10.1038/ajg.2009.654
   Li F, 2020, EUR RADIOL, V30, P461, DOI 10.1007/s00330-019-06317-2
   Liu GJ, 2015, LIVER CANCER, V4, P241, DOI 10.1159/000367738
   Omata M, 2017, HEPATOL INT, V11, P317, DOI 10.1007/s12072-017-9799-9
   Park HJ, 2017, LIVER CANCER, V6, P189, DOI 10.1159/000455949
   Roncalli M, 2011, DIGEST LIVER DIS, V43, pS361, DOI 10.1016/S1590-8658(11)60592-6
   Ryerson AB, 2016, CANCER-AM CANCER SOC, V122, P1312, DOI 10.1002/cncr.29936
   Sangiovanni A, 2010, GUT, V59, P638, DOI 10.1136/gut.2009.187286
   Sato T, 2009, HEPATOL INT, V3, P544, DOI 10.1007/s12072-009-9145-y
   Shin SK, 2015, DIGEST LIVER DIS, V47, P775, DOI 10.1016/j.dld.2015.05.001
   Takahashi M, 2011, AM J ROENTGENOL, V196, pW123, DOI 10.2214/AJR.10.4242
   Terzi E, 2018, J HEPATOL, V68, P485, DOI 10.1016/j.jhep.2017.11.007
   Vilana R, 2010, HEPATOLOGY, V51, P2020, DOI 10.1002/hep.23600
   Wildner D, 2015, ULTRASCHALL MED, V36, P132, DOI 10.1055/s-0034-1399147
   Yang D, 2018, SCI REP-UK, V8, DOI 10.1038/s41598-018-23007-z
   Zhou J, 2018, LIVER CANCER, V7, P235, DOI 10.1159/000488035
   Zhu W, 2017, ULTRASOUND MED BIOL, V43, P1571, DOI 10.1016/j.ultrasmedbio.2017.04.003
NR 32
TC 3
Z9 3
U1 2
U2 6
PU ELSEVIER IRELAND LTD
PI CLARE
PA ELSEVIER HOUSE, BROOKVALE PLAZA, EAST PARK SHANNON, CO, CLARE, 00000,
   IRELAND
SN 0720-048X
EI 1872-7727
J9 EUR J RADIOL
JI Eur. J. Radiol.
PD NOV
PY 2020
VL 132
AR 109341
DI 10.1016/j.ejrad.2020.109341
PG 8
WC Radiology, Nuclear Medicine & Medical Imaging
WE Science Citation Index Expanded (SCI-EXPANDED)
SC Radiology, Nuclear Medicine & Medical Imaging
GA OM2CC
UT WOS:000585834300065
PM 33069987
DA 2022-05-02
ER

PT J
AU Wang, L
   Ke, Q
   Deng, MJ
   Huang, X
   Zeng, JX
   Liu, HZ
   Yang, Y
   Zeng, YY
   Zhou, WP
   Liu, JF
AF Wang, Lei
   Ke, Qiao
   Deng, Manjun
   Huang, Xin
   Zeng, Jianxing
   Liu, Hongzhi
   Yang, Yuan
   Zeng, Yongyi
   Zhou, Weiping
   Liu, Jingfeng
TI Adjuvant transarterial chemoembolization for patients with
   hepatocellular carcinoma after radical hepatectomy: a real world study
SO SCANDINAVIAN JOURNAL OF GASTROENTEROLOGY
LA English
DT Article
DE Hepatocellular carcinoma; radical resection; transarterial
   chemoembolization
ID TRANSCATHETER ARTERIAL CHEMOEMBOLIZATION; CURATIVE RESECTION; LIVER
   RESECTION; MICROVASCULAR INVASION; HEPATIC RESECTION; CANCER; EFFICACY;
   OUTCOMES; CHINA; TACE
AB Objective: To investigate the clinical value of the adjuvant transarterial chemoembolization (TACE) for hepatocellular carcinoma (HCC) after radical resection, and identify the potential beneficiaries. Methods: Patients were identified through the primary liver cancer big data (PLCBD) between 2012 and 2015. Overall survival (OS) between adjuvant TACE group and non-TACE was evaluated by Kaplan-Meier before and after propensity scoring match (PSM). Subgroup analysis was conducted stratified by risk factors. Results: A total of 2066 HCC patients receiving radical resection were identified. Patients with multiple tumors, tumor diameter >5 cm, satellite, and advanced stage were more likely to accept adjuvant TACE. Before PSM, the 1-, 3-, and 5-year OS rates in the TACE group and non-TACE group were 89%, 58%, 17%, and 88%, 53%, 13% (p = .43), respectively. While, the corresponding rates were 89%, 58%, 17%, and 86%, 49%, 11%, (p = .038), respectively after 1:1 PSM. In addition, patients were found to significantly benefit from adjuvant TACE if they had age >= 50 years, no cirrhosis, AFP <= 200 ng/ml, surgical margin <1 cm, tumor diameter >5 cm, no capsule, no satellite, or CN stage Ib/IIa (all p < .05), but patients with age < 50 years, tumor size <= 5 cm, or CN stage Ia were found to significantly benefit from radical resection in DFS (all p < .05). Conclusion: Currently, we concluded that not all of patients with HCC would benefit from adjuvant TACE. Patients with age >= 50 years, tumor size >5 cm, or CN stage Ib/IIa were strongly recommended to receive adjuvant TACE.
C1 [Wang, Lei] Fujian Med Univ, Mengchao Hepatobiliary Hosp, Dept Radiat Oncol, Fuzhou, Fujian, Peoples R China.
   [Wang, Lei; Ke, Qiao; Deng, Manjun; Huang, Xin; Zeng, Jianxing; Liu, Hongzhi; Zeng, Yongyi; Liu, Jingfeng] Fujian Med Univ, Mengchao Hepatobiliary Hosp, Dept Hepatopancreatobiliary Surg, Fuzhou, Fujian, Peoples R China.
   [Yang, Yuan; Zhou, Weiping] Secondary Mil Med Univ, Eastern Hepatobiliary Surg Hosp, Dept Hepatopancreatobiliary Surg, Shanghai, Peoples R China.
RP Zhou, WP; Liu, JF (corresponding author), Fujian Med Univ, Mengchao Hepatobiliary Hosp, Xihong Rd 312, Fuzhou 350025, Fujian, Peoples R China.
EM ehphwp@126.com; drjingfeng@126.com
RI Zhou, Weiping/AGI-5344-2022
OI Wang, Lei/0000-0001-8975-0489; Deng, Manjun/0000-0002-5251-1836
CR Benson AB, 2019, J NATL COMPR CANC NE, V17, P303, DOI 10.6004/jnccn.2019.0019
   Bray F, 2018, CA-CANCER J CLIN, V68, P394, DOI 10.3322/caac.21492
   Chen JW, 2017, ONCOTARGET, V8, P408, DOI 10.18632/oncotarget.13427
   Chen RX, 2016, J GASTROEN HEPATOL, V31, P442, DOI 10.1111/jgh.13077
   Cheng Hong-yan, 2005, Zhonghua Zhongliu Zazhi, V27, P626
   Cucchetti A, 2012, CLIN CANCER RES, V18, P4397, DOI 10.1158/1078-0432.CCR-11-2663
   Dong ZR, 2015, AM J CANCER RES, V5, P450
   Forner A, 2018, LANCET, V391, P1301, DOI 10.1016/S0140-6736(18)30010-2
   Gao ZD, 2017, MEDICINE, V96, DOI 10.1097/MD.0000000000007426
   Guo H, 2017, PLOS ONE, V12, DOI 10.1371/journal.pone.0184160
   Hayashi PH, 2004, AM J TRANSPLANT, V4, P782, DOI 10.1111/j.1600-6143.2004.00413.x
   Hsiao JH, 2017, INT J SURG, V45, P35, DOI 10.1016/j.ijsu.2017.07.071
   Huang LF, 2016, ONCOTARGET, V7, P25493, DOI 10.18632/oncotarget.8333
   Jiang JH, 2015, WORLD J GASTROENTERO, V21, P4627, DOI 10.3748/wjg.v21.i15.4627
   Kaibori M, 2019, ANN SURG, V270, P121, DOI 10.1097/SLA.0000000000002751
   Kulik L, 2018, HEPATOLOGY, V67, P381, DOI 10.1002/hep.29485
   Li C, 2017, J SURG RES, V209, P8, DOI 10.1016/j.jss.2016.09.054
   Li F, 2015, IRISH J MED SCI, V184, P753, DOI 10.1007/s11845-014-1164-6
   Liao MH, 2017, SCAND J GASTROENTERO, V52, P624, DOI 10.1080/00365521.2017.1292365
   Liu S, 2019, ONCOLOGIST, V24, P513, DOI 10.1634/theoncologist.2018-0305
   Mathurin P, 2003, ALIMENT PHARM THER, V17, P1247, DOI 10.1046/j.1365-2036.2003.01580.x
   Nitta H, 2019, ANN SURG ONCOL, V26, P2568, DOI 10.1245/s10434-019-07365-0
   Qi XS, 2015, ONCOTARGET, V6, P36838, DOI 10.18632/oncotarget.5426
   Qi YP, 2019, AM J SURG, V217, P739, DOI 10.1016/j.amjsurg.2018.07.054
   Rodriguez-Peralvarez M, 2013, ANN SURG ONCOL, V20, P325, DOI 10.1245/s10434-012-2513-1
   Sun JJ, 2016, ANN SURG ONCOL, V23, P1344, DOI 10.1245/s10434-015-5008-z
   Tabrizian P, 2015, ANN SURG, V261, P947, DOI 10.1097/SLA.0000000000000710
   Tong YF, 2017, ONCOTARGET, V8, P26671, DOI 10.18632/oncotarget.15793
   Wang H, 2019, HEPATOL RES, V49, P344, DOI 10.1111/hepr.13241
   Wang L, 2019, SCAND J GASTROENTERO, V54, P528, DOI 10.1080/00365521.2019.1610794
   Wang YY, 2019, HPB, V21, P425, DOI 10.1016/j.hpb.2018.08.001
   Wang Z, 2018, CLIN CANCER RES, V24, P2074, DOI 10.1158/1078-0432.CCR-17-2899
   Xi T, 2012, HEPATO-GASTROENTEROL, V59, P1198, DOI 10.5754/hge09654
   Yang ZW, 2018, J CANCER, V9, P4000, DOI 10.7150/jca.24250
   Zhang BH, 2018, SCI CHINA LIFE SCI, V61, P660, DOI 10.1007/s11427-017-9259-9
   Zhang XF, 2018, J GASTROEN HEPATOL, V33, P347, DOI 10.1111/jgh.13843
   Zhang YQ, 2016, ONCOLOGIST, V21, P1442, DOI 10.1634/theoncologist.2016-0094
   Zhao H, 2017, ONCOTARGET, V8, P5474, DOI 10.18632/oncotarget.12547
   Zhou J, 2018, LIVER CANCER, V7, P235, DOI 10.1159/000488035
NR 39
TC 7
Z9 10
U1 0
U2 1
PU TAYLOR & FRANCIS LTD
PI ABINGDON
PA 2-4 PARK SQUARE, MILTON PARK, ABINGDON OR14 4RN, OXON, ENGLAND
SN 0036-5521
EI 1502-7708
J9 SCAND J GASTROENTERO
JI Scand. J. Gastroenterol.
PD NOV 2
PY 2019
VL 54
IS 11
BP 1403
EP 1411
DI 10.1080/00365521.2019.1684986
EA NOV 2019
PG 9
WC Gastroenterology & Hepatology
WE Science Citation Index Expanded (SCI-EXPANDED)
SC Gastroenterology & Hepatology
GA JQ2HF
UT WOS:000494077400001
PM 31686555
DA 2022-05-02
ER

PT J
AU Kumar, S
AF Kumar, Shiva
TI Metastatic Recurrent Hepatocellular Carcinoma Post Liver Transplant With
   Marked Pretransplant Elevation of Alpha Fetoprotein and No Evidence of
   Primary Neoplasm
SO EXPERIMENTAL AND CLINICAL TRANSPLANTATION
LA English
DT Article
DE Alpha-fetoprotein; Recurrence; Transplant
ID MILAN CRITERIA
AB Determinants of hepatocellular carcinoma recurrence posttransplant include hepatic tumor burden, presence of vascular invasion, and serum alpha-feto protein level. However, the significance of marked alpha-fetoprotein elevation in cirrhosis, in the absence of a hepatic mass lesion on imaging studies, is unclear and no longer qualifies for a Model for End-Stage Liver disease exception for transplant listing in the United States. We report a case of posttransplant metastatic recurrent hepatocellular carcinoma in a patient with marked elevation of alpha-fetoprotein pretransplant without imaging evidence of primary hepatic tumor before or after transplant or histo pathologic evidence of neoplasm in the explant. This report underscores the significance of marked alpha-fetoprotein elevation in the setting of cirrhosis, even in the absence of a liver lesion, as it may identify a subset of patients with microvascular invasion and microscopic tumor cell dissemination placing them at high risk of post transplant recurrence. Longer follow-up may be considered in these patients pretransplant to optimize outcomes by lowering posttransplant recurrence risk.
C1 [Kumar, Shiva] Aurora St Lukes Med Ctr, Ctr Liver Dis & Transplantat, Milwaukee, WI USA.
   [Kumar, Shiva] Cleveland Clin Abu Dhabi, Digest Dis Inst, POB 112412, Abu Dhabi, U Arab Emirates.
RP Kumar, S (corresponding author), Cleveland Clin Abu Dhabi, Digest Dis Inst, POB 112412, Abu Dhabi, U Arab Emirates.
EM kumars5@clevelandclinicabudhabi.ae
CR Clavien PA, 2012, LANCET ONCOL, V13, pE11, DOI 10.1016/S1470-2045(11)70175-9
   Duvoux C, 2012, GASTROENTEROLOGY, V143, P986, DOI 10.1053/j.gastro.2012.05.052
   El-Serag HB, 2011, NEW ENGL J MED, V365, P1118, DOI 10.1056/NEJMra1001683
   Hameed B, 2014, LIVER TRANSPLANT, V20, P945, DOI 10.1002/lt.23904
   Jonas S, 2001, HEPATOLOGY, V33, P1080, DOI 10.1053/jhep.2001.23561
   Pomfret EA, 2010, LIVER TRANSPLANT, V16, P262, DOI 10.1002/lt.21999
   Roayaie S, 2004, LIVER TRANSPLANT, V10, P534, DOI 10.1002/lt.20128
   Shetty K, 2004, LIVER TRANSPLANT, V10, P911, DOI 10.1002/lt.20140
   Trevisani F, 2015, CANCER LETT, V357, P47, DOI 10.1016/j.canlet.2014.11.032
   Yao FY, 2001, HEPATOLOGY, V33, P1394, DOI 10.1053/jhep.2001.24563
NR 10
TC 1
Z9 1
U1 0
U2 0
PU BASKENT UNIV
PI ANKARA
PA TASKENT CADDESI NO 77, KAT 4, BAHCELIEVLER, ANKARA, 06490, TURKEY
SN 1304-0855
J9 EXP CLIN TRANSPLANT
JI Exp. Clin. Transplant.
PD FEB
PY 2018
VL 16
IS 1
BP 99
EP 102
DI 10.6002/ect.2015.0093
PG 4
WC Transplantation
WE Science Citation Index Expanded (SCI-EXPANDED)
SC Transplantation
GA GB8FK
UT WOS:000429310800016
PM 26789285
DA 2022-05-02
ER

PT J
AU Chevallier, P
   Baudin, G
   Anty, R
   Guibal, A
   Chassang, M
   Avril, L
   Tran, A
AF Chevallier, P.
   Baudin, G.
   Anty, R.
   Guibal, A.
   Chassang, M.
   Avril, L.
   Tran, A.
TI Treatment of hepatocellular carcinomas by thermal ablation and hepatic
   transarterial chemoembolization
SO DIAGNOSTIC AND INTERVENTIONAL IMAGING
LA English
DT Article
DE Hepatocellular carcinoma; Thermoablation; Embolization; Hepatic
   transarterial chemoembolization
ID TRANSCATHETER ARTERIAL CHEMOEMBOLIZATION; COMBINED RADIOFREQUENCY
   ABLATION; TUMOR ABLATION; MICROVASCULAR INVASION; PERCUTANEOUS ABLATION;
   SURGICAL RESECTION; RF ABLATION; IODIZED OIL; LIVER; COMBINATION
AB Local tumor recurrence after thermal ablation of hepatocellular carcinoma (HCC) can impact on overall survival and are very closely linked to partial treatment of the primary lesion or to potential microvascular invasion or satellite micronodules located close to the main lesion. The diagnosis of these liver metastases close to the primary lesion on CT and MRI is difficult and their incidence, number and spread throughout the liver correlates with diameter of primary tumor. Tumor diameter is currently the key factor to predict whether or not thermal ablation of HCC will be complete or not. It has now been shown for monopolar radiofrequency ablation that this therapy alone is sufficient to effectively treat single HCCs < 3 cm in diameter provided that liver micrometastases are not present. If the HCC is > 3 cm in size, multifocal or in the case of tumor recurrence, overall survival and recurrence-free survival results are better if monopolar radiofrequency ablation is combined with hepatic trans-arterial chemoembolization. The timing of this combination of treatments probably influences its effectiveness on tumor and tolerability and remains to be assessed. (C) 2015 Editions francaises de radiologie. Published by Elsevier Masson SAS. All rights reserved.
C1 [Chevallier, P.; Baudin, G.; Chassang, M.; Avril, L.] Archet Hosp, Dept Diagnost & Intervent Imaging, F-06202 Nice 3, France.
   [Anty, R.; Tran, A.] Archet Hosp, Dept Hepatol, F-06202 Nice 3, France.
   [Guibal, A.] Perpignan Hosp Ctr, Dept Diagnost & Intervent Imaging, F-66046 Perpignan, France.
RP Chevallier, P (corresponding author), Archet Hosp, Dept Diagnost & Intervent Imaging, 151 Route St Antoine de Ginestiere, F-06202 Nice 3, France.
EM chevallier.p@chu-nice.fr
RI chevallier, patrick/AAF-2427-2021
OI Anty, Rodolphe/0000-0002-8053-1957; Baudin,
   Guillaume/0000-0002-9491-5097; Anty, Rodolphe/0000-0001-8194-9805
CR Ahmed M, 2012, CHEM PHYS LIPIDS, V165, P424, DOI 10.1016/j.chemphyslip.2011.12.002
   Ahrar K, 2004, J VASC INTERV RADIOL, V15, P901, DOI 10.1097/01.RVI.0000136829.36643.ED
   An C, 2015, RADIOLOGY
   An C, 2012, EUR RADIOL, V22, P1701, DOI 10.1007/s00330-012-2421-6
   [Anonymous], 2001, 121981 CODEX STAN, V11, P1, DOI DOI 10.1023/A:1009085417776
   Arii S, 1998, J Hepatobiliary Pancreat Surg, V5, P86, DOI 10.1007/PL00009956
   Bruix J, 2004, GASTROENTEROLOGY, V127, pS179, DOI 10.1053/j.gastro.2004.09.032
   BULL JMC, 1984, CANCER RES, V44, P4853
   Cartier V, 2014, DIAGN INTERV IMAG, V95, P709, DOI 10.1016/j.diii.2014.06.004
   Cho YK, 2011, J GASTROEN HEPATOL, V26, P1354, DOI 10.1111/j.1440-1746.2011.06812.x
   Duan XH, 2015, ACTA RADIOL, V56, P87, DOI 10.1177/0284185113520266
   Esnaola NF, 2002, J GASTROINTEST SURG, V6, P224, DOI 10.1016/S1091-255X(01)00015-4
   Fukuda H, 2014, RADIOLOGY, V272, P598, DOI 10.1148/radiol.14131640
   Ginsburg M, 2015, J VASC INTERV RADIOL, V26, P330, DOI 10.1016/j.jvir.2014.10.047
   Goldberg SN, 1998, J VASC INTERV RADIOL, V9, P101, DOI 10.1016/S1051-0443(98)70491-9
   Goldberg SN, 2002, RADIOLOGY, V222, P797, DOI 10.1148/radiol.2223010861
   Hakime A, 2007, RADIOLOGY, V244, P464, DOI 10.1148/radiol.2442061005
   Hoffmann R, 2013, RADIOLOGY, V268, P89, DOI 10.1148/radiol.13121127
   Hsu HC, 1986, CANCER, V15, P1184
   Huang GL, 2014, EUR RADIOL, V24, P1565, DOI 10.1007/s00330-014-3151-8
   Iezzi R, 2013, RADIOL MED, V118, P555, DOI 10.1007/s11547-012-0914-7
   Iezzi R, 2015, DIGEST LIVER DIS, V47, P242, DOI 10.1016/j.dld.2014.12.007
   Ikeda K, 2007, INT J ONCOL, V31, P485
   Iwamoto T, 2008, J VASC INTERV RADIOL, V19, P1646, DOI 10.1016/j.jvir.2008.08.015
   Kim H, 2009, EUR RADIOL, V19, P1744, DOI 10.1007/s00330-009-1331-8
   Kim JH, 2011, ANN SURG ONCOL, V18, P1624, DOI 10.1245/s10434-011-1673-8
   Kim JW, 2012, EUR J RADIOL, V81, pE189, DOI 10.1016/j.ejrad.2011.01.122
   Lee IJ, 2012, BRIT J RADIOL, V85, pE987, DOI 10.1259/bjr/90024696
   Lencioni R, 2010, SEMIN LIVER DIS, V30, P52, DOI 10.1055/s-0030-1247132
   Li JX, 2012, J FORMOS MED ASSOC, V111, P510, DOI 10.1016/j.jfma.2011.05.016
   Liao M, 2013, PLOS ONE
   Liu ZY, 2014, TUMOR BIOL, V35, P7407, DOI 10.1007/s13277-014-1976-z
   Llovet JM, 1999, SEMIN LIVER DIS, V19, P329, DOI 10.1055/s-2007-1007122
   Llovet JM, 1998, HEPATOLOGY, V27, P1572, DOI 10.1002/hep.510270616
   Llovet JM, 2003, HEPATOLOGY, V37, P429, DOI 10.1053/jhep.2003.50047
   Maeda T, 2000, HEPATO-GASTROENTEROL, V47, P1063
   McWilliams JP, 2010, J VASC INTERV RADIOL, V21, pS204, DOI 10.1016/j.jvir.2009.11.025
   Messerini L, 2004, J CLIN PATHOL, V57, P867, DOI 10.1136/jcp.2003.015784
   Miyagawa S, 1996, HEPATOLOGY, V24, P307
   Miyata R, 2006, J GASTROENTEROL, V41, P987, DOI 10.1007/s00535-006-1890-2
   Morimoto M, 2010, CANCER-AM CANCER SOC, V116, P5452, DOI 10.1002/cncr.25314
   Mostafa EM, 2008, J VASC INTERV RADIOL, V19, P1740, DOI 10.1016/j.jvir.2008.08.028
   Nakai M, 2007, WORLD J GASTROENTERO, V13, P2841, DOI 10.3748/wjg.v13.i20.2841
   Ni JY, 2013, WORLD J GASTROENTERO, V19, P3872, DOI 10.3748/wjg.v19.i24.3872
   Nishie A, 2008, AM J ROENTGENOL, V190, P81, DOI 10.2214/AJR.07.2810
   Okusaka T, 2002, CANCER-AM CANCER SOC, V95, P1931, DOI 10.1002/cncr.10892
   Parkin DM, 2005, CA CANC J CLIN, V55, P74
   Pawlik TM, 2005, LIVER TRANSPLANT, V11, P1086, DOI 10.1002/lt.20472
   Peng ZW, 2013, J CLIN ONCOL, V31, P426, DOI 10.1200/JCO.2012.42.9936
   Peng ZW, 2012, RADIOLOGY, V262, P689, DOI 10.1148/radiol.11110637
   Poon RTP, 2000, ANN SURG, V231, P544, DOI 10.1097/00000658-200004000-00014
   Raoul JL, 2008, SEMIN NUCL MED, V38, pS13, DOI 10.1053/j.semnuclmed.2007.10.004
   Roayaie S, 2009, GASTROENTEROLOGY, V137, P850, DOI 10.1053/j.gastro.2009.06.003
   Rossi S, 2000, RADIOLOGY, V217, P119, DOI 10.1148/radiology.217.1.r00se02119
   Sasaki A, 2005, CANCER-AM CANCER SOC, V103, P299, DOI 10.1002/cncr.20798
   Seror O, 2008, RADIOLOGY, V248, P288, DOI 10.1148/radiol.2481071101
   Shibata T, 2009, RADIOLOGY, V252, P905, DOI 10.1148/radiol.2523081676
   Sugimori K, 2005, J VASC INTERV RADIOL, V16, P849, DOI 10.1097/01.RVI.0000157780.44868.78
   Takuma Y, 2013, RADIOLOGY, V269, P927, DOI 10.1148/radiol.13130387
   Tanaka T, 2013, CARDIOVASC INTER RAD, V36, P773, DOI 10.1007/s00270-012-0497-7
   Vauthey JN, 2002, J CLIN ONCOL, V20, P1527, DOI 10.1200/JCO.20.6.1527
   Wang W, 2010, LIVER INT, V30, P741, DOI 10.1111/j.1478-3231.2010.02221.x
   Wang YB, 2007, QUAL LIFE RES, V16, P389, DOI 10.1007/s11136-006-9133-9
   Woo S, 2013, RADIOLOGY, V268, P589, DOI 10.1148/radiol.13121736
   Xie H, 2014, PLOS ONE, V9, DOI 10.1371/journal.pone.0089081
   Yan SS, 2013, DIGEST DIS SCI, V58, P2107, DOI 10.1007/s10620-013-2570-8
   Yi YX, 2014, CHINESE J CANCER RES, V26, P112, DOI 10.3978/j.issn.1000-9604.2014.02.09
   Zhao M, 2012, EUR J RADIOL, V81, P2717, DOI 10.1016/j.ejrad.2011.10.023
NR 68
TC 8
Z9 10
U1 1
U2 9
PU ELSEVIER MASSON, CORP OFF
PI PARIS
PA 65 CAMILLE DESMOULINS CS50083 ISSY-LES-MOULINEAUX, 92442 PARIS, FRANCE
SN 2211-5684
J9 DIAGN INTERV IMAG
JI Diagn. Interv. Imaging
PD JUN
PY 2015
VL 96
IS 6
BP 637
EP 646
DI 10.1016/j.diii.2015.04.006
PG 10
WC Radiology, Nuclear Medicine & Medical Imaging
WE Science Citation Index Expanded (SCI-EXPANDED)
SC Radiology, Nuclear Medicine & Medical Imaging
GA CK2SZ
UT WOS:000356064000013
PM 25981213
OA Bronze
DA 2022-05-02
ER

PT J
AU Chen, SL
   Xiao, H
   Xie, ZL
   Shen, JX
   Chen, ZB
   Wang, YQ
   Li, B
   Peng, ZW
   Kuang, M
   Lai, JM
   Peng, S
AF Chen, Shu-Ling
   Xiao, Han
   Xie, Zong-Lin
   Shen, Jing-Xian
   Chen, Ze-Bin
   Wang, Yuan-Qi
   Li, Bin
   Peng, Zhen-Wei
   Kuang, Ming
   Lai, Jia-Ming
   Peng, Sui
TI The presence of microvascular invasion guides treatment strategy in
   recurrent HBV-related HCC
SO EUROPEAN RADIOLOGY
LA English
DT Article
DE Carcinoma; hepatocellular; Recurrence; Chemoembolization; therapeutic;
   Hepatectomy; Radiofrequency ablation
ID HEPATOCELLULAR-CARCINOMA; TRANSARTERIAL CHEMOEMBOLIZATION; INTRAHEPATIC
   RECURRENCE; HEPATIC RESECTION; SURVIVAL BENEFIT; LIVER RESECTION;
   RISK-FACTORS; HEPATECTOMY; MANAGEMENT; SELECTION
AB Objectives We used the status of microvascular invasion (MVI) at primary resection to help treatment selection for hepatitis B virus-positive (HBV+) recurrent hepatocellular carcinoma (rHCC) patients in Barcelona Clinic Liver Cancer (BCLC) stage B-C. Methods From 2009 to 2017, we enrolled 221 consecutive HBV+ rHCC patients at BCLC stage B-C who underwent re-resection (RR), radiofrequency ablation (RFA), or transarterial chemoembolization (TACE). Post recurrence survival (PRS) and overall survival (OS) were compared between RR/RFA and TACE according to MVI status. A one-to-one propensity score matching analysis was performed. Results For MVI(-) patients, the median PRS was 62.3 months for the RR/RFA group and 21.1 months for the TACE group (p = 0.039). The corresponding OS was 71.4 months and 26.6 months, respectively (p = 0.010). For MVI(+) patients, the median PRS in the RR/RFA group and TACE group was 14.7 months and 10.1 months (p = 0.115). The corresponding OS was 23.4 months and 16.4 months, respectively (p = 0.067). After matching, the dominance of RR/RFA over TACE remained in MVI(-) patients for both PRS (62.3 months vs 15.3 months, p = 0.019) and OS (98.1 months vs 33.4 months, p = 0.046). No significant difference was found in MVI(+) patients for either PRS (14.7 months vs 11.8 months, p = 0.593) or OS (23.4 months vs 28.1 months, p = 0.662). Conclusions MVI status definitely helps select treatment options in HBV+ rHCC patients. For MVI(-) patients, RR/RFA provided better survival than TACE while for MVI(+) patients, TACE shared similar survival outcomes.
C1 [Chen, Shu-Ling; Xiao, Han; Kuang, Ming] Sun Yat Sen Univ, Div Intervent Ultrasound, Affiliated Hosp 1, Guangzhou, Guangdong, Peoples R China.
   [Xie, Zong-Lin; Peng, Sui] Sun Yat Sen Univ, Dept Gastroenterol, Affiliated Hosp 1, Guangzhou, Guangdong, Peoples R China.
   [Shen, Jing-Xian] Sun Yat Sen Univ, State Key Lab Oncol South China, Innovat Ctr Canc Med, Canc Ctr, Guangzhou, Guangdong, Peoples R China.
   [Chen, Ze-Bin; Kuang, Ming] Sun Yat Sen Univ, Affiliated Hosp 1, Dept Liver Surg, Guangzhou, Guangdong, Peoples R China.
   [Wang, Yuan-Qi; Lai, Jia-Ming] Sun Yat Sen Univ, Affiliated Hosp 1, Dept Pancreatobiliary Surg, Guangzhou, Guangdong, Peoples R China.
   [Li, Bin; Peng, Zhen-Wei; Peng, Sui] Sun Yat Sen Univ, Affiliated Hosp 1, Clin Trials Unit, Guangzhou, Guangdong, Peoples R China.
   [Peng, Zhen-Wei] Sun Yat Sen Univ, Affiliated Hosp 1, Dept Radiotherapy, Guangzhou, Guangdong, Peoples R China.
RP Peng, S (corresponding author), Sun Yat Sen Univ, Dept Gastroenterol, Affiliated Hosp 1, Guangzhou, Guangdong, Peoples R China.; Lai, JM (corresponding author), Sun Yat Sen Univ, Affiliated Hosp 1, Dept Pancreatobiliary Surg, Guangzhou, Guangdong, Peoples R China.; Peng, S (corresponding author), Sun Yat Sen Univ, Affiliated Hosp 1, Clin Trials Unit, Guangzhou, Guangdong, Peoples R China.
EM jmlai2000@aliyun.com; pengsui@vip.163.com
FU National Natural Science Foundation of China (NSFC)National Natural
   Science Foundation of China (NSFC) [81770608, 81801703]; National
   Science Fund for Distinguished Young ScholarsNational Natural Science
   Foundation of China (NSFC)National Science Fund for Distinguished Young
   Scholars [81825013]; Natural Science Foundation of Guangdong
   ProvinceNational Natural Science Foundation of Guangdong Province
   [2018A030310282]; National high level talents special support plan-"Ten
   thousand plan"-Young topnotch talent support program; Guangdong Medical
   Science and Technology Foundation [A2017191]; Science and Technology
   Program of Guangzhou, China [201704020215]; First Affiliated Hospital of
   Sun Yet-sen University
FX This work is supported by grants from the National Natural Science
   Foundation of China (NSFC, Nos. 81770608 and 81801703), the National
   Science Fund for Distinguished Young Scholars (No. 81825013), the
   Natural Science Foundation of Guangdong Province (No. 2018A030310282),
   and the National high level talents special support plan-"Ten thousand
   plan"-Young topnotch talent support program and the Kelin Outstanding
   Young Scientist of the First Affiliated Hospital of Sun Yet-sen
   University (2017), Guangdong Medical Science and Technology Foundation
   (A2017191), Science and Technology Program of Guangzhou, China (No.
   201704020215).
CR Ali MA, 2016, HPB, V18, P851, DOI 10.1016/j.hpb.2016.07.004
   Austin PC, 2008, J CLIN EPIDEMIOL, V61, P537, DOI 10.1016/j.jclinepi.2007.07.011
   Brookhart MA, 2006, AM J EPIDEMIOL, V163, P1149, DOI 10.1093/aje/kwj149
   Bruix J, 2016, GASTROENTEROLOGY, V150, P835, DOI 10.1053/j.gastro.2015.12.041
   Dai WC, 2016, EXPERT REV ANTICANC, V16, P1063, DOI 10.1080/14737140.2016.1226136
   Dudich E, 1998, TUMOR BIOL, V19, P30, DOI 10.1159/000029972
   European Association for the Study of the Liver. Electronic address: easloffice@easloffice.eu, 2019, J Hepatol, V70, P817, DOI 10.1016/j.jhep.2019.01.020
   Feng ST, 2019, EUR RADIOL, V29, P4648, DOI 10.1007/s00330-018-5935-8
   Goh BKP, 2019, WORLD J SURG, V43, P878, DOI 10.1007/s00268-018-4828-y
   He W, 2018, CLIN GASTROENTEROL H, V16, P756, DOI 10.1016/j.cgh.2017.12.002
   Hou Yi-Fu, 2015, Medicine (Baltimore), V94, pe2070, DOI 10.1097/MD.0000000000002070
   Imamura H, 2003, J HEPATOL, V38, P200, DOI 10.1016/S0168-8278(02)00360-4
   Jin YJ, 2014, J GASTROEN HEPATOL, V29, P1056, DOI 10.1111/jgh.12507
   Joliat GR, 2017, LANGENBECK ARCH SURG, V402, P737, DOI 10.1007/s00423-017-1582-9
   Kim H, 2017, BRIT J SURG, V104, P1045, DOI 10.1002/bjs.10541
   Koh PS, 2016, HPB, V18, P72, DOI 10.1016/j.hpb.2015.07.005
   Kokudo T, 2016, J HEPATOL, V65, P938, DOI 10.1016/j.jhep.2016.05.044
   Lei ZQ, 2016, JAMA SURG, V151, P356, DOI 10.1001/jamasurg.2015.4257
   Llovet JM, 2012, J HEPATOL, V56, P908, DOI 10.1016/j.jhep.2011.12.001
   Ma XH, 2019, EUR RADIOL, V29, P3595, DOI 10.1007/s00330-018-5985-y
   Minagawa M, 2003, ANN SURG, V238, P703, DOI 10.1097/01.sla.0000094549.11754.e6
   Pinyol R, 2019, GUT, V68, P1065, DOI 10.1136/gutjnl-2018-316408
   Poon RTP, 2000, ANN SURG, V232, P10, DOI 10.1097/00000658-200007000-00003
   Roayaie S, 2015, HEPATOLOGY, V62, P440, DOI 10.1002/hep.27745
   Rodriguez-Peralvarez M, 2013, ANN SURG ONCOL, V20, P325, DOI 10.1245/s10434-012-2513-1
   Syu JH, 2019, IEEE C COMP INTEL FI, P1
   Tabrizian P, 2015, ANN SURG, V261, P947, DOI 10.1097/SLA.0000000000000710
   Tajiri H, 2016, CANCER MED-US, V5, P3102, DOI 10.1002/cam4.917
   Torzilli G, 2013, ANN SURG, V257, P929, DOI 10.1097/SLA.0b013e31828329b8
   Wang XW, 1998, INT J CANCER, V75, P596, DOI 10.1002/(SICI)1097-0215(19980209)75:4<596::AID-IJC17>3.0.CO;2-7
   Xu X, 2019, J HEPATOL, V70, P1133, DOI 10.1016/j.jhep.2019.02.023
   Yuan BH, 2016, TUMOR BIOL, V37, P2435, DOI 10.1007/s13277-015-4091-x
   Zhang XP, 2019, ONCOLOGIST, V24, pE1476, DOI 10.1634/theoncologist.2018-0868
   Zhong JH, 2014, ANN SURG, V260, P329, DOI 10.1097/SLA.0000000000000236
NR 34
TC 5
Z9 7
U1 0
U2 3
PU SPRINGER
PI NEW YORK
PA ONE NEW YORK PLAZA, SUITE 4600, NEW YORK, NY, UNITED STATES
SN 0938-7994
EI 1432-1084
J9 EUR RADIOL
JI Eur. Radiol.
PD JUN
PY 2020
VL 30
IS 6
BP 3473
EP 3485
DI 10.1007/s00330-019-06640-8
EA FEB 2020
PG 13
WC Radiology, Nuclear Medicine & Medical Imaging
WE Science Citation Index Expanded (SCI-EXPANDED)
SC Radiology, Nuclear Medicine & Medical Imaging
GA LR8BV
UT WOS:000516041100005
PM 32048035
DA 2022-05-02
ER

PT J
AU Braunwarth, E
   Stattner, S
   Fodor, M
   Cardini, B
   Resch, T
   Oberhuber, R
   Putzer, D
   Bale, R
   Maglione, M
   Margreiter, C
   Schneeberger, S
   Ofner, D
   Primavesi, F
AF Braunwarth, Eva
   Staettner, Stefan
   Fodor, Margot
   Cardini, Benno
   Resch, Thomas
   Oberhuber, Rupert
   Putzer, Daniel
   Bale, Reto
   Maglione, Manuel
   Margreiter, Christian
   Schneeberger, Stefan
   Oefner, Dietmar
   Primavesi, Florian
TI Surgical techniques and strategies for the treatment of primary liver
   tumours: hepatocellular and cholangiocellular carcinoma
SO EUROPEAN SURGERY-ACTA CHIRURGICA AUSTRIACA
LA English
DT Article
DE Surgery; Hepatic resection; Primary liver tumours; Hepatocellular
   carcinoma; Cholangiocarcinoma
ID PREOPERATIVE BILIARY DRAINAGE; STAGED HEPATECTOMY ALPPS; PORTAL-VEIN
   LIGATION; INTRAHEPATIC CHOLANGIOCARCINOMA; HILAR CHOLANGIOCARCINOMA;
   EXTRAHEPATIC CHOLANGIOCARCINOMA; PERIHILAR CHOLANGIOCARCINOMA;
   LAPAROSCOPIC HEPATECTOMY; MICROVASCULAR INVASION; STIFFNESS MEASUREMENT
AB Background Owing to remarkable improvements of surgical techniques and associated specialities, liver surgery has become the standard of care for hepatocellular carcinoma and cholangiocarcinoma. Although applied with much greater safety, hepatic resections for primary liver tumours remain challenging and need to be integrated in a complex multidisciplinary treatment approach.
   Methods This literature review gives an update on the recent developments regarding basics of open and laparoscopic liver surgery and surgical strategies for primary liver tumours.
   Results Single-centre reports and multicentre registries mainly from Asia and Europe dominate the surgical literature on primary liver tumours, but the numbers of randomized trials are slowly increasing. Perioperative outcomes of open liver surgery for hepatocellular and cholangiocellular carcinoma have vastly improved over the last decades, accompanied by some progress in terms of oncological outcome. The laparoscopic approach is increasingly being applied in many centres, even for patients with underlying liver disease, and may result in decreased morbidity. Liver transplantation represents a cornerstone in the treatment of early hepatocellular carcinoma and is indispensable to achieve long-term survival. In contrast, resection remains the gold standard for cholangiocarcinoma in most countries, but interventional techniques are on the rise.
   Conclusion Liver surgery for primary tumours is complex, with a need for high expertise in a multidisciplinary team to achieve acceptable outcomes. Technical developments and clinical stratification tools have optimized individual care, but further improvements in oncological survival will likely require enhanced pre- and postoperative systemic and local treatment options.
C1 [Braunwarth, Eva; Staettner, Stefan; Fodor, Margot; Cardini, Benno; Resch, Thomas; Oberhuber, Rupert; Maglione, Manuel; Margreiter, Christian; Schneeberger, Stefan; Oefner, Dietmar; Primavesi, Florian] Med Univ Innsbruck, Dept Visceral Transplantat & Thorac Surg, Anichstr 35, A-6020 Innsbruck, Austria.
   [Putzer, Daniel; Bale, Reto] Med Univ Innsbruck, Dept Radiol, Anichstr 35, A-6020 Innsbruck, Austria.
RP Primavesi, F (corresponding author), Med Univ Innsbruck, Dept Visceral Transplantat & Thorac Surg, Anichstr 35, A-6020 Innsbruck, Austria.
EM florian.primavesi@i-med.ac.at
RI Bale, Reto/AAS-1522-2020; Schneeberger, Stefan/S-9329-2019; Primavesi,
   Florian/AAF-9645-2019; Maglione, Manuel/AAK-8599-2020; Primavesi,
   Florian/ABG-7924-2020; Stättner, Stefan/F-7470-2016
OI Bale, Reto/0000-0003-0021-5792; Schneeberger,
   Stefan/0000-0002-2619-8639; Maglione, Manuel/0000-0003-1479-6129;
   Primavesi, Florian/0000-0003-2707-6307; Stättner,
   Stefan/0000-0002-5226-7597
FU University of Innsbruck; Medical University of Innsbruck
FX Open access funding provided by University of Innsbruck and Medical
   University of Innsbruck.
CR Al Mahjoub A, 2017, J VASC INTERV RADIOL, V28, P576, DOI 10.1016/j.jvir.2016.12.1218
   Alvarez FA, 2013, J GASTROINTEST SURG, V17, P814, DOI 10.1007/s11605-012-2092-2
   [Anonymous], 2017, CANC DISCOV, V7
   Aragon RJ, 2012, J GASTROINTEST ONCOL, V3, P28, DOI 10.3978/j.issn.2078-6891.2012.006
   Ban D, 2014, J HEPATO-BIL-PAN SCI, V21, P745, DOI 10.1002/jhbp.166
   Bergquist A, 2015, BEST PRACT RES CL GA, V29, P221, DOI 10.1016/j.bpg.2015.02.003
   BISMUTH H, 1992, ANN SURG, V215, P31, DOI 10.1097/00000658-199201000-00005
   Blechacz B, 2011, NAT REV GASTRO HEPAT, V8, P512, DOI 10.1038/nrgastro.2011.131
   Blechacz BRA, 2008, CLIN LIVER DIS, V12, P131, DOI 10.1016/j.cld.2007.11.003
   Bruix J, 2015, LANCET ONCOL, V16, P1344, DOI 10.1016/S1470-2045(15)00198-9
   Cardinale V, 2010, WORLD J GASTRO ONCOL, V2, P407, DOI 10.4251/wjgo.v2.i11.407
   Chan ACY, 2017, SURGERY, V161, P357, DOI 10.1016/j.surg.2016.07.029
   Cheung TT, 2016, ANN SURG, V264, P612, DOI 10.1097/SLA.0000000000001848
   Chong CCN, 2017, J GASTROEN HEPATOL, V32, P506, DOI 10.1111/jgh.13503
   Ciria R, 2016, ANN SURG, V263, P761, DOI 10.1097/SLA.0000000000001413
   Claessen MMH, 2009, J HEPATOL, V50, P158, DOI 10.1016/j.jhep.2008.08.013
   Cucchetti A, 2012, ANN SURG ONCOL, V19, P3697, DOI 10.1245/s10434-012-2450-z
   De Gasperi A, 2016, WORLD J HEPATOL, V8, P355, DOI 10.4254/wjh.v8.i7.355
   de Jong MC, 2011, J CLIN ONCOL, V29, P3140, DOI 10.1200/JCO.2011.35.6519
   DeOliveira ML, 2011, HEPATOLOGY, V53, P1363, DOI 10.1002/hep.24227
   Dunser M, 2017, EUR SURG, V49, P41, DOI 10.1007/s10353-016-0455-8
   Ebata T, 2003, ANN SURG, V238, P720, DOI 10.1097/01.sla.0000094437.68038.a3
   Ebata T, 2017, LIVER CANCER, V6, P59, DOI 10.1159/000449493
   Elsayes KM, 2017, RADIOGRAPHICS, V37, P1994, DOI 10.1148/rg.2017170098
   Endo I, 2008, ANN SURG, V248, P84, DOI 10.1097/SLA.0b013e318176c4d3
   Esnaola NF, 2016, CANCER-AM CANCER SOC, V122, P1349, DOI 10.1002/cncr.29692
   Ethun CG, 2018, ANN SURG, V267, P797, DOI 10.1097/SLA.0000000000002574
   European Assoc Study Liver, 2012, EUR J CANCER, V48, P599, DOI 10.1016/j.ejca.2011.12.021
   Farges O, 2011, ANN SURG, V254, P824, DOI 10.1097/SLA.0b013e318236c21d
   Finkenstedt A, 2016, LIVER INT, V36, P688, DOI 10.1111/liv.12966
   Fuks D, 2016, ANN SURG, V263, P353, DOI 10.1097/SLA.0000000000001140
   Gao ZD, 2017, MEDICINE, V96, DOI 10.1097/MD.0000000000007426
   Gazzaniga G M, 2000, J Hepatobiliary Pancreat Surg, V7, P122, DOI 10.1007/s005340050165
   Gold JS, 2008, ANN SURG, V247, P109, DOI 10.1097/SLA.0b013e3181557e47
   Gu JY, 2012, INT J CANCER, V130, P2155, DOI 10.1002/ijc.26019
   Gyori GP, 2017, EUR SURG, V49, P236, DOI 10.1007/s10353-017-0487-8
   Hameed A, 2016, HPB, V18, P400, DOI 10.1016/j.hpb.2016.03.002
   Han HS, 2015, J HEPATOL, V63, P643, DOI 10.1016/j.jhep.2015.04.005
   Higuchi R, 2017, J GASTROINTEST SURG, V21, P1506, DOI 10.1007/s11605-017-3492-0
   Hong G, 2016, J HEPATOL, V64, P852, DOI 10.1016/j.jhep.2015.11.033
   Hyder O, 2013, SURGERY, V153, P811, DOI 10.1016/j.surg.2012.12.005
   Ikeda M, 2009, ANN SURG, V250, P199, DOI 10.1097/SLA.0b013e3181a334f9
   Imamura H, 2003, ARCH SURG-CHICAGO, V138, P1198, DOI 10.1001/archsurg.138.11.1198
   Imamura H, 2005, J HEPATO-BILIARY-PAN, V12, P16, DOI 10.1007/s00534-004-0965-9
   Ishizawa T, 2008, GASTROENTEROLOGY, V134, P1908, DOI 10.1053/j.gastro.2008.02.091
   Jaeck D, 2004, ANN SURG, V240, P1037, DOI 10.1097/01.sla.0000145965.86383.89
   Jemal A, 2011, CA-CANCER J CLIN, V61, P134, DOI [10.3322/caac.20115, 10.3322/caac.20107]
   Jeng WJ, 2014, DIGEST DIS, V32, P747, DOI 10.1159/000368017
   Khan SA, 2008, HPB, V10, P77, DOI 10.1080/13651820801992641
   Khan SA, 2005, LANCET, V366, P1303, DOI 10.1016/S0140-6736(05)67530-7
   Khan SA, 2002, J HEPATOL, V37, P806, DOI 10.1016/S0168-8278(02)00297-0
   Khan SA, 2012, GUT, V61, P1657, DOI 10.1136/gutjnl-2011-301748
   Kobayashi A, 2010, BRIT J SURG, V97, P56, DOI 10.1002/bjs.6788
   Komatsu S, 2017, J AM COLL SURGEONS, V224, P841, DOI 10.1016/j.jamcollsurg.2016.12.037
   Komaya K, 2017, SURGERY, V161, P394, DOI 10.1016/j.surg.2016.08.008
   Lazaridis KN, 2005, GASTROENTEROLOGY, V128, P1655, DOI 10.1053/j.gastro.2005.03.040
   Lesurtel M, 2005, ANN SURG, V242, P814, DOI 10.1097/01.sla.0000189121.35617.d7
   Liau KH, 2004, SURG CLIN N AM, V84, P543, DOI 10.1016/j.suc.2003.12.003
   Lim C, 2017, J HEPATOL, DOI [10.1016/j.jhep.2017.09.017, DOI 10.1016/J.JHEP.2017.09.017.]
   Linecker M, 2017, ANN SURG, V266, P779, DOI 10.1097/SLA.0000000000002446
   Llovet JM, 1999, SEMIN LIVER DIS, V19, P329, DOI 10.1055/s-2007-1007122
   Llovet JM, 2003, LANCET, V362, P1907, DOI 10.1016/S0140-6736(03)14964-1
   Mansour JC, 2015, HPB, V17, P691, DOI 10.1111/hpb.12450
   Mantel HTJ, 2016, PLOS ONE, V11, DOI 10.1371/journal.pone.0156127
   Matsuyama R, 2016, ANN SURG ONCOL, V23, P475, DOI 10.1245/s10434-016-5381-2
   Mazzaferro V, 1996, NEW ENGL J MED, V334, P693, DOI 10.1056/NEJM199603143341104
   Mazzaferro V, 2009, LANCET ONCOL, V10, P35, DOI 10.1016/S1470-2045(08)70284-5
   McGlynn KA, 2006, CANCER EPIDEM BIOMAR, V15, P1198, DOI 10.1158/1055-9965.EPI-05-0811
   McLean L, 2006, LIVER INT, V26, P1047, DOI 10.1111/j.1478-3231.2006.01350.x
   Morise Z, 2015, J HEPATO-BIL-PAN SCI, V22, P342, DOI 10.1002/jhbp.215
   Ogata S, 2006, BRIT J SURG, V93, P1091, DOI 10.1002/bjs.5341
   Olnes MJ, 2004, ONCOLOGY-BASEL, V66, P167, DOI 10.1159/000077991
   Patel T, 2001, HEPATOLOGY, V33, P1353, DOI 10.1053/jhep.2001.25087
   Patel T, 2002, BMC CANCER, V2, DOI 10.1186/1471-2407-2-10
   Poon RT, 2004, ANN SURG, V240, P698, DOI 10.1097/01.sla.0000141195.66155.0c
   Rahbari NN, 2014, BRIT J SURG, V101, P200, DOI 10.1002/bjs.9387
   Rajakannu M, 2017, SURGERY, V162, P766, DOI 10.1016/j.surg.2017.06.006
   Ramacciato G, 2010, AM SURGEON, V76, P1260
   Rau HG, 2001, ZBL CHIR, V126, P586, DOI 10.1055/s-2001-16573
   Rodriguez-Peralvarez M, 2013, ANN SURG ONCOL, V20, P325, DOI 10.1245/s10434-012-2513-1
   Rous P, 1920, J EXP MED, V31, P609, DOI 10.1084/jem.31.5.609
   Ruys AT, 2011, ANN SURG ONCOL, V18, P2647, DOI 10.1245/s10434-011-1576-8
   Ryder SD, 2003, GUT, V52, pIII1, DOI 10.1136/gut.52.suppl_3.iii1
   Sano T, 2006, ANN SURG, V244, P240, DOI 10.1097/01.sla.0000217605.66519.38
   Schadde E, 2014, WORLD J SURG, V38, P1510, DOI 10.1007/s00268-014-2513-3
   Schwarz C, 2015, PLOS ONE, V10, DOI 10.1371/journal.pone.0140314
   Shaib Y, 2004, SEMIN LIVER DIS, V24, P115, DOI 10.1055/s-2004-828889
   Shaib YH, 2007, J CLIN GASTROENTEROL, V41, P911, DOI 10.1097/MCG.0b013e31802f3132
   Shaib YH, 2004, J HEPATOL, V40, P472, DOI 10.1016/j.jhep.2003.11.030
   Simo KA, 2016, J SURG ONCOL, V113, P62, DOI 10.1002/jso.24093
   Spangenberg HC, 2006, SEMIN LIVER DIS, V26, P385, DOI 10.1055/s-2006-951606
   Starlinger P, 2018, HEPATOLOGY, V67, P1516, DOI 10.1002/hep.29651
   Stein A, 2015, BMC CANCER, V15, DOI 10.1186/s12885-015-1498-0
   Sumie S, 2014, ANN SURG ONCOL, V21, P1002, DOI 10.1245/s10434-013-3376-9
   Takayama T, 2001, ARCH SURG-CHICAGO, V136, P922, DOI 10.1001/archsurg.136.8.922
   Taylor-Robinson SD, 2001, GUT, V48, P816, DOI 10.1136/gut.48.6.816
   Tomimaru Y, 2012, DIGEST DIS SCI, V57, P1942, DOI 10.1007/s10620-012-2114-7
   Torzilli G, 2017, J GASTROINTEST SURG, V21, P175, DOI 10.1007/s11605-016-3193-0
   Truty MJ, 2010, ANN SURG ONCOL, V17, P1219, DOI 10.1245/s10434-010-0976-5
   Tyson GL, 2011, HEPATOLOGY, V54, P173, DOI 10.1002/hep.24351
   Ulyett S, 2017, PERIOPER MED-LONDON, V6, DOI 10.1186/s13741-017-0073-4
   Ustundag Y, 2008, WORLD J GASTROENTERO, V14, P6458, DOI 10.3748/wjg.14.6458
   Vennarecci G, 2014, EJSO-EUR J SURG ONC, V40, P982, DOI 10.1016/j.ejso.2014.04.002
   Vennarecci G, 2016, INT J SURG, V30, P38, DOI 10.1016/j.ijsu.2016.04.031
   Venook AP, 2010, ONCOLOGIST, V15, P5, DOI 10.1634/theoncologist.2010-S4-05
   Wang Qin, 2008, Cochrane Database Syst Rev, pCD005444, DOI 10.1002/14651858.CD005444.pub2
   Welzel TM, 2006, J NATL CANCER I, V98, P873, DOI 10.1093/jnci/djj234
   West J, 2001, BRIT J CANCER, V94, P1751
   Widmann G, 2013, WIEN MED WOCHENSCHR, V163, P132, DOI 10.1007/s10354-013-0176-6
   Witjes CDM, 2013, J CLIN PATHOL, V66, P687, DOI 10.1136/jclinpath-2012-201156
   Yamasaki Susumu, 2003, J Hepatobiliary Pancreat Surg, V10, P288, DOI 10.1007/s00534-002-0732-8
   Yao FY, 2001, HEPATOLOGY, V33, P1394, DOI 10.1053/jhep.2001.24563
   Yoon YI, 2017, ANN SURG, V265, P856, DOI 10.1097/SLA.0000000000002072
   Zhao Hao-liang, 2009, Zhonghua Wai Ke Za Zhi, V47, P1145
   Zheng Z, 2014, TRANSPLANTATION, V97, P227, DOI 10.1097/TP.0b013e3182a89383
   Zhou YM, 2011, LANGENBECK ARCH SURG, V396, P1109, DOI 10.1007/s00423-011-0784-9
   Zhuang L, 2017, ARCH MED SCI, V13, P1383, DOI 10.5114/aoms.2017.71066
NR 117
TC 11
Z9 12
U1 0
U2 3
PU SPRINGER WIEN
PI WIEN
PA SACHSENPLATZ 4-6, PO BOX 89, A-1201 WIEN, AUSTRIA
SN 1682-8631
EI 1682-4016
J9 EUR SURG
JI Eur. Surg.
PD JUN
PY 2018
VL 50
IS 3
BP 100
EP 112
DI 10.1007/s10353-018-0537-x
PG 13
WC Surgery
WE Science Citation Index Expanded (SCI-EXPANDED)
SC Surgery
GA GH0SU
UT WOS:000433113100006
PM 29875798
OA hybrid, Green Published
DA 2022-05-02
ER

PT J
AU Ng, KK
   Cheung, TT
   Pang, HH
   Wong, TC
   Dai, JW
   Ma, KW
   She, WH
   Kotewall, CN
   Lo, CM
AF Ng, Kelvin K.
   Cheung, Tan-To
   Pang, Herbert H.
   Wong, Tiffany C.
   Dai, Jeff W.
   Ma, Ka-Wing
   She, Wong-Hoi
   Kotewall, C. Nicholas
   Lo, Chung-Mau
TI A simplified prediction model for early intrahepatic recurrence after
   hepatectomy for patients with unilobar hepatocellular carcinoma without
   macroscopic vascular invasion: An implication for adjuvant therapy and
   postoperative surveillance
SO SURGICAL ONCOLOGY-OXFORD
LA English
DT Article
ID TRANSARTERIAL CHEMOEMBOLIZATION; RISK-FACTORS; RESECTION; SURVIVAL;
   SCORE; SALVAGE; SYSTEM
AB Background: An accurate prediction model of early recurrence of hepatocellular carcinoma (HCC) after hepatectomy is important to ascertain the postoperative adjuvant treatment and surveillance.
   Methods: This is a retrospective cohort study including 1125 patients with HCC underwent curative hepatic resection. They were randomly divided into training (n = 562) and validation (n = 563) sets. Early intrahepatic recurrence within 18 months from surgery is the primary outcome. In the training set, a prediction scoring model (Recurrent Liver Cancer Score RLCS) was developed, which was legitimised in the validation set.
   Results: RLCS was developed based on four clinicopathologic risk factors (serum alpha fetoprotein, tumor size, multiple tumors or satellite nodules, and microvascular invasion). Low-risk and high-risk groups had statistically significant differences in early recurrence rates (18% vs. 43.8%). The 5-year recurrence-free survival rates of low risk and high risk groups were 52.9% and 27.8%, respectively. This model showed good calibration and discriminatory ability in the validation set (c-index of 0.647).
   Conclusion: RLCS is a user-friendly prediction scoring model which can accurately predict the occurrence of early intrahepatic recurrence of HCC. It establishes the basis of postoperative adjuvant treatment and surveillance in future studies.
C1 [Ng, Kelvin K.; Cheung, Tan-To; Wong, Tiffany C.; Dai, Jeff W.; Ma, Ka-Wing; She, Wong-Hoi; Kotewall, C. Nicholas; Lo, Chung-Mau] Univ Hong Kong, Dept Surg, Hong Kong, Peoples R China.
   [Cheung, Tan-To; Wong, Tiffany C.; Lo, Chung-Mau] Univ Hong Kong, State Key Lab Liver Res, Hong Kong, Peoples R China.
   [Pang, Herbert H.] Univ Hong Kong, Sch Publ Hlth, Hong Kong, Peoples R China.
RP Ng, KK (corresponding author), Univ Hong Kong, Queen Mary Hosp, Dept Surg, 102 Pokfulam Rd, Hong Kong, Peoples R China.
EM kkcng95@gmail.com
RI Ng, Kelvin Kwok-Chai/AAL-4443-2020; Wong, Cho Lam Tiffany/I-3853-2012
OI Ng, Kelvin Kwok-Chai/0000-0002-3679-6368; 
CR Bruix J, 2011, HEPATOLOGY, V53, P1020, DOI 10.1002/hep.24199
   Chan AWH, 2018, J HEPATOL, V69, P1284, DOI 10.1016/j.jhep.2018.08.027
   Clavien PA, 2009, ANN SURG, V250, P187, DOI 10.1097/SLA.0b013e3181b13ca2
   Couinaud C, 1999, DIGEST SURG, V16, P459, DOI 10.1159/000018770
   Diaz-Gonzalez A, 2016, DIGEST DIS, V34, P597, DOI 10.1159/000445275
   European Assoc Study Liver, 2012, EUR J CANCER, V48, P599, DOI 10.1016/j.ejca.2011.12.021
   Fan ST, 2011, ANN SURG, V253, P745, DOI 10.1097/SLA.0b013e3182111195
   Farges O, 2011, CANCER-AM CANCER SOC, V117, P2170, DOI 10.1002/cncr.25712
   Feng JL, 2017, ONCOTARGET, V8, P63299, DOI 10.18632/oncotarget.18799
   Gan W, 2018, J SURG ONCOL, V117, P1540, DOI 10.1002/jso.25046
   Han K, 2016, KOREAN J RADIOL, V17, P339, DOI 10.3348/kjr.2016.17.3.339
   Hwang S, 2018, WORLD J SURG, V42, P2579, DOI 10.1007/s00268-018-4468-2
   Imamura H, 2003, J HEPATOL, V38, P200, DOI 10.1016/S0168-8278(02)00360-4
   Jiang JH, 2015, WORLD J GASTROENTERO, V21, P4627, DOI 10.3748/wjg.v21.i15.4627
   Lau H, 1997, BRIT J SURG, V84, P1255
   Llovet JM, 2016, NAT REV DIS PRIMERS, V2, DOI [10.1038/nrdp.2016.18, 10.1038/nrdp.2016.19]
   Lo CM, 2007, ANN SURG, V245, P831, DOI 10.1097/01.sla.0000245829.00977.45
   Mazzaferro V, 2009, LANCET ONCOL, V10, P35, DOI 10.1016/S1470-2045(08)70284-5
   Park SH, 2004, KOREAN J RADIOL, V5, P11, DOI 10.3348/kjr.2004.5.1.11
   Poon RTP, 2002, ANN SURG, V235, P373, DOI 10.1097/00000658-200203000-00009
   Poon RTP, 2000, CANCER, V89, P500, DOI 10.1002/1097-0142(20000801)89:3<500::AID-CNCR4>3.3.CO;2-F
   PUGH RNH, 1973, BRIT J SURG, V60, P646, DOI 10.1002/bjs.1800600817
   Rodriguez-Peralvarez M, 2013, ANN SURG ONCOL, V20, P325, DOI 10.1245/s10434-012-2513-1
   Ruopp MD, 2008, BIOMETRICAL J, V50, P419, DOI 10.1002/bimj.200710415
   Samuel M, 2009, COCHRANE DB SYST REV, DOI 10.1002/14651858.CD001199.pub2
   Shim JH, 2015, ANN SURG, V261, P939, DOI 10.1097/SLA.0000000000000747
   Steyerberg EW, 2001, J CLIN EPIDEMIOL, V54, P774, DOI 10.1016/S0895-4356(01)00341-9
   Sullivan LM, 2004, STAT MED, V23, P1631, DOI 10.1002/sim.1742
   Sun HC, 2017, CHINESE MED J-PEKING, V130, P2650, DOI 10.4103/0366-6999.218019
   Tabone M, 2007, EJSO-EUR J SURG ONC, V33, P61, DOI 10.1016/j.ejso.2006.10.039
   Tokumitsu Y, 2018, ONCOL LETT, V15, P4411, DOI 10.3892/ol.2018.7821
   Tribillon E, 2016, J GASTROINTEST SURG, V20, P66, DOI 10.1007/s11605-015-3018-6
   Ueno M, 2011, ANN SURG ONCOL, V18, P3624, DOI 10.1245/s10434-011-1800-6
   Wang J, 2013, CAN J GASTROENTEROL, V27, P351, DOI 10.1155/2013/417894
   Wiesner RH, 2001, LIVER TRANSPLANT, V7, P567, DOI 10.1053/jlts.2001.25879
   Yamamoto Y, 2015, WORLD J GASTROENTERO, V21, P1207, DOI 10.3748/wjg.v21.i4.1207
   Yau T, 2014, GASTROENTEROLOGY, V146, P1691, DOI 10.1053/j.gastro.2014.02.032
   Zheng J., 2017, J AM COLL SURGEONS, V225
   Zheng J, 2017, ANN SURG, V266, P693, DOI 10.1097/SLA.0000000000002360
   Zhong JH, 2010, HEPATOL RES, V40, P943, DOI 10.1111/j.1872-034X.2010.00710.x
   Zhou Y, 2017, ABDOM RADIOL, V42, P1695, DOI 10.1007/s00261-017-1072-0
NR 41
TC 4
Z9 8
U1 0
U2 0
PU ELSEVIER SCI LTD
PI OXFORD
PA THE BOULEVARD, LANGFORD LANE, KIDLINGTON, OXFORD OX5 1GB, OXON, ENGLAND
SN 0960-7404
EI 1879-3320
J9 SURG ONCOL
JI Surg. Oncol.-Oxf.
PD SEP
PY 2019
VL 30
BP 6
EP 12
DI 10.1016/j.suronc.2019.05.017
PG 7
WC Oncology; Surgery
WE Science Citation Index Expanded (SCI-EXPANDED)
SC Oncology; Surgery
GA IW1AQ
UT WOS:000484697600002
PM 31500787
DA 2022-05-02
ER

PT J
AU Zhou, J
   Sun, HC
   Wang, Z
   Cong, WM
   Wang, JH
   Zeng, MS
   Zhou, WP
   Bie, P
   Liu, LX
   Wen, TF
   Han, GH
   Wang, MQ
   Liu, RB
   Lu, LG
   Ren, ZG
   Chen, MS
   Zeng, ZC
   Liang, P
   Liang, CH
   Chen, M
   Yan, FH
   Wang, WP
   Ji, Y
   Yun, JP
   Cai, DF
   Chen, YJ
   Cheng, WW
   Cheng, SQ
   Dai, CL
   Guo, WZ
   Hua, BJ
   Huang, XW
   Jia, WD
   Li, YM
   Li, YX
   Liang, J
   Liu, TS
   Lv, GY
   Mao, YL
   Peng, T
   Ren, WX
   Shi, HC
   Shi, GM
   Tao, KS
   Wang, WT
   Wang, XY
   Wang, ZM
   Xiang, BD
   Xing, BC
   Xu, JM
   Yang, JM
   Yang, JY
   Yang, YF
   Yang, YK
   Ye, SL
   Yin, ZY
   Zhang, BX
   Zhang, BH
   Zhang, LD
   Zhang, SJ
   Zhang, T
   Zhao, YF
   Zheng, HG
   Zhu, JY
   Zhu, KS
   Liu, R
   Shi, YH
   Xiao, YS
   Dai, Z
   Teng, GJ
   Cai, JQ
   Wang, WL
   Cai, XJ
   Li, Q
   Shen, F
   Qin, SK
   Dong, JH
   Fan, J
AF Zhou, Jian
   Sun, Huichuan
   Wang, Zheng
   Cong, Wenming
   Wang, Jianhua
   Zeng, Mengsu
   Zhou, Weiping
   Bie, Ping
   Liu, Lianxin
   Wen, Tianfu
   Han, Guohong
   Wang, Maoqiang
   Liu, Ruibao
   Lu, Ligong
   Ren, Zhengang
   Chen, Minshan
   Zeng, Zhaochong
   Liang, Ping
   Liang, Changhong
   Chen, Min
   Yan, Fuhua
   Wang, Wenping
   Ji, Yuan
   Yun, Jingping
   Cai, Dingfang
   Chen, Yongjun
   Cheng, Wenwu
   Cheng, Shuqun
   Dai, Chaoliu
   Guo, Wenzhi
   Hua, Baojin
   Huang, Xiaowu
   Jia, Weidong
   Li, Yaming
   Li, Yexiong
   Liang, Jun
   Liu, Tianshu
   Lv, Guoyue
   Mao, Yilei
   Peng, Tao
   Ren, Weixin
   Shi, Hongcheng
   Shi, Guoming
   Tao, Kaishan
   Wang, Wentao
   Wang, Xiaoying
   Wang, Zhiming
   Xiang, Bangde
   Xing, Baocai
   Xu, Jianming
   Yang, Jiamei
   Yang, Jianyong
   Yang, Yefa
   Yang, Yunke
   Ye, Shenglong
   Yin, Zhengyu
   Zhang, Bixiang
   Zhang, Boheng
   Zhang, Leida
   Zhang, Shuijun
   Zhang, Ti
   Zhao, Yongfu
   Zheng, Honggang
   Zhu, Jiye
   Zhu, Kangshun
   Liu, Rong
   Shi, Yinghong
   Xiao, Yongsheng
   Dai, Zhi
   Teng, Gaojun
   Cai, Jianqiang
   Wang, Weilin
   Cai, Xiujun
   Li, Qiang
   Shen, Feng
   Qin, Shukui
   Dong, Jiahong
   Fan, Jia
TI Guidelines for the Diagnosis and Treatment of Hepatocellular Carcinoma
   (2019 Edition)
SO LIVER CANCER
LA English
DT Article
DE Cancer; Carcinoma; China; Liver; Treatment; Diagnosis
ID RANDOMIZED CONTROLLED-TRIAL; PREOPERATIVE TRANSARTERIAL
   CHEMOEMBOLIZATION; TRANSCATHETER ARTERIAL CHEMOEMBOLIZATION;
   SIROLIMUS-BASED IMMUNOSUPPRESSION; STEREOTACTIC BODY RADIOTHERAPY;
   MICROVASCULAR INVASION RISK; POSTOPERATIVE LIVER-FAILURE; RADIOFREQUENCY
   ABLATION; SURGICAL RESECTION; MILAN CRITERIA
AB Background: Primary liver cancer, around 90% are hepatocellular carcinoma in China, is the fourth most common malignancy and the second leading cause of tumor-related death, thereby posing a significant threat to the life and health of the Chinese people. Summary: Since the publication of Guidelines for Diagnosis and Treatment of Primary Liver Cancer (2017 Edition) in 2018, additional high-quality evidence has emerged with relevance to the diagnosis, staging, and treatment of liver cancer in and outside China that requires the guidelines to be updated. The new edition (2019 Edition) was written by more than 70 experts in the field of liver cancer in China. They reflect the real-world situation in China regarding diagnosing and treating liver cancer in recent years. Key Messages: Most importantly, the new guidelines were endorsed and promulgated by the Bureau of Medical Administration of the National Health Commission of the People's Republic of China in December 2019.
C1 [Zhou, Jian; Sun, Huichuan; Wang, Zheng; Ren, Zhengang; Huang, Xiaowu; Shi, Guoming; Wang, Xiaoying; Ye, Shenglong; Zhang, Boheng; Shi, Yinghong; Xiao, Yongsheng; Dai, Zhi; Fan, Jia] Fudan Univ, Zhongshan Hosp, Liver Canc Inst, 180 Fenglin Rd, Shanghai 200032, Peoples R China.
   [Cong, Wenming] Second Mil Med Univ, Eastern Hepatobiliary Surg Hosp, Dept Pathol, Shanghai, Peoples R China.
   [Wang, Jianhua; Liu, Rong] Fudan Univ, Zhongshan Hosp, Dept Intervent Radiol, Shanghai, Peoples R China.
   [Zeng, Mengsu] Fudan Univ, Zhongshan Hosp, Dept Radiol, Shanghai, Peoples R China.
   [Zhou, Weiping; Cheng, Shuqun; Yang, Jiamei; Shen, Feng] Second Mil Med Univ, Eastern Hepatobiliary Surg Hosp, Dept Hepat Surg 3, Shanghai, Peoples R China.
   [Bie, Ping] Third Mil Med Univ, Southwest Hosp, Inst Hepatobiliary Surg, Chongqing, Peoples R China.
   [Liu, Lianxin] Harbin Med Univ, Dept Gen Surg, Affiliated Hosp 1, Harbin, Heilongjiang, Peoples R China.
   [Wen, Tianfu; Wang, Wentao] Sichuan Univ, Dept Liver Surg, West China Hosp, Chengdu, Peoples R China.
   [Han, Guohong] Fourth Mil Med Univ, Xijing Hosp, Dept Liver Dis & Digest Intervent Radiol, Xian, Peoples R China.
   [Wang, Maoqiang] Chinese Peoples Liberat Army Gen Hosp, Dept Intervent Radiol, Beijing, Peoples R China.
   [Liu, Ruibao] Harbin Med Univ, Dept Intervent Radiol, Tumor Hosp, Harbin, Peoples R China.
   [Lu, Ligong] Guangdong Acad Med Sci, Guangdong Gen Hosp, Dept Intervent Oncol, Guangzhou, Peoples R China.
   [Chen, Minshan] Sun Yat Sen Univ, Dept Hepatobiliary Surg, Canc Ctr, Guangzhou, Peoples R China.
   [Zeng, Zhaochong] Fudan Univ, Zhongshan Hosp, Dept Radiat Oncol, Shanghai, Peoples R China.
   [Liang, Ping] Chinese Peoples Liberat Army Gen Hosp, Dept Intervent Ultrasound, Beijing, Peoples R China.
   [Liang, Changhong] Guangdong Acad Med Sci, Guangdong Gen Hosp, Dept Radiol, Guangzhou, Peoples R China.
   [Chen, Min] Editorial Dept Chinese Journal Digest Surg, Chongqing, Peoples R China.
   [Yan, Fuhua] Shanghai Jiao Tong Univ, Dept Radiol, Sch Med, Ruijin Hosp, Shanghai, Peoples R China.
   [Wang, Wenping] Shanghai Jiao Tong Univ, Sch Med, Dept Ultrasound, Zhongshan Hosp, Shanghai, Peoples R China.
   [Ji, Yuan] Fudan Univ, Zhongshan Hosp, Dept Pathol, Shanghai, Peoples R China.
   [Yun, Jingping] Sun Yat Sen Univ, Tumor Prevent & Treatment Ctr, Dept Pathol, Guangzhou, Peoples R China.
   [Cai, Dingfang; Zhang, Leida] Fudan Univ, Zhongshan Hosp, Dept Integrat Med, Shanghai, Peoples R China.
   [Chen, Yongjun] Shanghai Jiao Tong Univ, Ruijin Hosp North, Dept Hematol, Sch Med, Shanghai, Peoples R China.
   [Cheng, Wenwu] Fudan Univ, Dept Integrated Therapy, Shanghai Canc Ctr, Shanghai, Peoples R China.
   [Dai, Chaoliu] China Med Univ, Affiliated Shengjing Hosp, Dept Hepatobiliary & Spleenary Surg, Shenyang, Peoples R China.
   [Guo, Wenzhi; Zhang, Shuijun; Zhao, Yongfu] Zhengzhou Univ, Dept Hepatobiliary & Pancreat Surg, Affiliated Hosp 1, Zhengzhou, Peoples R China.
   [Hua, Baojin] Beijing Univ Chinese Med, Grad Sch, Beijing, Peoples R China.
   [Jia, Weidong] Anhui Med Univ, Affiliated Prov Hosp, Dept Hepat Surg, Hefei, Peoples R China.
   [Li, Yaming] China Med Univ, Dept Nucl Med, Hosp 1, Shenyang, Peoples R China.
   [Li, Yexiong] Chinese Acad Med Sci & Peking Union Med Coll, Natl Canc Ctr Canc Hosp, Dept Radiat Oncol, Beijing, Peoples R China.
   [Liang, Jun] Peking Univ Int Hosp, Dept Oncol, Beijing, Peoples R China.
   [Liu, Tianshu] Fudan Univ, Zhongshan Hosp, Dept Oncol, Shanghai, Peoples R China.
   [Lv, Guoyue] First Hosp Jilin Univ, Dept Gen Surg, Changchun, Jilin, Peoples R China.
   [Mao, Yilei] PUMC & Chinese Acad Med Sci, Peking Union Med Coll PUMC Hosp, Dept Liver Surg, Beijing, Peoples R China.
   [Peng, Tao] Guangxi Med Univ, Dept Hepatobiliary Surg, Affiliated Hosp 1, Nanning, Peoples R China.
   [Ren, Weixin] Xinjiang Med Univ, Dept Intervent Radiol, Affiliated Hosp 1, Urumqi, Peoples R China.
   [Shi, Hongcheng] Fudan Univ, Zhongshan Hosp, Dept Nucl Med, Shanghai, Peoples R China.
   [Tao, Kaishan] Fourth Mil Med Univ, Xijing Hosp, Dept Hepatobiliary Surg, Xian, Peoples R China.
   [Wang, Zhiming] Cent South Univ, Xiangya Hosp, Dept Infect Dis, Changsha, Peoples R China.
   [Xiang, Bangde] Guangxi Med Univ, Dept Hepatobiliary Surg, Affiliated Tumor Hosp, Nanning, Peoples R China.
   [Xing, Baocai] Peking Univ Canc Hosp & Inst, Dept HepatoPancreatobiliary Surg, Beijing, Peoples R China.
   [Xu, Jianming] Acad Mil Med Sci, Affiliated Hosp Canc Ctr, Dept Gastrointestinal Oncol, Beijing, Peoples R China.
   [Yang, Jianyong] Sun Yat Sen Univ, Affiliated Hosp 1, Dept Intervent Oncol, Guangzhou, Peoples R China.
   [Yang, Yefa] Second Mil Med Univ, Eastern Hepatobiliary Surg Hosp, Dept Hepat Surg & Intervent Radiol, Shanghai, Peoples R China.
   [Yin, Zhengyu] Xiamen Univ, Dept Hepatobiliary Surg, Zhongshan Hosp, Hubing South Rd, Xiamen, Peoples R China.
   [Zhang, Bixiang] Huazhong Univ Sci & Technol, Tongji Hosp, Tongji Med Coll, Hepat Surg Ctr, Wuhan, Peoples R China.
   [Yang, Yunke] Third Mil Med Univ, Southwest Hosp, Dept Hepatobiliary Surg Inst, Chongqing, Peoples R China.
   [Zhang, Ti] Tianjin Med Univ Canc Inst & Hosp, Dept Hepatobiliary Surg, Tianjin, Peoples R China.
   [Zheng, Honggang] Guang Anmen Hosp, China Acad Chinese Med Sci, Dept Oncol, Beijing, Peoples R China.
   [Zhu, Jiye] Peking Univ Peoples Hosp, Dept Hepatobiliary Surg, Beijing, Peoples R China.
   [Zhu, Kangshun] Guangzhou Med Univ, Dept Minimally Invas Intervent Radiol, Affiliated Hosp 1, Guangzhou, Peoples R China.
   [Teng, Gaojun] Southeast Univ, Zhongda Hosp, Med Sch, Dept Radiol, Nanjing, Peoples R China.
   [Cai, Jianqiang] Chinese Acad Med Sci & Peking Union Med Coll, Canc Hosp, Dept Abdominal Surg Oncol, Beijing, Peoples R China.
   [Wang, Weilin] Zhejiang Univ, Affiliated Hosp 1, Sch Med, Dept Hepatobiliary & Pancreat Surg, Hangzhou, Peoples R China.
   [Cai, Xiujun] Zhejiang Univ, Sir Run Run Shaw Hosp, Dept Gen Surg, Hangzhou, Peoples R China.
   [Li, Qiang; Qin, Shukui] Nanjing Bayi Hosp, PLA Canc Ctr, Dept Med Oncol, Nanjing, Peoples R China.
   [Dong, Jiahong] Tsinghua Univ, Beijing Tsinghua Changgung Hosp BTCH, Sch Clin Med, Dept Hepatobiliary & Pancreas Surg, Beijing, Peoples R China.
RP Fan, J (corresponding author), Fudan Univ, Zhongshan Hosp, Liver Canc Inst, 180 Fenglin Rd, Shanghai 200032, Peoples R China.
EM fan.jia@zs-hospital.sh.cn
RI Zhou, Weiping/AGI-5344-2022
CR Abou-Alfa GK, 2018, NEW ENGL J MED, V379, P54, DOI 10.1056/NEJMoa1717002
   Ahmed M, 2014, J VASC INTERV RADIOL, V25, P1691, DOI 10.1016/j.jvir.2014.08.027
   [Anonymous], 2019, Journal of Clinical Hepatology, V35, P2648
   [Anonymous], 2011, CHIN J RADIOL, V45, P908, DOI DOI http://dx.doi.org/10.3760/cma.j.issn.1005-1201.2011.10.003
   [Anonymous], 2001, CHIN J INFECT DIS, V19, P56, DOI DOI http://dx.doi.org/10.3760/j.issn:1000-6680.2001.01.027
   Aoki T, 2014, ANN SURG, V259, P532, DOI 10.1097/SLA.0b013e31828846de
   Assenat E, 2019, BRIT J CANCER, V120, P896, DOI 10.1038/s41416-019-0443-4
   Au KP, 2018, WORLD J GASTROENTERO, V24, P5081, DOI 10.3748/wjg.v24.i45.5081
   Bertagna F, 2014, HEPATOL INT, V8, P493, DOI 10.1007/s12072-014-9566-0
   Berzigotti A, 2018, DIGEST LIVER DIS, V50, P107, DOI 10.1016/j.dld.2017.11.019
   Boellaard R, 2015, EUR J NUCL MED MOL I, V42, P328, DOI 10.1007/s00259-014-2961-x
   Boellaard R, 2010, EUR J NUCL MED MOL I, V37, P181, DOI 10.1007/s00259-009-1297-4
   Bosch J, 2009, NAT REV GASTRO HEPAT, V6, P573, DOI 10.1038/nrgastro.2009.149
   Brahmer JR, 2018, J CLIN ONCOL, V36, P1714, DOI 10.1200/JCO.2017.77.6385
   Bruix J, 1996, GASTROENTEROLOGY, V111, P1018, DOI 10.1016/S0016-5085(96)70070-7
   Bruix J, 2017, LANCET, V389, P56, DOI 10.1016/S0140-6736(16)32453-9
   Bruix J, 2015, LANCET ONCOL, V16, P1344, DOI 10.1016/S1470-2045(15)00198-9
   Bujold A, 2013, J CLIN ONCOL, V31, P1631, DOI 10.1200/JCO.2012.44.1659
   Byun HK, 2019, RADIOTHER ONCOL, V133, P1, DOI 10.1016/j.radonc.2018.12.025
   Cai W, 2018, J CHIN PHYS, V20, P1723, DOI [10.3760/cma.j.issn.1008-1372.2018.11.032, DOI 10.3760/CMA.J.ISSN.1008-1372.2018.11.032]
   Camma C, 2002, RADIOLOGY, V224, P47, DOI 10.1148/radiol.2241011262
   Cescon M, 2012, ANN SURG, V256, P706, DOI 10.1097/SLA.0b013e3182724ce8
   Chalian H, 2011, RADIOGRAPHICS, V31, P2093, DOI 10.1148/rg.317115050
   Chen MS, 2006, ANN SURG, V243, P321, DOI 10.1097/01.sla.0000201480.65519.b8
   Chen QW, 2016, CLIN RES HEPATOL GAS, V40, P309, DOI 10.1016/j.clinre.2015.07.008
   Chen Q, 2018, GUT, V67, P2006, DOI 10.1136/gutjnl-2018-315983
   Chen X, 2012, BRIT J SURG, V99, P1701, DOI 10.1002/bjs.8951
   Cheng AL, 2009, LANCET ONCOL, V10, P25, DOI 10.1016/S1470-2045(08)70285-7
   Cheng SQ, 2004, CHIN J HEPATOBIL SUR, V10, P592, DOI DOI http://dx.doi.org/10.3760/cma.j.issn.1007-8118.2004.09.006
   Cheng Y, 2017, CHIN CLIN ONCOL, V22, P950, DOI [10.3969/j.issn.1009-0460.2017.10.018, DOI 10.3969/J.ISSN.1009-0460.2017.10.018]
   Cheung TT, 2018, LIVER CANCER, V7, P28, DOI 10.1159/000481834
   Cheung TT, 2013, J NUCL MED, V54, P192, DOI 10.2967/jnumed.112.107516
   China Association of Chinese Medicine, 2008, TRAD CHIN MED GUID D
   Chinese Society of Hepatology Chinese Medical Association Chinese Society of Infectious Diseases Chinese Medical Association, 2019, J CLIN HEPATOLOGY, V35, P2670, DOI [DOI 10.3969/J.ISSN.1001-5256.2019.12.008, 10.3969/j.issn.1001-5256.2019.12.008]
   Chino F, 2018, CANCER-AM CANCER SOC, V124, P3476, DOI 10.1002/cncr.31334
   Cho ES, 2015, KOREAN J RADIOL, V16, P449, DOI 10.3348/kjr.2015.16.3.449
   Cho YK, 2009, HEPATOLOGY, V49, P453, DOI 10.1002/hep.22648
   Cong WM, 2015, CANCER LETT, V368, P14, DOI 10.1016/j.canlet.2015.07.043
   D'Haese JG, 2016, ANN SURG ONCOL, V23, P1335, DOI 10.1245/s10434-015-5007-0
   da Silva NPB, 2019, ULTRASCHALL MED, V40, P205, DOI 10.1055/a-0649-1000
   Di Vece F, 2014, CARDIOVASC INTER RAD, V37, P723, DOI 10.1007/s00270-013-0733-9
   Ding Y, 2013, J GEN SURG, V28, P682, DOI DOI http://dx.doi.org/10.3760/cma.j.issn.1007-631X.2013.09.010
   Dong Y, 2016, J GASTROEN HEPATOL, V31, P822, DOI 10.1111/jgh.13202
   Eguchi S, 2010, WORLD J SURG, V34, P1034, DOI 10.1007/s00268-010-0424-5
   El-Khoueiry AB, 2017, LANCET, V389, P2492, DOI 10.1016/S0140-6736(17)31046-2
   European Assoc Study Liver, 2018, J HEPATOL, V69, P461, DOI 10.1016/j.jhep.2018.03.026
   European Assoc Study Liver, 2018, J HEPATOL, V69, P182, DOI 10.1016/j.jhep.2018.03.019
   Fan J, 2005, WORLD J GASTROENTERO, V11, P1215, DOI 10.3748/wjg.v11.i8.1215
   Fan J, 2009, J CANCER RES CLIN, V135, P1403, DOI 10.1007/s00432-009-0584-6
   Fan S, 2019, CHINA PRACT MED, V14, P42, DOI [http://dx.doi.org/10.14163/j.cnki.11-5547/r.2019.21.022, DOI 10.14163/J.CNKI.11-5547/R.2019.21.022]
   Fan ST, 2008, HEPATOB PANCREAT DIS, V7, P233
   Feng K, 2012, J HEPATOL, V57, P794, DOI 10.1016/j.jhep.2012.05.007
   Feng Q, 2015, J CANCER RES CLIN, V141, P1, DOI 10.1007/s00432-014-1708-1
   Ferda J, 2015, ANTICANCER RES, V35, P2241
   Filgueira NA, 2019, WORLD J HEPATOL, V11, P261, DOI 10.4254/wjh.v11.i3.261
   Forner A, 2008, HEPATOLOGY, V47, P97, DOI 10.1002/hep.21966
   Fu SY, 2010, BRIT J SURG, V97, P50, DOI 10.1002/bjs.6841
   Fujita N, 2011, HUM PATHOL, V42, P1531, DOI 10.1016/j.humpath.2010.12.016
   Gao Ji-Liang, 2014, Zhongguo Zhong Yao Za Zhi, V39, P2367
   Geissler EK, 2016, TRANSPLANTATION, V100, P116, DOI 10.1097/TP.0000000000000965
   Grgurevic I, 2018, LIVER INT, V38, P1055, DOI 10.1111/liv.13611
   Haanen J, 2018, ANN ONCOL, V29, piv266
   Hara K, 2019, HEPATOLOGY, V69, P2533, DOI 10.1002/hep.30591
   Hasegawa K, 2014, ANN SURG ONCOL, V21, P348, DOI 10.1245/s10434-014-3585-x
   Hectors SJ, 2018, CONTRAST MEDIA MOL I, DOI 10.1155/2018/5638283
   Hong DF, 2016, ANN SURG, V264, pE1, DOI 10.1097/SLA.0000000000001707
   Hu H, 2018, EUR RADIOL, V28, P877, DOI 10.1007/s00330-017-4900-2
   Hu HT, 2012, CHIN J RADIOL, V46, DOI [10.3760/cma.j.issn.1005-1201.2012.06.016, DOI 10.3760/CMA.J.ISSN.1005-1201.2012.06.016]
   Hu Y, 2016, MED PHYS, V43, P4335, DOI 10.1118/1.4953190
   Huang G, 2018, ANN SURG, V268, P943, DOI 10.1097/SLA.0000000000002727
   Huang G, 2015, ANN SURG, V261, P56, DOI 10.1097/SLA.0000000000000858
   Huang JW, 2010, ANN SURG, V252, P903, DOI 10.1097/SLA.0b013e3181efc656
   Huo YR, 2015, JAMA ONCOL, V1, P756, DOI 10.1001/jamaoncol.2015.2189
   Hwang J, 2015, RADIOLOGY, V276, P137, DOI 10.1148/radiol.15141350
   Hyun SH, 2016, EUR J NUCL MED MOL I, V43, P1638, DOI 10.1007/s00259-016-3348-y
   Ichikawa T, 2010, INVEST RADIOL, V45, P133, DOI 10.1097/RLI.0b013e3181caea5b
   Iguchi T, 2015, TRANSPLANTATION, V99, P1236, DOI 10.1097/TP.0000000000000489
   Imamura H, 2003, ARCH SURG-CHICAGO, V138, P1198, DOI 10.1001/archsurg.138.11.1198
   Jang JW, 2004, J HEPATOL, V41, P427, DOI 10.1016/j.jhep.2004.05.014
   JI J, 1961, NEW ENGL J MED, V0361, P01437
   Jiang Hai-tao, 2015, Chinese Medical Sciences Journal, V30, P80
   Jihye C, 2012, LIVER CANC, V1, P216
   Kim N, 2019, RADIOTHER ONCOL, V131, P81, DOI 10.1016/j.radonc.2018.12.013
   Kim YS, 2013, J HEPATOL, V58, P89, DOI 10.1016/j.jhep.2012.09.020
   Kitao A, 2015, RADIOLOGY, V275, P708, DOI 10.1148/radiol.14141315
   Kitao A, 2010, RADIOLOGY, V256, P817, DOI 10.1148/radiol.10092214
   Kubota K, 1997, HEPATOLOGY, V26, P1176
   Kudo M, 2018, LANCET, V391, P1163, DOI 10.1016/S0140-6736(18)30207-1
   Lai ECH, 2006, ARCH SURG-CHICAGO, V141, P191, DOI 10.1001/archsurg.141.2.191
   Lasser C, 2015, EXPERT OPIN BIOL TH, V15, P103, DOI 10.1517/14712598.2015.977250
   Lee JW, 2016, J NUCL MED, V57, P509, DOI 10.2967/jnumed.115.167338
   Lee JH, 2015, GASTROENTEROLOGY, V148, P1383, DOI 10.1053/j.gastro.2015.02.055
   Lee YJ, 2015, RADIOLOGY, V275, P97, DOI 10.1148/radiol.14140690
   Lei ZQ, 2016, JAMA SURG, V151, P356, DOI 10.1001/jamasurg.2015.4257
   Lencioni R, 2016, HEPATOLOGY, V64, P106, DOI 10.1002/hep.28453
   Li J, 2009, WORLD J GASTROENTERO, V15, P4170, DOI 10.3748/wjg.15.4170
   Li L, 2012, J GASTROEN HEPATOL, V27, P51, DOI 10.1111/j.1440-1746.2011.06947.x
   Li XL, 2019, SURGERY, V165, P1161, DOI 10.1016/j.surg.2019.01.009
   Liang WH, 2012, LIVER TRANSPLANT, V18, P62, DOI 10.1002/lt.22441
   Lin CY, 2012, EUR J RADIOL, V81, P2417, DOI 10.1016/j.ejrad.2011.08.004
   Liu CL, 2000, ANN SURG, V232, P25, DOI 10.1097/00000658-200007000-00004
   Liu PH, 2016, ANN SURG, V263, P538, DOI 10.1097/SLA.0000000000001178
   Liu XJ, 2017, LIVER TRANSPLANT, V23, P1505, DOI 10.1002/lt.24867
   Livraghi T, 2008, HEPATOLOGY, V47, P82, DOI 10.1002/hep.21933
   Llovet JM, 2003, HEPATOLOGY, V37, P429, DOI 10.1053/jhep.2003.50047
   Llovet JM, 2002, LANCET, V359, P1734, DOI 10.1016/S0140-6736(02)08649-X
   Llovet JM, 2008, NEW ENGL J MED, V359, P378, DOI 10.1056/NEJMoa0708857
   Llovet JM, 2018, LIVER TRANSPLANT, V24, P369, DOI 10.1002/lt.24977
   Lo CM, 2007, ANN SURG, V245, P831, DOI 10.1097/01.sla.0000245829.00977.45
   Lo CM, 2002, HEPATOLOGY, V35, P1164, DOI 10.1053/jhep.2002.33156
   Lu D.P., 2017, WORLD CLIN MED, V11, P70
   Marrero JA, 2018, HEPATOLOGY, V68, P723, DOI 10.1002/hep.29913
   Mazzaferro V, 2006, HEPATOLOGY, V44, P1543, DOI 10.1002/hep.21415
   Meng MB, 2009, RADIOTHER ONCOL, V92, P184, DOI 10.1016/j.radonc.2008.11.002
   Mohkam K, 2018, J HEPATOL, V68, P1172, DOI 10.1016/j.jhep.2018.01.014
   Morimoto M, 2010, CANCER-AM CANCER SOC, V116, P5452, DOI 10.1002/cncr.25314
   Moris D, 2018, J SURG ONCOL, V117, P341, DOI 10.1002/jso.24869
   Na SJ, 2017, J NUCL MED, V58, P730, DOI 10.2967/jnumed.116.182022
   Nara S, 2012, SURGERY, V151, P526, DOI 10.1016/j.surg.2011.12.002
   Nishiguchi S, 2005, INTERVIROLOGY, V48, P71, DOI 10.1159/000082098
   Ogata S, 2006, BRIT J SURG, V93, P1091, DOI 10.1002/bjs.5341
   Ohri N, 2016, JNCI-J NATL CANCER I, V108, DOI 10.1093/jnci/djw133
   Omata M, 2017, HEPATOL INT, V11, P317, DOI 10.1007/s12072-017-9799-9
   Paradish V, 2019, WHO CLAS SIFICATION
   Park JW, 2008, J NUCL MED, V49, P1912, DOI 10.2967/jnumed.108.055087
   Parkin DM, 2005, CA-CANCER J CLIN, V55, P74, DOI 10.3322/canjclin.55.2.74
   Pelletier G, 1998, J HEPATOL, V29, P129, DOI 10.1016/S0168-8278(98)80187-6
   Peng J, 2018, DIAGN INTERV RADIOL, V24, P121, DOI 10.5152/dir.2018.17467
   Peng WD, 2011, ANTITUMOR PHARM, V1, P518, DOI [10.3969/j.issn.2095-1264.2011.06.013, DOI 10.3969/J.ISSN.2095-1264.2011.06.013]
   Peng ZW, 2013, J CLIN ONCOL, V31, P426, DOI 10.1200/JCO.2012.42.9936
   Peng ZW, 2012, RADIOLOGY, V262, P1022, DOI 10.1148/radiol.11110817
   Pinheiro RS, 2017, TRANSL GASTROENT HEP, V2, DOI 10.21037/tgh.2017.08.02
   Pressiani T, 2013, ANN ONCOL, V24, P406, DOI 10.1093/annonc/mds343
   Puzanov I, 2017, J IMMUNOTHER CANCER, V5, DOI 10.1186/s40425-017-0300-z
   Qin SK, 2014, ONCOLOGIST, V19, P1169, DOI 10.1634/theoncologist.2014-0190
   Qin SK, 2013, J CLIN ONCOL, V31, P3501, DOI 10.1200/JCO.2012.44.5643
   Qu Feng-lian, 2011, Zhonghua Zhong Liu Za Zhi, V33, P697
   [中华医学会放射肿瘤学分会 Radiation Oncology Branch of the Chinese], 2016, [中华放射肿瘤学杂志, Chinese Journal of Radiation Oncology], V25, P1141
   Rajakannu M, 2017, SURGERY, V162, P766, DOI 10.1016/j.surg.2017.06.006
   Rao SX, 2019, J DIGEST DIS, V20, P54, DOI 10.1111/1751-2980.12707
   Renzulli M, 2018, GUT, V67, P1674, DOI 10.1136/gutjnl-2017-315384
   Rim CH, 2019, RADIOTHER ONCOL, V131, P135, DOI 10.1016/j.radonc.2018.12.005
   Roberts LR, 2018, HEPATOLOGY, V67, P401, DOI 10.1002/hep.29487
   Rodriguez-Peralvarez M, 2013, J HEPATOL, V59, P1193, DOI 10.1016/j.jhep.2013.07.012
   Rodriguez-Peralvarez M, 2013, ANN SURG ONCOL, V20, P325, DOI 10.1245/s10434-012-2513-1
   Sahu SK, 2019, J CLIN EXP HEPATOL, V9, P245, DOI 10.1016/j.jceh.2018.04.002
   Sapisochin G, 2017, J HEPATOL, V67, P92, DOI 10.1016/j.jhep.2017.02.022
   Sapisochin G, 2017, NAT REV GASTRO HEPAT, V14, P203, DOI 10.1038/nrgastro.2016.193
   Satoh S, 2000, SURGERY, V128, P779, DOI 10.1067/msy.2000.108659
   SCHEUER PJ, 1991, J HEPATOL, V13, P372, DOI 10.1016/0168-8278(91)90084-O
   Schirmacher YN, 2019, DIGESTIVE SYSTEM TUM, P229
   Segev DL, 2008, LIVER TRANSPLANT, V14, P512, DOI 10.1002/lt.21396
   Seymour L, 2017, LANCET ONCOL, V18, pE143, DOI 10.1016/S1470-2045(17)30074-8
   [邵卓 SHAO Zhuo], 2008, [中国实用外科杂志, Chinese Journal of Practical Surgery], V28, P466
   Shen LJ, 2018, CANCERS, V10, DOI 10.3390/cancers10120516
   Shen PC, 2019, INT J RADIAT ONCOL, V105, P307, DOI 10.1016/j.ijrobp.2019.05.066
   Shen YH, 2017, J GASTROINTEST SURG, V21, P1471, DOI 10.1007/s11605-017-3443-9
   Shi HY, 2014, J SURG ONCOL, V109, P487, DOI 10.1002/jso.23521
   Shi J, 2010, ANN SURG ONCOL, V17, P2073, DOI 10.1245/s10434-010-0940-4
   Shi L, 2019, MODERN PATHOL, V32, P1646, DOI 10.1038/s41379-019-0307-8
   Shi M, 2007, ANN SURG, V245, P36, DOI 10.1097/01.sla.0000231758.07868.71
   Shibata T, 2002, RADIOLOGY, V223, P331, DOI 10.1148/radiol.2232010775
   Shin BS, 2011, ACTA RADIOL, V52, P331, DOI 10.1258/ar.2010.100369
   Si ZM, 2016, J VASC INTERV RADIOL, V27, P1577, DOI 10.1016/j.jvir.2016.02.014
   Soliman H, 2013, J CLIN ONCOL, V31, P3980, DOI 10.1200/JCO.2013.49.9202
   Sposito C, 2019, DIGEST DIS SCI, V64, P1001, DOI 10.1007/s10620-019-05538-1
   Su TS, 2017, INT J RADIAT ONCOL, V98, P639, DOI 10.1016/j.ijrobp.2017.02.095
   Sun HC, 2006, J CANCER RES CLIN, V132, P458, DOI 10.1007/s00432-006-0091-y
   TANG ZY, 1995, WORLD J SURG, V19, P784, DOI 10.1007/BF00299771
   TANG ZY, 1995, WORLD J SURG, V19, P47, DOI 10.1007/BF00316979
   The Chinese Society of Nuclear Medicine Working Committee for Treatment of Bone Metastasis, 2018, CHIN J NUCL MED MOL, V38, P412, DOI [http://dx.doi.org/10.3760/cma.j.issn.2095-2848.2018.06.008, DOI 10.3760/CMA.J.ISSN.2095-2848.2018.06.008]
   Thorat Ashok, 2017, Ann Hepatobiliary Pancreat Surg, V21, P205, DOI 10.14701/ahbps.2017.21.4.205
   Torzilli G, 2013, ANN SURG, V257, P929, DOI 10.1097/SLA.0b013e31828329b8
   Wahl DR, 2016, J CLIN ONCOL, V34, P452, DOI 10.1200/JCO.2015.61.4925
   Wahl RL, 2009, J NUCL MED, V50, p122S, DOI 10.2967/jnumed.108.057307
   Wakabayashi H, 1997, SURG TODAY, V27, P403, DOI 10.1007/BF02385702
   Wang B, 2013, J AM COLL SURGEONS, V217, P1054, DOI 10.1016/j.jamcollsurg.2013.07.402
   Wang K, 2016, MEDICINE, V95, DOI 10.1097/MD.0000000000003015
   Wang SN, 2014, HEPATOL RES, V44, P523, DOI 10.1111/hepr.12159
   Wang WH, 2015, LIVER INT, V35, P2603, DOI 10.1111/liv.12857
   Wang Y, 2018, ONCOIMMUNOLOGY, V7, DOI 10.1080/2162402X.2018.1440169
   Wang Z, 2020, ANN SURG, V271, P534, DOI 10.1097/SLA.0000000000002942
   Wang Z, 2018, CLIN CANCER RES, V24, P2074, DOI 10.1158/1078-0432.CCR-17-2899
   Wei W, 2018, CANCER COMMUN, V38, DOI 10.1186/s40880-018-0331-y
   Wei XB, 2019, J CLIN ONCOL, V37, P2141, DOI 10.1200/JCO.18.02184
   Weis S, 2013, COCHRANE DB SYST REV, DOI 10.1002/14651858.CD003046.pub3
   Wen TF, 2018, HEPATOBIL SURG NUTR, V7, P353, DOI 10.21037/hbsn.2018.08.01
   Wenming C, 2015, SURG PATHOLOGY LIVER
   Westra W, 2003, SURG PATHOLOGY DISSE
   Wu XQ, 2019, SURG ENDOSC, V33, P206, DOI 10.1007/s00464-018-6296-8
   Xiao H, 2015, MEDICINE, V94, DOI 10.1097/MD.0000000000000495
   Xie DY, 2019, CLIN TRANSL GASTROEN, V10, DOI 10.14309/ctg.0000000000000006
   Xu QH, 2014, SCI REP-UK, V4, DOI 10.1038/srep07252
   Xu X, 2019, J HEPATOL, V70, P1133, DOI 10.1016/j.jhep.2019.02.023
   [阎涛 Yan Tao], 2012, [中华肝胆外科杂志, Chinese Journal of Hepatobiliary Surgery], V18, P99
   Yang MJ, 2014, J CANCER RES CLIN, V140, P211, DOI 10.1007/s00432-013-1568-0
   Yang PH, 2019, SURGERY, V165, P721, DOI 10.1016/j.surg.2018.09.016
   Yang XM, 2017, ACS APPL MATER INTER, V9, P29, DOI 10.1021/acsami.6b12853
   Yin JH, 2013, J CLIN ONCOL, V31, P3647, DOI 10.1200/JCO.2012.48.5896
   Yin L, 2014, J HEPATOL, V61, P82, DOI 10.1016/j.jhep.2014.03.012
   Yoo SH, 2013, ANN SURG ONCOL, V20, P2893, DOI 10.1245/s10434-013-3001-y
   Yoon SM, 2018, JAMA ONCOL, V4, P661, DOI 10.1001/jamaoncol.2017.5847
   Yoshida H, 2016, HEPATOL RES, V46, P13, DOI 10.1111/hepr.12498
   Zeng MS, 2013, HEPATOB PANCREAT DIS, V12, P607, DOI 10.1016/S1499-3872(13)60096-X
   Zeng ZC, 2004, CANCER J, V10, P307, DOI 10.1097/00130404-200409000-00008
   Zeng ZC, 2005, INT J RADIAT ONCOL, V61, P432, DOI 10.1016/j.ijrobp.2004.05.025
   Zeng Zhaochong, 2015, Zhonghua Zhong Liu Za Zhi, V37, P650
   Zhang BH, 2004, J CANCER RES CLIN, V130, P417, DOI 10.1007/s00432-004-0552-0
   Zhang L, 2015, MED ONCOL, V32, DOI 10.1007/s12032-015-0532-z
   Zhang YQ, 2013, NUCL MED COMMUN, V34, P451, DOI 10.1097/MNM.0b013e32835fa552
   Zhang ZM, 2015, INT J SURG, V20, P8, DOI 10.1016/j.ijsu.2015.05.009
   [郑树国 Zheng Shuguo], 2014, [中华消化外科杂志, Chinese Journal of Digestive Surgery], V13, P502
   Zhong F, 2016, SPRINGERPLUS, V5, DOI 10.1186/s40064-016-2762-8
   Zhong JH, 2014, ANN SURG, V260, P329, DOI 10.1097/SLA.0000000000000236
   Zhou C, 2019, HEPATOBIL SURG NUTR, V8, P19, DOI 10.21037/hbsn.2018.11.19
   Zhou J, 2008, TRANSPL P, V40, P3548, DOI 10.1016/j.transproceed.2008.03.165
   Zhou Jian, 2016, J Gastrointest Cancer, V47, P157, DOI 10.1007/s12029-016-9801-0
   Zhou J, 2011, J CLIN ONCOL, V29, P4781, DOI 10.1200/JCO.2011.38.2697
   Zhou MG, 2019, LANCET, V394, P1145, DOI 10.1016/S0140-6736(19)30427-1
   Zhou WP, 2009, ANN SURG, V249, P195, DOI 10.1097/SLA.0b013e3181961c16
   Zhu AX, 2019, LANCET ONCOL, V20, P282, DOI 10.1016/S1470-2045(18)30937-9
   Zhu AX, 2018, LANCET ONCOL, V19, P940, DOI 10.1016/S1470-2045(18)30351-6
   Zhu AX, 2015, LANCET ONCOL, V16, P859, DOI 10.1016/S1470-2045(15)00050-9
   中国抗癌协会肝癌专业委员会, 2015, [中华肝胆外科杂志, Chinese Journal of Hepatobiliary Surgery], V21, P145
NR 224
TC 81
Z9 92
U1 18
U2 44
PU KARGER
PI BASEL
PA ALLSCHWILERSTRASSE 10, CH-4009 BASEL, SWITZERLAND
SN 2235-1795
EI 1664-5553
J9 LIVER CANCER
JI Liver Cancer
PD DEC
PY 2020
VL 9
IS 6
BP 682
EP 720
DI 10.1159/000509424
EA NOV 2020
PG 39
WC Oncology; Gastroenterology & Hepatology
WE Science Citation Index Expanded (SCI-EXPANDED)
SC Oncology; Gastroenterology & Hepatology
GA OZ8TB
UT WOS:000588750800001
PM 33442540
OA Green Published, gold
DA 2022-05-02
ER

PT J
AU Santambrogio, R
   Cigala, C
   Barabino, M
   Maggioni, M
   Scifo, G
   Bruno, S
   Bertolini, E
   Opocher, E
   Bulfamante, G
AF Santambrogio, Roberto
   Cigala, Claudia
   Barabino, Matteo
   Maggioni, Marco
   Scifo, Giovanna
   Bruno, Savino
   Bertolini, Emanuela
   Opocher, Enrico
   Bulfamante, Gaetano
TI Intraoperative ultrasound for prediction of hepatocellular carcinoma
   biological behaviour: Prospective comparison with pathology
SO LIVER INTERNATIONAL
LA English
DT Article
DE cirrhosis; hepatic resection; hepatocellular carcinoma; liver
   transplantation; radiofrequency ablation; vascular microinfiltration
ID EMISSION TOMOGRAPHY/COMPUTED TOMOGRAPHY; DONOR LIVER-TRANSPLANTATION;
   MICROVASCULAR INVASION; RADIOFREQUENCY ABLATION; PREOPERATIVE
   PREDICTION; TUMOR GRADE; RESECTION; MARGIN; DIFFERENTIATION; RECURRENCE
AB Background & Aims: Preoperative prediction of both microinvasive hepatocellular carcinoma and histological grade of hepatocellular carcinoma is pivotal to treatment planning and prognostication. The aim of this study was to evaluate whether some intraoperative ultrasound features correlate with both the presence of same histological patterns and differentiation grade of hepatocellular carcinoma on the histological features of the primary resected tumour.
   Methods: All patients with single, small hepatocellular carcinoma that underwent hepatic resection were included in this prospective double-blind study: the intraoperative ultrasound patterns of nodule were registered and compared with similar histological features.
   Results: A total of 179 patients were enclosed in this study: 97 (54%) patients (34% in HCC = 2 cm) had a microinvasive hepatocellular carcinoma at ultrasound examination, while 82 (46%) patients (41% in HCC = 2 cm) at histological evaluation. Statistical analysis showed that diameters = 2 cm, presence of satellites and microinvasive hepatocellular carcinoma at ultrasound examination were the variables with the strongest association with the histological findings. In the multivariate analysis, the vascular microinfiltration and infiltrative hepatocellular carcinoma aspect were independent predictors for grading.
   Conclusions: In patients with cirrhosis and hepatocellular carcinoma, the prevalence of microinvasive hepatocellular carcinoma is high, even in cases of HCC = 2 cm. Intraoperative ultrasound findings strongly correlated with histopathological criteria in detecting microinvasive patterns and are useful to predict neoplastic differentiation. The knowledge of these features prior to treatment are highly desired (this can be obtained by an intraoperative ultrasound examination), as they could help in providing optimal management of patients with hepatocellular carcinoma.
C1 [Santambrogio, Roberto; Barabino, Matteo; Scifo, Giovanna; Opocher, Enrico] Univ Milan, UOC Chirurg Epatobiliopancreat & Digest, ASST Santi Paolo & Carlo, Milan, Italy.
   [Cigala, Claudia; Bulfamante, Gaetano] Univ Milan, UOC Anat Patol, ASST Santi Paolo & Carlo, Milan, Italy.
   [Maggioni, Marco] Univ Milan, UOC Anat Patol, Fdn IRCCS Ca Granda Osped Maggiore Policlin, Milan, Italy.
   [Bruno, Savino] Humanitas Univ, Med & Humanitas Res Hosp, Milan, Italy.
   [Bertolini, Emanuela] Univ Milan, Cattedra Med Interna, Azienda Osped San Paolo, Dipartimento Med Chirurg & Odontoiatria, Milan, Italy.
RP Santambrogio, R (corresponding author), ASST Santi Paolo & Carlo, Milan, Italy.
EM rsantambrogio@mclink.it
RI OPOCHER, ENRICO/H-9222-2012; Barabino, Matteo/AAC-3593-2022;
   Santambrogio, Roberto/AAE-6840-2020; Maggioni, Martina Anna
   A/M-2931-2016
OI OPOCHER, ENRICO/0000-0001-5668-3136; Barabino,
   Matteo/0000-0001-9525-9063; Maggioni, Martina Anna
   A/0000-0002-6319-8566; santambrogio, roberto/0000-0002-2310-0966;
   Maggioni, Marco/0000-0001-8603-8998
CR Asaoka Y, 2014, PLOS ONE, V9, DOI 10.1371/journal.pone.0111662
   Banerjee S, 2015, HEPATOLOGY, V62, P792, DOI 10.1002/hep.27877
   Bruix J, 2001, J HEPATOL, V35, P421, DOI 10.1016/S0168-8278(01)00130-1
   Bruix J, 2011, HEPATOLOGY, V53, P1020, DOI 10.1002/hep.24199
   Chen J, 2015, PLOS ONE, V10, DOI 10.1371/journal.pone.0117661
   Cillo U, 2004, ANN SURG, V239, P150, DOI 10.1097/01.sla.0000109146.72827.76
   Cillo U, 2016, WORLD J GASTROENTERO, V22, P232, DOI 10.3748/wjg.v22.i1.232
   Colecchia A, 2011, J HEPATOL, V54, P300, DOI 10.1016/j.jhep.2010.06.037
   Cucchetti A, 2010, J HEPATOL, V52, P880, DOI 10.1016/j.jhep.2009.12.037
   EDMONDSON HA, 1954, CANCER-AM CANCER SOC, V7, P462, DOI 10.1002/1097-0142(195405)7:3<462::AID-CNCR2820070308>3.0.CO;2-E
   Esnaola NF, 2002, J GASTROINTEST SURG, V6, P224, DOI 10.1016/S1091-255X(01)00015-4
   Ferrer-Fabrega J, 2016, HEPATOLOGY, V63, P839, DOI 10.1002/hep.28339
   Forner A, 2012, LANCET, V379, P1245, DOI 10.1016/S0140-6736(11)61347-0
   Fuks D, 2012, HEPATOLOGY, V55, P132, DOI 10.1002/hep.24680
   Iguchi T, 2015, TRANSPLANTATION, V99, P1236, DOI 10.1097/TP.0000000000000489
   Kaibori M, 2010, J SURG ONCOL, V102, P462, DOI 10.1002/jso.21631
   Ke S, 2013, WORLD J GASTROENTERO, V19, P7389, DOI 10.3748/wjg.v19.i42.7389
   Kim MJ, 2012, EUR J RADIOL, V81, P2507, DOI 10.1016/j.ejrad.2011.11.014
   Kobayashi T, 2016, J COMPUT ASSIST TOMO, V40, P524, DOI 10.1097/RCT.0000000000000405
   Kondo T, 2015, ULTRASOUND MED BIOL, V41, P3079, DOI 10.1016/j.ultrasmedbio.2015.07.033
   Le Moigne F, 2014, BRIT J RADIOL, V87, DOI 10.1259/bjr.20130763
   Lee SD, 2016, HEPATOL SURG NUTR, V5, P408, DOI 10.21037/hbsn.2016.08.01
   Liao MH, 2017, J SURG ONCOL, V115, P971, DOI 10.1002/jso.24607
   MAKUUCHI M, 1987, ABDOMINAL INTRAOPERA
   Marrero JA, 2005, HEPATOLOGY, V41, P707, DOI 10.1002/hep.20636
   Masuda T, 2016, HEPATOL RES, V46, P985, DOI 10.1111/hepr.12637
   Nakashima Y, 2003, HEPATOL RES, V26, P142, DOI 10.1016/S1386-6346(03)00007-X
   Nakazawa T, 2007, AM J ROENTGENOL, V188, P480, DOI 10.2214/AJR.05.2079
   Pawlik TM, 2007, ANN SURG, V245, P435, DOI 10.1097/01.sla.0000250420.73854.ad
   PUGH RNH, 1973, BRIT J SURG, V60, P646, DOI 10.1002/bjs.1800600817
   Renzulli M, 2016, RADIOLOGY, V279, P432, DOI 10.1148/radiol.2015150998
   Rodriguez-Peralvarez M, 2013, ANN SURG ONCOL, V20, P325, DOI 10.1245/s10434-012-2513-1
   Sala M, 2004, LIVER TRANSPLANT, V10, P1294, DOI 10.1002/lt.20202
   Santambrogio R, 2002, SURG ENDOSC, V16, P349, DOI 10.1007/s004640090082
   Santambrogio R, 2013, HPB, V15, P78, DOI 10.1111/j.1477-2574.2012.00594.x
   Santambrogio R, 2011, ULTRASOUND MED BIOL, V37, P7, DOI 10.1016/j.ultrasmedbio.2010.10.007
   Sasaki K, 2015, WORLD J SURG, V39, P1134, DOI 10.1007/s00268-014-2806-6
   Shimada S, 2017, WORLD J SURG, V41, P2087, DOI 10.1007/s00268-017-3964-0
   Suh YJ, 2012, LIVER TRANSPLANT, V18, P1171, DOI 10.1002/lt.23502
   Torzilli G, 2010, ANN SURG, V251, P229, DOI 10.1097/SLA.0b013e3181b7fdcd
   Ueno S, 2008, J HEPATO-BILIARY-PAN, V15, P493, DOI 10.1007/s00534-007-1312-8
   Yamashita Y, 2012, ANN SURG ONCOL, V19, P2027, DOI 10.1245/s10434-011-2195-0
   Zhao WC, 2013, EJSO-EUR J SURG ONC, V39, P858, DOI 10.1016/j.ejso.2013.04.003
NR 43
TC 6
Z9 6
U1 0
U2 6
PU WILEY
PI HOBOKEN
PA 111 RIVER ST, HOBOKEN 07030-5774, NJ USA
SN 1478-3223
EI 1478-3231
J9 LIVER INT
JI Liver Int.
PD FEB
PY 2018
VL 38
IS 2
BP 312
EP 320
DI 10.1111/liv.13524
PG 9
WC Gastroenterology & Hepatology
WE Science Citation Index Expanded (SCI-EXPANDED)
SC Gastroenterology & Hepatology
GA FU0HV
UT WOS:000423532900014
PM 28732141
OA Green Published
DA 2022-05-02
ER

PT J
AU Goh, BKP
   Teo, JY
   Chan, CY
   Lee, SY
   Jeyaraj, P
   Cheow, PC
   Chow, PKH
   Ooi, LLPJ
   Chung, AYF
AF Goh, Brian K. P.
   Teo, Jin-Yao
   Chan, Chung-Yip
   Lee, Ser-Yee
   Jeyaraj, Premaraj
   Cheow, Peng-Chung
   Chow, Pierce K. H.
   Ooi, London L. P. J.
   Chung, Alexander Y. F.
TI Importance of tumor size as a prognostic factor after partial liver
   resection for solitary hepatocellular carcinoma: Implications on the
   current AJCC staging system
SO JOURNAL OF SURGICAL ONCOLOGY
LA English
DT Article
DE hepatocellular carcinoma; solitary; prognosis; survival; staging;
   American Joint Committee for Cancer; TNM; resection
ID LONG-TERM SURVIVAL; CURATIVE RESECTION; MICROVASCULAR INVASION;
   OUTCOMES; TNM
AB BackgroundPresently, the impact of tumors size as a prognostic factor after curative liver resection (LR) for solitary hepatocellular carcinoma (HCC) remains controversial. This study was performed to determine the prognostic factors of patients undergoing LR for solitary HCC with special emphasis on the importance of tumor size.
   MethodsBetween 2000 and 2013, 560 patients underwent curative LR for solitary primary HCC which met the study criteria.
   ResultsOne-hundred and seventy-eight patients underwent major hepatectomies and the overall in-hospital mortality was 2.0%. There were 282 patients (50.4%) with liver cirrhosis. The 5-year overall survival (OS) was 64% and recurrence free survival (RFS) was 50%, respectively. Multivariate analyses demonstrated that cirrhosis, microvascular invasion and size were independent predictors of RFS and cirrhosis, microvascular invasion and age were independent prognostic factors of OS. Subset analysis demonstrated that tumor size was a prognostic factor for solitary HCC with microvascular invasion (AJCC T2) but not solitary HCC without microvascular invasion (AJCC T1).
   ConclusionsSize, microvascular invasion, and cirrhosis are independent prognostic factors of RFS for solitary HCC after LR. Tumor size is an important prognostic factor in T2 but not T1 solitary tumors. These findings suggest that the current AJCC TNM staging system may need to be revised. J. Surg. Oncol. 2016;113:89-93. (c) 2015 Wiley Periodicals, Inc.
C1 [Goh, Brian K. P.; Teo, Jin-Yao; Chan, Chung-Yip; Lee, Ser-Yee; Jeyaraj, Premaraj; Cheow, Peng-Chung; Chow, Pierce K. H.; Ooi, London L. P. J.; Chung, Alexander Y. F.] Singapore Gen Hosp, Dept Hepatopancreatobiliary & Transplantat Surg, 20 Coll Rd, Singapore 169856, Singapore.
   [Goh, Brian K. P.; Chow, Pierce K. H.; Ooi, London L. P. J.] Duke NUS Grad Med Sch, Singapore, Singapore.
   [Chow, Pierce K. H.] Natl Canc Ctr, Dept Surg Oncol, Singapore, Singapore.
RP Goh, BKP (corresponding author), Singapore Gen Hosp, Dept Hepatopancreatobiliary & Transplantat Surg, 20 Coll Rd, Singapore 169856, Singapore.
EM bsgkp@hotmail.com
RI Ooi, London Lucien/AGK-1395-2022; Lee, Ser Yee/H-3116-2013
OI Lee, Ser Yee/0000-0001-9119-7408; Chow, Pierce/0000-0003-0584-2584
CR Bruix J, 2005, HEPATOLOGY, V42, P1208, DOI 10.1002/hep.20933
   Chan ACY, 2013, HPB, V15, P439, DOI 10.1111/j.1477-2574.2012.00617.x
   Edge SB, 2010, AM JOINT COMMITTEE C, V175, P237
   Forner A, 2012, LANCET, V379, P1245, DOI 10.1016/S0140-6736(11)61347-0
   Goh BKP, 2014, J GASTROINTEST SURG, V18, P1477, DOI 10.1007/s11605-014-2542-0
   Huang WJ, 2015, LANGENBECK ARCH SURG, V400, P725, DOI 10.1007/s00423-015-1329-4
   Hwang S, 2015, J GASTROINTEST SURG, V19, P1281, DOI 10.1007/s11605-015-2849-5
   Kluger MD, 2015, J HEPATOL, V62, P1131, DOI 10.1016/j.jhep.2014.12.018
   Li SH, 2013, MED ONCOL, V30, DOI 10.1007/s12032-013-0696-3
   Lim KC, 2011, ANN SURG, V254, P108, DOI 10.1097/SLA.0b013e31821ad884
   Minagawa M, 2007, ANN SURG, V245, P909, DOI 10.1097/01.sla.0000254368.65878.da
   Pons Fernando, 2005, HPB (Oxford), V7, P35, DOI 10.1080/13651820410024058
   Varotti G, 2005, EJSO, V71, P760
   Vauthey JN, 2002, J CLIN ONCOL, V20, P1527, DOI 10.1200/JCO.20.6.1527
   VAUTHEY JN, 1995, GASTROENTEROLOGY, V108, P617, DOI 10.1016/0016-5085(95)90109-4
   Yang LY, 2009, ANN SURG, V249, P118, DOI 10.1097/SLA.0b013e3181904988
   Zhang H, 2014, WORLD J SURG, V38, P947, DOI 10.1007/s00268-013-2365-2
NR 17
TC 61
Z9 70
U1 0
U2 5
PU WILEY
PI HOBOKEN
PA 111 RIVER ST, HOBOKEN 07030-5774, NJ USA
SN 0022-4790
EI 1096-9098
J9 J SURG ONCOL
JI J. Surg. Oncol.
PD JAN 1
PY 2016
VL 113
IS 1
BP 89
EP 93
DI 10.1002/jso.24099
PG 5
WC Oncology; Surgery
WE Science Citation Index Expanded (SCI-EXPANDED)
SC Oncology; Surgery
GA DB9OM
UT WOS:000368845800013
PM 26611492
DA 2022-05-02
ER

PT J
AU Famularo, S
   Di Sandro, S
   Giani, A
   Lauterio, A
   Sandini, M
   De Carlis, R
   Buscemi, V
   Romano, F
   Gianotti, L
   De Carlis, L
AF Famularo, Simone
   Di Sandro, Stefano
   Giani, Alessandro
   Lauterio, Andrea
   Sandini, Marta
   De Carlis, Riccardo
   Buscemi, Vincenzo
   Romano, Fabrizio
   Gianotti, Luca
   De Carlis, Luciano
TI Long-term oncologic results of anatomic vs. parenchyma-sparing resection
   for hepatocellular carcinoma. A propensity score-matching analysis
SO EJSO
LA English
DT Article
DE Hepatocellular carcinoma; Overall survival; Disease-free survival;
   Outcome; Anatomic resection; Parenchyma-sparing
ID HEPATIC RESECTION; LIVER RESECTION; RISK-FACTORS; INTRAHEPATIC
   METASTASIS; NONANATOMIC RESECTION; CIRRHOTIC-PATIENTS; RECURRENCE;
   HEPATECTOMY; SURVIVAL; UNIVARIATE
AB Purpose: The extent of liver resection for the optimal treatment of hepatocellular carcinoma (HCC) is debated. The purpose of this study was to compare the impact of anatomic resection (AR) vs. parenchyma sparing resection (PSR) on disease recurrence and patient survival.
   Methods: We retrospectively analyzed patients with HCC who underwent liver resection from January 2001 to August 2015. Patients receiving AR or PSR were compared by a propensity score analysis (PSA) (caliper = 0.1). The primary outcomes were disease-free survival (DFS) and overall survival (OS) rates, and assessed by the Kaplan-Meier method.
   Results: 455 consecutive patients were evaluated. After PSA 354 patient were studied (177 pairs for each group). The median follow-up time was 28.2 months. The median OS was 47.5 months (95% CI: 30.0-65.9) for AR and 56.5 months (95% CI 33.2-79.6) for PSR (p = 0.169). The median DFS was 29.2 months (95% CI 17.6-40.8) for AR and 24.8 months (95% CI: 15.2-34.2) for PSR (p = 0.337). The multivariate regression model showed that cirrhosis (HR 2.85, 95% Cl: 1.53-5.32; p = 0.001), BCLC grade B (HR 4.15, 95% Cl: 1.33 -12.95; p = 0.014), microvascular invasion (HR 1.55, 95% CI: 1.03-2.31; p = 0.033), presence of satellitosis (HR 1.94, 95% CI: 1.25-3.01; p = 0.003), severe complications (HR 6.09, 95% CI: 2.26-16.40; p > 0.001) were independently associated with poor long-term oncologic outcomes.
   Conclusions: The extent of resection did not significantly affect overall and disease-free survival while tumor characteristics and underlying liver function appeared significant determinants. (C) 2018 Elsevier Ltd, BASO - The Association for Cancer Surgery, and the European Society of Surgical Oncology. All rights reserved.
C1 [Famularo, Simone; Giani, Alessandro; Sandini, Marta; Romano, Fabrizio; Gianotti, Luca; De Carlis, Luciano] Univ Milano Bicocca, Sch Med & Surg, Monza, Italy.
   [Di Sandro, Stefano; Lauterio, Andrea; De Carlis, Riccardo; Buscemi, Vincenzo; De Carlis, Luciano] Ca Granda Niguarda Hosp, Dept Gen Surg & Transplantat, Milan, Italy.
   [Famularo, Simone; Giani, Alessandro; Sandini, Marta; Romano, Fabrizio; Gianotti, Luca] San Gerardo Hosp, Dept Surg, 4 Piano A,Via Pergolesi 33, I-20900 Monza, Italy.
RP Gianotti, L (corresponding author), San Gerardo Hosp, Dept Surg, 4 Piano A,Via Pergolesi 33, I-20900 Monza, Italy.
EM luca.gianotti@unimib.it
RI Famularo, Simone/AAA-6544-2022; LAUTERIO, ANDREA/ABE-7865-2020; De
   Carlis, Riccardo/J-3665-2019; Giani, Alessandro/AAG-3164-2020; Romano,
   Fabrizio/J-2735-2018
OI Famularo, Simone/0000-0002-9721-6304; LAUTERIO,
   ANDREA/0000-0001-6110-8582; De Carlis, Riccardo/0000-0003-3697-1653;
   Giani, Alessandro/0000-0003-0718-2321; Buscemi,
   Vincenzo/0000-0002-2225-543X; Di Sandro, Stefano/0000-0002-5217-8885;
   GIANOTTI, LUCA VITTORIO/0000-0001-7335-8394
CR Adachi E, 1996, CANCER, V77, P2022, DOI 10.1002/(SICI)1097-0142(19960515)77:10<2022::AID-CNCR9>3.0.CO;2-S
   Austin PC, 2011, MULTIVAR BEHAV RES, V46, P119, DOI 10.1080/00273171.2011.540480
   Balzan S, 2005, ANN SURG, V242, P824, DOI 10.1097/01.sla.0000189131.90876.9e
   BELGHITI J, 1991, ANN SURG, V214, P114, DOI 10.1097/00000658-199108000-00004
   Cucchetti A, 2014, SURGERY, V155, P512, DOI 10.1016/j.surg.2013.10.009
   Cucchetti A, 2012, ANN SURG ONCOL, V19, P3697, DOI 10.1245/s10434-012-2450-z
   Dahiya D, 2010, SURGERY, V147, P676, DOI 10.1016/j.surg.2009.10.043
   Dindo D, 2004, ANN SURG, V240, P205, DOI 10.1097/01.sla.0000133083.54934.ae
   Eguchi S, 2008, SURGERY, V143, P469, DOI 10.1016/j.surg.2007.12.003
   El-Serag HB, 2002, J CLIN GASTROENTEROL, V35, pS72, DOI 10.1097/00004836-200211002-00002
   Eltawil KM, 2010, WORLD J SURG ONCOL, V8, DOI 10.1186/1477-7819-8-43
   Ercolani G, 2003, ANN SURG, V237, P536, DOI 10.1097/00000658-200304000-00016
   Grazi GL, 2001, ANN SURG, V234, P71, DOI 10.1097/00000658-200107000-00011
   Hanazaki K, 2000, J AM COLL SURGEONS, V191, P381, DOI 10.1016/S1072-7515(00)00700-6
   Hasegawa K, 2005, ANN SURG, V242, P252, DOI 10.1097/01.sla.0000171307.37401.db
   Hirokawa F, 2015, SURGERY, V157, P27, DOI 10.1016/j.surg.2014.06.080
   Imamurai H, 1999, BRIT J SURG, V86, P1032, DOI 10.1046/j.1365-2168.1999.01185.x
   Ishii M, 2014, WORLD J GASTROENTERO, V20, P3335, DOI 10.3748/wjg.v20.i12.3335
   Jemal A, 2011, CA-CANCER J CLIN, V61, P134, DOI [10.3322/caac.20115, 10.3322/caac.20107]
   Kang KJ, 2017, WORLD J GASTROENTERO, V23, P1139, DOI 10.3748/wjg.v23.i7.1139
   Kim Seheon, 2015, Korean J Hepatobiliary Pancreat Surg, V19, P161, DOI 10.14701/kjhbps.2015.19.4.161
   Kondo K, 2005, J HEPATO-BILIARY-PAN, V12, P399, DOI 10.1007/s00534-005-1009-9
   Kusano T, 2009, EJSO-EUR J SURG ONC, V35, P1179, DOI 10.1016/j.ejso.2009.04.008
   Li Q, 2008, J GASTROINTEST SURG, V12, P1540, DOI 10.1007/s11605-008-0591-y
   Li SQ, 2017, BRIT J SURG, V104, P118, DOI 10.1002/bjs.10311
   Marubashi S, 2015, BRIT J SURG, V102, P776, DOI 10.1002/bjs.9815
   Morimoto O, 2003, J HEPATOL, V39, P215, DOI 10.1016/S0168-8278(03)00233-2
   Okamura Y, 2014, J GASTROINTEST SURG, V18, P1994, DOI 10.1007/s11605-014-2646-6
   Park JH, 2006, AM J SURG, V192, P29, DOI 10.1016/j.amjsurg.2005.11.010
   Poon RTP, 2002, ANN SURG, V235, P373, DOI 10.1097/00000658-200203000-00009
   Regimbeau JM, 2002, SURGERY, V131, P311, DOI 10.1067/msy.2002.121892
   Roayaie S, 2009, GASTROENTEROLOGY, V137, P850, DOI 10.1053/j.gastro.2009.06.003
   SAKAMOTO M, 1989, AM J SURG PATHOL, V13, P1064, DOI 10.1097/00000478-198912000-00009
   Sakon M, 2002, ARCH SURG-CHICAGO, V137, P94, DOI 10.1001/archsurg.137.1.94
   Sakon M, 2000, J SURG ONCOL, V73, P179, DOI 10.1002/(SICI)1096-9098(200003)73:3<179::AID-JSO13>3.0.CO;2-M
   Sakon M, 2012, HEPATOL RES, V43, P155
   SHIRABE K, 1991, HEPATOLOGY, V14, P802, DOI 10.1002/hep.1840140510
   Takano S, 2000, BRIT J SURG, V87, P65, DOI 10.1046/j.1365-2168.2000.01308.x
   Tiong L, 2011, BRIT J SURG, V98, P1210, DOI 10.1002/bjs.7669
   Vauthey JN, 2002, J CLIN ONCOL, V20, P1527, DOI 10.1200/JCO.20.6.1527
   von Elm E, 2007, B WORLD HEALTH ORGAN, V85, P867, DOI [10.1371/journal.pmed.0040296, 10.2471/BLT.07.045120, 10.1016/j.jclinepi.2007.11.008]
   Wakai T, 2007, ANN SURG ONCOL, V14, P1356, DOI 10.1245/s10434-006-9318-z
   Yamazaki O, 2010, J HEPATO-BIL-PAN SCI, V17, P349, DOI 10.1007/s00534-009-0253-9
   Ye JZ, 2012, ASIAN PAC J CANCER P, V13, P1771, DOI 10.7314/APJCP.2012.13.5.1771
NR 44
TC 14
Z9 16
U1 0
U2 0
PU ELSEVIER SCI LTD
PI OXFORD
PA THE BOULEVARD, LANGFORD LANE, KIDLINGTON, OXFORD OX5 1GB, OXON, ENGLAND
SN 0748-7983
EI 1532-2157
J9 EJSO-EUR J SURG ONC
JI EJSO
PD OCT
PY 2018
VL 44
IS 10
BP 1580
EP 1587
DI 10.1016/j.ejso.2018.05.018
PG 8
WC Oncology; Surgery
WE Science Citation Index Expanded (SCI-EXPANDED)
SC Oncology; Surgery
GA GX2VL
UT WOS:000447578100015
PM 29861336
DA 2022-05-02
ER

PT J
AU Ijichi, H
   Shirabe, K
   Taketomi, A
   Yoshizumi, T
   Ikegami, T
   Mano, Y
   Aishima, S
   Abe, K
   Honda, H
   Maehara, Y
AF Ijichi, Hideki
   Shirabe, Ken
   Taketomi, Akinobu
   Yoshizumi, Tomoharu
   Ikegami, Toru
   Mano, Youhei
   Aishima, Shinichi
   Abe, Koichiro
   Honda, Hiroshi
   Maehara, Yoshihiko
TI Clinical usefulness of 18F-fluorodeoxyglucose positron emission
   tomography/computed tomography for patients with primary liver cancer
   with special reference to rare histological types, hepatocellular
   carcinoma with sarcomatous change and combined hepatocellular and
   cholangiocarcinoma
SO HEPATOLOGY RESEARCH
LA English
DT Article
DE 18F-fluorodeoxyglucose positron emission tomography; combined
   hepatocellular and cholangiocarcinoma; hepatocellular carcinoma;
   sarcomatous hepatocellular carcinoma
ID CLINICOPATHOLOGICAL FEATURES; F-18 FLUORODEOXYGLUCOSE; RESECTION;
   PROGNOSIS; PET; CT
AB Aim The role of 18F-fluorodeoxyglucose positron emission tomography (FDG-PET) in the diagnosis and staging of primary liver cancer has been demonstrated in several reports. However, no preoperative evaluations of sarcomatous hepatocellular carcinoma (HCC) and combined hepatocellular and cholangiocarcinoma (cHCC-CC) with FDG-PET have been reported so far. Methods Fifty-three HCC patients and three cHCC-CC patients who received liver resection or living-donor liver transplantation were enrolled in this study. All 56 patients had undergone preoperative FDG-PET, and a total of 67 HCC and three cHCC-CC were analyzed histologically. The relationship between clinicopathological features and the maximum standardized uptake value (SUVmax) of tumors were evaluated. Results The detection rate of HCC by FDG-PET was 43.3 %, and the sensitivity of FDG-PET for the detection of HCC was significantly associated with tumor differentiation, tumor size and microvascular invasion. All three cHCC-CC were detected by FDG-PET. The SUVmax values of the three sarcomatous HCC (SUVmax 14.1, 18.6 and 25.0) and the three cHCC-CC (SUVmax 9.9, 12.0 and 13.0) were higher than that of the poorly differentiated HCC (mean SUVmax 5.7 +/- 2.3). Conclusion SUVmax may be a useful diagnostic tool for the preoperative evaluation of the aggressiveness of primary liver cancers such as sarcomatous HCC and cHCC-CC.
C1 [Ijichi, Hideki; Shirabe, Ken; Taketomi, Akinobu; Yoshizumi, Tomoharu; Ikegami, Toru; Mano, Youhei; Maehara, Yoshihiko] Kyushu Univ, Dept Surg & Sci, Fukuoka 8128582, Japan.
   [Mano, Youhei; Aishima, Shinichi] Kyushu Univ, Dept Anat Pathol, Fukuoka 8128582, Japan.
   [Abe, Koichiro; Honda, Hiroshi] Kyushu Univ, Grad Sch Med Sci, Dept Clin Radiol, Fukuoka 8128582, Japan.
RP Ijichi, H (corresponding author), Kyushu Univ, Grad Sch Med Sci, Dept Surg & Sci, Higashi Ku, 3-1-1 Maidashi, Fukuoka 8128582, Japan.
EM h_iditi@yahoo.co.jp
CR Aishima S, 2006, HUM PATHOL, V37, P283, DOI 10.1016/j.humpath.2005.08.019
   Breitenstein S, 2008, HPB, V10, P120, DOI 10.1080/13651820801992583
   Hatano E, 2006, WORLD J SURG, V30, P1736, DOI 10.1007/s00268-005-0791-5
   Honda H, 1996, ABDOM IMAGING, V21, P37, DOI 10.1007/s002619900006
   Iglehart JK, 2006, NEW ENGL J MED, V354, P2822, DOI 10.1056/NEJMhpr061219
   Ikebe T, 1998, J Hepatobiliary Pancreat Surg, V5, P217
   Jarnagin WR, 2002, CANCER-AM CANCER SOC, V94, P2040, DOI 10.1002/cncr.10392
   KAKIZOE S, 1987, CANCER-AM CANCER SOC, V59, P310, DOI 10.1002/1097-0142(19870115)59:2<310::AID-CNCR2820590224>3.0.CO;2-S
   Khan MA, 2000, J HEPATOL, V32, P792, DOI 10.1016/S0168-8278(00)80248-2
   Kim KH, 2009, ANN SURG ONCOL, V16, P623, DOI 10.1245/s10434-008-0278-3
   Koh KC, 2005, AM J SURG, V189, P120, DOI 10.1016/j.amjsurg.2004.03.018
   KOJIRO M, 1989, CANCER CHEMOTH PHARM, V23, pS4, DOI 10.1007/BF00647229
   Kudo M, 2009, J GASTROENTEROL, V44, P112, DOI 10.1007/s00535-008-2274-6
   Liver Cancer Study Group of Japan, 1990, Ann Surg, V211, P277
   Maeda T, 1996, CANCER, V77, P51, DOI 10.1002/(SICI)1097-0142(19960101)77:1<51::AID-CNCR10>3.0.CO;2-7
   Ng IOL, 1998, J GASTROEN HEPATOL, V13, P666, DOI 10.1111/j.1440-1746.1998.tb00709.x
   Nishie A, 2005, AM J ROENTGENOL, V184, P1157, DOI 10.2214/ajr.184.4.01841157
   Oishi K, 2007, J SURG ONCOL, V95, P311, DOI 10.1002/jso.20661
   Riedl CC, 2007, J NUCL MED, V48, P771, DOI 10.2967/jnumed.106.037291
   Rigo P, 1996, EUR J NUCL MED, V23, P1641, DOI 10.1007/BF01249629
   SATO M, 1995, AM J GASTROENTEROL, V90, P112
   Seo S, 2007, CLIN CANCER RES, V13, P427, DOI 10.1158/1078-0432.CCR-06-1357
   TORIZUKA T, 1995, J NUCL MED, V36, P1811
   Trojan J, 1999, AM J GASTROENTEROL, V94, P3314, DOI 10.1111/j.1572-0241.1999.01544.x
   TSUJIMOTO M, 1984, ACTA PATHOL JAPON, V34, P839
   Yano Y, 2003, JPN J CLIN ONCOL, V33, P283, DOI 10.1093/jjco/hyg056
NR 26
TC 25
Z9 26
U1 0
U2 6
PU WILEY
PI HOBOKEN
PA 111 RIVER ST, HOBOKEN 07030-5774, NJ USA
SN 1386-6346
EI 1872-034X
J9 HEPATOL RES
JI Hepatol. Res.
PD MAY
PY 2013
VL 43
IS 5
BP 481
EP 487
DI 10.1111/j.1872-034X.2012.01107.x
PG 7
WC Gastroenterology & Hepatology
WE Science Citation Index Expanded (SCI-EXPANDED)
SC Gastroenterology & Hepatology
GA 137IY
UT WOS:000318430400006
PM 23145869
DA 2022-05-02
ER

PT J
AU Jurcic, P
   Radulovic, P
   Balja, MP
   Milosevic, M
   Kruslin, B
AF Jurcic, Petra
   Radulovic, Petra
   Balja, Melita Peric
   Milosevic, Milan
   Kruslin, Bozo
TI E-cadherin and NEDD9 expression in primary colorectal cancer, metastatic
   lymph nodes and liver metastases
SO ONCOLOGY LETTERS
LA English
DT Article
DE E-cadherin; neural precursor cell-expressed developmentally
   downregulated 9; colorectal cancer; liver metastases;
   immunohistochemistry; survival
ID BETA-CATENIN; PROGNOSTIC-SIGNIFICANCE; ADHESION MOLECULES;
   POOR-PROGNOSIS; CELL-ADHESION; PROGRESSION; PREDICTS; OVEREXPRESSION;
   ADENOCARCINOMA; CARCINOMA
AB In Croatia, colorectal cancer mortality rates in males are the third highest in Europe, after Hungary and Slovakia. The results for females rank Croatia in second place after Hungary. According to previous studies, the loss of E-cadherin expression and the higher expression of neural precursor cell-expressed developmentally downregulated 9 (NEDD9) are associated with a worse prognosis. The aim of the present study was to analyze the immunohistochemical expression of NEDD9 and E-cadherin as markers of metastatic potential using a tissue microarray. This retrospective study included 40 previously untreated patients, including 23 males and 17 females with a median age of 64.5 years (range 38-84), with colorectal cancer and synchronous liver metastases that underwent simultaneous colorectal and hepatic resection between January 1st 2006 and December 31st 2013, in the Clinical Hospital Center Sestre Milosrdnice (Zagreb, Croatia). The most frequent tumor stage was T3, while the most frequent nodal stage was N1. Microvascular invasion was present in 37.5% of patients, while perineural invasion was observed in 30% of patients. The immunohistochemical staining index of E-cadherin was highly positive in 87.5% samples of colorectal cancer, 67.7% of lymph nodes and 77.5% of liver metastases. In the primary tumor, highly positive NEDD9 expression was identified in 22.5% of patients. In lymph nodes, it was identified in 35.5% of patients, while in the liver, it was identified in 30% of patients. Significant positive correlations were observed between the percentage of positive lymph nodes and the immunohistochemical staining index of E-cadherin (rho=0.372; P=0.039) and NEDD9 (rho=0.451; P=0.011) in lymph nodes. After the conclusion of the study, 55% of the patients succumbed. No significant differences in survival rates were identified regarding the expression of E-cadherin and NEDD9 in the primary tumor, metastatic lymph nodes and liver metastases. Due to the small sample size and the negative results obtained, further research is required to implement these parameters as prognostic factors.
C1 [Jurcic, Petra] Univ Hosp Tumors, Dept Radiotherapy & Med Oncol, Clin Hosp Ctr Sestre Milosrdnice, Ilica 197, Zagreb 10000, Croatia.
   [Radulovic, Petra; Kruslin, Bozo] Univ Hosp Tumors, Ljudevit Jurak Dept Pathol & Cytol, Clin Hosp Ctr Sestre Milosrdnice, Zagreb, Croatia.
   [Balja, Melita Peric] Univ Hosp Tumors, Dept Oncol Pathol, Clin Hosp Ctr Sestre Milosrdnice, Zagreb, Croatia.
   [Milosevic, Milan] Univ Zagreb, Dept Environm & Occupat Hlth, Sch Med, Andrija Stampar Sch Publ Hlth, Zagreb 10000, Croatia.
   [Kruslin, Bozo] Univ Zagreb, Sch Med, Zagreb 10000, Croatia.
RP Jurcic, P (corresponding author), Univ Hosp Tumors, Dept Radiotherapy & Med Oncol, Clin Hosp Ctr Sestre Milosrdnice, Ilica 197, Zagreb 10000, Croatia.
EM petra.jurcic@gmail.com
OI Milosevic, Milan/0000-0001-9008-7645
CR [Anonymous], 2018, BULLETIN, V40
   Awasthi S, 2018, J PROTEOMICS, V189, P48, DOI 10.1016/j.jprot.2018.04.005
   Balmana J, 2013, ANN ONCOL, V24, P73, DOI 10.1093/annonc/mdt209
   Chang JX, 2012, MED ONCOL, V29, P2654, DOI 10.1007/s12032-012-0213-0
   Cui XF, 2017, MOL MED REP, V15, P867, DOI 10.3892/mmr.2016.6058
   DORUDI S, 1993, AM J PATHOL, V142, P981
   El-Bahrawy MA, 2001, HUM PATHOL, V32, P1216, DOI 10.1053/hupa.2001.28948
   Elzagheid A, 2006, WORLD J GASTROENTERO, V12, P4304, DOI 10.3748/wjg.v12.i27.4304
   Elzagheid A, 2012, APMIS, V120, P539, DOI 10.1111/j.1600-0463.2011.02863.x
   FLEMING TP, 1992, DEVELOPMENT, P105
   GAGLIARDI G, 1995, VIRCHOWS ARCH, V426, P149
   Ghadimi BM, 1999, EUR J CANCER, V35, P60, DOI 10.1016/S0959-8049(98)00344-X
   Gu J, 1999, Zhonghua Wai Ke Za Zhi, V37, P108
   Hong SM, 2011, MODERN PATHOL, V24, P1237, DOI 10.1038/modpathol.2011.74
   Huntsman DG, 1998, CYTOGENET CELL GENET, V83, P82, DOI 10.1159/000015134
   Ikeguchi M, 2000, SCAND J GASTROENTERO, V35, P839
   Kaihara T, 2003, J EXP CLIN CANC RES, V22, P117
   Kang H, 2011, ANN SURG ONCOL, V18, P711, DOI 10.1245/s10434-010-1338-z
   Karamitopoulou E, 2011, PATHOLOGY, V43, P133, DOI 10.1097/PAT.0b013e3283425b7f
   Khoursheed MA, 2003, SURG-J R COLL SURG E, V1, P86, DOI 10.1016/S1479-666X(03)80121-X
   Kim JC, 2003, J GASTROINTEST SURG, V7, P931, DOI 10.1016/j.gassur.2003.07.001
   Kim M, 2006, CELL, V125, P1269, DOI 10.1016/j.cell.2006.06.008
   Kim SA, 2016, BRIT J CANCER, V114, P199, DOI 10.1038/bjc.2015.347
   Kong CF, 2011, PLOS ONE, V6, DOI 10.1371/journal.pone.0022666
   Kwak JM, 2007, DIS COLON RECTUM, V50, P1873, DOI 10.1007/s10350-007-9034-1
   Lee SJ, 2013, DIAGN PATHOL, V8, DOI 10.1186/1746-1596-8-99
   Li P, 2014, INT J CLIN EXP PATHO, V7, P2565
   Li Y, 2011, ONCOGENE, V30, P2633, DOI 10.1038/onc.2010.632
   Lugli A, 2007, HISTOPATHOLOGY, V50, P453, DOI 10.1111/j.1365-2559.2007.02620.x
   Miao Y, 2013, PATHOL ONCOL RES, V19, P281, DOI 10.1007/s12253-012-9580-2
   Miladi-Abdennadher I, 2012, ACTA HISTOCHEM, V114, P577, DOI 10.1016/j.acthis.2011.11.002
   Mohri Y, 1997, SURG TODAY, V27, P606, DOI 10.1007/BF02388215
   Morimoto K, 2014, PROSTATE, V74, P901, DOI 10.1002/pros.22809
   Nanashima A, 2001, DIGEST DIS SCI, V46, P1623, DOI 10.1023/A:1010680815954
   Ozguven BY, 2011, POL J PATHOL, V62, P19
   Palaghia M, 2016, ROM J MORPHOL EMBRYO, V57, P205
   Paschos KA, 2009, CELL SIGNAL, V21, P665, DOI 10.1016/j.cellsig.2009.01.006
   Pecina-Slaus N, 2003, CANCER CELL INT, V3, DOI 10.1186/1475-2867-3-17
   Roca F, 2006, J SURG ONCOL, V93, P151, DOI 10.1002/jso.20413
   Stajduhar E, 2014, TUMOR BIOL, V35, P6425, DOI 10.1007/s13277-014-1827-y
   Tikhmyanova N, 2011, PLOS ONE, V6, DOI 10.1371/journal.pone.0022102
   Tikhmyanova N, 2010, CELL MOL LIFE SCI, V67, P1025, DOI 10.1007/s00018-009-0213-1
   Toth L, 2012, PATHOL ONCOL RES, V18, P429, DOI 10.1007/s12253-011-9463-y
   Truant SC, 2008, J SURG RES, V150, P212, DOI 10.1016/j.jss.2007.12.800
   Wang HX, 2014, HUM PATHOL, V45, P401, DOI 10.1016/j.humpath.2013.10.005
   Wang JX, 2017, GLOB FOOD SECUR-AGR, V14, P9, DOI 10.1016/j.gfs.2017.01.003
   Wang ZP, 2017, ONCOTARGET, V8, P1714, DOI 10.18632/oncotarget.13852
   Xia DR, 2010, CANCER RES, V70, P824, DOI 10.1158/0008-5472.CAN-09-2105
   Xue YZ, 2013, TUMOR BIOL, V34, P895, DOI 10.1007/s13277-012-0624-8
   Yun JA, 2014, ONCOLOGY-BASEL, V86, P318, DOI 10.1159/000360794
   Zhang R, 2016, CANCER GENE THER, V23, P168, DOI 10.1038/cgt.2016.11
   Zhang SS, 2015, ONCOTARGETS THER, V8, P633, DOI 10.2147/OTT.S77904
NR 52
TC 11
Z9 12
U1 0
U2 5
PU SPANDIDOS PUBL LTD
PI ATHENS
PA POB 18179, ATHENS, 116 10, GREECE
SN 1792-1074
EI 1792-1082
J9 ONCOL LETT
JI Oncol. Lett.
PD MAR
PY 2019
VL 17
IS 3
BP 2881
EP 2889
DI 10.3892/ol.2019.9917
PG 9
WC Oncology
WE Science Citation Index Expanded (SCI-EXPANDED)
SC Oncology
GA HN9YG
UT WOS:000460555900038
PM 30854064
OA Green Published, Green Submitted, gold
DA 2022-05-02
ER

PT J
AU Carissimi, F
   Barbaglia, MN
   Salmi, L
   Ciulli, C
   Roccamatisi, L
   Cordaro, G
   Mallela, VR
   Minisini, R
   Leone, BE
   Donadon, M
   Torzilli, G
   Pirisi, M
   Romano, F
   Famularo, S
AF Carissimi, Francesca
   Barbaglia, Matteo Nazzareno
   Salmi, Livia
   Ciulli, Cristina
   Roccamatisi, Linda
   Cordaro, Giuseppe
   Mallela, Venkata Ramana
   Minisini, Rosalba
   Leone, Biagio Eugenio
   Donadon, Matteo
   Torzilli, Guido
   Pirisi, Mario
   Romano, Fabrizio
   Famularo, Simone
TI Finding the seed of recurrence: Hepatocellular carcinoma circulating
   tumor cells and their potential to drive the surgical treatment
SO WORLD JOURNAL OF GASTROINTESTINAL SURGERY
LA English
DT Review
DE Hepatocellular carcinoma; Liquid biopsy; Circulating tumor cells; Liver
   surgery; Microvascular invasion; Hepatocellular carcinoma recurrence
ID LIVER-TRANSPLANTATION; MICROVASCULAR INVASION; CANCER; RESECTION;
   PATTERNS; HETEROGENEITY; SENSITIVITY; TRANSITION; SEPARATION; STRATEGY
AB The treatment for hepatocellular carcinoma (HCC) relies on liver resection, which is, however, burdened by a high rate of recurrence after surgery, up to 60% at 5 years. No pre-operative tools are currently available to assess the recurrence risk tailored to every single patient. Recently liquid biopsy has shown interesting results in diagnosis, prognosis and treatment allocation strategies in other types of cancers, since its ability to identify circulating tumor cells (CTCs) derived from the primary tumor. Those cells were advocated to be responsible for the majority of cases of recurrence and cancer-related deaths for HCC. In fact, after being modified by the epithelial-mesenchymal transition, CTCs circulate as "seeds " in peripheral blood, then reach the target organ as dormant cells which could be subsequently "awakened " and activated, and then initiate metastasis. Their presence may justify the disagreement registered in terms of efficacy of anatomic vs non-anatomic resections, particularly in the case of microvascular invasion, which has been recently pointed as a histological sign of the spread of those cells. Thus, their presence, also in the early stages, may justify the recurrence event also in the contest of liver transplant. Understanding the mechanism behind the tumor progression may allow improving the treatment selection according to the biological patient-based characteristics. Moreover, it may drive the development of novel biological tailored tests which could address a specific patient to neoadjuvant or adjuvant strategies, and in perspective, it could also become a new method to allocate organs for transplantation, according to the risk of relapse after liver transplant. The present paper will describe the most recent evidence on the role of CTCs in determining the relapse of HCC, highlighting their potential clinical implication as novel tumor behavior biomarkers able to influence the surgical choice.</p>
C1 [Carissimi, Francesca; Ciulli, Cristina; Roccamatisi, Linda; Cordaro, Giuseppe; Leone, Biagio Eugenio; Romano, Fabrizio; Famularo, Simone] Univ Milano Bicocca, Sch Med & Surg, I-20900 Monza, Italy.
   [Barbaglia, Matteo Nazzareno; Salmi, Livia; Mallela, Venkata Ramana; Minisini, Rosalba; Pirisi, Mario] Univ Piemonte Orientale, Dept Translat Med, I-28100 Novara, Italy.
   [Leone, Biagio Eugenio] San Gerardo Hosp, Unit Pathol, I-20900 Monza, Italy.
   [Donadon, Matteo; Torzilli, Guido; Famularo, Simone] Humanitas Univ, Dept Hepatobiliary & Gen Surg, IRCCS Humanitas Clin & Res Hosp, Dept Biomed Sci, I-20090 Pieve Emanuele, Italy.
   [Romano, Fabrizio] Univ Milano Bicocca, Dept Med & Surg, Via Pergolesi 33, I-20900 Monza, Italy.
RP Romano, F (corresponding author), Univ Milano Bicocca, Dept Med & Surg, Via Pergolesi 33, I-20900 Monza, Italy.
EM fabrizio.romano@unimib.it
RI Famularo, Simone/AAA-6544-2022; Minisini, Rosalba/ABF-9724-2021
OI Famularo, Simone/0000-0002-9721-6304; Mallela, Venkata
   Ramana/0000-0001-9664-481X
CR Abdelaziz AO, 2018, EUR J GASTROEN HEPAT, V30, P39, DOI 10.1097/MEG.0000000000001004
   Aceto N, 2014, CELL, V158, P1110, DOI 10.1016/j.cell.2014.07.013
   Bertuzzo VR, 2011, TRANSPLANTATION, V91, P1279, DOI 10.1097/TP.0b013e3182187cf0
   Carone C, 2018, LIVER CANCER, V7, P277, DOI 10.1159/000486764
   Chen C, 2018, J HEMATOL ONCOL, V11, DOI 10.1186/s13045-018-0605-5
   Chen ZT, 2020, ANN TRANSL MED, V8, DOI 10.21037/atm-20-2751
   Cristofanilli M, 2004, NEW ENGL J MED, V351, P781, DOI 10.1056/NEJMoa040766
   D'Avola D, 2018, SCI REP-UK, V8, DOI 10.1038/s41598-018-30047-y
   Dongre A, 2019, NAT REV MOL CELL BIO, V20, P69, DOI 10.1038/s41580-018-0080-4
   Edd JF, 2020, LAB CHIP, V20, P558, DOI 10.1039/c9lc01122f
   Famularo S, 2021, J GASTROINTEST SURG, V25, P104, DOI 10.1007/s11605-019-04503-7
   Famularo S, 2021, J GASTROINTEST SURG, V25, P94, DOI 10.1007/s11605-019-04494-5
   Famularo S, 2018, ANN SURG ONCOL, V25, P3974, DOI 10.1245/s10434-018-6730-0
   Forner A, 2012, LANCET, V379, P1245, DOI 10.1016/S0140-6736(11)61347-0
   Gertler R, 2003, RECENT RES CANCER, V162, P149
   Gunasinghe NPAD, 2012, CANCER METAST REV, V31, P469, DOI 10.1007/s10555-012-9377-5
   Guo W, 2018, CLIN CANCER RES, V24, P2203, DOI 10.1158/1078-0432.CCR-17-1753
   Hidaka M, 2020, ANN SURG, V271, P339, DOI 10.1097/SLA.0000000000002981
   Hirokawa F, 2016, SURG ONCOL, V25, P24, DOI 10.1016/j.suronc.2015.12.002
   Li J, 2014, PLOS ONE, V9, DOI 10.1371/journal.pone.0096185
   Lin LF, 2020, LIVER CANCER, V9, P563, DOI 10.1159/000508568
   Liu HY, 2015, WORLD J GASTROENTERO, V21, P2918, DOI 10.3748/wjg.v21.i10.2918
   MAKUUCHI M, 1985, SURG GYNECOL OBSTET, V161, P346
   Marubashi S, 2015, ANN SURG ONCOL, V22, P2243, DOI 10.1245/s10434-014-4214-4
   Masuda T, 2016, MOL ONCOL, V10, P408, DOI 10.1016/j.molonc.2016.01.010
   Mazzaferro V, 1996, NEW ENGL J MED, V334, P693, DOI 10.1056/NEJM199603143341104
   Mazzola A, 2015, FUTURE ONCOL, V11, P2923, DOI 10.2217/fon.15.239
   McGranahan N, 2015, CANCER CELL, V27, P15, DOI 10.1016/j.ccell.2014.12.001
   Micalizzi DS, 2017, GENE DEV, V31, P1827, DOI 10.1101/gad.305805.117
   Mitsunobu M, 1996, CLIN EXP METASTAS, V14, P520, DOI 10.1007/BF00115112
   Mostert B, 2015, MOL ONCOL, V9, P920, DOI 10.1016/j.molonc.2015.01.001
   Nam SJ, 2016, CANCER RES TREAT, V48, P1229, DOI 10.4143/crt.2015.500
   Okajima W, 2017, WORLD J GASTROENTERO, V23, P5650, DOI 10.3748/wjg.v23.i31.5650
   Okuda K., HEPATOCELLULAR CARCI
   Ou HH, 2018, DIGEST DIS SCI, V63, P2373, DOI 10.1007/s10620-018-5124-2
   Pang YF, 2018, CHEM-EUR J, V24, P7060, DOI 10.1002/chem.201801133
   Pinyol R, 2019, GUT, V68, P1065, DOI 10.1136/gutjnl-2018-316408
   Qi LN, 2018, CANCER RES, V78, P4731, DOI 10.1158/0008-5472.CAN-17-2459
   Ramirez P, 2016, TRANSPL P, V48, P2962, DOI 10.1016/j.transproceed.2016.07.035
   Rodriguez-Peralvarez M, 2013, ANN SURG ONCOL, V20, P325, DOI 10.1245/s10434-012-2513-1
   Sakon M, 2020, ONCOLOGY-BASEL, V98, P259, DOI 10.1159/000505554
   Sakon M, 2013, HEPATOL RES, V43, P155, DOI 10.1111/hepr.12001
   Sanchez-Lorencio MI, 2015, TRANSPL P, V47, P2639, DOI 10.1016/j.transproceed.2015.10.003
   Satelli A, 2011, CELL MOL LIFE SCI, V68, P3033, DOI 10.1007/s00018-011-0735-1
   Schulze K, 2013, INT J CANCER, V133, P2165, DOI 10.1002/ijc.28230
   Shindoh J, 2021, ANN SURG ONCOL, V28, P844, DOI 10.1245/s10434-020-08927-3
   Sun C, 2017, MEDICINE, V96, DOI 10.1097/MD.0000000000007513
   Sun YF, 2018, CLIN CANCER RES, V24, P547, DOI 10.1158/1078-0432.CCR-17-1063
   Tabrizian P, 2015, ANN SURG, V261, P947, DOI 10.1097/SLA.0000000000000710
   van Zijl F, 2009, FUTURE ONCOL, V5, P1169, DOI 10.2217/FON.09.91
   Wan SS, 2019, SCI REP-UK, V9, DOI 10.1038/s41598-019-54960-y
   Wang B, 2013, J AM COLL SURGEONS, V217, P1054, DOI 10.1016/j.jamcollsurg.2013.07.402
   Wang PX, 2020, CLIN TRANSL MED, V10, DOI 10.1002/ctm2.137
   Wang SP, 2018, J INVEST MED, V66, P929, DOI 10.1136/jim-2017-000655
   Xu W, 2011, CLIN CANCER RES, V17, P3783, DOI 10.1158/1078-0432.CCR-10-0498
   Xu X, 2019, J HEPATOL, V70, P1133, DOI 10.1016/j.jhep.2019.02.023
   Yagci T, 2017, J GASTROINTEST CANC, V48, P241, DOI 10.1007/s12029-017-9960-7
   Yamamoto S, 2020, CANCER SCI, V111, P601, DOI 10.1111/cas.14282
   YAMANAKA N, 1992, CANCER, V70, P2263, DOI 10.1002/1097-0142(19921101)70:9<2263::AID-CNCR2820700909>3.0.CO;2-M
   Ye QW, 2019, MOL CANCER, V18, DOI 10.1186/s12943-019-1043-x
   Yu JJ, 2018, BMC CANCER, V18, DOI 10.1186/s12885-018-4744-4
   Zhang Y, 2016, CANCER BIOL THER, V17, P1177, DOI 10.1080/15384047.2016.1235665
   Zhou Jian, 2016, J Gastrointest Cancer, V47, P157, DOI 10.1007/s12029-016-9801-0
NR 63
TC 0
Z9 0
U1 2
U2 4
PU BAISHIDENG PUBLISHING GROUP INC
PI PLEASANTON
PA 7041 Koll Center Parkway, Suite 160, PLEASANTON, CA, UNITED STATES
SN 1948-9366
J9 WORLD J GASTRO SURG
JI World J. Gastrointest. Surg.
PD SEP 27
PY 2021
VL 13
IS 9
DI 10.4240/wjgs.v13.i9.967
PG 13
WC Gastroenterology & Hepatology; Surgery
WE Science Citation Index Expanded (SCI-EXPANDED)
SC Gastroenterology & Hepatology; Surgery
GA WB9PG
UT WOS:000703896700006
PM 34621473
OA gold, Green Published
DA 2022-05-02
ER

PT J
AU Kim, M
   Kim, T
   Lee, HY
   Hong, SY
   Wang, HJ
   Kim, BW
AF Kim, Mina
   Kim, Taegyu
   Lee, Hyun Young
   Hong, Sung Yeon
   Wang, Hee-Jung
   Kim, Bong-Wan
TI Risk Factors for Beyond Milan Recurrence After Hepatic Resection for
   Single Hepatocellular Carcinoma No Larger Than 5 Centimeters
SO LIVER TRANSPLANTATION
LA English
DT Article
ID LIVER-TRANSPLANTATION; MICROVASCULAR INVASION; ANGIOGENESIS; DEFINITION;
   PRESSURE; SURGERY; SALVAGE; BENEFIT
AB Hepatic resection (HR) is considered a treatment of choice for a single hepatocellular carcinoma (HCC) <= 5 cm in patients with preserved liver function. However, it is possible for these patients to develop a severe form of recurrence (beyond Milan recurrence [BMR] criteria). This recurrence could have been avoided if liver transplantation (LT) was performed primarily, as LT is believed to yield a more favorable oncological outcome compared with HR. The aim of this study was to determine the risk factors for BMR after HR and to verify whether primary LT can provide a more favorable outcome in patients with BMR risk factors. Data from 493 patients who underwent HR for HCC <= 5 cm between 1995 and 2016 were analyzed. Among them, 74 patients (15%) experienced BMR. The 10-year survival rate of patients with BMR was significantly low compared with that of patients without BMR (22.6% versus 79.8%; P < 0.01). In multivariate analysis, calculated hepatic venous pressure gradient >= 7 mm Hg and microvascular invasion were identified as the risk factors for BMR (P < 0.05). During the same period, 63 eligible patients underwent LT as a primary treatment for HCC <= 5 cm. No significant difference in long-term survival rate was observed when no risk factor for BMR was present in the HR and LT groups (85.5% versus 100%; P = 0.39). However, 10-year survival was poorer in the HR group in the presence of risk factors for BMR (60.6% versus 91.8%; P < 0.001). Among the patients with HCCs <= 5 cm, which are resectable and transplantable, LT is indicated when calculated hepatic venous pressure gradient >= 7 mm Hg and/or microvascular invasion is present.
C1 [Kim, Mina; Kim, Taegyu; Hong, Sung Yeon; Wang, Hee-Jung; Kim, Bong-Wan] Ajou Univ, Sch Med, Dept Liver Transplantat & Hepatobiliary Surg, Suwon, South Korea.
   [Lee, Hyun Young] Ajou Univ, Sch Med, Clin Trial Ctr, Suwon, South Korea.
RP Kim, BW (corresponding author), Ajou Univ, Sch Med, Dept Liver Transplantat & Hepatobiliary Surg, 164 World Cup Ro, Suwon 16499, Gyeonggi Do, South Korea.
EM drbwkim@ajou.ac.kr
OI KIM, MINA/0000-0003-0244-3932; Kim, Bong-Wan/0000-0001-9059-0451; Kim,
   Taegyu/0000-0001-5579-8564
CR Ahn KS, 2013, ANN SURG, V258, P1014, DOI 10.1097/SLA.0b013e318281eda3
   Bhangui P, 2016, ANN SURG, V264, P155, DOI 10.1097/SLA.0000000000001442
   Forner A, 2012, LANCET, V379, P1245, DOI 10.1016/S0140-6736(11)61347-0
   Fuks D, 2012, HEPATOLOGY, V55, P132, DOI 10.1002/hep.24680
   GROSZMANN RJ, 1990, GASTROENTEROLOGY, V99, P1401, DOI 10.1016/0016-5085(90)91168-6
   Imamura H, 2003, J HEPATOL, V38, P200, DOI 10.1016/S0168-8278(02)00360-4
   Kamarajah SK, 2018, J SURG ONCOL, V117, P644, DOI 10.1002/jso.24908
   Kim JM, 2020, J GASTROINTEST SURG, V24, P2219, DOI 10.1007/s11605-019-04363-1
   Kim T, 2016, ANN SURG, V264, P330, DOI 10.1097/SLA.0000000000001460
   장재영, 2017, Journal of Liver Cancer, V17, P19
   Kobayashi T, 2017, HEPATOB PANCREAT DIS, V16, P279, DOI 10.1016/S1499-3872(16)60181-9
   Lauwers GY, 2002, AM J SURG PATHOL, V26, P25, DOI 10.1097/00000478-200201000-00003
   Lee JS, 2007, HEPATOLOGY, V45, P817, DOI 10.1002/hep.21564
   Lee S, 2017, J HEPATOL, V67, P526, DOI 10.1016/j.jhep.2017.04.024
   MAKUUCHI M, 1993, SEMIN SURG ONCOL, V9, P298, DOI 10.1002/ssu.2980090404
   Marasco G, 2019, J HEPATOL, V70, P440, DOI 10.1016/j.jhep.2018.10.022
   Mazzaferro V, 1996, NEW ENGL J MED, V334, P693, DOI 10.1056/NEJM199603143341104
   Morse MA, 2019, CLIN CANCER RES, V25, P912, DOI 10.1158/1078-0432.CCR-18-1254
   NAGAO T, 1987, ANN SURG, V205, P33, DOI 10.1097/00000658-198701000-00006
   Nagashima I, 1996, SURGERY, V119, P40, DOI 10.1016/S0039-6060(96)80211-X
   Nitta H, 2019, SURGERY, V165, P1168, DOI 10.1016/j.surg.2019.01.012
   Poon RTP, 2007, ANN SURG ONCOL, V14, P541, DOI 10.1245/s10434-006-9156-z
   Portolani N, 2006, ANN SURG, V243, P229, DOI 10.1097/01.sla.0000197706.21803.a1
   Ripoll C, 2007, GASTROENTEROLOGY, V133, P481, DOI 10.1053/j.gastro.2007.05.024
   Rodriguez-Peralvarez M, 2013, ANN SURG ONCOL, V20, P325, DOI 10.1245/s10434-012-2513-1
   Scatton O, 2015, J SURG ONCOL, V111, P1007, DOI 10.1002/jso.23916
   Schulze K, 2016, J HEPATOL, V65, P1031, DOI 10.1016/j.jhep.2016.05.035
   Semela D, 2004, J HEPATOL, V41, P864, DOI 10.1016/j.jhep.2004.09.006
   Sumie S, 2014, ANN SURG ONCOL, V21, P1002, DOI 10.1245/s10434-013-3376-9
   Tabrizian P, 2015, ANN SURG, V261, P947, DOI 10.1097/SLA.0000000000000710
   Tribillon E, 2016, J GASTROINTEST SURG, V20, P66, DOI 10.1007/s11605-015-3018-6
   Yamamoto M, 2018, ANN GASTROENT SURG, V2, P124, DOI 10.1002/ags3.12062
   Yang PC, 2016, WORLD J HEPATOL, V8, P1309, DOI 10.4254/wjh.v8.i31.1309
   Yao FY, 2004, LIVER TRANSPLANT, V10, P621, DOI 10.1002/lt.20159
   Zheng J, 2017, ANN SURG, V266, P693, DOI 10.1097/SLA.0000000000002360
NR 35
TC 0
Z9 0
U1 0
U2 4
PU WILEY
PI HOBOKEN
PA 111 RIVER ST, HOBOKEN 07030-5774, NJ USA
SN 1527-6465
EI 1527-6473
J9 LIVER TRANSPLANT
JI Liver Transplant.
PD AUG
PY 2021
VL 27
IS 8
BP 1116
EP 1129
DI 10.1002/lt.26070
EA JUL 2021
PG 14
WC Gastroenterology & Hepatology; Surgery; Transplantation
WE Science Citation Index Expanded (SCI-EXPANDED)
SC Gastroenterology & Hepatology; Surgery; Transplantation
GA TX3GP
UT WOS:000674109700001
PM 33835642
DA 2022-05-02
ER

PT J
AU Jeong, WK
   Jamshidi, N
   Felker, ER
   Raman, SS
   Lu, DS
AF Jeong, Woo Kyoung
   Jamshidi, Neema
   Felker, Ely Richard
   Raman, Steven Satish
   Lu, David Shinkuo
TI Radiomics and radiogenomics of primary liver cancers
SO CLINICAL AND MOLECULAR HEPATOLOGY
LA English
DT Review
DE Hepatocellular carcinoma; Cholangiocarcinoma; Tumor biomarker; Computed
   tomography; Genomics
ID EPITHELIAL-MESENCHYMAL TRANSITION; HEPATOCELLULAR-CARCINOMA;
   MICROVASCULAR INVASION; PREOPERATIVE PREDICTION;
   PROGNOSTIC-SIGNIFICANCE; TUMOR HETEROGENEITY; TEXTURE ANALYSIS;
   GENE-EXPRESSION; LI-RADS; CT
AB Concurrent advancements in imaging and genomic biomarkers have created opportunities to identify noninvasive imaging surrogates of molecular phenotypes. In order to develop such imaging surrogates radiomics and radiogenomics/imaging genomics will be necessary; there has been consistent progress in these fields for primary liver cancers. In this article we evaluate the current status of the field specifically with regards to hepatocellular carcinoma and intrahepatic cholangiocarcinoma, highlighting some of the up and coming results that were presented at the annual Radiological Society of North America Conference in 2017. There are an increasing number of studies in this area with a bias towards quantitative feature measurement, which is expected to benefit reproducibility of the findings and portends well for the future development of biomarkers for diagnosis, prognosis, and treatment response assessment. We review some of the advancements and look forward to some of the exciting future applications that are anticipated as the field develops.
C1 [Jeong, Woo Kyoung; Jamshidi, Neema; Felker, Ely Richard; Raman, Steven Satish; Lu, David Shinkuo] Univ Calif Los Angeles, Dept Radiol Sci, David Geffen Sch Med, 757 Westwood Ave,Suite 2125, Los Angeles, CA 90095 USA.
   [Jeong, Woo Kyoung] Sungkyunkwan Univ, Sch Med, Dept Radiol, Seoul, South Korea.
   [Jeong, Woo Kyoung] Sungkyunkwan Univ, Sch Med, Samsung Med Ctr, Ctr Imaging Sci, Seoul, South Korea.
RP Jamshidi, N (corresponding author), Univ Calif Los Angeles, Dept Radiol Sci, David Geffen Sch Med, 757 Westwood Ave,Suite 2125, Los Angeles, CA 90095 USA.
EM NJamshidi@mednet.ucla.edu
RI Jeong, Woo Kyoung/ABE-7025-2021
OI Jeong, Woo Kyoung/0000-0002-0676-2116
CR Aherne EA, 2018, ABDOM RADIOL
   An C, 2016, CLIN MOL HEPATOL, V22, P296, DOI 10.3350/cmh.2016.0028
   Asayama Y, 2006, RADIOLOGY, V238, P150, DOI 10.1148/radiol.2381041765
   Bai HX, 2016, BRIT J RADIOL, V89, DOI 10.1259/bjr.20151030
   Bakr S, 2017, J MED IMAGING, V4, DOI 10.1117/1.JMI.4.4.041303
   Banerjee S, 2015, HEPATOLOGY, V62, P792, DOI 10.1002/hep.27877
   Berretta M, 2017, ONCOTARGET, V8, P14192, DOI 10.18632/oncotarget.13929
   Bruix J, 2014, GUT, V63, P844, DOI 10.1136/gutjnl-2013-306627
   Chang YT, 2014, J GASTROEN HEPATOL, V29, P1119, DOI 10.1111/jgh.12505
   Chen J, 2017, VALUE TEXTURE ANAL P
   Chen ST, 2017, EUR J RADIOL, V90, P198, DOI 10.1016/j.ejrad.2017.02.035
   Cho ES, 2015, KOREAN J RADIOL, V16, P449, DOI 10.3348/kjr.2015.16.3.449
   Choi JY, 2014, RADIOLOGY, V272, P634, DOI 10.1148/radiol.14132361
   Davenport MS, 2014, RADIOLOGY, V272, P132, DOI 10.1148/radiol.14131963
   Elsayes KM, 2017, RADIOGRAPHICS, V37, P1994, DOI 10.1148/rg.2017170098
   Ganeshan B, 2013, CANCER IMAGING, V13, P140, DOI 10.1102/1470-7330.2013.0015
   Gillies RJ, 2016, RADIOLOGY, V278, P563, DOI 10.1148/radiol.2015151169
   Graham RP, 2014, HUM PATHOL, V45, P1630, DOI 10.1016/j.humpath.2014.03.014
   Hectors SJ, 2017, SCI REP-UK, V7, DOI 10.1038/s41598-017-02706-z
   Hoshida Y, 2008, NEW ENGL J MED, V359, P1995, DOI 10.1056/NEJMoa0804525
   Hoshida Y, 2010, SEMIN LIVER DIS, V30, P35, DOI 10.1055/s-0030-1247131
   Hricak H, 2011, RADIOLOGY, V259, P633, DOI 10.1148/radiol.11110252
   Hui TC, 2017, PREDICTING EARLY REC
   International Agency for Research on Cancer. GLOBOCAN, 2012, EST CANC INC MORT PR
   Kim AY, 2018, J HEPATOL, V68, P1144, DOI 10.1016/j.jhep.2018.01.024
   Kojiro M, 2009, HEPATOLOGY, V49, P658, DOI 10.1002/hep.22709
   Lee G, 2017, PRECIS FUTURE MED, V1, P10, DOI 10.23838/pfm.2017.00101
   Lee J, 2016, RADIOLOGY, V281, P119, DOI 10.1148/radiol.2016151781
   Lee JS, 2006, NAT MED, V12, P410, DOI 10.1038/nm1377
   Lee M, 2017, KOREAN J RADIOL, V18, P498, DOI 10.3348/kjr.2017.18.3.498
   Lin DC, 2017, CANCER RES, V77, P2255, DOI 10.1158/0008-5472.CAN-16-2822
   Lu LC, 2016, LIVER CANCER, V5, P128, DOI 10.1159/000367754
   Lubner MG, 2017, RADIOGRAPHICS, V37, P1483, DOI 10.1148/rg.2017170056
   Maetzel D, 2009, NAT CELL BIOL, V11, P162, DOI 10.1038/ncb1824
   Martins SN, 2017, FRONT MED-LAUSANNE, V4, DOI 10.3389/fmed.2017.00193
   Mazzaferro V, 2009, LANCET ONCOL, V10, P35, DOI 10.1016/S1470-2045(08)70284-5
   McShane LM, 2005, JNCI-J NATL CANCER I, V97, P1180, DOI 10.1093/jnci/dji237
   Mertens JC, 2018, BBA-MOL BASIS DIS, V1864, P1454, DOI 10.1016/j.bbadis.2017.08.027
   NAKASHIMA O, 1995, HEPATOLOGY, V22, P101, DOI 10.1016/0270-9139(95)90359-3
   Nitta T, 2014, BRIT J CANCER, V111, P1363, DOI 10.1038/bjc.2014.415
   Pandey A, 2017, VOLUMETRIC FUNCTIONA
   Pinker K, 2018, J MAGN RESON IMAGING, V47, P604, DOI 10.1002/jmri.25870
   Renzulli M, 2016, RADIOLOGY, V279, P432, DOI 10.1148/radiol.2015150998
   Sadot E, 2015, PLOS ONE, V10, DOI 10.1371/journal.pone.0132953
   Segal E, 2007, NAT BIOTECHNOL, V25, P675, DOI 10.1038/nbt1306
   Sharma B, 2012, NAT REV CLIN ONCOL, V9, P728, DOI 10.1038/nrclinonc.2012.195
   Suh YJ, 2012, LIVER TRANSPLANT, V18, P1171, DOI 10.1002/lt.23502
   Taouli B, 2017, EUR RADIOL, V27, P4472, DOI 10.1007/s00330-017-4844-6
   Thelen A, 2010, AM J GASTROENTEROL, V105, P1123, DOI 10.1038/ajg.2009.674
   Tirkes T, 2013, RADIOGRAPHICS, V33, P1323, DOI 10.1148/rg.335125214
   van Zijl F, 2009, FUTURE ONCOL, V5, P1169, DOI 10.2217/FON.09.91
   Villanueva A, 2011, GASTROENTEROLOGY, V140, P1501, DOI 10.1053/j.gastro.2011.02.006
   Villanueva A, 2010, CLIN CANCER RES, V16, P4688, DOI 10.1158/1078-0432.CCR-09-1811
   West DL, 2017, J CLIN ONCOL, V35, DOI 10.1200/JCO.2017.35.15_suppl.e15623
   Xia W, 2018, PHYS MED BIOL, V63, DOI 10.1088/1361-6560/aaa609
   Yoshikawa D, 2008, BRIT J CANCER, V98, P418, DOI 10.1038/sj.bjc.6604129
   Zhou W, 2017, J MAGN RESON IMAGING, V45, P1476, DOI 10.1002/jmri.25454
   Zhou Y, 2017, ABDOM RADIOL, V42, P1695, DOI 10.1007/s00261-017-1072-0
NR 58
TC 26
Z9 28
U1 2
U2 18
PU KOREAN ASSOC STUDY LIVER
PI SEOUL
PA RM A1210, 53 MAPO-DAERO, MAPOTRAPALACE, DOWHA-DONG, MAPO-GU, SEOUL,
   04158, SOUTH KOREA
SN 2287-2728
EI 2287-285X
J9 CLIN MOL HEPATOL
JI Clin. Mol. Hepatol.
PD MAR
PY 2019
VL 25
IS 1
BP 21
EP 29
DI 10.3350/cmh.2018.1007
PG 9
WC Gastroenterology & Hepatology
WE Science Citation Index Expanded (SCI-EXPANDED)
SC Gastroenterology & Hepatology
GA HP5VV
UT WOS:000461751500003
PM 30441889
OA Green Published, Green Submitted, gold
DA 2022-05-02
ER

PT J
AU Feng, B
   Ma, XH
   Wang, S
   Cai, W
   Liu, XB
   Zhao, XM
AF Feng, Bing
   Ma, Xiao-Hong
   Wang, Shuang
   Cai, Wei
   Liu, Xia-Bi
   Zhao, Xin-Ming
TI Application of artificial intelligence in preoperative imaging of
   hepatocellular carcinoma: Current status and future perspectives
SO WORLD JOURNAL OF GASTROENTEROLOGY
LA English
DT Review
DE Hepatocellular carcinoma; Radiomics; Artificial intelligence; Diagnosis;
   Treatment; Recurrence
ID MICROVASCULAR INVASION; RADIOMICS NOMOGRAM; PREDICTION; CT;
   ATEZOLIZUMAB; BEVACIZUMAB; RECURRENCE; CANCER
AB Hepatocellular carcinoma (HCC) is the most common primary malignant liver tumor in China. Preoperative diagnosis of HCC is challenging because of atypical imaging manifestations and the diversity of focal liver lesions. Artificial intelligence (AI), such as machine learning (ML) and deep learning, has recently gained attention for its capability to reveal quantitative information on images. Currently, AI is used throughout the entire radiomics process and plays a critical role in multiple fields of medicine. This review summarizes the applications of AI in various aspects of preoperative imaging of HCC, including segmentation, differential diagnosis, prediction of histopathology, early detection of recurrence after curative treatment, and evaluation of treatment response. We also review the limitations of previous studies and discuss future directions for diagnostic imaging of HCC.
C1 [Feng, Bing; Ma, Xiao-Hong; Wang, Shuang; Cai, Wei; Zhao, Xin-Ming] Chinese Acad Med Sci & Peking Union Med Coll, Canc Hosp, Natl Clin Res Ctr Canc, Natl Canc Ctr,Dept Diagnost Radiol, 17 Panjiayuan Nanli, Beijing 100021, Peoples R China.
   [Liu, Xia-Bi] Beijing Inst Technol, Sch Comp Sci & Technol, Beijing Lab Intelligent Informat Technol, Beijing 100081, Peoples R China.
RP Ma, XH (corresponding author), Chinese Acad Med Sci & Peking Union Med Coll, Canc Hosp, Natl Clin Res Ctr Canc, Natl Canc Ctr,Dept Diagnost Radiol, 17 Panjiayuan Nanli, Beijing 100021, Peoples R China.
EM maxiaohong@cicams.ac.cn
FU CAMS Innovation Fund for Medical Sciences (CIFMS) [2016-I2M-1-001]; PUMC
   Youth Fund [2017320010]; Chinese Academy of Medical Sciences (CAMS)
   Research Fund [ZZ2016B01]; Beijing HopeRun Special Fund of Cancer
   Foundation of China [LC2016B15]; PUMC Postgraduate Education and
   Teaching Reform Fund [10023201900303]
FX CAMS Innovation Fund for Medical Sciences (CIFMS), No. 2016-I2M-1-001;
   PUMC Youth Fund, No. 2017320010; Chinese Academy of Medical Sciences
   (CAMS) Research Fund, No. ZZ2016B01; Beijing HopeRun Special Fund of
   Cancer Foundation of China, No. LC2016B15; and PUMC Postgraduate
   Education and Teaching Reform Fund, No. 10023201900303.
CR Abajian A, 2018, JOVE-J VIS EXP, DOI 10.3791/58382
   Abajian A, 2018, J VASC INTERV RADIOL, V29, P850, DOI 10.1016/j.jvir.2018.01.769
   Ahn SJ, 2019, ABDOM RADIOL, V44, P539, DOI 10.1007/s00261-018-1768-9
   Bousabarah K, 2021, ABDOM RADIOL, V46, P216, DOI 10.1007/s00261-020-02604-5
   Cao SE, 2020, WORLD J GASTROENTERO, V26, P3660, DOI 10.3748/wjg.v26.i25.3660
   Chen DS, 2017, NATURE, V541, P321, DOI 10.1038/nature21349
   Chen SL, 2019, EUR RADIOL, V29, P4177, DOI 10.1007/s00330-018-5986-x
   Chlebus G, 2018, SCI REP-UK, V8, DOI 10.1038/s41598-018-33860-7
   Finn RS, 2020, NEW ENGL J MED, V382, P1894, DOI 10.1056/NEJMoa1915745
   Gillies RJ, 2016, RADIOLOGY, V278, P563, DOI 10.1148/radiol.2015151169
   Gu DS, 2020, J MAGN RESON IMAGING, V52, P1679, DOI 10.1002/jmri.27199
   Hectors SJ, 2020, EUR RADIOL, V30, P3759, DOI 10.1007/s00330-020-06675-2
   Hu HT, 2020, RADIOL MED, V125, P697, DOI 10.1007/s11547-020-01174-2
   Huang XL, 2019, J CANCER RES CLIN, V145, P2995, DOI 10.1007/s00432-019-03062-3
   Jian WW, 2019, IEEE ENG MED BIO, P853, DOI 10.1109/EMBC.2019.8857467
   Jiang HY, 2019, CANCER IMAGING, V19, DOI 10.1186/s40644-019-0266-9
   Jiang YQ, 2021, J CANCER RES CLIN, V147, P821, DOI 10.1007/s00432-020-03366-9
   Kim J, 2018, AM J ROENTGENOL, V211, P1026, DOI 10.2214/AJR.18.19507
   Lee MS, 2020, LANCET ONCOL, V21, P808, DOI 10.1016/S1470-2045(20)30156-X
   Lee SH, 2017, CLIN TRANSPLANT, V31, DOI 10.1111/ctr.12852
   Lewis S, 2021, ABDOM RADIOL, V46, P111, DOI 10.1007/s00261-019-02378-5
   Liao HT, 2019, ANN SURG ONCOL, V26, P4537, DOI 10.1245/s10434-019-07815-9
   Liu QP, 2020, ECLINICALMEDICINE, V23, DOI 10.1016/j.eclinm.2020.100379
   Liu XY, 2021, EUR RADIOL, V31, P244, DOI 10.1007/s00330-020-07119-7
   Ma XH, 2019, EUR RADIOL, V29, P3595, DOI 10.1007/s00330-018-5985-y
   Mao B, 2020, EUR RADIOL, V30, P6924, DOI 10.1007/s00330-020-07056-5
   McCarthy J, 2006, AI MAG, V27, P12
   Meng XP, 2020, FRONT ONCOL, V10, DOI 10.3389/fonc.2020.01196
   Mishra L, 2009, HEPATOLOGY, V49, P318, DOI 10.1002/hep.22704
   Mokrane FZ, 2020, EUR RADIOL, V30, P558, DOI 10.1007/s00330-019-06347-w
   Morshid Ali, 2019, Radiol Artif Intell, V1, DOI 10.1148/ryai.2019180021
   Nebbia G, 2020, J DIGIT IMAGING, V33, P1376, DOI 10.1007/s10278-020-00353-x
   Ni M, 2019, CANCER IMAGING, V19, DOI 10.1186/s40644-019-0249-x
   Nie P, 2021, ACAD RADIOL, V28, P799, DOI 10.1016/j.acra.2020.04.027
   Nie P, 2020, CANCER IMAGING, V20, DOI 10.1186/s40644-020-00297-z
   Peng J, 2020, EUR RADIOL, V30, P413, DOI 10.1007/s00330-019-06318-1
   Peng J, 2018, DIAGN INTERV RADIOL, V24, P121, DOI 10.5152/dir.2018.17467
   Peng ZW, 2019, RADIOLOGY, V292, P237, DOI 10.1148/radiol.2019181818
   Ponnoprat D, 2020, MED BIOL ENG COMPUT, V58, P2497, DOI 10.1007/s11517-020-02229-2
   Roncalli M, 2010, DIGEST LIVER DIS, V42, pS228, DOI 10.1016/S1590-8658(10)60510-5
   Shi WQ, 2020, ABDOM RADIOL, V45, P2688, DOI 10.1007/s00261-020-02485-8
   Song WL, 2020, J MAGN RESON IMAGING, V52, P461, DOI 10.1002/jmri.26977
   Su N, 2012, MOL BIOL REP, V39, P351, DOI 10.1007/s11033-011-0745-y
   Tang A, 2020, RADIOLOGY, V297, P582, DOI 10.1148/radiol.2020203376
   Villanueva A, 2019, NEW ENGL J MED, V380, P1450, DOI 10.1056/NEJMra1713263
   Wang WB, 2019, IEEE ENG MED BIO, P4881, DOI 10.1109/EMBC.2019.8856356
   Wang WT, 2020, EUR RADIOL, V30, P3004, DOI 10.1007/s00330-019-06585-y
   Wu HZ, 2020, PHYS MED BIOL, V65, DOI 10.1088/1361-6560/abac9c
   Wu JJ, 2019, BMC MED IMAGING, V19, DOI 10.1186/s12880-019-0321-9
   Wu MH, 2019, EUR RADIOL, V29, P2802, DOI 10.1007/s00330-018-5787-2
   Yang DW, 2019, BIOMED RES INT, V2019, DOI 10.1155/2019/9783106
   Yang L, 2019, LIVER CANCER, V8, P373, DOI 10.1159/000494099
   Yasaka K, 2018, RADIOLOGY, V286, P899, DOI 10.1148/radiol.2017170706
   Yau T, 2020, JAMA ONCOL, V6, DOI 10.1001/jamaoncol.2020.4564
   Ye Z, 2019, CHINESE J CANCER RES, V31, P806, DOI 10.21147/j.issn.1000-9604.2019.05.10
   Yuan CW, 2019, CANCER IMAGING, V19, DOI 10.1186/s40644-019-0207-7
   Zhang R, 2019, QUANT IMAG MED SURG, V9, P1503, DOI 10.21037/qims.2019.09.07
   Zhang XM, 2020, CLIN TRANSL MED, V10, DOI 10.1002/ctm2.111
   Zhang Z, 2019, CANCER IMAGING, V19, DOI 10.1186/s40644-019-0209-5
   Zhen SH, 2020, FRONT ONCOL, V10, DOI 10.3389/fonc.2020.00680
   Zhou Y, 2017, ABDOM RADIOL, V42, P1695, DOI 10.1007/s00261-017-1072-0
   Zhu HB, 2020, DIAGN INTERV RADIOL, V26, P411, DOI 10.5152/dir.2020.19623
NR 62
TC 1
Z9 1
U1 6
U2 8
PU BAISHIDENG PUBLISHING GROUP INC
PI PLEASANTON
PA 7041 Koll Center Parkway, Suite 160, PLEASANTON, CA, UNITED STATES
SN 1007-9327
EI 2219-2840
J9 WORLD J GASTROENTERO
JI World J. Gastroenterol.
PD AUG 28
PY 2021
VL 27
IS 32
BP 5341
EP 5350
DI 10.3748/wjg.v27.i32.5341
PG 10
WC Gastroenterology & Hepatology
WE Science Citation Index Expanded (SCI-EXPANDED)
SC Gastroenterology & Hepatology
GA WY7QR
UT WOS:000719474700011
PM 34539136
OA Green Published, hybrid
DA 2022-05-02
ER

PT J
AU Xiang, LY
   Ou, HH
   Liu, XC
   Chen, ZJ
   Li, XH
   Huang, Y
   Yang, DH
AF Xiang, Le-yang
   Ou, Huo-hui
   Liu, Xin-cheng
   Chen, Zhan-jun
   Li, Xiang-hong
   Huang, Yu
   Yang, Ding-hua
TI Loss of tumor suppressor miR-126 contributes to the development of
   hepatitis B virus-related hepatocellular carcinoma metastasis through
   the upregulation of ADAM9
SO TUMOR BIOLOGY
LA English
DT Article
DE MiR-126; hepatocellular carcinoma; metastasis; hepatitis B virus; ADAM9
ID INCREASED EXPRESSION; PANCREATIC-CANCER; MESSENGER-RNA; CELLS;
   RECURRENCE; INVASION; IDENTIFICATION; PROLIFERATION; ANGIOGENESIS;
   DISINTEGRIN
AB Hepatocellular carcinoma is the most common histological type of primary liver cancer, which represents the second leading cause of cancer-related mortality. MiR-126 was reported to be downregulated in hepatocellular carcinoma tissues, compared with its levels in noncancerous tissues. However, baseline miR-126 expression levels in hepatitis B virus-related hepatocellular carcinoma patients who did not undergo pre-operational treatment remains unknown since hepatitis B virus infection and pre-operational transcatheter arterial chemoembolization were shown to upregulate miR-126 expression. Here, we demonstrated that miR-126 is generally downregulated in a homogeneous population of pre-operational treatment-naive hepatitis B virus-related hepatocellular carcinoma patients (84.0%, 84/100), and its expression is significantly associated with pre-operational alpha-fetoprotein levels (p<0.05), microvascular invasion (p<0.05), tumor metastasis (p<0.05), as well as early recurrence (12months after surgery; p<0.01). Furthermore, the results of our study revealed that miR-126 is negatively correlated with ADAM9 expression in hepatitis B virus-related hepatocellular carcinoma patients. Overexpression of miR-126 was shown to attenuate ADAM9 expression in hepatocellular carcinoma cells, which subsequently inhibits cell migration and invasion in vitro. In addition, Cox proportional hazards regression model analysis showed that ADAM9 levels, tumor number, microvascular invasion, and tumor metastasis rate represent independent prognostic factors for shorter recurrence-free survival. In conclusion, we demonstrated that the loss of tumor suppressor miR-126 in hepatitis B virus-related hepatocellular carcinoma cells contributes to the development of metastases through the upregulated expression of its target gene, ADAM9. MiR-126-ADAM9 pathway-based therapeutic targeting may represent a novel approach for the inhibition of hepatitis B virus-related hepatocellular carcinoma metastases.
C1 [Xiang, Le-yang; Ou, Huo-hui; Chen, Zhan-jun; Li, Xiang-hong; Yang, Ding-hua] Southern Med Univ, Dept Hepatobiliary Surg, Nanfang Hosp, 1838 North Guangzhou Ave, Guangzhou 510515, Guangdong, Peoples R China.
   [Liu, Xin-cheng] Shantou Univ, Dept Urol Surg, Med Coll, Affiliated Hosp 2, Shantou, Peoples R China.
   [Huang, Yu] Southern Med Univ, Dept Lab Med, Nanfang Hosp, Guangzhou, Peoples R China.
RP Yang, DH (corresponding author), Southern Med Univ, Dept Hepatobiliary Surg, Nanfang Hosp, 1838 North Guangzhou Ave, Guangzhou 510515, Guangdong, Peoples R China.
EM dhyangyd@yahoo.com
FU Science and Technology Planning Project of Guangdong Province, China
   [2013B022000069]
FX The author(s) disclosed receipt of the following financial support for
   the research, authorship, and/or publication of this article: This work
   was supported by Science and Technology Planning Project of Guangdong
   Province, China (No. 2013B022000069).
CR ALBELDA SM, 1993, LAB INVEST, V68, P4
   Carl-McGrath S, 2005, INT J ONCOL, V26, P17
   Chen HY, 2013, CLIN EXP METASTAS, V30, P651, DOI 10.1007/s10585-013-9569-6
   Du CL, 2014, J TRANSL MED, V12, DOI 10.1186/s12967-014-0259-1
   Ebrahimi F, 2014, EXP MOL PATHOL, V96, P98, DOI 10.1016/j.yexmp.2013.12.004
   Felli N, 2013, PLOS ONE, V8, DOI 10.1371/journal.pone.0056824
   Forner A, 2012, LANCET, V379, P1245, DOI 10.1016/S0140-6736(11)61347-0
   Fritzsche FR, 2008, EUR UROL, V54, P1097, DOI 10.1016/j.eururo.2007.11.034
   Fritzsche FR, 2008, BMC CANCER, V8, DOI 10.1186/1471-2407-8-179
   Ghosh A, 2016, INT J CANCER, V138, P2732, DOI 10.1002/ijc.29999
   Grutzmann R, 2004, BRIT J CANCER, V90, P1053, DOI 10.1038/sj.bjc.6601645
   Hamada S, 2012, MOL CANCER RES, V10, P3, DOI 10.1158/1541-7786.MCR-11-0272
   Hammond SM, 2015, ADV DRUG DELIVER REV, V87, P3, DOI 10.1016/j.addr.2015.05.001
   Han ZB, 2012, MOL ONCOL, V6, P445, DOI 10.1016/j.molonc.2012.04.001
   Hu MH, 2016, ONCOTARGET, V7, P66922, DOI 10.18632/oncotarget.11877
   Ji JS, 2016, ONCOTARGETS THER, V9, P4357, DOI 10.2147/OTT.S106513
   Jia AY, 2014, BRIT J CANCER, V110, P2945, DOI 10.1038/bjc.2014.245
   Jiang LD, 2014, TUMOR BIOL, V35, P12645, DOI 10.1007/s13277-014-2588-3
   Lafaro KJ, 2015, SURG ONCOL CLIN N AM, V24, P1, DOI 10.1016/j.soc.2014.09.001
   Le Pabic H, 2003, HEPATOLOGY, V37, P1056, DOI 10.1053/jhep.2003.50205
   Lin SB, 2015, NAT REV CANCER, V15, P321, DOI 10.1038/nrc3932
   Liu RH, 2015, CLIN CANCER RES, V21, P854, DOI 10.1158/1078-0432.CCR-14-1740
   Liu XC, 2016, DIGEST LIVER DIS, V48, P953, DOI 10.1016/j.dld.2016.04.015
   Meister J, 2010, THESCIENTIFICWORLDJO, V10, P2090, DOI 10.1100/tsw.2010.198
   O'Shea C, 2003, INT J CANCER, V105, P754, DOI 10.1002/ijc.11161
   Peduto L, 2009, CURR PHARM DESIGN, V15, P2282, DOI 10.2174/138161209788682415
   Poon RTP, 2000, ANN SURG, V232, P10, DOI 10.1097/00000658-200007000-00003
   Schlitt HJ, 1999, J CLIN ONCOL, V17, P324, DOI 10.1200/JCO.1999.17.1.324
   Schmittgen TD, 2008, NAT PROTOC, V3, P1101, DOI 10.1038/nprot.2008.73
   Steeg PS, 2016, NAT REV CANCER, V16, P201, DOI 10.1038/nrc.2016.25
   Tannapfel A, 2003, J PATHOL, V201, P238, DOI 10.1002/path.1420
   Tao KS, 2010, JPN J CLIN ONCOL, V40, P645, DOI 10.1093/jjco/hyq030
   Turajlic S, 2016, SCIENCE, V352, P169, DOI 10.1126/science.aaf2784
   Wan DW, 2016, ANTI-CANCER AGENT ME, V16, P414, DOI 10.2174/1871520615666150716105955
   Wang CZ, 2015, INT J CLIN EXP PATHO, V8, P6547
   Wang SS, 2008, DEV CELL, V15, P261, DOI 10.1016/j.devcel.2008.07.002
   Wong QWL, 2008, GASTROENTEROLOGY, V135, P257, DOI 10.1053/j.gastro.2008.04.003
   Yamada D, 2007, ANTICANCER RES, V27, P793
   Zhang Y, 2014, TRENDS CELL BIOL, V24, P153, DOI 10.1016/j.tcb.2013.09.007
   Zhao CF, 2015, HUM CELL, V28, P91, DOI 10.1007/s13577-014-0105-z
   Zhou CC, 2011, FEBS LETT, V585, P1828, DOI 10.1016/j.febslet.2011.04.040
NR 41
TC 19
Z9 18
U1 2
U2 4
PU SAGE PUBLICATIONS LTD
PI LONDON
PA 1 OLIVERS YARD, 55 CITY ROAD, LONDON EC1Y 1SP, ENGLAND
SN 1010-4283
EI 1423-0380
J9 TUMOR BIOL
JI Tumor Biol.
PD JUN 22
PY 2017
VL 39
IS 6
AR 709128
DI 10.1177/1010428317709128
PG 11
WC Oncology
WE Science Citation Index Expanded (SCI-EXPANDED)
SC Oncology
GA EY8DD
UT WOS:000404223800001
PM 28639884
OA gold
DA 2022-05-02
ER

PT J
AU Kusano, H
   Naito, Y
   Mihara, Y
   Kondo, R
   Ogasawara, S
   Akiba, J
   Nakashima, O
   Yano, H
AF Kusano, Hironori
   Naito, Yoshiki
   Mihara, Yutaro
   Kondo, Reiichiro
   Ogasawara, Sachiko
   Akiba, Jun
   Nakashima, Osamu
   Yano, Hirohisa
TI Distinctive clinicopathological features and KRAS and IDH1/2 mutation
   status of cholangiolocellular carcinoma
SO HEPATOLOGY RESEARCH
LA English
DT Article
DE cholangiolocellular carcinoma; combined hepatocellular
   cholangiocarcinoma; IDH mutation; intermediate cell carcinoma;
   intrahepatic cholangiocarcinoma; primary liver cancer
ID INTRAHEPATIC CHOLANGIOCARCINOMA; CELL; DIFFERENTIATION; CANCER; S100P
AB Aim Cholangiolocellular carcinoma (CLC) is classified as a subtype of combined hepatocellular cholangiocarcinoma with stem-cell features (CHC-SC) in the latest World Health Organization classification. This subclassification of CHC-SCs is controversial and the relevance of such classification is unclear. Methods We analyzed a series of CHC-SCs and intrahepatic cholangiocarcinoma (iCCA) to clarify the clinicopathological features and mutational status of each tumor. Results Background liver disease, fibrosis stage, microvascular invasion, nodal metastasis, and IDH1/2 mutation status were associated with their histology. Compared with the intermediate cell subtype of CHC-SC (CHCs-SC-int), CLCs were less frequently associated with chronic viral hepatitis, and showed lower levels of serum alpha-fetoprotein. Compared with iCCAs, CLCs showed lower levels of serum carbohydrate antigen 19-9 (CA19-9) and a lower frequency of expression of S100P. Patients with iCCA showed worse overall survival than those with CLC or CHC-SC-int. In patients with iCCA, CLC, or CHC-SC-int, a histology of iCCA, microvascular invasion, and serum CA19-9 value of >100 U/mL were significant poor prognostic factors for overall survival in univariate analysis. Multivariate analysis showed that a high serum CA19-9 value was an independent poor prognostic factor for overall survival. Conclusions Patients with CLC are likely to have a different etiology and mutational background from those with CHC-SC-int. Their clinicopathological manifestations are also different from those with classic iCCA. Our results suggest that CLC might be a distinct entity among primary liver carcinomas.
C1 [Kusano, Hironori; Mihara, Yutaro; Kondo, Reiichiro; Ogasawara, Sachiko; Yano, Hirohisa] Kurume Univ, Dept Pathol, Sch Med, Asahi Machi 67, Kurume, Fukuoka 8300011, Japan.
   [Naito, Yoshiki; Akiba, Jun] Kurume Univ Hosp, Dept Diagnost Pathol, Kurume, Fukuoka, Japan.
   [Nakashima, Osamu] Kurume Univ Hosp, Dept Clin Lab Med, Kurume, Fukuoka, Japan.
RP Kusano, H (corresponding author), Kurume Univ, Dept Pathol, Sch Med, Asahi Machi 67, Kurume, Fukuoka 8300011, Japan.
EM kusano_hironori@kurume-u.ac.jp
FU JSPS KAKENHIMinistry of Education, Culture, Sports, Science and
   Technology, Japan (MEXT)Japan Society for the Promotion of
   ScienceGrants-in-Aid for Scientific Research (KAKENHI) [16K19096]
FX THIS WORK WAS supported by JSPS KAKENHI Grant Number 16K19096. English
   language editing was provided by Editor Express. The authors appreciate
   Yorihiko Takase, Hideyuki Abe, and Taira Tomoki for their technical
   support. We also thank Professor Neil D. Theise at the Department of
   Pathology, New York University School of Medicine, for an insightful
   review of the manuscript.
CR Abdel-Rahman O, 2018, COCHRANE DB SYST REV, V4, DOI DOI 10.1002/14651858.CD011746.PUB2
   Aishima S, 2011, AM J SURG PATHOL, V35, P590, DOI 10.1097/PAS.0b013e31820ffdf1
   Borger DR, 2012, ONCOLOGIST, V17, P72, DOI 10.1634/theoncologist.2011-0386
   Brunt E, 2018, HEPATOLOGY, V68, P113, DOI 10.1002/hep.29789
   Chen J, 2017, HUM PATHOL, V64, P118, DOI 10.1016/j.humpath.2017.01.016
   Chen YX, 2012, HEPATOLOGY, V55, P563, DOI 10.1002/hep.24712
   Dang L, 2016, ANN ONCOL, V27, P599, DOI 10.1093/annonc/mdw013
   Dowen SE, 2005, AM J PATHOL, V166, P81, DOI 10.1016/S0002-9440(10)62234-1
   Fujii T, 2016, DISCOV MED, V21, P373
   Hayashi A, 2016, AM J SURG PATHOL, V40, P1021, DOI 10.1097/PAS.0000000000000670
   Kawai-Kitahata F, 2019, HEPATOL RES, V49, P1466, DOI 10.1111/hepr.13403
   Komuta M, 2008, HEPATOLOGY, V47, P1544, DOI 10.1002/hep.22238
   Kondo F, 2015, INTERNAL MED, V54, P1685, DOI 10.2169/internalmedicine.54.3540
   Liau JY, 2014, MODERN PATHOL, V27, P1163, DOI 10.1038/modpathol.2013.241
   Moeini A, 2017, J HEPATOL, V66, P952, DOI 10.1016/j.jhep.2017.01.010
   Roskams TA, 2004, HEPATOLOGY, V39, P1739, DOI 10.1002/hep.20130
   Saha SK, 2014, NATURE, V513, P110, DOI 10.1038/nature13441
   Sasaki M, 2017, HISTOPATHOLOGY, V70, P423, DOI 10.1111/his.13084
   Sia D, 2017, GASTROENTEROLOGY, V152, P745, DOI 10.1053/j.gastro.2016.11.048
   STEINER PE, 1959, CANCER, V12, P753, DOI 10.1002/1097-0142(195907/08)12:4<753::AID-CNCR2820120420>3.0.CO;2-L
   Sugiura T, 2012, J GASTROINTEST SURG, V16, P977, DOI 10.1007/s11605-012-1859-9
   Tanaka H, 1997, INT J PARASITOL, V27, P1465, DOI 10.1016/S0020-7519(97)00183-5
   Tarlow BD, 2014, CELL STEM CELL, V15, P605, DOI 10.1016/j.stem.2014.09.008
   Theise N, 2010, WHO CLASSIFICATION T, P225
   Xu W, 2011, CANCER CELL, V19, P17, DOI 10.1016/j.ccr.2010.12.014
   Yu TH, 2011, MODERN PATHOL, V24, P810, DOI 10.1038/modpathol.2011.41
   Zhang LL, 2008, HEPATOLOGY, V48, P1598, DOI 10.1002/hep.22516
NR 27
TC 3
Z9 3
U1 0
U2 5
PU WILEY
PI HOBOKEN
PA 111 RIVER ST, HOBOKEN 07030-5774, NJ USA
SN 1386-6346
EI 1872-034X
J9 HEPATOL RES
JI Hepatol. Res.
PD JAN
PY 2020
VL 50
IS 1
BP 84
EP 91
DI 10.1111/hepr.13428
EA DEC 2019
PG 8
WC Gastroenterology & Hepatology
WE Science Citation Index Expanded (SCI-EXPANDED)
SC Gastroenterology & Hepatology
GA KE6RQ
UT WOS:000501456600001
PM 31733634
DA 2022-05-02
ER

PT J
AU Li, YM
   Xu, XR
   Weng, SP
   Yan, C
   Chen, JW
   Ye, RP
AF Li, Yueming
   Xu, Xuru
   Weng, Shuping
   Yan, Chuan
   Chen, Jianwei
   Ye, Rongping
TI CT Image-Based Texture Analysis to Predict Microvascular Invasion in
   Primary Hepatocellular Carcinoma
SO JOURNAL OF DIGITAL IMAGING
LA English
DT Article
DE Texture analysis; Hepatocellular carcinoma; Computed tomography;
   Microvascular invasion
ID PORTAL VENOUS INVASION; RISK-FACTORS; PREOPERATIVE PREDICTION;
   LIVER-TRANSPLANTATION; COMPUTED-TOMOGRAPHY; RECURRENCE; DIAGNOSIS;
   RESECTION; CANCER; HISTOPATHOLOGY
AB The objective of this study was to determine the clinical value of computed tomography (CT) image-based texture analysis in predicting microvascular invasion of primary hepatocellular carcinoma (HCC). CT images of patients with HCC from May 2017 to May 2019 confirmed by surgery and histopathology were retrospectively analyzed. Image features including tumor margin, tumor capsule, peritumoral enhancement, hypoattenuating halo, intratumoral arteries, and tumor-liver differences were assessed. All patients were divided into microvascular invasion (MVI)-negative group (n= 34) and MVI-positive group (n= 68). Preoperative CT images were further imported into MaZda software, where the regions of interest of the lesions were manually delineated. Texture features of lesions based on pre-contrast, arterial, portal, and equilibrium phase CT images were extracted. Thirty optimal texture parameters were selected from each phase by Fisher's coefficient (Fisher), classification error probability combined with average correlation coefficient (POE+ACC), and mutual information (MI). Finally, receiver operating characteristic curve analysis was performed. The results showed that the Edmonson-Steiner grades, tumor size, tumor margin, and intratumoral artery characteristics were significantly different between the two groups (P= 0.012, < 0.001, < 0.001, = 0.003, respectively). There were 58 parameters with significant differences between the MVI-negative and MVI-positive groups (P< 0.001 for all). Among them, 12, 14, 17, and 15 parameters were derived from the pre-contrast phase, arterial phase, portal phase, and equilibrium phase respectively. According to the ROC analysis, optimal texture parameters based on the pre-contrast, arterial, portal, and equilibrium phases were 135dr_GLevNonU (AUC, 0.766; the cutoff value, 1055.00), Vertl_RLNonUni (AUC, 0.764; the cutoff value, 5974.38), 45dgr_GLevNonU (AUC, 0.762; the cutoff value, 924.34), and Vertl_RLNonUni (AUC, 0.754; the cutoff value, 4868.80), respectively. Texture analysis of preoperative CT images may be used as a non-invasive method to predict microvascular invasion in patients with primary hepatocellular carcinomas, and further to guide the treatment and evaluate prognosis. The most valuable parameters were derived from the gray-level run-length matrix.
C1 [Li, Yueming; Xu, Xuru; Yan, Chuan; Chen, Jianwei; Ye, Rongping] Fujian Med Univ, Affiliated Hosp 1, Dept Radiol, Fuzhou 350005, Fujian, Peoples R China.
   [Li, Yueming] Fujian Prov Univ, Fujian Med Univ, Key Lab Radiat Biol, Fuzhou 350005, Fujian, Peoples R China.
   [Xu, Xuru] Xiamen Univ, Zhongshan Hosp, Dept Radiol, Xiamen 361004, Fujian, Peoples R China.
   [Weng, Shuping] Fujian Matern & Child Hlth Hosp, Dept Radiol, Fuzhou 350001, Fujian, Peoples R China.
RP Li, YM (corresponding author), Fujian Med Univ, Affiliated Hosp 1, Dept Radiol, Fuzhou 350005, Fujian, Peoples R China.; Li, YM (corresponding author), Fujian Prov Univ, Fujian Med Univ, Key Lab Radiat Biol, Fuzhou 350005, Fujian, Peoples R China.
EM fjmulym@163.com; xrxufj666@163.com; wellison@sina.com; fjyanc@163.com;
   cjjwei@163.com; rongpingye222@163.com
OI Chen, Jianwei/0000-0002-5791-9865; Li, Yueming/0000-0002-3669-568X
FU Joint Funds for the Innovation of Science and Technology, Fujian
   province (CN) [2019Y9125]
FX This study has received funding by Joint Funds for the Innovation of
   Science and Technology, Fujian province (CN) (Award Number: 2019Y9125)
CR Adachi E, 1996, CANCER, V77, P2022, DOI 10.1002/(SICI)1097-0142(19960515)77:10<2022::AID-CNCR9>3.0.CO;2-S
   Ahn SY, 2015, ABDOM IMAGING, V40, P843, DOI 10.1007/s00261-014-0256-0
   Bahl G, 2012, J MAGN RESON IMAGING, V36, P1154, DOI 10.1002/jmri.23759
   Bakr S, 2017, J MED IMAGING, V4, DOI 10.1117/1.JMI.4.4.041303
   Banerjee S, 2015, HEPATOLOGY, V62, P792, DOI 10.1002/hep.27877
   Canellas R, 2016, AM J ROENTGENOL, V207, pW81, DOI 10.2214/AJR.15.15928
   Choi KK, 2011, J GASTROEN HEPATOL, V26, P1646, DOI 10.1111/j.1440-1746.2011.06780.x
   Cong WM, 2016, WORLD J GASTROENTERO, V22, P9279, DOI 10.3748/wjg.v22.i42.9279
   Cuccurullo V, 2018, CONTRAST MEDIA MOL I, DOI 10.1155/2018/9487938
   Eguchi S, 2010, WORLD J SURG, V34, P1034, DOI 10.1007/s00268-010-0424-5
   Erkan U, 2019, CURR PSYCHIAT RES RE, V15, P297, DOI 10.2174/2666082215666191111121115
   Ferreira JR, 2018, COMPUT METH PROG BIO, V159, P23, DOI 10.1016/j.cmpb.2018.02.015
   Forner A, 2018, LANCET, V391, P1301, DOI 10.1016/S0140-6736(18)30010-2
   Fu SR, 2017, ONCOTARGET, V8, P37855, DOI 10.18632/oncotarget.13675
   Ganeshan B, 2013, CANCER IMAGING, V13, P140, DOI 10.1102/1470-7330.2013.0015
   Giganti F, 2017, EUR RADIOL, V27, P1831, DOI 10.1007/s00330-016-4540-y
   Hartke J, 2017, SEMIN DIAGN PATHOL, V34, P153, DOI 10.1053/j.semdp.2016.12.011
   Huang MQ, 2018, CONTRAST MEDIA MOL I, DOI 10.1155/2018/9674565
   Huang XW, 2016, J ULTRAS MED, V35, P2253, DOI 10.7863/ultra.15.09002
   Huang ZX, 2019, ACAD RADIOL, V26, pE189, DOI 10.1016/j.acra.2018.07.021
   Imamura H, 2003, J HEPATOL, V38, P200, DOI 10.1016/S0168-8278(02)00360-4
   Incoronato M, 2017, INT J MOL SCI, V18, DOI 10.3390/ijms18040805
   Ishizaki M, 2001, VIRCHOWS ARCH, V438, P574, DOI 10.1007/s004280000391
   Iwatsuki S, 2000, J AM COLL SURGEONS, V191, P389, DOI 10.1016/S1072-7515(00)00688-8
   Jang SY, 2016, GUT LIVER, V10, P948, DOI 10.5009/gnl15481
   Kim BK, 2008, J SURG ONCOL, V97, P246, DOI 10.1002/jso.20953
   Kim H, 2009, EUR RADIOL, V19, P1744, DOI 10.1007/s00330-009-1331-8
   Lopez-Gomez C, 2018, DIAGNOSTICS, V8, DOI 10.3390/diagnostics8030047
   Maani R, 2016, FRONT NEUROSCI-SWITZ, V10, DOI 10.3389/fnins.2016.00120
   Meyer HJ, 2017, TRANSL ONCOL, V10, P911, DOI 10.1016/j.tranon.2017.09.003
   Minguez B, 2011, J HEPATOL, V55, P1325, DOI 10.1016/j.jhep.2011.02.034
   Miyata R, 2006, J GASTROENTEROL, V41, P987, DOI 10.1007/s00535-006-1890-2
   NG IOL, 1992, CANCER, V70, P45, DOI 10.1002/1097-0142(19920701)70:1<45::AID-CNCR2820700108>3.0.CO;2-7
   Nishie A, 2008, AM J ROENTGENOL, V190, P81, DOI 10.2214/AJR.07.2810
   Peng J, 2018, DIAGN INTERV RADIOL, V24, P121, DOI 10.5152/dir.2018.17467
   Pote N, 2015, J HEPATOL, V62, P848, DOI 10.1016/j.jhep.2014.11.005
   Shah SA, 2007, SURGERY, V141, P330, DOI 10.1016/j.surg.2006.06.028
   Shimada S, 2017, WORLD J SURG, V41, P2087, DOI 10.1007/s00268-017-3964-0
   Szczypinski PM, 2009, COMPUT METH PROG BIO, V94, P66, DOI 10.1016/j.cmpb.2008.08.005
   Thanh DNH, 2020, J DIGIT IMAGING, V33, P574, DOI 10.1007/s10278-019-00316-x
   TORIMURA T, 1991, ARCH PATHOL LAB MED, V115, P365
   Xu LL, 2017, J CANCER RES CLIN, V143, P17, DOI 10.1007/s00432-016-2256-7
   Xu XD, 2017, J LAPAROENDOSC ADV S, V27, P676, DOI 10.1089/lap.2016.0541
   Xu XF, 2019, JAMA SURG, V154, P209, DOI 10.1001/jamasurg.2018.4334
   Yan LF, 2015, ACAD RADIOL, V22, P1115, DOI 10.1016/j.acra.2015.04.004
   Zhao H, 2017, ONCOTARGET, V8, P61203, DOI 10.18632/oncotarget.18049
   Zhu YJ, 2019, ONCOL LETT, V18, P720, DOI 10.3892/ol.2019.10378
   Zimmerman MA, 2008, ARCH SURG-CHICAGO, V143, P182, DOI 10.1001/archsurg.2007.39
NR 48
TC 1
Z9 2
U1 3
U2 10
PU SPRINGER
PI NEW YORK
PA ONE NEW YORK PLAZA, SUITE 4600, NEW YORK, NY, UNITED STATES
SN 0897-1889
EI 1618-727X
J9 J DIGIT IMAGING
JI J. Digit. Imaging
PD DEC
PY 2020
VL 33
IS 6
BP 1365
EP 1375
DI 10.1007/s10278-020-00386-2
EA SEP 2020
PG 11
WC Radiology, Nuclear Medicine & Medical Imaging
WE Science Citation Index Expanded (SCI-EXPANDED)
SC Radiology, Nuclear Medicine & Medical Imaging
GA PD9UU
UT WOS:000572339100002
PM 32968880
OA Green Published
DA 2022-05-02
ER

PT J
AU Wang, T
   Yang, XW
   Tang, HR
   Kong, JJ
   Shen, S
   Qiu, HZ
   Wang, WT
AF Wang, Tao
   Yang, Xianwei
   Tang, Huairong
   Kong, Junjie
   Shen, Shu
   Qiu, Haizhou
   Wang, Wentao
TI Integrated nomograms to predict overall survival and recurrence-free
   survival in patients with combined hepatocellular cholangiocarcinoma
   (cHCC) after liver resection
SO AGING-US
LA English
DT Article
DE combined hepatocellular cholangiocarcinoma (cHCC); prognosis; least
   absolute shrinkage and selection operator (LASSO); satellite nodules
   (SAT); microvascular invasion (MVI)
ID CLINICOPATHOLOGICAL FEATURES; MICROVASCULAR INVASION; CLINICAL-FEATURES;
   CARCINOMA; PROGNOSIS; CANCER; MRI
AB The current clinical classification of primary liver cancer is unable to efficiently predict the prognosis of combined hepatocellular cholangiocarcinoma (cHCC). Accurate satellite nodules (SAT) and microvascular invasion (MVI) prediction in cHCC patients is very important for treatment decision making and prognostic evaluation. The aim of this work was to explore important factors affecting the prognosis of cHCC patients after liver resection and to develop preoperative nomograms to predict SAT and MVI in cHCC patients. The nomogram was developed using the data from 148 patients who underwent liver resection for cHCC patients at our hospital between January 2006 and December 2014. Based on the results of the multivariate analysis, a nomogram integrating all significant independent factors affecting overall survival and recurrence-free survival was constructed to predict the prognosis of cHCC. Next, risk factors for SAT and MVI were evaluated with logistic regression. Blood signatures were established using the LASSO regression, and then, we combined the clinical risk factors and blood signatures of the patients to establish predictive models for SAT and MVI. The C-index of the nomogram for predicting survival was 0.685 (95% CI, 0.638 to 0.732), which was significantly higher than the C-index for other liver cancer classification systems.
C1 [Wang, Tao; Yang, Xianwei; Kong, Junjie; Shen, Shu; Qiu, Haizhou; Wang, Wentao] Sichuan Univ, Dept Liver Surg, West China Hosp, Chengdu 610041, Peoples R China.
   [Wang, Tao; Yang, Xianwei; Kong, Junjie; Shen, Shu; Qiu, Haizhou; Wang, Wentao] Sichuan Univ, Liver Transplantat Ctr, West China Hosp, Chengdu 610041, Peoples R China.
   [Tang, Huairong] Sichuan Univ, Phys Examinat Ctr, West China Hosp, Chengdu 610041, Peoples R China.
RP Wang, WT (corresponding author), Sichuan Univ, Dept Liver Surg, West China Hosp, Chengdu 610041, Peoples R China.; Wang, WT (corresponding author), Sichuan Univ, Liver Transplantat Ctr, West China Hosp, Chengdu 610041, Peoples R China.
EM wwtdoctor02@163.com
FU National Natural Science Foundation of ChinaNational Natural Science
   Foundation of China (NSFC) [81770566]; Department of Science and
   Technology of Sichuan Province [19ZDYF1682, 2018SZ0261]; State Key
   Laboratory of Pathogenesis, Prevention and Treatment of High Incidence
   Disease in Central Asia [SKLHIDCA-2017-14]
FX This research was founded by the National Natural Science Foundation of
   China (No. 81770566), the Department of Science and Technology of
   Sichuan Province (No. 19ZDYF1682, 2018SZ0261), State Key Laboratory of
   Pathogenesis, Prevention and Treatment of High Incidence Disease in
   Central Asia (SKLHIDCA-2017-14).
CR ALLEN RA, 1949, AM J PATHOL, V25, P647
   AOKI K, 1993, HEPATOLOGY, V18, P1090
   Bosman F. T., 2010, WHO CLASSIFICATION T
   Bruix J, 2011, HEPATOLOGY, V53, P1020, DOI 10.1002/hep.24199
   Cazals-Hatem D, 2004, J HEPATOL, V41, P292, DOI 10.1016/j.jhep.2004.04.030
   Chun YS, 2018, ANN SURG ONCOL, V25, P845, DOI 10.1245/s10434-017-6025-x
   Conci S, 2018, ANN SURG ONCOL, V25, P3719, DOI 10.1245/s10434-018-6669-1
   Coulouarn C, 2012, CARCINOGENESIS, V33, P1791, DOI 10.1093/carcin/bgs208
   Dahiya D, 2010, SURGERY, V147, P676, DOI 10.1016/j.surg.2009.10.043
   Decaens T, 2008, HEPATOLOGY, V47, P247, DOI 10.1002/hep.21952
   Erstad DJ, 2019, ANN SURG ONCOL, V26, P1474, DOI 10.1245/s10434-019-07227-9
   GOODMAN ZD, 1985, CANCER-AM CANCER SOC, V55, P124, DOI 10.1002/1097-0142(19850101)55:1<124::AID-CNCR2820550120>3.0.CO;2-Z
   He CB, 2019, BMC CANCER, V19, DOI 10.1186/s12885-019-5398-6
   Iasonos A, 2008, J CLIN ONCOL, V26, P1364, DOI 10.1200/JCO.2007.12.9791
   Jarnagin WR, 2002, CANCER-AM CANCER SOC, V94, P2040, DOI 10.1002/cncr.10392
   Kassahun WT, 2008, INT J CLIN PRACT, V62, P1271, DOI 10.1111/j.1742-1241.2007.01694.x
   Koh KC, 2005, AM J SURG, V189, P120, DOI 10.1016/j.amjsurg.2004.03.018
   Lee CC, 2002, HEPATO-GASTROENTEROL, V49, P1487
   Lee JH, 2011, J CLIN GASTROENTEROL, V45, P69, DOI 10.1097/MCG.0b013e3181ce5dfa
   Lee SD, 2014, HEPATOB PANCREAT DIS, V13, P594, DOI 10.1016/S1499-3872(14)60275-7
   Lee S, 2017, J HEPATOL, V67, P526, DOI 10.1016/j.jhep.2017.04.024
   Lei ZQ, 2016, JAMA SURG, V151, P356, DOI 10.1001/jamasurg.2015.4257
   Lim CH, 2019, EUR J NUCL MED MOL I, V46, P1705, DOI 10.1007/s00259-019-04327-2
   Na SK, 2018, PLOS ONE, V13, DOI 10.1371/journal.pone.0198138
   Nagtegaal ID, 2020, HISTOPATHOLOGY, V76, P182, DOI 10.1111/his.13975
   Nitta H, 2019, ANN SURG ONCOL, V26, P2568, DOI 10.1245/s10434-019-07365-0
   Okusaka T, 2002, CANCER-AM CANCER SOC, V95, P1931, DOI 10.1002/cncr.10892
   Park H, 2011, YONSEI MED J, V52, P753, DOI 10.3349/ymj.2011.52.5.753
   Park HS, 2011, J KOREAN MED SCI, V26, P1023, DOI 10.3346/jkms.2011.26.8.1023
   Park Sang Eun, 2013, Korean J Hepatobiliary Pancreat Surg, V17, P152, DOI 10.14701/kjhbps.2013.17.4.152
   Sagrini E, 2019, UNITED EUR GASTROENT, V7, P69, DOI 10.1177/2050640618815378
   Sammon J, 2018, CANCER IMAGING, V18, DOI 10.1186/s40644-018-0142-z
   Sasaki M, 2017, HISTOPATHOLOGY, V70, P423, DOI 10.1111/his.13084
   Stavraka C, 2019, J HEPATOCELL CARCINO, V6, P11, DOI 10.2147/JHC.S159805
   Tan XP, 2008, HEPATOLOGY, V47, P1667, DOI 10.1002/hep.22225
   Tian MX, 2019, CANCER MANAG RES, V11, P5187, DOI 10.2147/CMAR.S195964
   Vickers AJ, 2006, MED DECIS MAKING, V26, P565, DOI 10.1177/0272989X06295361
   Wakizaka K, 2020, HEPATOL RES, V50, P258, DOI 10.1111/hepr.13443
   Wang J, 2010, J ONCOL, V2010, DOI 10.1155/2010/917356
   Wang Y, 2019, CLIN RADIOL, V74, DOI 10.1016/j.crad.2019.01.016
   Xu XF, 2019, JAMA SURG, V154, P209, DOI 10.1001/jamasurg.2018.4334
   Xu X, 2019, J HEPATOL, V70, P1133, DOI 10.1016/j.jhep.2019.02.023
   Xue RD, 2019, CANCER CELL, V35, P932, DOI 10.1016/j.ccell.2019.04.007
   Yano Y, 2003, JPN J CLIN ONCOL, V33, P283, DOI 10.1093/jjco/hyg056
   Yeh MM, 2010, J GASTROEN HEPATOL, V25, P1485, DOI 10.1111/j.1440-1746.2010.06430.x
   Yin X, 2012, ANN SURG ONCOL, V19, P2869, DOI 10.1245/s10434-012-2328-0
   Zhou J, 2018, LIVER CANCER, V7, P235, DOI 10.1159/000488035
NR 47
TC 5
Z9 6
U1 0
U2 3
PU IMPACT JOURNALS LLC
PI ORCHARD PARK
PA 6666 E QUAKER ST, STE 1, ORCHARD PARK, NY 14127 USA
SN 1945-4589
J9 AGING-US
JI Aging-US
PD AUG 15
PY 2020
VL 12
IS 15
BP 15334
EP 15358
DI 10.18632/aging.103577
PG 25
WC Cell Biology; Geriatrics & Gerontology
WE Science Citation Index Expanded (SCI-EXPANDED)
SC Cell Biology; Geriatrics & Gerontology
GA NM1DX
UT WOS:000567845800011
PM 32788423
OA Green Published, gold
DA 2022-05-02
ER

PT J
AU Kumar, D
   Hafez, O
   Jain, D
   Zhang, XC
AF Kumar, Deepika
   Hafez, Omeed
   Jain, Dhanpat
   Zhang, Xuchen
TI Can primary hepatocellular carcinoma histomorphology predict
   extrahepatic metastasis?
SO HUMAN PATHOLOGY
LA English
DT Article
DE Hepatocellular carcinoma; Metastasis; Histologic pattern; Subtype;
   Heterogeneity
ID CLINICAL-FEATURES; LIVER-CANCER; RISK-FACTORS; IMPACT; HETEROGENEITY;
   PREVALENCE; RECURRENCE; PATTERN; GRADE
AB Studies comparing the histomorphologic features and phenotypic heterogeneity between primary and its corresponding metastatic hepatocellular carcinoma (HCC) are lacking. The aim of this study was to assess and compare the histomorphologic features and heterogeneity between primary and metastatic HCC. A total of 39 cases with both primary and metastatic tissues were identified from pathology archives (2000-2019). The common sites of metastasis included lung (28.21%), abdominal cavity (25.64%), lymph nodes (20.51%), bone (17.95%), soft tissue (15.38%), and adrenal gland (10.26%). Both the primary and metastatic tumors showed heterogeneity in intratumoral histologic patterns (87.18% and 76.92%, respectively). The most common histologic pattern was solid in both primary (61.54%) and metastases (56.41%), followed by macrotrabecular in primary (17.95%) and metastases (10.26%). Among HCC-subtypes, macrotrabecular-massive HCC was the most common subtype in both primary and metastases (28.21% each). Primary tumors in noncirrhotic livers were more likely to have larger size and microvascular invasion than those in cirrhotic livers. The histomorphology (histologic pattern, subtype, and grade) between the primary and metastases was discordant in about 50% cases (48.72%, 48.72%, and 51.28%, respectively). Our findings exhibit significant intratumoral heterogeneity and histomorphologic discordance between primary and metastatic HCCs. The solid and macrotrabecular histologic patterns and the macrotrabecular-massive subtype were the most common histomorphologic features seen in primary tumors associated with metastasis. Further studies to identify and explore different pathways that promote HCC metastasis and to compare the differences between primary and metastatic tumors on a larger cohort are needed to better understand the pathogenesis of metastasis. (C) 2021 Elsevier Inc. All rights reserved.
C1 [Kumar, Deepika; Hafez, Omeed; Jain, Dhanpat; Zhang, Xuchen] Yale Sch Med, Dept Pathol, New Haven, CT 06520 USA.
RP Zhang, XC (corresponding author), Yale Univ, Sch Med, Dept Pathol, 310 Cedar St POB 208023, New Haven, CT 06520 USA.
EM Xuchen.zhang@yale.edu
OI Jain, Dhanpat/0000-0003-3845-0798; Zhang, Xuchen/0000-0002-1484-4672
CR Amin MB., 2017, AJCC CANC STAGING MA, V8, DOI [10.1007/978-3-319-40618-3, DOI 10.1007/978-3-319-40618-3]
   BATTS KP, 1995, AM J SURG PATHOL, V19, P1409, DOI 10.1097/00000478-199512000-00007
   Bray F, 2018, CA-CANCER J CLIN, V68, P394, DOI 10.3322/caac.21492
   Calderaro J, 2019, J HEPATOL, V71, P616, DOI 10.1016/j.jhep.2019.06.001
   Calderaro J, 2017, J HEPATOL, V67, P727, DOI 10.1016/j.jhep.2017.05.014
   Casak SJ, 2020, CLIN CANC RES
   Chen DB, 2018, MEDICINE, V97, DOI 10.1097/MD.0000000000013356
   Chen YF, 2021, CANCER MANAG RES, V13, P1395, DOI 10.2147/CMAR.S290738
   Chen ZB, 2009, MED ONCOL, V26, P365, DOI 10.1007/s12032-008-9130-7
   European Assoc Study Liver, 2018, J HEPATOL, V69, P182, DOI 10.1016/j.jhep.2018.03.019
   Finn RS, 2020, NEW ENGL J MED, V382, P1894, DOI 10.1056/NEJMoa1915745
   Han DH, 2013, J GASTROEN HEPATOL, V28, P1384, DOI 10.1111/jgh.12200
   Hou YL, 2020, CANCER COMMUN, V40, P743, DOI 10.1002/cac2.12110
   Hsu CY, 2018, LIVER INT, V38, P1803, DOI 10.1111/liv.13748
   Jeon Y, 2019, AM J SURG PATHOL, V43, P943, DOI 10.1097/PAS.0000000000001289
   Jin KT, 2017, INT J CLIN EXP PATHO, V10, P10495
   Kassahun WT, 2016, WORLD J SURG ONCOL, V14, DOI 10.1186/s12957-016-0903-8
   Kim Hyun-Seok, 2019, Curr Gastroenterol Rep, V21, P17, DOI 10.1007/s11894-019-0681-x
   KISHI K, 1983, CANCER, V51, P542, DOI 10.1002/1097-0142(19830201)51:3<542::AID-CNCR2820510330>3.0.CO;2-2
   Lauwers GY, 2002, AM J SURG PATHOL, V26, P25, DOI 10.1097/00000478-200201000-00003
   Losic B, 2020, NAT COMMUN, V11, DOI 10.1038/s41467-019-14050-z
   Low HM, 2019, ABDOM RADIOL, V44, P493, DOI 10.1007/s00261-018-1749-z
   Marrero JA, 2018, HEPATOLOGY, V68, P723, DOI 10.1002/hep.29913
   Natsuizaka M, 2005, J GASTROEN HEPATOL, V20, P1781, DOI 10.1111/j.1440-1746.2005.03919.x
   Nault JC, 2020, HEPATOLOGY, V71, P164, DOI 10.1002/hep.30811
   Okabe H, 2018, PLOS ONE, V13, DOI 10.1371/journal.pone.0203856
   Schlageter M, 2016, PATHOBIOLOGY, V83, P301, DOI 10.1159/000446245
   Sheng X, 2020, HEPATOL INT, V14, P1034, DOI 10.1007/s12072-020-10111-4
   Si MS, 2003, AM SURGEON, V69, P879
   Tan PS, 2016, LIVER INT, V36, P108, DOI 10.1111/liv.12889
   Torbenson MS, 2017, GASTROENTEROL CLIN N, V46, P365, DOI 10.1016/j.gtc.2017.01.009
   Torbenson MS, 2020, HUM PATHOL
   Uchino K, 2011, CANCER-AM CANCER SOC, V117, P4475, DOI 10.1002/cncr.25960
   Varona MA, 2015, TRANSPL P, V47, P84, DOI 10.1016/j.transproceed.2014.12.013
   WHO Classification of Tumours Editorial Board, 2019, WHO CLASSIFICATION T, V5th
   Wu WR, 2017, J CANCER, V8, P2312, DOI 10.7150/jca.19056
   Zhou L, 2017, PATHOL RES PRACT, V213, P824, DOI 10.1016/j.prp.2017.03.002
   Ziol M, 2018, HEPATOLOGY, V68, P103, DOI 10.1002/hep.29762
NR 38
TC 2
Z9 2
U1 2
U2 3
PU W B SAUNDERS CO-ELSEVIER INC
PI PHILADELPHIA
PA 1600 JOHN F KENNEDY BOULEVARD, STE 1800, PHILADELPHIA, PA 19103-2899 USA
SN 0046-8177
EI 1532-8392
J9 HUM PATHOL
JI Hum. Pathol.
PD JUL
PY 2021
VL 113
BP 39
EP 46
DI 10.1016/j.humpath.2021.04.008
EA MAY 2021
PG 8
WC Pathology
WE Science Citation Index Expanded (SCI-EXPANDED)
SC Pathology
GA SU2HI
UT WOS:000662961200006
PM 33905775
DA 2022-05-02
ER

PT J
AU Benkheil, M
   Van Haele, M
   Roskams, T
   Laporte, M
   Noppen, S
   Abbasi, K
   Delang, L
   Neyts, J
   Liekens, S
AF Benkheil, Mohammed
   Van Haele, Matthias
   Roskams, Tania
   Laporte, Manon
   Noppen, Sam
   Abbasi, Kayvan
   Delang, Leen
   Neyts, Johan
   Liekens, Sandra
TI CCL20, a direct-acting pro-angiogenic chemokine induced by hepatitis C
   virus (HCV): Potential role in HCV-related liver cancer
SO EXPERIMENTAL CELL RESEARCH
LA English
DT Article
DE Chemokine; Angiogenesis; Hepatocellular carcinoma; Hepatitis C virus
ID LIGAND 20; EXPRESSION; INFECTION; RECEPTOR; CELLS; ACTIVATION; PATHWAYS
AB The CCL20/CCR6 chemokine/receptor axis has previously been shown to contribute to the initiation and progression of hepatocellular carcinoma (HCC) through the recruitment of CCR6-positive leukocytes to the tumor microenvironment. In particular, high serum levels of CCL20 are reported in patients with HCC induced by the hepatitis C virus (HCV). A potential non-immune role for the CCL20/CCR6 axis in HCC development has not yet been investigated.
   Microarray analysis (Benkheil et al., paper submitted for publication), revealed that CCL20 is highly upregulated in hepatoma cells infected with HCV compared with non-infected hepatoma cells. To determine the role of the CCL20/CCR6 axis in HCV-related HCC, we first explored which cell populations express CCR6 in human liver tissue with chronic disease or HCC. Immunohistochemical (IHC) analysis revealed that CCR6 is present on endothelial cells (ECs) of portal blood vessels in livers with chronic HCV infection and in HCV- and alcoholic-HCC tissue. In addition, we found CCR6 to be expressed on primary macrovascular (HUVECs) and microvascular ECs (HMVEC-ds) where it co-expressed with the endothelial marker CD31. In vitro angiogenesis experiments revealed that CCL20 is a direct pro-angiogenic molecule that induces EC invasion, sprouting and migration through CCR6. Moreover, using the angiogenesis matrigel plug assay in immunodeficient NMRI-nu mice, we clearly showed that CCL20 induces blood vessel formation, by attracting CCR6-positive ECs. Finally, we demonstrated that HCV-induced CCL20 protein expression and secretion in hepatoma cells could be abolished by antiviral treatment, indicating that CCL20 expression is dependent on HCV replication. In contrast to HCV, HBV-infection resulted in a decreased expression of CCL20, implying a virus-specific effect.
   Taken together, we identified HCV-induced CCL20 as a direct pro-angiogenic factor that acts on endothelial CCR6. These results suggest that the CCL20/CCR6 axis contributes to hepatic angiogenesis, promoting the hypervascular state of HCV-HCC.
C1 [Benkheil, Mohammed; Laporte, Manon; Noppen, Sam; Abbasi, Kayvan; Delang, Leen; Neyts, Johan; Liekens, Sandra] Univ Leuven KU Leuven, Rega Inst Med Res, Lab Virol & Chemotherapy, Leuven, Belgium.
   [Van Haele, Matthias; Roskams, Tania] Univ Leuven KU Leuven, Dept Imaging & Pathol, Translat Cell & Tissue Res, Leuven, Belgium.
RP Benkheil, M (corresponding author), Rega Inst Med Res, Herestr 49, B-3000 Leuven, Belgium.
EM mohammed.benkheil@kuleuven.be
RI Delang, Leen/D-9548-2018; Van Haele, Matthias/AAE-5093-2020; Neyts,
   Johan/U-8267-2017; Noppen, Sam/F-8681-2018
OI Delang, Leen/0000-0002-8874-675X; Van Haele,
   Matthias/0000-0003-1064-5809; Neyts, Johan/0000-0002-0033-7514; Noppen,
   Sam/0000-0002-2831-5042; Roskams, Tania/0000-0002-2816-1530
CR Alhetheel A, 2016, J INFECT DEV COUNTR, V10, P1093, DOI 10.3855/jidc.7595
   Blacher S, 2014, PLOS ONE, V9, DOI 10.1371/journal.pone.0097019
   Carmeliet P, 2005, ONCOLOGY-BASEL, V69, P4, DOI 10.1159/000088478
   Chen KJ, 2011, PLOS ONE, V6, DOI 10.1371/journal.pone.0024671
   Choo SP, 2016, CANCER
   Delgrange D, 2007, J GEN VIROL, V88, P2495, DOI 10.1099/vir.0.82872-0
   Estevez J, 2017, SCI REP-UK, V7, DOI 10.1038/s41598-017-11975-7
   Francavilla C, 2009, SEMIN CANCER BIOL, V19, P298, DOI 10.1016/j.semcancer.2009.05.004
   Frick VO, 2016, WORLD J GASTROENTERO, V22, P833, DOI 10.3748/wjg.v22.i2.833
   GARCIAMONZON C, 1995, GASTROENTEROLOGY, V108, P231, DOI 10.1016/0016-5085(95)90029-2
   Ghouri Yezaz Ahmed, 2017, J Carcinog, V16, P1, DOI 10.4103/jcar.JCar_9_16
   Greaves DR, 1997, J EXP MED, V186, P837, DOI 10.1084/jem.186.6.837
   Hernandez-Bartolome A, 2017, LIVER INT, V37, P1148, DOI 10.1111/liv.13352
   Hou KZ, 2015, WORLD J GASTROENTERO, V21, P475, DOI 10.3748/wjg.v21.i2.475
   Ignacio RMC, 2016, PLOS ONE, V11, DOI 10.1371/journal.pone.0164189
   Iwasaki A, 2000, J EXP MED, V191, P1381, DOI 10.1084/jem.191.8.1381
   Karidis NP, 2015, GASTROENT RES PRACT, V2015, DOI 10.1155/2015/654105
   KOHN EC, 1995, P NATL ACAD SCI USA, V92, P1307, DOI 10.1073/pnas.92.5.1307
   Ladner SK, 1997, ANTIMICROB AGENTS CH, V41, P1715, DOI 10.1128/AAC.41.8.1715
   Lakka SS, 2005, BRAIN PATHOL, V15, P327
   Lebosse F, 2017, J HEPATOL, V66, P897, DOI 10.1016/j.jhep.2016.12.024
   LEE S, 2017, SCI REP UK, V7
   Liakouli V., 2018, MOD RHEUMATOL, P1
   Lian JQ, 2014, HEPAT MON, V14, DOI 10.5812/hepatmon.18892
   Liu B., 2016, ACTA BIOCH BIOPHYS S, V48
   Liu K, 2017, CLIN TRANSL GASTROEN, V8, DOI 10.1038/ctg.2017.28
   Mazzanti R, 1997, HEPATOLOGY, V25, P229, DOI 10.1002/hep.510250142
   Messerini L, 2004, J CLIN PATHOL, V57, P867, DOI 10.1136/jcp.2003.015784
   Mony JT, 2014, FRONT CELL NEUROSCI, V8, DOI 10.3389/fncel.2014.00187
   Moradpour D, 2007, NAT REV MICROBIOL, V5, P453, DOI 10.1038/nrmicro1645
   Owen JL, 2013, FRONT PHYSIOL, V4, DOI 10.3389/fphys.2013.00159
   Pei RJ, 2011, J GEN VIROL, V92, P2237, DOI 10.1099/vir.0.032581-0
   Potente M, 2017, NAT REV MOL CELL BIO, V18, P477, DOI 10.1038/nrm.2017.36
   Presta M, 2017, PHARMACOL THERAPEUT, V179, P171, DOI 10.1016/j.pharmthera.2017.05.013
   Ridiandries A, 2016, INT J MOL SCI, V17, DOI 10.3390/ijms17111856
   Ronca R, 2017, MED RES REV
   Salcedo R, 2000, BLOOD, V96, P34, DOI 10.1182/blood.V96.1.34.013a49_34_40
   Salcedo R, 2001, J IMMUNOL, V166, P7571, DOI 10.4049/jimmunol.166.12.7571
   Scheel TKH, 2013, NAT MED, V19, P837, DOI 10.1038/nm.3248
   Schutyser E, 2003, CYTOKINE GROWTH F R, V14, P409, DOI 10.1016/S1359-6101(03)00049-2
   Soliman HH, 2012, INT J BIOL MARKER, V27, pE125, DOI 10.5301/JBM.2012.9097
   Stamatovic SM, 2006, J IMMUNOL, V177, P2651, DOI 10.4049/jimmunol.177.4.2651
   Takeda H, 2017, J GASTROENTEROL, V52, P26, DOI 10.1007/s00535-016-1273-2
   Xuan WJ, 2015, J LEUKOCYTE BIOL, V97, P61, DOI 10.1189/jlb.1A0314-170R
   ZHANG MH, 2017, SCI REP UK, V0007
   Zhu CL, 2014, MOL MED REP, V9, P2010, DOI 10.3892/mmr.2014.2039
NR 46
TC 22
Z9 22
U1 1
U2 12
PU ELSEVIER INC
PI SAN DIEGO
PA 525 B STREET, STE 1900, SAN DIEGO, CA 92101-4495 USA
SN 0014-4827
EI 1090-2422
J9 EXP CELL RES
JI Exp. Cell Res.
PD NOV 15
PY 2018
VL 372
IS 2
BP 168
EP 177
DI 10.1016/j.yexcr.2018.09.023
PG 10
WC Oncology; Cell Biology
WE Science Citation Index Expanded (SCI-EXPANDED)
SC Oncology; Cell Biology
GA GY5NG
UT WOS:000448624200010
PM 30287142
DA 2022-05-02
ER

PT J
AU Wang, YL
   Cai, J
   Li, ZJ
   Li, JP
   Chen, GM
   Chen, SQ
   Li, SJ
   Yuan, Z
   Shu, P
AF Wang, Yulan
   Cai, Jing
   Li, Zhengjun
   Li, Jianping
   Chen, Guangmei
   Chen, Siqing
   Li, Shujie
   Yuan, Zheng
   Shu, Peng
TI Effects of Ginsenosides on Microvascular and Immune Microenvironment and
   Prognosis of Hepatocellular Carcinoma
SO INDIAN JOURNAL OF PHARMACEUTICAL SCIENCES
LA English
DT Article
DE Ginsenoside; hepatocellular carcinoma; immune cells; tumor
ID CANCER CELL-PROLIFERATION; LONG NONCODING RNA; BETA-CATENIN GENE;
   COMPOUND K; LIVER; PROGRESSION; INHIBITION; PROTECTION; FIBROSIS;
   INVASION
AB To investigate the effects of ginsenosides on the microvascular and immune microenvironment of hepatocellular carcinoma rats and analyzes the relationship on the prognosis of patients with hepatocellular carcinoma. 60 patients with hepatocellular carcinoma were collected and randomly divided into control and treatment group in our hospital from January 2018 to January 2020 and clinical symptoms improvement and adverse reactions were compared and analyzed. 60 rats were randomly divided into ginsenoside, control and model group. The immune cell infiltration and microvascular density were detected and analyzed. In animal studies, the infiltration of cluster of differentiation 3(+), cluster of differentiation 4(+), cluster of differentiation 8(+) and forkhead box P3(+) T lymphocytes increased significantly while the transforming growth factor beta 1 value decreased significantly after treatment with ginsenoside. Clinically, the patients in the treatment group showed significant improvement in their conscious symptoms and higher treatment efficiency while the adverse reactions such as decrease of white blood cell, decrease of hemoglobin, decrease of platelet, nausea and vomiting and low fever than that of in control group. In hepatocellular carcinoma model, ginsenosides induced lymphocyte infiltration and inhibited tumor angiogenesis to exert anti-tumor effects. And ginsenoside has both anti-tumor and quality of life effects and has good efficacy in the treatment of advanced primary hepatocellular carcinoma.
C1 [Wang, Yulan; Chen, Guangmei; Chen, Siqing; Yuan, Zheng] Nanjing Univ Chinese Med, Affiliated Hosp, Dept Infect Dis, Nanjing 210029, Jiangsu, Peoples R China.
   [Cai, Jing] First Peoples Hosp Longquanyi Dist, Dept Hematol & Oncol, Chengdu 610100, Sichuan, Peoples R China.
   [Li, Zhengjun] Nanjing Univ Chinese Med, Affiliated Hosp, Dept Radiol, Nanjing 210029, Jiangsu, Peoples R China.
   [Li, Jianping] Yancheng 1 Peoples Hosp, Dept Med Oncol, Yancheng 224006, Jiangsu, Peoples R China.
   [Li, Shujie] Fujian Med Univ Union Hosp, Dept Tradit Chinese Med, Fuzhou 350001, Fujian, Peoples R China.
   [Shu, Peng] Nanjing Univ Chinese Med, Affiliated Hosp, Dept Oncol, 155 Han zhong Rd, Nanjing 210029, Jiangsu, Peoples R China.
RP Shu, P (corresponding author), Nanjing Univ Chinese Med, Affiliated Hosp, Dept Oncol, 155 Han zhong Rd, Nanjing 210029, Jiangsu, Peoples R China.
EM shupengnjucm@163.com
FU Pilot Gastric Cancer Project of Clinical Cooperation of Traditional
   Chinese and Western Medicine for Major and Difficult Diseases; Open
   Projects of the Discipline of Chinese Medicine of Nanjing University of
   Chinese Medicine; Subject of Academic priority discipline of Jiangsu
   Higher Education Institutions [ZYX03KF020]; National Administration of
   Traditional Chinese Medicine; 2019 Project of Building Evidence Based
   Practice Capacity for TCM [2019XZZX-ZL003]; Jiangsu Provincial
   Commission of Health and Family Planning [Q2017003]
FX This work was supported by The Pilot Gastric Cancer Project of Clinical
   Cooperation of Traditional Chinese and Western Medicine for Major and
   Difficult Diseases, The Open Projects of the Discipline of Chinese
   Medicine of Nanjing University of Chinese Medicine, The Subject of
   Academic priority discipline of Jiangsu Higher Education Institutions
   (No. ZYX03KF020), The National Administration of Traditional Chinese
   Medicine, 2019 Project of Building Evidence Based Practice Capacity for
   TCM (No. 2019XZZX-ZL003) and The Jiangsu Provincial Commission of Health
   and Family Planning (No. Q2017003). Yulan Wang and Jing Cai are
   contributed equally to this work. Peng Shu and Guangmei Chen are
   considered co-correspondings.
CR Cave M, 2007, J NUTR BIOCHEM, V18, P184, DOI 10.1016/j.jnutbio.2006.12.006
   Chan SF, 2012, CANCER LETT, V320, P23, DOI 10.1016/j.canlet.2012.01.024
   Coelho VD, 2010, INT J MED SCI, V7, P1
   de La Coste A, 1998, P NATL ACAD SCI USA, V95, P8847
   Fang Y, 2013, PLOS ONE, V8, DOI 10.1371/journal.pone.0073004
   Faria M, 2017, PLOS ONE, V12, DOI 10.1371/journal.pone.0172689
   Harder JM, 2013, CELL DEATH DIFFER, V20, P182, DOI 10.1038/cdd.2012.119
   Huang JL, 2014, CARCINOGENESIS, V35, P507, DOI 10.1093/carcin/bgt405
   Jameel NM, 2010, LIVER TRANSPLANT, V16, P1400, DOI 10.1002/lt.22172
   Kasinski AL, 2011, NAT REV CANCER, V11, P849, DOI 10.1038/nrc3166
   Lee IK, 2010, INT J MOL SCI, V11, P4916, DOI 10.3390/ijms11124916
   Lee Y, 2010, PROG MOL BIOL TRANSL, V97, P151, DOI 10.1016/B978-0-12-385233-5.00006-4
   Li CS, 2009, AAPS J, V11, P747, DOI 10.1208/s12248-009-9145-9
   Liang B, 2010, J VASC INTERV RADIOL, V21, P1565, DOI 10.1016/j.jvir.2010.05.028
   Lu CC, 2017, ONCOL LETT, V13, P573, DOI 10.3892/ol.2016.5479
   Shimizu K, 2008, J GASTROENTEROL, V43, P823, DOI 10.1007/s00535-008-2249-7
   Son G, 2009, HEPATOLOGY, V50, P1512, DOI 10.1002/hep.23186
   Su YC, 2010, J IMMUNOL, V185, P7498, DOI 10.4049/jimmunol.1002606
   Sun JY, 2012, BIOCHEM BIOPH RES CO, V420, P787, DOI 10.1016/j.bbrc.2012.03.075
   Wang F, 2015, ONCOTARGET, V6, P7899, DOI 10.18632/oncotarget.3219
   Wang ZL, 2013, GLAND SURG, V2, P25, DOI 10.3978/j.issn.2227-684X.2013.02.07
   Woo DK, 2001, INT J CANCER, V95, P108, DOI 10.1002/1097-0215(20010320)95:2<108::AID-IJC1019>3.3.CO;2-R
   Xia XW, 2013, ACTA RADIOL, V54, P684, DOI 10.1177/0284185113480072
   Xie F, 2017, ONCOTARGETS THER, V10, P885, DOI 10.2147/OTT.S122992
   Xu L, 2015, J HEPATOL, V63, P122, DOI 10.1016/j.jhep.2015.02.034
   Yuan JH, 2014, CANCER CELL, V25, P666, DOI 10.1016/j.ccr.2014.03.010
   Zaman MS, 2012, PLOS ONE, V7, DOI 10.1371/journal.pone.0031060
   Zhou W, 2008, J SEP SCI, V31, P921, DOI 10.1002/jssc.200700406
NR 28
TC 0
Z9 0
U1 1
U2 1
PU INDIAN PHARMACEUTICAL ASSOC
PI MUMBAI
PA KALINA, SANTA CRUZ EAST, MUMBAI, 00000, INDIA
SN 0250-474X
EI 1998-3743
J9 INDIAN J PHARM SCI
JI Indian J. Pharm. Sci.
PY 2021
VL 83
SI 5
BP 161
EP 168
DI 10.36468/pharmaceutical-sciences.spl.347
PG 8
WC Pharmacology & Pharmacy
WE Science Citation Index Expanded (SCI-EXPANDED)
SC Pharmacology & Pharmacy
GA XT8QK
UT WOS:000733845400025
OA Bronze
DA 2022-05-02
ER

PT J
AU Nitta, H
   Allard, MA
   Sebagh, M
   Golse, N
   Ciacio, O
   Pittau, G
   Vibert, E
   Cunha, AS
   Cherqui, D
   Castaing, D
   Bismuth, H
   Baba, H
   Adam, R
AF Nitta, Hidetoshi
   Allard, Marc-Antoine
   Sebagh, Mylene
   Golse, Nicolas
   Ciacio, Oriana
   Pittau, Gabriella
   Vibert, Eric
   Sa Cunha, Antonio
   Cherqui, Daniel
   Castaing, Denis
   Bismuth, Henri
   Baba, Hideo
   Adam, Rene
TI Ideal Surgical Margin to Prevent Early Recurrence After Hepatic
   Resection for Hepatocellular Carcinoma
SO WORLD JOURNAL OF SURGERY
LA English
DT Article
ID PORTAL-VEIN EMBOLIZATION; RISK-FACTORS; MICROVASCULAR INVASION; CURATIVE
   RESECTION; CIRRHOTIC-PATIENTS; LIVER RESECTION; HEPATECTOMY; SURVIVAL;
   TRANSPLANTATION; PREDICTORS
AB Backgrounds and Aims Postoperative early recurrence after hepatic resection for hepatocellular carcinoma (HCC) poses a challenge to surgeons, and the effect of a surgical margin is still controversial. This study aimed to identify an ideal margin to prevent early recurrence. Methods A total of 226 consecutive patients who underwent primary curative hepatic resection for solitary and primary HCC were enrolled. The definition of early recurrence was determined using the minimum P value approach. Logistic regression analysis was used to identify the risk factors of early recurrence. The receiver-operating characteristic (ROC) curve was used to identify the optimal cut-off of the surgical margin and early recurrence. Results Recurrence within 8 months induced the poorest overall survival (P = 2x10(-15)). ROC analysis showed that the optimal cut-off value of the surgical margin was 7 mm. The risk factors of early recurrence (<= 8-month recurrence) were preoperative alpha-fetoprotein levels >= 100 ng/ml (Odds ratio [OR] 4.92 [2.28-10.77], P < 0.0001) and a surgical margin < 7 mm (OR 3.09 [1.26-8.85], P = 0.01) by multivariable analysis. The probability of early recurrence ranged from 5.0% in the absence of any factors to 43.5% in the presence of both factors. Among patients with alpha-fetoprotein levels >= 100 ng/ml, non-capsule formation, or microvascular invasion, there was a significant difference in 5-year overall survival between surgical margins of Conclusions A > 7-mm margin is important to prevent early recurrence. Patients with HCC and alpha-fetoprotein levels > 100 ng/ml, non-capsule formation, or microvascular invasion may have a survival benefit from a >= 7-mm margin.
C1 [Nitta, Hidetoshi; Allard, Marc-Antoine; Sebagh, Mylene; Golse, Nicolas; Ciacio, Oriana; Pittau, Gabriella; Vibert, Eric; Sa Cunha, Antonio; Cherqui, Daniel; Castaing, Denis; Bismuth, Henri; Adam, Rene] Univ Paris Sud, Hop Paul Brousse, AP HP, Ctr Hepatobiliaire,Inserm,U935, 9 Ave Paul Vaillant Couturier, F-94804 Villejuif, France.
   [Nitta, Hidetoshi; Allard, Marc-Antoine; Sebagh, Mylene; Golse, Nicolas; Ciacio, Oriana; Pittau, Gabriella; Vibert, Eric; Sa Cunha, Antonio; Cherqui, Daniel; Castaing, Denis; Bismuth, Henri; Adam, Rene] Univ Paris Sud, U1193, 9 Ave Paul Vaillant Couturier, F-94804 Villejuif, France.
   [Nitta, Hidetoshi; Baba, Hideo] Kumamoto Univ, Grad Sch Life Sci, Dept Gastroenterol Surg, Kumamoto, Japan.
RP Nitta, H (corresponding author), Univ Paris Sud, Hop Paul Brousse, AP HP, Ctr Hepatobiliaire,Inserm,U935, 9 Ave Paul Vaillant Couturier, F-94804 Villejuif, France.; Nitta, H (corresponding author), Univ Paris Sud, U1193, 9 Ave Paul Vaillant Couturier, F-94804 Villejuif, France.; Nitta, H (corresponding author), Kumamoto Univ, Grad Sch Life Sci, Dept Gastroenterol Surg, Kumamoto, Japan.
EM hnitta5085@gmail.com
RI sa cunha, antonio/B-5781-2012
OI sa cunha, antonio/0000-0003-4015-5368
CR Adam R, 2012, ANN SURG, V256, P883, DOI 10.1097/SLA.0b013e318273bad0
   Azoulay D, 2000, ANN SURG, V232, P665, DOI 10.1097/00000658-200011000-00008
   Bruix J, 2011, HEPATOLOGY, V53, P1020, DOI 10.1002/hep.24199
   Cabibbo G, 2017, J HEPATOL, V67, P65, DOI 10.1016/j.jhep.2017.01.033
   Cescon M, 2009, ANN SURG, V249, P995, DOI 10.1097/SLA.0b013e3181a63c74
   Chau GY, 1997, J SURG ONCOL, V66, P122, DOI 10.1002/(SICI)1096-9098(199710)66:2<122::AID-JSO9>3.3.CO;2-R
   CHEN MF, 1994, ARCH SURG-CHICAGO, V129, P738
   Farges O, 2003, ANN SURG, V237, P208, DOI 10.1097/00000658-200302000-00010
   Forner A, 2012, LANCET, V379, P1245, DOI 10.1016/S0140-6736(11)61347-0
   Hallet J, 2015, J HEPATO-BIL-PAN SCI, V22, P353, DOI 10.1002/jhbp.220
   Ibrahim JG, 2012, J CLIN ONCOL, V30, P3297, DOI 10.1200/JCO.2011.38.7589
   Ikeda M, 2009, ANN SURG, V250, P199, DOI 10.1097/SLA.0b013e3181a334f9
   Imamura H, 2003, J HEPATOL, V38, P200, DOI 10.1016/S0168-8278(02)00360-4
   Janssen KJM, 2010, J CLIN EPIDEMIOL, V63, P721, DOI 10.1016/j.jclinepi.2009.12.008
   Jeng KS, 2013, AM J SURG, V206, P64, DOI 10.1016/j.amjsurg.2012.06.010
   Kaibori M, 2010, J SURG ONCOL, V102, P462, DOI 10.1002/jso.21631
   Knowles SA, 2015, INT J SURG, V20, P101, DOI 10.1016/j.ijsu.2015.05.052
   Kobayashi Akira, 2008, J Hepatobiliary Pancreat Surg, V15, P515, DOI 10.1007/s00534-007-1293-7
   Kudo M, 2011, DIGEST DIS, V29, P339, DOI 10.1159/000327577
   LAI ECS, 1991, WORLD J SURG, V15, P141, DOI 10.1007/BF01658988
   Lee JW, 2016, WORLD J SURG, V40, P1429, DOI 10.1007/s00268-016-3421-5
   Lee KT, 2012, J FORMOS MED ASSOC, V111, P160, DOI 10.1016/j.jfma.2011.02.002
   Li ZH, 2016, MEDICINE, V95, DOI 10.1097/MD.0000000000004224
   Lim KC, 2011, ANN SURG, V254, P108, DOI 10.1097/SLA.0b013e31821ad884
   Matsui Y, 2007, ARCH SURG-CHICAGO, V142, P596, DOI 10.1001/archsurg.142.7.596
   Mullin EJ, 2005, AM J SURG, V190, P87, DOI 10.1016/j.amjsurg.2005.01.043
   Nitta H, 2019, SURGERY, V165, P1168, DOI 10.1016/j.surg.2019.01.012
   Omata M, 2010, HEPATOL INT, V4, P439, DOI 10.1007/s12072-010-9165-7
   Park JH, 2006, AM J SURG, V192, P29, DOI 10.1016/j.amjsurg.2005.11.010
   Poon RTP, 2000, ANN SURG, V231, P544, DOI 10.1097/00000658-200004000-00014
   Rodriguez-Peralvarez M, 2013, ANN SURG ONCOL, V20, P325, DOI 10.1245/s10434-012-2513-1
   Sasaki A, 2006, WORLD J SURG, V30, P1567, DOI 10.1007/s00268-005-0249-9
   Sasaki K, 2013, HEPATOL RES, V43, P1295, DOI 10.1111/hepr.12079
   Shi M, 2004, WORLD J SURG, V28, P376, DOI 10.1007/s00268-003-7308-x
   Shi M, 2007, ANN SURG, V245, P36, DOI 10.1097/01.sla.0000231758.07868.71
   Shimoda M, 2016, WORLD J SURG, V40, P2466, DOI 10.1007/s00268-016-3529-7
   Sohn W, 2014, ANN SURG ONCOL, V21, P2429, DOI 10.1245/s10434-014-3621-x
   Vibert E, 2010, AM J TRANSPLANT, V10, P129, DOI 10.1111/j.1600-6143.2009.02750.x
   Wu JC, 2009, J HEPATOL, V51, P890, DOI 10.1016/j.jhep.2009.07.009
   YOSHIDA Y, 1989, ANN SURG, V209, P297, DOI 10.1097/00000658-198903000-00008
NR 40
TC 6
Z9 6
U1 0
U2 1
PU SPRINGER
PI NEW YORK
PA ONE NEW YORK PLAZA, SUITE 4600, NEW YORK, NY, UNITED STATES
SN 0364-2313
EI 1432-2323
J9 WORLD J SURG
JI World J.Surg.
PD APR
PY 2021
VL 45
IS 4
BP 1159
EP 1167
DI 10.1007/s00268-020-05881-9
EA JAN 2021
PG 9
WC Surgery
WE Science Citation Index Expanded (SCI-EXPANDED)
SC Surgery
GA QP8DO
UT WOS:000604069000002
PM 33386452
DA 2022-05-02
ER

PT J
AU Cuccurullo, V
   Di Stasio, GD
   Mazzarella, G
   Cascini, GL
AF Cuccurullo, Vincenzo
   Di Stasio, Giuseppe Danilo
   Mazzarella, Giuseppe
   Cascini, Giuseppe Lucio
TI Microvascular Invasion in HCC: The Molecular Imaging Perspective
SO CONTRAST MEDIA & MOLECULAR IMAGING
LA English
DT Review
ID CONTRAST-ENHANCED ULTRASOUND; STAGE HEPATOCELLULAR-CARCINOMA;
   POSITRON-EMISSION-TOMOGRAPHY; FOCAL LIVER-LESIONS; F-18-FDG PET/CT;
   MILAN CRITERIA; COMPUTED-TOMOGRAPHY; ALPHA-FETOPROTEIN; TRANSPLANTATION;
   DIAGNOSIS
AB Hepatocellular carcinoma represents the most frequent primary liver tumor; curative options are only surgical resection and liver transplantation. From 1996, Milan Criteria are applied in consideration of patients with cirrhosis and hepatocellular for liver transplantation; nonetheless, more recently, Milan Criteria have been criticized because they appear over conservative. Apart from number and size of lesions and biomarker levels, which already have been associated with poorer prognosis, overall survival and recurrence rates after transplantation are affected also by the presence of vascular invasion. Microvascular invasion suggests a poor prognosis but it is often hard to detect before transplant. Diagnostic imaging and tumor markers may play an important role and become the main tools to define microvascular invasion. In particular, a possible role could be found for computed tomography, magnetic resonance imaging, and positron emission tomography. In this paper, we analyze the possible role of positron emission tomography as a preoperative imaging biomarker capable of predicting microvascular invasion in patients with hepatocellular carcinoma and thus selecting optimal candidates for liver transplantation.
C1 [Cuccurullo, Vincenzo; Di Stasio, Giuseppe Danilo] Univ Campania Luigi Vanvitelli, Dept Precis Med, Nucl Med Unit, Naples, Italy.
   [Mazzarella, Giuseppe; Cascini, Giuseppe Lucio] Magna Graecia Univ Catanzaro, Dept Diagnost Imaging, Nucl Med Unit, Catanzaro, Italy.
RP Cuccurullo, V (corresponding author), Univ Campania Luigi Vanvitelli, Dept Precis Med, Nucl Med Unit, Naples, Italy.
EM vincenzo.cuccurullo@unicampania.it
OI cascini, giuseppe lucio/0000-0003-0332-2606; CUCCURULLO,
   Vincenzo/0000-0003-0474-7163
CR Ahn SY, 2015, ABDOM IMAGING, V40, P843, DOI 10.1007/s00261-014-0256-0
   Artul S, 2017, J CLIN IMAG SCI, V7, DOI 10.4103/jcis.JCIS_79_17
   Asman Y, 2015, LIVER TRANSPLANT, V21, P572, DOI 10.1002/lt.24083
   Ayuso C, 2018, EUR J RADIOL, V101, P72, DOI 10.1016/j.ejrad.2018.01.025
   Boussouar S, 2016, CANCER IMAGING, V16, DOI 10.1186/s40644-016-0062-8
   Chandarana H, 2011, AM J ROENTGENOL, V196, P1083, DOI 10.2214/AJR.10.4720
   Chen CY, 2017, J BIOL REG HOMEOS AG, V31, P1029
   Chen Y, 2017, ONCOL LETT, V14, P4213, DOI 10.3892/ol.2017.6656
   Chiorean L, 2016, MED PRIN PRACT, V25, P399, DOI 10.1159/000447670
   Chou CT, 2014, AM J ROENTGENOL, V203, pW253, DOI 10.2214/AJR.13.10595
   Chou CT, 2013, WORLD J GASTROENTERO, V19, P7433, DOI 10.3748/wjg.v19.i42.7433
   Ciarmiello A, 2014, CURR RADIOPHARM, V7, P5, DOI 10.2174/1874471007666140821152401
   Cong WM, 2016, WORLD J GASTROENTERO, V22, P9279, DOI 10.3748/wjg.v22.i42.9279
   Coskun M, 2017, EXP CLIN TRANSPLANT, V15, P36, DOI 10.6002/ect.TOND16.L10
   Cuccurullo V, 2013, CURR RADIOPHARM, V6, P41, DOI 10.2174/1874471011306010007
   D'Onofrio M, 2015, AM J ROENTGENOL, V205, pW56, DOI 10.2214/AJR.14.14203
   Daher S., 2018, J CLIN EXPT HEPATOLO, V6, P1
   Detry O, 2015, WORLD J GASTROENTERO, V21, P3049, DOI 10.3748/wjg.v21.i10.3049
   Donswijk ML, 2014, PET CLIN, V9, P421, DOI 10.1016/j.cpet.2014.07.001
   Erridge S, 2017, BRIT J SURG, V104, P1433, DOI 10.1002/bjs.10597
   Esnaola NF, 2002, J GASTROINTEST SURG, V6, P224, DOI 10.1016/S1091-255X(01)00015-4
   Etik DO, 2017, EXP CLIN TRANSPLANT, V15, P31, DOI 10.6002/ect.TOND16.L9
   Faber W, 2014, DIGEST SURG, V31, P204, DOI 10.1159/000365257
   Finn RS, 2018, HEPATOLOGY, V67, P422, DOI 10.1002/hep.29486
   Fujiki M, 2009, AM J TRANSPLANT, V9, P2362, DOI 10.1111/j.1600-6143.2009.02783.x
   Fujiki M, 2014, WORLD J GASTROENTERO, V20, P5308, DOI 10.3748/wjg.v20.i18.5308
   Gunsar F, 2017, EXP CLIN TRANSPLANT, V15, P59, DOI 10.6002/ect.TOND16.L16
   Haug AR, 2017, Q J NUCL MED MOL IM, V61, P292, DOI 10.23736/S1824-4785.17.02994-6
   He MN, 2017, WORLD J GASTROENTERO, V23, P7765, DOI 10.3748/wjg.v23.i43.7765
   Hyun SH, 2018, EUR J NUCL MED MOL I, V45, P720, DOI 10.1007/s00259-017-3880-4
   Imai K, 2018, ANTICANCER RES, V38, P1053, DOI 10.21873/anticanres.12322
   Jakhete N, 2016, EXP CLIN TRANSPLANT, V14, P14, DOI 10.6002/ect.tondtdtd2016.L17
   Kim AY, 2018, J HEPATOL, V68, P1144, DOI 10.1016/j.jhep.2018.01.024
   Kim TK, 2017, CLIN MOL HEPATOL, V23, P280, DOI 10.3350/cmh.2017.0037
   Kitson SL, 2017, ANTI-CANCER AGENT ME, V17, P311, DOI 10.2174/1871520616666160926115008
   Kornberg A, 2017, J CLIN TRANSL HEPATO, V5, P224, DOI 10.14218/JCTH.2017.00014
   Kulik L, 2018, HEPATOLOGY, V67, P381, DOI 10.1002/hep.29485
   Lee DH, 2016, EUR J RADIOL, V85, P2090, DOI 10.1016/j.ejrad.2016.09.026
   Lim KC, 2011, ANN SURG, V254, P108, DOI 10.1097/SLA.0b013e31821ad884
   Mansi L, 2012, EUR J NUCL MED MOL I, V39, P1519, DOI 10.1007/s00259-012-2185-x
   Mazzaferro V, 1996, NEW ENGL J MED, V334, P693, DOI 10.1056/NEJM199603143341104
   Mazzaferro V, 2018, LIVER TRANSPLANT, V24, P98, DOI 10.1002/lt.24963
   Mazzaferro V, 2011, LIVER TRANSPLANT, V17, pS44, DOI 10.1002/lt.22365
   Min JH, 2018, ABDOM RADIOL, V43, P2309, DOI 10.1007/s00261-018-1480-9
   Min JH, 2015, EUR J RADIOL, V84, P1036, DOI 10.1016/j.ejrad.2015.03.002
   Ozgun G, 2017, EXP CLIN TRANSPLANT, V15, P50, DOI 10.6002/ect.TOND16.L12
   Parikh ND, 2015, LIVER TRANSPLANT, V21, P1142, DOI 10.1002/lt.24169
   Perumpail BJ, 2017, WORLD J GASTROENTERO, V23, P8263, DOI 10.3748/wjg.v23.i47.8263
   Raoul JL, 2014, LIVER CANCER, V3, P439, DOI 10.1159/000343872
   Roayaie S, 2013, HEPATOLOGY, V57, P1426, DOI 10.1002/hep.25832
   Sacco R, 2014, FUTURE ONCOL, V10, P2073, DOI [10.2217/FON.14.92, 10.2217/fon.14.92]
   Selcuk H, 2017, EXP CLIN TRANSPLANT, V15, P45, DOI 10.6002/ect.TOND16.L11
   Shah SA, 2007, J GASTROINTEST SURG, V11, P464, DOI 10.1007/s11605-006-0033-7
   Shin SK, 2017, MEDICINE, V96, DOI 10.1097/MD.0000000000007761
   Shin SK, 2017, MEDICINE, V96, DOI 10.1097/MD.0000000000007278
   Sumie S, 2008, ANN SURG ONCOL, V15, P1375, DOI 10.1245/s10434-008-9846-9
   Sumie S, 2014, ANN SURG ONCOL, V21, P1002, DOI 10.1245/s10434-013-3376-9
   Tai CJ, 2016, J GASTROINTEST LIVER, V25, P499, DOI 10.15403/jgld.2014.1121.254.tai
   Toso C, 2015, HEPATOLOGY, V62, P158, DOI 10.1002/hep.27787
   Viveiros A, 2017, TRANSL GASTROENT HEP, V2, DOI 10.21037/tgh.2017.07.03
   Wu B, 2017, HELL J NUCL MED, V20, P79, DOI 10.1967/s002449910511
   Xu PJ, 2014, J GASTROEN HEPATOL, V29, P330, DOI 10.1111/jgh.12358
   Yang CB, 2017, EUR J RADIOL, V95, P222, DOI 10.1016/j.ejrad.2017.08.022
   Yang C, 2018, ABDOM RADIOL, V43, P2295, DOI 10.1007/s00261-018-1469-4
   Yao FY, 2016, HEPATOLOGY, V63, P1014, DOI 10.1002/hep.28139
   Yao FY, 2015, HEPATOLOGY, V61, P1968, DOI 10.1002/hep.27752
   Zhang XF, 2018, J GASTROEN HEPATOL, V33, P347, DOI 10.1111/jgh.13843
   Zhao H, 2017, ONCOTARGET, V8, P61203, DOI 10.18632/oncotarget.18049
   Zhu W, 2017, ULTRASOUND MED BIOL, V43, P1571, DOI 10.1016/j.ultrasmedbio.2017.04.003
NR 69
TC 18
Z9 20
U1 2
U2 6
PU WILEY-HINDAWI
PI LONDON
PA ADAM HOUSE, 3RD FL, 1 FITZROY SQ, LONDON, WIT 5HE, ENGLAND
SN 1555-4309
EI 1555-4317
J9 CONTRAST MEDIA MOL I
JI Contrast Media Mol. Imaging
PY 2018
AR UNSP 9487938
DI 10.1155/2018/9487938
PG 10
WC Radiology, Nuclear Medicine & Medical Imaging
WE Science Citation Index Expanded (SCI-EXPANDED)
SC Radiology, Nuclear Medicine & Medical Imaging
GA GX2EK
UT WOS:000447531200001
PM 30402046
OA Green Published, gold, Green Submitted
DA 2022-05-02
ER

PT J
AU Hyun, SH
   Eo, JS
   Song, BI
   Lee, JW
   Na, SJ
   Hong, IK
   Oh, JK
   Chung, YA
   Kim, TS
   Yun, M
AF Hyun, Seung Hyup
   Eo, Jae Seon
   Song, Bong-Il
   Lee, Jeong Won
   Na, Sae Jung
   Hong, Il Ki
   Oh, Jin Kyoung
   Chung, Yong An
   Kim, Tae-Sung
   Yun, Mijin
TI Preoperative prediction of microvascular invasion of hepatocellular
   carcinoma using F-18-FDG PET/CT: a multicenter retrospective cohort
   study
SO EUROPEAN JOURNAL OF NUCLEAR MEDICINE AND MOLECULAR IMAGING
LA English
DT Article
DE FDGPET/CT; Hepatocellular carcinoma; Standardized uptake value;
   Microvascular invasion; Multicenter trial
ID LIVER-TRANSPLANTATION; TUMOR RECURRENCE; RESECTION; TOMOGRAPHY; MODEL
AB Purpose The aim of this study was to assess the potential of tumor F-18-fluorodeoxyglucose (FDG) avidity as a preoperative imaging biomarker for the prediction of microvascular invasion (MVI) of hepatocellular carcinoma (HCC).
   Methods One hundred and fifty-eight patients diagnosed with Barcelona Clinic Liver Cancer stages 0 or A HCC (median age, 57 years; interquartile range, 50-64 years) who underwent F-18-FDG positron emission tomography with computed tomography (PET/CT) before curative surgery at seven university hospitals were included. Tumor FDG avidity was measured by tumor-to-normal liver standardized uptake value ratio (TLR) of the primary tumor on FDG PET/CT imaging. Logistic regression analysis was performed to identify significant parameters associated with MVI. The predictive performance of TLR and other clinical variables was assessed using receiver operating characteristic (ROC) curve analysis.
   Results MVI was present in 76 of 158 patients with HCCs (48.1%). Multivariable logistic regression analysis revealed that TLR, serum alpha-fetoprotein (AFP) level, and tumor size were significantly associated with the presence of MVI (P < 0.001). Multinodularity was not significantly associated with MVI (P = 0.563). The area under the ROC curve (AUC) for predicting the presence of MVI was best with TLR (AUC = 0.704), followed by tumor size (AUC = 0.685) and AFP (AUC = 0.670). We were able to build an improved prediction model combining TLR, tumor size, and AFP by using multivariable logistic regression modeling (AUC = 0.756).
   Conclusions Tumor FDG avidity measured by TLR on FDG PET/CT is a preoperative imaging biomarker for the prediction of MVI in patients with HCC.
C1 [Hyun, Seung Hyup] Sungkyunkwan Univ, Sch Med, Samsung Med Ctr, Dept Nucl Med, Seoul, South Korea.
   [Eo, Jae Seon] Korea Univ, Coll Med, Guro Hosp, Dept Nucl Med, Seoul, South Korea.
   [Song, Bong-Il] Keimyung Univ, Sch Med, Dongsan Med Ctr, Dept Nucl Med, Daegu, South Korea.
   [Lee, Jeong Won] Catholic Kwandong Univ, Coll Med, Int St Marys Hosp, Dept Nucl Med, Incheon, South Korea.
   [Na, Sae Jung] Catholic Univ Korea, Uijeongbu St Marys Hosp, Dept Nucl Med, Seoul, South Korea.
   [Hong, Il Ki] Kyung Hee Univ, Kyung Hee Univ Hosp, Sch Med, Dept Nucl Med, Seoul, South Korea.
   [Oh, Jin Kyoung; Chung, Yong An] Catholic Univ Korea, Coll Med, Incheon St Marys Hosp, Dept Nucl Med, Incheon, South Korea.
   [Kim, Tae-Sung] Natl Canc Ctr, Res Inst & Hosp, Dept Nucl Med, Goyang, South Korea.
   [Yun, Mijin] Yonsei Univ, Coll Med, Dept Nucl Med, Seoul, South Korea.
RP Song, BI (corresponding author), Keimyung Univ, Sch Med, Dongsan Med Ctr, Dept Nucl Med, Daegu, South Korea.; Yun, M (corresponding author), Yonsei Univ, Coll Med, Dept Nucl Med, Seoul, South Korea.
EM song@dsmc.or.kr; yunmijin@yuhs.ac
RI Lee, Jeong Won/AAC-4169-2022
OI Yun, Mijin/0000-0002-1712-163X; Eo, Jae Seon/0000-0003-3273-5661
FU Korean Society of Nuclear Medicine Clinical Trial Network (KSNM CTN) -
   Korean Society of Nuclear Medicine [KSNM-CTN-2014-02-1]; Korea
   University Guro Hospital Grant [O1700461]; National Research Foundation
   of Korea (NRF) - Korea Government (MSIP)National Research Foundation of
   Korea [2014R1A5A2010008]
FX This research was supported by the Korean Society of Nuclear Medicine
   Clinical Trial Network (KSNM CTN) working group funded by the Korean
   Society of Nuclear Medicine (KSNM-CTN-2014-02-1), the Korea University
   Guro Hospital Grant (O1700461), and the National Research Foundation of
   Korea (NRF) Grant funded by the Korea Government (MSIP) (No.
   2014R1A5A2010008).
CR Ahn SY, 2015, ABDOM IMAGING, V40, P843, DOI 10.1007/s00261-014-0256-0
   Cucchetti A, 2014, SURGERY, V155, P512, DOI 10.1016/j.surg.2013.10.009
   DELONG ER, 1988, BIOMETRICS, V44, P837, DOI 10.2307/2531595
   Eo JS, 2014, WORLD J GASTROENTERO, V20, P5375, DOI 10.3748/wjg.v20.i18.5375
   European Assoc Study Liver, 2012, EUR J CANCER, V48, P599, DOI 10.1016/j.ejca.2011.12.021
   Fluss R, 2005, BIOMETRICAL J, V47, P458, DOI 10.1002/bimj.200410135
   Huang YQ, 2016, MEDICINE, V95, DOI 10.1097/MD.0000000000004034
   Kaibori M, 2010, J SURG ONCOL, V102, P462, DOI 10.1002/jso.21631
   Kim BK, 2008, J SURG ONCOL, V97, P246, DOI 10.1002/jso.20953
   Kobayashi T, 2016, J COMPUT ASSIST TOMO, V40, P524, DOI 10.1097/RCT.0000000000000405
   Kornberg A, 2009, TRANSPL P, V41, P2561, DOI 10.1016/j.transproceed.2009.06.115
   Kornberg A, 2009, AM J TRANSPLANT, V9, P592, DOI 10.1111/j.1600-6143.2008.02516.x
   Lee JD, 2004, EUR J NUCL MED MOL I, V31, P1621, DOI 10.1007/s00259-004-1602-1
   Lee JW, 2009, J NUCL MED, V50, P682, DOI 10.2967/jnumed.108.060574
   Liu M, 2016, TRANSL ONCOL, V9, P167, DOI 10.1016/j.tranon.2016.03.002
   Mizuguchi T, 2015, SURG TODAY, V45, P259, DOI 10.1007/s00595-014-0863-y
   Mlynarsky L, 2015, WORLD J HEPATOL, V7, P566, DOI 10.4254/wjh.v7.i3.566
   Parkin DM, 2005, CA-CANCER J CLIN, V55, P74, DOI 10.3322/canjclin.55.2.74
   Renzulli M, 2016, RADIOLOGY, V279, P432, DOI 10.1148/radiol.2015150998
   Rodriguez-Peralvarez M, 2013, ANN SURG ONCOL, V20, P325, DOI 10.1245/s10434-012-2513-1
   Royston P, 2006, STAT MED, V25, P127, DOI 10.1002/sim.2331
   Vitale A, 2014, J HEPATOL, V60, P1165, DOI 10.1016/j.jhep.2014.01.022
   Wu TH, 2016, SURG TODAY, V46, P1275, DOI 10.1007/s00595-016-1320-x
   Zhao H, 2017, EUR J RADIOL, V88, P32, DOI 10.1016/j.ejrad.2016.12.030
   Zhao JK, 2017, MEDICINE, V96, DOI 10.1097/MD.0000000000007754
   Zhao WC, 2013, EJSO-EUR J SURG ONC, V39, P858, DOI 10.1016/j.ejso.2013.04.003
   Zimmerman MA, 2008, ARCH SURG-CHICAGO, V143, P182, DOI 10.1001/archsurg.2007.39
NR 27
TC 29
Z9 35
U1 0
U2 12
PU SPRINGER
PI NEW YORK
PA ONE NEW YORK PLAZA, SUITE 4600, NEW YORK, NY, UNITED STATES
SN 1619-7070
EI 1619-7089
J9 EUR J NUCL MED MOL I
JI Eur. J. Nucl. Med. Mol. Imaging
PD MAY
PY 2018
VL 45
IS 5
BP 720
EP 726
DI 10.1007/s00259-017-3880-4
PG 7
WC Radiology, Nuclear Medicine & Medical Imaging
WE Science Citation Index Expanded (SCI-EXPANDED)
SC Radiology, Nuclear Medicine & Medical Imaging
GA GA3PA
UT WOS:000428240200006
PM 29167923
DA 2022-05-02
ER

PT J
AU Jiang, CJ
   Ma, G
   Liu, QF
   Song, SL
AF Jiang, Chunjuan
   Ma, Guang
   Liu, Qiufang
   Song, Shaoli
TI The value of preoperative F-18-FDG PET metabolic and volumetric
   parameters in predicting microvascular invasion and postoperative
   recurrence of hepatocellular carcinoma
SO NUCLEAR MEDICINE COMMUNICATIONS
LA English
DT Article
DE hepatocellular carcinoma; metabolic tumor volume; microvascular
   invasion; partial hepatectomy; PET; recurrence; total lesion glycolysis
ID TOTAL LESION GLYCOLYSIS; TUMOR VOLUME; FDG PET/CT; TRANSARTERIAL
   CHEMOEMBOLIZATION; LIVER-TRANSPLANTATION; RESECTION; PROGNOSIS;
   SURVIVAL; GROWTH; CANCER
AB Background Microvascular invasion (MVI) is very important in the evaluation of hepatocellular carcinoma (HCC), but diagnosis is determined by postoperative pathology; thus, preoperative noninvasive methods will play an active role. The purpose of the study was to assess the performance of metabolic parameters of preoperative F-18-fluorodeoxyglucose PET/computerized tomography (F-18-FDG PET/CT) in the prediction of MVI and postoperative recurrence in primary hepatocellular carcinoma. Methods We retrospectively collected 72 patients with HCC who have performed F-18-FDG PET/CT scan before partial hepatectomy between 2016 and 2019. We used both normal liver tissue and inferior vena cava as the reference background and combined with clinicopathological features, F-18-FDG PET/CT metabolic and volumetric indices to predict MVI and postoperative recurrence of primary HCC before surgery. Results Twenty-one of the 72 patients recurred, in recurrent cases showed higher maximum standard uptake value (SUVmax), TNR (ratio of tumor SUVmax to mean SUV [SUVmean] of the background tissue), metabolic tumor volume (MTV) and total lesion glycolysis (TLG) than nonrecurrence cases (P < 0.001). All F-18-FDG PET metabolic and volumetric indices for predicting postoperative HCC recurrence were significant on receiver-operating-characteristic (ROC) curve analyses (P < 0.05). TNRIVC, TNRNL, MTVIVC, MTVNL TLG(IVC) and TLG(NL) were significant factors for predicting MVI in HCC (P < 0.05). On multivariate analyses, MVI, SUVmax, TNRIVC, TNRNL, MTVIVC, MTVNL, TLG(IVC) and TLG(NL) (P < 0.05) are independent risk factors for predicting postoperative HCC recurrence. TNRIVC is the most relevant PET/CT parameter for predicting MVI in HCC, and MTVIVC is the most valuable for predicting postoperative HCC recurrence. Moreover, the PET/CT parameters are more accurate for prognosis with inferior vena cava as a reference background than with normal liver tissue. Conclusion F-18-FDG PET/CT metabolic and volumetric indices are effective predictors, and could noninvasively provide more comprehensive predictive information on MVI and postoperative recurrence of primary HCC before surgery.
C1 [Jiang, Chunjuan; Ma, Guang; Liu, Qiufang; Song, Shaoli] Fudan Univ, Shanghai Canc Ctr, Dept Nucl Med, Shanghai 200030, Peoples R China.
   [Jiang, Chunjuan; Ma, Guang; Liu, Qiufang; Song, Shaoli] Fudan Univ, Shanghai Med Coll, Ctr Biomed Imaging, Shanghai, Peoples R China.
   [Jiang, Chunjuan; Ma, Guang; Liu, Qiufang; Song, Shaoli] Fudan Univ, Shanghai Med Coll, Dept Oncol, Shanghai, Peoples R China.
   [Jiang, Chunjuan; Ma, Guang; Liu, Qiufang; Song, Shaoli] Shanghai Engn Res Ctr Mol Imaging Probes, Shanghai, Peoples R China.
RP Song, SL (corresponding author), Fudan Univ, Shanghai Canc Ctr, Dept Nucl Med, Shanghai 200030, Peoples R China.
EM shaoli-song@163.com
FU National Natural Science Foundation of ChinaNational Natural Science
   Foundation of China (NSFC) [81771861, 81971648]; Shanghai Scientific and
   Technological Innovation Program [18410711200, 19142202100]
FX This work was, partially supported by National Natural Science
   Foundation of China (81771861, 81971648) awarded to S.S., and Shanghai
   Scientific and Technological Innovation Program (No. 18410711200,
   19142202100) awarded to S.S.
CR Ahn SY, 2015, ABDOM IMAGING, V40, P843, DOI 10.1007/s00261-014-0256-0
   Ahn SG, 2011, J GASTROINTEST SURG, V15, P2044, DOI 10.1007/s11605-011-1660-1
   Baek YH, 2015, HEPATO-GASTROENTEROL, V62, P383, DOI 10.5754/hge14873
   Boellaard R, 2015, EUR J NUCL MED MOL I, V42, P328, DOI 10.1007/s00259-014-2961-x
   Boellaard R, 2010, EUR J NUCL MED MOL I, V37, P181, DOI 10.1007/s00259-009-1297-4
   Cassim S, 2020, CANCERS, V12, DOI 10.3390/cancers12051119
   Cassim S, 2018, CELL CYCLE, V17, P903, DOI 10.1080/15384101.2018.1460023
   Chandarana H, 2011, AM J ROENTGENOL, V196, P1083, DOI 10.2214/AJR.10.4720
   Choi ES, 2013, EUR J NUCL MED MOL I, V40, P1836, DOI 10.1007/s00259-013-2511-y
   DeBerardinis RJ, 2008, CELL METAB, V7, P11, DOI 10.1016/j.cmet.2007.10.002
   Eguchi S, 2010, WORLD J SURG, V34, P1034, DOI 10.1007/s00268-010-0424-5
   Fonti R, 2012, J NUCL MED, V53, P1829, DOI 10.2967/jnumed.112.106500
   Fujita N, 2011, HUM PATHOL, V42, P1531, DOI 10.1016/j.humpath.2010.12.016
   Gauthe M, 2017, EUR J NUCL MED MOL I, V44, P63, DOI 10.1007/s00259-016-3475-5
   Heiden MGV, 2009, SCIENCE, V324, P1029, DOI 10.1126/science.1160809
   Hwang SH, 2017, CLIN NUCL MED, V42, pE235, DOI 10.1097/RLU.0000000000001612
   Ikai I, 2004, CANCER-AM CANCER SOC, V101, P796, DOI 10.1002/cncr.20426
   Imamura H, 2003, J HEPATOL, V38, P200, DOI 10.1016/S0168-8278(02)00360-4
   Khandani AH, 2005, RADIOL CLIN N AM, V43, P849, DOI 10.1016/j.rcl.2005.05.008
   Kim HS, 2014, NUCL MED MOLEC IMAG, V48, P180, DOI 10.1007/s13139-013-0262-0
   Kim SH, 2012, NUCL MED MOLEC IMAG, V46, P102, DOI 10.1007/s13139-012-0138-8
   Kim YI, 2016, J NUCL MED, V57, P1045, DOI 10.2967/jnumed.115.170076
   Kitamura K, 2012, ANN SURG ONCOL, V19, P156, DOI 10.1245/s10434-011-1990-y
   Kornberg A, 2009, AM J TRANSPLANT, V9, P592, DOI 10.1111/j.1600-6143.2008.02516.x
   Lee JW, 2016, J NUCL MED, V57, P509, DOI 10.2967/jnumed.115.167338
   Lee JW, 2015, ANN NUCL MED, V29, P400, DOI 10.1007/s12149-015-0956-8
   Lee SD, 2013, TRANSPL INT, V26, P50, DOI 10.1111/j.1432-2277.2012.01572.x
   Lin CY, 2012, EUR J RADIOL, V81, P2417, DOI 10.1016/j.ejrad.2011.08.004
   Llovet JM, 2005, SEMIN LIVER DIS, V25, P181, DOI 10.1055/s-2005-871198
   Na SJ, 2017, J NUCL MED, V58, P730, DOI 10.2967/jnumed.116.182022
   Ochiai T, 2012, WORLD J SURG, V36, P136, DOI 10.1007/s00268-011-1317-y
   Oh JR, 2012, EUR J NUCL MED MOL I, V39, P925, DOI 10.1007/s00259-011-2059-7
   Parkin DM, 2005, CA-CANCER J CLIN, V55, P74, DOI 10.3322/canjclin.55.2.74
   Rodriguez-Peralvarez M, 2013, ANN SURG ONCOL, V20, P325, DOI 10.1245/s10434-012-2513-1
   Schlitt HJ, 1999, J CLIN ONCOL, V17, P324, DOI 10.1200/JCO.1999.17.1.324
   Tanaka H, 2014, J GASTROENTEROL, V49, P755, DOI 10.1007/s00535-013-0830-1
NR 36
TC 0
Z9 0
U1 5
U2 5
PU LIPPINCOTT WILLIAMS & WILKINS
PI PHILADELPHIA
PA TWO COMMERCE SQ, 2001 MARKET ST, PHILADELPHIA, PA 19103 USA
SN 0143-3636
EI 1473-5628
J9 NUCL MED COMMUN
JI Nucl. Med. Commun.
PD JAN
PY 2022
VL 43
IS 1
BP 100
EP 107
DI 10.1097/MNM.0000000000001478
PG 8
WC Radiology, Nuclear Medicine & Medical Imaging
WE Science Citation Index Expanded (SCI-EXPANDED)
SC Radiology, Nuclear Medicine & Medical Imaging
GA XM0AV
UT WOS:000728500900014
PM 34456318
DA 2022-05-02
ER

PT J
AU Cho, CW
   Kim, JM
   Lee, BH
   Lee, DS
   Yun, SS
   Choi, GS
   Joh, JW
AF Cho, Chan Woo
   Kim, Jong Man
   Lee, Beom-Hui
   Lee, Dong-Shik
   Yun, Sung-Su
   Choi, Gyu-Seong
   Joh, Jae-Won
TI Clinical impact of anatomical resection on long-term outcomes after
   hepatectomy for primary solitary hepatocellular carcinoma with or
   without preoperative positron emission tomography positivity
SO ANNALS OF TRANSLATIONAL MEDICINE
LA English
DT Article
DE Hepatocellular carcinoma (HCC); anatomical resection (AR); positron
   emission tomography (PET)
ID MICROVASCULAR INVASION; HEPATIC RESECTION; EARLY RECURRENCE;
   LIVER-TUMORS; RISK-FACTORS; FLUORINE-18-FLUORODEOXYGLUCOSE; PREDICTORS;
   PROGNOSIS; SURVIVAL; PET
AB Background: There is little evidence indicating that anatomical resection (AR) is associated with improved survival in patients with solitary hepatocellular carcinoma (HCC) who were preoperatively evaluated by positron emission tomography (PET). The aim of our study was to compare the oncologic outcomes of AR in PET-positive versus PET-negative patients with HCC.
   Methods: From January 2007 to September 2015, 259 patients with preoperative PET underwent hepatectomy as the primary treatment for solitary HCC. Patients were divided into four groups according to PET uptake and hepatectomy type [AR or non-anatomical resection (NAR)]: Group 1 (PET-negative and AR, n=62); Group 2 (PET-negative and NAR, n= 46); Group 3 (PET-positive and AR, n=100); Group 4 (PET-positive and NAR, n=51).
   Results: PET positivity was associated with higher protein induced by vitamin K antagonist-II (P=0.025), lager tumor size (P=0.05), microvascular invasion (MVI) (P=0.012), and portal vein invasion (P=0.031). In Kaplan-Meier analysis for RFS, Group 1 showed remarkable difference from Group 3 and Group 4 (P=0.045, P=0.023, respectively). In the PET-positive subgroup with HCC under 3 cm, AR was associated with better RFS than NAR (P=0.016).
   Conclusions: A combination of AR and PET negativity showed good prognosis in long-term outcomes. Finally, AR can decrease the risk of tumor recurrence in patients with a solitary PET-positive HCC less than 3 cm.
C1 [Cho, Chan Woo; Lee, Beom-Hui; Lee, Dong-Shik; Yun, Sung-Su] Yeungnam Univ, Dept Surg, Coll Med, Daegu, South Korea.
   [Kim, Jong Man; Choi, Gyu-Seong; Joh, Jae-Won] Sungkyunkwan Univ, Dept Surg, Samsung Med Ctr, Sch Med, 81 Irwon Ro, Seoul 06351, South Korea.
RP Kim, JM (corresponding author), Sungkyunkwan Univ, Dept Surg, Samsung Med Ctr, Sch Med, 81 Irwon Ro, Seoul 06351, South Korea.
EM jongman94.kim@samsung.com
RI Kim, Jong Man/AAH-5295-2020
FU 2019 Yeungnam University Research Grant
FX This work was supported by the 2019 Yeungnam University Research Grant.
CR Ahn SG, 2011, J GASTROINTEST SURG, V15, P2044, DOI 10.1007/s11605-011-1660-1
   Allard MA, 2013, ANN SURG, V258, P822, DOI 10.1097/SLA.0b013e3182a64b38
   Chedid MF, 2017, ABCD-ARQ BRAS CIR DI, V30, P272, DOI 10.1590/0102-6720201700040011
   Cuccurullo V, 2018, CONTRAST MEDIA MOL I, DOI 10.1155/2018/9487938
   EDMONDSON HA, 1954, CANCER-AM CANCER SOC, V7, P462, DOI 10.1002/1097-0142(195405)7:3<462::AID-CNCR2820070308>3.0.CO;2-E
   Esnaola NF, 2002, J GASTROINTEST SURG, V6, P224, DOI 10.1016/S1091-255X(01)00015-4
   Hatano E, 2006, WORLD J SURG, V30, P1736, DOI 10.1007/s00268-005-0791-5
   Haug AR, 2017, Q J NUCL MED MOL IM, V61, P292, DOI 10.23736/S1824-4785.17.02994-6
   Imamura H, 2003, J HEPATOL, V38, P200, DOI 10.1016/S0168-8278(02)00360-4
   Kaibori M, 2006, SURGERY, V139, P385, DOI 10.1016/j.surg.2005.08.035
   Kaibori M, 2017, J HEPATO-BIL-PAN SCI, V24, P616, DOI 10.1002/jhbp.502
   Kaibori M, 2010, J SURG ONCOL, V102, P462, DOI 10.1002/jso.21631
   Kim AY, 2018, J HEPATOL, V68, P1144, DOI 10.1016/j.jhep.2018.01.024
   Kim JM, 2018, ANN SURG TREAT RES, V94, P183, DOI 10.4174/astr.2018.94.4.183
   Kim JM, 2013, WORLD J SURG ONCOL, V11, DOI 10.1186/1477-7819-11-40
   Kim SH, 2016, HEPATOL SURG NUTR, V5, P461, DOI 10.21037/hbsn.2016.11.05
   Kornberg A, 2009, AM J TRANSPLANT, V9, P592, DOI 10.1111/j.1600-6143.2008.02516.x
   Kwon SK, 2014, ANN SURG TREAT RES, V86, P283, DOI 10.4174/astr.2014.86.6.283
   Lim C, 2019, HPB, V21, P739, DOI 10.1016/j.hpb.2018.10.007
   Lim KC, 2011, ANN SURG, V254, P108, DOI 10.1097/SLA.0b013e31821ad884
   Lin CY, 2017, CLIN NUCL MED, V42, pE183, DOI 10.1097/RLU.0000000000001545
   MAKUUCHI M, 1985, SURG GYNECOL OBSTET, V161, P346
   Mano Y, 2013, ANN SURG, V258, P301, DOI 10.1097/SLA.0b013e318297ad6b
   Marrero JA, 2018, HEPATOLOGY, V68, P723, DOI 10.1002/hep.29913
   OKAZUMI S, 1992, J NUCL MED, V33, P333
   Tamura S, 2001, ARCH SURG-CHICAGO, V136, P25, DOI 10.1001/archsurg.136.1.25
   Tanaka K, 2008, SURGERY, V143, P607, DOI 10.1016/j.surg.2008.01.006
   Yang TB, 2017, J SURG ONCOL, V115, P718, DOI 10.1002/jso.24549
NR 28
TC 0
Z9 0
U1 0
U2 2
PU AME PUBL CO
PI SHATIN
PA FLAT-RM C 16F, KINGS WING PLAZA 1, NO 3 KWAN ST, SHATIN, HONG KONG
   00000, PEOPLES R CHINA
SN 2305-5839
EI 2305-5847
J9 ANN TRANSL MED
JI ANN. TRANSL. MED.
PD NOV
PY 2020
VL 8
IS 21
AR 1377
DI 10.21037/atm-20-1583
PG 13
WC Oncology; Medicine, Research & Experimental
WE Science Citation Index Expanded (SCI-EXPANDED)
SC Oncology; Research & Experimental Medicine
GA OS4JI
UT WOS:000590129400009
PM 33313122
OA Green Published, gold
DA 2022-05-02
ER

PT J
AU Kamiyama, T
   Yokoo, H
   Kakisaka, T
   Orimo, T
   Wakayama, K
   Kamachi, H
   Tsuruga, Y
   Yamashita, K
   Shimamura, T
   Todo, S
   Taketomi, A
AF Kamiyama, Toshiya
   Yokoo, Hideki
   Kakisaka, Tatsuhiko
   Orimo, Tatsuya
   Wakayama, Kenji
   Kamachi, Hirofumi
   Tsuruga, Yosuke
   Yamashita, Kenichiro
   Shimamura, Tsuyoshi
   Todo, Satoru
   Taketomi, Akinobu
TI Multiplication of alpha-fetoprotein and protein induced by vitamin K
   absence-II is a powerful predictor of prognosis and recurrence in
   hepatocellular carcinoma patients after a hepatectomy
SO HEPATOLOGY RESEARCH
LA English
DT Article
DE alpha-fetoprotein; hepatocellular carcinoma; hepatectomy; protein
   induced by vitamin K absence or antagonists-II; prognosis; recurrence
ID GAMMA-CARBOXY PROTHROMBIN; LIVER-TRANSPLANTATION; HEPATIC RESECTION;
   EARLY-DIAGNOSIS; TUMOR-MARKERS; MICROVASCULAR INVASION;
   CIRRHOTIC-PATIENTS; NATIONWIDE SURVEY; POSITIVE STATUS; RISK-FACTORS
AB AimTo evaluate the oncological implications of multiplication of -fetoprotein (AFP) and protein induced by vitamin K absence or antagonists-II (PIVKA-II) in patients with hepatocellular carcinoma (HCC).
   MethodsData were prospectively collected from 516 consecutive patients who underwent a curative primary hepatectomy for HCC between 1998 and 2010. The AP-factor (AFPxPIVKA-II) was evaluated in relation to 2-year survival outcomes by receiver-operator curve analysis to determine the cut-off values. Patient survival, recurrence-free survival and risk factors were analyzed in accordance with the preoperative AP-factor.
   ResultsThe AP-factor was categorized into three groups depending on the serum concentrations of AFP and PIVKA-II as follows: AP1 (n=206; AFP<200ng/mL and PIVKA-II<100mAU/mL), AP2 (n=152; AFPxPIVKA-II<10(5)) and AP3 (n=158; AFPxPIVKA-II10(5)). The AP-factor was found to be significantly related to pathological factors such as differentiation, portal vein invasion, hepatic vein invasion and intrahepatic metastasis. Multivariate analysis was performed to identify the risk factors for survival and recurrence. Albumin, AP-factor and pathological factors including portal vein invasion, hepatic vein invasion and intrahepatic metastasis are independent risk factors for survival. Tumor number, AP-factor, and a non-cancerous liver were determinants of recurrence.
   ConclusionThe AP-factor is closely related to differentiation and microscopic vascular invasion, and was selected by multivariate analysis as an independent factor for survival and recurrence, in HCC. Patients hopeful of obtaining good outcomes after a hepatectomy could be selected by the AP-factor evaluation.
C1 [Kamiyama, Toshiya; Yokoo, Hideki; Kakisaka, Tatsuhiko; Orimo, Tatsuya; Wakayama, Kenji; Kamachi, Hirofumi; Tsuruga, Yosuke; Todo, Satoru; Taketomi, Akinobu] Hokkaido Univ, Grad Sch Med, Dept Surg Gastroenterol 1, Sapporo, Hokkaido 0608638, Japan.
   [Yamashita, Kenichiro] Hokkaido Univ, Grad Sch Med, Dept Transplantat Surg, Sapporo, Hokkaido 0608638, Japan.
   [Shimamura, Tsuyoshi] Hokkaido Univ Hosp, Dept Organ Transplantat, Sapporo, Hokkaido 060, Japan.
RP Kamiyama, T (corresponding author), Hokkaido Univ, Grad Sch Med, Dept Surg Gastroenterol 1, Kita Ku, North 15,West 7, Sapporo, Hokkaido 0608638, Japan.
EM t-kamiya@med.hokudai.ac.jp
OI Yokoo, Hideki/0000-0002-6203-8528
CR Arii S, 2000, HEPATOLOGY, V32, P1224, DOI 10.1053/jhep.2000.20456
   Figueras J, 2000, J AM COLL SURGEONS, V190, P580, DOI 10.1016/S1072-7515(00)00251-9
   Fujiyama S, 2002, ONCOLOGY-BASEL, V62, P57, DOI 10.1159/000048277
   Hanazaki K, 2001, AM J GASTROENTEROL, V96, P1243, DOI 10.1111/j.1572-0241.2001.03634.x
   Ikai I, 2004, CANCER-AM CANCER SOC, V101, P796, DOI 10.1002/cncr.20426
   Ikoma J, 2002, HEPATO-GASTROENTEROL, V49, P235
   Imamura H, 2003, J HEPATOL, V38, P200, DOI 10.1016/S0168-8278(02)00360-4
   INOUE S, 1994, AM J GASTROENTEROL, V89, P2222
   IZUMI R, 1994, GASTROENTEROLOGY, V106, P720, DOI 10.1016/0016-5085(94)90707-2
   Jonas S, 2001, HEPATOLOGY, V33, P1080, DOI 10.1053/jhep.2001.23561
   Kaibori M, 2004, WORLD J SURG, V28, P702, DOI 10.1007/s00268-004-7205-y
   Kamiyama T, 2009, ANN SURG ONCOL, V16, P1560, DOI 10.1245/s10434-009-0407-7
   KASAHARA A, 1993, DIGEST DIS SCI, V38, P2170, DOI 10.1007/BF01299891
   Kiriyama S, 2011, ANN SURG, V254, P984, DOI 10.1097/SLA.0b013e3182215016
   Koike Y, 2001, CANCER, V91, P561, DOI 10.1002/1097-0142(20010201)91:3<561::AID-CNCR1035>3.0.CO;2-N
   Kondo K, 2005, J HEPATO-BILIARY-PAN, V12, P399, DOI 10.1007/s00534-005-1009-9
   MATSUMOTO Y, 1982, CANCER, V49, P354, DOI 10.1002/1097-0142(19820115)49:2<354::AID-CNCR2820490224>3.0.CO;2-J
   Mita Y, 1998, CANCER, V82, P1643, DOI 10.1002/(SICI)1097-0142(19980501)82:9<1643::AID-CNCR8>3.0.CO;2-B
   Mizejewski GJ, 2001, EXP BIOL MED, V226, P377, DOI 10.1177/153537020122600503
   NOMURA F, 1989, CANCER, V64, P1700, DOI 10.1002/1097-0142(19891015)64:8<1700::AID-CNCR2820640824>3.0.CO;2-Z
   Otto G, 1998, ANN SURG, V227, P424, DOI 10.1097/00000658-199803000-00015
   Poon RTP, 2007, ANN SURG, V245, P51, DOI 10.1097/01.sla.0000225255.01668.65
   Sasaki Y, 2006, ANN SURG, V244, P771, DOI 10.1097/01.sla.0000225126.56483.b3
   Shimada M, 1996, CANCER, V78, P2094, DOI 10.1002/(SICI)1097-0142(19961115)78:10<2094::AID-CNCR9>3.0.CO;2-O
   Shimoda M, 2004, LIVER TRANSPLANT, V10, P1478, DOI 10.1002/lt.20303
   SHIRABE K, 1991, HEPATOLOGY, V14, P802, DOI 10.1002/hep.1840140510
   Shirabe K, 2007, J SURG ONCOL, V95, P235, DOI 10.1002/jso.20655
   SILVER HKB, 1974, NEW ENGL J MED, V291, P506, DOI 10.1056/NEJM197409052911006
   Sumie S, 2008, ANN SURG ONCOL, V15, P1375, DOI 10.1245/s10434-008-9846-9
   Tamura S, 2001, ARCH SURG-CHICAGO, V136, P25, DOI 10.1001/archsurg.136.1.25
   Toyoda H, 2006, CLIN GASTROENTEROL H, V4, P111, DOI 10.1016/S1542-3565(05)00855-4
NR 31
TC 13
Z9 14
U1 0
U2 3
PU WILEY-BLACKWELL
PI HOBOKEN
PA 111 RIVER ST, HOBOKEN 07030-5774, NJ USA
SN 1386-6346
EI 1872-034X
J9 HEPATOL RES
JI Hepatol. Res.
PD OCT
PY 2015
VL 45
IS 10
BP E21
EP E31
DI 10.1111/hepr.12451
PG 11
WC Gastroenterology & Hepatology
WE Science Citation Index Expanded (SCI-EXPANDED)
SC Gastroenterology & Hepatology
GA CV9YL
UT WOS:000364644700003
PM 25382703
OA Bronze
DA 2022-05-02
ER

PT J
AU Jiang, HY
   Chen, J
   Xia, CC
   Cao, LK
   Duan, T
   Song, B
AF Jiang, Han-Yu
   Chen, Jie
   Xia, Chun-Chao
   Cao, Li-Kun
   Duan, Ting
   Song, Bin
TI Noninvasive imaging of hepatocellular carcinoma: From diagnosis to
   prognosis
SO WORLD JOURNAL OF GASTROENTEROLOGY
LA English
DT Review
DE Magnetic resonance imaging; Surveillance; Computed tomography; Staging;
   Ultrasound; Guidelines; Diagnosis; Hepatocellular carcinoma; Prognosis
ID FOCAL LIVER-LESIONS; MAGNETIC-RESONANCE ELASTOGRAPHY; CONTRAST-ENHANCED
   ULTRASOUND; DIETHYLENETRIAMINE PENTAACETIC ACID; CLASSIFYING
   MICROVASCULAR INVASION; INTRAVOXEL INCOHERENT MOTION; CLINICAL-PRACTICE
   GUIDELINES; DECREASED UPTAKE AREA; COMPUTED-TOMOGRAPHY; HISTOLOGICAL
   GRADE
AB Hepatocellular carcinoma (HCC) is the most common primary liver cancer and a major public health problem worldwide. Hepatocarcinogenesis is a complex multistep process at molecular, cellular, and histologic levels with key alterations that can be revealed by noninvasive imaging modalities. Therefore, imaging techniques play pivotal roles in the detection, characterization, staging, surveillance, and prognosis evaluation of HCC. Currently, ultrasound is the first-line imaging modality for screening and surveillance purposes. While based on conclusive enhancement patterns comprising arterial phase hyper-enhancement and portal venous and/or delayed phase wash-out, contrast enhanced dynamic computed tomography and magnetic resonance imaging (MRI) are the diagnostic tools for HCC without requirements for histopathologic confirmation. Functional MRI techniques, including diffusion-weighted imaging, MRI with hepatobiliary contrast agents, perfusion imaging, and magnetic resonance elastography, show promise in providing further important information regarding tumor biological behaviors. In addition, evaluation of tumor imaging characteristics, including nodule size, margin, number, vascular invasion, and growth patterns, allows preoperative prediction of tumor microvascular invasion and patient prognosis. Therefore, the aim of this article is to review the current state-of-the-art and recent advances in the comprehensive noninvasive imaging evaluation of HCC. We also provide the basic key concepts of HCC development and an overview of the current practice guidelines.
C1 [Jiang, Han-Yu; Chen, Jie; Xia, Chun-Chao; Cao, Li-Kun; Duan, Ting; Song, Bin] Sichuan Univ, West China Hosp, Dept Radiol, 37 Guoxue Alley, Chengdu 610041, Sichuan, Peoples R China.
RP Song, B (corresponding author), Sichuan Univ, West China Hosp, Dept Radiol, 37 Guoxue Alley, Chengdu 610041, Sichuan, Peoples R China.
EM anicesong@vip.sina.com
RI Song, Bin/AAD-3670-2020
OI Song, Bin/0000-0002-7269-2101; Jiang, Hanyu/0000-0002-7726-1618
FU National Natural Science Foundation of ChinaNational Natural Science
   Foundation of China (NSFC) [81471658]; Science and Technology Support
   Program of Sichuan Province [2017SZ0003]
FX Supported by National Natural Science Foundation of China, No. 81471658;
   and Science and Technology Support Program of Sichuan Province, No.
   2017SZ0003.
CR Ahn JH, 2017, KOREAN J RADIOL, V18, P427, DOI 10.3348/kjr.2017.18.3.427
   Anaparthy R, 2011, ALIMENT PHARM THER, V34, P83, DOI 10.1111/j.1365-2036.2011.04673.x
   Baffy G, 2012, J HEPATOL, V56, P1384, DOI 10.1016/j.jhep.2011.10.027
   Banerjee S, 2015, HEPATOLOGY, V62, P792, DOI 10.1002/hep.27877
   Bertagna F, 2014, HEPATOL INT, V8, P493, DOI 10.1007/s12072-014-9566-0
   Bolondi L, 2001, GUT, V48, P251, DOI 10.1136/gut.48.2.251
   Bruix J, 2011, HEPATOLOGY, V53, P1020, DOI 10.1002/hep.24199
   Calderaro J, 2017, J HEPATOL, V67, P727, DOI 10.1016/j.jhep.2017.05.014
   Camma C, 2008, ALIMENT PHARM THER, V28, P62, DOI 10.1111/j.1365-2036.2008.03692.x
   Chandarana H, 2011, AM J ROENTGENOL, V196, P1083, DOI 10.2214/AJR.10.4720
   Chang WC, 2014, ABDOM IMAGING, V39, P1202, DOI 10.1007/s00261-014-0168-z
   Chen BB, 2017, EUR RADIOL, V27, P3069, DOI 10.1007/s00330-016-4670-2
   Cheng ZJ, 2017, SURGERY, V162, P1231, DOI 10.1016/j.surg.2017.07.019
   Choi JY, 2014, RADIOLOGY, V273, P30, DOI 10.1148/radiol.14132362
   Choi JY, 2014, RADIOLOGY, V272, P634, DOI 10.1148/radiol.14132361
   Chou CT, 2014, AM J ROENTGENOL, V203, pW253, DOI 10.2214/AJR.13.10595
   Claudon M, 2013, ULTRASOUND MED BIOL, V39, P187, DOI 10.1016/j.ultrasmedbio.2012.09.002
   Colli A, 2006, AM J GASTROENTEROL, V101, P513, DOI 10.1111/j.1572-0241.2006.00467.x
   D'Onofrio M, 2015, AM J ROENTGENOL, V205, pW56, DOI 10.2214/AJR.14.14203
   Di Martino M, 2013, EUR RADIOL, V23, P887, DOI 10.1007/s00330-012-2691-z
   Dimitroulis D, 2017, WORLD J GASTROENTERO, V23, P5282, DOI 10.3748/wjg.v23.i29.5282
   Dudek K, 2009, TRANSPL P, V41, P3135, DOI 10.1016/j.transproceed.2009.08.016
   Eguchi S, 2010, WORLD J SURG, V34, P1034, DOI 10.1007/s00268-010-0424-5
   El-Serag HB, 2012, GASTROENTEROLOGY, V142, P1264, DOI 10.1053/j.gastro.2011.12.061
   El-Serag HB, 2011, NEW ENGL J MED, V365, P1118, DOI 10.1056/NEJMra1001683
   Elsayes KM, 2017, RADIOGRAPHICS, V37, P1994, DOI 10.1148/rg.2017170098
   European Assoc Study Liver, 2012, EUR J CANCER, V48, P599, DOI 10.1016/j.ejca.2011.12.021
   Ferraioli G, 2018, ULTRASONOGRAPHY, V37, P25, DOI 10.14366/usg.17037
   Fischer MA, 2015, EUR RADIOL, V25, P3123, DOI 10.1007/s00330-015-3732-1
   Forner A, 2012, LANCET, V379, P1245, DOI 10.1016/S0140-6736(11)61347-0
   Forner A, 2009, CANCER-AM CANCER SOC, V115, P616, DOI 10.1002/cncr.24050
   Galea N, 2013, J MAGN RESON IMAGING, V37, P1260, DOI 10.1002/jmri.23947
   Gordic S, 2016, RADIOLOGY, V280, P78, DOI 10.1148/radiol.2015151560
   Gouw ASH, 2011, LIVER TRANSPLANT, V17, pS72, DOI 10.1002/lt.22368
   Granata V, 2016, ONCOTARGET, V7, P79343, DOI 10.18632/oncotarget.12689
   Guichard C, 2012, NAT GENET, V44, P694, DOI 10.1038/ng.2256
   Hanna RF, 2016, ABDOM RADIOL, V41, P71, DOI 10.1007/s00261-015-0592-8
   Heimbach JK, 2018, HEPATOLOGY, V67, P358, DOI 10.1002/hep.29086
   Hennedige T, 2013, CANCER IMAGING, V12, P530, DOI 10.1102/1470-7330.2012.0044
   Hennedige TP, 2016, EUR RADIOL, V26, P398, DOI 10.1007/s00330-015-3835-8
   Hong G, 2016, J HEPATOL, V64, P852, DOI 10.1016/j.jhep.2015.11.033
   Hui AM, 2000, J HEPATOL, V33, P975, DOI 10.1016/S0168-8278(00)80131-2
   Ichikawa T, 2010, INVEST RADIOL, V45, P133, DOI 10.1097/RLI.0b013e3181caea5b
   Iima M, 2016, RADIOLOGY, V278, P13, DOI 10.1148/radiol.2015150244
   Imamura H, 2003, J HEPATOL, V38, P200, DOI 10.1016/S0168-8278(02)00360-4
   International Agency for Research on Cancer, GLOBOCAN 2012 EST MA
   Ipplito D, 2017, EUR J RADIOL, V90, P34, DOI 10.1016/j.ejrad.2017.02.027
   Ippolito D, 2008, ACAD RADIOL, V15, P919, DOI 10.1016/j.acra.2008.02.005
   Ippolito D, 2008, J COMPUT ASSIST TOMO, V32, P855, DOI 10.1097/RCT.0b013e318161dc58
   Jin YJ, 2017, MEDICINE, V96, DOI 10.1097/MD.0000000000007580
   Jo PC, 2017, RADIOLOGY, V282, P317, DOI 10.1148/radiol.2016151732
   Jonas S, 2001, HEPATOLOGY, V33, P1080, DOI 10.1053/jhep.2001.23561
   Kele PG, 2010, WORLD J GASTROENTERO, V16, P1567, DOI 10.3748/wjg.v16.i13.1567
   Kierans AS, 2016, RADIOLOGY, V278, P82, DOI 10.1148/radiol.2015150177
   Kim BK, 2012, LIVER INT, V32, P1120, DOI 10.1111/j.1478-3231.2012.02811.x
   Kim HY, 2012, LIVER TRANSPLANT, V18, P850, DOI 10.1002/lt.23426
   Kim H, 2009, EUR RADIOL, V19, P1744, DOI 10.1007/s00330-009-1331-8
   Kim KA, 2012, J MAGN RESON IMAGING, V35, P629, DOI 10.1002/jmri.22876
   Kim TK, 2014, WORLD J GASTROENTERO, V20, P3590, DOI 10.3748/wjg.v20.i13.3590
   Kitao A, 2011, EUR RADIOL, V21, P2056, DOI 10.1007/s00330-011-2165-8
   Kogita S, 2010, EUR RADIOL, V20, P2405, DOI 10.1007/s00330-010-1812-9
   Kojiro M, 2009, HEPATOLOGY, V49, P658, DOI 10.1002/hep.22709
   Kudo M, 2016, LIVER CANCER, V5, P1, DOI 10.1159/000367760
   Kudo M, 2014, LIVER CANCER, V3, P458, DOI 10.1159/000343875
   Kumar A, 2014, J CLIN EXP HEPATOL, V4, pS3, DOI 10.1016/j.jceh.2014.04.003
   Kutami R, 2000, J HEPATOL, V33, P282, DOI 10.1016/S0168-8278(00)80369-4
   Le Moigne F, 2014, BRIT J RADIOL, V87, DOI 10.1259/bjr.20130763
   Lee S, 2017, J HEPATOL, V67, P526, DOI 10.1016/j.jhep.2017.04.024
   Lee YJ, 2015, RADIOLOGY, V275, P97, DOI 10.1148/radiol.14140690
   Lei ZQ, 2016, JAMA SURG, V151, P356, DOI 10.1001/jamasurg.2015.4257
   Lim JH, 2006, EUR RADIOL, V16, P2326, DOI 10.1007/s00330-006-0203-8
   Lin CY, 2012, EUR J RADIOL, V81, P2417, DOI 10.1016/j.ejrad.2011.08.004
   Liu XJ, 2017, LIVER TRANSPLANT, V23, P1505, DOI 10.1002/lt.24867
   Llovet JM, 1999, SEMIN LIVER DIS, V19, P329, DOI 10.1055/s-2007-1007122
   Marquez HP, 2017, EUR J RADIOL, V91, P160, DOI 10.1016/j.ejrad.2017.03.014
   Marrero JA, 2005, HEPATOLOGY, V41, P707, DOI 10.1002/hep.20636
   Marrero JA, 2014, AM J GASTROENTEROL, V109, P1328, DOI 10.1038/ajg.2014.213
   McNamara MM, 2018, ABDOM RADIOL, V43, P2686, DOI 10.1007/s00261-018-1535-y
   Meijerink MR, 2009, ACAD RADIOL, V16, P1215, DOI 10.1016/j.acra.2009.03.023
   Miller FH, 2010, J MAGN RESON IMAGING, V32, P138, DOI 10.1002/jmri.22235
   Miyata R, 2006, J GASTROENTEROL, V41, P987, DOI 10.1007/s00535-006-1890-2
   Moeini A, 2017, J HEPATOL, V66, P952, DOI 10.1016/j.jhep.2017.01.010
   Motosugi U, 2015, J MAGN RESON IMAGING, V41, P251, DOI 10.1002/jmri.24712
   Motosugi U, 2013, EUR RADIOL, V23, P156, DOI 10.1007/s00330-012-2571-6
   Motosugi U, 2010, RADIOLOGY, V256, P151, DOI 10.1148/radiol.10091885
   Nagano Y, 2008, WORLD J SURG, V32, P2218, DOI 10.1007/s00268-008-9585-x
   Nassif A, 2012, RADIOLOGY, V264, P741, DOI 10.1148/radiol.12112061
   Nishie A, 2008, AM J ROENTGENOL, V190, P81, DOI 10.2214/AJR.07.2810
   Nishie A, 2014, J GASTROEN HEPATOL, V29, P561, DOI 10.1111/jgh.12423
   Niu ZS, 2016, WORLD J GASTROENTERO, V22, P9069, DOI 10.3748/wjg.v22.i41.9069
   Okamura S, 2016, DIGEST LIVER DIS, V48, P945, DOI 10.1016/j.dld.2016.05.020
   Omata M, 2017, HEPATOL INT, V11, P317, DOI 10.1007/s12072-017-9799-9
   Pais R, 2017, ALIMENT PHARM THER, V46, P856, DOI 10.1111/apt.14261
   Park JW, 2015, KOREAN J RADIOL, V16, P465, DOI 10.3348/kjr.2015.16.3.465
   Park MS, 2012, HEPATOLOGY, V56, P140, DOI 10.1002/hep.25681
   Park MJ, 2012, RADIOLOGY, V264, P761, DOI 10.1148/radiol.12112517
   Partitt JR, 2007, LIVER TRANSPLANT, V13, P543, DOI 10.1002/lt.21078
   Paudyal B, 2008, INT J ONCOL, V33, P1047, DOI 10.3892/ijo_00000093
   Pocha C, 2013, ALIMENT PHARM THER, V38, P303, DOI 10.1111/apt.12370
   Reginelli A, 2017, MED ONCOL, V34, DOI 10.1007/s12032-017-0949-7
   Roayaie S, 2009, GASTROENTEROLOGY, V137, P850, DOI 10.1053/j.gastro.2009.06.003
   Roberts LR, 2018, HEPATOLOGY, V67, P401, DOI 10.1002/hep.29487
   Ronot M, 2016, J HEPATOL, V65, P1017, DOI 10.1016/j.jhep.2016.06.024
   Sahani DV, 2007, RADIOLOGY, V243, P736, DOI 10.1148/radiol.2433052020
   Sano K, 2011, RADIOLOGY, V261, P834, DOI 10.1148/radiol.11101840
   Shin SK, 2017, MEDICINE, V96, DOI 10.1097/MD.0000000000007761
   Sia D, 2017, GASTROENTEROLOGY, V152, P745, DOI 10.1053/j.gastro.2016.11.048
   Singal A, 2009, ALIMENT PHARM THER, V30, P37, DOI 10.1111/j.1365-2036.2009.04014.x
   Singal AG, 2014, PLOS MED, V11, DOI 10.1371/journal.pmed.1001624
   Sporea I, 2014, ULTRASCHALL MED, V35, P259, DOI 10.1055/s-0033-1355728
   Strobel D, 2011, ULTRASCHALL MED, V32, P593, DOI 10.1055/s-0031-1271114
   Sugiyama M, 2004, J GASTROENTEROL, V39, P961, DOI 10.1007/s00535-004-1427-5
   Suh YJ, 2012, LIVER TRANSPLANT, V18, P1171, DOI 10.1002/lt.23502
   Sumie S, 2014, ANN SURG ONCOL, V21, P1002, DOI 10.1245/s10434-013-3376-9
   Talbot JN, 2010, J NUCL MED, V51, P1699, DOI 10.2967/jnumed.110.075507
   Tamandl D, 2017, EUR J RADIOL, V90, P73, DOI 10.1016/j.ejrad.2017.02.032
   Taouli B, 2013, AM J ROENTGENOL, V201, P795, DOI 10.2214/AJR.12.9798
   Taouli B, 2010, RADIOLOGY, V254, P47, DOI 10.1148/radiol.09090021
   Tong HF, 2017, CLIN IMAG, V43, P9, DOI 10.1016/j.clinimag.2016.12.009
   Trillaud H, 2009, WORLD J GASTROENTERO, V15, P3748, DOI 10.3748/wjg.15.3748
   Tsuboyama T, 2010, RADIOLOGY, V255, P824, DOI 10.1148/radiol.10091557
   Van Beers BE, 2012, J HEPATOL, V57, P421, DOI 10.1016/j.jhep.2012.01.031
   Venkatesh SK, 2008, AM J ROENTGENOL, V190, P1534, DOI 10.2214/AJR.07.3123
   Venkatesh SK, 2013, J MAGN RESON IMAGING, V37, P544, DOI 10.1002/jmri.23731
   Vilgrain V, 2016, J HEPATOL, V64, P708, DOI 10.1016/j.jhep.2015.11.016
   Wang WT, 2018, RADIOLOGY, V286, P571, DOI 10.1148/radiol.2017170515
   Wang YC, 2017, PLOS ONE, V12, DOI 10.1371/journal.pone.0174594
   Woo S, 2014, RADIOLOGY, V270, P758, DOI 10.1148/radiol.13130444
   Xie DY, 2017, HEPATOBIL SURG NUTR, V6, P387, DOI 10.21037/hbsn.2017.11.01
   Xu PJ, 2014, J GASTROEN HEPATOL, V29, P330, DOI 10.1111/jgh.12358
   Yoon JH, 2016, KOREAN J RADIOL, V17, P7, DOI 10.3348/kjr.2016.17.1.7
   Zhao H, 2017, EUR J RADIOL, V88, P32, DOI 10.1016/j.ejrad.2016.12.030
NR 132
TC 54
Z9 63
U1 7
U2 20
PU BAISHIDENG PUBLISHING GROUP INC
PI PLEASANTON
PA 7041 Koll Center Parkway, Suite 160, PLEASANTON, CA, UNITED STATES
SN 1007-9327
EI 2219-2840
J9 WORLD J GASTROENTERO
JI World J. Gastroenterol.
PD JUN 14
PY 2018
VL 24
IS 22
BP 2348
EP 2362
DI 10.3748/wjg.v24.i22.2348
PG 15
WC Gastroenterology & Hepatology
WE Science Citation Index Expanded (SCI-EXPANDED)
SC Gastroenterology & Hepatology
GA GJ2AO
UT WOS:000435069200002
PM 29904242
OA hybrid, Green Published, Green Submitted
DA 2022-05-02
ER

PT J
AU Paik, KY
   Kim, EK
AF Paik, Kwang Yeol
   Kim, Eung Kook
TI Pathologic response to preoperative transarterial chemoembolization for
   resectable hepatocellular carcinoma may not predict recurrence after
   liver resection
SO HEPATOBILIARY & PANCREATIC DISEASES INTERNATIONAL
LA English
DT Article
DE pathologic response; transarterial chemoembolization; hepatocellular
   carcinoma; neoplasm recurrence
ID TRANSCATHETER ARTERIAL CHEMOEMBOLIZATION; PROGNOSTIC-SIGNIFICANCE;
   MICROVASCULAR INVASION; TUMOR-REGRESSION; RECTAL-CANCER;
   TRANSPLANTATION; CHEMORADIOTHERAPY; NECROSIS
AB BACKGROUND: Pathologic response (PR) predicts survival after preoperative chemotherapy and resection of a malignancy. Occasionally, transarterial chemoembolization (TACE) may be selected for preoperative management of resectable hepatocellular carcinoma (HCC). This study investigated whether PR to preoperative TACE can predict recurrence after resection for resectable HCC.
   METHODS: We conducted analysis of 106 HCC patients who underwent TACE followed by liver resection with a curative intent. The PR was evaluated as the mean percentage of nonviable tumor area within each tumor. We divided the patients into three groups according to response rate: complete PR (CPR), major response (MJR: PR >= 50%) and minor response (MNR: PR<50%). The primary endpoint was disease-free survival, and the secondary endpoints were predicting factors for tumor recurrence and MJR+CPR.
   RESULTS: Among the 121 TACE patients, PR could be measured in 106 (87.6%). The mean interval between TACE and liver resection was 33.1 days. The 5-year disease-free survival rates by PR status were as follows: 40.6% CPR, 43.7% MJR, and 49.0% MNR (P=0.815). There were also no significant differences in overall survival between the three groups. Multivariate analyses revealed that microvascular invasion and capsular invasion (hazard ratio [HR]=11.224, P=0.002 and HR=2.220, P=0.043) were independent predictors of disease-free survival. Multivariate analysis of the predictors of above 50% PR revealed that only hepatitis B was an independent factor.
   CONCLUSION: These data could reflect that the PR after TACE for resectable HCC may not be useful for predicting recurrence of HCC after resection.
C1 [Paik, Kwang Yeol; Kim, Eung Kook] Catholic Univ Korea, Coll Med, Dept Surg, Yeouido St Marys Hosp, Seoul 150713, South Korea.
RP Paik, KY (corresponding author), Catholic Univ Korea, Coll Med, Yeouido St Marys Hosp, Dept HBP Surg, 10,63 Ro, Seoul 150713, South Korea.
EM kpaik@outlook.com
CR ADACHI E, 1993, CANCER, V72, P3593, DOI 10.1002/1097-0142(19931215)72:12<3593::AID-CNCR2820721208>3.0.CO;2-T
   Adam R, 2008, J CLIN ONCOL, V26, P1635, DOI 10.1200/JCO.2007.13.7471
   Ajani JA, 2005, J CLIN ONCOL, V23, P1237, DOI 10.1200/JCO.2005.01.305
   Allard MA, 2015, J HEPATOL, V63, P83, DOI 10.1016/j.jhep.2015.01.023
   Blazer DG, 2008, J CLIN ONCOL, V26, P5344, DOI 10.1200/JCO.2008.17.5299
   Bouzourene H, 2002, CANCER-AM CANCER SOC, V94, P1121, DOI 10.1002/cncr.10327
   Cha C, 2003, J AM COLL SURGEONS, V197, P753, DOI 10.1016/j.jamcollsurg.2003.07.003
   Choi GH, 2007, WORLD J SURG, V31, P2370, DOI 10.1007/s00268-007-9245-6
   Chua TC, 2010, LIVER INT, V30, P166, DOI 10.1111/j.1478-3231.2009.02166.x
   EDMONDSON HA, 1954, CANCER-AM CANCER SOC, V7, P462, DOI 10.1002/1097-0142(195405)7:3<462::AID-CNCR2820070308>3.0.CO;2-E
   Esserman LJ, 2012, J CLIN ONCOL, V30, P3242, DOI 10.1200/JCO.2011.39.2779
   Golfieri R, 2011, HEPATOLOGY, V53, P1580, DOI 10.1002/hep.24246
   Graziadei IW, 2003, LIVER TRANSPLANT, V9, P557, DOI 10.1053/jlts.2003.50106
   HIGUCHI T, 1994, CANCER, V73, P2259, DOI 10.1002/1097-0142(19940501)73:9<2259::AID-CNCR2820730905>3.0.CO;2-P
   Kim IS, 2008, ALIMENT PHARM THERAP, V27, P338, DOI 10.1111/j.1365-2036.2007.03580.x
   Kwan SW, 2012, LIVER TRANSPLANT, V18, P727, DOI 10.1002/lt.23413
   Lau WY, 2001, ANN SURG, V233, P236, DOI 10.1097/00000658-200102000-00013
   Lee HS, 2002, J CLIN ONCOL, V20, P4459, DOI 10.1200/JCO.2002.02.013
   Lu CD, 1999, WORLD J SURG, V23, P293, DOI 10.1007/PL00013185
   MALDONADO G, 1993, AM J EPIDEMIOL, V138, P923, DOI 10.1093/oxfordjournals.aje.a116813
   Millonig G, 2007, LIVER TRANSPLANT, V13, P272, DOI 10.1002/lt.21033
   Nagano Y, 2008, WORLD J SURG, V32, P2218, DOI 10.1007/s00268-008-9585-x
   Ochiai T, 2003, HEPATO-GASTROENTEROL, V50, P750
   Otto G, 2013, J HEPATOL, V59, P279, DOI 10.1016/j.jhep.2013.04.006
   Paye F, 1998, ARCH SURG-CHICAGO, V133, P767, DOI 10.1001/archsurg.133.7.767
   Pomfret EA, 2010, LIVER TRANSPLANT, V16, P262, DOI 10.1002/lt.21999
   Rodel C, 2005, J CLIN ONCOL, V23, P8688, DOI 10.1200/JCO.2005.02.1329
   Schaudt A, 2009, CLIN TRANSPLANT, V23, P61, DOI 10.1111/j.1399-0012.2009.01111.x
   Sumie S, 2008, ANN SURG ONCOL, V15, P1375, DOI 10.1245/s10434-008-9846-9
   Terzi E, 2015, LIVER TRANSPLANT, V21, P248, DOI 10.1002/lt.24041
   Yeo SG, 2010, ANN SURG, V252, P998, DOI 10.1097/SLA.0b013e3181f3f1b1
NR 31
TC 3
Z9 3
U1 0
U2 3
PU ZHEJIANG UNIV SCH MEDICINE
PI HANGZHOU
PA FIRST AFFILIATED HOSPITAL, 79 QINGCHUN ROAD, HANGZHOU, 310003, PEOPLES R
   CHINA
SN 1499-3872
EI 2352-9377
J9 HEPATOB PANCREAT DIS
JI Hepatob. Pancreatic. Dis. Int.
PD APR
PY 2016
VL 15
IS 2
BP 158
EP 164
DI 10.1016/S1499-3872(15)60042-X
PG 7
WC Gastroenterology & Hepatology
WE Science Citation Index Expanded (SCI-EXPANDED)
SC Gastroenterology & Hepatology
GA DH5TO
UT WOS:000372855100007
PM 27020632
DA 2022-05-02
ER

PT J
AU Cai, Q
   Mao, YZ
   Dai, SQ
   Gao, F
   Xiao, Q
   Hu, WM
   Qin, T
   Yang, QX
   Li, ZZ
   Cai, D
   Zhong, ME
   Ding, KF
   Wu, XJ
   Zhang, R
AF Cai, Qian
   Mao, Yize
   Dai, Siqi
   Gao, Feng
   Xiao, Qian
   Hu, Wanming
   Qin, Tao
   Yang, Qiuxia
   Li, Zhaozhou
   Cai, Du
   Zhong, Min-Er
   Ding, Kefeng
   Wu, Xiao-Jian
   Zhang, Rong
TI The growth pattern of liver metastases on MRI predicts early recurrence
   in patients with colorectal cancer: a multicenter study
SO EUROPEAN RADIOLOGY
LA English
DT Article; Early Access
DE Magnetic resonance imaging; Neoplasm metastasis; Colorectal neoplasms;
   Recurrence
ID HEPATOCELLULAR-CARCINOMA; MICROVASCULAR INVASION; ENHANCED MRI;
   SURVIVAL; RESECTION; CHEMOTHERAPY; CT
AB Objectives The multicenter study aimed to explore the relationship between the growth pattern of liver metastases on preoperative MRI and early recurrence in patients with colorectal cancer liver metastases (CRCLM) after surgery. Methods A total of 348 CRCLM patients from 3 independent centers were enrolled, including 130 patients with 339 liver metastases in the primary cohort and 218 patients in validation cohorts. Referring to the gross classification of hepatocellular carcinoma (HCC), the growth pattern of each liver metastasis on MRI was classified into four types: rough, smooth, focal extranodular protuberant (FEP), and nodular confluent (NC). Disease-free survival (DFS) curve was constructed using the Kaplan-Meier method. Results In primary cohort, 42 (12.4%) of the 339 liver metastases were rough type, 237 (69.9%) were smooth type, 29 (8.6%) were FEP type, and 31 (9.1%) were NC type. Those patients with FEP- and/or NC-type liver metastases had shorter DFS than those without such metastases (p < 0.05). However, there were no significant differences in DFS between patients with rough- and smooth-type liver metastases and those without such metastases. The patients with FEP- and/or NC-type liver metastases also had shorter DFS than those without such metastases in two external validation cohorts. In addition, 40.5% of high-risk-type (FEP and NC) liver metastases converted to low-risk types (rough and smooth) after neoadjuvant chemotherapy. Conclusion The FEP- and NC-type liver metastases were associated with early recurrence, which may facilitate the clinical treatment of CRCLM patients.
C1 [Cai, Qian; Mao, Yize; Hu, Wanming; Yang, Qiuxia; Zhang, Rong] Collaborat Innovat Ctr Canc Med, State Key Lab Oncol Southern China, Guangzhou 510060, Peoples R China.
   [Cai, Qian; Yang, Qiuxia; Zhang, Rong] Sun Yat Sen Univ, Dept Radiol, Ctr Canc, 651 Dongfeng Rd East, Guangzhou 510060, Peoples R China.
   [Mao, Yize] Sun Yat Sen Univ, Dept Hepatobiliary Pancreat Oncol, Ctr Canc, 651 Dongfeng Rd East, Guangzhou 510060, Peoples R China.
   [Dai, Siqi; Xiao, Qian; Ding, Kefeng] Zhejiang Univ, Dept Colorectal Surg & Oncol, Key Lab Canc Prevent & Intervent, Minist Educ,Affiliated Hosp 2,Sch Med, 88 Jiefang Rd, Jiefang Road 310009, Zhejiang, Peoples R China.
   [Gao, Feng; Cai, Du; Zhong, Min-Er; Wu, Xiao-Jian] Sun Yat Sen Univ, Dept Colorectal Surg, Affiliated Hosp 6, Guangzhou 510655, Peoples R China.
   [Gao, Feng; Cai, Du; Zhong, Min-Er; Wu, Xiao-Jian] Guangdong Prov Key Lab Colorectal & Pelv Floor Di, Guangdong Inst Gastroenterol, Natl Key Clin Discipline, Guangzhou 510655, Peoples R China.
   [Hu, Wanming] Sun Yat Sen Univ, Dept Pathol, Ctr Canc, 651 Dongfeng Rd East, Guangzhou 510060, Peoples R China.
   [Qin, Tao] Sun Yat Sen Univ, Sun Yat Sen Mem Hosp, Dept Med Oncol, 107 East Yanjiang Rd, Guangzhou 510120, Peoples R China.
   [Li, Zhaozhou] Shanghai Jiao Tong Univ, Sch Phys & Astron, Dept Astron, 800 Dongchuan Rd, Shanghai 200240, Peoples R China.
   [Ding, Kefeng] Zhejiang Univ, Ctr Canc, Hangzhou, Peoples R China.
RP Zhang, R (corresponding author), Collaborat Innovat Ctr Canc Med, State Key Lab Oncol Southern China, Guangzhou 510060, Peoples R China.; Zhang, R (corresponding author), Sun Yat Sen Univ, Dept Radiol, Ctr Canc, 651 Dongfeng Rd East, Guangzhou 510060, Peoples R China.; Ding, KF (corresponding author), Zhejiang Univ, Dept Colorectal Surg & Oncol, Key Lab Canc Prevent & Intervent, Minist Educ,Affiliated Hosp 2,Sch Med, 88 Jiefang Rd, Jiefang Road 310009, Zhejiang, Peoples R China.; Wu, XJ (corresponding author), Sun Yat Sen Univ, Dept Colorectal Surg, Affiliated Hosp 6, Guangzhou 510655, Peoples R China.; Wu, XJ (corresponding author), Guangdong Prov Key Lab Colorectal & Pelv Floor Di, Guangdong Inst Gastroenterol, Natl Key Clin Discipline, Guangzhou 510655, Peoples R China.; Ding, KF (corresponding author), Zhejiang Univ, Ctr Canc, Hangzhou, Peoples R China.
EM dingkefeng@zju.edu.cn; wuxjian@mail.sysu.edu.cn; zhangr@sysucc.org.cn
OI Li, Zhaozhou/0000-0001-7890-4964
CR Ariizumi S, 2011, J HEPATO-BIL-PAN SCI, V18, P575, DOI 10.1007/s00534-010-0369-y
   Chen WQ, 2018, CHINESE J CANCER RES, V30, P1, DOI 10.21147/j.issn.1000-9604.2018.01.01
   Cheung HMC, 2019, EUR RADIOL, V29, P1032, DOI 10.1007/s00330-018-5618-5
   Cheung HMC, 2018, EUR RADIOL, V28, P3505, DOI 10.1007/s00330-018-5331-4
   Cheunga HMC, 2019, QUANT IMAG MED SURG, V9, P312, DOI 10.21037/qims.2018.10.15
   Choti MA, 2002, ANN SURG, V235, P759, DOI 10.1097/00000658-200206000-00002
   Chou CT, 2014, AM J ROENTGENOL, V203, pW253, DOI 10.2214/AJR.13.10595
   Chun YS, 2009, JAMA-J AM MED ASSOC, V302, P2338, DOI 10.1001/jama.2009.1755
   Dohan A, 2020, GUT, V69, P531, DOI 10.1136/gutjnl-2018-316407
   Egger ME, 2013, J AM COLL SURGEONS, V216, P845, DOI 10.1016/j.jamcollsurg.2012.12.037
   Eguchi S, 2010, WORLD J SURG, V34, P1034, DOI 10.1007/s00268-010-0424-5
   KANAI T, 1987, CANCER, V60, P810, DOI 10.1002/1097-0142(19870815)60:4<810::AID-CNCR2820600417>3.0.CO;2-1
   Karanjia ND, 2009, EJSO-EUR J SURG ONC, V35, P838, DOI 10.1016/j.ejso.2008.09.017
   Kawashima H, 2014, SPRINGERPLUS, V3, DOI 10.1186/2193-1801-3-240
   Knijn N, 2013, HISTOPATHOLOGY, V63, P149, DOI 10.1111/his.12124
   Lee S, 2017, J HEPATOL, V67, P526, DOI 10.1016/j.jhep.2017.04.024
   Lei ZQ, 2016, JAMA SURG, V151, P356, DOI 10.1001/jamasurg.2015.4257
   Leung U, 2017, ANN SURG, V265, P158, DOI 10.1097/SLA.0000000000001624
   Niekel MC, 2010, RADIOLOGY, V257, P674, DOI 10.1148/radiol.10100729
   Nielsen K, 2014, MODERN PATHOL, V27, P1641, DOI 10.1038/modpathol.2014.4
   Nierop PMH, 2020, HPB, V22, P911, DOI 10.1016/j.hpb.2019.10.015
   Pinheiro RS, 2014, AM J SURG, V207, P493, DOI 10.1016/j.amjsurg.2013.05.015
   Saiura A, 2012, WORLD J SURG, V36, P2171, DOI 10.1007/s00268-012-1616-y
   Shur J, 2020, J SURG ONCOL, V121, P357, DOI 10.1002/jso.25783
   Stattner S, 2015, SURG TODAY, V45, P407, DOI 10.1007/s00595-014-0879-3
   Sumie S, 2008, ANN SURG ONCOL, V15, P1375, DOI 10.1245/s10434-008-9846-9
   Uematsu T, 2009, RADIOLOGY, V250, P638, DOI 10.1148/radiol.2503081054
   van Dam PJ, 2017, BRIT J CANCER, V117, P1427, DOI 10.1038/bjc.2017.334
   Vermeulen PB, 2001, J PATHOL, V195, P336, DOI 10.1002/path.966
   Watanabe T, 2011, DIS COLON RECTUM, V54, P1170, DOI 10.1097/DCR.0b013e31821d37a3
NR 30
TC 0
Z9 0
U1 0
U2 0
PU SPRINGER
PI NEW YORK
PA ONE NEW YORK PLAZA, SUITE 4600, NEW YORK, NY, UNITED STATES
SN 0938-7994
EI 1432-1084
J9 EUR RADIOL
JI Eur. Radiol.
DI 10.1007/s00330-022-08774-8
EA APR 2022
PG 11
WC Radiology, Nuclear Medicine & Medical Imaging
WE Science Citation Index Expanded (SCI-EXPANDED)
SC Radiology, Nuclear Medicine & Medical Imaging
GA 0N0OP
UT WOS:000782548200008
PM 35420300
DA 2022-05-02
ER

PT J
AU Balaceanu, LA
AF Balaceanu, Lavinia Alice
TI Biomarkers vs imaging in the early detection of hepatocellular carcinoma
   and prognosis
SO WORLD JOURNAL OF CLINICAL CASES
LA English
DT Review
DE Hepatocellular carcinoma; Biomarkers; Imaging; Ultrasonography; Computed
   tomography; Magnetic resonance imaging
ID EARLY-DIAGNOSIS; HEPATITIS-B; ALPHA-FETOPROTEIN; MICROVASCULAR INVASION;
   CIRCULATING MICRORNAS; LYMPHOCYTE RATIO; LIVER-CIRRHOSIS; NONCODING RNA;
   DATA SYSTEM; PREDICTION
AB Hepatocellular carcinoma (HCC) is the 5th most frequently diagnosed cancer in the world, according to the World Health Organization. The incidence of HCC is between 3/100000 and 78.1/100000, with a high incidence reported in areas with viral hepatitis B and hepatitis C, thus affecting Asia and Africa predominantly. Several international clinical guidelines address HCC diagnosis and are structured according to the geographical area involved. All of these clinical guidelines, however, share a foundation of diagnosis by ultrasound surveillance and contrast imaging techniques, particularly computed tomography, magnetic resonance imaging, and sometimes contrast-enhanced ultrasound. The primary objective of this review was to systematically summarize the recent published studies on the clinical utility of serum biomarkers in the early diagnosis of HCC and for the prognosis of this disease.
C1 [Balaceanu, Lavinia Alice] Carol Davila Univ Med & Pharm, Sf Ioan Clin Emergency Hosp, Dept Internal Med, Soseaua Vitan Barzesti 13, Bucharest 42122, Romania.
RP Balaceanu, LA (corresponding author), Carol Davila Univ Med & Pharm, Sf Ioan Clin Emergency Hosp, Dept Internal Med, Soseaua Vitan Barzesti 13, Bucharest 42122, Romania.
EM alice-balaceanu@yahoo.com
RI Balaceanu, Alice/K-3669-2016
OI Balaceanu, Alice/0000-0003-0441-3905
CR Amr KS, 2017, GENES DIS, V4, P215, DOI 10.1016/j.gendis.2017.10.003
   An Y, 2018, WORLD J GASTROENTERO, V24, P2596, DOI 10.3748/wjg.v24.i24.2596
   [Anonymous], 2013, HEALTH TECHNOL ASSES, V17, P1, DOI 10.3310/hta17160
   Badr SA, 2018, CANCER BIOL MED, V15, P52, DOI 10.20892/j.issn.2095-3941.2017.0167
   Balkan A, 2017, ACTA MEDICA MEDITERR, V33, P165, DOI 10.19193/0393-6384_2017_1_025
   Beale G, 2008, BMC CANCER, V8, DOI 10.1186/1471-2407-8-200
   Benson AB, 2017, J NATL COMPR CANC NE, V15, P563, DOI 10.6004/jnccn.2017.0059
   Berhane S, 2016, CLIN GASTROENTEROL H, V14, P875, DOI 10.1016/j.cgh.2015.12.042
   Best J, 2016, Z GASTROENTEROL, V54, P1296, DOI 10.1055/s-0042-119529
   Burak KW, 2015, CAN J GASTROENTEROL, V29, P178, DOI 10.1155/2015/824263
   Caviglia GP, 2016, HEPATOL RES, V46, pE130, DOI 10.1111/hepr.12544
   Chen HD, 2018, CANCER MANAG RES, V10, P1947, DOI 10.2147/CMAR.S167036
   Chen J, 2018, DIS MARKERS, V2018, DOI 10.1155/2018/8906023
   Chen SL, 2018, CAN J GASTROENTEROL, V2018, DOI 10.1155/2018/8410195
   Chen VL, 2017, SCI REP-UK, V7, DOI 10.1038/s41598-017-10498-5
   Chen Y, 2016, ONCOTARGET, V7, P47332, DOI 10.18632/oncotarget.10119
   Chiba T, 2015, WORLD J HEPATOL, V7, P2020, DOI 10.4254/wjh.v7.i16.2020
   Cho Y, 2014, PLOS ONE, V9, DOI 10.1371/journal.pone.0105679
   Claudon M, 2013, ULTRASCHALL MED, V34, P11, DOI 10.1055/s-0032-1325499
   Darnell A, 2015, RADIOLOGY, V275, P698, DOI 10.1148/radiol.15141132
   Di Poto C, 2017, CANCER EPIDEM BIOMAR, V26, P675, DOI 10.1158/1055-9965.EPI-16-0366
   Ding Y, 2017, ONCOTARGET, V8, P66402, DOI 10.18632/oncotarget.18949
   Duarte-Salles T, 2016, CANCER PREV RES, V9, P758, DOI 10.1158/1940-6207.CAPR-15-0434
   Elemeery MN, 2017, WORLD J GASTROENTERO, V23, P3864, DOI 10.3748/wjg.v23.i21.3864
   European Assoc Study Liver, 2018, J HEPATOL, V69, P182, DOI 10.1016/j.jhep.2018.03.019
   Ferrin G, 2015, PLOS ONE, V10, DOI 10.1371/journal.pone.0118527
   Fitian AI, 2017, WORLD J HEPATOL, V9, P1, DOI 10.4254/wjh.v9.i1.1
   Fornari F, 2015, PLOS ONE, V10, DOI 10.1371/journal.pone.0141448
   Fu J, 2018, BIOSCIENCE REP, V38, DOI 10.1042/BSR20180044
   Gao JJ, 2017, DRUG DISCOV THER, V11, P168, DOI 10.5582/ddt.2017.01036
   Ge TX, 2015, MED ONCOL, V32, DOI 10.1007/s12032-014-0367-z
   Goyal H, 2017, ANN TRANSL MED, V5, DOI 10.21037/atm.2017.06.30
   Guo J, 2017, ONCOTARGET, V8, P62011, DOI 10.18632/oncotarget.18782
   Guo W, 2018, CANCER MANAG RES, V10, P715, DOI 10.2147/CMAR.S156837
   Hanna RF, 2016, ABDOM RADIOL, V41, P71, DOI 10.1007/s00261-015-0592-8
   Hao QQ, 2017, MEDICINE, V96, DOI 10.1097/MD.0000000000007496
   Heimbach JK, 2018, HEPATOLOGY, V67, P358, DOI 10.1002/hep.29086
   Hong Y, 2015, WORLD J HEPATOL, V7, P1581, DOI 10.4254/wjh.v7.i11.1581
   Hu J, 2018, BMC GASTROENTEROL, V18, DOI 10.1186/s12876-018-0908-6
   Hu T, 2017, GENES DIS, V4, P116, DOI 10.1016/j.gendis.2017.03.003
   Ippolito D, 2018, WORLD J GASTROENTERO, V24, P2413, DOI 10.3748/wjg.v24.i23.2413
   Jiang L, 2015, MEDICINE, V94, DOI 10.1097/MD.0000000000000603
   Kavanaugh G, 2016, MOL IMAGING BIOL, V18, P924, DOI 10.1007/s11307-016-1007-0
   Khattab M, 2015, WORLD J HEPATOL, V7, P2474, DOI 10.4254/wjh.v7.i23.2474
   Kim H, 2018, CLIN CHEM, V64, P1230, DOI 10.1373/clinchem.2018.289702
   Kim H, 2017, SCI REP-UK, V7, DOI 10.1038/s41598-017-09691-3
   Kim JU, 2016, WORLD J HEPATOL, V8, P471, DOI 10.4254/wjh.v8.i10.471
   Kimhofer T, 2015, BRIT J CANCER, V112, P1141, DOI 10.1038/bjc.2015.38
   Klingenberg M, 2017, J HEPATOL, V67, P603, DOI 10.1016/j.jhep.2017.04.009
   Kokudo N, 2015, HEPATOL RES, V45, DOI 10.1111/hepr.12464
   Kuo MJ, 2016, WORLD J GASTROENTERO, V22, P3460, DOI 10.3748/wjg.v22.i12.3460
   LI B, 2017, BIOMED RES INT, V2017, DOI DOI 10.1155/2017/5358615
   Li B, 2017, ONCOTARGET, V8, P80521, DOI 10.18632/oncotarget.19298
   Li J, 2015, ONCOTARGET, V6, P9551, DOI 10.18632/oncotarget.3314
   Li XH, 2015, PLOS ONE, V10, DOI 10.1371/journal.pone.0135568
   Liao QB, 2015, PLOS ONE, V10, DOI 10.1371/journal.pone.0130677
   Liu HN, 2017, ONCOTARGET, V8, P108810, DOI 10.18632/oncotarget.22224
   Liu M, 2016, TRANSL ONCOL, V9, P167, DOI 10.1016/j.tranon.2016.03.002
   Long XR, 2017, AGING-US, V9, P1565, DOI 10.18632/aging.101253
   Loosen SH, 2017, WORLD J HEPATOL, V9, P586, DOI 10.4254/wjh.v9.i12.586
   Lou Jiatao, 2017, Biomark Cancer, V9, P1, DOI 10.1177/1179299X16684640
   Mak Lung-Yi, 2018, Am Soc Clin Oncol Educ Book, V38, P262, DOI 10.1200/EDBK_200939
   Margetts J, 2018, BRIT J CANCER, V118, P248, DOI 10.1038/bjc.2017.386
   Marrero JA, 2014, AM J GASTROENTEROL, V109, P1328, DOI 10.1038/ajg.2014.213
   Mohamed AA, 2017, WORLD J HEPATOL, V9, P1001, DOI 10.4254/wjh.v9.i23.1001
   Motawi TK, 2015, PLOS ONE, V10, DOI 10.1371/journal.pone.0137706
   Neri E, 2016, EUR RADIOL, V26, P921, DOI 10.1007/s00330-015-3900-3
   Oeda S, 2016, INTERNAL MED, V55, P2749, DOI 10.2169/internalmedicine.55.6730
   Omata M, 2017, HEPATOL INT, V11, P317, DOI 10.1007/s12072-017-9799-9
   Passos-Castilho AM, 2015, BMC CANCER, V15, DOI 10.1186/s12885-015-1995-1
   Passos-Castilho AM, 2015, J GASTROINTEST LIVER, V24, P43, DOI 10.15403/jgld.2014.1121.pas
   Qin QF, 2017, ASIAN PAC J TROP MED, V10, P387, DOI 10.1016/j.apjtm.2017.03.016
   Qin YS, 2017, INT J CLIN EXP MED, V10, P11984
   Saito T, 2016, WORLD J GASTROENTERO, V22, P6224, DOI 10.3748/wjg.v22.i27.6224
   Schutte K, 2015, WORLD J HEPATOL, V7, P139, DOI 10.4254/wjh.v7.i2.139
   Shen J, 2018, AFR HEALTH SCI, V18, P260, DOI 10.4314/ahs.v18i2.9
   Shi BM, 2017, WORLD J GASTROENTERO, V23, P3713, DOI 10.3748/wjg.v23.i20.3713
   Shu H, 2017, DISCOV MED, V23, P163
   Song PP, 2016, WORLD J GASTROENTERO, V22, P262, DOI 10.3748/wjg.v22.i1.262
   Sun C, 2017, MED, V96, P7513
   Takaya H, 2018, UNITED EUR GASTROENT, V6, P1401, DOI 10.1177/2050640618779660
   Tanabe M, 2016, RADIOLOGY, V281, P129, DOI 10.1148/radiol.2016152173
   Tang JW, 2015, ONCOTARGET, V6, P4505, DOI 10.18632/oncotarget.2934
   Tayob N, 2018, BMC MED RES METHODOL, V18, DOI 10.1186/s12874-017-0458-6
   Tsuchiya N, 2015, WORLD J GASTROENTERO, V21, P10573, DOI 10.3748/wjg.v21.i37.10573
   Van Beers BE, 2015, J HEPATOL, V62, P690, DOI 10.1016/j.jhep.2014.10.014
   Van Hees S, 2016, WORLD J GASTROENTERO, V22, P8271, DOI 10.3748/wjg.v22.i37.8271
   Vogel A, 2018, ANN ONCOL, V29, P238, DOI 10.1093/annonc/mdy308
   Wang K, 2015, PLOS ONE, V10, DOI 10.1371/journal.pone.0144934
   Wang K, 2018, CANCER MED-US, V7, P2691, DOI 10.1002/cam4.1481
   Wang MJ, 2017, CANCER EPIDEM BIOMAR, V26, P795, DOI 10.1158/1055-9965.EPI-16-0974
   Wang MJ, 2016, CANCER PREV RES, V9, P172, DOI 10.1158/1940-6207.CAPR-15-0186
   Wang T, 2017, WORLD J GASTROENTERO, V23, P3496, DOI 10.3748/wjg.v23.i19.3496
   Wang YR, 2018, CANCER MED-US, V7, P1670, DOI 10.1002/cam4.1390
   Wongjarupong N, 2018, WORLD J GASTROENTERO, V24, P1321, DOI 10.3748/wjg.v24.i12.1321
   World Health Organization, WHO GUID APPR GUID R
   World Health Organization, GUID PREV CAR TREATM
   Xing H, 2018, HEPATOB PANCREAT DIS, V17, P487, DOI 10.1016/j.hbpd.2018.09.009
   Xu H, 2018, CANCER EPIDEM BIOMAR, V27, P710, DOI [10.1158/1055-9965.EPI-17-0770, 10.1158/1055-9965.epi-17-0770]
   Xu H, 2018, CLIN CHEM LAB MED, V56, P479, DOI 10.1515/cclm-2017-0327
   Xu J, 2016, ADV CLIN EXP MED, V25, P971, DOI 10.17219/acem/36460
   Xue XF, 2019, J CELL BIOCHEM, V120, P135, DOI 10.1002/jcb.27165
   Yang JF, 2016, WORLD J GASTROENTERO, V22, P3652, DOI 10.3748/wjg.v22.i13.3652
   Yao Z, 2018, BMC CANCER, V18, DOI 10.1186/s12885-018-5003-4
   Youssef AA, 2018, CLIN EXP GASTROENTER, V11, P431, DOI 10.2147/CEG.S171339
   Yu RT, 2015, HEPAT MON, V15, DOI 10.5812/hepatmon.28806v2
   Yu YL, 2017, ONCOTARGET, V8, P79722, DOI 10.18632/oncotarget.19178
   Yu YQ, 2016, ONCOTARGET, V7, P16362, DOI 10.18632/oncotarget.7649
   Yuan WD, 2017, CELL PHYSIOL BIOCHEM, V44, P125, DOI 10.1159/000484589
   Zhang YC, 2015, WORLD J GASTROENTERO, V21, P9853, DOI 10.3748/wjg.v21.i34.9853
   Zheng CQ, 2017, ONCOTARGET, V8, P59638, DOI 10.18632/oncotarget.19559
   Zheng J, 2017, CELL PHYSIOL BIOCHEM, V44, P967, DOI 10.1159/000485396
   Zheng ZK, 2018, J INT MED RES, V46, P348, DOI 10.1177/0300060517726441
   Zhu HT, 2016, ONCOTARGET, V7, P45622, DOI 10.18632/oncotarget.10082
   Zhu JN, 2017, OPEN MED-WARSAW, V12, P354, DOI 10.1515/med-2017-0051
   Zhu R, 2014, GASTROENT RES PRACT, V2014, DOI 10.1155/2014/529314
NR 116
TC 13
Z9 13
U1 0
U2 2
PU BAISHIDENG PUBLISHING GROUP INC
PI PLEASANTON
PA 8226 REGENCY DR, PLEASANTON, CA 94588 USA
SN 2307-8960
J9 WORLD J CLIN CASES
JI World J. Clin. Cases
PD JUN 26
PY 2019
VL 7
IS 12
BP 1367
EP 1382
DI 10.12998/wjcc.v7.i12.1367
PG 16
WC Medicine, General & Internal
WE Science Citation Index Expanded (SCI-EXPANDED)
SC General & Internal Medicine
GA IF3HH
UT WOS:000472971000001
PM 31363465
OA gold, Green Submitted, Green Published
DA 2022-05-02
ER

PT J
AU Kang, I
   Jang, M
   Lee, JG
   Han, DH
   Joo, DJ
   Kim, KS
   Kim, MS
   Choi, JS
   Kim, SI
   Park, YN
   Choi, GH
AF Kang, Incheon
   Jang, Mi
   Lee, Jae Geun
   Han, Dai Hoon
   Joo, Dong Jin
   Kim, Kyung Sik
   Kim, Myoung Soo
   Choi, Jin Sub
   Kim, Soon Il
   Park, Young Nyun
   Choi, Gi Hong
TI Subclassification of Microscopic Vascular Invasion in Hepatocellular
   Carcinoma
SO ANNALS OF SURGERY
LA English
DT Article
DE hepatocellular carcinoma; microscopic vascular invasion; microvascular
   invasion; prognostic factor
ID PORTAL VENOUS INVASION; PRIMARY LIVER-CANCER; LONG-TERM SURVIVAL;
   MICROVASCULAR INVASION; COMPUTED-TOMOGRAPHY; PRACTICE GUIDELINES;
   FOLLOW-UP; TRANSPLANTATION; RECURRENCE; RESECTION
AB Objective: To investigate whether subclassification of microscopic vascular invasion (MiVI) affects the long-term outcome after curative surgical resection or liver transplantation (LT) in patients with hepatocellular carcinoma (HCC).
   Summary of Background Data: The most important factor for TNM staging in HCC is MiVI, which includes all vascular invasions detected on microscopic examination. However, there is a broad spectrum of current definitions for MiVI.
   Methods: In total, 412 consecutive patients with HCC who underwent curative surgical resection without any preoperative treatment or gross vascular invasion were histologically evaluated for MiVI. Patients with MiVI were subclassified into 2 groups: microvessel invasion (MI; n = 164) only and microscopic portal vein invasion (MPVI; n = 36). Clinicopathologic features were compared between 2 groups (MI vs MPVI), whereas disease-free survival (DFS) and overall survival (OS) after resection were analyzed among 3 groups (no vascular invasion [NVI] vs MI vs MPVI). These subclassifications were validated in a cohort of 197 patients with HCC who underwent LT.
   Results: The MPVI group showed more aggressive tumor characteristics, such as higher tumor marker levels (alpha-fetoprotein, P = 0.006; protein induced by vitamin K absence-11, P = 0.001) and poorer differentiation (P = 0.011), than the MI group. In multivariate analysis, both MI and MPVI were independent prognostic factors for DFS (P = 0.001 and <0.001, respectively) and OS (P = 0.005 and <0.001, respectively). In the validation cohort, 5-year DFS was 89%, 67.9%, and 0% in the N VI, MI. and MPVI groups, respectively (P < 0.001), whereas 5-year OS was 79.1%, 55.0%, and 15.4%, respectively (P < 0.001).
   Conclusions: Based on subclassification of MiVI in HCC. MPVI was associated with more aggressive clinicopathologic characteristics and poorer survival than MI only. Therefore, the original MiVI classification should be divided into MI and MPVI.
C1 [Kang, Incheon; Han, Dai Hoon; Kim, Kyung Sik; Choi, Jin Sub; Choi, Gi Hong] Yonsei Univ, Dept Surg, Div Hepatobiliary & Pancreat Surg, Coll Med, Seoul, South Korea.
   [Kang, Incheon; Han, Dai Hoon; Kim, Kyung Sik; Choi, Jin Sub; Choi, Gi Hong] Severance Hosp, Liver Canc Ctr, Yonsei Canc Ctr, Seoul, South Korea.
   [Jang, Mi; Park, Young Nyun] Yonsei Univ, Dept Pathol, Coll Med, Seoul, South Korea.
   [Lee, Jae Geun; Joo, Dong Jin; Kim, Myoung Soo; Kim, Soon Il] Yonsei Univ, Dept Transplantat Surg, Coll Med, Seoul, South Korea.
RP Choi, GH (corresponding author), Yonsei Univ, Dept Surg, Div Hepatobiliary & Pancreat Surg, Coll Med, Seoul, South Korea.; Choi, GH (corresponding author), Severance Hosp, Liver Canc Ctr, Yonsei Canc Ctr, Seoul, South Korea.; Park, YN (corresponding author), Yonsei Univ, Dept Pathol, Coll Med, Seoul, South Korea.
EM young0608@yuhs.ac; choigh@yuhs.ac
RI Kim, Kyung Sik/I-5501-2015
OI Kim, Kyung Sik/0000-0001-9498-284X; Park, Young
   Nyun/0000-0003-0357-7967; Kim, Myoun Soo/0000-0002-8975-8381; Kim,
   Soon/0000-0002-0783-7538; Han, Dai Hoon/0000-0003-2787-7876; Choi, Gi
   Hong/0000-0002-1593-3773; Lee, Jae Geun/0000-0002-6722-0257
FU National Research Foundation of Korea (NRF) - Korean Government (MSIP)
   [NRF-2017R1A2B4005871, NRF-2017M3A9B6061512, NRF-2016M3A9D5A01952416]
FX This study was supported by the National Research Foundation of Korea
   (NRF) funded by the Korean Government (MSIP) (No. NRF-2017R1A2B4005871,
   NRF-2017M3A9B6061512, and NRF-2016M3A9D5A01952416).
CR Banerjee S, 2015, HEPATOLOGY, V62, P792, DOI 10.1002/hep.27877
   Barreto SG, 2013, ANZ J SURG, V83, P331, DOI 10.1111/j.1445-2197.2012.06196.x
   Bertuccio P, 2017, J HEPATOL, V67, P302, DOI 10.1016/j.jhep.2017.03.011
   Bertuzzo VR, 2011, TRANSPLANTATION, V91, P1279, DOI 10.1097/TP.0b013e3182187cf0
   Bruix J, 2005, HEPATOLOGY, V42, P1208, DOI 10.1002/hep.20933
   Burt AD, 2018, HISTOPATHOLOGY, V73, P369, DOI 10.1111/his.13520
   Chun YS, 2018, ANN SURG ONCOL, V25, P845, DOI 10.1245/s10434-017-6025-x
   Clavien PA, 2012, LANCET ONCOL, V13, pE11, DOI 10.1016/S1470-2045(11)70175-9
   Cong WM, 2016, WORLD J GASTROENTERO, V22, P9279, DOI 10.3748/wjg.v22.i42.9279
   Dhir M, 2016, ANN SURG, V263, P1112, DOI 10.1097/SLA.0000000000001556
   Du M, 2014, BMC CANCER, V14, DOI 10.1186/1471-2407-14-38
   El-Serag HB, 2008, GASTROENTEROLOGY, V134, P1752, DOI 10.1053/j.gastro.2008.02.090
   Escartin A, 2007, TRANSPL P, V39, P2308, DOI 10.1016/j.transproceed.2007.06.042
   Fujita N, 2011, HUM PATHOL, V42, P1531, DOI 10.1016/j.humpath.2010.12.016
   Han DH, 2014, WORLD J SURG ONCOL, V12, DOI 10.1186/1477-7819-12-192
   Hanahan D, 2011, CELL, V144, P646, DOI 10.1016/j.cell.2011.02.013
   Iguchi T, 2015, TRANSPLANTATION, V99, P1236, DOI 10.1097/TP.0000000000000489
   Imamura H, 2003, J HEPATOL, V38, P200, DOI 10.1016/S0168-8278(02)00360-4
   Jeng WJ, 2014, DIGEST DIS, V32, P747, DOI 10.1159/000368017
   Kawasaki Y, 2019, HPB, V21, P1393, DOI 10.1016/j.hpb.2019.02.018
   Keating GM, 2017, TARGET ONCOL, V12, P243, DOI 10.1007/s11523-017-0484-7
   장재영, 2017, Journal of Liver Cancer, V17, P19
   Kokudo T, 2017, HEPATOLOGY, V66, P510, DOI 10.1002/hep.29225
   Kudo M, 2015, DIGEST DIS, V33, P765, DOI 10.1159/000439101
   Lauwers GY, 2002, AM J SURG PATHOL, V26, P25, DOI 10.1097/00000478-200201000-00003
   Lei ZQ, 2016, JAMA SURG, V151, P356, DOI 10.1001/jamasurg.2015.4257
   Lim KC, 2011, ANN SURG, V254, P108, DOI 10.1097/SLA.0b013e31821ad884
   Lin HS, 2015, HEPATOB PANCREAT DIS, V14, P236, DOI 10.1016/S1499-3872(15)60373-3
   Mazzaferro V, 2009, LANCET ONCOL, V10, P35, DOI 10.1016/S1470-2045(08)70284-5
   Miyata R, 2006, J GASTROENTEROL, V41, P987, DOI 10.1007/s00535-006-1890-2
   Nishie A, 2008, AM J ROENTGENOL, V190, P81, DOI 10.2214/AJR.07.2810
   Onaca N, 2009, LIVER TRANSPLANT, V15, P574, DOI 10.1002/lt.21738
   Pommergaard HC, 2018, HPB, V20, P768, DOI 10.1016/j.hpb.2018.03.002
   Portolani N, 2006, ANN SURG, V243, P229, DOI 10.1097/01.sla.0000197706.21803.a1
   Roayaie S, 2009, GASTROENTEROLOGY, V137, P850, DOI 10.1053/j.gastro.2009.06.003
   Rodriguez-Peralvarez M, 2013, ANN SURG ONCOL, V20, P325, DOI 10.1245/s10434-012-2513-1
   Sakamoto K, 2019, HEPATOL RES, V49, P419, DOI 10.1111/hepr.13285
   Shen JY, 2018, ANZ J SURG, V88, pE761, DOI 10.1111/ans.14473
   Shi M, 2004, WORLD J SURG, V28, P376, DOI 10.1007/s00268-003-7308-x
   Shimada K, 2005, CANCER-AM CANCER SOC, V104, P1939, DOI 10.1002/cncr.21461
   Shindoh J, 2013, ANN SURG ONCOL, V20, P1223, DOI 10.1245/s10434-012-2739-y
   Shirabe K, 2007, J SURG ONCOL, V95, P235, DOI 10.1002/jso.20655
   Shirabe K, 2014, LIVER INT, V34, P937, DOI 10.1111/liv.12459
   Sumie S, 2008, ANN SURG ONCOL, V15, P1375, DOI 10.1245/s10434-008-9846-9
   Sun JJ, 2016, ANN SURG ONCOL, V23, P1344, DOI 10.1245/s10434-015-5008-z
   Wang H, 2018, HEPATOBIL SURG NUTR, V7, P418, DOI 10.21037/hbsn.2018.09.05
   Wang LM, 2017, ONCOTARGET, V8, P79971, DOI 10.18632/oncotarget.20402
   Yang YB, 2007, SURGERY, V141, P196, DOI 10.1016/j.surg.2006.06.033
   Zavaglia C, 2005, AM J GASTROENTEROL, V100, P2708, DOI 10.1111/j.1572-0241.2005.00289.x
   Zhang XF, 2018, J GASTROEN HEPATOL, V33, P347, DOI 10.1111/jgh.13843
NR 50
TC 10
Z9 10
U1 4
U2 9
PU LIPPINCOTT WILLIAMS & WILKINS
PI PHILADELPHIA
PA TWO COMMERCE SQ, 2001 MARKET ST, PHILADELPHIA, PA 19103 USA
SN 0003-4932
EI 1528-1140
J9 ANN SURG
JI Ann. Surg.
PD DEC
PY 2021
VL 274
IS 6
BP E1170
EP E1178
DI 10.1097/SLA.0000000000003781
PG 9
WC Surgery
WE Science Citation Index Expanded (SCI-EXPANDED)
SC Surgery
GA WX3XK
UT WOS:000718532600384
PM 31972640
DA 2022-05-02
ER

PT J
AU Yang, F
   Ma, LT
   Yang, Y
   Liu, WB
   Zhao, J
   Chen, X
   Wang, MC
   Zhang, HW
   Cheng, SQ
   Shen, F
   Wang, HY
   Zhou, WP
   Cao, GW
AF Yang, Fan
   Ma, Longteng
   Yang, Yuan
   Liu, Wenbin
   Zhao, Jun
   Chen, Xi
   Wang, Mengchao
   Zhang, Hongwei
   Cheng, Shuqun
   Shen, Feng
   Wang, Hongyang
   Zhou, Weiping
   Cao, Guangwen
TI Contribution of Hepatitis B Virus Infection to the Aggressiveness of
   Primary Liver Cancer: A Clinical Epidemiological Study in Eastern China
SO FRONTIERS IN ONCOLOGY
LA English
DT Article
DE primary liver cancer; hepatitis virus; radical resection; prognosis;
   aggressiveness
ID HEPATOCELLULAR-CARCINOMA; GENETIC POLYMORPHISMS; C VIRUSES; MUTATIONS;
   OUTCOMES; IMPACT; PERSISTENCE; PROGNOSIS; CIRRHOSIS; SURVIVAL
AB Background and aims: The contribution of hepatitis B virus (HBV) infection to the aggressiveness of primary liver cancer (PLC) remains controversial. We aimed to characterize this in eastern China.
   Methods: We enrolled 8,515 PLC patients whose specimens were reserved at the BioBank of the hepatobiliary hospital (Shanghai, China) during 2007-2016. Of those, 3,124 who received primary radical resection were involved in survival analysis. A nomogram was constructed to predict the survivals using preoperative parameters.
   Results: Hepatocellular carcinoma (HCC), intrahepatic cholangiocarcinoma (ICC), and combined hepatocellular cholangiocarcinoma (CHC) accounted for 94.6, 3.7, and 1.7%, respectively. The rates of HBV infection were 87.5, 49.2, and 80.6%, respectively. HBV infection was significantly associated with 10-year earlier onset, more cirrhosis, higher alpha-fetoprotein, higher carbohydrate antigen 19-9 (CA19-9), more microvascular invasion (MVI), lower neutrophil-to-lymphocyte ratio (NLR), and lower platelet-to-lymphocyte ratio (PLR) in HCC. HBV infection was also associated with 7-year earlier onset, more cirrhosis, higher alpha-fetoprotein, more MVI, and lower PLR in ICC. In the multivariate Cox analysis, high circulating HBV DNA, alpha-fetoprotein, CA19-9, NLR, tumor size, number, encapsulation, Barcelona Clinic Liver Cancer (BCLC) stage, and MVI predicted an unfavorable prognosis in HCC; only CA19-9 and BCLC stage, rather than HBV-related parameters, had prognostic values in ICC. A nomogram constructed with preoperative HBV-related parameters including HBV load, ultrasonic cirrhosis, and alpha-fetoprotein perform better than the current staging systems in predicting postoperative survival in HCC.
   Conclusion: HBV promotes the aggressiveness of HCC in Chinese population. The contributions of HBV to ICC and other etiological factors to HCC might be indirect via arousing non-resolving inflammation.
C1 [Yang, Fan; Ma, Longteng; Liu, Wenbin; Chen, Xi; Zhang, Hongwei; Cao, Guangwen] Second Mil Med Univ, Dept Epidemiol, Shanghai, Peoples R China.
   [Yang, Yuan; Zhao, Jun; Wang, Mengchao; Cheng, Shuqun; Shen, Feng; Wang, Hongyang; Zhou, Weiping] Second Mil Med Univ, Eastern Hepatobiliary Surg Hosp, Shanghai, Peoples R China.
RP Cao, GW (corresponding author), Second Mil Med Univ, Dept Epidemiol, Shanghai, Peoples R China.; Zhou, WP (corresponding author), Second Mil Med Univ, Eastern Hepatobiliary Surg Hosp, Shanghai, Peoples R China.
EM EHPHWP@126.com; gcao@smmu.edu.cn
RI Zhou, Weiping/AGI-5344-2022
FU National Key Basic Research Program of China (973 Program)National Basic
   Research Program of China [2015CB554000, 2014CB542102]; National Natural
   Science Foundation of ChinaNational Natural Science Foundation of China
   (NSFC) [81520108021, 91529305, 81673250, 81502882, 81521091]; State Key
   Infection Disease Project of China [2017ZX10203208,
   2017ZX10201201-006-001]; National Human Genetic Resources Sharing
   Service Platform [2005DKA 21300]
FX This study was supported by the National Key Basic Research Program of
   China (973 Program) (grant numbers 2015CB554000 to GC and 2014CB542102
   to WZ), the National Natural Science Foundation of China (grant numbers
   81520108021, 91529305, and 81673250 to GC, 81502882 to XC, and 81521091
   to HW), the State Key Infection Disease Project of China (grant numbers
   2017ZX10203208 to WZ and 2017ZX10201201-006-001 to HZ), and the National
   Human Genetic Resources Sharing Service Platform (grant number 2005DKA
   21300 to WZ).
CR Bilen MA, 2019, CANCER-AM CANCER SOC, V125, P127, DOI 10.1002/cncr.31778
   Bruix J, 2017, J HEPATOL, V67, P999, DOI 10.1016/j.jhep.2017.06.026
   Chen LP, 2014, DISCOV MED, V18, P189
   Chevret S, 1999, J HEPATOL, V31, P133, DOI 10.1016/S0168-8278(99)80173-1
   Chu YJ, 2017, INT J CANCER, V141, P711, DOI 10.1002/ijc.30782
   de Martel C, 2015, HEPATOLOGY, V62, P1190, DOI 10.1002/hep.27969
   Edge SB, 2010, ANN SURG ONCOL, V17, P1471, DOI 10.1245/s10434-010-0985-4
   Fedirko V, 2013, ANN ONCOL, V24, P543, DOI 10.1093/annonc/mds434
   Frank E, RMS REGRESSION MODEL
   Harrell FE, 1996, STAT MED, V15, P361, DOI 10.1002/(SICI)1097-0258(19960229)15:4<361::AID-SIM168>3.0.CO;2-4
   Harrell FE, Hmisc: Harrell miscellaneous. R package version 3.8-3
   Huang YH, 2011, GASTROENTEROLOGY, V141, P1412, DOI 10.1053/j.gastro.2011.06.048
   Huitzil-Melendez FD, 2010, J CLIN ONCOL, V28, P2889, DOI 10.1200/JCO.2009.25.9895
   Ji XW, 2014, INFECT GENET EVOL, V28, P201, DOI 10.1016/j.meegid.2014.09.032
   Lee TY, 2018, CLIN GASTROENTEROL H, V16, P947, DOI 10.1016/j.cgh.2017.09.031
   Leung TWT, 2002, CANCER, V94, P1760, DOI 10.1002/cncr.10384
   Li Q, 2007, J GASTROEN HEPATOL, V22, P1936, DOI 10.1111/j.1440-1746.2006.04619.x
   Li ZX, 2015, EMERG MICROBES INFEC, V4, DOI 10.1038/emi.2015.30
   Lin J, 2014, WORLD J GASTROENTERO, V20, P6457, DOI 10.3748/wjg.v20.i21.6457
   Liu X, 2018, INT J CANCER, V142, P1560, DOI 10.1002/ijc.31181
   Llovet JM, 1999, SEMIN LIVER DIS, V19, P329, DOI 10.1055/s-2007-1007122
   Lok ASF, 2007, HEPATOLOGY, V45, P507, DOI 10.1002/hep.21513
   Makarova M, 2013, INT J CIRCUMPOL HEAL, V72, DOI 10.3402/ijch.v72i0.20282
   Maucort-Boulch D, 2018, INT J CANCER, V142, P2471, DOI 10.1002/ijc.31280
   Mgaieth S, 2017, J VIRAL HEPATITIS, V24, P982, DOI 10.1111/jvh.12717
   Munaf A, 2014, ASIAN PAC J CANCER P, V15, P7563, DOI 10.7314/APJCP.2014.15.18.7563
   OKUDA K, 1985, CANCER, V56, P918, DOI 10.1002/1097-0142(19850815)56:4<918::AID-CNCR2820560437>3.0.CO;2-E
   PUGH RNH, 1973, BRIT J SURG, V60, P646, DOI 10.1002/bjs.1800600817
   Rao HY, 2014, J GASTROEN HEPATOL, V29, P545, DOI 10.1111/jgh.12398
   Rizvi S, 2013, GASTROENTEROLOGY, V145, P1215, DOI 10.1053/j.gastro.2013.10.013
   Sia D, 2017, GASTROENTEROLOGY, V152, P745, DOI 10.1053/j.gastro.2016.11.048
   Torre LA, 2015, CA-CANCER J CLIN, V65, DOI DOI 10.3322/CAAC
   Ueno M, 2015, J HEPATOL, V63, P1352, DOI 10.1016/j.jhep.2015.07.013
   Yang XB, 2017, INT J CANCER, V140, P1324, DOI 10.1002/ijc.30547
   Yin JH, 2015, CANCER PREV RES, V8, P978, DOI 10.1158/1940-6207.CAPR-15-0160
   Yin JH, 2011, AM J GASTROENTEROL, V106, P81, DOI 10.1038/ajg.2010.399
   Yin L, 2014, J HEPATOL, V61, P82, DOI 10.1016/j.jhep.2014.03.012
   Younossi ZM, 2016, J VIRAL HEPATITIS, V23, P53, DOI 10.1111/jvh.12449
   Zhang Q, 2014, ANN ONCOL, V25, P2413, DOI 10.1093/annonc/mdu451
   Zhang Q, 2013, J VIROL, V87, P12176, DOI 10.1128/JVI.02073-13
   Zhou YM, 2012, BMC CANCER, V12, DOI 10.1186/1471-2407-12-289
   Zhu MY, 2017, INT J CANCER, V140, P1346, DOI 10.1002/ijc.30553
   2013, J CLIN ONCOL, V31, P3647, DOI DOI 10.1200/JCO.2012.48.5896
NR 43
TC 21
Z9 26
U1 2
U2 9
PU FRONTIERS MEDIA SA
PI LAUSANNE
PA AVENUE DU TRIBUNAL FEDERAL 34, LAUSANNE, CH-1015, SWITZERLAND
SN 2234-943X
J9 FRONT ONCOL
JI Front. Oncol.
PD MAY 21
PY 2019
VL 9
AR 370
DI 10.3389/fonc.2019.00370
PG 10
WC Oncology
WE Science Citation Index Expanded (SCI-EXPANDED)
SC Oncology
GA HY8PS
UT WOS:000468402800001
PM 31179237
OA gold, Green Published
DA 2022-05-02
ER

PT J
AU Hyeon, J
   Ahn, S
   Park, CK
AF Hyeon, Jiyeon
   Ahn, Soomin
   Park, Cheol-Keun
TI CHD1L Is a Marker for Poor Prognosis of Hepatocellular Carcinoma after
   Surgical Resection
SO KOREAN JOURNAL OF PATHOLOGY
LA English
DT Article
DE CHD1L; Carcinoma, hepatocellular; Survival
ID COMPARATIVE GENOMIC HYBRIDIZATION; GENE-EXPRESSION; SUBFAMILIES;
   RECURRENCE; SEQUENCES
AB Background: The gene for chromodomain helicase/ATPase DNA binding protein 1-like (CHD1L) was recently identified as a target oncogene within the 1q21 amplicon, which occurs in 46% to 86% of primary hepatocellular carcinoma (HCC) cases. However, the prognostic significance of CHD1L in HCC remains uncertain. In this study, we investigated the roles of CHD1L in the prognosis of HCC. Methods: We investigated the expressions of CHD1L in tumor tissue microarrays of 281 primary HCC patients who underwent surgical resection using immunohistochemistry. Prognostic factors of HCC were examined by univariate and multivariate analyses. The median follow-up period was 75.6 months. Results: CHD1L expression was observed in 48 of the 281 HCCs (17.1%). CHD1L expression was associated with a younger age (p = 0.033), higher Edmondson grade (p = 0.019), microvascular invasion (p < 0.001), major portal vein invasion (p = 0.037), higher American Joint Committee on Cancer T stage (p = 0.001), lower albumin level (p = 0.047), and higher alpha-fetoprotein level (p = 0.002). Multivariate analyses revealed that CHD1L expression (p = 0.027), Edmondson grade III (p = 0.034), and higher Barcelona Clinic Liver Cancer stage (p < 0.001) were independent predictors of shorter disease-free survival. Conclusions: CHD1L expression might be a prognostic marker of shorter disease-free survival in HCC patients after surgical resection.
C1 [Hyeon, Jiyeon; Ahn, Soomin; Park, Cheol-Keun] Sungkyunkwan Univ, Sch Med, Samsung Med Ctr, Dept Pathol, Seoul 135710, South Korea.
RP Park, CK (corresponding author), Sungkyunkwan Univ, Sch Med, Samsung Med Ctr, Dept Pathol, 81 Irwon Ro, Seoul 135710, South Korea.
EM ckpark@skku.edu
OI Hyeon, Jiyeon/0000-0003-3074-4142
CR [Anonymous], 1995, HEPATOLOGY, V22, P983
   Chang J, 2002, CANCER LETT, V182, P193, DOI 10.1016/S0304-3835(02)00083-6
   Chen LL, 2011, GUT, V60, P534, DOI 10.1136/gut.2010.224071
   Chen LL, 2010, J CLIN INVEST, V120, P1178, DOI 10.1172/JCI40665
   Chen MH, 2009, PLOS ONE, V4, DOI 10.1371/journal.pone.0006727
   Compton CC., 2010, AJCC CANC STAGING MA, V7th ed.
   EDMONDSON HA, 1954, CANCER-AM CANCER SOC, V7, P462, DOI 10.1002/1097-0142(195405)7:3<462::AID-CNCR2820070308>3.0.CO;2-E
   EISEN JA, 1995, NUCLEIC ACIDS RES, V23, P2715, DOI 10.1093/nar/23.14.2715
   Flaus A, 2006, NUCLEIC ACIDS RES, V34, P2887, DOI 10.1093/nar/gkl295
   Gao J, 2008, DIGEST LIVER DIS, V40, P114, DOI 10.1016/j.dld.2007.08.001
   Gumus-Akay G, 2009, ARCH MED RES, V40, P551, DOI 10.1016/j.arcmed.2009.07.004
   Ho MC, 2006, ANN SURG ONCOL, V13, P1474, DOI 10.1245/s10434-006-9057-1
   Hoshida Y, 2008, NEW ENGL J MED, V359, P1995, DOI 10.1056/NEJMoa0804525
   Japan LCSGo, 2003, GEN RUL CLIN PATH ST, P38
   Llovet JM, 2005, SEMIN LIVER DIS, V25, P181, DOI 10.1055/s-2005-871198
   Llovet JM, 1999, SEMIN LIVER DIS, V19, P329, DOI 10.1055/s-2007-1007122
   Ma NF, 2008, HEPATOLOGY, V47, P503, DOI 10.1002/hep.22072
   Miller G, 2009, J EXP CLIN CANC RES, V28, DOI 10.1186/1756-9966-28-62
   Poon RTP, 2011, HEPATOLOGY, V54, P757, DOI 10.1002/hep.24569
   Sakakura C, 1999, BRIT J CANCER, V80, P2034, DOI 10.1038/sj.bjc.6690638
   Tsuji Katumi, 2010, BMC Cancer, V10, P15, DOI 10.1186/1471-2407-10-15
   Wong N, 2003, J HEPATOL, V38, P298, DOI 10.1016/S0168-8278(02)00412-9
   Wong N, 1999, AM J PATHOL, V154, P37, DOI 10.1016/S0002-9440(10)65248-0
NR 23
TC 22
Z9 24
U1 0
U2 12
PU KOREAN SOCIETY PATHOLOGISTS
PI SEOUL
PA ROOM 702 KOREAN MED ASSOC BLDG, 302-75 ICHON, 1 DONG, YOUNGSAN-GU,
   SEOUL, 140-721, SOUTH KOREA
SN 1738-1843
J9 KOREAN J PATHOL
JI Korean J. Pathol.
PD FEB
PY 2013
VL 47
IS 1
BP 9
EP 15
DI 10.4132/KoreanJPathol.2013.47.1.9
PG 7
WC Pathology
WE Science Citation Index Expanded (SCI-EXPANDED)
SC Pathology
GA 104EM
UT WOS:000315974600002
PM 24868221
OA Green Published, gold, Green Submitted
DA 2022-05-02
ER

PT J
AU Ali, MA
   Li, WF
   Wang, JH
   Lin, CC
   Chen, YJ
   Lin, TL
   Lin, TS
   Lu, SN
   Wang, CC
   Chen, CL
AF Ali, Mahmoud Abdelwahab
   Li, Wei-Feng
   Wang, Jing-Houng
   Lin, Chih-Che
   Chen, Ying-Ju
   Lin, Ting -Lung
   Lin, Tsan-Shiun
   Lu, Sheng-Nan
   Wang, Chih-Chi
   Chen, Chao-Long
TI Impact of pathological features of primary hepatocellular carcinoma on
   the outcomes of intrahepatic recurrence management: single center
   experience from Southern Taiwan
SO HPB
LA English
DT Article
ID DONOR LIVER-TRANSPLANTATION; RADIOFREQUENCY ABLATION; SURGICAL
   RESECTION; HEPATIC RESECTION; ALPHA-FETOPROTEIN; RISK-FACTORS; CURATIVE
   RESECTION; TREATMENT STRATEGY; SURVIVAL; CRITERIA
AB Background: Currently, there is no definitive management for hepatocellular carcinoma (HCC) intrahepatic recurrence (IHR) after primary resection (PR). The aim of this study was to analyze the outcomes of three modalities for patients who received curative PR and had IHR within the University of California San Francisco (UCSF) criteria.
   Methods: Between 2003 and 2010, patients with IHR after PR were treated with salvage liver transplantation (SLT), re-resection (RR) or local ablation (LA). Clinico-pathological features of primary tumor and recurrent HCC were analyzed to determine the risk factors that adversely affected overall survival (OS) and disease free survival (DFS).
   Results: The study included 130 patients with subgroups of SLT (n = 25), RR (n = 31) and LA (n = 74). The 5-year DFS and OS were 75%, 31% and 17% and 80%, 60% and 58% respectively for each subgroup. SLT had a significantly better DFS than other modalities (p < 0.001). There was no difference in OS. In multivariate analysis, two variables adversely affected DFS: microvascular invasion in PR and not treating patients with SLT.
   Conclusions: SLT provides better DFS for patients with IHR within the UCSF criteria. However, SLT failed to show the same advantage in OS.
C1 [Ali, Mahmoud Abdelwahab; Li, Wei-Feng; Lin, Chih-Che; Chen, Ying-Ju; Lin, Ting -Lung; Lin, Tsan-Shiun; Wang, Chih-Chi; Chen, Chao-Long] Chang Gung Univ, Kaohsiung Chang Gung Mem Hosp, Coll Med, Div Gen Surg,Dept Surg, Kaohsiung, Taiwan.
   [Wang, Jing-Houng; Lu, Sheng-Nan] Chang Gung Univ, Kaohsiung Chang Gung Mem Hosp, Coll Med, Div Hepatogastroenterol,Dept Internal Med, Kaohsiung, Taiwan.
   [Wang, Chih-Chi] Chang Gung Univ, Coll Med, Chang Gung Mem Hosp Chiayi, Dept Surg, Kaohsiung, Taiwan.
   [Ali, Mahmoud Abdelwahab] Mansoura Univ, Gastroenterol Surg Ctr, Mansoura, Egypt.
RP Wang, CC (corresponding author), Kaohsiung Chang Gung Mem Hosp, Liver Transplant Program, Dept Surg, 123 Ta Pei Rd, Kaohsiung 833, Taiwan.
EM ufel4996@ms26.hinet.net
RI ali, mahmoud abdelwahab/J-5073-2014
OI ali, mahmoud abdelwahab/0000-0001-7958-4202
CR Agopian VG, 2015, J AM COLL SURGEONS, V220, P416, DOI 10.1016/j.jamcollsurg.2014.12.025
   Aril S, 2001, J HEPATOBILIARY PANC, V8, P397
   Beighiti J, 2003, ANN SURG, V238, P885, DOI 10.1097/01.sla.0000098621.74851.65
   Bruix J, 2005, HEPATOLOGY, V42, P1208, DOI 10.1002/hep.20933
   Bruix J, 2001, J HEPATOL, V35, P421, DOI 10.1016/S0168-8278(01)00130-1
   Chan ACY, 2013, LIVER TRANSPLANT, V19, P411, DOI 10.1002/lt.23605
   Chan ACY, 2012, WORLD J SURG, V36, P151, DOI 10.1007/s00268-011-1323-0
   Choi JW, 2009, AM J CLIN ONCOL-CANC, V32, P564, DOI 10.1097/COC.0b013e3181967da0
   Concejero A, 2008, TRANSPLANTATION, V85, P398, DOI 10.1097/TP.0b013e3181622ff8
   Del Gaudio M, 2008, AM J TRANSPLANT, V8, P1177, DOI 10.1111/j.1600-6143.2008.02229.x
   Duvoux C, 2012, GASTROENTEROLOGY, V143, P986, DOI 10.1053/j.gastro.2012.05.052
   Ercolani G, 2003, ANN SURG, V237, P536, DOI 10.1097/00000658-200304000-00016
   ISHAK K, 1995, J HEPATOL, V22, P696, DOI 10.1016/0168-8278(95)80226-6
   Kluger MD, 2015, J HEPATOL, V62, P1131, DOI 10.1016/j.jhep.2014.12.018
   LAI ECS, 1995, ANN SURG, V221, P291, DOI 10.1097/00000658-199503000-00012
   Lai Q, 2013, LIVER TRANSPLANT, V19, P1108, DOI 10.1002/lt.23706
   Mehta N, 2013, LIVER TRANSPLANT, V19, P1055, DOI 10.1002/lt.23730
   Meniconi RL, 2015, SURGERY, V157, P454, DOI 10.1016/j.surg.2014.10.011
   Minagawa M, 2003, ANN SURG, V238, P703, DOI 10.1097/01.sla.0000094549.11754.e6
[truncated: 2,960,805 more chars]
