# Supplementary material for: Global research status and frontiers on microvascular invasion of hepatocellular carcinoma: A bibliometric and visualized analysis
Source: Front Oncol. 2022 Dec 14;12:1037145. doi: 10.3389/fonc.2022.1037145 (PMC9795233; doi:10.3389/fonc.2022.1037145)
Supplement: Supplementary file 1 [file DataSheet_1.zip › data2.txt]

FN Clarivate Analytics Web of Science
VR 1.0
PT J
AU Zhu, XT
   Yuan, JH
   Zhu, TT
   Li, YY
   Cheng, XY
AF Zhu, Xiao-ting
   Yuan, Ji-hang
   Zhu, Teng-teng
   Li, Yang-yang
   Cheng, Xiao-yang
TI Long noncoding RNA glypican 3 (GPC3) antisense transcript 1 promotes
   hepatocellular carcinoma progression via epigenetically activating GPC3
SO FEBS JOURNAL
LA English
DT Article
DE epigenetics; GPC3; hepatocellular carcinoma; long noncoding RNA;
   progression
ID HUMAN LIVER-CANCER; TARGETING GLYPICAN-3; THERAPEUTIC TARGET;
   CELL-PROLIFERATION; EXPRESSION; ANTIBODY; MARKER; GROWTH; SERUM
AB Long noncoding RNA (lncRNA) have critical roles in various pathophysiological processes, and are frequently dysregulated in many diseases, particularly in cancer. The lncRNA glypican 3 antisense transcript 1 (GPC3-AS1) has been reported to be a potential biomarker for hepatocellular carcinoma (HCC) screening. However, the exact biological functions of GPC3-AS1 in HCC, and its roles and regulation mechanisms regarding GPC3 are still unknown. In this study, we observed a significant upregulation of GPC3-AS1 in HCC. Increased expression of GPC3-AS1 was associated with a-fetoprotein, tumor size, microvascular invasion, encapsulation, Barcelona Clinic Liver Cancer stage, and worse prognosis of HCC patients. Furthermore, we found that GPC3-AS1 physically associated with P300/CBP-associated factor and recruited it to the GPC3 gene body region, consequently inducing an increase in euchromatic histone marks and activating GPC3 transcription. GPC3-AS1 expression was strongly correlated with GPC3 in HCC tissues. Gain-of-function and loss-of-function analyses showed that GPC3-AS1 overexpression enhanced HCC cell proliferation and migration in vitro and xenograft tumor growth in vivo. GPC3-AS1 knockdown inhibited HCC cell proliferation and migration. Moreover, the effects of GPC3-AS1 on HCC cell proliferation and migration were dependent on the upregulation of GPC3. Collectively, our studies indicate that GPC3-AS1 significantly promotes HCC progression via epigenetically activating GPC3, and identifies GPC3-AS1 as a potential therapeutic target for HCC.
C1 [Zhu, Xiao-ting; Zhu, Teng-teng; Li, Yang-yang; Cheng, Xiao-yang] Shanghai Jiao Tong Univ, Sch Med, Dept Anat Histol & Embryol, Shanghai 200025, Peoples R China.
   [Yuan, Ji-hang] Second Mil Med Univ, Dept Med Genet, Shanghai 200433, Peoples R China.
RP Cheng, XY (corresponding author), Shanghai Jiao Tong Univ, Sch Med, Dept Anat Histol & Embryol, Shanghai 200025, Peoples R China.; Yuan, JH (corresponding author), Second Mil Med Univ, Dept Med Genet, Shanghai 200433, Peoples R China.
EM jihangyuan@smmu.edu.cn; xycheng@shsmu.edu.cn
RI Yuan, Ji-hang/AAH-4918-2021
OI Yuan, Ji-hang/0000-0003-1297-7743
FU Natural Science Foundation of ShanghaiNatural Science Foundation of
   Shanghai [15ZR1424300]; National Natural Science Foundation of
   ChinaNational Natural Science Foundation of China (NSFC) [81572792];
   Shanghai Sailing Program [15YF1400100]
FX This work was supported by the Natural Science Foundation of Shanghai
   (Grant No. 15ZR1424300), the National Natural Science Foundation of
   China (81572792) and the Shanghai Sailing Program (15YF1400100).
CR Capurro M, 2003, GASTROENTEROLOGY, V125, P89, DOI 10.1016/S0016-5085(03)00689-9
   Carrieri C, 2012, NATURE, V491, P454, DOI 10.1038/nature11508
   Collins JF, 2015, GASTROENTEROLOGY, V148, P291, DOI 10.1053/j.gastro.2014.12.011
   Faghihi MA, 2008, NAT MED, V14, P723, DOI 10.1038/nm1784
   Fatica A, 2014, NAT REV GENET, V15, P7, DOI 10.1038/nrg3606
   Feng MQ, 2014, FEBS LETT, V588, P377, DOI 10.1016/j.febslet.2013.10.002
   Feng MQ, 2013, P NATL ACAD SCI USA, V110, pE1083, DOI 10.1073/pnas.1217868110
   Filmus J, 2013, FEBS J, V280, P2471, DOI 10.1111/febs.12126
   Gao W, 2014, HEPATOLOGY, V60, P576, DOI 10.1002/hep.26996
   Gardini A, 2015, FEBS J, V282, P1647, DOI 10.1111/febs.13101
   He YP, 2008, SCIENCE, V322, P1855, DOI 10.1126/science.1163853
   Huang N, 2012, FEBS LETT, V586, P884, DOI 10.1016/j.febslet.2012.02.017
   Ishiguro T, 2008, CANCER RES, V68, P9832, DOI 10.1158/0008-5472.CAN-08-1973
   Iyer MK, 2015, NAT GENET, V47, P199, DOI 10.1038/ng.3192
   Ji JF, 2009, NEW ENGL J MED, V361, P1437, DOI 10.1056/NEJMoa0901282
   Kim HS, 2014, FEBS J, V281, P851, DOI 10.1111/febs.12652
   Li T, 2016, ONCOGENE, V35, P1575, DOI 10.1038/onc.2015.223
   Lin AF, 2016, NAT CELL BIOL, V18, P213, DOI 10.1038/ncb3295
   Lu JJ, 2015, TUMOR BIOL, V36, P3231, DOI 10.1007/s13277-014-2951-4
   Mahmoudi S, 2009, MOL CELL, V33, P462, DOI 10.1016/j.molcel.2009.01.028
   Michelotti GA, 2013, NAT REV GASTRO HEPAT, V10, P656, DOI 10.1038/nrgastro.2013.183
   Nolasco S, 2012, PLOS ONE, V7, DOI 10.1371/journal.pone.0042536
   Nosrati N, 2014, FEBS J, V281, P2339, DOI 10.1111/febs.12786
   Pandey RR, 2008, MOL CELL, V32, P232, DOI 10.1016/j.molcel.2008.08.022
   Ponting CP, 2009, CELL, V136, P629, DOI 10.1016/j.cell.2009.02.006
   Rinn JL, 2007, CELL, V129, P1311, DOI 10.1016/j.cell.2007.05.022
   Salvi A, 2009, FEBS J, V276, P2966, DOI 10.1111/j.1742-4658.2009.07014.x
   Shirakawa H, 2009, CANCER SCI, V100, P1403, DOI 10.1111/j.1349-7006.2009.01206.x
   Sun JB, 2016, MOL BIOL REP, V43, P427, DOI 10.1007/s11033-016-3975-1
   Tandon P, 2009, LIVER INT, V29, P502, DOI 10.1111/j.1478-3231.2008.01957.x
   Torre LA, 2015, CA-CANCER J CLIN, V65, P87, DOI 10.3322/caac.21262
   Yang M, 2015, TUMOR BIOL, V36, P7615, DOI 10.1007/s13277-015-3465-4
   Yu WQ, 2008, NATURE, V451, P202, DOI 10.1038/nature06468
   Yuan JH, 2014, CANCER CELL, V25, P666, DOI 10.1016/j.ccr.2014.03.010
   Yuan SX, 2014, CANCER LETT, V349, P87, DOI 10.1016/j.canlet.2014.03.029
   Zhang L, 2013, CARCINOGENESIS, V34, P577, DOI 10.1093/carcin/bgs381
   Zhu AX, 2013, CLIN CANCER RES, V19, P920, DOI 10.1158/1078-0432.CCR-12-2616
NR 37
TC 102
Z9 105
U1 2
U2 14
PU WILEY-BLACKWELL
PI HOBOKEN
PA 111 RIVER ST, HOBOKEN 07030-5774, NJ USA
SN 1742-464X
EI 1742-4658
J9 FEBS J
JI FEBS J.
PD OCT
PY 2016
VL 283
IS 20
BP 3739
EP 3754
DI 10.1111/febs.13839
PG 16
WC Biochemistry & Molecular Biology
WE Science Citation Index Expanded (SCI-EXPANDED)
SC Biochemistry & Molecular Biology
GA EC6ZE
UT WOS:000388284400006
PM 27573079
DA 2022-05-02
ER

PT J
AU Ferrer-Fabrega, J
   Forner, A
   Liccioni, A
   Miquel, R
   Molina, V
   Navasa, M
   Fondevila, C
   Garcia-Valdecasas, JC
   Bruix, J
   Fuster, J
AF Ferrer-Fabrega, Joana
   Forner, Alejandro
   Liccioni, Alexandre
   Miquel, Rosa
   Molina, Victor
   Navasa, Miquel
   Fondevila, Constantino
   Carlos Garcia-Valdecasas, Juan
   Bruix, Jordi
   Fuster, Josep
TI Prospective Validation of Ab Initio Liver Transplantation in
   Hepatocellular Carcinoma Upon Detection of Risk Factors for Recurrence
   After Resection
SO HEPATOLOGY
LA English
DT Article
ID LONG-TERM SURVIVAL; MANAGEMENT; CIRRHOSIS
AB A decade ago we proposed to enlist for transplantation those patients with resected hepatocellular carcinoma in whom pathology registered pejorative histological markers (microvascular invasion and/or satellites; ab initio indication) and not wait for the appearance of recurrence. This study evaluates the outcome of this approach. From 1995 to 2012, 164 patients with hepatocellular carcinoma underwent resection. Eighty-five patients were potential candidates for liver transplantation and were considered for it upon detection of pejorative histological markers. Patients without these markers were followed, and salvage liver transplantation was considered upon development of tumor recurrence/liver function impairment. Thirty-seven patients were at high risk and 48 at low risk of recurrence at pathology. Twenty-three out of 37 high-risk patients recurred during follow-up, but in nine of them the tumor burden extent contraindicated liver transplantation. Seventeen were finally transplanted: 10 of them presented recurrence at imaging/explant. After a median posttransplant follow-up of 50.9 months, hepatocellular carcinoma had recurred in two patients and five patients had died, the 5-year survival being 82.4%. Twenty-six of the 48 low-risk patients developed recurrence, and 11 of them were transplanted. After a median posttransplant follow-up of 59 months, two patients developed recurrence and five died, their 5-year survival being 81.8%. Conclusion: Enlistment of patients at high risk of HCC recurrence after resection but before recurrence development seems a valid strategy and is associated with excellent long-term outcome; as early (<6 months) recurrence reflects an aggressive tumor behavior leading to tumor extent exceeding transplant criteria, we propose to wait at least 6 months before enlistment; however, once included on the waiting list, priority strategies should be implemented in order to reach effective transplantation prior to the appearance of recurrence.
C1 [Ferrer-Fabrega, Joana; Molina, Victor; Fondevila, Constantino; Carlos Garcia-Valdecasas, Juan; Fuster, Josep] Univ Barcelona, Dept Surg, HepatoBilioPancreat Surg & Transplant Unit, Barcelona, Spain.
   [Ferrer-Fabrega, Joana; Forner, Alejandro; Liccioni, Alexandre; Miquel, Rosa; Bruix, Jordi; Fuster, Josep] Univ Barcelona, August Pi & Sunyer Biomed Res Inst IDIBAPS, Hosp Clin Barcelona, Barcelona Clin Liver Canc BCLC Grp,Liver Unit, Barcelona, Spain.
   [Forner, Alejandro; Miquel, Rosa; Navasa, Miquel; Fondevila, Constantino; Carlos Garcia-Valdecasas, Juan; Bruix, Jordi; Fuster, Josep] Network Biomed Res Hepat & Digest Dis CIBERehd, Madrid, Spain.
   [Miquel, Rosa] Univ Barcelona, Hosp Clin Barcelona, Dept Pathol, Barcelona, Spain.
   [Navasa, Miquel] Univ Barcelona, August Pi & Sunyer Biomed Res Inst IDIBAPS, Hosp Clin Barcelona, Liver Transplantat Unit,Liver Unit, Barcelona, Spain.
RP Bruix, J; Fuster, J (corresponding author), Univ Barcelona, IDIBAPS, Hosp Clin Barcelona, BCLC Grp,HBP Surg & Transplant Unit, Carrer Villarroel 170, E-08036 Barcelona, Spain.
EM jbruix@clinic.ub.es; jfuster@clinic.ub.es
RI Fondevila, Constantino/B-8769-2016; Navasa, Miquel/G-7958-2016; Ferrer,
   Joana/ABB-9271-2021; Forner, Alejandro/C-8884-2016
OI Fondevila, Constantino/0000-0002-6161-6824; Navasa,
   Miquel/0000-0002-3130-9604; Ferrer, Joana/0000-0002-5723-4209; Forner,
   Alejandro/0000-0002-9014-4950; Bruix, Jordi/0000-0002-9826-0753
FU Instituto de Salud Carlos III (CIBERehd)Instituto de Salud Carlos III
   [PI13/01229, PI14/00962]; Association Llavaneres contra el Cancer
FX Supported by the Instituto de Salud Carlos III (funding of CIBERehd and
   grants PI13/01229 and PI14/00962, to A.F. and J.B.). The Association
   Llavaneres contra el Cancer supported the work of J.F.
CR Adam R, 2003, ANN SURG, V238, P508, DOI 10.1097/01.sla.0000090449.87109.44
   Beighiti J, 2003, ANN SURG, V238, P885, DOI 10.1097/01.sla.0000098621.74851.65
   Bruix J, 2005, HEPATOLOGY, V42, P1208, DOI 10.1002/hep.20933
   Bruix J, 2001, J HEPATOL, V35, P421, DOI 10.1016/S0168-8278(01)00130-1
   Bruix J, 2014, GUT, V63, P844, DOI 10.1136/gutjnl-2013-306627
   Bruix J, 2011, HEPATOLOGY, V53, P1020, DOI 10.1002/hep.24199
   Chan DL, 2014, J GASTROEN HEPATOL, V29, P31, DOI 10.1111/jgh.12399
   Cherqui D, 2009, ANN SURG, V250, P738, DOI 10.1097/SLA.0b013e3181bd582b
   Cillo U, 2004, ANN SURG, V239, P150, DOI 10.1097/01.sla.0000109146.72827.76
   Clavien PA, 2012, LANCET ONCOL, V13, pE11, DOI 10.1016/S1470-2045(11)70175-9
   Colecchia A, 2011, J HEPATOL, V54, P300, DOI 10.1016/j.jhep.2010.06.037
   De Carlis L, 2013, J CLIN GASTROENTEROL, V47, P352, DOI 10.1097/MCG.0b013e31826e6caf
   de la Rosa G, 2012, AM J TRANSPLANT, V12, P2507, DOI 10.1111/j.1600-6143.2012.04138.x
   Del Gaudio M, 2008, AM J TRANSPLANT, V8, P1177, DOI 10.1111/j.1600-6143.2008.02229.x
   Dindo D, 2004, ANN SURG, V240, P205, DOI 10.1097/01.sla.0000133083.54934.ae
   El-Serag HB, 2014, HEPATOLOGY, V60, P1767, DOI 10.1002/hep.27222
   European Assoc Study Liver, 2012, EUR J CANCER, V48, P599, DOI 10.1016/j.ejca.2011.12.021
   Forner A, 2012, LANCET, V379, P1245, DOI 10.1016/S0140-6736(11)61347-0
   Fuks D, 2012, HEPATOLOGY, V55, P132, DOI 10.1002/hep.24680
   Hwang S, 2007, LIVER TRANSPLANT, V13, P741, DOI 10.1002/lt.21157
   Imamura H, 2003, J HEPATOL, V38, P200, DOI 10.1016/S0168-8278(02)00360-4
   Ishizawa T, 2008, GASTROENTEROLOGY, V134, P1908, DOI 10.1053/j.gastro.2008.02.091
   Kaido T, 2012, SURGERY, V151, P55, DOI 10.1016/j.surg.2011.06.032
   Kim BW, 2008, TRANSPL P, V40, P3558, DOI 10.1016/j.transproceed.2008.03.175
   Liu F, 2012, PLOS ONE, V7, DOI 10.1371/journal.pone.0048932
   Llovet JM, 1999, HEPATOLOGY, V30, P1434, DOI 10.1002/hep.510300629
   Majno PE, 2000, HEPATOLOGY, V31, P899, DOI 10.1053/he.2000.5763
   Mazzaferro V, 1996, NEW ENGL J MED, V334, P693, DOI 10.1056/NEJM199603143341104
   Mazzaferro V, 2009, LANCET ONCOL, V10, P35, DOI 10.1016/S1470-2045(08)70284-5
   Moon JI, 2012, TRANSPL P, V44, P487, DOI 10.1016/j.transproceed.2011.11.009
   Ng KK, 2008, ARCH SURG-CHICAGO, V143, P68, DOI 10.1001/archsurg.2007.15
   Poon RTP, 2002, ANN SURG, V235, P373, DOI 10.1097/00000658-200203000-00009
   Sala M, 2004, LIVER TRANSPLANT, V10, P1294, DOI 10.1002/lt.20202
   Sapisochin G, 2010, WORLD J SURG, V34, P2146, DOI 10.1007/s00268-010-0583-4
   Schiffman SC, 2010, J SURG ONCOL, V101, P105, DOI 10.1002/jso.21461
   Shao Z, 2008, WORLD J GASTROENTERO, V14, P4370, DOI 10.3748/wjg.14.4370
   Vennarecci G, TRANSPLANT P, V39, P1857
   Vitale A, 2014, J HEPATOL, V60, P1165, DOI 10.1016/j.jhep.2014.01.022
   Vitale A, 2015, ANN SURG ONCOL, V22, P1901, DOI 10.1245/s10434-014-4099-2
   World Health Organization International Agency for Research on Cancer, 2012, GLOBOCAN 2012
   Wu LW, 2012, PLOS ONE, V7, DOI 10.1371/journal.pone.0041820
NR 41
TC 69
Z9 76
U1 1
U2 11
PU WILEY
PI HOBOKEN
PA 111 RIVER ST, HOBOKEN 07030-5774, NJ USA
SN 0270-9139
EI 1527-3350
J9 HEPATOLOGY
JI Hepatology
PD MAR
PY 2016
VL 63
IS 3
BP 839
EP 849
DI 10.1002/hep.28339
PG 11
WC Gastroenterology & Hepatology
WE Science Citation Index Expanded (SCI-EXPANDED)
SC Gastroenterology & Hepatology
GA DJ8WF
UT WOS:000374493200020
PM 26567038
OA Bronze
DA 2022-05-02
ER

PT J
AU Li, YC
   Li, ZL
   Deng, KJ
   Liao, MJ
   Yuan, SG
   Huang, ZQ
AF Li, Yicheng
   Li, Zhengli
   Deng, Kangjian
   Liao, Minjun
   Yuan, Shengguang
   Huang, Zhaoquan
TI Fibrinogen/Lymphocyte Count Ratio Can Be Used as a New Indicator of
   Prognosis in Patients with Hepatocellular Carcinoma After Radical
   Resection
SO CANCER MANAGEMENT AND RESEARCH
LA English
DT Article
DE hepatocellular carcinoma; FLR; prognosis; recurrence
ID CURATIVE RESECTION; PLASMA-FIBRINOGEN; LYMPHOCYTE RATIO; MONOCYTE RATIO;
   CANCER; INFLAMMATION; INDEX; NEUTROPHIL; INTERPLAY; SYSTEMS
AB Purpose: Preoperative fibrinogen levels are associated with the development, recurrence and metastasis of malignant tumors. This study was designed to investigate the clinical value of preoperative fibrinogen/lymphocyte count ratio (FLR) index in hepatocellular carcinoma (HCC).
   Patients and Methods: The clinical data of 479 patients with HCC who underwent radical resection were retrospectively analyzed. The correlation between FLR and clinicopathological features was analyzed by chi-square test or non-parametric test. The overall survival (OS) and progression-free survival (PFS) were analyzed by Kaplan-Meier method.
   Results: The optimal cut-off value of FLR was determined as 1.6 according to the receiver operating characteristic curve (ROC) analysis, in order to predict prognosis for HCC patients after radical resection. It was further found that FLR level was correlated with tumor size, TNM stage, microvascular invasion and prognosis. Multivariate Cox regression analyses found that FLR was an independent predictor for postoperative OS (overall survival) (p = 0.002) and PFS (progression-free survival) (p = 0.001) in patients with HCC; and the 1-, 3-and 5-year OS and PFS of HCC patients in the FLR <= 1.6 level group were significantly higher than those in the FLR >1.6 level group.
   Conclusion: Preoperative FLR level is a novel and effective predictor of prognosis in patients with HCC, and elevated FLR level is associated with poor prognosis in patients with HCC.
C1 [Li, Yicheng; Yuan, Shengguang] Guilin Med Univ, Dept Hepatobiliary & Pancreat Surg, Affiliated Hosp 2, Guilin 541199, Guangxi, Peoples R China.
   [Li, Yicheng; Li, Zhengli; Deng, Kangjian; Liao, Minjun; Yuan, Shengguang; Huang, Zhaoquan] Guilin Med Univ, Lab Hepatobiliary & Pancreat Surg, Affiliated Hosp, Guilin 541001, Guangxi, Peoples R China.
   [Li, Yicheng] Guangxi Med Univ, Clin Med Coll 2, Nanning 530021, Guangxi, Peoples R China.
   [Liao, Minjun] Guangxi Med Univ, Sci Expt Ctr, Nanning 530021, Guangxi, Peoples R China.
   [Huang, Zhaoquan] Guilin Med Univ, Dept Pathol, Guilin 541001, Guangxi, Peoples R China.
RP Yuan, SG; Huang, ZQ (corresponding author), Guilin Med Univ, Lab Hepatobiliary & Pancreat Surg, Affiliated Hosp, Guilin 541001, Guangxi, Peoples R China.
EM yuanshengguang6@163.com; 477922581@qq.com
FU National Natural Science Foundation of ChinaNational Natural Science
   Foundation of China (NSFC) [81773148]; National Key Sci-Tech Special
   Project of China [2018ZX10302207]; Natural Science Foundation of
   GuangxiNational Natural Science Foundation of Guangxi Province
   [2018GXNSFDA138001]
FX This work was supported in part by the National Natural Science
   Foundation of China (No. 81773148), the National Key Sci-Tech Special
   Project of China (No. 2018ZX10302207) and the Natural Science Foundation
   of Guangxi (No. 2018GXNSFDA138001).
CR Ahmed Saleem, 2016, HPB Surg, V2016, P6120143, DOI 10.1155/2016/6120143
   Chen WQ, 2016, CA-CANCER J CLIN, V66, P115, DOI 10.3322/caac.21338
   Coffelt SB, 2015, NATURE, V522, P345, DOI 10.1038/nature14282
   Dieci MV, 2018, SEMIN CANCER BIOL, V52, P16, DOI 10.1016/j.semcancer.2017.10.003
   Galun E, 2016, HEPATOLOGY, V63, P354, DOI 10.1002/hep.28344
   Gan W, 2018, J CANCER, V9, P148, DOI 10.7150/jca.22246
   Ghanim B, 2014, BRIT J CANCER, V110, P984, DOI 10.1038/bjc.2013.815
   Giannini EG, 2012, HEPATOLOGY, V56, P1371, DOI 10.1002/hep.25814
   Gluer AM, 2012, HPB, V14, P285, DOI 10.1111/j.1477-2574.2012.00446.x
   Grivennikov SI, 2010, CELL, V140, P883, DOI 10.1016/j.cell.2010.01.025
   Gui CH, 2020, EJSO-EUR J SURG ONC, V46, P763, DOI 10.1016/j.ejso.2020.01.004
   Hu B, 2014, CLIN CANCER RES, V20, P6212, DOI 10.1158/1078-0432.CCR-14-0442
   Huang GQ, 2018, CANCER MANAG RES, V10, P5027, DOI 10.2147/CMAR.S175780
   Kabir T, 2019, INT J HEPATOL, V2019, DOI 10.1155/2019/4239463
   Luo YL, 2017, J GYNECOL ONCOL, V28, DOI 10.3802/jgo.2017.28.e36
   Luyendyk JP, 2019, BLOOD, V133, P511, DOI 10.1182/blood-2018-07-818211
   Lv GY, 2018, CLIN TRANSL ONCOL, V20, P853, DOI 10.1007/s12094-017-1794-z
   Mandaliya H, 2019, TRANSL LUNG CANCER R, V8, P886, DOI 10.21037/tlcr.2019.11.16
   Na YR, 2018, CANCER LETT, V413, P46, DOI 10.1016/j.canlet.2017.10.044
   Nishijima TF, 2015, CANCER TREAT REV, V41, P971, DOI 10.1016/j.ctrv.2015.10.003
   Ostroumov D, 2018, CELL MOL LIFE SCI, V75, P689, DOI 10.1007/s00018-017-2686-7
   Palumbo JS, 2000, BLOOD, V96, P3302, DOI 10.1182/blood.V96.10.3302
   Robinson AV, 2020, CANCER IMMUNOL IMMUN, V69, P559, DOI 10.1007/s00262-019-02478-7
   Selby LKE, 2017, J HEPATO-BIL-PAN SCI, V24, P143, DOI 10.1002/jhbp.423
   Shelat VG, 2020, ANN TRANSL MED, V8, DOI 10.21037/atm-2020-90
   Simpson-Haidaris PJ, 2001, ANN NY ACAD SCI, V936, P406
   Steinbrecher KA, 2010, CANCER RES, V70, P2634, DOI 10.1158/0008-5472.CAN-09-3465
   Wang B, 2020, J SURG RES, V251, P119, DOI 10.1016/j.jss.2020.01.009
   ZHANG D, 2019, FRONT IMMUNOL, V10, DOI DOI 10.3389/FIMMU
   Zhang X, 2017, MEDICINE, V96, DOI 10.1097/MD.0000000000006694
NR 30
TC 2
Z9 3
U1 1
U2 1
PU DOVE MEDICAL PRESS LTD
PI ALBANY
PA PO BOX 300-008, ALBANY, AUCKLAND 0752, NEW ZEALAND
SN 1179-1322
J9 CANCER MANAG RES
JI Cancer Manag. Res.
PY 2020
VL 12
BP 9057
EP 9066
DI 10.2147/CMAR.S266653
PG 10
WC Oncology
WE Science Citation Index Expanded (SCI-EXPANDED)
SC Oncology
GA NZ8VM
UT WOS:000577379100001
PM 33061600
OA gold, Green Published
DA 2022-05-02
ER

PT J
AU She, WH
   Chan, MY
   Ma, KW
   Tsang, SHY
   Dai, WC
   Chan, ACY
   Lo, CM
   Cheung, TT
AF She, Wong Hoi
   Chan, Miu Yee
   Ma, Ka Wing
   Tsang, Simon H. Y.
   Dai, Wing Chiu
   Chan, Albert C. Y.
   Lo, Chung Mau
   Cheung, Tan To
TI Alpha-Fetoprotein in Predicting Survival of Patients with Ruptured
   Hepatocellular Carcinoma after Resection
SO JOURNAL OF INVESTIGATIVE SURGERY
LA English
DT Article
DE hepatectom; ruptured hepatocellular carcinoma; AFP
ID LIVER-TRANSPLANTATION; SURGICAL-TREATMENT; TUMOR SIZE; RECURRENCE;
   CLASSIFICATION; PROGNOSIS; OUTCOMES
AB Background/Aim: Alpha-fetoprotein (AFP) had been used as a prognostic factor in hepatocellular carcinoma but it was unknown what level of AFP could predict the survival of patients with ruptured hepatocellular carcinoma (rHCC) after resection. This retrospective study was to identify the best cutoff value of AFP for this prediction. Methods: Data of patients having hepatectomy for rHCC from 1989 to 2015 were reviewed. The receiver operating characteristic curve and Youden's index were used to identify the cutoff value of AFP affecting survival. The patients were then divided into two groups by the cutoff for comparison. Results: Totally 114 patients were included. An AFP level of 256 ng/ml was found to affect survival (area under curve 63.1%, 95% confidence interval 0.514-0.748, p = 0.027; sensitivity 0.6, specificity 0.706). The 114 patients were divided into Group A (AFP < 256 ng/ml, n = 56) and Group B (AFP >= 256 ng/ml, n = 58). The median AFP level was 13.0 ng/ml (range, 2-253 ng/ml) in Group A and 11206.5 ng/ml (range, 259-481,000 ng/ml) in Group B (p < 0.001). Group A had a larger proportion of patients receiving transarterial embolization at the time of rupture, and the time to hepatectomy was longer in this group. Patients in Group B had more blood loss, more complications, larger tumors, and more cases of macrovascular/microvascular invasion. Overall survival (p = 0.013) and disease-free survival (p = 0.024) were significantly better in Group A. On multivariate analysis, AFP >= 256 ng/ml was an independent risk factor for overall survival. Conclusion: AFP >= 256 ng/ml had an adverse impact on the survival of patients with rHCC after resection.
C1 [She, Wong Hoi; Chan, Miu Yee; Ma, Ka Wing; Tsang, Simon H. Y.; Dai, Wing Chiu; Chan, Albert C. Y.; Lo, Chung Mau; Cheung, Tan To] Univ Hong Kong, Dept Surg, 102 Pok Fu Lam Rd, Hong Kong, Peoples R China.
RP She, WH (corresponding author), Univ Hong Kong, Dept Surg, 102 Pok Fu Lam Rd, Hong Kong, Peoples R China.
EM shewhbrian@gmail.com
RI Chan, Albert Chi Yan/C-4681-2009
OI Chan, Albert Chi Yan/0000-0002-1383-2952
CR Abbasi A, 2012, J PAK MED ASSOC, V62, P33
   Agopian VG, 2015, J AM COLL SURGEONS, V220, P416, DOI 10.1016/j.jamcollsurg.2014.12.025
   Amin MB, 2017, CA-CANCER J CLIN, V67, P93, DOI 10.3322/caac.21388
   Anand AC, 2021, J CLIN EXP HEPATOL, V11, P284, DOI 10.1016/j.jceh.2021.04.003
   Balzan S, 2005, ANN SURG, V242, P824, DOI 10.1097/01.sla.0000189131.90876.9e
   Chen Jing-song, 2015, Hepatogastroenterology, V62, P790
   Cheung TT, 2014, PLOS ONE, V9, DOI 10.1371/journal.pone.0094453
   Chevret S, 1999, J HEPATOL, V31, P133, DOI 10.1016/S0168-8278(99)80173-1
   Couinaud C, 1999, DIGEST SURG, V16, P459, DOI 10.1159/000018770
   Dindo D, 2004, ANN SURG, V240, P205, DOI 10.1097/01.sla.0000133083.54934.ae
   Duvoux C, 2012, GASTROENTEROLOGY, V143, P986, DOI 10.1053/j.gastro.2012.05.052
   Erstad DJ, 2019, ANN SURG ONCOL, V26, P1474, DOI 10.1245/s10434-019-07227-9
   Famularo S, 2018, J SURG ONCOL, V117, P198, DOI 10.1002/jso.24819
   Fan ST, 2011, ANN SURG, V253, P745, DOI 10.1097/SLA.0b013e3182111195
   FAN ST, 1994, NEW ENGL J MED, V331, P1547, DOI 10.1056/NEJM199412083312303
   Farinati F, 2000, CANCER, V89, P2266, DOI 10.1002/1097-0142(20001201)89:11<2266::AID-CNCR15>3.3.CO;2-S
   Forner A, 2012, LANCET, V379, P1245, DOI 10.1016/S0140-6736(11)61347-0
   Giannini EG, 2014, CANCER-AM CANCER SOC, V120, P2150, DOI 10.1002/cncr.28706
   Grat M, 2016, ANN TRANSPL, V21, P115, DOI 10.12659/AOT.894644
   Hameed B, 2014, LIVER TRANSPLANT, V20, P945, DOI 10.1002/lt.23904
   Joliat GR, 2018, EUR J GASTROEN HEPAT, V30, P792, DOI 10.1097/MEG.0000000000001115
   Katz SC, 2009, ANN SURG, V249, P617, DOI 10.1097/SLA.0b013e31819ed22f
   Kerdsuknirun Jitrapa, 2018, Asian Pac J Cancer Prev, V19, P3629
   Lai ECH, 2006, ARCH SURG-CHICAGO, V141, P191, DOI 10.1001/archsurg.141.2.191
   Lee HS, 2014, WORLD J SURG, V38, P2070, DOI 10.1007/s00268-014-2502-6
   Lin NP, 2020, PLOS ONE, V15, DOI 10.1371/journal.pone.0229870
   Mizuno S, 2004, SCAND J GASTROENTERO, V39, P567, DOI 10.1080/00365520410005135
   Pawlik TM, 2005, LIVER TRANSPLANT, V11, P1086, DOI 10.1002/lt.20472
   Peng SY, 2004, INT J CANCER, V112, P44, DOI 10.1002/ijc.20279
   She WH, 2018, WORLD J HEPATOL, V10, P308, DOI 10.4254/wjh.v10.i2.308
   Song PP, 2016, WORLD J GASTROENTERO, V22, P262, DOI 10.3748/wjg.v22.i1.262
   Toyoda H, 2015, LIVER CANCER, V4, P126, DOI 10.1159/000367735
   Winokur RS, 2016, CLIN IMAG, V40, P167, DOI 10.1016/j.clinimag.2015.08.011
   Yamamoto M, 2020, J HEPATO-BIL-PAN SCI, V27, P931, DOI 10.1002/jhbp.750
   Yeh CN, 2002, BRIT J SURG, V89, P1125, DOI 10.1046/j.1365-2168.2002.02188.x
   Zhang W, 2019, J GASTROINTEST SURG, V23, P1788, DOI 10.1007/s11605-018-3930-7
   Zheng YJ, 2021, J INVEST SURG, V34, P1214, DOI 10.1080/08941939.2020.1792009
   Zhu LX, 1996, BRIT J SURG, V83, P602, DOI 10.1002/bjs.1800830507
   Zou JX, 2019, ONCOL LETT, V18, P6423, DOI 10.3892/ol.2019.11037
NR 39
TC 0
Z9 0
U1 3
U2 3
PU TAYLOR & FRANCIS INC
PI PHILADELPHIA
PA 530 WALNUT STREET, STE 850, PHILADELPHIA, PA 19106 USA
SN 0894-1939
EI 1521-0553
J9 J INVEST SURG
JI J. Invest. Surg.
PD MAY 4
PY 2022
VL 35
IS 5
BP 1091
EP 1097
DI 10.1080/08941939.2021.2012615
EA NOV 2021
PG 7
WC Surgery
WE Science Citation Index Expanded (SCI-EXPANDED)
SC Surgery
GA 0T7MB
UT WOS:000726460600001
PM 34865574
DA 2022-05-02
ER

PT J
AU Zhang, JS
   Wang, ZH
   Guo, XG
   Zhang, J
   Ni, JS
AF Jia-Si Zhang
   Zhi-Heng Wang
   Xing-Gang Guo
   Zhang, Ji
   Jun-Sheng Ni
TI A nomogram for predicting the risk of postoperative recurrence of
   hepatitis B virus-related hepatocellular carcinoma in patients with high
   preoperative serum glutamyl transpeptidase
SO JOURNAL OF GASTROINTESTINAL ONCOLOGY
LA English
DT Article
DE Hepatocellular carcinoma (HCC); gamma-glutamyl transpeptidase (GGT);
   hepatitis B-virus (HBV); recurrence; nomogram
ID CLINICOPATHOLOGICAL FEATURES; RADIOFREQUENCY-ABLATION;
   PROGNOSTIC-FACTOR; LYMPHOCYTE RATIO; STAGING-SYSTEM; SURVIVAL;
   RESECTION; CHEMOEMBOLIZATION; TRANSFERASE; HEPATECTOMY
AB Background: Recurrence is a major risk factor affecting the postoperative survival of patients with hepatocellular carcinoma (HCC), especially those with high preoperative serum gamma-glutamyl transpeptidase (GGT) levels. This study had the aim of developing a personalized predictive tool to accurately determine the risk of postoperative recurrence of hepatitis B-virus (HBV)-related HCC in patients with high preoperative serum GGT levels.
   Methods: Patients who underwent curative liver resection of HBV-related HCC and had high preoperative GGT levels were consecutively enrolled between 2008 and 2011. Prognostic indicators for recurrence were determined using Cox regression analysis. A nomogram was then developed and assessed by integrating the independent risk factors into the model.
   Results: A total of 603 eligible patients were included. The final nomogram for predicting HCC recurrence in patients with high preoperative GGT levels consisted of five independent prognostic factors: alpha-fetoprotein (AFP), HBV-DNA, satellite nodules, microvascular invasion, and tumor grade. The C-index of the nomogram for predicting recurrence was 0.759, and validation showed high accuracy and discriminatory.
   Conclusions: The predictive nomogram developed and validated in this study performs well in predicting postoperative recurrence of HBV-related HCC in patients with high preoperative GGT levels. It can provide personalized assessments to inform the development of surveillance strategies and allows patients with a high risk of recurrence to be selected for further adjuvant treatment.
C1 [Jia-Si Zhang; Zhi-Heng Wang; Zhang, Ji] Huazhong Univ Sci & Technol, Tongji Hosp, Tongji Med Coll, Inst Organ Transplantat, Wuhan, Peoples R China.
   [Zhi-Heng Wang; Xing-Gang Guo; Jun-Sheng Ni] Second Mil Med Univ, Eastern Hepatobiliary Surg Hosp, Dept Hepat Surg 3, Shanghai 200433, Peoples R China.
RP Ni, JS (corresponding author), Second Mil Med Univ, Eastern Hepatobiliary Surg Hosp, Dept Hepat Surg 3, Shanghai 200433, Peoples R China.
EM nijs77@me.com
CR Chang KV, 2018, LIVER CANCER, V7, P90, DOI 10.1159/000484950
   Chen WN, 2012, J VIROL, V86, P13533, DOI 10.1128/JVI.02095-12
   Corti A, 2010, ANTICANCER RES, V30, P1169
   de Martel C, 2015, HEPATOLOGY, V62, P1190, DOI 10.1002/hep.27969
   Dong ZR, 2015, AM J CANCER RES, V5, P450
   Faria SC, 2014, ABDOM IMAGING, V39, P1070, DOI 10.1007/s00261-014-0130-0
   Fukuda S, 2007, WORLD J SURG, V31, P345, DOI 10.1007/s00268-006-0513-7
   Gan W, 2018, J SURG ONCOL, V117, P1540, DOI 10.1002/jso.25046
   Gansler T, 2010, CA-CANCER J CLIN, V60, P345, DOI 10.3322/caac.20088
   Hanigan MH, 1999, HUM PATHOL, V30, P300, DOI 10.1016/S0046-8177(99)90009-6
   Hashimoto M, 2017, INT J SURG, V39, P206, DOI 10.1016/j.ijsu.2017.01.110
   Heimbach JK, 2018, HEPATOLOGY, V67, P358, DOI 10.1002/hep.29086
   Huang G, 2015, ANN SURG, V261, P56, DOI 10.1097/SLA.0000000000000858
   Hung TH, 2013, HEPATOL INT, V7, P676, DOI 10.1007/s12072-012-9392-1
   Iida H, 2021, HPB OXFORD
   Kaibori M, 2004, WORLD J SURG, V28, P702, DOI 10.1007/s00268-004-7205-y
   Kim JM, 2019, J GASTROINTEST SURG, V23, P1559, DOI 10.1007/s11605-018-04074-z
   Kudo M, 2003, J GASTROENTEROL, V38, P207, DOI 10.1007/s005350300038
   Labgaa I, 2019, HEPATOLOGY, V69, P923, DOI 10.1002/hep.30338
   Leung TWT, 2002, CANCER, V94, P1760, DOI 10.1002/cncr.10384
   Li P, 2018, BIOSCIENCE REP, V38, DOI 10.1042/BSR20180464
   Li X, 2015, TUMOR BIOL, V36, P2263, DOI 10.1007/s13277-014-2833-9
   Li Z, 2018, JAMA SURG, V153, DOI 10.1001/jamasurg.2018.2721
   Liao R, 2018, J ONCOL, V2018, DOI 10.1155/2018/9289421
   Liu FC, 2020, INT J BIOL SCI, V16, P3210, DOI 10.7150/ijbs.46896
   Llovet JM, 2003, LANCET, V362, P1907, DOI 10.1016/S0140-6736(03)14964-1
   Llovet JM, 2008, JNCI-J NATL CANCER I, V100, P698, DOI 10.1093/jnci/djn134
   Ma H, 2014, ANN SURG ONCOL, V21, P3084, DOI 10.1245/s10434-014-3724-4
   Marasco G, 2019, J HEPATOL, V70, P440, DOI 10.1016/j.jhep.2018.10.022
   Minagawa M, 2007, ANN SURG, V245, P909, DOI 10.1097/01.sla.0000254368.65878.da
   Nagasue N, 2001, BRIT J SURG, V88, P515, DOI 10.1046/j.1365-2168.2001.01732.x
   Nishikawa H, 2013, INT J ONCOL, V43, P1333, DOI 10.3892/ijo.2013.2061
   Nishikawa H, 2013, J GASTROENTEROL, V48, P951, DOI 10.1007/s00535-012-0690-0
   Okamura Y, 2016, BRIT J SURG, V103, P891, DOI 10.1002/bjs.10123
   Okamura Y, 2018, DIGEST SURG, V35, P243, DOI 10.1159/000479340
   Omichi K, 2015, ANN SURG ONCOL, V22, pS1034, DOI 10.1245/s10434-015-4845-0
   Poon RTP, 2001, J CLIN ONCOL, V19, P3037, DOI 10.1200/JCO.2001.19.12.3037
   Rich N, 2014, BEST PRACT RES CL GA, V28, P843, DOI 10.1016/j.bpg.2014.07.018
   Roayaie S, 2009, GASTROENTEROLOGY, V137, P850, DOI 10.1053/j.gastro.2009.06.003
   Sawada T, 2011, WORLD J SURG, V35, P377, DOI 10.1007/s00268-010-0851-3
   Stark AA, 2003, BIOFACTORS, V17, P139, DOI 10.1002/biof.5520170114
   Tandon P, 2009, LIVER INT, V29, P502, DOI 10.1111/j.1478-3231.2008.01957.x
   Touijer K, 2009, CANCER-AM CANCER SOC, V115, P3107, DOI 10.1002/cncr.24352
   Toyoda H, 2017, THER APHER DIAL, V21, P465, DOI 10.1111/1744-9987.12563
   Wang YZ, 2013, J CLIN ONCOL, V31, P1188, DOI 10.1200/JCO.2012.41.5984
   Whitfield JB, 2007, CLIN CHEM, V53, P1, DOI 10.1373/clinchem.2006.080432
   Wu JC, 2009, J HEPATOL, V51, P890, DOI 10.1016/j.jhep.2009.07.009
   Wu SJ, 2016, INT J SURG, V36, P143, DOI 10.1016/j.ijsu.2016.10.033
   Wu SJ, 2016, J SURG ONCOL, V114, P202, DOI 10.1002/jso.24297
   Xia JF, 2016, DRUG DISCOV THER, V10, P181, DOI 10.5582/ddt.2016.01052
   Yang PH, 2016, ANN SURG, V263, P778, DOI 10.1097/SLA.0000000000001339
NR 51
TC 0
Z9 0
U1 1
U2 1
PU AME PUBL CO
PI SHATIN
PA FLAT-RM C 16F, KINGS WING PLAZA 1, NO 3 KWAN ST, SHATIN, HONG KONG
   00000, PEOPLES R CHINA
SN 2078-6891
EI 2219-679X
J9 J GASTROINTEST ONCOL
JI J. Gastrointest. Oncol.
PD FEB
PY 2022
VL 13
IS 1
BP 298
EP +
DI 10.21037/jgo-21-450
EA DEC 2021
PG 15
WC Oncology; Gastroenterology & Hepatology
WE Science Citation Index Expanded (SCI-EXPANDED)
SC Oncology; Gastroenterology & Hepatology
GA ZQ0KR
UT WOS:000744867300001
PM 35284131
OA gold, Green Published
DA 2022-05-02
ER

PT J
AU Vega, EA
   Nicolaescu, DC
   Salehi, O
   Kozyreva, O
   Vellayappan, U
   Ricklan, D
   McCarty, J
   Fontan, F
   Pomposelli, F
   Conrad, C
AF Vega, Eduardo A.
   Nicolaescu, Diana C.
   Salehi, Omid
   Kozyreva, Olga
   Vellayappan, Usha
   Ricklan, David
   McCarty, Justin
   Fontan, Fermin
   Pomposelli, Frank
   Conrad, Claudius
TI Laparoscopic Segment 1 with Partial IVC Resection in Advanced Cirrhosis:
   How to Do It Safely
SO ANNALS OF SURGICAL ONCOLOGY
LA English
DT Article
ID HEPATOCELLULAR-CARCINOMA
AB Background Laparoscopic versus open hepatocellular carcinoma (HCC) resection reduces morbidity without a compromise in oncologic safety.1(-)4 Moreover, in the subgroup of cirrhotic patients, a decreased risk of prolonged postoperative ascites and liver decompensation has been reported.5(-)7 Methods A 54-year-old homeless, deaf male with chronic alcoholism, hepatitis C, and advanced cirrhosis was referred with a caudate tumor from a critical access hospital. Imaging showed a 3.6-cm HCC in the caudate lobe compressing the inferior vena cava (IVC). With the patient in reversed, modified French position, the liver was mobilized, and the hepatocaval space dissected. Portal and short hepatic vein branches were individually controlled, and the caudate lobe was dissected off the IVC. At the superior portion of the Spiegel process, the tumor was inseparable from the IVC, necessitating en bloc segment 1 with partial IVC resection. The IVC was reconstructed laparoscopically following a preplanned approach. The pathology report confirmed R0 resection of a moderately differentiated hepatocellular carcinoma without microvascular or perineural invasion (pT1bN0M0). Conclusion Laparoscopic caudate lobectomy for cirrhotic patients with partial IVC resection is technically demanding. It therefore requires a strategic and preplanned approach with dedicated instrumentation and laparoscopic skills available. Although the caudal view along the axis of the IVC facilitates dissection, a laparoscopic approach necessitates particular attention to central venous pressure management (intravenous fluid and respiratory tidal volume), meticulous control of portal and short hepatic vein branches, and availability of specialty laparoscopic instrumentation to ensure procedural safety.
C1 [Vega, Eduardo A.; Salehi, Omid; McCarty, Justin; Fontan, Fermin; Pomposelli, Frank; Conrad, Claudius] Tufts Univ, Sch Med, Dept Surg, St Elizabeths Med Ctr, Boston, MA 02111 USA.
   [Nicolaescu, Diana C.] Univ Bucharest, Med Doctoral Sch, Tulcea Emergency Hosp, IOSUD Titu Maiorescu, Bucharest, Romania.
   [Kozyreva, Olga] Harvard Med Sch, Dana Farber Canc Inst, Boston, MA 02115 USA.
   [Vellayappan, Usha] St Elizabeths Med Ctr, Dept Anesthesia, Boston, MA USA.
   [Ricklan, David] St Elizabeths Med Ctr, Dept Pathol, Boston, MA USA.
   [Conrad, Claudius] Tufts Univ, Sch Med, Gen Surg & Surg Oncol, St Elizabeths Med Ctr, Boston, MA 02111 USA.
RP Conrad, C (corresponding author), Tufts Univ, Sch Med, Dept Surg, St Elizabeths Med Ctr, Boston, MA 02111 USA.; Conrad, C (corresponding author), Tufts Univ, Sch Med, Gen Surg & Surg Oncol, St Elizabeths Med Ctr, Boston, MA 02111 USA.
EM claudius.conrad@steward.org
RI Nicolaescu, Diana/AAA-6577-2020
OI Nicolaescu, Diana/0000-0003-3631-2447
CR Belli G, 2009, BRIT J SURG, V96, P1041, DOI 10.1002/bjs.6680
   Ho KM, 2017, J LAPAROENDOSC ADV S, V27, P1074, DOI 10.1089/lap.2016.0459
   Kaneko H, 2009, J HEPATO-BILIARY-PAN, V16, P433, DOI 10.1007/s00534-009-0123-5
   Kutlu OC, 2017, CANCER-AM CANCER SOC, V123, P1817, DOI 10.1002/cncr.30531
   Laurent A, 2009, J HEPATO-BILIARY-PAN, V16, P310, DOI 10.1007/s00534-009-0063-0
   Vega EA, 2019, J GASTROINTEST SURG, V23, P1157, DOI 10.1007/s11605-019-04139-7
   Yoon YI, 2017, ANN SURG, V265, P856, DOI 10.1097/SLA.0000000000002072
NR 7
TC 4
Z9 4
U1 0
U2 2
PU SPRINGER
PI NEW YORK
PA ONE NEW YORK PLAZA, SUITE 4600, NEW YORK, NY, UNITED STATES
SN 1068-9265
EI 1534-4681
J9 ANN SURG ONCOL
JI Ann. Surg. Oncol.
PD APR
PY 2020
VL 27
IS 4
BP 1143
EP 1144
DI 10.1245/s10434-019-08122-z
PG 2
WC Oncology; Surgery
WE Science Citation Index Expanded (SCI-EXPANDED)
SC Oncology; Surgery
GA KT1YN
UT WOS:000518809300036
PM 31848810
DA 2022-05-02
ER

PT J
AU Wang, MD
   Li, C
   Li, J
   Zhang, WG
   Jiang, WQ
   Yu, JJ
   Xing, H
   Wu, H
   Han, J
   Li, ZL
   Xu, XF
   Chen, TH
   Zhou, YH
   Gu, WM
   Wang, H
   Zeng, YY
   Zhang, YM
   Pawlik, TM
   Lau, WY
   Wu, MC
   Yang, JM
   Shen, F
   Yang, T
AF Wang, Ming-Da
   Li, Chao
   Li, Jun
   Zhang, Wan-Guang
   Jiang, Wei-Qin
   Yu, Jiong-Jie
   Xing, Hao
   Wu, Han
   Han, Jun
   Li, Zhen-Li
   Xu, Xin-Fei
   Chen, Ting-Hao
   Zhou, Ya-Hao
   Gu, Wei-Min
   Wang, Hong
   Zeng, Yong-Yi
   Zhang, Yao-Ming
   Pawlik, Timothy M.
   Lau, Wan Yee
   Wu, Meng-Chao
   Yang, Jia-Mei
   Shen, Feng
   Yang, Tian
TI Long-Term Survival Outcomes After Liver Resection for Binodular
   Hepatocellular Carcinoma: A Multicenter Cohort Study
SO ONCOLOGIST
LA English
DT Article
DE Hepatocellular carcinoma; Hepatectomy; Overall survival; Recurrence-free
   survival; Multicentric origin; Intrahepatic metastasis
ID HEPATIC RESECTION; INTRAHEPATIC METASTASIS; HEPATECTOMY; EPIDEMIOLOGY;
   RECURRENCE; PROGNOSIS; PATTERN
AB Background The long-term prognosis after liver resection for multinodular (>= 3 nodules) hepatocellular carcinoma (HCC) is generally considered to be unfavorable. However, the role of liver resection for binodular HCC is less investigated. Subjects, Materials, and Methods From a multicenter database, consecutive patients who underwent curative-intent liver resection for binodular HCC and without macrovascular invasion between 2003 and 2015 were retrospectively reviewed. Patients' clinical variables as well as perioperative and long-term survival outcomes were analyzed. Univariable and multivariable analyses were performed to identify the risk factors associated with overall survival (OS) and recurrence-free survival (RFS) after curative resection. Results Of 263 enrolled patients, the perioperative 30-day mortality and morbidity rates were 1.5% and 28.5%. The 1-, 3-, and 5-year OS and RFS rates were 81.5%, 52.4%, and 39.1% and 57.1%, 35.8%, and 26.6%, respectively. Multivariable Cox-regression analyses identified preoperative alpha-fetoprotein level >400 mu g/L, tumor size with a sum of two nodules >8 cm, tumor size ratio of large/small nodule >1.5 (asymmetrical proportion), unilateral hemiliver distribution of two nodules, distance of <= 3 cm between two nodules, and microvascular invasion in any nodule as independent risk factors associated with decreased OS and RFS. Conclusion Liver resection was safe and feasible in patients with binodular HCC, with acceptable perioperative and long-term outcomes. Sum of two tumor sizes, size ratio and distribution, and distance between two nodules were independent risk factors associated with long-term survival outcomes after surgery. These results may guide clinicians to make individualized surgical decisions and estimate long-term prognosis for these patients. Implications for Practice Liver resection was safe and feasible in patients with binodular hepatocellular carcinoma, with acceptable perioperative and long-term outcomes. The sum of two tumor sizes, the size ratio and distribution of the two nodules, and the distance between two nodules were independent risk factors associated with long-term overall survival and recurrence-free survival after liver resection. The results of this study may guide clinicians to make individualized surgical decisions, estimate long-term prognosis, and plan recurrence surveillance and adjuvant therapy for these patients.
C1 [Wang, Ming-Da; Li, Chao; Li, Jun; Yu, Jiong-Jie; Xing, Hao; Wu, Han; Han, Jun; Li, Zhen-Li; Xu, Xin-Fei; Lau, Wan Yee; Wu, Meng-Chao; Yang, Jia-Mei; Shen, Feng; Yang, Tian] Second Mil Med Univ, Eastern Hepatobiliary Surg Hosp, Dept Hepatobiliary Surg 1, Shanghai, Peoples R China.
   [Zhang, Wan-Guang] Huazhong Univ Sci & Technol, Tongji Hosp, Dept Hepat Surg, Wuhan, Hubei, Peoples R China.
   [Jiang, Wei-Qin] Zhejiang Univ, Sch Med, Affiliated Hosp 1, Canc Biotherapy Ctr, Hangzhou, Zhejiang, Peoples R China.
   [Chen, Ting-Hao] Ziyang First Peoples Hosp, Dept Gen Surg, Ziyang, Sichuan, Peoples R China.
   [Zhou, Ya-Hao] Puer Peoples Hosp, Dept Hepatobiliary Surg, Puer, Yunnan, Peoples R China.
   [Gu, Wei-Min] Fourth Hosp Harbin, Dept Gen Surg 1, Harbin, Heilongjiang, Peoples R China.
   [Wang, Hong] Liuyang Peoples Hosp, Dept Gen Surg, Liuyang, Hunan, Peoples R China.
   [Zeng, Yong-Yi] Fujian Med Univ, Mengchao Hepatobiliary Hosp, Dept Hepatobiliary Surg, Fuzhou, Fujian, Peoples R China.
   [Zhang, Yao-Ming] Sun Yat Sen Univ, Meizhou Hosp, Huangtang Hosptial, Dept Hepatobiliary Surg 2,Meizhou Peoples Hosp, Meizhou, Peoples R China.
   [Pawlik, Timothy M.] Ohio State Univ, Dept Surg, Wexner Med Ctr, Columbus, OH 43210 USA.
   [Lau, Wan Yee] Chinese Univ Hong Kong, Prince Wales Hosp, Fac Med, Shatin, Hong Kong, Peoples R China.
RP Shen, F; Yang, T (corresponding author), Second Mil Med Univ, Dept Hepatobiliary Surg, Eastern Hepatobiliary Surg Hosp, 225 Changhai Rd, Shanghai 200438, Peoples R China.
EM fengshensmmu@gmail.com; yangtianehbh@smmu.edu.cn
RI Pawlik, Timothy/AAO-9335-2020; Yang, Tian/M-5484-2018
OI Yang, Tian/0000-0003-1544-0976; Wu, Han/0000-0002-9829-3600
FU National Natural Science Foundation of ChinaNational Natural Science
   Foundation of China (NSFC) [81702334, 81472284, 81802350, 81672699];
   Shanghai Pujiang ProgramShanghai Pujiang Program [16PJD004]; Shanghai
   Sailing Program [17YF1424900]
FX This work was supported in part by National Natural Science Foundation
   of China (No. 81702334, 81472284, 81802350, and 81672699), Shanghai
   Pujiang Program (No. 16PJD004), and Shanghai Sailing Program
   (17YF1424900). The funding sources had no role in the design and conduct
   of the study; collection, management, analysis, and interpretation of
   the data; preparation, review, or approval of the manuscript; and
   decision to submit the manuscript for publication.
CR Bruix J, 2014, GUT, V63, P844, DOI 10.1136/gutjnl-2013-306627
   Chan ACY, 2008, ANN SURG, V247, P666, DOI 10.1097/SLA.0b013e31816a747a
   Cheung ST, 2002, CANCER RES, V62, P4711
   Chianchiano P, 2018, HUM PATHOL, V72, P127, DOI 10.1016/j.humpath.2017.11.011
   Dindo D, 2004, ANN SURG, V240, P205, DOI 10.1097/01.sla.0000133083.54934.ae
   El-Serag HB, 2007, GASTROENTEROLOGY, V132, P2557, DOI 10.1053/j.gastro.2007.04.061
   El-Serag HB, 2012, GASTROENTEROLOGY, V142, P1264, DOI 10.1053/j.gastro.2011.12.061
   Forner A, 2018, LANCET, V391, P1301, DOI 10.1016/S0140-6736(18)30010-2
   Gerbes A, 2018, GUT, V67, P380, DOI 10.1136/gutjnl-2017-315068
   Imamura H, 2003, J HEPATOL, V38, P200, DOI 10.1016/S0168-8278(02)00360-4
   Ishizawa T, 2008, GASTROENTEROLOGY, V134, P1908, DOI 10.1053/j.gastro.2008.02.091
   Lin YW, 2005, J GASTROEN HEPATOL, V20, P536, DOI 10.1111/j.1440-1746.2005.03609.x
   Llovet JM, 2016, NAT REV DIS PRIMERS, V2, DOI [10.1038/nrdp.2016.18, 10.1038/nrdp.2016.19]
   Matsumoto Y, 2001, J Hepatobiliary Pancreat Surg, V8, P435, DOI 10.1007/s005340100006
   NAKANO S, 1994, AM J GASTROENTEROL, V89, P189
   Ng KK, 2005, ANN SURG ONCOL, V12, P364, DOI 10.1245/ASO.2005.06.004
   Pang YY, 2000, HPB, V2, P333, DOI 10.1080/136518202760378489
   Ruzzenente A, 2009, J GASTROINTEST SURG, V13, P1313, DOI 10.1007/s11605-009-0903-x
   Sakon M, 2002, ARCH SURG-CHICAGO, V137, P94, DOI 10.1001/archsurg.137.1.94
   Sakon M, 2013, HEPATOL RES, V43, P155, DOI 10.1111/hepr.12001
   Schulze K, 2016, J HEPATOL, V65, P1031, DOI 10.1016/j.jhep.2016.05.035
   Siegel RL, 2015, CA-CANCER J CLIN, V65, P5, DOI [10.3322/caac.21254, 10.1001/jamaoto.2014.2530, 10.3322/caac.21208, 10.1136/bmj.g1502]
   TSUDA H, 1992, CANCER RES, V52, P1504
   Utsunomiya T, 2000, J AM COLL SURGEONS, V190, P331, DOI 10.1016/S1072-7515(99)00268-9
   Wada H, 2016, SURGERY, V160, P1227, DOI 10.1016/j.surg.2016.05.023
   Yang PH, 2016, ANN SURG, V263, P778, DOI 10.1097/SLA.0000000000001339
   Yang PH, 2015, ANN SURG ONCOL, V22, P826, DOI 10.1245/s10434-014-4081-z
   Yang SL, 2017, HPB, V19, P835, DOI 10.1016/j.hpb.2017.06.002
   Yang T, 2016, J HEPATOL, V64, P583, DOI 10.1016/j.jhep.2015.10.012
   Yasui M, 1997, WORLD J SURG, V21, P860, DOI 10.1007/s002689900318
   Zhao WC, 2012, WORLD J GASTROENTERO, V18, P3272, DOI 10.3748/wjg.v18.i25.3272
NR 31
TC 3
Z9 5
U1 1
U2 6
PU WILEY
PI HOBOKEN
PA 111 RIVER ST, HOBOKEN 07030-5774, NJ USA
SN 1083-7159
EI 1549-490X
J9 ONCOLOGIST
JI Oncologist
PD AUG
PY 2019
VL 24
IS 8
BP E730
EP E739
DI 10.1634/theoncologist.2018-0898
PG 10
WC Oncology
WE Science Citation Index Expanded (SCI-EXPANDED)
SC Oncology
GA IR4TB
UT WOS:000481426100012
PM 31127021
OA Green Published, Bronze
DA 2022-05-02
ER

PT J
AU Khorsandi, SE
   Yip, VS
   Cortes, M
   Jassem, W
   Quaglia, A
   O'Grady, J
   Heneghan, M
   Aluvihare, V
   Agarwal, K
   Menon, K
   Vilca-Melendez, H
   Prachalias, A
   Srinivasan, P
   Suddle, A
   Rela, M
   Heaton, N
AF Khorsandi, Shirin Elizabeth
   Yip, Vincent S.
   Cortes, Miriam
   Jassem, Wayel
   Quaglia, Alberto
   O'Grady, John
   Heneghan, Michael
   Aluvihare, Varuna
   Agarwal, Kosh
   Menon, Krishna
   Vilca-Melendez, Hector
   Prachalias, Andreas
   Srinivasan, Parthi
   Suddle, Abid
   Rela, Mohamed
   Heaton, Nigel
TI Does Donation After Cardiac Death Utilization Adversely Affect
   Hepatocellular Cancer Survival?
SO TRANSPLANTATION
LA English
DT Article
ID EARLY ALLOGRAFT DYSFUNCTION; SINGLE-CENTER EXPERIENCE; TO-TREAT
   ANALYSIS; LIVER-TRANSPLANTATION; CARCINOMA RECURRENCE;
   ALPHA-FETOPROTEIN; WAITING-LIST; BRAIN-DEATH; DONORS; CRITERIA
AB Background Hepatocellular cancer (HCC) is an established indication for liver transplantation. This group is often allocated a donor after cardiac death (DCD) liver as a solution for waiting times. There are concerns that this approach may oncologically disadvantage HCC recipients. The aim of this study was to determine whether DCD transplantation was associated with poorer cancer-related survival in HCC.
   Methods Study population was from a single institute (2001-2014) with an HCC listing diagnosis. Variables related to recipient, tumor, and graft were analyzed to determine association with HCC death.
   Results There were 347 recipients listed for HCC of which 91 received a DCD. Donor after cardiac death and donor after brain stem death (DBD) had equivalent 1-, 3-, and 5-year overall (P = 0.115) and cancer-specific survival (P = 0.7). On univariate analysis recipient age, sex, model for end stage liver disease, viral etiology had no bearing on the risk of HCC death. Neither did the graft variables of type (DCD vs DBD), donor age, steatosis, cold ischemic time, peak aspartate transaminase, day 5 bilirubin or international normalized ratio after transplant. Only tumor variables of alpha-fetoprotein, number, total diameter, microvascular invasion, and differentiation were predictors of HCC death. On multivariate analysis, predictors of HCC death remained tumor number (P = 0.002), total diameter of tumor(s) (P < 0.001), microvascular invasion (P = 0.025), and poor differentiation (P = 0.021).
   Conclusions Donor liver quality in terms of graft type (DCD) has no influence on cancer related survival in transplant for HCC (hazards ratio, 1.143; 95% confidence interval, 0.528-2.423; P = 0.752).
C1 [Khorsandi, Shirin Elizabeth; Yip, Vincent S.; Cortes, Miriam; Jassem, Wayel; Quaglia, Alberto; O'Grady, John; Heneghan, Michael; Aluvihare, Varuna; Agarwal, Kosh; Menon, Krishna; Vilca-Melendez, Hector; Prachalias, Andreas; Srinivasan, Parthi; Suddle, Abid; Rela, Mohamed; Heaton, Nigel] Kings Coll Hosp London, Inst Liver Studies, London SE5 9RS, England.
RP Heaton, N (corresponding author), Kings Coll Hosp London, Inst Liver Studies, London SE5 9RS, England.
EM nigel.heaton@nhs.net
RI Agarwal, Kosh/ABH-8721-2020; Heaton, Nigel/AAK-8363-2020; khorsandi,
   shirin elizabeth/I-2699-2019
OI Agarwal, Kosh/0000-0002-4754-828X; khorsandi, shirin
   elizabeth/0000-0003-1624-4467; Yip, Vincent/0000-0002-1793-6169; Jassem,
   Wayel/0000-0003-2918-5232
CR Abt PL, 2004, ANN SURG, V239, P87, DOI 10.1097/01.sla.0000103063.82181.2c
   Balzan S, 2005, ANN SURG, V242, P824, DOI 10.1097/01.sla.0000189131.90876.9e
   Busuttil RW, 2005, ANN SURG, V241, P905, DOI 10.1097/01.sla.0000164077.77912.98
   Ciria R, 2012, LIVER TRANSPLANT, V18, P1324, DOI 10.1002/lt.23532
   Croome KP, 2012, TRANSPL P, V44, P1303, DOI 10.1016/j.transproceed.2012.01.115
   Croome KP, 2013, LIVER TRANSPLANT, V19, P1214, DOI 10.1002/lt.23715
   Croome KP, 2012, HEPATOB PANCREAT DIS, V11, P372, DOI 10.1016/S1499-3872(12)60194-5
   Davila D, 2012, AM J TRANSPLANT, V12, P3414, DOI 10.1111/j.1600-6143.2012.04242.x
   de Vera ME, 2009, AM J TRANSPLANT, V9, P773, DOI 10.1111/j.1600-6143.2009.02560.x
   DeOliveira ML, 2011, ANN SURG, V254, P716, DOI 10.1097/SLA.0b013e318235c572
   Grewal HP, 2009, LIVER TRANSPLANT, V15, P1028, DOI 10.1002/lt.21811
   Halazun KJ, 2014, HEPATOLOGY, V60, P1957, DOI 10.1002/hep.27272
   Hubbi ME, 2014, P NATL ACAD SCI USA, V111, pE3325, DOI 10.1073/pnas.1412840111
   Jain A, 2000, ANN SURG, V232, P490, DOI 10.1097/00000658-200010000-00004
   Jay C, 2011, J HEPATOL, V55, P808, DOI 10.1016/j.jhep.2011.01.040
   Jay CL, 2012, LIVER TRANSPLANT, V18, P630, DOI 10.1002/lt.23418
   Lai Q, 2013, LIVER TRANSPLANT, V19, P1108, DOI 10.1002/lt.23706
   Lee D, 2015, AM J TRANSPLANT, V15
   Llovet JM, 1999, HEPATOLOGY, V30, P1434, DOI 10.1002/hep.510300629
   Lucey MR, 2008, AM J TRANSPLANT, V8, P196, DOI 10.1111/j.1600-6143.2007.02086.x
   Mazzaferro V, 1996, NEW ENGL J MED, V334, P693, DOI 10.1056/NEJM199603143341104
   Mazzaferro V, 2009, LANCET ONCOL, V10, P35, DOI 10.1016/S1470-2045(08)70284-5
   Menon KV, 2014, ALIMENT PHARM THER, V40, P893, DOI 10.1111/apt.12922
   Merani S, 2011, J HEPATOL, V55, P814, DOI 10.1016/j.jhep.2010.12.040
   Nagai S, 2015, HEPATOLOGY, V61, P895, DOI 10.1002/hep.27358
   Olthoff KM, 2010, LIVER TRANSPLANT, V16, P943, DOI 10.1002/lt.22091
   Pelletier SJ, 2009, LIVER TRANSPLANT, V15, P859, DOI 10.1002/lt.21778
   Roberts JP, 2010, LIVER TRANSPLANT, V16, P925, DOI 10.1002/lt.22103
   Samoylova ML, 2014, LIVER TRANSPLANT, V20, P937, DOI 10.1002/lt.23902
   Samuel D, 2011, LIVER TRANSPLANT, V17, pS6, DOI 10.1002/lt.22423
   Schlansky B, 2014, LIVER TRANSPLANT, V20, P1045, DOI 10.1002/lt.23917
   Selck FW, 2008, ANN SURG, V248, P599, DOI 10.1097/SLA.0b013e31818a080e
   Sharma P, 2012, DIGEST DIS SCI, V57, P806, DOI 10.1007/s10620-011-1910-9
   Vagefi PA, 2015, LIVER TRANSPLANT, V21, P187, DOI 10.1002/lt.24042
   van der Bilt JDW, 2005, HEPATOLOGY, V42, P165, DOI 10.1002/hep.20739
   Wiesner RH, 2004, GASTROENTEROLOGY, V127, pS261, DOI 10.1053/j.gastro.2004.09.040
   Yao FY, 2007, AM J TRANSPLANT, V7, P2587, DOI 10.1111/j.1600-6143.2007.01965.x
   Yao FY, 2002, LIVER TRANSPLANT, V8, P873, DOI 10.1053/jlts.2002.34923
NR 38
TC 21
Z9 21
U1 0
U2 3
PU LIPPINCOTT WILLIAMS & WILKINS
PI PHILADELPHIA
PA TWO COMMERCE SQ, 2001 MARKET ST, PHILADELPHIA, PA 19103 USA
SN 0041-1337
EI 1534-6080
J9 TRANSPLANTATION
JI Transplantation
PD SEP
PY 2016
VL 100
IS 9
BP 1916
EP 1924
DI 10.1097/TP.0000000000001150
PG 9
WC Immunology; Surgery; Transplantation
WE Science Citation Index Expanded (SCI-EXPANDED)
SC Immunology; Surgery; Transplantation
GA DW8NG
UT WOS:000383912100029
PM 26982954
DA 2022-05-02
ER

PT J
AU Dai, HJ
   Lu, MH
   Huang, BS
   Tang, MM
   Pang, TT
   Liao, B
   Cai, HS
   Huang, MQ
   Zhou, YJ
   Chen, X
   Ding, HJ
   Feng, ST
AF Dai, Houjiao
   Lu, Minhua
   Huang, Bingsheng
   Tang, Mimi
   Pang, Tiantian
   Liao, Bing
   Cai, Huasong
   Huang, Mengqi
   Zhou, Yongjin
   Chen, Xin
   Ding, Huijun
   Feng, Shi-Ting
TI Considerable effects of imaging sequences, feature extraction, feature
   selection, and classifiers on radiomics-based prediction of
   microvascular invasion in hepatocellular carcinoma using magnetic
   resonance imaging
SO QUANTITATIVE IMAGING IN MEDICINE AND SURGERY
LA English
DT Article
DE Hepatocellular carcinoma (HCC); magnetic resonance imaging (MRI);
   microvascular invasion (MVI); radiomics
ID ACID-ENHANCED MRI; PREOPERATIVE PREDICTION; GENE SELECTION; FDG-PET;
   RESECTION; IMAGES; VARIABILITY; RECURRENCE; REGRESSION; NOMOGRAM
AB Background: Microvascular invasion (MVI) has a significant effect on the prognosis of hepatocellular carcinoma (HCC), but its preoperative identification is challenging. Radiomics features extracted from medical images, such as magnetic resonance (MR) images, can be used to predict MVI. In this study, we explored the effects of different imaging sequences, feature extraction and selection methods, and classifiers on the performance of HCC MVI predictive models.
   Methods: After screening against the inclusion criteria, 69 patients with HCC and preoperative gadoxetic acid-enhanced MR images were enrolled. In total, 167 features were extracted from the MR images of each sequence for each patient. Experiments were designed to investigate the effects of imaging sequence, number of gray levels (Ng), quantization algorithm, feature selection method, and classifiers on the performance of radiomics biomarkers in the prediction of HCC MVI. We trained and tested these models using leave-one-out cross-validation (LOOCV).
   Results: The radiomics model based on the images of the hepatobiliary phase (HBP) had better predictive performance than those based on the arterial phase (AP), portal venous phase (PVP), and pre-enhanced T1-weighted images [area under the receiver operating characteristic (ROC) curve (AUC)=0.792 vs. 0.641/0.634/0.620, P=0.041/0.021/0.010, respectively]. Compared with the equal-probability and Lloyd-Max algorithms, the radiomics features obtained using the Uniform quantization algorithm had a better performance (AUC=0.643/0.666 vs. 0.792, P=0.002/0.003, respectively). Among the values of 8, 16, 32, 64, and 128, the best predictive performance was achieved when the Ng was 64 (AUC =0.792 vs. 0.584/0.697/0.677/0.734, P<0.001/P=0.039/0.001/0.137, respectively). We used a two-stage feature selection method which combined the least absolute shrinkage and selection operator (LASSO) and recursive feature elimination (RFE) gradient boosting decision tree (GBDT), which achieved better stability than and outperformed LASSO, minimum redundancy maximum relevance (mRMR), and support vector machine (SVM)-RFE (stability=0.967 vs. 0.837/0.623/0.390, respectively; AUC=0.850 vs. 0.792/0.713/0.699, P=0.142/0.007/0.003, respectively). The model based on the radiomics features of HBP images using the GBDT classifier showed a better performance for the preoperative prediction of MVI compared with logistic regression (LR), SVM, and random forest (RF) classifiers (AUC=0.895 vs. 0.850/0.834/0.884, P=0.558/0.229/0.058, respectively). With the optimal combination of these factors, we established the best model, which had an AUC of 0.895, accuracy of 87.0%, specificity of 82.5%, and sensitivity of 93.1%.
   Conclusions: Imaging sequences, feature extraction and selection methods, and classifiers can have a considerable effect on the predictive performance of radiomics models for HCC MVI.
C1 [Dai, Houjiao; Huang, Bingsheng] Shenzhen Univ, Hlth Sci Ctr, Sch Biomed Engn, Med AI Lab, Shenzhen, Peoples R China.
   [Dai, Houjiao; Huang, Bingsheng] Shenzhen Univ, Shenzhen Univ Gen Hosp, Clin Res Ctr Neurol Dis, Shenzhen, Peoples R China.
   [Lu, Minhua; Zhou, Yongjin; Chen, Xin; Ding, Huijun] Shenzhen Univ, Hlth Sci Ctr, Sch Biomed Engn, Room 201, Shenzhen 518000, Peoples R China.
   [Tang, Mimi; Cai, Huasong; Huang, Mengqi; Feng, Shi-Ting] Sun Yat Sen Univ, Affiliated Hosp 1, Dept Radiol, 58th,Second Zhongshan Rd, Guangzhou 510080, Peoples R China.
   [Pang, Tiantian] Jilin Univ, Sch Comp Sci & Software Engn, Changchun, Peoples R China.
   [Liao, Bing] Sun Yat Sen Univ, Affiliated Hosp 1, Dept Pathol, Guangzhou, Peoples R China.
   [Zhou, Yongjin] Marshall Lab Biomed Engn, Shenzhen, Peoples R China.
RP Ding, HJ (corresponding author), Shenzhen Univ, Hlth Sci Ctr, Sch Biomed Engn, Room 201, Shenzhen 518000, Peoples R China.; Feng, ST (corresponding author), Sun Yat Sen Univ, Affiliated Hosp 1, Dept Radiol, 58th,Second Zhongshan Rd, Guangzhou 510080, Peoples R China.
EM hjding@szu.edu.cn; fengsht@mail.sysu.edu.cn
RI Chen, Xin/F-1996-2019
OI Chen, Xin/0000-0002-5406-4136
FU National Natural Science Foundation of ChinaNational Natural Science
   Foundation of China (NSFC) [81971684, 81771908, 61973220]; Guangdong
   Basic and Applied Basic Research Foundation [2020A1515010571]; Jiangxi
   provincial leading scholar program [20204BCJ22011]; Guangzhou Science
   and Technology Planning Project [201903010073]; Shenzhen University Top
   Ranking Project [860/000002100108]
FX This work was funded by the National Natural Science Foundation of China
   (No. 81971684, No. 81771908, No. 61973220) , Guangdong Basic and Applied
   Basic Research Foundation (No. 2020A1515010571) , Jiangxi provincial
   leading scholar program (No. 20204BCJ22011) , Guangzhou Science and
   Technology Planning Project (No. 201903010073) , Shenzhen University Top
   Ranking Project (No. 860/000002100108) .
CR Bakr S, 2017, J MED IMAGING, V4, DOI 10.1117/1.JMI.4.4.041303
   Banerjee S, 2015, HEPATOLOGY, V62, P792, DOI 10.1002/hep.27877
   Collewet G, 2004, MAGN RESON IMAGING, V22, P81, DOI 10.1016/j.mri.2003.09.001
   Duron L, 2019, PLOS ONE, V14, DOI 10.1371/journal.pone.0213459
   Earl TM, 2013, SEMIN LIVER DIS, V33, P282, DOI 10.1055/s-0033-1351783
   Echegaray S, 2015, J MED IMAGING, V2, DOI 10.1117/1.JMI.2.4.041011
   Feng ST, 2019, EUR RADIOL, V29, P4648, DOI 10.1007/s00330-018-5935-8
   Fong YM, 1999, ANN SURG, V229, P790, DOI 10.1097/00000658-199906000-00005
   Galavis PE, 2010, ACTA ONCOL, V49, P1012, DOI 10.3109/0284186X.2010.498437
   Gillies RJ, 2016, RADIOLOGY, V278, P563, DOI 10.1148/radiol.2015151169
   Gouw ASH, 2011, LIVER TRANSPLANT, V17, pS72, DOI 10.1002/lt.22368
   Grazi GL, 2001, ANN SURG, V234, P71, DOI 10.1097/00000658-200107000-00011
   Gui J, 2005, BIOINFORMATICS, V21, P3001, DOI 10.1093/bioinformatics/bti422
   Guyon I, 2002, MACH LEARN, V46, P389, DOI 10.1023/A:1012487302797
   Haury AC, 2011, PLOS ONE, V6, DOI 10.1371/journal.pone.0028210
   He L, 2016, SCI REP-UK, V6, DOI 10.1038/srep34921
   Hepp T, 2016, METHOD INFORM MED, V55, P422, DOI 10.3414/ME16-01-0033
   Hu H, 2017, SCI REP-UK, V7, DOI 10.1038/s41598-017-15491-6
   Huang MQ, 2018, CONTRAST MEDIA MOL I, DOI 10.1155/2018/9674565
   Kim H, 2009, YONSEI MED J, V50, P789, DOI 10.3349/ymj.2009.50.6.789
   Kim JY, 2012, EUR J RADIOL, V81, P3877, DOI 10.1016/j.ejrad.2012.07.021
   Kim KA, 2012, J MAGN RESON IMAGING, V35, P629, DOI 10.1002/jmri.22876
   Kim MJ, 2012, EUR J RADIOL, V81, P2507, DOI 10.1016/j.ejrad.2011.11.014
   Kumar V, 2012, MAGN RESON IMAGING, V30, P1234, DOI 10.1016/j.mri.2012.06.010
   Lambin P, 2012, EUR J CANCER, V48, P441, DOI 10.1016/j.ejca.2011.11.036
   Lee S, 2017, J HEPATOL, V67, P526, DOI 10.1016/j.jhep.2017.04.024
   Leijenaar RTH, 2015, SCI REP-UK, V5, DOI 10.1038/srep11075
   Liao X, 2019, J CELL MOL MED, V23, P4375, DOI 10.1111/jcmm.14328
   Lim KC, 2011, ANN SURG, V254, P108, DOI 10.1097/SLA.0b013e31821ad884
   Ma XH, 2019, EUR RADIOL, V29, P3595, DOI 10.1007/s00330-018-5985-y
   Mackin D, 2015, INVEST RADIOL, V50, P757, DOI 10.1097/RLI.0000000000000180
   Ni M, 2019, CANCER IMAGING, V19, DOI 10.1186/s40644-019-0249-x
   Parkin DM, 2005, CA-CANCER J CLIN, V55, P74, DOI 10.3322/canjclin.55.2.74
   Parmar C, 2015, FRONT ONCOL, V5, DOI 10.3389/fonc.2015.00272
   Parmar C, 2015, SCI REP-UK, V5, DOI 10.1038/srep13087
   Parmar C, 2014, PLOS ONE, V9, DOI 10.1371/journal.pone.0102107
   Peng HC, 2005, IEEE T PATTERN ANAL, V27, P1226, DOI 10.1109/TPAMI.2005.159
   Peng J, 2018, DIAGN INTERV RADIOL, V24, P121, DOI 10.5152/dir.2018.17467
   Renzulli M, 2016, RADIOLOGY, V279, P432, DOI 10.1148/radiol.2015150998
   Shafiq-ul-Hassan M, 2017, MED PHYS, V44, P1050, DOI 10.1002/mp.12123
   Shah SA, 2006, J AM COLL SURGEONS, V202, P275, DOI 10.1016/j.jamcollsurg.2005.10.005
   Spruyt V., 2014, COMPUTER VISION DUMM
   Sumie S, 2008, ANN SURG ONCOL, V15, P1375, DOI 10.1245/s10434-008-9846-9
   Tibshirani R, 2011, J R STAT SOC B, V73, P273, DOI 10.1111/j.1467-9868.2011.00771.x
   Tixier F, 2012, J NUCL MED, V53, P693, DOI 10.2967/jnumed.111.099127
   Vallieres M, 2015, PHYS MED BIOL, V60, P5471, DOI [10.1088/0031-9155/60/14/5471, 10.7937/K9/TCIA.2015.7GO2GSKS]
   Velazquez ER, 2013, SCI REP-UK, V3, DOI 10.1038/srep03529
   Wang WT, 2018, RADIOLOGY, V286, P571, DOI 10.1148/radiol.2017170515
   Wu WM, 2016, FRONT ONCOL, V6, DOI 10.3389/fonc.2016.00071
   Xu X, 2019, J HEPATOL, V70, P1133, DOI 10.1016/j.jhep.2019.02.023
   Yang L, 2019, LIVER CANCER, V8, P373, DOI 10.1159/000494099
   Yip SSF, 2016, PHYS MED BIOL, V61, pR150, DOI 10.1088/0031-9155/61/13/R150
   Ypsilantis PP, 2015, PLOS ONE, V10, DOI 10.1371/journal.pone.0137036
   Zhang R, 2019, QUANT IMAG MED SURG, V9, P1503, DOI 10.21037/qims.2019.09.07
   Zhang Y, 2008, BMC GENOMICS, V9, DOI [10.1186/1471-2164-9-S2-S27, 10.1186/1471-2164-9-203]
   Zhao BS, 2014, TRANSL ONCOL, V7, P88, DOI 10.1593/tlo.13865
   Zheng J, 2017, J AM COLL SURGEONS, V225, P778, DOI 10.1016/j.jamcollsurg.2017.09.003
NR 57
TC 6
Z9 7
U1 9
U2 18
PU AME PUBL CO
PI SHATIN
PA FLAT-RM C 16F, KINGS WING PLAZA 1, NO 3 KWAN ST, SHATIN, HONG KONG
   00000, PEOPLES R CHINA
SN 2223-4292
EI 2223-4306
J9 QUANT IMAG MED SURG
JI Quant. Imaging Med. Surg.
PD MAY
PY 2021
VL 11
IS 5
BP 1836
EP 1853
DI 10.21037/qims-20-218
PG 18
WC Radiology, Nuclear Medicine & Medical Imaging
WE Science Citation Index Expanded (SCI-EXPANDED)
SC Radiology, Nuclear Medicine & Medical Imaging
GA RB3BE
UT WOS:000631988400014
PM 33936969
OA Green Published, gold
DA 2022-05-02
ER

PT J
AU Bodalal, Z
   Trebeschi, S
   Nguyen-Kim, TDL
   Schats, W
   Beets-Tan, R
AF Bodalal, Zuhir
   Trebeschi, Stefano
   Nguyen-Kim, Thi Dan Linh
   Schats, Winnie
   Beets-Tan, Regina
TI Radiogenomics: bridging imaging and genomics
SO ABDOMINAL RADIOLOGY
LA English
DT Article
DE Radiomics; Quantitative imaging; Radiogenomics; Genomics; Brain
   neoplasms; Lung neoplasms; Breast neoplasms; Kidney neoplasms; Liver
   neoplasms; Colorectal neoplasms; Prostate neoplasms
ID CELL LUNG-CANCER; FACTOR RECEPTOR MUTATION; APPARENT
   DIFFUSION-COEFFICIENT; QUANTITATIVE TEXTURE ANALYSIS; GENE-EXPRESSION
   PROGRAMS; PET RADIOMIC FEATURES; LOWER-GRADE GLIOMAS; BREAST-CANCER;
   MICROVASCULAR INVASION; HEPATOCELLULAR-CARCINOMA
AB From diagnostics to prognosis to response prediction, new applications for radiomics are rapidly being developed. One of the fastest evolving branches involves linking imaging phenotypes to the tumor genetic profile, a field commonly referred to as radiogenomics. In this review, a general outline of radiogenomic literature concerning prominent mutations across different tumor sites will be provided. The field of radiogenomics originates from image processing techniques developed decades ago; however, many technical and clinical challenges still need to be addressed. Nevertheless, increasingly accurate and robust radiogenomic models are being presented and the future appears to be bright.
C1 [Bodalal, Zuhir; Trebeschi, Stefano; Nguyen-Kim, Thi Dan Linh; Beets-Tan, Regina] Netherlands Canc Inst, Dept Radiol, Amsterdam, Netherlands.
   [Bodalal, Zuhir; Trebeschi, Stefano; Nguyen-Kim, Thi Dan Linh; Beets-Tan, Regina] Maastricht Univ, Grow Sch Oncol & Dev Biol, Maastricht, Netherlands.
   [Nguyen-Kim, Thi Dan Linh] Univ Hosp Zurich, Inst Diagnost & Intervent Radiol, Zurich, Switzerland.
   [Schats, Winnie] Netherlands Canc Inst, Sci Informat Serv, Amsterdam, Netherlands.
RP Beets-Tan, R (corresponding author), Netherlands Canc Inst, Dept Radiol, Amsterdam, Netherlands.; Beets-Tan, R (corresponding author), Maastricht Univ, Grow Sch Oncol & Dev Biol, Maastricht, Netherlands.
EM r.beetstan@nki.nl
RI Nguyen-Kim, PD Dr. Thi Dan Linh/AAD-7478-2019; Beets-Tan,
   Regina/AAZ-9119-2020
OI Bodalal, Zuhir/0000-0002-2617-8128; Trebeschi,
   Stefano/0000-0002-5714-289X; Nguyen-Kim, Thi Dan
   Linh/0000-0001-9888-0453; Schats, Winnie/0000-0003-1470-9515
CR Aerts HJWL, 2016, JAMA ONCOL, V2, P1636, DOI 10.1001/jamaoncol.2016.2631
   Aerts HJWL, 2016, SCI REP-UK, V6, DOI 10.1038/srep33860
   Aerts HJWL, 2014, NAT COMMUN, V5, DOI 10.1038/ncomms5006
   Afshar P, 2018, HAND CRAFTED DEEP LE
   Aherne EA, 2018, ABDOM RADIOL, V43, P2665, DOI 10.1007/s00261-018-1505-4
   Akbari N, 2018, NEURO-ONCOLOGY, V20, P1068, DOI 10.1093/neuonc/noy033
   Allegra CJ, 2009, J CLIN ONCOL, V27, P2091, DOI 10.1200/JCO.2009.21.9170
   Altazi BA, 2017, J APPL CLIN MED PHYS, V18, P32, DOI 10.1002/acm2.12170
   Antropova N, DEEP LEARNING RADIOM, V143, DOI [10.6082/3jah-5j51, DOI 10.6082/3JAH-5J51]
   Anuradha S, 2014, MED J AUSTRALIA, V201, P283, DOI 10.5694/mja14.00132
   Arita H, 2018, SCI REP-UK, V8, DOI 10.1038/s41598-018-30273-4
   Banerjee S, 2015, HEPATOLOGY, V62, P792, DOI 10.1002/hep.27877
   Banerjee T, 2016, PLOS ONE, V11, DOI 10.1371/journal.pone.0154666
   Beig N, 2018, SCI REP-UK, V8, DOI 10.1038/s41598-017-18310-0
   Beig N, 2017, PROC SPIE, V10134, DOI 10.1117/12.2255694
   Berenguer R, 2018, RADIOLOGY, V288, P407, DOI 10.1148/radiol.2018172361
   Berger MF, 2018, NAT REV CLIN ONCOL, V15, P353, DOI 10.1038/s41571-018-0002-6
   Bi WL, 2017, J NEUROLOGICAL SURG, V78, DOI [10.1055/s-0037-1600633, DOI 10.1055/S-0037-1600633]
   Binder ZA, 2018, CANCER CELL, V34, P163, DOI 10.1016/j.ccell.2018.06.006
   Bisdas S, 2018, SCI REP-UK, V8, DOI 10.1038/s41598-018-24438-4
   Boots-Sprenger SHE, 2013, MODERN PATHOL, V26, P922, DOI 10.1038/modpathol.2012.166
   Boyd NF, 2007, NEW ENGL J MED, V356, P227, DOI 10.1056/NEJMoa062790
   Bray F, 2018, CA-CANCER J CLIN, V68, P394, DOI 10.3322/caac.21492
   Brisse HJ, 2017, PLOS ONE, V12, DOI 10.1371/journal.pone.0185190
   Buckler AJ, 2010, ACAD RADIOL, V17, P107, DOI 10.1016/j.acra.2009.06.019
   Caramella C, 2015, EUR J CANCER, V51, pS647, DOI 10.1016/S0959-8049(16)31774-9
   Chan BA, 2015, TRANSL LUNG CANCER R, V4, P36, DOI 10.3978/j.issn.2218-6751.2014.05.01
   Chan TA, 2019, ANN ONCOL, V30, P44, DOI 10.1093/annonc/mdy495
   Chandarana H, 2011, AM J ROENTGENOL, V196, P1083, DOI 10.2214/AJR.10.4720
   Chaunzwa TL, 2018, CELL LUNG CANC S, V36, P8528, DOI [10.1200/jco.2018.36.15_suppl.8528, DOI 10.1200/JC0.2018.36.15_SUPPL.8528]
   Chen SW, 2015, CLIN NUCL MED, V40, P621, DOI 10.1097/RLU.0000000000000830
   Chen X, 2016, MED PHYS, V43, P3705, DOI 10.1118/1.4957254
   Cheon DJ, 2014, BIOMARK MED, V8, P523, DOI 10.2217/bmm.14.16
   Chou CT, 2012, BRIT J RADIOL, V85, P778, DOI 10.1259/bjr/65897774
   Clay R, 2018, AM J RESP CRITICAL C
   Colen R, 2015, NEURO-ONCOLOGY, V5, pv155
   Colen R, 2014, TRANSL ONCOL, V7, P556, DOI 10.1016/j.tranon.2014.07.007
   Colen RR, 2011, NEURO-ONCOLOGY, V13, P142
   Coroller TP, 2016, RADIOTHER ONCOL, V119, P480, DOI 10.1016/j.radonc.2016.04.004
   Coroller TP, 2017, RADIOGRAPHIC PREDICT, V12
   Coroner T, 2018, MED PHYS, V45, pE678
   Court LE, 2016, TRANSL CANCER RES, V5, P337, DOI 10.21037/tcr.2016.07.14
   Cowey CL, 2009, CURR ONCOL REP, V11, P94, DOI 10.1007/s11912-009-0015-5
   Cox J, 2016, HEPAT ONCOL, V3, DOI 10.2217/hep.15.41
   Czarnek NM, 2016, SPIE, DOI [10.1117/12.2217084, DOI 10.1117/12.2217084]
   da Costa WH, 2018, UROL ONCOL, V36, DOI [10.1016/j.urolonc.2018.01.002, DOI 10.1016/J.UR0L0NC.2018.01.002]
   Dagogo-Jack I, 2016, ONCOLOGIST, V21, P662, DOI 10.1634/theoncologist.2016-0179
   Dasgupta A, 2014, J CANCER RES THER, pS5
   Davis Gary L, 2008, Proc (Bayl Univ Med Cent), V21, P266
   De Fauw J, 2018, NAT MED, V24, P1342, DOI 10.1038/s41591-018-0107-6
   De Jong EEC, 2016, RADIOTHER ONCOL, V119, pS290, DOI 10.1016/S0167-8140(16)31859-X
   DeLeon T, 2017, J CLIN ONCOLOGY C S1, V35
   Diehn M, 2008, P NATL ACAD SCI USA, V105, P5213, DOI 10.1073/pnas.0801279105
   Douillard JY, 2013, NEW ENGL J MED, V369, P1023, DOI 10.1056/NEJMoa1305275
   Duddalwar V, 2018, J UROLOGY, V199, pE959
   Efremova M, 2017, FRONT IMMUNOL, V8, DOI 10.3389/fimmu.2017.01679
   Eichinger P, 2017, SCI REP, V7, P1
   Emaminejad N, 2016, IEEE T BIO-MED ENG, V63, P1034, DOI 10.1109/TBME.2015.2477688
   Fave X, 2015, MED PHYS, V42, P6784, DOI 10.1118/1.4934826
   Fernandez-Medarde Alberto, 2011, Genes Cancer, V2, P344, DOI 10.1177/1947601911411084
   Fiset S, 2019, RADIOTHER ONCOL, V135, P107, DOI 10.1016/j.radonc.2019.03.001
   Ger RB, 2018, MED IMAGING 2018 COM
   Gevaert O, 2017, SCI REP-UK, V7, DOI 10.1038/srep41674
   Gevaert O, 2014, RADIOLOGY, V273, P168, DOI 10.1148/radiol.14131731
   Gevaert O, 2013, NEURO-ONCOLOGY, V15, P140
   Gevaert O, 2012, RADIOLOGY, V264, P387, DOI 10.1148/radiol.12111607
   Gierach GL, 2014, BREAST CANCER RES, V16, DOI [10.1186/PREACCEPT-1744229618121391, 10.1186/s13058-014-0424-8]
   Gillies RJ, 2016, RADIOLOGY, V278, P563, DOI 10.1148/radiol.2015151169
   Goodman AM, 2017, MOL CANCER THER, V16, P2598, DOI 10.1158/1535-7163.MCT-17-0386
   Grimm LJ, 2015, J MAGN RESON IMAGING, V42, P902, DOI 10.1002/jmri.24879
   Grossmann P, 2017, ELIFE, V6, DOI 10.7554/eLife.23421
   Grossmann P, 2016, BMC CANCER, V16, DOI 10.1186/s12885-016-2659-5
   Gudbjartsson T, 2005, UROLOGY, V66, P1186, DOI 10.1016/j.urology.2005.07.009
   Guo F, 2018, SCI REP-UK, V8, DOI 10.1038/s41598-018-24306-1
   Gutman DA, 2015, NEURORADIOLOGY, V57, P1227, DOI 10.1007/s00234-015-1576-7
   Halpenny DF, 2017, CLIN IMAG, V42, P147, DOI 10.1016/j.clinimag.2016.11.015
   Halpenny DF, 2014, LUNG CANCER, V86, P190, DOI 10.1016/j.lungcan.2014.09.007
   Hanahan D, 2011, CELL, V144, P646, DOI 10.1016/j.cell.2011.02.013
   Haspinger ER, 2015, EUR J CANCER, V51, pS101, DOI 10.1016/S0959-8049(16)30301-X
   Hassan RI, 2017, CURR RHEUMATOL REP, V19, DOI 10.1007/s11926-017-0632-1
   He J, 2018, J NUCL MED C SOC S1, V59
   He JS, 2017, NAT COMMUN, V8, DOI 10.1038/s41467-017-00723-0
   He L, 2016, SCI REP-UK, V6, DOI 10.1038/srep34921
   Hong EK, 2018, EUR RADIOL, V28, P4350, DOI 10.1007/s00330-018-5400-8
   Hong HS, 2013, YONSEI MED J, V54, P123, DOI 10.3349/ymj.2013.54.1.123
   Hsieh KLC, 2017, ONCOTARGET, V8, P45888, DOI 10.18632/oncotarget.17585
   Hu LS, 2017, NEURO-ONCOLOGY, V19, P128, DOI 10.1093/neuonc/now135
   Li H, 2014, J MED IMAGING, V1, DOI 10.1117/1.JMI.1.3.031009
   Hussain Zeshan, 2017, AMIA Annu Symp Proc, V2017, P979
   Hutchinson Lisa, 2013, Nat Rev Clin Oncol, V10, P68, DOI 10.1038/nrclinonc.2013.2
   Irahara N, 2010, DIAGN MOL PATHOL, V19, P157, DOI 10.1097/PDM.0b013e3181c93fd1
   Ishikawa S, 2003, ULTRASONICS, V41, P1, DOI 10.1016/S0041-624X(02)00395-5
   Jakola AS, 2018, CLIN NEUROL NEUROSUR, V164, P114, DOI 10.1016/j.clineuro.2017.12.007
   Jamaspishvili T, 2018, NAT REV UROL, V15, P222, DOI 10.1038/nrurol.2018.9
   Jeon H, 2017, NEURO-ONCOLOGY, V19, P157
   Jia T, 2017, J THORAC ONCOL, V12, pS1860, DOI 10.1016/j.jtho.2017.09.581
   Joskowicz L, 2019, EUR RADIOL, V29, P1391, DOI 10.1007/s00330-018-5695-5
   Kalra M, 2018, MED PHYS, V45, P997, DOI 10.1002/mp.12685
   Kang J, 2018, FRONT ONCOL, V8, DOI 10.3389/fonc.2018.00228
   Karlo CA, 2014, RADIOLOGY, V270, P464, DOI 10.1148/radiol.13130663
   Khalvati F, 2019, SCI REP-UK, V9, DOI 10.1038/s41598-019-41728-7
   Kickingereder P, 2016, RADIOLOGY, V281, P907, DOI 10.1148/radiol.2016161382
   Kim H, 2016, PLOS ONE, V11, DOI 10.1371/journal.pone.0164924
   Kim TJ, 2016, ANN THORAC SURG, V101, P473, DOI 10.1016/j.athoracsur.2015.07.062
   Kuo MD, 2007, J VASC INTERV RADIOL, V18, P821, DOI 10.1016/j.jvir.2007.04.031
   Lecler A, 2019, SCI REP-UK, V9, DOI 10.1038/s41598-018-37984-8
   Lee CH, 2010, J AM COLL RADIOL, V7, P18, DOI 10.1016/j.jacr.2009.09.022
   Lee J, 2015, J MED IMAGING, V2, DOI 10.1117/1.JMI.2.4.041006
   Lehrer M., 2017, ONCOSCIENCE, V4, P57, DOI 10.18632/oncoscience.353
   Leijenaar RTH, 2013, ACTA ONCOL, V52, P1391, DOI 10.3109/0284186X.2013.812798
   Li H, 2017, J MED IMAGING, V4, DOI 10.1117/1.JMI.4.4.041304
   Li H, 2016, RADIOLOGY, V281, P382, DOI 10.1148/radiol.2016152110
   Li H, 2010, PROC SPIE, V7624, DOI 10.1117/12.845321
   Li YM, 2018, EUR RADIOL, V28, P2960, DOI 10.1007/s00330-017-5267-0
   Li YM, 2018, EUR RADIOL, V28, P356, DOI 10.1007/s00330-017-4964-z
   Li YM, 2017, J NEURO-ONCOL, V135, P317, DOI 10.1007/s11060-017-2576-8
   Li ZJ, 2017, SCI REP-UK, V7, DOI 10.1038/s41598-017-05848-2
   Li ZC, 2018, EUR RADIOL, V28, P3640, DOI 10.1007/s00330-017-5302-1
   Lim KC, 2011, ANN SURG, V254, P108, DOI 10.1097/SLA.0b013e31821ad884
   Pereira CBL, 2013, PLOS ONE, V8, DOI 10.1371/journal.pone.0060576
   Lohmann P, 2017, NEURO-ONCOLOGY, V19, P88
   Lohmann P, 2018, NUKLEARMEDIZIN, V57, pA36
   Lovinfosse P, 2016, BRIT J RADIOL, V89, DOI 10.1259/bjr.20160212
   Lu HN, 2019, NAT COMMUN, V10, DOI 10.1038/s41467-019-08718-9
   Lu L, 2016, PLOS ONE, V11, DOI 10.1371/journal.pone.0166550
   Lubner MG, 2015, ABDOM IMAGING, V40, P2331, DOI 10.1007/s00261-015-0438-4
   Lv J, 2018, CLIN RADIOL, V73, DOI 10.1016/j.crad.2018.01.009
   Mackin D, 2015, INVEST RADIOL, V50, P757, DOI 10.1097/RLI.0000000000000180
   Maraka S, 2017, NEURO-ONCOLOGY, V19, P148
   Mazurowski MA, 2017, J NEURO-ONCOL, V133, P27, DOI 10.1007/s11060-017-2420-1
   Mazurowski MA, 2014, RADIOLOGY, V273, P365, DOI 10.1148/radiol.14132641
   McCann SM, 2016, AM J ROENTGENOL, V206, P559, DOI 10.2214/AJR.15.14967
   McCormack VA, 2006, CANCER EPIDEM BIOMAR, V15, P1159, DOI 10.1158/1055-9965.EPI-06-0034
   Miller JJ, 2017, CANCER-AM CANCER SOC, V123, P4535, DOI 10.1002/cncr.31039
   Moon H, 2015, J NUCL MED C SOC S3, V56
   Ozkan E, 2015, AM J ROENTGENOL, V205, P1016, DOI 10.2214/AJR.14.14147
   Papp L, 2018, NUKLEARMEDIZIN, V57, pA78
   Park JE, 2018, NUCL MED MOLEC IMAG, V52, P99, DOI 10.1007/s13139-017-0512-7
   Parmar C, 2014, ROBUST RADIOMICS FEA, V9
   Parmar C, 2015, FRONT ONCOL, V5, DOI 10.3389/fonc.2015.00272
   Parmar C, 2015, SCI REP-UK, V5, DOI 10.1038/srep13087
   Paul R, 2018, J MED IMAGING, V5, DOI 10.1117/1.JMI.5.1.011021
   Peeken JC, 2018, PHYS MEDICA, V48, P27, DOI 10.1016/j.ejmp.2018.03.012
   Perrin T, 2018, ABDOM RADIOL, V43, P3271, DOI 10.1007/s00261-018-1600-6
   Pershad Y, 2017, DIAGNOSTICS, V7, DOI 10.3390/diagnostics7030050
   Qiu Q, 2019, REPRODUCIBILITY NONR
   Rathore S, 2018, SCI REP-UK, V8, DOI 10.1038/s41598-018-22739-2
   Rizzo S, 2016, EUR RADIOL, V26, P32, DOI 10.1007/s00330-015-3814-0
   Roman M, 2018, MOL CANCER, V17, DOI 10.1186/s12943-018-0789-x
   Rutman AM, 2009, EUR J RADIOL, V70, P232, DOI 10.1016/j.ejrad.2009.01.050
   Sacconi B, 2017, CLIN RADIOL, V72, P443, DOI 10.1016/j.crad.2017.01.015
   Saha A, 2018, BRIT J CANCER, V119, P508, DOI 10.1038/s41416-018-0185-8
   Sawan P, 2018, CLIN IMAG, V51, P279, DOI 10.1016/j.clinimag.2018.05.028
   Segal E, 2007, NAT BIOTECHNOL, V25, P675, DOI 10.1038/nbt1306
   Shafiq-ul-Hassan M, 2017, MED PHYS, V44, P1050, DOI 10.1002/mp.12123
   Shaikh F, 2018, J AM COLL RADIOL, V15, P543, DOI 10.1016/j.jacr.2017.12.006
   Shaikh FA, 2017, JCO CLIN CANCER INFO, V1, DOI 10.1200/CCI.17.00004
   Shin YR, 2016, ANTICANCER RES, V36, P4799, DOI 10.21873/anticanres.11039
   Shinagare AB, 2015, ABDOM IMAGING, V40, P1684, DOI 10.1007/s00261-015-0386-z
   Shiri I, 2017, EUR RADIOL, V27, P4498, DOI 10.1007/s00330-017-4859-z
   Shofty B, 2018, INT J COMPUT ASS RAD, V13, P563, DOI 10.1007/s11548-017-1691-5
   SIMONETTI RG, 1991, DIGEST DIS SCI, V36, P962, DOI 10.1007/BF01297149
   Sohrabi S, 2017, ABDOM RADIOL, V42, P2030
   Song BW, 2014, INT J COMPUT ASS RAD, V9, P1021, DOI 10.1007/s11548-014-0991-2
   Sorensen J, 2015, J THORAC ONCOL, V10, pS700
   Stoyanova R, 2016, ONCOTARGET, V7, P53362, DOI 10.18632/oncotarget.10523
   Stoyanova R, 2015, J CLIN ONCOL, V33, DOI 10.1200/jco.2015.33.7_suppl.25
   Sun YW, 2018, ONCOTARGET, V9, P5459, DOI 10.18632/oncotarget.23616
   Tam K, 2013, ADMET DMPK, V1, P29, DOI 10.5599/admet.1.3.7
   Tamez-Pena JG, 2018, PLOS ONE, V13, DOI 10.1371/journal.pone.0193871
   Tang HY, 2016, HEPATOLOGY, V64, P691, DOI 10.1002/hep.28620
   Traverso A, 2018, INT J RADIAT ONCOL, V102, P1143, DOI 10.1016/j.ijrobp.2018.05.053
   van der Voort SR, 2017, I S BIOMED IMAGING, P638, DOI 10.1109/ISBI.2017.7950601
   van Velden FHP, 2016, MOL IMAGING BIOL, V18, P788, DOI 10.1007/s11307-016-0940-2
   Vander-Weele DJ, 2015, J CLIN ONCOLOGY C S1, V33
   Vargas HA, 2017, RADIOLOGY, V285, P482, DOI 10.1148/radiol.2017161870
   Velazquez ER, 2016, MED PHYS, V43, P3706, DOI 10.1118/1.4957257
   Velazquez ER, 2017, CANCER RES, V77, P3922, DOI 10.1158/0008-5472.CAN-17-0122
   Velazquez ER, 2013, SCI REP-UK, V3, DOI 10.1038/srep03529
   Vikram R, 2014, ABDOM IMAGING, V39, P668
   Wang HB, 2014, J MED IMAGING, V1, DOI 10.1117/1.JMI.1.3.034003
   Wang SJ, 2016, PROC SPIE, V9789, DOI 10.1117/12.2217658
   Wang Y, 2015, EUR J NEUROL, V22, P348, DOI 10.1111/ene.12578
   Weiss GJ, 2014, PLOS ONE, V9, DOI 10.1371/journal.pone.0100244
   West DL, 2017, J CLIN ONCOLOGY C S1, V35
   Wi YC, 2018, J PATHOL TRANSL MED, V52, P378, DOI 10.4132/jptm.2018.09.21
   Wiki FQ, QUANTITATIVE IMAGING
   Winer AG, 2015, J UROLOGY, V1, pe423
   Winterhoff B, 2016, GYNECOL ONCOL, V141, P95, DOI 10.1016/j.ygyno.2016.02.023
   Wu J, 2017, RADIOLOGY, V285, P401, DOI 10.1148/radiol.2017162823
   Yamamoto S, 2012, AM J ROENTGENOL, V199, P654, DOI 10.2214/AJR.11.7824
   Yang DL, 2015, MED PHYS, V42, P6725, DOI 10.1118/1.4934373
   Yang L, 2018, EUR RADIOL, V28, P2058, DOI 10.1007/s00330-017-5146-8
   Yarchoan M, 2017, NAT REV CANCER, V17, P209, DOI 10.1038/nrc.2016.154
   Yip SSF, 2017, EUR J RADIOL, V97, P8, DOI 10.1016/j.ejrad.2017.10.009
   Yip SSF, 2017, SCI REP-UK, V7, DOI 10.1038/s41598-017-02425-5
   Yip SSF, 2017, J NUCL MED, V58, P569, DOI 10.2967/jnumed.116.181826
   Yoon HJ, 2015, MEDICINE, V94, DOI 10.1097/MD.0000000000001753
   Yu JH, 2017, EUR RADIOL, V27, P3509, DOI 10.1007/s00330-016-4653-3
   Zhang B, 2017, CANCER LETT, V403, P21, DOI 10.1016/j.canlet.2017.06.004
   Zhang J, 2015, SIGNAL PROCESS, V110, P5, DOI 10.1016/j.sigpro.2014.08.001
   Zhang J, 2019, TRANSL CANCER RES, V8, P130, DOI 10.21037/tcr.2019.01.14
   Zhang J, 2018, BIOMEDICINES, V6, DOI 10.3390/biomedicines6010035
   Zhang LW, 2018, TRANSL ONCOL, V11, P94, DOI 10.1016/j.tranon.2017.10.012
   Zhang X, 2018, J MAGN RESON IMAGING, V48, P916, DOI 10.1002/jmri.25960
   Zhang X, 2017, PROC SPIE, V10134, DOI 10.1117/12.2254212
   Zhang YC, 2017, SCI REP-UK, V7, DOI 10.1038/srep46349
   Zhao BS, 2016, SCI REP-UK, V6, DOI 10.1038/srep23428
   Zhao L, 2018, MOL SUBTYPING CANC C
   Zhou H, 2017, NEURO-ONCOLOGY, V19, P862, DOI 10.1093/neuonc/now256
   Zhou M, 2018, RADIOLOGY, V286, P307, DOI 10.1148/radiol.2017161845
   Zhu YT, 2015, SCI REP-UK, V5, DOI 10.1038/srep17787
   Zinn PO, 2017, NEUROSURGERY, V64, P203, DOI 10.1093/neuros/nyx316
   Zinn PO, 2011, PLOS ONE, V6, DOI 10.1371/journal.pone.0025451
NR 214
TC 72
Z9 72
U1 10
U2 37
PU SPRINGER
PI NEW YORK
PA 233 SPRING ST, NEW YORK, NY 10013 USA
SN 2366-004X
EI 2366-0058
J9 ABDOM RADIOL
JI Abdom. Radiol.
PD JUN
PY 2019
VL 44
IS 6
SI SI
BP 1960
EP 1984
DI 10.1007/s00261-019-02028-w
PG 25
WC Radiology, Nuclear Medicine & Medical Imaging
WE Science Citation Index Expanded (SCI-EXPANDED)
SC Radiology, Nuclear Medicine & Medical Imaging
GA HZ9NW
UT WOS:000469184800002
PM 31049614
OA hybrid
DA 2022-05-02
ER

PT J
AU Liu, Y
   Zhang, Q
   Yang, X
   Li, YX
   Zhu, BB
   Niu, SS
   Huang, YY
   Hu, Y
   Wang, XB
AF Liu, Yao
   Zhang, Qun
   Yang, Xue
   Li, Yuxin
   Zhu, Bingbing
   Niu, Shuaishuai
   Huang, Yunyi
   Hu, Ying
   Wang, Xianbo
TI Effects of various interventions on the occurrence of macrovascular
   invasion of hepatocellular carcinoma after the baseline serum
   gamma-glutamyltransferase stratification
SO ONCOTARGETS AND THERAPY
LA English
DT Article
DE gamma-glutamyltransferase; macroscopic vascular invasion; liver cancer
ID MICROVASCULAR INVASION; VASCULAR INVASION; ALPHA-FETOPROTEIN; PROGNOSTIC
   VALUE; CANCER-CELLS; RISK-FACTORS; TRANSPEPTIDASE; SURVIVAL; RECURRENCE;
   RESISTANCE
AB Background: Elevated serum gamma-glutamyltransferase (gamma-GT) levels are related to an increased cancer risk and worse prognosis in many cancers. We evaluated the effects gamma-GT stratification on the occurrence of macrovascular invasion (MVI) in patients with hepatocellular carcinoma (HCC) who underwent hepatic resection (HR), transcatheter arterial chemoembolization (TACE), or TACE combined with radiofrequency ablation (TACE-RFA).
   Patients and methods: A total of 903 patients with HCC in Barcelona Clinic Liver Cancer Stage A or B were included. Of these patients, 118 underwent HR, 445 underwent TACE-RFA, 256 underwent TACE, and 84 patients received conservative treatment only (control group). gamma-GT, albumin, alpha-fetoprotein, and intervention were selected as significant predictive factors for MVI in 1 year by forward selection. The optimal cutoff value of gamma-GT was 39 IU/L according to receiver operating characteristic analysis, with a sensitivity and specificity of 87.0% and 45.6%, respectively.
   Results: The 1-year MVI incidence of patients with HCC in the group with gamma-GT IU/L was higher than that of the group with gamma-GT >= 39 IU/L treated with HR, TACE-RFA, or TACE (P=0.0166, P=0.0041, and P<0.001, respectively). The MVI rates at 1 year were similar in the group with gamma-GT IU/L that underwent HR, TACE-RFA, or TACE and the control group (P=0.4402, P=0.2214, and P=0.4159, respectively). Different effects of various treatments with gamma-GT >= 39 IU/L group on the occurrence of MVI are not significant (P=0.5167). However, the incidence of MVI after TACE was significantly higher than that after HR or TACE-RFA in gamma-GT >= 39 IU/L group (P=0.0253).
   Conclusion: Baseline serum gamma-GT stratification may help select the appropriate treatment to reduce the MVI incidence.
C1 [Liu, Yao; Zhang, Qun; Yang, Xue; Li, Yuxin; Niu, Shuaishuai; Hu, Ying; Wang, Xianbo] Capital Med Univ, Ctr Integrat Med, Beijing Ditan Hosp, 8 Jing Shun East St, Beijing 100015, Peoples R China.
   [Zhu, Bingbing; Huang, Yunyi] Beijing Univ Chinese Med, Dept Gastroenterol, Dongzhimen Hosp, Beijing 100700, Peoples R China.
RP Wang, XB (corresponding author), Capital Med Univ, Ctr Integrat Med, Beijing Ditan Hosp, 8 Jing Shun East St, Beijing 100015, Peoples R China.
EM wangxb@ccmu.edu.cn
CR Bruix J, 2011, HEPATOLOGY, V53, P1020, DOI 10.1002/hep.24199
   Carr BI, 2014, INT J BIOL MARKER, V29, pE395, DOI 10.5301/jbm.5000092
   Chen C, 2015, TUMOR BIOL, V36, P6255, DOI 10.1007/s13277-015-3311-8
   Corti A, 2010, ANTICANCER RES, V30, P1169
   Dominici S, 2003, CANCER CELL INT, V3, DOI 10.1186/1475-2867-3-7
   Forner A, 2012, LANCET, V379, P1245, DOI 10.1016/S0140-6736(11)61347-0
   Fu SJ, 2016, SCI REP-UK, V6, DOI 10.1038/srep28835
   Fu SJ, 2013, SURGERY, V154, P536, DOI 10.1016/j.surg.2013.02.014
   Fu SJ, 2016, TUMOR BIOL, V37, P3433, DOI 10.1007/s13277-015-4136-1
   Guiu B, 2012, CARDIOVASC INTER RAD, V35, P1102, DOI 10.1007/s00270-011-0293-9
   Ishizaka N, 2010, J ATHEROSCLER THROMB, V17, P476, DOI 10.5551/jat.2717
   Jonas S, 2001, HEPATOLOGY, V33, P1080, DOI 10.1053/jhep.2001.23561
   Kim WR, 2005, GASTROENTEROLOGY, V129, P486, DOI 10.1053/j.gastro.2005.05.001
   Lee DH, 2004, J CLIN ENDOCR METAB, V89, P5410, DOI 10.1210/jc.2004-0505
   Lencioni R, 2010, HEPATOLOGY, V52, P762, DOI 10.1002/hep.23725
   Llovet JM, 1999, HEPATOLOGY, V29, P62, DOI 10.1002/hep.510290145
   Ma H, 2014, ANN SURG ONCOL, V21, P3084, DOI 10.1245/s10434-014-3724-4
   Minagawa M, 2006, WORLD J GASTROENTERO, V12, P7561, DOI 10.3748/wjg.v12.i47.7561
   ORLOWSKI M, 1970, P NATL ACAD SCI USA, V67, P1248, DOI 10.1073/pnas.67.3.1248
   Pompella A, 2006, BIOCHEM PHARMACOL, V71, P231, DOI 10.1016/j.bcp.2005.10.005
   Reddy SK, 2011, J AM COLL SURGEONS, V212, P787, DOI 10.1016/j.jamcollsurg.2010.12.048
   Rich N, 2014, BEST PRACT RES CL GA, V28, P843, DOI 10.1016/j.bpg.2014.07.018
   Schoniger-Hekele M, 2001, GUT, V48, P103, DOI 10.1136/gut.48.1.103
   Shah ZK, 2007, AM J ROENTGENOL, V188, P1320, DOI 10.2214/AJR.06.0134
   Song PP, 2015, MEDICINE, V94, DOI 10.1097/MD.0000000000000810
   Sun L, 2017, NEOPLASMA, V64, P444, DOI 10.4149/neo_2017_316
   Teschke R, 1980, Adv Exp Med Biol, V132, P647
   Torre LA, 2015, CA-CANCER J CLIN, V65, P87, DOI 10.3322/caac.21262
   Whitfield JB, 2001, CRIT REV CL LAB SCI, V38, P263, DOI 10.1080/20014091084227
   Wu SJ, 2016, INT J SURG, V36, P143, DOI 10.1016/j.ijsu.2016.10.033
   Xu X, 2016, GUT, V65, P1035, DOI 10.1136/gutjnl-2014-308513
   Yang SL, 2016, BRIT J SURG, V103, P716, DOI 10.1002/bjs.10093
   You Z, 2014, PAK J MED SCI, V30, P331
   Zhang JB, 2011, EUR J GASTROEN HEPAT, V23, P787, DOI 10.1097/MEG.0b013e32834902dd
   Zheng J, 2017, ANN SURG ONCOL, V24, P3706, DOI 10.1245/s10434-017-6060-7
   Zhou L, 2014, HEPATO-GASTROENTEROL, V61, P1696
   Zhu WJ, 2013, ASIAN PAC J CANCER P, V14, P7101, DOI 10.7314/APJCP.2013.14.12.7101
NR 37
TC 3
Z9 3
U1 0
U2 1
PU DOVE MEDICAL PRESS LTD
PI ALBANY
PA PO BOX 300-008, ALBANY, AUCKLAND 0752, NEW ZEALAND
SN 1178-6930
J9 ONCOTARGETS THER
JI OncoTargets Ther.
PY 2019
VL 12
BP 1671
EP 1679
DI 10.2147/OTT.S184302
PG 9
WC Biotechnology & Applied Microbiology; Oncology
WE Science Citation Index Expanded (SCI-EXPANDED)
SC Biotechnology & Applied Microbiology; Oncology
GA HN3GT
UT WOS:000460072500001
PM 30881022
OA Green Published, gold
DA 2022-05-02
ER

PT J
AU Meischl, T
   Rasoul-Rockenschaub, S
   Gyori, G
   Sieghart, W
   Reiberger, T
   Trauner, M
   Soliman, T
   Berlakovich, G
   Pinter, M
AF Meischl, Tobias
   Rasoul-Rockenschaub, Susanne
   Gyoeri, Georg
   Sieghart, Wolfgang
   Reiberger, Thomas
   Trauner, Michael
   Soliman, Thomas
   Berlakovich, Gabriela
   Pinter, Matthias
TI C-reactive protein is an independent predictor for hepatocellular
   carcinoma recurrence after liver transplantation
SO PLOS ONE
LA English
DT Article
ID NEUTROPHIL-LYMPHOCYTE RATIO; GLASGOW PROGNOSTIC SCORE; POOR-PROGNOSIS;
   SURVIVAL; IMPACT; INFLAMMATION; BIOMARKER; CRITERIA
AB Background
   Serum C-reactive protein (CRP) is a prognostic factor for overall survival (OS) and recurrence of hepatocellular carcinoma (HCC) in patients treated with resection or non-surgical treatment. Here, we investigated the association of elevated CRP (>= 1 vs. < 1 mg/dL) with (i) recurrence of HCC and (ii) OS after liver transplantation (LT).
   Methods
   Adult HCC patients undergoing orthotopic deceased donor LT at the Medical University of Vienna between 1997 and 2014 were retrospectively analysed.
   Results
   Among 216 patients included, 132 (61.1%) were transplanted within the Milan criteria and forty-two patients (19.4%) had microvascular invasion on explant histology. Seventy patients (32.4%) showed elevated CRP (>= 1 mg/dL). On multivariate analysis, a CRP >= 1 mg/dL was an independent risk factor for HCC recurrence with a 5-year recurrence rate of 27.4% vs. 16.4% (HR 2.33; 95% CI 1.13-4.83; p = 0.022). OS was similar in patients with normal vs. elevated CRP levels.
   Conclusions
   Elevated serum CRP is associated with HCC recurrence after LT and may be a marker for more aggressive tumor biology. Future studies should evaluate whether patients with elevated pre-transplant CRP levels benefit from closer monitoring for HCC recurrence.
C1 [Meischl, Tobias; Sieghart, Wolfgang; Reiberger, Thomas; Trauner, Michael; Pinter, Matthias] Med Univ Vienna, Dept Med 3, Div Gastroenterol & Hepatol, Vienna, Austria.
   [Meischl, Tobias; Sieghart, Wolfgang; Pinter, Matthias] Med Univ Vienna, Liver Canc HCC Study Grp Vienna, Vienna, Austria.
   [Rasoul-Rockenschaub, Susanne; Gyoeri, Georg; Soliman, Thomas; Berlakovich, Gabriela] Med Univ Vienna, Dept Surg, Div Transplantat, Vienna, Austria.
   [Reiberger, Thomas] Med Univ Vienna, Vienna Hepat Hemodynam Lab, Vienna, Austria.
RP Pinter, M (corresponding author), Med Univ Vienna, Dept Med 3, Div Gastroenterol & Hepatol, Vienna, Austria.; Pinter, M (corresponding author), Med Univ Vienna, Liver Canc HCC Study Grp Vienna, Vienna, Austria.
EM matthias.pinter@meduniwien.ac.at
OI Meischl, Tobias/0000-0002-1716-9166; Trauner,
   Michael/0000-0002-1275-6425; Gyoeri, Georg/0000-0002-0863-2876
CR An HJ, 2012, LIVER TRANSPLANT, V18, P1406, DOI 10.1002/lt.23512
   Befeler AS, 2005, GASTROENTEROLOGY, V128, P1752, DOI 10.1053/j.gastro.2005.03.033
   Bruix J, 2017, J HEPATOL, V67, P999, DOI 10.1016/j.jhep.2017.06.026
   Bruix J, 2016, GASTROENTEROLOGY, V150, P835, DOI 10.1053/j.gastro.2015.12.041
   Cervoni JP, 2012, J HEPATOL, V56, P1299, DOI 10.1016/j.jhep.2011.12.030
   Chun JM, 2011, J SURG ONCOL, V103, P148, DOI 10.1002/jso.21786
   EDMONDSON HA, 1954, CANCER-AM CANCER SOC, V7, P462, DOI 10.1002/1097-0142(195405)7:3<462::AID-CNCR2820070308>3.0.CO;2-E
   Fan WZ, 2015, PLOS ONE, V10, DOI 10.1371/journal.pone.0119312
   Forner A, 2012, LANCET, V379, P1245, DOI 10.1016/S0140-6736(11)61347-0
   Forner A, 2010, SEMIN LIVER DIS, V30, P61, DOI 10.1055/s-0030-1247133
   Galle PR, 2018, J HEPATOLOGY
   Graziadei I, 2016, WIEN KLIN WOCHENSCHR, V128, P679, DOI 10.1007/s00508-016-1046-1
   Grivennikov SI, 2010, CELL, V140, P883, DOI 10.1016/j.cell.2010.01.025
   Halazun KJ, 2009, ANN SURG, V250, P141, DOI 10.1097/SLA.0b013e3181a77e59
   Hashimoto K, 2005, CANCER-AM CANCER SOC, V103, P1856, DOI 10.1002/cncr.20976
   Howell JA, 2017, ONCOTARGET, V8, P36161, DOI 10.18632/oncotarget.15322
   Hung HC, 2017, J HEPATO-BIL-PAN SCI, V24, P559, DOI 10.1002/jhbp.498
   Imai N, 2013, CLIN TRANSL ONCOL, V15, P575, DOI 10.1007/s12094-012-0976-y
   Ji F, 2016, BMC CANCER, V16, DOI 10.1186/s12885-016-2189-1
   Kim YK, 2015, TRANSPL P, V47, P686, DOI 10.1016/j.transproceed.2014.11.048
   Lanaya H, 2014, NAT CELL BIOL, V16, P972, DOI 10.1038/ncb3031
   Li MX, 2015, MEDICINE, V94, DOI 10.1097/MD.0000000000002133
   Llovet JM, 1999, SEMIN LIVER DIS, V19, P329, DOI 10.1055/s-2007-1007122
   Lue A, 2017, ONCOTARGET, V8, P103077, DOI 10.18632/oncotarget.21528
   Mantovani A, 2008, NATURE, V454, P436, DOI 10.1038/nature07205
   Marnell L, 2005, CLIN IMMUNOL, V117, P104, DOI 10.1016/j.clim.2005.08.004
   Mazzaferro V, 1996, NEW ENGL J MED, V334, P693, DOI 10.1056/NEJM199603143341104
   Mazzaferro V, 2011, LIVER TRANSPLANT, V17, pS44, DOI 10.1002/lt.22365
   Mazzaferro V, 2009, LANCET ONCOL, V10, P35, DOI 10.1016/S1470-2045(08)70284-5
   Mori S, 2014, HEPATO-GASTROENTEROL, V61, P2353, DOI 10.5754/hge13322
   Na GH, 2014, WORLD J GASTROENTERO, V20, P6594, DOI 10.3748/wjg.v20.i21.6594
   Nakanishi H, 2016, LIVER CANCER, V5, P257, DOI 10.1159/000449337
   O'Dowd C, 2010, J THORAC ONCOL, V5, P988, DOI 10.1097/JTO.0b013e3181da78f9
   Okamura Y, 2016, BRIT J SURG, V103, P891, DOI 10.1002/bjs.10123
   Park EJ, 2010, CELL, V140, P197, DOI 10.1016/j.cell.2009.12.052
   PENN I, 1991, SURGERY, V110, P726
   Pepys MB, 2003, J CLIN INVEST, V111, P1805, DOI 10.1172/JCI200318921
   Pinter M, 2016, ESMO OPEN, V1, DOI 10.1136/esmoopen-2016-000042
   Polterauer S, 2010, INT J GYNECOL CANCER, V20, P1052, DOI 10.1111/IGC.0b013e3181e64bb1
   Qi XS, 2016, ONCOTARGET, V7, P45283, DOI 10.18632/oncotarget.9942
   Raj A, 2011, J HEPATOL, V55, P1063, DOI 10.1016/j.jhep.2011.01.052
   Rebonato A, 2017, GASTROENT RES PRACT, V2017, DOI 10.1155/2017/4164130
   Shiba H, 2017, ONCOL LETT, V14, P293, DOI 10.3892/ol.2017.6104
   Shimada H, 2003, J SURG ONCOL, V83, P248, DOI 10.1002/jso.10275
   Sieghart W, 2013, HEPATOLOGY, V57, P2224, DOI 10.1002/hep.26057
   Sprinzl MF, 2018, LIVER CANCER, P1
   Wang YJ, 2018, INT J SURG, V55, P73, DOI 10.1016/j.ijsu.2018.05.022
   Xiao GQ, 2013, WORLD J GASTROENTERO, V19, P8398, DOI 10.3748/wjg.v19.i45.8398
   Xiao W-K, 2014, BMC CANCER, P14, DOI [10.18632/oncotarget.9942, DOI 10.18632/ONCOTARGET.9942]
   Yao FY, 2008, AM J TRANSPLANT, V8, P1982, DOI 10.1111/j.1600-6143.2008.02351.x
   Yao FY, 2001, HEPATOLOGY, V33, P1394, DOI 10.1053/jhep.2001.24563
NR 51
TC 12
Z9 13
U1 0
U2 2
PU PUBLIC LIBRARY SCIENCE
PI SAN FRANCISCO
PA 1160 BATTERY STREET, STE 100, SAN FRANCISCO, CA 94111 USA
SN 1932-6203
J9 PLOS ONE
JI PLoS One
PD MAY 29
PY 2019
VL 14
IS 5
AR e0216677
DI 10.1371/journal.pone.0216677
PG 15
WC Multidisciplinary Sciences
WE Science Citation Index Expanded (SCI-EXPANDED)
SC Science & Technology - Other Topics
GA IA1LO
UT WOS:000469323000018
PM 31141535
OA Green Submitted, Green Published, gold
DA 2022-05-02
ER

PT J
AU Li, J
   Liu, Y
   Yan, Z
   Wan, X
   Xia, Y
   Wang, K
   Liu, J
   Lau, WY
   Wu, M
   Shen, F
AF Li, J.
   Liu, Y.
   Yan, Z.
   Wan, X.
   Xia, Y.
   Wang, K.
   Liu, J.
   Lau, W. Y.
   Wu, M.
   Shen, F.
TI A nomogram predicting pulmonary metastasis of hepatocellular carcinoma
   following partial hepatectomy
SO BRITISH JOURNAL OF CANCER
LA English
DT Article
ID CIRRHOTIC-PATIENTS; POOR-PROGNOSIS; RECURRENCE; RESECTION; SORAFENIB;
   CANCER; RISK
AB Background: Pulmonary metastasis (PM) following curative hepatectomy for hepatocellular carcinoma (HCC) is indicative of a poor prognosis. This study aimed to develop a nomogram to identify patients at high risks of PM.
   Methods: A primary cohort of patients who underwent curative hepatectomy for HCC at the Eastern Hepatobiliary Surgery Hospital from 2002 to 2010 was prospectively studied. A nomogram predicting PM was constructed based on independent risk factors of PM. The predictive performance was evaluated by the concordance index (c-index), calibration curve and decision curve analysis (DCA). During the study period, a validation cohort was included at the First Affiliated Hospital of Fujian Medical University.
   Results: Postoperative PMs were detected in 106 out of 620 and 45 out of 218 patients, respectively, in two cohorts. Factors included in the nomogram were microvascular invasion, serum alpha-fetoprotein, tumour size, tumour number, encapsulation and intratumoral CD34 staining. The nomogram had a c-index of 0.75 and 0.82 for the two cohorts for predicting PM, respectively. The calibration curves fitted well. In the two cohorts, the DCA demonstrated positive net benefits by the nomogram, within the threshold probabilities of PM 410%.
   Conclusion: The nomogram was accurate in predicting PM following curative hepatectomy for HCC.
C1 [Li, J.; Liu, Y.; Yan, Z.; Xia, Y.; Wang, K.; Lau, W. Y.; Wu, M.; Shen, F.] Second Mil Med Univ, Eastern Hepatobiliary Surg Hosp, Dept Hepat Surg, Shanghai 200438, Peoples R China.
   [Wan, X.; Wu, M.] Second Mil Med Univ, Eastern Hepatobiliary Surg Hosp, Dept Clin Database, Shanghai 200438, Peoples R China.
   [Liu, J.] Fujian Med Univ, Affiliated Hosp 1, Dept Hepatobiliary Surg, Fuzhou 350005, Peoples R China.
   [Lau, W. Y.] Chinese Univ Hong Kong, Fac Med, Hong Kong, Hong Kong, Peoples R China.
RP Shen, F (corresponding author), Second Mil Med Univ, Eastern Hepatobiliary Surg Hosp, Dept Hepat Surg, Shanghai 200438, Peoples R China.
EM shenfengehbh@sina.com
FU State Key Project on Infectious Diseases of China [2008ZX10002-025,
   2012ZX10002-016]; Shanghai Hospital Development Program [SHDC12010121];
   Natural Science Foundation of ShanghaiNatural Science Foundation of
   Shanghai [12ZR1439700]
FX This work was supported by the State Key Project on Infectious Diseases
   of China (2008ZX10002-025, 2012ZX10002-016 to FS), Grant of Shanghai
   Hospital Development Program (SHDC12010121 to FS) and Natural Science
   Foundation of Shanghai (12ZR1439700 to JL).
CR Baek SJ, 2012, J SURG ONCOL, V106, P481, DOI 10.1002/jso.23106
   Bhattacharjya S, 2006, BRIT J CANCER, V95, P21, DOI 10.1038/sj.bjc.6603219
   Bolondi L, 2001, GUT, V48, P251, DOI 10.1136/gut.48.2.251
   Cahlon O, 2012, ANN SURG, V255, P343, DOI 10.1097/SLA.0b013e3182367aa7
   Cheng AL, 2009, LANCET ONCOL, V10, P25, DOI 10.1016/S1470-2045(08)70285-7
   Chua TC, 2012, SURG ONCOL, V21, P95, DOI 10.1016/j.suronc.2011.01.005
   Ding T, 2011, CANCER-AM CANCER SOC, V117, P4878, DOI 10.1002/cncr.26137
   Edge SB, 2009, AM JOINT COMMITTEE C
   European Assoc Study Liver, 2012, EUR J CANCER, V48, P599, DOI 10.1016/j.ejca.2011.12.021
   Feng YX, 2011, HEPATOLOGY, V53, P483, DOI 10.1002/hep.24075
   Ferlay J, 2010, INT J CANCER, V127, P2893, DOI 10.1002/ijc.25516
   Fernandez-Ruiz M, 2009, J GASTROEN HEPATOL, V24, P1424, DOI 10.1111/j.1440-1746.2009.05793.x
   Hart IR, 1997, CELLULAR MOL BIOL CA, P21
   Hong SS, 2003, EUR RADIOL, V13, P874, DOI 10.1007/s00330-002-1519-7
   Iguchi T, 2009, ANN SURG ONCOL, V16, P2539, DOI 10.1245/s10434-009-0453-1
   Kattan MW, 2007, NAT CLIN PRACT UROL, V4, P638, DOI 10.1038/ncpuro0968
   Kong JH, 2012, GASTRIC CANCER, V15, P292, DOI 10.1007/s10120-011-0104-7
   Li J, 2012, ONCOLOGIST, V17, P963, DOI 10.1634/theoncologist.2011-0447
   Llovet JM, 2008, NEW ENGL J MED, V359, P378, DOI 10.1056/NEJMoa0708857
   Manghisi G, 1998, HEPATOLOGY, V28, P751
   Mazzaferro V, 1996, NEW ENGL J MED, V334, P693, DOI 10.1056/NEJM199603143341104
   NG IOL, 1992, CANCER, V70, P45, DOI 10.1002/1097-0142(19920701)70:1<45::AID-CNCR2820700108>3.0.CO;2-7
   Nguyen DX, 2009, NAT REV CANCER, V9, P274, DOI 10.1038/nrc2622
   Pomerri F, 2012, EUR RADIOL, V22, P1680, DOI 10.1007/s00330-012-2431-4
   Poon RTP, 2000, ANN SURG, V232, P10, DOI 10.1097/00000658-200007000-00003
   Smith E L, 1998, Semin Oncol Nurs, V14, P178, DOI 10.1016/S0749-2081(98)80027-2
   Sonoyama T, 2003, HEPATO-GASTROENTEROL, V50, P1078
   Steyerberg EW, 2008, MED DECIS MAKING, V28, P146, DOI 10.1177/0272989X07312725
   Vickers AJ, 2006, MED DECIS MAKING, V26, P565, DOI 10.1177/0272989X06295361
   Wang K, 2010, HEPATOLOGY, V52, P164, DOI 10.1002/hep.23650
   Wang YZ, 2013, J CLIN ONCOL, V31, P1188, DOI 10.1200/JCO.2012.41.5984
   Yamamoto J, 2007, JPN J CLIN ONCOL, V37, P287, DOI 10.1093/jjco/hym025
   Yang XR, 2010, GUT, V59, P953, DOI 10.1136/gut.2008.176271
   Yang YB, 2007, SURGERY, V141, P196, DOI 10.1016/j.surg.2006.06.033
NR 34
TC 44
Z9 46
U1 0
U2 9
PU SPRINGERNATURE
PI LONDON
PA CAMPUS, 4 CRINAN ST, LONDON, N1 9XW, ENGLAND
SN 0007-0920
EI 1532-1827
J9 BRIT J CANCER
JI Br. J. Cancer
PD MAR 4
PY 2014
VL 110
IS 5
BP 1110
EP 1117
DI 10.1038/bjc.2014.19
PG 8
WC Oncology
WE Science Citation Index Expanded (SCI-EXPANDED)
SC Oncology
GA AC9EB
UT WOS:000332836000002
PM 24481404
OA Green Published, hybrid
DA 2022-05-02
ER

PT J
AU Chu, KJ
   Lu, CD
   Dong, H
   Fu, XH
   Zhang, HW
   Yao, XP
AF Chu, Kai-jian
   Lu, Chong-de
   Dong, Hui
   Fu, Xiao-hui
   Zhang, Hong-wei
   Yao, Xiao-ping
TI Hepatitis B virus-related combined hepatocellular-cholangiocarcinoma:
   clinicopathological and prognostic analysis of 390 cases
SO EUROPEAN JOURNAL OF GASTROENTEROLOGY & HEPATOLOGY
LA English
DT Article
DE clinical features; combined hepatocellular-cholangiocarcinoma;
   prognostic factors
ID GAMMA-GLUTAMYL-TRANSFERASE; INTRAHEPATIC CHOLANGIOCARCINOMA; CARCINOMA;
   MANAGEMENT; FEATURES
AB BackgroundThe reported treatment outcomes of combined hepatocellular-cholangiocarcinoma (HCC-CC) are inconsistent and the clinicopathological factors influencing treatment outcome remain to be defined.Patients and methodsPatients with hepatitis B virus (HBV)-related HCC-CC undergoing surgical treatment at our institution between January 1997 and September 2010 were retrospectively analyzed. Univariate and multivariate analyses were carried out to identify independent clinicopathological factors affecting surgical outcome.ResultsA total of 390 patients with HBV-related HCC-CC were included in this study; there were 328 men and 62 women, with a median age of 49 years (range 21-77 years). Among these patients, 74.4% had underlying liver cirrhosis. The median tumor size was 6.5 cm (range 1.3-33 cm) with 68.7% microvascular invasion and 12.3% lymphatic metastasis. The median survival after surgical resection was 1.68 years and the cumulative survival at 1, 2, 5, and 10 years was 62.1, 46.4, 32, and 25.5%, respectively. The disease-free survival at 1, 2, 5, and 10 years was 36.1, 22.3, 15, and 11.3%, respectively. Independent predictors for decreased survival were male sex, tumor number (2), major thrombus, microvascular thrombus, -glutamyl transpeptidase (GGT) over 60 U/l, and carbohydrate antigen 19-9 level. Independent negative factors affecting disease-free survival included tumor size (>5 cm), major thrombus, and GGT over 60 U/l.ConclusionLong-term surgical survival of HBV-related HCC-CC seemed to be influenced by sex, tumor-related factors (tumor number, major thrombus, and microvascular thrombus), serum GGT, and carbohydrate antigen 19-9 level. Tumor size, major thrombus, and serum GGT level tended to be associated with disease-free survival. (C) 2014 Wolters Kluwer Health | Lippincott Williams & Wilkins.
C1 [Chu, Kai-jian; Lu, Chong-de; Fu, Xiao-hui; Yao, Xiao-ping] Second Mil Med Univ, Dept Hepat Surg 6, Shanghai 200438, Peoples R China.
   [Dong, Hui] Second Mil Med Univ, Dept Pathol, Eastern Hepatobiliary Surg Hosp, Shanghai 200438, Peoples R China.
   [Zhang, Hong-wei] Second Mil Med Univ, Dept Epidemiol, Fac Hlth Serv, Shanghai 200438, Peoples R China.
RP Chu, KJ (corresponding author), Second Mil Med Univ, Eastern Hepatobiliary Surg Hosp, Dept Hepat Surg 6, 225 Changhai Rd, Shanghai 200438, Peoples R China.
EM lingbei51@yahoo.com.cn
FU Shanghai Health Bureau, Shanghai, China [20114Y192]
FX This study is currently receiving a grant (no: 20114Y192) from the
   Shanghai Health Bureau, Shanghai, China.
CR ALLEN RA, 1949, AM J PATHOL, V25, P647
   Cazals-Hatem D, 2004, J HEPATOL, V41, P292, DOI 10.1016/j.jhep.2004.04.030
   COURTAY C, 1992, BIOCHEM PHARMACOL, V43, P2527, DOI 10.1016/0006-2952(92)90140-E
   Edge S., 2010, AJCC CANC STAGING HD
   Kassahun WT, 2008, INT J CLIN PRACT, V62, P1271, DOI 10.1111/j.1742-1241.2007.01694.x
   Katz MH, 2005, CA 19 9 NEOADJUVANT, P235
   Koh KC, 2005, AM J SURG, V189, P120, DOI 10.1016/j.amjsurg.2004.03.018
   Komuta M, 2008, HEPATOLOGY, V47, P1544, DOI 10.1002/hep.22238
   Lee WS, 2006, SURG TODAY, V36, P892, DOI 10.1007/s00595-006-3276-8
   Li M, 2012, J GASTROEN HEPATOL, V27, P1561, DOI 10.1111/j.1440-1746.2012.07207.x
   Liu CL, 2003, ARCH SURG-CHICAGO, V138, P86, DOI 10.1001/archsurg.138.1.86
   Liu LG, 2012, AM J SURG, V203, P741, DOI 10.1016/j.amjsurg.2011.05.010
   Ng IOL, 1998, J GASTROEN HEPATOL, V13, P34, DOI 10.1111/j.1440-1746.1998.tb00542.x
   Ohtsuka M, 2002, BRIT J SURG, V89, P1525, DOI 10.1046/j.1365-2168.2002.02268.x
   Portolani N, 2008, ANN SURG ONCOL, V15, P1880, DOI 10.1245/s10434-008-9933-y
   de Lope CR, 2012, J HEPATOL, V56, pS75, DOI 10.1016/S0168-8278(12)60009-9
   Ruhl CE, 2009, GASTROENTEROLOGY, V136, P477, DOI 10.1053/j.gastro.2008.10.052
   Shen WF, 2009, WORLD J GASTROENTERO, V15, P5976, DOI 10.3748/wjg.15.5976
   Tang D, 2006, J GASTROINTEST SURG, V10, P987, DOI 10.1016/j.gassur.2006.01.018
   Theise N, 2010, WHO CLASSIFICATION T, P225
   Wang J, 2010, J ONCOL, V2010, DOI 10.1155/2010/917356
   Yeh MM, 2010, J GASTROEN HEPATOL, V25, P1485, DOI 10.1111/j.1440-1746.2010.06430.x
   Yin X, 2011, CHIN J DIG, V31, P73
   Zhou XD, 2009, J CANCER RES CLIN, V135, P1073, DOI 10.1007/s00432-009-0547-y
NR 24
TC 39
Z9 45
U1 0
U2 5
PU LIPPINCOTT WILLIAMS & WILKINS
PI PHILADELPHIA
PA TWO COMMERCE SQ, 2001 MARKET ST, PHILADELPHIA, PA 19103 USA
SN 0954-691X
EI 1473-5687
J9 EUR J GASTROEN HEPAT
JI Eur. J. Gastroenterol. Hepatol.
PD FEB
PY 2014
VL 26
IS 2
BP 192
EP 199
DI 10.1097/MEG.0b013e3283625df9
PG 8
WC Gastroenterology & Hepatology
WE Science Citation Index Expanded (SCI-EXPANDED)
SC Gastroenterology & Hepatology
GA 292AY
UT WOS:000329875200009
PM 24370644
DA 2022-05-02
ER

PT J
AU Amado, V
   Rodriguez-Peralvarez, M
   Ferrin, G
   De la Mata, M
AF Amado, Victor
   Rodriguez-Peralvarez, Manuel
   Ferrin, Gustavo
   De la Mata, Manuel
TI Selecting patients with hepatocellular carcinoma for liver
   transplantation: incorporating tumor biology criteria
SO JOURNAL OF HEPATOCELLULAR CARCINOMA
LA English
DT Review
DE cell-free DNA; locoregional ablation; alpha-fetoprotein; circulating
   tumor cells; liquid biopsy; biomarkers
ID POSITRON-EMISSION-TOMOGRAPHY; GAMMA-CARBOXY PROTHROMBIN;
   NEUTROPHIL-LYMPHOCYTE RATIO; ALPHA-FETOPROTEIN LEVEL; C-REACTIVE
   PROTEIN; K ANTAGONIST-II; CELL-FREE DNA; POOR-PROGNOSIS; MICROVASCULAR
   INVASION; PIVKA-II
AB Liver transplantation (LT) is the optimal therapeutic option for patients with liver cirrhosis and hepatocellular carcinoma (HCC). Due to universal donor shortage, only the patients with limited tumor burden (under the so-called Milan criteria) are considered as potential candidates for LT in most institutions. It is expected that in the near future, more liver grafts will be available for patients with HCC due to the implementation of new direct antivirals against hepatitis C, leaving a prone scenario to consider expanding Milan criteria. A moderate expansion of Milan criteria could be implemented without increasing the risk of tumor recurrence if patients with favorable biological behavior are carefully selected. Incorporating information regarding tumor biology in the decision-making algorithm would result in a more rational use of LT in patients with HCC. In the present review, surrogate markers of tumor biology are critically evaluated as potential tools to be combined with existing radiological criteria. In addition, the current state of liquid biopsy is discussed, as this cutting-edge technology may reshape the management of HCC in the upcoming years.
C1 [Amado, Victor; Rodriguez-Peralvarez, Manuel; Ferrin, Gustavo; De la Mata, Manuel] Reina Sofia Univ Hosp, Dept Hepatol & Liver Transplantat, IMIBIC, CIBERehd, Ave Menendez Pidal S-N, Cordoba 14004, Spain.
RP Rodriguez-Peralvarez, M (corresponding author), Reina Sofia Univ Hosp, Dept Hepatol & Liver Transplantat, IMIBIC, CIBERehd, Ave Menendez Pidal S-N, Cordoba 14004, Spain.
EM ropeml@hotmail.com
RI Rodríguez-Perálvarez, Manuel/AAO-8616-2021
OI Ferrin, Gustavo/0000-0002-5744-3289; Rodriguez-peralvarez,
   Manuel/0000-0002-1795-2919; Amado, Victor/0000-0003-2816-9038
CR An HJ, 2012, LIVER TRANSPLANT, V18, P1406, DOI 10.1002/lt.23512
   Beckebaum S, 2008, TRANSPL P, V40, P3182, DOI 10.1016/j.transproceed.2008.08.034
   Berry K, 2013, LIVER TRANSPLANT, V19, P634, DOI 10.1002/lt.23652
   Bruix J, 2011, HEPATOLOGY, V53, P1020, DOI 10.1002/hep.24199
   Carr BI, 2007, DIGEST DIS SCI, V52, P776, DOI 10.1007/s10620-006-9541-2
   Cescon M, 2013, J HEPATOL, V58, P609, DOI 10.1016/j.jhep.2012.09.021
   Chan KCA, 2008, CLIN CHEM, V54, P1528, DOI 10.1373/clinchem.2008.104653
   Chan SL, 2009, J CLIN ONCOL, V27, P446, DOI 10.1200/JCO.2008.18.8151
   Charriere B, 2016, WORLD J HEPATOL, V8, P881, DOI 10.4254/wjh.v8.i21.881
   Cheng JW, 2014, PLOS ONE, V9, DOI 10.1371/journal.pone.0087011
   Cheung TT, 2011, LIVER TRANSPLANT, V17, P1218, DOI 10.1002/lt.22362
   Choi JY, 2013, WORLD J GASTROENTERO, V19, P339, DOI 10.3748/wjg.v19.i3.339
   Ciccarelli O, 2012, TRANSPL INT, V25, P867, DOI 10.1111/j.1432-2277.2012.01512.x
   Cillo U, 2015, AM J TRANSPLANT, V15, P2552, DOI 10.1111/ajt.13408
   Clavien PA, 2012, LANCET ONCOL, V13, pE11, DOI 10.1016/S1470-2045(11)70175-9
   Divella R, 2008, ANTICANCER RES, V28, P223
   DuBay D, 2011, ANN SURG, V253, P166, DOI 10.1097/SLA.0b013e31820508f1
   Duvoux C, 2012, GASTROENTEROLOGY, V143, P986, DOI 10.1053/j.gastro.2012.05.052
   European Assoc Study Liver, 2018, J HEPATOL, V69, P461, DOI 10.1016/j.jhep.2018.03.026
   European Assoc Study Liver, 2018, J HEPATOL, V69, P182, DOI 10.1016/j.jhep.2018.03.019
   European Association for the Study of the Liver. Electronic address: easloffice@easloffice.eu, 2016, J Hepatol, V64, P433, DOI 10.1016/j.jhep.2015.10.006
   Fan JL, 2015, CELL PHYSIOL BIOCHEM, V37, P629, DOI 10.1159/000430382
   Ferrin G, 2015, HEPATIC MED-EVID RES, V7, P1, DOI 10.2147/HMER.S50161
   Gao Q, 2009, CLIN CANCER RES, V15, P971, DOI 10.1158/1078-0432.CCR-08-1608
   Guerrero-Misas M, 2015, WORLD J HEPATOL, V7, P649, DOI 10.4254/wjh.v7.i4.649
   Guerrini GP, 2018, PROG TRANSPLANT, V28, P63, DOI 10.1177/1526924817746686
   Guo W, 2018, CLIN CANCER RES, V24, P2203, DOI 10.1158/1078-0432.CCR-17-1753
   Guo W, 2014, CLIN CANCER RES, V20, P4794, DOI 10.1158/1078-0432.CCR-14-0251
   Gyori GP, 2017, EUR SURG, V49, P236, DOI 10.1007/s10353-017-0487-8
   Halazun KJ, 2009, ANN SURG, V250, P141, DOI 10.1097/SLA.0b013e3181a77e59
   Hameed B, 2014, LIVER TRANSPLANT, V20, P945, DOI 10.1002/lt.23904
   Herrero JI, 2008, LIVER TRANSPLANT, V14, P272, DOI 10.1002/lt.21368
   Hong G, 2016, J HEPATOL, V64, P852, DOI 10.1016/j.jhep.2015.11.033
   Huang A, 2017, J HEPATOL, V67, P293, DOI 10.1016/j.jhep.2017.03.005
   Huang A, 2016, J CANCER, V7, P1798, DOI 10.7150/jca.15618
   Huang ZH, 2012, PATHOL ONCOL RES, V18, P271, DOI 10.1007/s12253-011-9438-z
   Iguchi T, 2015, TRANSPLANTATION, V99, P1236, DOI 10.1097/TP.0000000000000489
   Iguchi T, 2009, J SURG ONCOL, V100, P575, DOI 10.1002/jso.21377
   Ikeda S, 2018, ONCOLOGIST, V23, P586, DOI 10.1634/theoncologist.2017-0479
   Itoh S, 2004, CLIN CANCER RES, V10, P2812, DOI 10.1158/1078-0432.CCR-1046-03
   Jakubovic BD, 2007, EXP MOL PATHOL, V82, P184, DOI 10.1016/j.yexmp.2006.10.010
   Jang JW, 2010, ALIMENT PHARM THER, V31, P415, DOI 10.1111/j.1365-2036.2009.04167.x
   Johnson P J, 2001, Clin Liver Dis, V5, P145, DOI 10.1016/S1089-3261(05)70158-6
   Kelley RK, 2015, BMC CANCER, V15, DOI 10.1186/s12885-015-1195-z
   Kim JM, 2013, WORLD J SURG, V37, P1371, DOI 10.1007/s00268-013-1966-0
   Kim YK, 2015, TRANSPL P, V47, P686, DOI 10.1016/j.transproceed.2014.11.048
   Korita PV, 2008, HUM PATHOL, V39, P1777, DOI 10.1016/j.humpath.2008.05.006
   Kornberg A, 2009, TRANSPL P, V41, P2561, DOI 10.1016/j.transproceed.2009.06.115
   Kornberg A, 2012, LIVER TRANSPLANT, V18, P53, DOI 10.1002/lt.22416
   Lai Q, 2017, INT J BIOL MARKER, V32, pE370, DOI 10.5301/ijbm.5000276
   Lai Q, 2017, TRANSL GASTROENT HEP, V2, DOI 10.21037/tgh.2017.09.05
   Lai Q, 2014, TRANSPL INT, V27, P32, DOI 10.1111/tri.12191
   Lai Q, 2013, LIVER TRANSPLANT, V19, P1108, DOI 10.1002/lt.23706
   Lee HW, 2018, LIVER TRANSPLANT, V24, P1243, DOI 10.1002/lt.25056
   Lee JW, 2009, J NUCL MED, V50, P682, DOI 10.2967/jnumed.108.060574
   Lee SD, 2013, TRANSPL INT, V26, P50, DOI 10.1111/j.1432-2277.2012.01572.x
   Liao WJ, 2016, ONCOTARGET, V7, P40481, DOI 10.18632/oncotarget.9629
   LIEBMAN HA, 1984, NEW ENGL J MED, V310, P1427, DOI 10.1056/NEJM198405313102204
   Lim TS, 2016, SCAND J GASTROENTERO, V51, P344, DOI 10.3109/00365521.2015.1082190
   Limaye AR, 2013, HEPATOL RES, V43, P757, DOI 10.1111/hepr.12019
   Lo RCL, 2011, CHINESE J CANCER RES, V23, P245, DOI 10.1007/s11670-011-0245-6
   Ma HQ, 2011, INT J CANCER, V128, P771, DOI 10.1002/ijc.25407
   Ma WJ, 2013, WORLD J SURG ONCOL, V11, DOI 10.1186/1477-7819-11-212
   Ma XL, 2018, ONCOL LETT, V15, P8396, DOI 10.3892/ol.2018.8375
   Mailey B, 2011, ARCH SURG-CHICAGO, V146, P26, DOI 10.1001/archsurg.2010.295
   Mano Y, 2018, LIVER TRANSPLANT, V24, P1603, DOI 10.1002/lt.25204
   Martins SN, 2017, FRONT MED-LAUSANNE, V4, DOI 10.3389/fmed.2017.00193
   Marvin MR, 2015, LIVER TRANSPLANT, V21, P612, DOI 10.1002/lt.24098
   Mazzaferro V, 2016, HEPATOLOGY, V63, P1707, DOI 10.1002/hep.28420
   Mazzaferro V, 2009, LANCET ONCOL, V10, P35, DOI 10.1016/S1470-2045(08)70284-5
   Meguro M, 2015, WORLD J GASTROENTERO, V21, P4933, DOI 10.3748/wjg.v21.i16.4933
   Muscari F, 2012, WORLD J SURG, V36, P1824, DOI 10.1007/s00268-012-1587-z
   Na GH, 2014, WORLD J GASTROENTERO, V20, P6594, DOI 10.3748/wjg.v20.i21.6594
   Nel I, 2014, HEPATOL INT, V8, P321, DOI 10.1007/s12072-014-9539-3
   Nel I, 2013, TRANSL ONCOL, V6, P420, DOI 10.1593/tlo.13271
   Ng CKY, 2018, FRONT MED-LAUSANNE, V5, DOI 10.3389/fmed.2018.00078
   Ren N, 2006, WORLD J GASTROENTERO, V12, P3911, DOI 10.3748/wjg.v12.i24.3911
   Okajima W, 2017, WORLD J GASTROENTERO, V23, P5650, DOI 10.3748/wjg.v23.i31.5650
   Ono A, 2015, CELL MOL GASTROENTER, V1, P516, DOI 10.1016/j.jcmgh.2015.06.009
   Otto G, 2006, LIVER TRANSPLANT, V12, P1260, DOI 10.1002/lt.20837
   Parikh ND, 2015, LIVER TRANSPLANT, V21, P1142, DOI 10.1002/lt.24169
   Patel A, 2014, CURR TREAT OPTION ON, V15, P380, DOI 10.1007/s11864-014-0291-7
   Paterlini-Brechot P, 2000, SEMIN CANCER BIOL, V10, P241, DOI 10.1006/scbi.2000.0323
   Piciocchi M, 2013, HEPATOL INT, V7, P1050, DOI 10.1007/s12072-013-9481-9
   Pommergaard HC, 2018, TRANSPL INT, V31, P531, DOI 10.1111/tri.13123
   Pommergaard HC, 2016, TRANSPLANT REV-ORLAN, V30, P171, DOI 10.1016/j.trre.2016.03.001
   Pote N, 2015, J HEPATOL, V62, P848, DOI 10.1016/j.jhep.2014.11.005
   Qi XS, 2016, ONCOTARGET, V7, P45283, DOI 10.18632/oncotarget.9942
   Ramirez P, 2016, TRANSPL P, V48, P2962, DOI 10.1016/j.transproceed.2016.07.035
   Rikimaru T, 2007, ONCOLOGY-BASEL, V72, P69, DOI 10.1159/000111106
   Roberts JP, 2010, LIVER TRANSPLANT, V16, P925, DOI 10.1002/lt.22103
   Rodriguez-Peralvarez M, 2013, J HEPATOL, V59, P1193, DOI 10.1016/j.jhep.2013.07.012
   Rodriguez-Peralvarez M, 2013, ANN SURG ONCOL, V20, P325, DOI 10.1245/s10434-012-2513-1
   Sanchez-Lorencio MI, 2015, TRANSPL P, V47, P2639, DOI 10.1016/j.transproceed.2015.10.003
   Sapisochin G, 2016, HEPATOLOGY, V64, P2077, DOI 10.1002/hep.28643
   Schulze K, 2013, INT J CANCER, V133, P2165, DOI 10.1002/ijc.28230
   Shafizadeh N, 2008, MODERN PATHOL, V21, P1011, DOI 10.1038/modpathol.2008.85
   Shaker MK, 2018, J HEPATOCELL CARCINO, V5, P29, DOI 10.2147/JHC.S147098
   Shindoh J, 2014, TRANSPL INT, V27, P391, DOI 10.1111/tri.12274
   Shirabe K, 2007, J SURG ONCOL, V95, P235, DOI 10.1002/jso.20655
   Shirakawa H, 2009, CANCER SCI, V100, P1403, DOI 10.1111/j.1349-7006.2009.01206.x
   Sieghart W, 2011, J HEPATOL, V54, P89, DOI 10.1016/j.jhep.2010.06.030
   Silva MA, 2008, GUT, V57, P1592, DOI 10.1136/gut.2008.149062
   Song Peipei, 2013, Hepatobiliary Surg Nutr, V2, P227, DOI 10.3978/j.issn.2304-3881.2013.08.11
   Song W, 2008, INT J CLIN PRACT, V62, P1212, DOI 10.1111/j.1742-1241.2008.01777.x
   Sun C, 2017, MED, V96, P7513
   Sun YF, 2013, HEPATOLOGY, V57, P1458, DOI 10.1002/hep.26151
   Takada Y, 2010, J HEPATO-BIL-PAN SCI, V17, P527, DOI 10.1007/s00534-009-0162-y
   Taketomi A, 2009, TRANSPLANTATION, V87, P531, DOI 10.1097/TP.0b013e3181943bee
   Todo S, 2007, LIVER TRANSPLANT, V13, pS48, DOI 10.1002/lt.21334
   Tokuhisa Y, 2007, BRIT J CANCER, V97, P1399, DOI 10.1038/sj.bjc.6604034
   Toso C, 2015, HEPATOLOGY, V62, P158, DOI 10.1002/hep.27787
   Toso C, 2014, TRANSPL INT, V27, P686, DOI 10.1111/tri.12323
   Toso C, 2012, HEPATOLOGY, V56, P149, DOI 10.1002/hep.25603
   Toso C, 2009, HEPATOLOGY, V49, P832, DOI 10.1002/hep.22693
   Tsuchiya N, 2015, WORLD J GASTROENTERO, V21, P10573, DOI 10.3748/wjg.v21.i37.10573
   Tung EKK, 2011, LIVER INT, V31, P1494, DOI 10.1111/j.1478-3231.2011.02597.x
   Vibert E, 2010, AM J TRANSPLANT, V10, P129, DOI 10.1111/j.1600-6143.2009.02750.x
   Vitale A, 2014, J HEPATOL, V60, P1336, DOI 10.1016/j.jhep.2014.02.018
   von Felden J, 2017, ONCOTARGET, V8, P89978, DOI 10.18632/oncotarget.21208
   Vona G, 2004, HEPATOLOGY, V39, P792, DOI 10.1002/hep.20091
   Wan HG, 2014, CLIN RES HEPATOL GAS, V38, P706, DOI 10.1016/j.clinre.2014.06.008
   Wang HL, 2008, ARCH PATHOL LAB MED, V132, P1723, DOI 10.1043/1543-2165-132.11.1723
   Wang SP, 2018, J INVEST MED, V66, P929, DOI 10.1136/jim-2017-000655
   Xia WL, 2015, WORLD J SURG ONCOL, V13, DOI 10.1186/s12957-015-0472-2
   Xiao GQ, 2013, WORLD J GASTROENTERO, V19, P8398, DOI 10.3748/wjg.v19.i45.8398
   Xie H, 2007, DIGEST LIVER DIS, V39, P167, DOI 10.1016/j.dld.2006.10.015
   Xing H, 2016, TUMOR BIOL, V37, P15447, DOI 10.1007/s13277-016-5443-x
   Xu W, 2011, CLIN CANCER RES, V17, P3783, DOI 10.1158/1078-0432.CCR-10-0498
   Xue F, 2018, ONCOL LETT, V15, P5481, DOI 10.3892/ol.2018.8019
   Yamashita T, 2008, CANCER RES, V68, P1451, DOI 10.1158/0008-5472.CAN-07-6013
   Yamashita Y, 2018, ANN GASTROENT SURG, V2, P197, DOI 10.1002/ags3.12057
   Yang H, 2010, J CANCER RES CLIN, V136, P275, DOI 10.1007/s00432-009-0659-4
   Yang SH, 2006, LIVER TRANSPLANT, V12, P1655, DOI 10.1002/lt.20861
   Yao FY, 2008, HEPATOLOGY, V48, P819, DOI 10.1002/hep.22412
   Yao FY, 2001, HEPATOLOGY, V33, P1394, DOI 10.1053/jhep.2001.24563
   Yin C -Q, 2016, DIS MARKERS, V2016, P11
   Yorita K, 2011, LIVER INT, V31, P120, DOI 10.1111/j.1478-3231.2010.02359.x
   Yu B, 2009, J HEPATOL, V50, P948, DOI 10.1016/j.jhep.2008.11.020
   Yu SCH, 2004, AM J ROENTGENOL, V183, P383, DOI 10.2214/ajr.183.2.1830383
   Yun JP, 2007, BRIT J CANCER, V96, P477, DOI 10.1038/sj.bjc.6603574
   Zhai B, 2008, WORLD J GASTROENTERO, V14, P5665, DOI 10.3748/wjg.14.5665
   Zhang Y, 2012, SEMIN ONCOL, V39, P449, DOI 10.1053/j.seminoncol.2012.05.012
   Zhao YZ, 2017, ONCOTARGET, V8, P22854, DOI 10.18632/oncotarget.15281
   Zheng ZY, 2013, INT J MED SCI, V10, P653, DOI 10.7150/ijms.6050
   Zhou Jian, 2016, J Gastrointest Cancer, V47, P157, DOI 10.1007/s12029-016-9801-0
   Zhu R, 2014, GASTROENT RES PRACT, V2014, DOI 10.1155/2014/529314
   Ziol M, 2018, HEPATOLOGY, V68, P103, DOI 10.1002/hep.29762
   Zucman-Rossi J, 2010, DIGEST LIVER DIS, V42, pS235, DOI 10.1016/S1590-8658(10)60511-7
NR 149
TC 12
Z9 12
U1 0
U2 7
PU DOVE MEDICAL PRESS LTD
PI ALBANY
PA PO BOX 300-008, ALBANY, AUCKLAND 0752, NEW ZEALAND
EI 2253-5969
J9 J HEPATOCELL CARCINO
JI J. HEPATOCELL. CARCINOMA
PY 2019
VL 6
BP 1
EP 10
DI 10.2147/JHC.S174549
PG 10
WC Oncology
WE Science Citation Index Expanded (SCI-EXPANDED)
SC Oncology
GA HF8RX
UT WOS:000454511000001
PM 30613572
OA Green Published, gold
DA 2022-05-02
ER

PT J
AU Huang, KT
   Kuo, IY
   Tsai, MC
   Wu, CH
   Hsu, LW
   Chen, LY
   Kung, CP
   Cheng, YF
   Goto, S
   Chou, YW
   Chen, CL
   Lin, CC
   Chen, KD
AF Huang, Kuang-Tzu
   Kuo, I-Ying
   Tsai, Ming-Chao
   Wu, Chun-Hsien
   Hsu, Li-Wen
   Chen, Li-Yu
   Kung, Chao-Pin
   Cheng, Yu-Fan
   Goto, Shigeru
   Chou, Yu-Wei
   Chen, Chao-Long
   Lin, Chih-Che
   Chen, Kuang-Den
TI Factor VII-Induced MicroRNA-135a Inhibits Autophagy and Is Associated
   with Poor Prognosis in Hepatocellular Carcinoma
SO MOLECULAR THERAPY-NUCLEIC ACIDS
LA English
DT Article
ID PROTEASE-ACTIVATED RECEPTOR-2; CELL-PROLIFERATION; BETA-CATENIN;
   COLON-CANCER; EXPRESSION; LIVER; PHOSPHORYLATION; TRANSFORMATION;
   PROGRESSION; SUPPRESSOR
AB Hepatocellular carcinoma (HCC) is one of the most common and aggressive malignancies worldwide. Treatment outcomes remain poor mainly due to lack of good diagnostic/prognostic markers and limited therapeutic strategies. We previously characterized aberrant activation of the TF/FVII/PAR2 pathway, which subsequently results in decreased autophagy, as a crucial event in malignant progression of HCC.
   Here, we identified miR-135a as a highly upregulated miRNA in HCC in response to TF/FVII/PAR2 activation. Analyzing 103 HCC patient specimens, we confirmed that miR-135a was frequently elevated in HCC tissues with higher FVII expression compared to adjacent non-cancerous counterparts. Increased miR-135a levels in HCC were also associated with tumor staging, recurrence, microvascular invasion, and decreased disease-free survival. We subsequently identified Atg14, a key component that regulates the formation of auto-phagosome as a direct target of miR-135a. Ectopic expression of miR-135a suppressed Atg14 levels and inhibited the autophagic processes. Our results indicate strong positive correlations between miR-135a levels and malignant behaviors in HCC patients and also suggest novel functions of miR-135a in regulation of autophagy, which could be useful as a potential target for prognostic and therapeutic uses.
C1 [Huang, Kuang-Tzu; Kung, Chao-Pin; Chen, Chao-Long; Chen, Kuang-Den] Kaohsiung Chang Gung Mem Hosp, Inst Translat Res Biomed, 123 Da Pi Rd, Kaohsiung 83301, Taiwan.
   [Huang, Kuang-Tzu; Kuo, I-Ying; Wu, Chun-Hsien; Hsu, Li-Wen; Chen, Li-Yu; Kung, Chao-Pin; Chen, Chao-Long; Lin, Chih-Che; Chen, Kuang-Den] Kaohsiung Chang Gung Mem Hosp, Dept Surg, Liver Transplantat Ctr, 123 Da Pi Rd, Kaohsiung 83301, Taiwan.
   [Tsai, Ming-Chao] Kaohsiung Chang Gung Mem Hosp, Dept Internal Med, Div Hepatogastroenterol, Kaohsiung 83301, Taiwan.
   [Cheng, Yu-Fan] Kaohsiung Chang Gung Mem Hosp, Dept Diagnost Radiol, Kaohsiung 83301, Taiwan.
   [Goto, Shigeru] Fukuoka Inst Occupat Hlth, Fukuoka 8150081, Japan.
   [Chou, Yu-Wei] Kaohsiung Chang Gung Mem Hosp, Tissue Bank, Kaohsiung 83301, Taiwan.
   [Chou, Yu-Wei] Kaohsiung Chang Gung Mem Hosp, BioBank, Kaohsiung 83301, Taiwan.
RP Chen, KD (corresponding author), Kaohsiung Chang Gung Mem Hosp, Inst Translat Res Biomed, 123 Da Pi Rd, Kaohsiung 83301, Taiwan.; Lin, CC; Chen, KD (corresponding author), Kaohsiung Chang Gung Mem Hosp, Dept Surg, Liver Transplantat Ctr, 123 Da Pi Rd, Kaohsiung 83301, Taiwan.
EM immunologylin@gmail.com; dennis8857@gmail.com
RI Tsai, Ming Chao/ABA-9806-2020; Kuo, I-Ying/AAE-4741-2020
OI , Ming-Chao/0000-0002-3613-2051
FU Ministry of Science and Technology of TaiwanMinistry of Science and
   Technology, Taiwan [MOST 104-2314-B-182A-018, MOST
   105-2314-B-182A-037-MY2, MOST 104-2314-B-182A-089-MY3]; Chang Gung
   Memorial HospitalChang Gung Memorial Hospital [CMRPG8C1151, CMRPG8D1032,
   CMRPG8D1033, CMRPG8D0561, CMRPG8D0751, CMRPG8D1022, CMRPG8D1023,
   CMRPG8A1203, CMRPG8E1651, CMRPG8C0952, CMRPG8D1012]; Tissue Bank Core
   Lab at Kaohsiung Chang Gung Memorial HospitalChang Gung Memorial
   Hospital [CLRPG8B0033, CLRPG8E0161, CMRPG8D0062]
FX This work was supported by grants from the following sources: Ministry
   of Science and Technology of Taiwan (MOST 104-2314-B-182A-018 and MOST
   105-2314-B-182A-037-MY2 to C.-L.C. and MOST 104-2314-B-182A-089-MY3 to
   Y.-F.C.) and Chang Gung Memorial Hospital (CMRPG8C1151, CMRPG8D1032, and
   CMRPG8D1033 to K.-T.H.; CMRPG8D0561, CMRPG8D0751, CMRPG8D1022, and
   CMRPG8D1023 to K.-D.C.; CMRPG8A1203 and CMRPG8E1651 to C.-C.L.; and
   CMRPG8C0952 and CMRPG8D1012 to C.-L.C.). We also thank the Tissue Bank
   Core Lab at Kaohsiung Chang Gung Memorial Hospital (CLRPG8B0033,
   CLRPG8E0161, and CMRPG8D0062 to Y.-W.C.) for excellent technical
   support.
CR Albrektsen T, 2007, J THROMB HAEMOST, V5, P1588, DOI 10.1111/j.1538-7836.2007.02603.x
   Bronte F, 2016, CRIT REV ONCOL HEMAT, V97, P312, DOI 10.1016/j.critrevonc.2015.09.007
   Bruix J, 2011, HEPATOLOGY, V53, P1020, DOI 10.1002/hep.24199
   Carthew RW, 2009, CELL, V136, P642, DOI 10.1016/j.cell.2009.01.035
   Chen KD, 2016, CELL DEATH DIS, V7, DOI 10.1038/cddis.2015.395
   Chen KD, 2014, CELL DEATH DIS, V5, DOI 10.1038/cddis.2014.212
   Chen X, 2008, CELL RES, V18, P997, DOI 10.1038/cr.2008.282
   Chen YT, 2012, BMC CANCER, V12, DOI 10.1186/1471-2407-12-111
   Chuang KH, 2015, HEPATOLOGY, V62, P466, DOI 10.1002/hep.27816
   Darmoul D, 2004, J BIOL CHEM, V279, P20927, DOI 10.1074/jbc.M401430200
   Ding ZB, 2008, CANCER RES, V68, P9167, DOI 10.1158/0008-5472.CAN-08-1573
   Fogel AI, 2013, MOL CELL BIOL, V33, P3675, DOI 10.1128/MCB.00079-13
   Galluzzi L, 2015, EMBO J, V34, P856, DOI 10.15252/embj.201490784
   Gieseler F, 2013, CELL COMMUN SIGNAL, V11, DOI 10.1186/1478-811X-11-86
   Graf D, 2014, EUR J INTERN MED, V25, P430, DOI 10.1016/j.ejim.2014.03.001
   Hayes CN, 2016, INT J MOL SCI, V17, DOI 10.3390/ijms17030280
   He L, 2004, NAT REV GENET, V5, P522, DOI 10.1038/nrg1379
   Hou J, 2011, CANCER CELL, V19, P232, DOI 10.1016/j.ccr.2011.01.001
   Jemal A, 2011, CA-CANCER J CLIN, V61, P134, DOI [10.3322/caac.20115, 10.3322/caac.20107]
   Kaufmann R, 2009, CARCINOGENESIS, V30, P1487, DOI 10.1093/carcin/bgp153
   Kim J, 2013, CELL, V152, P290, DOI 10.1016/j.cell.2012.12.016
   Kondo Y, 2005, NAT REV CANCER, V5, P726, DOI 10.1038/nrc1692
   Leung CON, 2014, CARCINOGENESIS, V35, P1931, DOI 10.1093/carcin/bgu032
   Lin CC, 2016, HEPATOL SURG NUTR, V5, P415, DOI 10.21037/hbsn.2016.08.02
   Lin L, 2015, MOL CELL ONCOL, V2, DOI 10.4161/23723556.2014.985913
   Liu SP, 2012, J HEPATOL, V56, P389, DOI 10.1016/j.jhep.2011.08.008
   Liu Y, 2006, BIOCHEM BIOPH RES CO, V344, P1263, DOI 10.1016/j.bbrc.2006.04.005
   MacFarlane LA, 2010, CURR GENOMICS, V11, P537, DOI 10.2174/138920210793175895
   Matsunaga K, 2010, J CELL BIOL, V190, P511, DOI 10.1083/jcb.200911141
   Matsuzawa S, 2001, MOL CELL, V7, P915, DOI 10.1016/S1097-2765(01)00242-8
   Mitchell PS, 2008, P NATL ACAD SCI USA, V105, P10513, DOI 10.1073/pnas.0804549105
   Mizuguchi Y, 2016, HEPATOL RES, V46, P391, DOI 10.1111/hepr.12606
   Nagel R, 2008, CANCER RES, V68, P5795, DOI 10.1158/0008-5472.CAN-08-0951
   Obara K, 2008, J BIOL CHEM, V283, P23972, DOI 10.1074/jbc.M803180200
   Petracco R, 2011, J CLIN ENDOCR METAB, V96, pE1925, DOI 10.1210/jc.2011-1231
   Qi P, 2011, PLOS ONE, V6, DOI 10.1371/journal.pone.0028486
   Rautou PE, 2010, J HEPATOL, V53, P1123, DOI 10.1016/j.jhep.2010.07.006
   Ren JW, 2015, INT J CLIN EXP PATHO, V8, P6356
   Siegel RL, 2015, CA-CANCER J CLIN, V65, P5, DOI [10.3322/caac.21254, 10.1001/jamaoto.2014.2530, 10.3322/caac.21208, 10.1136/bmj.g1502]
   Singal AG, 2015, CLIN GASTROENTEROL H, V13, P2140, DOI 10.1016/j.cgh.2015.08.014
   Su S, 2009, ONCOGENE, V28, P3047, DOI 10.1038/onc.2009.163
   Tsai MF, 2015, EURASIP J WIREL COMM, DOI 10.1186/s13638-015-0262-0
   Wan XC, 2016, ONCOTARGET, V7, P51284, DOI 10.18632/oncotarget.9992
   Wu B, 2013, TUMOR BIOL, V34, P837, DOI 10.1007/s13277-012-0614-x
   Xiong XW, 2012, J BIOL CHEM, V287, P39107, DOI 10.1074/jbc.M112.412569
   Yang ZNJ, 2011, MOL CANCER THER, V10, P1533, DOI 10.1158/1535-7163.MCT-11-0047
   Zhou HD, 2014, CANCER SCI, V105, P956, DOI 10.1111/cas.12463
   Zhou JN, 2015, HEPATOLOGY, V62, P801, DOI 10.1002/hep.27887
NR 48
TC 15
Z9 17
U1 1
U2 2
PU CELL PRESS
PI CAMBRIDGE
PA 50 HAMPSHIRE ST, FLOOR 5, CAMBRIDGE, MA 02139 USA
SN 2162-2531
J9 MOL THER-NUCL ACIDS
JI Mol. Ther.-Nucl. Acids
PD DEC 15
PY 2017
VL 9
BP 274
EP 283
DI 10.1016/j.omtn.2017.10.002
PG 10
WC Medicine, Research & Experimental
WE Science Citation Index Expanded (SCI-EXPANDED)
SC Research & Experimental Medicine
GA FQ6SJ
UT WOS:000418494000026
PM 29246306
OA Green Published, gold
DA 2022-05-02
ER

PT J
AU Verna, EC
   Patel, YA
   Aggarwal, A
   Desai, AP
   Frenette, C
   Pillai, AA
   Salgia, R
   Seetharam, A
   Sharma, P
   Sherman, C
   Tsoulfas, G
   Yao, FY
AF Verna, Elizabeth C.
   Patel, Yuval A.
   Aggarwal, Avin
   Desai, Archita P.
   Frenette, Catherine
   Pillai, Anjana A.
   Salgia, Reena
   Seetharam, Anil
   Sharma, Pratima
   Sherman, Courtney
   Tsoulfas, Georgios
   Yao, Francis Y.
TI Liver transplantation for hepatocellular carcinoma: Management after the
   transplant
SO AMERICAN JOURNAL OF TRANSPLANTATION
LA English
DT Review
DE clinical research; hepatology; cancer; malignancy; neoplasia; liver
   disease; malignant; practice; liver transplantation
ID SIROLIMUS-BASED IMMUNOSUPPRESSION; ALPHA-FETOPROTEIN SLOPE; PREDICTS
   MICROVASCULAR INVASION; RECURRENCE-FREE SURVIVAL; EARLY TUMOR
   RECURRENCE; HEPATITIS-C VIRUS; MILAN CRITERIA; CIRRHOTIC-PATIENTS;
   SELECTION CRITERIA; LOCOREGIONAL THERAPY
AB Hepatocellular carcinoma (HCC) is an increasingly common indication for liver transplantation (LT) in the United States and in many parts of the world. In the last decade, significant work has been done to better understand how to risk stratify LT candidates for recurrence of HCC following transplant using a combination of biomarker and imaging findings. However, despite the high frequency of HCC in the LT population, guidance regarding posttransplant management is lacking. In particular, there is no current evidence to support specific post-LT surveillance strategies, leading to significant heterogeneity in practices. In addition, there are no current recommendations regarding recurrence prevention, including immunosuppression regimen or secondary prevention with adjuvant chemotherapy. Finally, guidance on treatment of disease recurrence is also lacking and there is significant controversy about the use of immunotherapy in transplant recipients due to the risk of rejection. Thus, outcomes for patients with recurrence are poor. This paper therefore provides a comprehensive review of the current literature on post-LT management of patients with HCC and identifies gaps in our current knowledge that are in urgent need of further investigation.
C1 [Verna, Elizabeth C.] Columbia Univ, Ctr Liver Dis & Transplantat, New York, NY 10027 USA.
   [Patel, Yuval A.] Duke Univ, Dept Med, Div Gastroenterol, Durham, NC USA.
   [Aggarwal, Avin] Univ Arizona, Dept Med, Div Gastroenterol & Hepatol, Coll Med, Tucson, AZ USA.
   [Desai, Archita P.] Indiana Univ, Dept Med, Div Gastroenterol, Indianapolis, IN USA.
   [Frenette, Catherine] Scripps Green Hosp, Scripps Ctr Organ Transplantat, La Jolla, CA USA.
   [Pillai, Anjana A.] Univ Chicago Med, Ctr Liver Dis, Chicago, IL USA.
   [Salgia, Reena] Henry Ford Hosp, Dept Gastroenterol Hepatol, Detroit, MI 48202 USA.
   [Seetharam, Anil] Univ Arizona, Transplant Hepatol, Coll Med, Phoenix, AZ USA.
   [Sharma, Pratima] Univ Michigan, Michigan Med, Ann Arbor, MI 48109 USA.
   [Sherman, Courtney; Yao, Francis Y.] Univ Calif San Francisco, Div Gastroenterol, San Francisco, CA 94143 USA.
   [Tsoulfas, Georgios] Aristotle Univ Thessaloniki, Dept Surg, Sch Med, Thessaloniki, Greece.
RP Verna, EC (corresponding author), Columbia Univ, Ctr Liver Dis & Transplantat, New York, NY 10027 USA.
EM ev77@cumc.columbia.edu
RI Aggarwal, Avin/AAO-1994-2021; Desai, Archita/AAE-1923-2019
OI Aggarwal, Avin/0000-0001-8239-7563; Desai, Archita/0000-0001-8731-2370
CR Agopian VG, 2017, ANN SURG, V266, P525, DOI 10.1097/SLA.0000000000002381
   Agopian VG, 2015, J AM COLL SURGEONS, V220, P416, DOI 10.1016/j.jamcollsurg.2014.12.025
   ANRS Collaborative Study Grp, 2016, J HEPATOL, V65, P734, DOI 10.1016/j.jhep.2016.05.045
   Azoulay D, 2017, ANN SURG, V266, P1035, DOI 10.1097/SLA.0000000000001986
   Banerjee S, 2015, HEPATOLOGY, V62, P792, DOI 10.1002/hep.27877
   Bates MJ, 2008, ANN THORAC SURG, V85, P412, DOI 10.1016/j.athoracsur.2007.10.065
   Benlloch S, 2004, AM J TRANSPLANT, V4, P596, DOI 10.1111/j.1600-6143.2004.00380.x
   Bhattacharjya S, 2004, DIGEST SURG, V21, P152, DOI 10.1159/000078741
   Bhoori S, 2010, J HEPATOL, V52, P771, DOI 10.1016/j.jhep.2010.01.025
   Biondani P, 2018, ANN ONCOL, V29, P286, DOI 10.1093/annonc/mdx548
   Bodzin AS, 2017, ANN SURG, V266, P118, DOI 10.1097/SLA.0000000000001894
   Boils CL, 2016, AM J TRANSPLANT, V16, P2496, DOI 10.1111/ajt.13786
   Brattsand R, 1996, ALIMENT PHARM THERAP, V10, P81, DOI 10.1046/j.1365-2036.1996.22164025.x
   Bruix J, 2015, LANCET ONCOL, V16, P1344, DOI 10.1016/S1470-2045(15)00198-9
   Buchbinder EI, 2016, AM J CLIN ONCOL-CANC, V39, P98, DOI 10.1097/COC.0000000000000239
   Chaiteerakij R, 2015, LIVER TRANSPLANT, V21, P599, DOI 10.1002/lt.24117
   Chen ZN, 2006, INT J RADIAT ONCOL, V65, P435, DOI 10.1016/j.ijrobp.2005.12.034
   Cholongitas E, 2014, TRANSPL INT, V27, P1039, DOI 10.1111/tri.12372
   Cillo U, 2007, AM J TRANSPLANT, V7, P972, DOI 10.1111/j.1600-6143.2006.01719.x
   Clavien PA, 2012, LANCET ONCOL, V13, pE11, DOI 10.1016/S1470-2045(11)70175-9
   Conti F, 2016, J HEPATOL, V65, P727, DOI 10.1016/j.jhep.2016.06.015
   Costentin CE, 2017, LIVER INT, V37, P717, DOI 10.1111/liv.13388
   Court CM, 2017, LIVER TRANSPLANT, V23, P1123, DOI 10.1002/lt.24811
   Croome KP, 2015, AM J TRANSPLANT, V15, P2704, DOI 10.1111/ajt.13306
   de Ataide EC, 2012, TRANSPL P, V44, P2438, DOI 10.1016/j.transproceed.2012.07.006
   de'Angelis N, 2015, WORLD J GASTROENTERO, V21, P11185, DOI 10.3748/wjg.v21.i39.11185
   Decaens T, 2011, LIVER INT, V31, P794, DOI 10.1111/j.1478-3231.2010.02425.x
   DeLeon TT, 2018, J GASTROINTEST ONCOL, V9, P1054, DOI 10.21037/jgo.2018.07.05
   Dumitra TC, 2013, TRANSPLANTATION, V95, P228, DOI 10.1097/TP.0b013e31827743d7
   Duvoux C, 2012, GASTROENTEROLOGY, V143, P986, DOI 10.1053/j.gastro.2012.05.052
   Escartin A, 2007, TRANSPL P, V39, P2308, DOI 10.1016/j.transproceed.2007.06.042
   Fernandez-Sevilla E, 2017, LIVER TRANSPLANT, V23, P440, DOI 10.1002/lt.24742
   Figueras J, 1997, HEPATOLOGY, V25, P1485, DOI 10.1002/hep.510250629
   Freeman RB, 2006, LIVER TRANSPLANT, V12, P1504, DOI 10.1002/lt.20847
   Friend BD, 2017, PEDIATR BLOOD CANCER, V64, DOI 10.1002/pbc.26682
   Fujiki M, 2009, AM J TRANSPLANT, V9, P2362, DOI 10.1111/j.1600-6143.2009.02783.x
   Gassmann D, 2018, TRANSPLANT DIRECT, V4, DOI 10.1097/TXD.0000000000000814
   Gaumann A, 2008, TRANSPL INT, V21, P207, DOI 10.1111/j.1432-2277.2007.00610.x
   Geissler EK, 2016, TRANSPLANTATION, V100, P116, DOI 10.1097/TP.0000000000000965
   Giard JM, 2018, TRANSPLANTATION, V102, P816, DOI 10.1097/TP.0000000000002094
   Goldaracena N, 2019, J HEPATOL, V70, P666, DOI 10.1016/j.jhep.2018.12.029
   Gomez-Martin C, 2012, LIVER TRANSPLANT, V18, P45, DOI 10.1002/lt.22434
   Gouw ASH, 2011, LIVER TRANSPLANT, V17, pS72, DOI 10.1002/lt.22368
   Grandhe Sirisha, 2017, Gastroenterol Hepatol (N Y), V13, P421
   Guba M, 2002, NAT MED, V8, P128, DOI 10.1038/nm0202-128
   Hakeem AR, 2012, ALIMENT PHARM THER, V35, P987, DOI 10.1111/j.1365-2036.2012.05060.x
   Halazun KJ, 2018, ANN SURG, V268, P690, DOI 10.1097/SLA.0000000000002964
   Halazun KJ, 2017, ANN SURG, V265, P557, DOI 10.1097/SLA.0000000000001966
   Hameed B, 2014, LIVER TRANSPLANT, V20, P945, DOI 10.1002/lt.23904
   Han K, 2007, CAN J GASTROENTEROL, V21, P39, DOI 10.1155/2007/206383
   Han KN, 2010, LUNG CANCER, V70, P295, DOI 10.1016/j.lungcan.2010.02.014
   Hanahan D, 2011, CELL, V144, P646, DOI 10.1016/j.cell.2011.02.013
   Harper AM, 2016, LIVER TRANSPLANT, V22, P757, DOI 10.1002/lt.24441
   Hwang S, 2012, WORLD J SURG, V36, P1592, DOI 10.1007/s00268-012-1533-0
   Iavarone M, 2019, AM J TRANSPLANT, V19, P3176, DOI 10.1111/ajt.15551
   IWATSUKI S, 1991, ANN SURG, V214, P221, DOI 10.1097/00000658-199109000-00005
   Jonas S, 2001, HEPATOLOGY, V33, P1080, DOI 10.1053/jhep.2001.23561
   Kaido T, 2013, SURGERY, V154, P1053, DOI 10.1016/j.surg.2013.04.056
   Khorsandi SE, 2016, TRANSL GASTROENT HEP, V1, DOI 10.21037/tgh.2016.03.18
   Kim R, 2007, IMMUNOLOGY, V121, P1, DOI 10.1111/j.1365-2567.2007.02587.x
   Kittai AS, 2017, J IMMUNOTHER, V40, P277, DOI 10.1097/CJI.0000000000000180
   Klintmalm GB, 1998, ANN SURG, V228, P479, DOI 10.1097/00000658-199810000-00005
   Kneteman NM, 2004, LIVER TRANSPLANT, V10, P1301, DOI 10.1002/lt.20237
   Kneuertz PJ, 2012, J GASTROINTEST SURG, V16, P874, DOI 10.1007/s11605-011-1710-8
   Ko HK, 2007, KOREAN J RADIOL, V8, P320, DOI 10.3348/kjr.2007.8.4.320
   Kornberg A, 2010, EJSO-EUR J SURG ONC, V36, P275, DOI 10.1016/j.ejso.2009.10.001
   Kornberg A, 2009, AM J TRANSPLANT, V9, P592, DOI 10.1111/j.1600-6143.2008.02516.x
   Kornberg A, 2012, LIVER TRANSPLANT, V18, P53, DOI 10.1002/lt.22416
   Kozbial K, 2016, J HEPATOL, V65, P856, DOI 10.1016/j.jhep.2016.06.009
   Lai Q, 2014, TRANSPL INT, V27, P32, DOI 10.1111/tri.12191
   Lai Q, 2013, LIVER TRANSPLANT, V19, P1108, DOI 10.1002/lt.23706
   Lee JH, 2016, ANN SURG, V263, P842, DOI 10.1097/SLA.0000000000001578
   Lee Seung Duk, 2016, World J Transplant, V6, P411, DOI 10.5500/wjt.v6.i2.411
   Lee SD, 2013, TRANSPL INT, V26, P50, DOI 10.1111/j.1432-2277.2012.01572.x
   Li DK, 2018, HEPATOLOGY, V67, P2244, DOI 10.1002/hep.29707
   Liang WH, 2012, LIVER TRANSPLANT, V18, P1226, DOI 10.1002/lt.23490
   Liang WH, 2012, LIVER TRANSPLANT, V18, P62, DOI 10.1002/lt.22441
   Lipson EJ, 2016, NEW ENGL J MED, V374, P896, DOI 10.1056/NEJMc1509268
   Lipson EJ, 2014, J CLIN ONCOL, V32, pE69, DOI 10.1200/JCO.2013.49.2314
   Llovet JM, 2005, SEMIN LIVER DIS, V25, P181, DOI 10.1055/s-2005-871198
   Mancuso A, 2015, DIGEST LIVER DIS, V47, P324, DOI 10.1016/j.dld.2015.01.001
   Martin RCG, 2017, AM J SURG, V213, P688, DOI 10.1016/j.amjsurg.2016.10.006
   Mazzaferro V, 1996, NEW ENGL J MED, V334, P693, DOI 10.1056/NEJM199603143341104
   Mazzaferro V, 2018, GASTROENTEROLOGY, V154, P128, DOI 10.1053/j.gastro.2017.09.025
   Mazzaferro V, 2009, LANCET ONCOL, V10, P35, DOI 10.1016/S1470-2045(08)70284-5
   McAlister VC, 2001, LIVER TRANSPLANT, V7, P701, DOI 10.1053/jlts.2001.26510
   Mehta N, 2020, HEPATOLOGY, V71, P943, DOI 10.1002/hep.30879
   Mehta N, 2019, HEPATOLOGY, V69, P1193, DOI 10.1002/hep.30413
   Mehta N, 2018, AM J TRANSPLANT, V18, P1206, DOI 10.1111/ajt.14549
   Mehta N, 2018, CLIN GASTROENTEROL H, V16, P955, DOI 10.1016/j.cgh.2017.11.037
   Mehta N, 2017, CLIN TRANSPLANT, V31, DOI 10.1111/ctr.13107
   Mehta N, 2017, JAMA ONCOL, V3, P493, DOI 10.1001/jamaoncol.2016.5116
   Menon KV, 2013, ALIMENT PHARM THER, V37, P411, DOI 10.1111/apt.12185
   Millonig G, 2007, LIVER TRANSPLANT, V13, P272, DOI 10.1002/lt.21033
   Miltiadous O, 2015, J HEPATOL, V63, P1368, DOI 10.1016/j.jhep.2015.07.025
   Min AD, 1998, AM J GASTROENTEROL, V93, P2148, DOI 10.1111/j.1572-0241.1998.00611.x
   Molmenti EP, 2002, LIVER TRANSPLANT, V8, P736, DOI 10.1053/jlts.2002.34879
   Northen A, 2018, CLIN BIOCHEM, V52, P20, DOI 10.1016/j.clinbiochem.2017.10.011
   Notarpaolo A, 2017, J HEPATOL, V66, P552, DOI 10.1016/j.jhep.2016.10.038
   Otto G, 2006, LIVER TRANSPLANT, V12, P1260, DOI 10.1002/lt.20837
   Parisi I, 2014, LIVER TRANSPLANT, V20, P1327, DOI 10.1002/lt.23969
   Partitt JR, 2007, LIVER TRANSPLANT, V13, P543, DOI 10.1002/lt.21078
   Pawlik TM, 2005, LIVER TRANSPLANT, V11, P1086, DOI 10.1002/lt.20472
   Pecchi A, 2015, WORLD J HEPATOL, V7, P276, DOI 10.4254/wjh.v7.i2.276
   Pillai A, 2019, DIGEST DIS SCI, V64, P985, DOI 10.1007/s10620-019-05549-y
   Plessier Aurelie, 2004, Liver Transpl, V10, pS86, DOI 10.1002/lt.20039
   Pomfret EA, 2010, LIVER TRANSPLANT, V16, P262, DOI 10.1002/lt.21999
   Ravaioli M, 2017, SCI REP-UK, V7, DOI 10.1038/s41598-017-11810-z
   Regalia E, 1998, J Hepatobiliary Pancreat Surg, V5, P29, DOI 10.1007/PL00009947
   Reig M, 2016, J HEPATOL, V65, P719, DOI 10.1016/j.jhep.2016.04.008
   Rivera L, 2006, WORLD J GASTROENTERO, V12, P5729, DOI 10.3748/wjg.v12.i35.5729
   Roayaie S, 2004, LIVER TRANSPLANT, V10, P534, DOI 10.1002/lt.20128
   Rodriguez-Peralvarez M, 2014, CLIN TRANSPLANT, V28, P6, DOI 10.1111/ctr.12242
   Rodriguez-Peralvarez M, 2013, J HEPATOL, V58, P262, DOI 10.1016/j.jhep.2012.09.019
   Roh YN, 2014, CLIN TRANSPLANT, V28, P141, DOI 10.1111/ctr.12286
   Rutledge Stephanie M, 2019, Hepatoma Res, V5, DOI 10.20517/2394-5079.2019.19
   Sapisochin G, 2015, ANN SURG ONCOL, V22, P2286, DOI 10.1245/s10434-014-4273-6
   Sapisochin G, 2017, NAT REV GASTRO HEPAT, V14, P203, DOI 10.1038/nrgastro.2016.193
   Sapisochin G, 2016, HEPATOLOGY, V64, P2077, DOI 10.1002/hep.28643
   Sasaki K, 2017, LANCET GASTROENTEROL, V2, P595, DOI 10.1016/S2468-1253(17)30106-1
   Satapathy SK, 2018, CLIN TRANSPLANT, V32, DOI 10.1111/ctr.13246
   Schumacher G, 2005, WORLD J GASTROENTERO, V11, P1420
   Schwartz ME, 1996, HEPATOLOGY, V24, P1539
   Schwartz M, 2008, J HEPATOL, V49, P581, DOI 10.1016/j.jhep.2008.03.032
   Sharma P, 2012, DIGEST DIS SCI, V57, P806, DOI 10.1007/s10620-011-1910-9
   Shetty K, 2004, LIVER TRANSPLANT, V10, P911, DOI 10.1002/lt.20140
   Shetty K, 2014, J TRANSPLANT, V2014, DOI 10.1155/2014/913634
   Shiah HS, 2013, ALIMENT PHARM THER, V37, P62, DOI 10.1111/apt.12132
   Sinha J, 2019, HEPATOLOGY, V70, P1185, DOI 10.1002/hep.30570
   Sposito C, 2013, J HEPATOL, V59, P59, DOI 10.1016/j.jhep.2013.02.026
   Squibb B-M, STUDY NIVOLUMAB PATI
   Tamura S, 2001, ARCH SURG-CHICAGO, V136, P25, DOI 10.1001/archsurg.136.1.25
   Tanaka K, 2007, J IMMUNOL, V179, P5204, DOI 10.4049/jimmunol.179.8.5204
   Teng CL, 2012, WORLD J SURG ONCOL, V10, DOI 10.1186/1477-7819-10-41
   Toso C, 2015, HEPATOLOGY, V62, P158, DOI 10.1002/hep.27787
   Toso C, 2013, J HEPATOL, V59, P3, DOI 10.1016/j.jhep.2013.03.029
   Tsai TJ, 2000, SURGERY, V127, P603, DOI 10.1067/msy.2000.105498
   Vagefi PA, 2015, LIVER TRANSPLANT, V21, P187, DOI 10.1002/lt.24042
   Valdivieso A, 2010, TRANSPL P, V42, P660, DOI 10.1016/j.transproceed.2010.02.014
   Ventura-Aguiar P, 2016, EXPERT OPIN DRUG SAF, V15, P303, DOI 10.1517/14740338.2016.1132698
   Verna EC, 2017, HEPATOLOGY, V65, P763, DOI 10.1002/hep.29054
   Vibert E, 2010, AM J TRANSPLANT, V10, P129, DOI 10.1111/j.1600-6143.2009.02750.x
   Villanueva A, 2008, GASTROENTEROLOGY, V135, P1972, DOI 10.1053/j.gastro.2008.08.008
   Vivarelli M, 2005, LIVER TRANSPLANT, V11, P497, DOI 10.1002/lt.20391
   Vivarelli M, 2008, ANN SURG, V248, P857, DOI 10.1097/SLA.0b013e3181896278
   Vivarelli M, 2010, TRANSPLANTATION, V89, P227, DOI 10.1097/TP.0b013e3181c3c540
   Volk ML, 2008, AM J TRANSPLANT, V8, P839, DOI 10.1111/j.1600-6143.2007.02138.x
   Wald C, 2013, RADIOLOGY, V266, P376, DOI 10.1148/radiol.12121698
   Wang YB, 2010, WORLD J GASTROENTERO, V16, P5518, DOI 10.3748/wjg.v16.i43.5518
   Watt KD, 2012, LIVER TRANSPLANT, V18, P1029, DOI 10.1002/lt.23479
   Waziry R, 2017, J HEPATOL, V67, P1204, DOI 10.1016/j.jhep.2017.07.025
   Wei Q, 2017, CHINESE J CANCER RES, V29, P426, DOI 10.21147/j.issn.1000-9604.2017.05.07
   Weinmann A, 2012, DIGEST LIVER DIS, V44, P432, DOI 10.1016/j.dld.2011.12.009
   Welling TH, 2018, LIVER TRANSPLANT, V24, P1233, DOI 10.1002/lt.25194
   Wong SN, 2007, LIVER TRANSPLANT, V13, P334, DOI 10.1002/lt.20959
   Xu J, 2007, HEPATOLOGY, V45, P269, DOI 10.1002/hep.21465
   Xu XJ, 2012, SEMIN IMMUNOL, V24, P429, DOI 10.1016/j.smim.2012.12.005
   Xu X, 2019, J HEPATOL, V70, P1133, DOI 10.1016/j.jhep.2019.02.023
   Yang JD, 2017, CLIN GASTROENTEROL H, V15, P767, DOI 10.1016/j.cgh.2016.11.034
   Yao FY, 2015, HEPATOLOGY, V61, P1968, DOI 10.1002/hep.27752
   Yao FY, 2001, HEPATOLOGY, V33, P1394, DOI 10.1053/jhep.2001.24563
   Yao FY, 2002, LIVER TRANSPLANT, V8, P765, DOI 10.1053/jlts.2002.34892
   Yazawa H, 1999, INT J CANCER, V81, P74, DOI 10.1002/(SICI)1097-0215(19990331)81:1<74::AID-IJC14>3.0.CO;2-S
   Yi NJ, 2007, LIVER TRANSPLANT, V13, P451, DOI 10.1002/lt.21043
   Yoo HY, 2003, J CLIN ONCOL, V21, P4329, DOI 10.1200/JCO.2003.11.137
   Yoon DH, 2010, JPN J CLIN ONCOL, V40, P768, DOI 10.1093/jjco/hyq055
   Zhai HY, 2015, INT J HYPERTHER, V31, P863, DOI 10.3109/02656736.2015.1091953
   Zhang Jian, 2009, Zhonghua Gan Zang Bing Za Zhi, V17, P413
   Zhang Q, 2011, INVEST NEW DRUG, V29, P1360, DOI 10.1007/s10637-011-9726-1
   Zhou J, 2008, TRANSPL P, V40, P3548, DOI 10.1016/j.transproceed.2008.03.165
   Zhu AX, 2011, CANCER-AM CANCER SOC, V117, P5094, DOI 10.1002/cncr.26165
   Zimmerman MA, 2008, LIVER TRANSPLANT, V14, P633, DOI 10.1002/lt.21420
NR 172
TC 39
Z9 40
U1 3
U2 16
PU WILEY
PI HOBOKEN
PA 111 RIVER ST, HOBOKEN 07030-5774, NJ USA
SN 1600-6135
EI 1600-6143
J9 AM J TRANSPLANT
JI Am. J. Transplant.
PD FEB
PY 2020
VL 20
IS 2
BP 333
EP 347
DI 10.1111/ajt.15697
EA DEC 2019
PG 15
WC Surgery; Transplantation
WE Science Citation Index Expanded (SCI-EXPANDED)
SC Surgery; Transplantation
GA KF8SW
UT WOS:000501550200001
PM 31710773
OA Green Published, Bronze
DA 2022-05-02
ER

PT J
AU Consul, N
   Sirlin, CB
   Chernyak, V
   Fetzer, DT
   Masch, WR
   Arora, SS
   Do, RKG
   Marks, RM
   Fowler, KJ
   Borhani, AA
   Elsayes, KM
AF Consul, Nikita
   Sirlin, Claude B.
   Chernyak, Victoria
   Fetzer, David T.
   Masch, William R.
   Arora, Sandeep S.
   Do, Richard K. G.
   Marks, Robert M.
   Fowler, Kathryn J.
   Borhani, Amir A.
   Elsayes, Khaled M.
TI Imaging Features at the Periphery: Hemodynamics, Pathophysiology, and
   Effect on LI-RADS Categorization
SO RADIOGRAPHICS
LA English
DT Article
ID CONTRAST-ENHANCED ULTRASOUND; HYPERVASCULAR HEPATOCELLULAR-CARCINOMA;
   TREATMENT RESPONSE ALGORITHM; CIRRHOTIC LIVER; GADOXETIC ACID;
   MICROVASCULAR INVASION; HEPATOBILIARY PHASE; NONINVASIVE DIAGNOSIS; CT;
   MRI
AB Liver lesions have different enhancement patterns at dynamic contrast-enhanced imaging. The Liver Imaging Reporting and Data System (LI-RADS) applies the enhancement kinetic of liver observations in its algorithms for imaging-based diagnosis of hepatocellular carcinoma (HCC) in at-risk populations. Therefore, careful analysis of the spatial and temporal features of these enhancement patterns is necessary to increase the accuracy of liver mass characterization. The authors focus on enhancement patterns that are found at or around the margins of liver observations-many of which are recognized and defined by LI-RADS, such as targetoid appearance, rim arterial phase hyperenhancement, peripheral washout, peripheral discontinuous nodular enhancement, enhancing capsule appearance, nonenhancing capsule appearance, corona enhancement, and periobservational arterioportal shunts-as well as peripheral and periobservational enhancement in the setting of posttreatment changes. Many of these are considered major or ancillary features of HCC, ancillary features of malignancy in general, features of non-HCC malignancy, features associated with benign entities, or features related to treatment response. Distinction between these different patterns of enhancement can help with achieving a more specific diagnosis of HCC and better assessment of response to local-regional therapy. (C) RSNA, 2021
C1 [Consul, Nikita] Baylor Coll Med, Dept Radiol, One Baylor Plaza, Houston, TX 77030 USA.
   [Sirlin, Claude B.; Fowler, Kathryn J.] Univ Calif San Diego Hlth, San Diego, CA USA.
   [Chernyak, Victoria] Montefiore Med Ctr, 111 E 210th St, Bronx, NY 10467 USA.
   [Fetzer, David T.] Univ Texas Southwestern Med Ctr Dallas, Dallas, TX 75390 USA.
   [Masch, William R.] Univ Michigan, Sch Med, Ann Arbor, MI USA.
   [Arora, Sandeep S.] Yale Sch Med, New Haven, CT USA.
   [Do, Richard K. G.] Mem Sloan Kettering Canc Ctr, 1275 York Ave, New York, NY 10021 USA.
   [Marks, Robert M.] Naval Med Ctr San Diego, San Diego, CA USA.
   [Borhani, Amir A.] Northwestern Univ, Chicago, IL 60611 USA.
   [Elsayes, Khaled M.] Univ Texas MD Anderson Canc Ctr, Houston, TX 77030 USA.
   [Chernyak, Victoria] Beth Israel Deaconess Med Ctr, Dept Radiol, Boston, MA 02215 USA.
RP Consul, N (corresponding author), Baylor Coll Med, Dept Radiol, One Baylor Plaza, Houston, TX 77030 USA.
EM nikita.consul@gmail.com
RI Consul, Nikita/AAP-4185-2020
OI Consul, Nikita/0000-0002-9443-8980; fowler, kathryn/0000-0001-9188-1701;
   Do, Richard/0000-0002-6554-0310; Sirlin, Claude/0000-0002-6639-9072;
   Fetzer, David/0000-0002-2420-082X
CR ACR LI-RADS Committee, CT MRI LI RADS V2018
   Ahn SY, 2015, ABDOM IMAGING, V40, P843, DOI 10.1007/s00261-014-0256-0
   American College of Radiology, LIV REP DAT SYST
   Balci NC, 1999, JMRI-J MAGN RESON IM, V9, P285, DOI 10.1002/(SICI)1522-2586(199902)9:2<285::AID-JMRI20>3.0.CO;2-S
   Baron RL, 2001, RADIOGRAPHICS, V21, pS117, DOI 10.1148/radiographics.21.suppl_1.g01oc14s117
   Barreiros AP, 2012, J HEPATOL, V57, P930, DOI 10.1016/j.jhep.2012.04.018
   Brancatelli G, 2001, RADIOLOGY, V219, P69, DOI 10.1148/radiology.219.1.r01ap3269
   Burgio MD, 2016, ABDOM RADIOL, V41, P1546, DOI 10.1007/s00261-016-0726-7
   Cerny M, 2018, RADIOGRAPHICS, V38, P1973, DOI 10.1148/rg.2018180052
   Chaudhry M, 2020, RADIOLOGY, V294, P320, DOI 10.1148/radiol.2019191581
   Chernyak V, 2018, RADIOLOGY, V289, P816, DOI 10.1148/radiol.2018181494
   Chernyak V, 2018, ABDOM RADIOL, V43, P111, DOI 10.1007/s00261-017-1228-y
   Choi JY, 2014, RADIOLOGY, V272, P634, DOI 10.1148/radiol.14132361
   Cortis K, 2016, ACTA RADIOL, V57, P923, DOI 10.1177/0284185115616291
   D'Onofrio M, 2015, AM J ROENTGENOL, V205, pW56, DOI 10.2214/AJR.14.14203
   Do RK, 2020, RADIOLOGY, V294, P327, DOI 10.1148/radiol.2020192484
   Elsayes KM, 2017, RADIOGRAPHICS, V37, P1994, DOI 10.1148/rg.2017170098
   Elsayes KM, 2017, RADIOGRAPHICS, V37, P813, DOI 10.1148/rg.2017160161
   Fitzmaurice C, 2018, JAMA ONCOL, V4, P1553, DOI 10.1001/jamaoncol.2018.2706
   Fowler KJ, 2018, ABDOM RADIOL, V43, P149, DOI 10.1007/s00261-017-1196-2
   Fowler KJ, 2013, AM J ROENTGENOL, V201, P332, DOI 10.2214/AJR.12.9488
   Frydrychowicz A, 2012, J MAGN RESON IMAGING, V35, P492, DOI 10.1002/jmri.22833
   Fujita N, 2020, RADIOGRAPHICS, V40, P72, DOI 10.1148/rg.2020190037
   Gervais DA, 2019, RADIOLOGY, V292, P235, DOI 10.1148/radiol.2019190768
   Granata V, 2017, INFECT AGENTS CANCER, V12, DOI 10.1186/s13027-017-0132-y
   Grazioli L, 2000, INVEST RADIOL, V35, P25, DOI 10.1097/00004424-200001000-00003
   Guan YS, 2004, WORLD J GASTROENTERO, V10, P3543, DOI 10.3748/wjg.v10.i24.3543
   Hope TA, 2015, ABDOM IMAGING, V40, P613, DOI 10.1007/s00261-014-0227-5
   Hu H, 2017, SCI REP-UK, V7, DOI 10.1038/s41598-017-15491-6
   Huang MQ, 2018, CONTRAST MEDIA MOL I, DOI 10.1155/2018/9674565
   Ichikawa T, 2013, ACAD RADIOL, V20, P1130, DOI 10.1016/j.acra.2013.05.003
   Kambadakone AR, 2018, ABDOM RADIOL, V43, P56, DOI 10.1007/s00261-017-1325-y
   Kawata S, 2002, AM J ROENTGENOL, V179, P61, DOI 10.2214/ajr.179.1.1790061
   Kim B, 2018, MEDICINE, V97, DOI 10.1097/MD.0000000000011142
   Kim H, 2009, EUR RADIOL, V19, P1744, DOI 10.1007/s00330-009-1331-8
   Kim Kyoung Won, 2006, AJR Am J Roentgenol, V187, pW406, DOI 10.2214/AJR.05.0611
   Kim KA, 2012, J MAGN RESON IMAGING, V35, P629, DOI 10.1002/jmri.22876
   Kim SH, 2009, EUR J RADIOL, V69, P123, DOI 10.1016/j.ejrad.2007.09.008
   Kim TK, 2017, CLIN MOL HEPATOL, V23, P280, DOI 10.3350/cmh.2017.0037
   Kim TK, 1998, RADIOLOGY, V208, P597, DOI 10.1148/radiology.208.3.9722834
   Kim YY, 2020, AM J ROENTGENOL, V215, P1354, DOI 10.2214/AJR.20.22802
   Kim YY, 2019, RADIOLOGY, V291, P71, DOI 10.1148/radiol.2019181995
   Kim YY, 2019, EUR RADIOL, V29, P1124, DOI 10.1007/s00330-018-5641-6
   Kirchin MA, 1998, INVEST RADIOL, V33, P798, DOI 10.1097/00004424-199811000-00003
   Kitao A, 2009, RADIOLOGY, V252, P605, DOI 10.1148/radiol.2522081414
   Kojiro M, 2009, HEPATOLOGY, V49, P658, DOI 10.1002/hep.22709
   Lee HS, 2019, EUR RADIOL, V29, P2408, DOI 10.1007/s00330-018-5893-1
   Lindner JR, 2004, NAT REV DRUG DISCOV, V3, P527, DOI 10.1038/nrd1417
   Loyer EM, 1999, RADIOLOGY, V212, P866, DOI 10.1148/radiology.212.3.r99se32866
   Malone CD, 2016, CURR HEPATOL REP, V15, P307
   Marin D, 2009, AM J ROENTGENOL, V192, P180, DOI 10.2214/AJR.07.3652
   McEvoy SH, 2013, RADIOLOGY, V269, P618, DOI 10.1148/radiol.13131051
   Miyayama S, 2011, CARDIOVASC INTER RAD, V34, P81, DOI 10.1007/s00270-010-9835-9
   Motosugi U, 2010, RADIOLOGY, V256, P151, DOI 10.1148/radiol.10091885
   Mule S, 2020, RADIOLOGY, V295, P562, DOI 10.1148/radiol.2020192230
   NG IOL, 1992, CANCER, V70, P45, DOI 10.1002/1097-0142(19920701)70:1<45::AID-CNCR2820700108>3.0.CO;2-7
   Niendorf E, 2015, DIAGNOSTICS, V5, P383, DOI 10.3390/diagnostics5030383
   Ohashi M, 2010, J GASTROEN HEPATOL, V25, P143, DOI 10.1111/j.1440-1746.2009.06008.x
   Pang EHT, 2018, AM J ROENTGENOL, V210, P320, DOI 10.2214/AJR.17.17843
   Patella F, 2018, J CLIN TRANSL HEPATO, V6, P222, DOI 10.14218/JCTH.2017.00062
   Popescu A, 2015, MED ULTRASON, V17, P451, DOI 10.11152/mu.2013.2066.174.deu
   Rimola J, 2012, J HEPATOL, V56, P1317, DOI 10.1016/j.jhep.2012.01.004
   Rodgers SK, 2019, RADIOGRAPHICS, V39, P690, DOI 10.1148/rg.2019180158
   Ronot M, 2018, J HEPATOL, V68, P715, DOI 10.1016/j.jhep.2017.12.014
   Sakon M, 2002, ARCH SURG-CHICAGO, V137, P94, DOI 10.1001/archsurg.137.1.94
   Semelka RC, 2001, RADIOLOGY, V218, P27, DOI 10.1148/radiology.218.1.r01ja2427
   SEMELKA RC, 1994, RADIOLOGY, V192, P401, DOI 10.1148/radiology.192.2.8029404
   Shropshire EL, 2019, RADIOLOGY, V292, P226, DOI 10.1148/radiol.2019182135
   Ueda K, 1998, RADIOLOGY, V206, P161, DOI 10.1148/radiology.206.1.9423667
   Voizard N, 2019, INSIGHTS IMAGING, V10, DOI 10.1186/s13244-019-0801-z
   Wald C, 2013, RADIOLOGY, V266, P376, DOI 10.1148/radiol.12121698
   Wang WT, 2018, RADIOLOGY, V286, P571, DOI 10.1148/radiol.2017170515
   Yoshida K, 2013, ABDOM IMAGING, V38, P1277, DOI 10.1007/s00261-013-0016-6
NR 73
TC 0
Z9 0
U1 1
U2 1
PU RADIOLOGICAL SOC NORTH AMERICA (RSNA)
PI OAK BROOK
PA 820 JORIE BLVD, SUITE 200, OAK BROOK, ILLINOIS, UNITED STATES
SN 0271-5333
J9 RADIOGRAPHICS
JI Radiographics
PD OCT
PY 2021
VL 41
IS 6
SI SI
BP 1657
EP 1675
DI 10.1148/rg.2021210019
PG 19
WC Radiology, Nuclear Medicine & Medical Imaging
WE Science Citation Index Expanded (SCI-EXPANDED)
SC Radiology, Nuclear Medicine & Medical Imaging
GA WC6BP
UT WOS:000704341800016
PM 34559586
DA 2022-05-02
ER

PT J
AU Lai, Q
   Nudo, F
   Mennini, G
   Spoletini, G
   Morabito, V
   Sandri, GBL
   Melandro, F
   Guglielmo, N
   Berloco, PB
   Rossi, M
AF Lai, Q.
   Nudo, F.
   Mennini, G.
   Spoletini, G.
   Morabito, V
   Sandri, Levi G. B.
   Melandro, F.
   Guglielmo, N.
   Berloco, P. B.
   Rossi, M.
TI Expanded Criteria for Hepatocellular Carcinoma after Liver
   Transplantation: A 20-Year Evolution
SO HEPATO-GASTROENTEROLOGY
LA English
DT Article
DE Milan Criteria; UCSF Criteria; Bridge therapy; Recurrence
ID IMPACT
AB Background/Aim: Milan Criteria (MC) consent excellent survivals for hepatocellular carcinoma (HCC) after liver transplantation (LT). However, several new expanded criteria were proposed, with the intent to increase the HCC patients eligible for LT, maintaining acceptable recurrence rates. The aim of the present study was to analyze a cohort of HCC patients, evaluating the evolutions in its management during the last 20 years and comparing the disease-free survivals among three different periods. Methodology: HCC patients (n = 122) were transplanted and stratified in three periods: 1st (1988-1998, liberal selection), 2nd (1999-2003, use of MC) and 3rd {2004-2008, use of UCSF criteria). The three periods were analyzed and their survivals were compared. Results: Statistical differences Were reported at univariate analysis regarding to both dimensional (total tumor diameter) and biological (alpha feto-protein, microvascular invasion) HCC features. Comparing the 5-year survival rates, a progressive increase was observed in the three periods (62.6%, 87.9% and 88.4%, respectively), with a significant difference between 1st and the second periods (p = 0.008). Conclusions: In our experience, use of UCSF criteria is safe, with a contemporaneous increased number of transplants and better survivals. Introduction of new selection criteria, also based on biological features, is on the way.
C1 [Lai, Q.; Nudo, F.; Mennini, G.; Spoletini, G.; Morabito, V; Sandri, Levi G. B.; Melandro, F.; Guglielmo, N.; Berloco, P. B.; Rossi, M.] Univ Roma La Sapienza, Umberto Hosp 1, Dept Gen Surg & Organ Transplantat, I-00161 Rome, Italy.
RP Lai, Q (corresponding author), Univ Roma La Sapienza, Umberto Hosp 1, Dept Gen Surg & Organ Transplantat, Viale Policlin 155, I-00161 Rome, Italy.
EM lai.quirino@libero.it
RI rossi, massimo/C-8411-2012; Spoletini, Gabriele/T-6346-2019; Lai,
   Quirino/H-2906-2019; melandro, fabio/AAA-1996-2019; ,
   gblevisandri/N-8438-2013
OI Spoletini, Gabriele/0000-0002-6855-4515; Lai,
   Quirino/0000-0003-1487-3235; melandro, fabio/0000-0003-4056-9245; ,
   gblevisandri/0000-0002-7893-5047; MENNINI, Gianluca/0000-0002-6412-6863;
   rossi, massimo/0000-0001-5105-4656
FU Inter-University Consortium for Organ Transplantation
FX Supported in part by Inter-University Consortium for Organ
   Transplantation.
CR Bruix J, 2001, J HEPATOL, V35, P421, DOI 10.1016/S0168-8278(01)00130-1
   Decaens T, 2006, LIVER TRANSPLANT, V12, P1761, DOI 10.1002/lt.20884
   IWATSUKI S, 1991, ANN SURG, V214, P221, DOI 10.1097/00000658-199109000-00005
   Lai Q, 2009, TRANSPL P, V41, P1306, DOI 10.1016/j.transproceed.2009.03.094
   Mazzaferro V, 1996, NEW ENGL J MED, V334, P693, DOI 10.1056/NEJM199603143341104
   Yao FY, 2008, HEPATOLOGY, V48, P819, DOI 10.1002/hep.22412
   Yao FY, 2001, HEPATOLOGY, V33, P1394, DOI 10.1053/jhep.2001.24563
NR 7
TC 8
Z9 8
U1 0
U2 3
PU H G E UPDATE MEDICAL PUBLISHING S A
PI ATHENS
PA PO BOX 17257, ATHENS GR-10024, GREECE
SN 0172-6390
J9 HEPATO-GASTROENTEROL
JI Hepato-Gastroenterol.
PD NOV-DEC
PY 2013
VL 60
IS 128
BP 2039
EP 2041
DI 10.5754/hge.11371
PG 3
WC Gastroenterology & Hepatology; Surgery
WE Science Citation Index Expanded (SCI-EXPANDED)
SC Gastroenterology & Hepatology; Surgery
GA 293ZF
UT WOS:000330011500038
PM 24719947
DA 2022-05-02
ER

PT J
AU Kaido, T
   Ogawa, K
   Mori, A
   Fujimoto, Y
   Ito, T
   Tomiyama, K
   Takada, Y
   Uemoto, S
AF Kaido, Toshimi
   Ogawa, Kohei
   Mori, Akira
   Fujimoto, Yasuhiro
   Ito, Takashi
   Tomiyama, Koji
   Takada, Yasutsugu
   Uemoto, Shinji
TI Usefulness of the Kyoto criteria as expanded selection criteria for
   liver transplantation for hepatocellular carcinoma
SO SURGERY
LA English
DT Article
ID GAMMA-CARBOXY PROTHROMBIN; VITAMIN-K-ABSENCE; ALPHA-FETOPROTEIN;
   SERUM-LEVELS; INVASION; MARKER; GRAFT
AB Background. Previously, we proposed expanded selection criteria for liver transplantation (LT) for hepatocellular carcinoma (HCC), the Kyoto criteria, involving a combination of tumor number <= 10, maximal diameter of each tumor <= 5 cm, and serum des-gamma-carboxy prothrombin levels <= 400 mAU/mL, and we have used these criteria since January. 2007. In the present study, the usefulness of the criteria was validated prospectively as well as retrospectively.
   Methods. One hundred ninety-eight patients with HCC who underwent living donor LT (LDLT) from February 1999 through December 2011 were enrolled in this study. Overall survival and recurrence rates were investigated in patients classified according to the Kyoto criteria, the Milan criteria, or previous treatments for HCC. Tumor biological aggressiveness, including microvascular invasion and histologic differentiation, according to selection criteria was also examined.
   Results. The 5-year overall survival for patients within the Kyoto criteria (n = 147; 82%) was greater than that for the 49 patients exceeding them (n = 49; 42%; P < .001). The 5-year recurrence rate for patients within the Kyoto criteria (4.4%) was less than that for patients exceeding them (51%; P < .001). Intention-to-treat analysis of the 62 patients who underwent LDLT after implementation of the Kyoto criteria showed that the 5-year overall survival rate and the recurrence rate were 82% and 7%, respectively. Tumor biology was significantly less aggressive in patients within the Kyoto criteria.
   Conclusion. The Kyoto criteria are useful expanded criteria for LDLT for HCC and could help to achieve favorable outcomes.
C1 [Kaido, Toshimi; Ogawa, Kohei; Mori, Akira; Fujimoto, Yasuhiro; Ito, Takashi; Tomiyama, Koji; Uemoto, Shinji] Kyoto Univ, Grad Sch Med, Div Hepatobiliary Pancreat & Transplant Surg, Kyoto 6068507, Japan.
   [Takada, Yasutsugu] Ehime Univ, Grad Sch Med, Dept Hepatobiliary Pancreat & Transplant Surg, Matsuyama, Ehime 790, Japan.
RP Kaido, T (corresponding author), Kyoto Univ, Grad Sch Med, Div Hepatobiliary Pancreat & Transplant Surg, Dept Surg,Sakyo Ku, 54 Kawahara Cho, Kyoto 6068507, Japan.
EM kaido@kuhp.kyoto-u.ac.jp
CR Fujiki M, 2009, AM J TRANSPLANT, V9, P2362, DOI 10.1111/j.1600-6143.2009.02783.x
   Gomaa AI, 2009, WORLD J GASTROENTERO, V15, P1301, DOI 10.3748/wjg.15.1301
   Inomata Y, 1996, TRANSPLANTATION, V61, P247, DOI 10.1097/00007890-199601270-00015
   Inomata Y, 2000, TRANSPLANTATION, V69, P258, DOI 10.1097/00007890-200001270-00011
   Ito T, 2003, TRANSPLANTATION, V76, P158, DOI 10.1097/01.TP.0000072372.42396.47
   Ito T, 2007, LIVER TRANSPLANT, V13, P1637, DOI 10.1002/lt.21281
   Kim DY, 2007, ONCOLOGY-BASEL, V72, P52, DOI 10.1159/000111707
   Koike Y, 2001, CANCER, V91, P561, DOI 10.1002/1097-0142(20010201)91:3<561::AID-CNCR1035>3.0.CO;2-N
   Marrero JA, 2003, HEPATOLOGY, V37, P1114, DOI 10.1053/jhep.2003.50195
   Mazzaferro V, 1996, NEW ENGL J MED, V334, P693, DOI 10.1056/NEJM199603143341104
   Mazzaferro V, 2009, LANCET ONCOL, V10, P35, DOI 10.1016/S1470-2045(08)70284-5
   Miyaaki H, 2007, J GASTROENTEROL, V42, P962, DOI 10.1007/s00535-007-2117-x
   Morioka D, 2007, ANN SURG, V245, P315, DOI 10.1097/01.sla.0000236600.24667.a4
   Nagaoka S, 2003, CANCER, V98, P2671, DOI 10.1002/cncr.11839
   Okuda H, 2000, CANCER-AM CANCER SOC, V88, P544
   Shirabe K, 2007, J SURG ONCOL, V95, P235, DOI 10.1002/jso.20655
   SUEHIRO T, 1994, CANCER-AM CANCER SOC, V73, P2464, DOI 10.1002/1097-0142(19940515)73:10<2464::AID-CNCR2820731004>3.0.CO;2-9
   Sugawara Y, 2007, DIGEST DIS, V25, P310, DOI 10.1159/000106910
   Takada Y, 2007, DIGEST DIS, V25, P299, DOI 10.1159/000106908
   Takada Y, 2006, LIVER TRANSPLANT, V12, P912, DOI 10.1002/lt.20642
   Toso C, 2013, J HEPATO-BIL-PAN SCI, V20, P342, DOI 10.1007/s00534-012-0528-4
   Toso C, 2009, HEPATOLOGY, V49, P832, DOI 10.1002/hep.22693
   Yamamoto K, 2009, ANN SURG ONCOL, V16, P2795, DOI 10.1245/s10434-009-0618-y
   Yao FY, 2007, AM J TRANSPLANT, V7, P2587, DOI 10.1111/j.1600-6143.2007.01965.x
   Zheng SS, 2008, TRANSPLANTATION, V85, P1726, DOI 10.1097/TP.0b013e31816b67e4
NR 25
TC 97
Z9 98
U1 1
U2 2
PU MOSBY-ELSEVIER
PI NEW YORK
PA 360 PARK AVENUE SOUTH, NEW YORK, NY 10010-1710 USA
SN 0039-6060
J9 SURGERY
JI Surgery
PD NOV
PY 2013
VL 154
IS 5
BP 1053
EP 1060
DI 10.1016/j.surg.2013.04.056
PG 8
WC Surgery
WE Science Citation Index Expanded (SCI-EXPANDED)
SC Surgery
GA 245AU
UT WOS:000326432100014
PM 24074704
DA 2022-05-02
ER

PT J
AU Peng, J
   Zhang, J
   Zhang, QF
   Xu, YK
   Zhou, J
   Liu, L
AF Peng, Jie
   Zhang, Jing
   Zhang, Qifan
   Xu, Yikai
   Zhou, Jie
   Liu, Li
TI A radiomics nomogram for preoperative prediction of microvascular
   invasion risk in hepatitis B virus-related hepatocellular carcinoma
SO DIAGNOSTIC AND INTERVENTIONAL RADIOLOGY
LA English
DT Article
ID IMAGING FEATURES; MILAN CRITERIA; ENHANCED MRI; RESECTION; SURVIVAL;
   CANCER; TOMOGRAPHY; VALIDATION; RECURRENCE; PHENOTYPES
AB PURPOSE
   We aimed to develop and validate a radiomics nomogram for preoperative prediction of micro-vascular invasion (MVI) in hepatitis B virus (HBV)-related hepatocellular carcinoma (HCC).
   METHODS
   A total of 304 eligible patients with HCC were randomly divided into training (n=184) and independent validation (n=120) cohorts. Portal venous arid arterial phase computed tomography data of the HCCs were collected to extract radiomic features. Using the least absolute shrinkage and selection operator algorithm, the training set was processed to reduce data dimensions, feature selection, and construction of a radiomics signature. Then, a prediction model including the radiomics signature, radiologic features, arid alpha-fetoprotein (AFP) level, as presented in a radiomics nomogram, was developed using multivariable logistic regression analysis. The radiomics nomogram was analyzed based on its discrimination ability, calibration, and clinical usefulness. Internal cohort data were validated using the radiomics nomogram.
   RESULTS
   The radiomics signature was significantly associated with MVI status (P < 0.001, both cohorts). Predictors, including the radiomics signature, nonsmooth tumor margin, hypoattenuating halos, internal arteries, and alpha-fetoprotein level were reserved in the individualized prediction nomogram.The model exhibited good calibration and discrimination in the training and validation cohorts (C-index [95% confidence interval]: 0.846 [0.787-0.905] and 0.844 [0.774-0.915], respectively). Its clinical usefulness was confirmed using a decision curve analysis.
   CONCLUSION
   The radiomics nomogram, as a noninvasive preoperative prediction method, shows a favorable predictive accuracy for MVI status in patients with HBV-related HCC.
C1 [Peng, Jie; Liu, Li] Southern Med Univ, Nanfang Hosp, Hepatol Unit, Guangzhou, Guangdong, Peoples R China.
   [Peng, Jie; Liu, Li] Southern Med Univ, Nanfang Hosp, Dept Infect Dis, Guangzhou, Guangdong, Peoples R China.
   [Zhang, Jing; Xu, Yikai] Southern Med Univ, Nanfang Hosp, Dept Med, Imaging Ctr, Guangzhou, Guangdong, Peoples R China.
   [Zhang, Qifan; Zhou, Jie] Southern Med Univ, Nanfang Hosp, Hepatobiliary Surg, Guangzhou, Guangdong, Peoples R China.
RP Liu, L (corresponding author), Southern Med Univ, Nanfang Hosp, Hepatol Unit, Guangzhou, Guangdong, Peoples R China.; Liu, L (corresponding author), Southern Med Univ, Nanfang Hosp, Dept Infect Dis, Guangzhou, Guangdong, Peoples R China.
EM liuli.fimmu@gmail.com
FU National Nature Science Foundation of ChinaNational Natural Science
   Foundation of China (NSFC) [81773008, 81672756, 91540111]; Guangdong
   Province Universities and Colleges Pearl River Scholar Funded Scheme;
   Natural Science Foundation of Guangdong ProvinceNational Natural Science
   Foundation of Guangdong Province [2017A030311023]
FX This work was supported by the National Nature Science Foundation of
   China (Grant Nos. 81773008, 81672756, and 91540111), Guangdong Province
   Universities and Colleges Pearl River Scholar Funded Scheme (2015), and
   the Natural Science Foundation of Guangdong Province (Grant No.
   2017A030311023).
CR Aerts HJWL, 2014, NAT COMMUN, V5, DOI 10.1038/ncomms5006
   Banerjee S, 2015, HEPATOLOGY, V62, P792, DOI 10.1002/hep.27877
   Bruix J, 2003, J HEPATOL, V39, pS59, DOI 10.1016/S0168-8278(03)00140-5
   Chandarana H, 2011, AM J ROENTGENOL, V196, P1083, DOI 10.2214/AJR.10.4720
   Chen X, 2002, MOL BIOL CELL, V13, P1929, DOI 10.1091/mbc.02-02-0023
   Cucchetti A, 2010, J HEPATOL, V52, P880, DOI 10.1016/j.jhep.2009.12.037
   Ding J, 2014, CANCER LETT, V346, P17, DOI 10.1016/j.canlet.2013.12.024
   El-Serag HB, 2012, GASTROENTEROLOGY, V142, P1264, DOI 10.1053/j.gastro.2011.12.061
   Fakhry C, 2017, J CLIN ONCOL, V35, P4057, DOI 10.1200/JCO.2016.72.0748
   Fong YM, 1999, ANN SURG, V229, P790, DOI 10.1097/00000658-199906000-00005
   Fu YP, 2017, ONCOLOGIST, V22, P561, DOI 10.1634/theoncologist.2016-0231
   Gillies RJ, 2016, RADIOLOGY, V278, P563, DOI 10.1148/radiol.2015151169
   Grazi GL, 2001, ANN SURG, V234, P71, DOI 10.1097/00000658-200107000-00011
   Grossmann P, 2017, NEURO-ONCOLOGY, V19, P1688, DOI 10.1093/neuonc/nox092
   Huang YQ, 2016, J CLIN ONCOL, V34, P2157, DOI 10.1200/JCO.2015.65.9128
   Kim MJ, 2012, EUR J RADIOL, V81, P2507, DOI 10.1016/j.ejrad.2011.11.014
   Kobayashi T, 2016, J COMPUT ASSIST TOMO, V40, P524, DOI 10.1097/RCT.0000000000000405
   Kuo MD, 2007, J VASC INTERV RADIOL, V18, P821, DOI 10.1016/j.jvir.2007.04.031
   Kuo MD, 2014, RADIOLOGY, V270, P320, DOI 10.1148/radiol.13132195
   Lambin P, 2012, EUR J CANCER, V48, P441, DOI 10.1016/j.ejca.2011.11.036
   Lao JW, 2017, SCI REP-UK, V7, DOI 10.1038/s41598-017-10649-8
   Lee S, 2017, J HEPATOL, V67, P526, DOI 10.1016/j.jhep.2017.04.024
   Lei ZQ, 2016, JAMA SURG, V151, P356, DOI 10.1001/jamasurg.2015.4257
   Lim KC, 2011, ANN SURG, V254, P108, DOI 10.1097/SLA.0b013e31821ad884
   McHugh PP, 2010, HPB, V12, P56, DOI 10.1111/j.1477-2574.2009.00128.x
   Renzulli M, 2018, EUR RADIOL, V28, P506, DOI 10.1007/s00330-017-5033-3
   Renzulli M, 2016, RADIOLOGY, V279, P432, DOI 10.1148/radiol.2015150998
   Rodriguez-Peralvarez M, 2013, ANN SURG ONCOL, V20, P325, DOI 10.1245/s10434-012-2513-1
   Schlichtemeier SM, 2016, EJSO-EUR J SURG ONC, V42, P1576, DOI 10.1016/j.ejso.2016.05.032
   Unal E, 2016, DIAGN INTERV RADIOL, V22, P125, DOI 10.5152/dir.2015.15125
   Vickers AJ, 2008, BMC MED INFORM DECIS, V8, DOI 10.1186/1472-6947-8-53
   Wang YZ, 2013, J CLIN ONCOL, V31, P1188, DOI 10.1200/JCO.2012.41.5984
   Witjes CDM, 2012, J MAGN RESON IMAGING, V36, P641, DOI 10.1002/jmri.23681
   Wu SX, 2017, CLIN CANCER RES, V23, P6904, DOI 10.1158/1078-0432.CCR-17-1510
   Wu TH, 2016, SURG TODAY, V46, P1275, DOI 10.1007/s00595-016-1320-x
   Yuen MF, 2009, J GASTROEN HEPATOL, V24, P346, DOI 10.1111/j.1440-1746.2009.05784.x
   Zhang B, 2017, CLIN CANCER RES, V23, P4259, DOI 10.1158/1078-0432.CCR-16-2910
   Zhao H, 2017, EUR J RADIOL, V88, P32, DOI 10.1016/j.ejrad.2016.12.030
   Zhou Y, 2017, ABDOM RADIOL, V42, P1695, DOI 10.1007/s00261-017-1072-0
NR 39
TC 96
Z9 105
U1 2
U2 37
PU AVES
PI SISLI
PA BUYUKDERE CAD 105-9, MECIDIYEKOY, SISLI, ISTANBUL 34394, TURKEY
SN 1305-3612
J9 DIAGN INTERV RADIOL
JI Diagn. Interv. Radiol.
PD MAY-JUN
PY 2018
VL 24
IS 3
BP 121
EP +
DI 10.5152/dir.2018.17467
PG 10
WC Radiology, Nuclear Medicine & Medical Imaging
WE Science Citation Index Expanded (SCI-EXPANDED)
SC Radiology, Nuclear Medicine & Medical Imaging
GA GN1XL
UT WOS:000438788400002
PM 29770763
OA Green Published
DA 2022-05-02
ER

PT J
AU Tian, MX
   Li, YR
   Liu, WR
   Jin, L
   Jiang, XF
   Wang, XY
   Ding, ZB
   Peng, YF
   Zhou, J
   Fan, J
   Cao, Y
   Wang, W
   Shi, YH
AF Tian, Mengxin
   Li, Yiran
   Liu, Weiren
   Jin, Lei
   Jiang, Xifei
   Wang, Xinyan
   Ding, Zhenbin
   Peng, Yuanfei
   Zhou, Jian
   Fan, Jia
   Cao, Yi
   Wang, Wei
   Shi, Yinghong
TI The nanomechanical signature of liver cancer tissues and its molecular
   origin
SO NANOSCALE
LA English
DT Article
ID POOR-PROGNOSIS; HEPATOCELLULAR-CARCINOMA; STIFFNESS TOMOGRAPHY;
   EXTRACELLULAR-MATRIX; MECHANICAL FORCES; HIGH EXPRESSION; RHO-GTPASES;
   CELLS; METASTASIS; CYTOSKELETON
AB Patients with cirrhosis are at higher risk of developing hepatocellular carcinoma (HCC), the second most frequent cause of cancer-related deaths. Although HCC diagnosis based on conventional morphological characteristics serves as the "gold standard" in the clinic, there is a high demand for more convenient and effective diagnostic methods that employ new biophysical perspectives. Here, we show that the nano-mechanical signature of liver tissue is directly correlated with the development of HCC. Using indentation-type atomic force microscopy (IT-AFM), we demonstrate that the lowest elasticity peak (LEP) in the Young's modulus distribution of surgically removed liver cancer tissues can serve as a mechanical fingerprint to evaluate the malignancy of liver cancer. Cirrhotic tissues shared the same LEP as normal tissues. However, a noticeable downward shift in the LEP was detected when the cirrhotic tissues progressed to a malignant state, making the tumor tissues more prone to microvascular invasion. Cell-level mechanistic studies revealed that the expression level of a Rho-family effector (mDia1) was consistent with the mechanical trend exhibited by the tissue. Our findings indicate that the mechanical profiles of liver cancer tissues directly varied with tumor progression, providing an additional platform for the future diagnosis of HCC.
C1 [Tian, Mengxin; Liu, Weiren; Jin, Lei; Jiang, Xifei; Ding, Zhenbin; Peng, Yuanfei; Zhou, Jian; Fan, Jia; Shi, Yinghong] Fudan Univ, Key Lab Carcinogenesis & Canc Invas, Zhongshan Hosp, Dept Liver Surg,Liver Canc Inst,Minist Educ, Shanghai 200433, Peoples R China.
   [Li, Yiran; Cao, Yi; Wang, Wei] Natl Lab Solid State Microstrut, Collaborat Innovat Ctr Adv Microstruct, Nanjing 210093, Jiangsu, Peoples R China.
   [Li, Yiran; Cao, Yi; Wang, Wei] Dept Phys, Nanjing 210093, Peoples R China.
   [Wang, Xinyan] Chinese Acad Sci, Shanghai Inst Biol Sci, Inst Biochem & Cell Biol SIBCB, Natl Ctr Prot Sci Shanghai, Shanghai, Peoples R China.
   [Zhou, Jian; Fan, Jia] Fudan Univ, Inst Biomed Sci, Shanghai 200433, Peoples R China.
RP Cao, Y (corresponding author), Natl Lab Solid State Microstrut, Collaborat Innovat Ctr Adv Microstruct, Nanjing 210093, Jiangsu, Peoples R China.
EM caoyi@nju.edu.cn; shi.yinghong@zs-hospital.sh.cn
RI Yi, Cao/A-4200-2011; Li, Yiran/Q-4185-2018; Shi, Ying-Hong/B-7063-2017
OI Yi, Cao/0000-0003-1493-7868; Li, Yiran/0000-0001-7922-7766; Zhou,
   Jian/0000-0002-7650-7540
FU National Natural Science Foundation of ChinaNational Natural Science
   Foundation of China (NSFC) [81272389, 81472674, 11334004, 31170813];
   National Basic Research Program of ChinaNational Basic Research Program
   of China [2013CB834100]
FX This work was supported by grants from the National Natural Science
   Foundation of China (no. 81272389, 81472674, 11334004, and 31170813) and
   the National Basic Research Program of China (no. 2013CB834100). The
   authors would like to thank Professor Ming Lei and Yongde Shi for their
   guidance and help regarding the IT-AFM measurements on liver tissue. We
   thank Roderick Y. H. Lim for his advice on tissue sample preparation.
CR Baker AM, 2013, ONCOGENE, V32, P1863, DOI 10.1038/onc.2012.202
   Baker EL, 2011, PLOS ONE, V6, DOI 10.1371/journal.pone.0020355
   Burridge K, 2004, CELL, V116, P167, DOI 10.1016/S0092-8674(04)00003-0
   Butcher DT, 2009, NAT REV CANCER, V9, P108, DOI 10.1038/nrc2544
   Cai Y, 2012, J DIGEST DIS, V13, P327, DOI 10.1111/j.1751-2980.2012.00592.x
   Choquet D, 1997, CELL, V88, P39, DOI 10.1016/S0092-8674(00)81856-5
   COLOMBO P, 1991, J HEPATOL, V12, P64, DOI 10.1016/0168-8278(91)90911-T
   Cross SE, 2007, NAT NANOTECHNOL, V2, P780, DOI 10.1038/nnano.2007.388
   Cross SE, 2008, NANOTECHNOLOGY, V19, DOI 10.1088/0957-4484/19/38/384003
   Dhillon AS, 2007, ONCOGENE, V26, P3279, DOI 10.1038/sj.onc.1210421
   Ding ZB, 2008, CANCER RES, V68, P9167, DOI 10.1158/0008-5472.CAN-08-1573
   Dong Z, 2014, BRIT J CANCER, V110, P1801, DOI 10.1038/bjc.2014.70
   Fenner J, 2014, SCI REP-UK, V4, DOI 10.1038/srep05512
   Fuhrmann A, 2011, PHYS BIOL, V8, DOI 10.1088/1478-3975/8/1/015007
   Gao Q, 2007, J CLIN ONCOL, V25, P2586, DOI 10.1200/JCO.2006.09.4565
   Gao Q, 2009, CLIN CANCER RES, V15, P971, DOI 10.1158/1078-0432.CCR-08-1608
   Gardel ML, 2004, SCIENCE, V304, P1301, DOI 10.1126/science.1095087
   Geron E, 2013, P NATL ACAD SCI USA, V110, P10652, DOI 10.1073/pnas.1303796110
   Goetz JG, 2011, CELL, V146, P148, DOI 10.1016/j.cell.2011.05.040
   Guck J, 2005, BIOPHYS J, V88, P3689, DOI 10.1529/biophysj.104.045476
   Guilluy C, 2014, NAT CELL BIOL, V16, P376, DOI 10.1038/ncb2927
   Hall A, 1998, SCIENCE, V279, P509, DOI 10.1126/science.279.5350.509
   Higashida C, 2013, NAT CELL BIOL, V15, P395, DOI 10.1038/ncb2693
   Hochmuth RM, 2000, J BIOMECH, V33, P15, DOI 10.1016/S0021-9290(99)00175-X
   Ingber DE, 2003, ANN MED, V35, P564, DOI 10.1080/07853890310016333
   INGBER DE, 1994, INT REV CYTOL, V150, P173
   Ishizaki T, 2001, NAT CELL BIOL, V3, P8
   Itoh K, 1999, NAT MED, V5, P221, DOI 10.1038/5587
   JANMEY PA, 1991, J CELL BIOL, V113, P155, DOI 10.1083/jcb.113.1.155
   Jegou A, 2013, NAT COMMUN, V4, DOI 10.1038/ncomms2888
   Kalluri R, 2006, NAT REV CANCER, V6, P392, DOI 10.1038/nrc1877
   Ketene AN, 2012, INTEGR BIOL-UK, V4, P540, DOI 10.1039/c2ib00168c
   Kim BK, 2014, HEPATOLOGY, V60, P1911, DOI 10.1002/hep.27389
   Lekka M, 1999, EUR BIOPHYS J BIOPHY, V28, P312, DOI 10.1007/s002490050213
   Lekka M, 2012, ARCH BIOCHEM BIOPHYS, V518, P151, DOI 10.1016/j.abb.2011.12.013
   Lelievre SA, 1998, P NATL ACAD SCI USA, V95, P14711, DOI 10.1073/pnas.95.25.14711
   Levental KR, 2009, CELL, V139, P891, DOI 10.1016/j.cell.2009.10.027
   Liao R, 2013, J EXP CLIN CANC RES, V32, DOI 10.1186/1756-9966-32-3
   Lim CT, 2006, J BIOMECH, V39, P195, DOI 10.1016/j.jbiomech.2004.12.008
   Liu WR, 2015, ONCOTARGET, V6, P846, DOI 10.18632/oncotarget.2749
   Liu WR, 2014, J EXP CLIN CANC RES, V33, DOI 10.1186/1756-9966-33-32
   McGrail DJ, 2014, J CELL SCI, V127, P2621, DOI 10.1242/jcs.144378
   Mouw JK, 2014, NAT MED, V20, P360, DOI 10.1038/nm.3497
   Peng YF, 2013, AUTOPHAGY, V9, P2056, DOI 10.4161/auto.26398
   Plodinec M, 2012, NAT NANOTECHNOL, V7, P757, DOI [10.1038/NNANO.2012.167, 10.1038/nnano.2012.167]
   Radotic K, 2012, BIOPHYS J, V103, P386, DOI 10.1016/j.bpj.2012.06.046
   Roduit C, 2009, BIOPHYS J, V97, P674, DOI 10.1016/j.bpj.2009.05.010
   Rotsch C, 1999, P NATL ACAD SCI USA, V96, P921, DOI 10.1073/pnas.96.3.921
   Sahai E, 2002, NAT REV CANCER, V2, P133, DOI 10.1038/nrc725
   Schuppan D, 2008, LANCET, V371, P838, DOI 10.1016/S0140-6736(08)60383-9
   Seewaldt V, 2014, NAT MED, V20, P332, DOI 10.1038/nm.3523
   Shi YH, 2008, HEPATOLOGY, V48, P497, DOI 10.1002/hep.22393
   Stolz M, 2009, NAT NANOTECHNOL, V4, P186, DOI [10.1038/nnano.2008.410, 10.1038/NNANO.2008.410]
   Suresh S, 2007, ACTA BIOMATER, V3, P413, DOI 10.1016/j.actbio.2007.04.002
   Swaminathan V, 2011, CANCER RES, V71, P5075, DOI 10.1158/0008-5472.CAN-11-0247
   Tang ZY, 2004, J CANCER RES CLIN, V130, P187, DOI 10.1007/s00432-003-0511-1
   Uehata M, 1997, NATURE, V389, P990, DOI 10.1038/40187
   Voorneveld PW, 2014, GASTROENTEROLOGY, V147, P196, DOI 10.1053/j.gastro.2014.03.052
   Wirtz D, 2011, NAT REV CANCER, V11, P512, DOI 10.1038/nrc3080
   Xia LM, 2012, J HEPATOL, V57, P600, DOI 10.1016/j.jhep.2012.04.020
   Zhang JG, 2014, PLOS ONE, V9, DOI 10.1371/journal.pone.0107661
   Zhou ZL, 2013, NANOMED-NANOTECHNOL, V9, P864, DOI 10.1016/j.nano.2013.04.001
NR 62
TC 47
Z9 50
U1 3
U2 69
PU ROYAL SOC CHEMISTRY
PI CAMBRIDGE
PA THOMAS GRAHAM HOUSE, SCIENCE PARK, MILTON RD, CAMBRIDGE CB4 0WF, CAMBS,
   ENGLAND
SN 2040-3364
EI 2040-3372
J9 NANOSCALE
JI Nanoscale
PY 2015
VL 7
IS 30
BP 12998
EP 13010
DI 10.1039/c5nr02192h
PG 13
WC Chemistry, Multidisciplinary; Nanoscience & Nanotechnology; Materials
   Science, Multidisciplinary; Physics, Applied
WE Science Citation Index Expanded (SCI-EXPANDED)
SC Chemistry; Science & Technology - Other Topics; Materials Science;
   Physics
GA CN7LE
UT WOS:000358615200026
PM 26168746
DA 2022-05-02
ER

PT J
AU Schielke, A
   Meurisse, N
   Lamproye, A
   Honore, P
   Delwaide, J
   Hustinx, R
   Detry, O
AF Schielke, A.
   Meurisse, N.
   Lamproye, A.
   Honore, P.
   Delwaide, J.
   Hustinx, R.
   Detry, O.
TI Selection criteria for liver transplantation in patients with
   hepatocellular carcinoma. Eastern and western experiences, and
   perspectives for the future
SO ACTA GASTRO-ENTEROLOGICA BELGICA
LA English
DT Review
ID EXPANDED CRITERIA; F-18-FDG PET/CT; MILAN CRITERIA; CANCER; RECURRENCE;
   EXPRESSION; GLYPICAN-3; EXPANSION; TUMORS
AB Ever since the initial description of the Milan criteria, used for selecting patients with hepatocellular carcinoma (HCC) for liver transplantation (LT), there has been a clear need to go further than solely morphological criteria. Tumours exceeding the Milan criteria, but presenting favourable biological behaviour, might still allow for comparable overall-and disease-free survivals after LT. As it is well established that the presence of microvascular invasion is a major factor that influences HCC recurrence after LT, several serum and tissue biomarkers in addition to imaging studies are attracting wider attention as more refined tools for selecting HCC patients for LT. A thorough review of the recent literature on the subject was conducted. In the future a combination of systemic inflammation markers, biomarkers and morphological criteria may be key to more accurate prediction of HCC recurrence after LT. This may allow LT in patients whose HCC tumours exceed the Milan criteria but have favourable biological behaviour. Further prospective studies are required in order to improve patient selection for transplantation in HCC and these could help a move towards more transparent and improved management.
C1 [Schielke, A.; Meurisse, N.; Honore, P.; Detry, O.] Univ Liege, Ctr Hosp Univ Liege, Dept Abdominal Surg & Transplantat, Sart Tilman B35, Liege, Belgium.
   [Lamproye, A.; Delwaide, J.] Univ Liege, Ctr Hosp Univ Liege, Dept Hepatogastroenterol, Liege, Belgium.
   [Hustinx, R.] Univ Liege, Ctr Hosp Univ Liege, Dept Nucl Med, Liege, Belgium.
RP Schielke, A (corresponding author), Univ Liege, Ctr Hosp Univ Liege, Dept Abdominal Surg & Transplantat, Sart Tilman B35, Liege, Belgium.
EM aaschielke@chuliege.be
RI Detry, Olivier/I-9333-2019
OI Detry, Olivier/0000-0002-9436-6673
CR Adler M, 2008, LIVER TRANSPLANT, V14, P526, DOI 10.1002/lt.21399
   Amado V, 2019, J HEPATOCELL CARCINO, V6, P1, DOI 10.2147/JHC.S174549
   Beckebaum S, 2008, TRANSPL P, V40, P3182, DOI 10.1016/j.transproceed.2008.08.034
   Bosch FX, 2004, GASTROENTEROLOGY, V127, pS5, DOI 10.1053/j.gastro.2004.09.011
   Castilla-Lievre MA, 2016, EUR J NUCL MED MOL I, V43, P852, DOI 10.1007/s00259-015-3241-0
   Cheng JW, 2014, PLOS ONE, V9, DOI 10.1371/journal.pone.0087011
   Cillo U, 2007, AM J TRANSPLANT, V7, P972, DOI 10.1111/j.1600-6143.2006.01719.x
   Cillo U, 2016, WORLD J GASTROENTERO, V22, P232, DOI 10.3748/wjg.v22.i1.232
   Citores MJ, 2019, WORLD J HEPATOL, V11, P50, DOI 10.4254/wjh.v11.i1.50
   D'Amico F, 2009, LIVER TRANSPLANT, V15, P1278, DOI 10.1002/lt.21842
   Detry O, 2017, TRANSPLANTATION, V101, P1953, DOI 10.1097/TP.0000000000001866
   Detry O, 2015, WORLD J GASTROENTERO, V21, P3049, DOI 10.3748/wjg.v21.i10.3049
   Duvoux C, 2012, GASTROENTEROLOGY, V143, P986, DOI 10.1053/j.gastro.2012.05.052
   Guiteau JJ, 2010, AM J TRANSPLANT, V10, P2092, DOI 10.1111/j.1600-6143.2010.03222.x
   Haug AR, 2017, Q J NUCL MED MOL IM, V61, P292, DOI 10.23736/S1824-4785.17.02994-6
   Herrero JI, 2001, LIVER TRANSPLANT, V7, P631, DOI 10.1053/jlts.2001.25458
   Jemal A, 2010, CANCER EPIDEM BIOMAR, V19, P1893, DOI 10.1158/1055-9965.EPI-10-0437
   Kakodkar R, 2012, INDIAN J SURG, V74, P100, DOI 10.1007/s12262-011-0387-2
   Kim JM, 2014, TRANSPL P, V46, P726, DOI 10.1016/j.transproceed.2013.11.037
   Kim SH, 2016, HEPATOL SURG NUTR, V5, P461, DOI 10.21037/hbsn.2016.11.05
   Kneteman NM, 2004, LIVER TRANSPLANT, V10, P1301, DOI 10.1002/lt.20237
   Kornberg A, 2009, TRANSPL P, V41, P2561, DOI 10.1016/j.transproceed.2009.06.115
   Kornberg A, 2017, SCI REP-UK, V7, DOI 10.1038/s41598-017-14430-9
   Mazzaferro V, 1996, NEW ENGL J MED, V334, P693, DOI 10.1056/NEJM199603143341104
   Mazzaferro V, 2009, LANCET ONCOL, V10, P35, DOI 10.1016/S1470-2045(08)70284-5
   Menon KV, 2014, ALIMENT PHARM THER, V40, P893, DOI 10.1111/apt.12922
   Onaca N, 2007, LIVER TRANSPLANT, V13, P391, DOI 10.1002/lt.21095
   Parkin DM, 2005, CA-CANCER J CLIN, V55, P74, DOI 10.3322/canjclin.55.2.74
   Qi XS, 2016, ONCOTARGET, V7, P45283, DOI 10.18632/oncotarget.9942
   Roayaie S, 2002, ANN SURG, V235, P533, DOI 10.1097/00000658-200204000-00012
   Shimamura T, 2019, TRANSPL INT, V32, P356, DOI 10.1111/tri.13391
   Shirakawa H, 2009, CANCER SCI, V100, P1403, DOI 10.1111/j.1349-7006.2009.01206.x
   Soejima Y, 2007, TRANSPLANTATION, V83, P893, DOI 10.1097/01.tp.0000259015.46798.ec
   Takada Y, 2007, DIGEST DIS, V25, P299, DOI 10.1159/000106908
   Todo S, 2007, LIVER TRANSPLANT, V13, pS48, DOI 10.1002/lt.21334
   Xu ZG, 2018, BIOMARK MED, V12, P189, DOI 10.2217/bmm-2017-0307
   Yang K, 2016, TRANSPL P, V48, P3317, DOI 10.1016/j.transproceed.2016.08.050
   Yang SH, 2007, SURGERY, V141, P598, DOI 10.1016/j.surg.2006.11.006
   Yao FY, 2001, HEPATOLOGY, V33, P1394, DOI 10.1053/jhep.2001.24563
   Yorita K, 2011, LIVER INT, V31, P120, DOI 10.1111/j.1478-3231.2010.02359.x
   Zhai B, 2008, WORLD J GASTROENTERO, V14, P5665, DOI 10.3748/wjg.14.5665
   Zhao YZ, 2017, ONCOTARGET, V8, P22854, DOI 10.18632/oncotarget.15281
   Zheng SS, 2008, TRANSPLANTATION, V85, P1726, DOI 10.1097/TP.0b013e31816b67e4
NR 43
TC 3
Z9 3
U1 1
U2 1
PU UNIV CATHOLIQUE LOUVAIN-UCL
PI BRUSSELS
PA CLIN UNIV SAINT LUC, AVE HIPPOCRATE 10, BRUSSELS, B-1200, BELGIUM
SN 1784-3227
J9 ACTA GASTRO-ENT BELG
JI Acta Gastro-Enterol. Belg.
PD APR-JUN
PY 2019
VL 82
IS 2
BP 314
EP 318
PG 5
WC Gastroenterology & Hepatology
WE Science Citation Index Expanded (SCI-EXPANDED)
SC Gastroenterology & Hepatology
GA IH1KY
UT WOS:000474250900012
PM 31314194
DA 2022-05-02
ER

PT J
AU Ammendola, M
   Sacco, R
   Sammarco, G
   Piardi, T
   Zuccala, V
   Patruno, R
   Zullo, A
   Zizzo, N
   Nardo, B
   Marech, I
   Crovace, A
   Gadaleta, CD
   Pessaux, P
   Ranieri, G
AF Ammendola, Michele
   Sacco, Rosario
   Sammarco, Giuseppe
   Piardi, Tullio
   Zuccala, Valeria
   Patruno, Rosa
   Zullo, Alessandra
   Zizzo, Nicola
   Nardo, Bruno
   Marech, Ilaria
   Crovace, Alberto
   Gadaleta, Cosmo Damiano
   Pessaux, Patrick
   Ranieri, Girolamo
TI Mast cells positive to tryptase, endothelial cells positive to
   protease-activated receptor-2, and microvascular density correlate among
   themselves in hepatocellular carcinoma patients who have undergone
   surgery
SO ONCOTARGETS AND THERAPY
LA English
DT Article
DE tumour angiogenesis; stromal cells; translational research
ID BREAST-CANCER; COLORECTAL-CANCER; IN-VIVO; ANGIOGENESIS; EXPRESSION;
   TRYPSIN; GROWTH; PROLIFERATION; INVASION; TARGET
AB Background: Mast cells (MCs) can stimulate angiogenesis, releasing several proangiogenic cytokines stored in their cytoplasm. In particular MCs can release tryptase, a potent in vivo and in vitro proangiogenic factor via proteinase-activated receptor-2 (PAR-2) activation and mitogen-activated protein kinase phosphorylation. Nevertheless, no data are available concerning the relationship between MC density positive to tryptase (MCDPT), endothelial cells positive to PAR-2 forming microvascular density (PAR-2-MVD), and classical MVD (C-MVD) in hepatocellular carcinoma (HCC) angiogenesis. This study analyzed the correlation between MCDPT, PAR-2-MVD, and C-MVD, each correlated to the others and to the main clinicopathological features, in early HCC patients who underwent surgery.
   Methods: A series of 53 HCC patients with early stage (stage 0 according to the Barcelona Clinic Liver Cancer Staging Classification) were selected and then underwent surgery. Tumor tissue samples were evaluated by means of immunohistochemistry and image analysis methods in terms of number of MCDPT, PAR-2-MVD, and C-MVD.
   Results: A significant correlation between MCDPT, PAR-2-MVD, and C-MVD groups, each correlated to the others, was found by Pearson t-test analysis (r ranged from 0.67 to 0.81; P-value ranged from 0.01 to 0.03). No other significant correlation was found.
   Conclusion: Our in vivo pilot data suggest that MCDPT and PAR-2-MVD may play a role in HCC angiogenesis and could be further evaluated as a target of antiangiogenic therapy.
C1 [Ammendola, Michele; Sacco, Rosario; Sammarco, Giuseppe; Zullo, Alessandra] Univ Catanzaro, Magna Graecia Med Sch, Dept Med & Surg Sci, Gen Surg Unit, Catanzaro, Italy.
   [Piardi, Tullio] Univ Reims, Hop Robert Debre, Ctr Hosp Univ Reims, Dept Gen Digest & Endocrine Surg, Reims, France.
   [Zuccala, Valeria] Univ Catanzaro, Magna Graecia Med Sch, Dept Hlth Sci, Pathol Unit, Catanzaro, Italy.
   [Patruno, Rosa; Zizzo, Nicola] Univ Aldo Moro, Sch Vet Med, Chair Pathol, Bari, Italy.
   [Nardo, Bruno] Univ Bologna, S Orsola Hosp, Dept Med & Surg Sci, Bologna, Italy.
   [Marech, Ilaria; Gadaleta, Cosmo Damiano; Ranieri, Girolamo] Natl Canc Res Ctr Giovanni Paolo II, Integrated Sect Translat Med Oncol, Intervent Radiol Unit, Viale Orazio Flacco, I-70124 Bari, Italy.
   [Crovace, Alberto] Univ Aldo Moro, Sch Vet Med, Depat Emergency & Organ Transplantat DETO, Bari, Italy.
   [Pessaux, Patrick] Univ Strasbourg, Inst Minimally Invas Image Guided Surg, IRCAIRCAD IHIHU Mix Surg, Gen Digest & Endocrine Surg,Hepatobiliary & Pancr, Strasbourg, France.
RP Ranieri, G (corresponding author), Natl Canc Res Ctr Giovanni Paolo II, Integrated Sect Translat Med Oncol, Intervent Radiol Unit, Viale Orazio Flacco, I-70124 Bari, Italy.
EM giroran@tiscalinet.it
RI Ranieri, Girolamo/AAJ-7929-2020; Marech, Ilaria/AAI-3779-2020; Gadaleta,
   Cosmo Damiano/AAJ-8712-2020; Sammarco, Giuseppe/ABG-8058-2020; Crovace,
   Alberto M/K-1803-2018; crovace, antonio/K-6375-2016
OI Ranieri, Girolamo/0000-0002-7952-694X; Sammarco,
   Giuseppe/0000-0003-2898-9626; Crovace, Alberto M/0000-0002-5908-6641;
   NICOLA, ZIZZO/0000-0002-1434-415X; Piardi, Tullio/0000-0001-6704-3206;
   Gadaleta, Cosmo Damiano/0000-0003-2398-691X; crovace,
   antonio/0000-0002-1391-339X
CR Ammendola M, 2015, INT J MOL SCI, V16, P3237, DOI 10.3390/ijms16023237
   Ammendola M, 2014, BIOMED RES INT, V2014, DOI 10.1155/2014/154702
   Ammendola M, 2014, GASTROENT RES PRACT, V2014, DOI 10.1155/2014/951957
   Ammendola M, 2014, PLOS ONE, V9, DOI 10.1371/journal.pone.0099512
   Ammendola M, 2013, GASTROENT RES PRACT, V2013, DOI 10.1155/2013/703163
   Ammendola M, 2013, ONCOLOGY-BASEL, V85, P111, DOI 10.1159/000351145
   Ammendola M, 2013, UPDATES SURG-ITALY, V65, P53, DOI 10.1007/s13304-012-0183-y
   Bhattacharyya SP, 1998, J LEUKOCYTE BIOL, V63, P337, DOI 10.1002/jlb.63.3.337
   Blair RJ, 1997, J CLIN INVEST, V99, P2691, DOI 10.1172/JCI119458
   Chang LH, 2013, AM J PATHOL, V183, P566, DOI 10.1016/j.ajpath.2013.04.022
   Darmoul D, 2001, BRIT J CANCER, V85, P772, DOI 10.1054/bjoc.2001.1976
   Donato G, 2014, ONCOL LETT, V8, P379, DOI 10.3892/ol.2014.2104
   Erba F, 2001, BIOCHEM PHARMACOL, V61, P271, DOI 10.1016/S0006-2952(00)00550-5
   Fajardo I, 2003, J IMMUNOL, V171, P1493, DOI 10.4049/jimmunol.171.3.1493
   Forner A, 2010, SEMIN LIVER DIS, V30, P61, DOI 10.1055/s-0030-1247133
   Gadaleta CD, 2011, CRIT REV ONCOL HEMAT, V80, P40, DOI 10.1016/j.critrevonc.2010.10.005
   Goffredo V, 2013, MOL CLIN ONCOL, V1, P385, DOI 10.3892/mco.2013.59
   Graf D, 2014, EUR J INTERN MED, V25, P430, DOI 10.1016/j.ejim.2014.03.001
   Grizzi F, 2003, WORLD J GASTROENTERO, V9, P1469, DOI 10.3748/wjg.v9.i7.1469
   Gulubova M, 2009, J GASTROEN HEPATOL, V24, P1265, DOI 10.1111/j.1440-1746.2007.05009.x
   Humbert M, 2010, PLOS ONE, V5, DOI 10.1371/journal.pone.0009430
   Itoh Y, 2005, J PHARMACOL SCI, V97, P14, DOI 10.1254/jphs.FMJ04005X3
   Kaufmann R, 2011, J CANCER RES CLIN, V137, P965, DOI 10.1007/s00432-010-0961-1
   Liu Y, 2006, BIOCHEM BIOPH RES CO, V344, P1263, DOI 10.1016/j.bbrc.2006.04.005
   Loffredo S, 2014, CHEM IMMUNOL ALLERGY, V99, P15, DOI 10.1159/000353316
   Maida M, 2014, WORLD J GASTROENTERO, V20, P4141, DOI 10.3748/wjg.v20.i15.4141
   Malfettone A, 2013, J CELL MOL MED, V17, P1025, DOI 10.1111/jcmm.12073
   Marech I, 2015, CANC LETT
   Marech I, 2014, BMC CANCER, V14, DOI 10.1186/1471-2407-14-534
   Marech I, 2014, WORLD J GASTROENTERO, V20, P8910, DOI 10.3748/wjg.v20.i27.8910
   Marech I, 2014, CRIT REV ONCOL HEMAT, V91, P98, DOI 10.1016/j.critrevonc.2013.12.011
   Marone G, 2016, EUR J PHARMACOL, V778, P146, DOI 10.1016/j.ejphar.2015.03.088
   Masuzaki R, 2010, J HEPATO-BIL-PAN SCI, V17, P440, DOI 10.1007/s00534-009-0240-1
   Matej R, 2007, PHYSIOL RES, V56, P475, DOI 10.33549/physiolres.930959
   Minguez B, 2011, DIS MARKERS, V31, P181, DOI [10.1155/2011/310675, 10.3233/DMA-2011-0841]
   Mori S, 2003, J PHARMACOL SCI, V92, P420
   Morris DR, 2006, CANCER RES, V66, P307, DOI 10.1158/0008-5472.CAN-05-1735
   Norrby K, 2002, APMIS, V110, P355, DOI 10.1034/j.1600-0463.2002.100501.x
   Rahbari NN, 2011, ANN SURG, V253, P453, DOI 10.1097/SLA.0b013e31820d944f
   Ranieri G, 2007, J CELL MOL MED, V11, P362, DOI 10.1111/j.1582-4934.2007.00007.x
   Ranieri G, 2009, INT J ONCOL, V35, P115, DOI 10.3892/ijo_00000319
   Rasmussen JG, 2012, PLOS ONE, V7, DOI 10.1371/journal.pone.0046087
   Ribatti D, 2015, EXP CELL RES, V332, P157, DOI 10.1016/j.yexcr.2014.11.014
   Ribatti D, 2011, INT J DEV BIOL, V55, P99, DOI 10.1387/ijdb.103138dr
   Rickard A, 2005, AM J PHYSIOL-RENAL, V288, pF714, DOI 10.1152/ajprenal.00288.2004
   Soreide K, 2006, J PATHOL, V209, P147, DOI 10.1002/path.1999
   STACK MS, 1994, J BIOL CHEM, V269, P9416
   Terada T, 2000, J HEPATOL, V33, P961, DOI 10.1016/S0168-8278(00)80129-4
   Theoharides TC, 2004, TRENDS IMMUNOL, V25, P235, DOI 10.1016/j.it.2004.02.013
   Uusitalo-Jarvinen H, 2007, ARTERIOSCL THROM VAS, V27, P1456, DOI 10.1161/ATVBAHA.107.142539
   Visciano C, 2015, INT J ENDOCRINOL, V2015, DOI 10.1155/2015/705169
   Wasiuk A, 2009, CLIN EXP IMMUNOL, V155, P140, DOI 10.1111/j.1365-2249.2008.03840.x
   Zhang XT, 2013, EXP MOL PATHOL, V94, P91, DOI 10.1016/j.yexmp.2012.08.005
NR 53
TC 11
Z9 12
U1 0
U2 3
PU DOVE MEDICAL PRESS LTD
PI ALBANY
PA PO BOX 300-008, ALBANY, AUCKLAND 0752, NEW ZEALAND
SN 1178-6930
J9 ONCOTARGETS THER
JI OncoTargets Ther.
PY 2016
VL 9
BP 4465
EP 4471
DI 10.2147/OTT.S105368
PG 7
WC Biotechnology & Applied Microbiology; Oncology
WE Science Citation Index Expanded (SCI-EXPANDED)
SC Biotechnology & Applied Microbiology; Oncology
GA DR7DQ
UT WOS:000380060600002
PM 27499640
OA Green Published, Green Submitted, gold
DA 2022-05-02
ER

PT J
AU Atyah, M
   Zhou, CH
   Zhou, Q
   Chen, WY
   Weng, JL
   Wang, PC
   Shi, Y
   Dong, QZ
   Ren, N
AF Atyah, Manar
   Zhou, Chenhao
   Zhou, Qiang
   Chen, Wanyong
   Weng, Jialei
   Wang, Pengcheng
   Shi, Yi
   Dong, Qiongzhu
   Ren, Ning
TI The Age-Specific Features and Clinical Significance of NRF2 and MAPK10
   Expression in HCC Patients
SO INTERNATIONAL JOURNAL OF GENERAL MEDICINE
LA English
DT Article
DE NRF2; MAPK10; hepatocellular carcinoma; oxidative stress; aging
ID HEPATOCELLULAR-CARCINOMA; COLORECTAL-CANCER; HEPATIC RESECTION;
   ELDERLY-PATIENTS; WIKIPATHWAYS; RESISTANCE; PATHWAY; GENES; REDOX
AB Background: Nuclear factor (erythroid-derived 2)-like 2 (NRF2) functions decline with age; however, cancer cells can hijack its pathways to ensure survival and aggressiveness. Yet, the role of NRF2 in hepatocellular carcinoma (HCC) is rarely investigated in an age-specific manner. This study investigates the expression of NRF2 and its activator (MAPK10) in different age groups of HCC patients, in addition to the age-specific features of NRF2 and MAPK10 interaction and their clinical significance.
   Methods: Tumor and near-tumor tissue samples of 181 HCC patients were used to complete a protein expression analysis of NRF2 and MAPK10. Patients' survival and clinical data were collected for clinical analysis. Global databases (TCGA, ICGC) were used to collect MAPK10 genetic mutation and mRNA expression data in patients with HCC, colorectal, stomach, and pancreatic cancers.
   Results: Our findings revealed an increase in NRF2 protein expression but only in younger HCC patients, along with a decline in MAPK10 ability to activate NRF2 in older patients. We also found an increased MAPK10 genetic mutation rate and decreased mRNA expression in older patients. Low MAPK10 and NRF2 expression levels were associated with shorter survival and poorer prognosis due to positive correlation with microvascular invasion, tumor thrombus, elevated AFP levels, and larger tumor size.
   Conclusion: NRF2 expression and oxidative stress mechanism in HCC patients are influenced by age. This magnifies the need to consider patients' age in treatment strategies and guidelines and re-evaluates the application of studies' age-standardized findings in older patients who are usually excluded from relevant research.
C1 [Atyah, Manar; Zhou, Chenhao; Zhou, Qiang; Chen, Wanyong; Weng, Jialei; Wang, Pengcheng; Ren, Ning] Fudan Univ, Dept Liver Surg, Liver Canc Inst, Zhongshan Hosp, Shanghai 200032, Peoples R China.
   [Atyah, Manar; Zhou, Chenhao; Zhou, Qiang; Chen, Wanyong; Weng, Jialei; Wang, Pengcheng; Ren, Ning] Fudan Univ, Key Lab Carcinogenesis & Canc Invas, Minist Educ, Shanghai 200032, Peoples R China.
   [Shi, Yi] Fudan Univ, Zhongshan Hosp, Biomed Res Ctr, Shanghai 200032, Peoples R China.
   [Dong, Qiongzhu; Ren, Ning] Fudan Univ, Inst Fudan Minhang Acad Hlth Syst, Shanghai 201199, Peoples R China.
   [Dong, Qiongzhu; Ren, Ning] Fudan Univ, Key Lab Whole Period Monitoring & Precise Interve, Minhang Hosp & AHS, Shanghai 201199, Peoples R China.
   [Dong, Qiongzhu] Fudan Univ, Inst Biomed Sci, Shanghai 200032, Peoples R China.
RP Ren, N (corresponding author), Fudan Univ, Dept Liver Surg, Liver Canc Inst, Zhongshan Hosp, Shanghai 200032, Peoples R China.; Ren, N (corresponding author), Fudan Univ, Key Lab Carcinogenesis & Canc Invas, Minist Educ, Shanghai 200032, Peoples R China.; Dong, QZ (corresponding author), Fudan Univ, Inst Fudan Minhang Acad Hlth Syst, Shanghai 201199, Peoples R China.; Dong, QZ (corresponding author), Fudan Univ, Key Lab Whole Period Monitoring & Precise Interve, Minhang Hosp & AHS, Shanghai 201199, Peoples R China.
EM qzhdong@fudan.edu.cn; ren.ning@zs-hospital.sh.cn
FU National Natural Science Foundation of ChinaNational Natural Science
   Foundation of China (NSFC) [82073208, 82103521]; Special Foundation for
   Science and Technology Basic Research Program [2019FY101103]; Shanghai
   Sailing Program [21YF1407500]; Shanghai Shen Kang Hospital Development
   Center new frontier technology joint project [SHDC12021109]; China
   Postdoctoral Science FoundationChina Postdoctoral Science Foundation
   [2021M690674]
FX This work was supported by grants from the National Natural Science
   Foundation of China (82073208, 82103521), the Special Foundation for
   Science and Technology Basic Research Program (2019FY101103) the
   Shanghai Sailing Program (21YF1407500), the Shanghai Shen Kang Hospital
   Development Center new frontier technology joint project (SHDC12021109),
   and the China Postdoctoral Science Foundation (2021M690674).
CR Akinyemiju T, 2017, JAMA ONCOL, V3, P1683, DOI 10.1001/jamaoncol.2017.3055
   [Anonymous], 2017, LANCET ONCOL, V18, P413, DOI 10.1016/S1470-2045(17)30202-4
   Bak MJ, 2016, J GINSENG RES, V40, P423, DOI 10.1016/j.jgr.2016.07.003
   Bray F, 2018, CA-CANCER J CLIN, V68, P394, DOI 10.3322/caac.21492
   Cerami E, 2012, CANCER DISCOV, V2, P401, DOI 10.1158/2159-8290.CD-12-0095
   Cheng ML, 2015, HEPATOB PANCREAT DIS, V14, P485, DOI 10.1016/S1499-3872(15)60425-8
   Dodson M, 2019, ANNU REV PHARMACOL, V59, P555, DOI 10.1146/annurev-pharmtox-010818-021856
   Done AJ, 2016, FREE RADICAL BIO MED, V96, P130, DOI 10.1016/j.freeradbiomed.2016.04.024
   European Assoc Study Liver, 2018, J HEPATOL, V69, P154, DOI 10.1016/j.jhep.2018.03.018
   Gao JJ, 2013, SCI SIGNAL, V6, DOI 10.1126/scisignal.2004088
   Gouverneur A, 2018, J GERIATR ONCOL, V9, P15, DOI 10.1016/j.jgo.2017.08.001
   Hayes JD, 2014, TRENDS BIOCHEM SCI, V39, P199, DOI 10.1016/j.tibs.2014.02.002
   Heimbach JK, 2018, HEPATOLOGY, V67, P358, DOI 10.1002/hep.29086
   Hiramoto K, 2014, CANCER PREV RES, V7, P835, DOI 10.1158/1940-6207.CAPR-14-0094
   Hu Bo, 2021, Genomics Proteomics Bioinformatics, DOI 10.1016/j.gpb.2021.03.001
   Inra JA, 2015, DIGEST DIS SCI, V60, P722, DOI 10.1007/s10620-014-3464-0
   Jaiswal AK, 2000, FREE RADICAL BIO MED, V29, P254, DOI 10.1016/S0891-5849(00)00306-3
   Jang HY, 2020, MEDICINA-LITHUANIA, V56, DOI 10.3390/medicina56060268
   Kitamura H, 2018, CANCER SCI, V109, P900, DOI 10.1111/cas.13537
   Lewis KN, 2015, P NATL ACAD SCI USA, V112, P3722, DOI 10.1073/pnas.1417566112
   Lopez-Otin C, 2013, CELL, V153, P1194, DOI 10.1016/j.cell.2013.05.039
   Maj T, 2017, NAT IMMUNOL, V18, P1332, DOI 10.1038/ni.3868
   Martens M, 2021, NUCLEIC ACIDS RES, V49, pD613, DOI 10.1093/nar/gkaa1024
   Martinez VD, 2015, HEAD NECK-J SCI SPEC, V37, P727, DOI 10.1002/hed.23663
   Mauri G, 2019, MOL ONCOL, V13, P109, DOI 10.1002/1878-0261.12417
   Murphy Caitlin C, 2019, Curr Gastroenterol Rep, V21, P28, DOI 10.1007/s11894-019-0695-4
   Ng KK, 2005, ANN SURG ONCOL, V12, P364, DOI 10.1245/ASO.2005.06.004
   Nozawa A, 2015, SURG TODAY, V45, P851, DOI 10.1007/s00595-014-0994-1
   Oishi K, 2014, WORLD J GASTROENTERO, V20, P15028, DOI 10.3748/wjg.v20.i41.15028
   Patel Swati G, 2018, Curr Gastroenterol Rep, V20, P15, DOI 10.1007/s11894-018-0618-9
   Pilleron S, 2021, INT J CANCER, V148, P601, DOI 10.1002/ijc.33232
   Poon RTP, 2002, ANN SURG, V235, P373, DOI 10.1097/00000658-200203000-00009
   Raghunath A, 2018, CANCERS, V10, DOI 10.3390/cancers10120481
   Reddy NM, 2007, PHYSIOL GENOMICS, V32, P74, DOI 10.1152/physiolgenomics.00126.2007
   Romero R, 2017, NAT MED, V23, P1362, DOI 10.1038/nm.4407
   Satoh H, 2010, CARCINOGENESIS, V31, P1833, DOI 10.1093/carcin/bgq105
   Schmidlin CJ, 2019, FREE RADICAL BIO MED, V134, P702, DOI 10.1016/j.freeradbiomed.2019.01.016
   Shibata T, 2011, NEOPLASIA, V13, P864, DOI 10.1593/neo.11750
   Slenter DN, 2018, NUCLEIC ACIDS RES, V46, pD661, DOI 10.1093/nar/gkx1064
   Song M, 2019, CLIN GASTROENTEROL H, V17, P275, DOI 10.1016/j.cgh.2018.07.012
   Suh JH, 2004, P NATL ACAD SCI USA, V101, P3381, DOI 10.1073/pnas.0400282101
   Tseng CK, 2017, ANTIVIR RES, V146, P191, DOI 10.1016/j.antiviral.2017.09.010
   Uhlen M, 2017, SCIENCE, V357, P660, DOI 10.1126/science.aan2507
   Uhlen M, 2015, SCIENCE, V347, DOI 10.1126/science.1260419
   United Nations Department of Economic and Social Affairs Population Division, 2019, WORLD POPULATION PRO
   Wu CC, 2019, SCI CHINA LIFE SCI, V62, P640, DOI 10.1007/s11427-018-9461-5
   Zhang JJ, 2011, DATABASE-OXFORD, DOI [10.1155/2011/958381, 10.1093/database/bar026]
   Zhang JJ, 2019, NAT BIOTECHNOL, V37, P367, DOI 10.1038/s41587-019-0055-9
   Zhang MX, 2015, BMC CANCER, V15, DOI 10.1186/s12885-015-1541-1
   Zhang Siwei, 2014, Zhonghua Yu Fang Yi Xue Za Zhi, V48, P355
NR 50
TC 0
Z9 0
U1 1
U2 1
PU DOVE MEDICAL PRESS LTD
PI ALBANY
PA PO BOX 300-008, ALBANY, AUCKLAND 0752, NEW ZEALAND
EI 1178-7074
J9 INT J GEN MED
JI Int. J. Gen. Med.
PY 2022
VL 15
BP 737
EP 748
DI 10.2147/IJGM.S351263
PG 12
WC Medicine, General & Internal
WE Science Citation Index Expanded (SCI-EXPANDED)
SC General & Internal Medicine
GA YL7MW
UT WOS:000746073500002
PM 35082522
OA gold, Green Published
DA 2022-05-02
ER

PT J
AU Shen, JY
   Dai, JL
   Zhang, Y
   Xie, F
   Yu, Y
   Li, CA
   Wen, TF
AF Shen, Junyi
   Dai, Junlong
   Zhang, Yu
   Xie, Fei
   Yu, Yu
   Li, Chuan
   Wen, Tianfu
TI Baseline HBV-DNA load plus AST/ALT ratio predicts prognosis of
   HBV-related hepatocellular carcinoma after hepatectomy: A multicentre
   study
SO JOURNAL OF VIRAL HEPATITIS
LA English
DT Article
DE AST; ALT ratio; HBV-DNA; hepatectomy; hepatocellular carcinoma;
   prognosis
ID ALANINE AMINOTRANSFERASE RATIO; CURATIVE RESECTION; CHRONIC HEPATITIS;
   EARLY RECURRENCE; FREE SURVIVAL; ASPARTATE; CIRRHOSIS; DISEASE; POOR;
   RISK
AB Hepatitis B viral (HBV) load and hepatic enzymes play a critical role in hepatocellular carcinoma (HCC) development. However, the clinical significance of these in HBV-related HCC patients after hepatectomy remains unclear. In this study, we analysed 1,940 HBV-related HCC patients who underwent hepatectomy from four hospitals in west China. Risk classification was constructed based on baseline HBV-DNA load and AST/ALT ratio. Based on the HBV-DNA load and AST/ALT ratio classification, four types with distinguishable prognoses were established. Type 1 patients had the best prognosis with 5-year overall survival (OS) of 69.8%, followed by type 2 and type 3 patients, whereas type 4 patients had the worst prognosis with 5-year OS of 42.7%. Similarly, the four types had statistically different recurrence-free survival. This classification was significantly associated with HCC recurrence (hazard ratio [HR]:1.492, p < .001) and long-term survival (HR: 1.574, p = .001). Pathologically, type 4 correlated with more advanced tumours considering tumour size and microvascular invasion than those in type 1, 2, or 3. Moreover, type 4 patients had more severe hepatic inflammation in underlying liver. Conversely, type 1 patients had an active tumour immune microenvironment as indicated by more CD8+ T cell infiltration and less PD-L1 expression. In conclusion, the classfication based on baseline HBV-DNA load and AST/ALT ratio could effectively stratify HBV-related HCC patients with distinguishable prognoses after hepatectomy.
C1 [Shen, Junyi; Dai, Junlong; Li, Chuan; Wen, Tianfu] Sichuan Univ, West China Hosp, Dept Liver Surg, Chengdu, Peoples R China.
   [Shen, Junyi; Dai, Junlong; Li, Chuan; Wen, Tianfu] Sichuan Univ, West China Hosp, Liver Transplantat Ctr, Chengdu, Peoples R China.
   [Shen, Junyi; Wen, Tianfu] Sichuan Univ, West China Hosp, Frontiers Sci Ctr Dis Related Mol Network, Lab Liver Transplantat, Chengdu, Peoples R China.
   [Shen, Junyi] Sichuan Univ, West China Hosp, Inst Clin Pathol, Chengdu, Peoples R China.
   [Zhang, Yu] Chinese Acad Sci, Sichuan Prov Peoples Hosp, Dept Hepatobiliary Surg, Chengdu, Peoples R China.
   [Xie, Fei] First Peoples Hosp Neijiang City, Dept Hepatobiliary & Pancreat Surg, Neijiang, Peoples R China.
   [Yu, Yu] Second Peoples Hosp Yibin, Dept Hepatobiliary & Pancreat Surg, Yibin, Peoples R China.
RP Wen, TF (corresponding author), Sichuan Univ, West China Hosp, Chengdu 610041, Sichuan, Peoples R China.
EM cdwentianfu@126.com
FU National Natural Science Foundation of ChinaNational Natural Science
   Foundation of China (NSFC) [82070625, 81900576]; Science and Technology
   Project of Chengdu [2019-YF05-00302-SN]; State Key Scientific and
   Technological Research Programmes [2017ZX10203207-003-0020]; West China
   Hospital, Sichuan UniversitySichuan University [2020HXBH069]
FX This study was supported by the grants from the National Natural Science
   Foundation of China (82070625, 81900576), the Science and Technology
   Project of Chengdu (2019-YF05-00302-SN) and the State Key Scientific and
   Technological Research Programmes (2017ZX10203207--003-0020), and the
   Post-Doctor Research Project, West China Hospital, Sichuan
   University(2020HXBH069).
CR Calderaro J, 2016, HEPATOLOGY, V64, P2038, DOI 10.1002/hep.28710
   Chen JL, 2016, CHIN J CANCER, V35, DOI 10.1186/s40880-016-0089-z
   Coffelt SB, 2014, NATURE, V507, P48, DOI 10.1038/nature13062
   Gabrielson A, 2016, CANCER IMMUNOL RES, V4, P419, DOI 10.1158/2326-6066.CIR-15-0110
   Kaida T, 2017, HEPATOL RES, V47, P991, DOI 10.1111/hepr.12835
   Kang I, 2021, ANN SURG, V274, pE1170, DOI 10.1097/SLA.0000000000003781
   Kao JH, 2020, ALIMENT PHARM THER, V52, P1540, DOI 10.1111/apt.16097
   Levrero M, 2016, J HEPATOL, V64, pS84, DOI 10.1016/j.jhep.2016.02.021
   Lim KC, 2011, ANN SURG, V254, P108, DOI 10.1097/SLA.0b013e31821ad884
   Motomura T, 2013, J HEPATOL, V58, P58, DOI 10.1016/j.jhep.2012.08.017
   Nyblom H, 2007, LIVER INT, V27, P694, DOI 10.1111/j.1478-3231.2007.01471.x
   Park GJH, 2000, J GASTROEN HEPATOL, V15, P386, DOI 10.1046/j.1440-1746.2000.02172.x
   Qu LS, 2010, J GASTROINTEST SURG, V14, P1111, DOI 10.1007/s11605-010-1211-1
   Riordan JD, 2018, HEPATOLOGY, V67, P924, DOI 10.1002/hep.29565
   Sanai FM, 2008, LIVER INT, V28, P1011, DOI 10.1111/j.1478-3231.2008.01733.x
   SCHEUER PJ, 1991, J HEPATOL, V13, P372, DOI 10.1016/0168-8278(91)90084-O
   Shen J, 2018, J VIRAL HEPATITIS, V25, P1057, DOI 10.1111/jvh.12911
   Sheth SG, 1998, AM J GASTROENTEROL, V93, P44, DOI 10.1111/j.1572-0241.1998.044_c.x
   Siegel RL, 2019, CA-CANCER J CLIN, V69, P7, DOI 10.3322/caac.21551
   Sohn W, 2014, ANN SURG ONCOL, V21, P2429, DOI 10.1245/s10434-014-3621-x
   Sun HC, 2007, J HEPATOL, V47, P684, DOI 10.1016/j.jhep.2007.06.019
   Ustundag Y, 2000, NEPHROL DIAL TRANSPL, V15, P1716, DOI 10.1093/ndt/15.10.1716
   Wang FS, 2014, HEPATOLOGY, V60, P2099, DOI 10.1002/hep.27406
   Wang ZX, 2015, HEPATOB PANCREAT DIS, V14, P178, DOI 10.1016/S1499-3872(15)60353-8
   WILLIAMS ALB, 1988, GASTROENTEROLOGY, V95, P734, DOI 10.1016/S0016-5085(88)80022-2
   Yang T, 2012, EJSO-EUR J SURG ONC, V38, P683, DOI 10.1016/j.ejso.2012.04.010
NR 26
TC 1
Z9 1
U1 2
U2 11
PU WILEY
PI HOBOKEN
PA 111 RIVER ST, HOBOKEN 07030-5774, NJ USA
SN 1352-0504
EI 1365-2893
J9 J VIRAL HEPATITIS
JI J. Viral Hepatitis
PD NOV
PY 2021
VL 28
IS 11
BP 1587
EP 1596
DI 10.1111/jvh.13606
EA SEP 2021
PG 10
WC Gastroenterology & Hepatology; Infectious Diseases; Virology
WE Science Citation Index Expanded (SCI-EXPANDED)
SC Gastroenterology & Hepatology; Infectious Diseases; Virology
GA WH4RR
UT WOS:000696979800001
PM 34464991
DA 2022-05-02
ER

PT J
AU Vitale, A
   Peck-Radosavljevic, M
   Giannini, EG
   Vibert, E
   Sieghart, W
   Van Poucke, S
   Pawlik, TM
AF Vitale, Alessandro
   Peck-Radosavljevic, Markus
   Giannini, Edoardo G.
   Vibert, Eric
   Sieghart, Wolfgang
   Van Poucke, Sven
   Pawlik, Timothy M.
TI Personalized treatment of patients with very early hepatocellular
   carcinoma
SO JOURNAL OF HEPATOLOGY
LA English
DT Review
DE Very early hepatocellular carcinoma; Evidence based treatment;
   Personalized approach; Ablation; Liver transplantation; Liver resection
ID PERCUTANEOUS RADIOFREQUENCY ABLATION; POSTHEPATECTOMY LIVER-FAILURE;
   LONG-TERM EFFECTIVENESS; HEPATIC RESECTION; SURVIVAL BENEFIT; SURGICAL
   RESECTION; PARTIAL-HEPATECTOMY; PORTAL-HYPERTENSION; COST-EFFECTIVENESS;
   2 CM
AB Hepatocellular carcinoma (HCC), in its very early stage, is heterogeneous both in terms of liver function (i.e., presence or absence of portal hypertension, model for end-stage liver disease score, Child-Pugh score 5 or 6, bilirubin level) and tumor characteristics (i.e., location, alpha-fetoprotein values, pathological features such as microvascular invasion, tumor grade and satellitosis).
   Existing evidence in comparing different curative options for patients with very early HCC is poor due to small sample sizes and lack of solid subgroup analyses. Large observational studies are available, with the potential to identify effective interventions in different subgroup of patients and to discover which treatments work "in a real world setting".
   These studies suggest some important treatment selection strategies in very early HCC patients. According to extent of liver resection, and liver function, percutaneous ablation or liver resection are the recommended first line therapies in these patients. Laparoscopic surgery (resection or ablation) is the preferable strategy when the tumor is in the surface of the liver or close to extra-hepatic organs.
   Due to scarce donor resources and competition with patients at high transplant benefit (HCC patients unsuitable for non-transplant radical therapies and non-HCC patients with decompensated cirrhosis), transplantation is recommended only as second line therapy in patients with very early stage HCC in case of tumor recurrence or liver failure after ablation or liver resection. (C) 2016 European Association for the Study of the Liver. Published by Elsevier B.V. All rights reserved.
C1 [Vitale, Alessandro] Univ Padua, Dept Surg Oncol & Gastroenterol, Padua, Italy.
   [Peck-Radosavljevic, Markus; Sieghart, Wolfgang] Med Univ, Dept Internal Med 3, Liver Canc HCC Study Grp, Div Gastroenterol Hepatol, Vienna, Austria.
   [Peck-Radosavljevic, Markus] Klinikum Klagenfurt Worthersee, Dept Gastroenterol Hepatol Endocrinol & Nephrol, Klagenfurt, Austria.
   [Giannini, Edoardo G.] Univ Genoa, IRCCS Azienda Osped Univ San Martino IST, Dept Internal Med, Gastroenterol Unit, Genoa, Italy.
   [Vibert, Eric] Hop Paul Brousse, AP HP, Ctr Hepatobiliaire, Villejuif, France.
   [Van Poucke, Sven] Ziekenhuis Oost Limburg, Dept Anesthesiol Crit Care Emergency Med & Pain T, Genk, Belgium.
   [Pawlik, Timothy M.] Ohio State Univ, Dept Surg, Wexner Med Ctr, Columbus, OH 43210 USA.
RP Vitale, A (corresponding author), Univ Padua, Dept Surg Oncol & Gastroenterol, Padua, Italy.; Vitale, A (corresponding author), Via Giustiniani 2, I-35128 Padua, Italy.
EM alessandro.vitale@unipd.it
RI Giannini, Edoardo Giovanni/E-1120-2012; Van Poucke, Sven/K-5999-2016;
   Vitale, Alessandro/AAA-9182-2021; Pawlik, Timothy/AAO-9335-2020; VIBERT,
   Eric/T-7746-2018
OI Giannini, Edoardo Giovanni/0000-0001-8526-837X; Van Poucke,
   Sven/0000-0001-8070-8786; Vitale, Alessandro/0000-0002-4548-8308
CR Adam R, 2012, ANN SURG, V256, P883, DOI 10.1097/SLA.0b013e318273bad0
   Berry K, 2012, AM J TRANSPLANT, V12, P706, DOI 10.1111/j.1600-6143.2011.03853.x
   Berry K, 2015, GASTROENTEROLOGY, V149, P669, DOI 10.1053/j.gastro.2015.05.025
   Berzigotti A, 2015, HEPATOLOGY, V61, P526, DOI 10.1002/hep.27431
   Bhangui P, 2016, ANN SURG, V264, P155, DOI 10.1097/SLA.0000000000001442
   Bruix J, 2005, HEPATOLOGY, V42, P1208, DOI 10.1002/hep.20933
   Bruix J, 2001, J HEPATOL, V35, P421, DOI 10.1016/S0168-8278(01)00130-1
   Bruix J, 2016, GASTROENTEROLOGY, V150, P835, DOI 10.1053/j.gastro.2015.12.041
   Bruix J, 2015, J HEPATOL, V62, pS144, DOI 10.1016/j.jhep.2015.02.007
   Cescon M, 2009, ARCH SURG-CHICAGO, V144, P57, DOI 10.1001/archsurg.2008.522
   Chapman WC, 2015, J AM COLL SURGEONS, V220, P628, DOI 10.1016/j.jamcollsurg.2014.12.030
   Chen MS, 2006, ANN SURG, V243, P321, DOI 10.1097/01.sla.0000201480.65519.b8
   Cho YK, 2010, HEPATOLOGY, V51, P1284, DOI 10.1002/hep.23466
   Cillo U, 2014, HPB, V16, P979, DOI 10.1111/hpb.12264
   Cillo U, 2013, PLOS ONE, V8, DOI 10.1371/journal.pone.0057249
   Citterio D, 2016, JAMA SURG, V151, P846, DOI 10.1001/jamasurg.2016.1121
   Committee on Comparative Research Prioritization, 2009, I MED IN NAT PRIOR C
   Cucchetti A, 2016, J HEPATOL, V64, P79, DOI 10.1016/j.jhep.2015.08.025
   Cucchetti A, 2013, J HEPATOL, V59, P300, DOI 10.1016/j.jhep.2013.04.009
   Cucchetti A, 2009, ANN SURG, V250, P922, DOI 10.1097/SLA.0b013e3181b977a5
   Dreyer NA, 2014, J MANAG CARE SPEC PH, V20, P301, DOI 10.18553/jmcp.2014.20.3.301
   European Assoc Study Liver, 2012, EUR J CANCER, V48, P599, DOI 10.1016/j.ejca.2011.12.021
   Fang Y, 2014, J GASTROEN HEPATOL, V29, P193, DOI 10.1111/jgh.12441
   Feng K, 2012, J HEPATOL, V57, P794, DOI 10.1016/j.jhep.2012.05.007
   Ferrer-Fabrega J, 2016, HEPATOLOGY, V63, P839, DOI 10.1002/hep.28339
   Foltys D, 2014, CLIN TRANSPLANT, V28, P37, DOI 10.1111/ctr.12273
   Fuks D, 2012, HEPATOLOGY, V55, P132, DOI 10.1002/hep.24680
   Fukushima K, 2014, J GASTROINTEST SURG, V18, P729, DOI 10.1007/s11605-013-2423-y
   Genta RM, 2014, NAT REV GASTRO HEPAT, V11, DOI 10.1038/nrgastro.2014.18
   GLOBOCAN, 2012, V1 0 CANC INC MORT W
   Gruttadauria S, 2016, J LAPAROENDOSC ADV S, V26, P439, DOI 10.1089/lap.2016.0134
   Harada N, 2016, ANTICANCER RES, V36, P3489
   Hasegawa K, 2013, J HEPATOL, V58, P724, DOI 10.1016/j.jhep.2012.11.009
   He W, 2016, LIVER INT
   Huang JW, 2010, ANN SURG, V252, P903, DOI 10.1097/SLA.0b013e3181efc656
   Huang ZY, 2016, SURGERY, V159, P621, DOI 10.1016/j.surg.2015.09.002
   Ito T, 2016, HEPATOL RES, V46, P565, DOI 10.1111/hepr.12592
   Kim GA, 2016, BRIT J SURG, V103, P126, DOI 10.1002/bjs.9960
   Kim JM, 2014, WORLD J GASTROENTERO, V20, P4059, DOI 10.3748/wjg.v20.i14.4059
   Kim KM, 2016, LIVER INT
   Lafaro KJ, 2015, SURG ONCOL CLIN N AM, V24, P1, DOI 10.1016/j.soc.2014.09.001
   Lee MK, 2016, J AM COLL SURG
   Lee YH, 2015, J CLIN GASTROENTEROL, V49, P242, DOI 10.1097/MCG.0000000000000133
   Lim KC, 2015, HEPATOLOGY, V61, P227, DOI 10.1002/hep.27135
   Liu H, 2016, BRIT J SURG, V103, P348, DOI 10.1002/bjs.10061
   Liu PH, 2016, ANN SURG, V263, P538, DOI 10.1097/SLA.0000000000001178
   Livraghi T, 2008, HEPATOLOGY, V47, P82, DOI 10.1002/hep.21933
   Lu Ming-de, 2006, Zhonghua Yi Xue Za Zhi, V86, P801
   Majno PE, 2010, HEPATOLOGY, V51, P1116, DOI 10.1002/hep.23648
   Marubashi S, 2015, BRIT J SURG, V102, P776, DOI 10.1002/bjs.9815
   Mehta N, 2013, HEPATOLOGY, V58, p212A
   Morise Z, 2015, J HEPATO-BIL-PAN SCI, V22, P342, DOI 10.1002/jhbp.215
   Murad MH, 2016, EVID BASED MED
   N'Kontchou G, 2012, J HEPATOL, V56, P160, DOI 10.1016/j.jhep.2011.03.026
   N'Kontchou G, 2009, HEPATOLOGY, V50, P1475, DOI 10.1002/hep.23181
   Peng ZW, 2012, RADIOLOGY, V262, P1022, DOI 10.1148/radiol.11110817
   Pompili M, 2013, J HEPATOL, V59, P89, DOI 10.1016/j.jhep.2013.03.009
   Potretzke TA, 2016, J VASC INTERV RADIOL, V27, P631, DOI 10.1016/j.jvir.2016.01.136
   Qi XS, 2014, J CLIN GASTROENTEROL, V48, P450, DOI 10.1097/MCG.0000000000000008
   Rahbari NN, 2011, SURGERY, V149, P713, DOI 10.1016/j.surg.2010.10.001
   Raoul JL, 2011, CANCER TREAT REV, V37, P212, DOI 10.1016/j.ctrv.2010.07.006
   Roayaie S, 2015, HEPATOLOGY, V62, P440, DOI 10.1002/hep.27745
   Sackett DL, 1996, BRIT MED J, V312, P71, DOI 10.1136/bmj.312.7023.71
   Santambrogio R, 2016, SURG ENDOSC, V30, P2103, DOI 10.1007/s00464-015-4468-3
   Sapisochin G, 2013, ANN SURG ONCOL, V20, P1194, DOI 10.1245/s10434-012-2655-1
   Shindoh J, 2016, J HEPATOL, V64, P594, DOI 10.1016/j.jhep.2015.10.015
   Song J, 2015, SURG ENDOSC
   Sox HC, 2010, MED CARE, V48, pS7, DOI 10.1097/MLR.0b013e3181da3709
   Spolverato G, 2015, WORLD J SURG, V39, P1474, DOI 10.1007/s00268-015-2987-7
   Teratani T, 2006, HEPATOLOGY, V43, P1101, DOI 10.1002/hep.21164
   Ueno M, 2015, J HEPATOL, V63, P1352, DOI 10.1016/j.jhep.2015.07.013
   Van Poucke S, 2016, J MED INTERNET RES, V18, DOI 10.2196/jmir.5549
   Vitale A, 2014, J HEPATOL, V60, P1165, DOI 10.1016/j.jhep.2014.01.022
   Vitale A, 2016, GASTROENTEROLOGY, V150, P534, DOI 10.1053/j.gastro.2015.12.002
   Vitale A, 2015, LIVER TRANSPLANT, V21, P1250, DOI 10.1002/lt.24214
   Vitale A, 2015, ANN SURG ONCOL, V22, P1901, DOI 10.1245/s10434-014-4099-2
   Vitale A, 2015, J HEPATOL, V62, P617, DOI 10.1016/j.jhep.2014.10.037
   Vitale A, 2014, J HEPATOL, V60, P1336, DOI 10.1016/j.jhep.2014.02.018
   Vitale A, 2013, WORLD J GASTROENTERO, V19, P9183, DOI 10.3748/wjg.v19.i48.9183
   Vitale A, 2011, LANCET ONCOL, V12, P654, DOI 10.1016/S1470-2045(11)70144-9
   Vitali GC, 2016, SURG ENDOSC, V30, P2301, DOI 10.1007/s00464-015-4295-6
   WANG Y, 2014, INT J DISTRIBUTED SE, V2014, P00001, DOI DOI 10.1371/J0URNAL.P0NE.0110024
   Zheng Z, 2014, TRANSPLANTATION, V97, P227, DOI 10.1097/TP.0b013e3182a89383
   Zhou ZP, 2014, EUR J GASTROEN HEPAT, V26, P339, DOI 10.1097/MEG.0000000000000012
NR 84
TC 78
Z9 83
U1 1
U2 14
PU ELSEVIER
PI AMSTERDAM
PA RADARWEG 29, 1043 NX AMSTERDAM, NETHERLANDS
SN 0168-8278
EI 1600-0641
J9 J HEPATOL
JI J. Hepatol.
PD FEB
PY 2017
VL 66
IS 2
BP 412
EP 423
DI 10.1016/j.jhep.2016.09.012
PG 12
WC Gastroenterology & Hepatology
WE Science Citation Index Expanded (SCI-EXPANDED)
SC Gastroenterology & Hepatology
GA EJ5MC
UT WOS:000393261200020
PM 27677712
DA 2022-05-02
ER

PT J
AU Zhou, Y
   Wang, XL
   Xu, C
   Zhou, GF
   Liu, XY
   Gao, SS
   Xu, PJ
AF Zhou, Yang
   Wang, Xiaolin
   Xu, Chen
   Zhou, Guofeng
   Liu, Xiaoyu
   Gao, Shanshan
   Xu, Pengju
TI Mass-forming intrahepatic cholangiocarcinoma: Can diffusion-weighted
   imaging predict microvascular invasion?
SO JOURNAL OF MAGNETIC RESONANCE IMAGING
LA English
DT Article
DE microvascular invasion; magnetic resonance imaging; diffusion-weighted
   imaging; mass-forming intrahepatic cholangiocarcinoma
ID HEPATOCELLULAR-CARCINOMA; DIAGNOSIS; RESECTION; SURVIVAL; STROMA
AB Background Microvascular invasion (MVI) is a risk factor influencing the survival rate of patients with mass-forming intrahepatic cholangiocarcinoma (IMCC). Purpose To investigate whether diffusion-weighted imaging (DWI) could be useful in predicting MVI of IMCC. Study Type Retrospective. Subjects Eighty patients with surgically resected single IMCC (21 MVI-positive lesions and 59 MVI-negative lesions). Field Strength/Sequence Preoperative hepatic MRI (1.5T), including T-1- and T-2-weighted images (T1WI, T2WI), DWI, and dynamic enhancement imaging. Assessment Morphologic characteristics including contour of the lesion, biliary dilation and hepatic capsule retraction, signal features on T1WI, T2WI, and DWI, and dynamic enhancement patterns were qualitatively evaluated. The quantitative analysis was performed for the size and apparent diffusion coefficient (ADC) values. Statistical Tests Chi-square test, Fisher's exact test, and the independent t-test were used for univariate analysis to determine the relationships between these radiological parameters and the presence of MVI. Logistic regression analysis was used to identify the independent predictors of MVI among these radiological parameters. Receiver operating characteristic curve analysis was performed to evaluate their diagnostic performance. Results Larger tumor size (P = 0.006) and higher ADC values (P < 0.001) were positively correlated with MVI. Multivariate logistic regression analysis demonstrated that the ADC value (odds ratio, 3.099; P = 0.001) was an independent predictor for MVI of IMCC. The ADC value for MVI of IMCC showed an area under the receiver operating characteristic curve of 0.782 (optimal cutoff value was 1.59 x 10(-3) mm(2)/s). Data Conclusion Larger tumor size was associated with MVI and higher ADC values can be a useful predictor of MVI during the preoperative evaluation of IMCC. Technical Efficacy: Stage 2 J. Magn. Reson. Imaging 2019;50:315-324.
C1 [Zhou, Yang; Zhou, Guofeng; Xu, Pengju] Fudan Univ, Dept Radiol, Zhongshan Hosp, 180 Fenglin Rd, Shanghai 200032, Peoples R China.
   [Zhou, Yang; Wang, Xiaolin; Zhou, Guofeng; Liu, Xiaoyu; Gao, Shanshan; Xu, Pengju] Shanghai Inst Med Imaging, Shanghai, Peoples R China.
   [Wang, Xiaolin; Gao, Shanshan] Fudan Univ, Dept Intervent Radiol, Zhongshan Hosp, Shanghai, Peoples R China.
   [Xu, Chen] Fudan Univ, Dept Pathol, Zhongshan Hosp, Shanghai, Peoples R China.
RP Xu, PJ (corresponding author), Fudan Univ, Dept Radiol, Zhongshan Hosp, 180 Fenglin Rd, Shanghai 200032, Peoples R China.
EM xpjbfc@163.com
CR Ali SM, 2015, HPB, V17, P244, DOI 10.1111/hpb.12333
   Aljiffry M, 2009, J AM COLL SURGEONS, V208, P134, DOI 10.1016/j.jamcollsurg.2008.09.007
   Blechacz B, 2008, HEPATOLOGY, V48, P308, DOI 10.1002/hep.22310
   Cho SY, 2010, ANN SURG ONCOL, V17, P1823, DOI 10.1245/s10434-010-0938-y
   Chun YS, 2018, ANN SURG ONCOL, V25, P845, DOI 10.1245/s10434-017-6025-x
   Cong WM, 2016, WORLD J GASTROENTERO, V22, P9279, DOI 10.3748/wjg.v22.i42.9279
   Horgan AM, 2012, J CLIN ONCOL, V30, P1934, DOI 10.1200/JCO.2011.40.5381
   Hu HT, 2018, WORLD J SURG ONCOL, V16, DOI 10.1186/s12957-018-1347-0
   Kajiyama K, 1999, AM J SURG PATHOL, V23, P892, DOI 10.1097/00000478-199908000-00006
   Kim YH, 2009, T& D ASIA: 2009 TRANSMISSION & DISTRIBUTION CONFERENCE & EXPOSITION: ASIA AND PACIFIC, P427
   Kobayashi S, 2015, CANCER CHEMOTH PHARM, V76, P1191, DOI 10.1007/s00280-015-2908-3
   Kwee TC, 2008, J MAGN RESON IMAGING, V28, P1141, DOI 10.1002/jmri.21569
   Lee J, 2016, RADIOLOGY, V281, P119, DOI 10.1148/radiol.2016151781
   Lewis S, 2018, EUR RADIOL, V28, P2047, DOI 10.1007/s00330-017-5156-6
   Lim JH, 2003, AM J ROENTGENOL, V181, P819, DOI 10.2214/ajr.181.3.1810819
   Malayeri AA, 2011, RADIOGRAPHICS, V31, P1773, DOI 10.1148/rg.316115515
   Maia ACM, 2011, NEUROIMAG CLIN N AM, V21, P153, DOI 10.1016/j.nic.2011.02.004
   Miller FH, 2010, J MAGN RESON IMAGING, V32, P138, DOI 10.1002/jmri.22235
   Park HJ, 2013, ABDOM IMAGING, V38, P793, DOI 10.1007/s00261-012-9943-x
   Rimola J, 2009, HEPATOLOGY, V50, P791, DOI 10.1002/hep.23071
   Shaib Y, 2004, SEMIN LIVER DIS, V24, P115, DOI 10.1055/s-2004-828889
   Shimada K, 2007, WORLD J SURG, V31, P2016, DOI 10.1007/s00268-007-9194-0
   Sirica AE, 2014, HEPATOLOGY, V59, P2397, DOI 10.1002/hep.26762
   Spolverato G, 2014, J GASTROINTEST SURG, V18, P1284, DOI 10.1007/s11605-014-2533-1
   Suh YJ, 2012, LIVER TRANSPLANT, V18, P1171, DOI 10.1002/lt.23502
   Sulpice L, 2013, HEPATOLOGY, V58, P1992, DOI 10.1002/hep.26577
   Torre LA, 2015, CA-CANCER J CLIN, V65, P87, DOI 10.3322/caac.21262
   Tsukamoto M, 2017, ANTICANCER RES, V37, P6971, DOI 10.21873/anticanres.12164
   Uno M, 2012, SURG TODAY, V42, P1189, DOI 10.1007/s00595-012-0145-5
   Washington MK, 2010, ARCH PATHOL LAB MED, V134, pE14, DOI 10.1043/1543-2165-134.4.e14
   Weber SM, 2015, HPB, V17, P669, DOI 10.1111/hpb.12441
   Xu PJ, 2014, J GASTROEN HEPATOL, V29, P330, DOI 10.1111/jgh.12358
NR 32
TC 15
Z9 18
U1 0
U2 6
PU WILEY
PI HOBOKEN
PA 111 RIVER ST, HOBOKEN 07030-5774, NJ USA
SN 1053-1807
EI 1522-2586
J9 J MAGN RESON IMAGING
JI J. Magn. Reson. Imaging
PD JUL
PY 2019
VL 50
IS 1
BP 315
EP 324
DI 10.1002/jmri.26566
PG 10
WC Radiology, Nuclear Medicine & Medical Imaging
WE Science Citation Index Expanded (SCI-EXPANDED)
SC Radiology, Nuclear Medicine & Medical Imaging
GA ID6ZU
UT WOS:000471831600032
PM 30444023
DA 2022-05-02
ER

PT J
AU Guerrini, GP
   Pinelli, D
   Marini, E
   Corno, V
   Guizzetti, M
   Zambelli, M
   Aluffi, A
   Lincini, L
   Fagiuoli, S
   Lucianetti, A
   Colledan, M
AF Guerrini, Gian Piero
   Pinelli, Domenico
   Marini, Elena
   Corno, Vittorio
   Guizzetti, Michela
   Zambelli, Marco
   Aluffi, Alessandro
   Lincini, Lisa
   Fagiuoli, Stefano
   Lucianetti, Alessandro
   Colledan, Michele
TI Value of HCC-MELD Score in Patients With Hepatocellular Carcinoma
   Undergoing Liver Transplantation
SO PROGRESS IN TRANSPLANTATION
LA English
DT Article
DE hepatocellular carcinoma; HCC-MELD; liver transplantation; liver tumor;
   Milan criteria; MELD
ID DISEASE; MODEL; RADIOEMBOLIZATION; CONTROVERSIES; CANCER; RISK
AB Context: Liver transplantation (LT) is considered the ideal therapy for patients with hepatocellular carcinoma (HCC) having cirrhosis but the shortage of liver donors and the risk of dropout from the wait list due to tumor progression severely limit transplantation. A new prognostic score, the HCC-model for end-stage liver disease (HCC-MELD), was developed by combining a-fetoprotein (AFP), MELD, and tumor size, to improve risk stratification of dropout in patients with HCC. Objectives: In this study, we investigated the ability of the HCC-MELD score in predicting the posttransplant for patients fulfilling Milan criteria (MC). Design: Two hundred patients with stage II tumor were retrospectively reviewed from a total of 1290 transplants performed at our institution from October 1997 through April 2015. Cox regression analysis was performed to identify the prognostic factors impacting the posttransplant survival. Results: Overall survival at 1, 5, and 10 years was 89.3%, 71.1%, and 67.2%, whereas disease-free survival was 86.4%, 66.5%, and 52.4%, respectively. Multivariate analysis showed HCC-MELD score (hazard ratio [HR] 39.6, P < .001) and microvascular invasion (HR 2.41, P = .002) to be independent risk factors for recurrence, whereas HCC diameter (HR 1.15, P = .041), HCC-MELD (HR 15.611, P = .006), and grading (HR 2.17, P = .03) proved to be predictive factors of poor overall survival. Conclusion: Our study showed the validity of the HCC-MELD equation in the evaluation of patients undergoing LT for HCC. This score offers a reliable method to assess the risk of waiting list dropout and predict post-transplantation outcomes.
C1 [Guerrini, Gian Piero] Natl Canc Inst, Dept Surg Oncol, Gen & Oncol Surg Unit, Ctr Riferimento Oncol IRCCS, Aviano, Italy.
   [Pinelli, Domenico; Marini, Elena; Corno, Vittorio; Guizzetti, Michela; Zambelli, Marco; Aluffi, Alessandro; Lucianetti, Alessandro; Colledan, Michele] Papa Giovanni XXIII Hosp, Dept Surg, Gen Surg & Abdominal Transplant Unit, Piazza Org Mondiale Sanita, I-24127 Bergamo, Italy.
   [Lincini, Lisa] Papa Giovanni XXIII Hosp, Pathol Unit, Bergamo, Italy.
   [Fagiuoli, Stefano] Papa Giovanni XXIII Hosp, Gastroenterol & Transplant Hepatol, Bergamo, Italy.
RP Colledan, M (corresponding author), Papa Giovanni XXIII Hosp, Dept Surg, Gen Surg & Abdominal Transplant Unit, Piazza Org Mondiale Sanita, I-24127 Bergamo, Italy.
EM mcolledan@hpg23.it
RI Guerrini, Gian Piero/Q-1565-2016
OI Guerrini, Gian Piero/0000-0001-5414-9335; Fagiuoli,
   Stefano/0000-0001-8308-0701
CR Akamatsu N, 2017, LIVER CANCER, V6, P44, DOI 10.1159/000449344
   Akoad ME, 2015, CLIN LIVER DIS, V19, P381, DOI 10.1016/j.cld.2015.01.007
   Alver SK, 2017, TRANSPL INT, V30, P1098, DOI 10.1111/tri.12967
   Berretta M, 2017, ONCOTARGET, V8, P14192, DOI 10.18632/oncotarget.13929
   Bhardwaj N, 2016, J TRANSPLANT, V2016, DOI 10.1155/2016/7926264
   Chang L, 2017, ONCOTARGET, V8, P20418, DOI 10.18632/oncotarget.14668
   Charriere B, 2016, WORLD J HEPATOL, V8, P881, DOI 10.4254/wjh.v8.i21.881
   Cillo U, 2015, AM J TRANSPLANT, V15, P2552, DOI 10.1111/ajt.13408
   Corey KE, 2017, WORLD J HEPATOL, V9, P385, DOI 10.4254/wjh.v9.i7.385
   Cucchetti A, 2011, AM J TRANSPLANT, V11, P1696, DOI 10.1111/j.1600-6143.2011.03570.x
   de'Angelis N, 2016, PROG TRANSPLANT, V26, P348, DOI 10.1177/1526924816664083
   Duvoux C, 2015, TRANSPLANT REV-ORLAN, V29, P168, DOI 10.1016/j.trre.2015.02.003
   EDMONDSON HA, 1954, CANCER-AM CANCER SOC, V7, P462, DOI 10.1002/1097-0142(195405)7:3<462::AID-CNCR2820070308>3.0.CO;2-E
   El-Serag HB, 2011, NEW ENGL J MED, V365, P1118, DOI 10.1056/NEJMra1001683
   Fonseca AL, 2014, J SURG ONCOL, V110, P712, DOI 10.1002/jso.23673
   Freeman RB, 2006, AM J TRANSPLANT, V6, P1416, DOI 10.1111/j.1600-6143.2006.01321.x
   Galle PR, 2017, J HEPATOL, V67, P173, DOI 10.1016/j.jhep.2017.03.007
   Gordon-Weeks AN, 2011, BRIT J SURG, V98, P1201, DOI 10.1002/bjs.7561
   Hanish SI, 2011, ONCOLOGY-NY, V25, P752
   Huo TI, 2008, CLIN TRANSPLANT, V22, P469, DOI 10.1111/j.1399-0012.2008.00811.x
   Lopez PM, 2006, LIVER TRANSPLANT, V12, P1747, DOI 10.1002/lt.21018
   Machicao VI, 2017, CLIN LIVER DIS, V21, P275, DOI 10.1016/j.cld.2016.12.014
   Mazzaferro V, 1996, NEW ENGL J MED, V334, P693, DOI 10.1056/NEJM199603143341104
   Mazzaferro V, 2014, SEMIN LIVER DIS, V34, P415, DOI 10.1055/s-0034-1394365
   Mehta N, 2016, CURR OPIN ORGAN TRAN, V21, P91, DOI 10.1097/MOT.0000000000000282
   Nishida N, 2017, ONCOLOGY-BASEL, V92, P40, DOI 10.1159/000451015
   Parikh ND, 2016, CURR OPIN GASTROEN, V32, P182, DOI 10.1097/MOG.0000000000000264
   Parikh ND, 2015, LIVER TRANSPLANT, V21, P1142, DOI 10.1002/lt.24169
   Pascua S, 2016, WORLD J HEPATOL, V8, P421, DOI 10.4254/wjh.v8.i9.421
   Radunz S, 2017, ANN TRANSPL, V22, P215, DOI 10.12659/AOT.902595
   Reguera-Berenguer L, 2017, REV ESP MED NUCL IMA, V36, P329, DOI 10.1016/j.remn.2016.12.006
   Rodrigue JR, 2011, PROG TRANSPLANT, V21, P207, DOI 10.7182/prtr.21.3.c508417x010g552n
   Schnitzbauer AA, 2011, TRANSPLANTATION, V91, P1173, DOI 10.1097/TP.0b013e318215e72b
   Silva MF, 2010, J GASTROEN HEPATOL, V25, P1217, DOI 10.1111/j.1440-1746.2010.06335.x
   Toniutto P, 2017, LIVER INT, V37, P317, DOI 10.1111/liv.13255
   Waller LP, 2015, WORLD J HEPATOL, V7, P2648, DOI 10.4254/wjh.v7.i26.2648
   Xu M, 2017, J AM COLL SURGEONS, V225, P28, DOI 10.1016/j.jamcollsurg.2017.03.015
NR 37
TC 7
Z9 7
U1 0
U2 1
PU SAGE PUBLICATIONS INC
PI THOUSAND OAKS
PA 2455 TELLER RD, THOUSAND OAKS, CA 91320 USA
SN 1526-9248
EI 2164-6708
J9 PROG TRANSPLANT
JI Prog. Transplant.
PD MAR
PY 2018
VL 28
IS 1
BP 63
EP 69
DI 10.1177/1526924817746686
PG 7
WC Surgery; Transplantation
WE Science Citation Index Expanded (SCI-EXPANDED)
SC Surgery; Transplantation
GA GB4YO
UT WOS:000429069500011
PM 29251164
DA 2022-05-02
ER

PT J
AU Zhu, WP
   Zhao, YM
   Zhou, JM
   Wang, X
   Pan, Q
   Zhang, N
   Wang, LR
   Wang, M
   Zhan, DH
   Liu, ZY
   He, XG
   Ma, DN
   Lu, SL
   Wang, L
AF Zhu, Weiping
   Zhao, Yiming
   Zhou, Jiamin
   Wang, Xin
   Pan, Qi
   Zhang, Ning
   Wang, Longrong
   Wang, Miao
   Zhan, Dihua
   Liu, Zeyang
   He, Xigan
   Ma, Dening
   Liu, Shuang
   Wang, Lu
TI Monoacylglycerol lipase promotes progression of hepatocellular carcinoma
   via NF-kappa B-mediated epithelial-mesenchymal transition
SO JOURNAL OF HEMATOLOGY & ONCOLOGY
LA English
DT Article
DE MAGL; Hepatocellular carcinoma; NF-kappa B; EMT
ID BREAST-CANCER; MONOGLYCERIDE LIPASE; CURATIVE RESECTION;
   COLORECTAL-CANCER; METASTASIS; EXPRESSION; PROGNOSIS; TISSUE; CELLS;
   SNAIL
AB Background: Monoacylglycerol lipase (MAGL), a critical lipolytic enzyme, has emerged as a key regulator of tumor progression, yet its biological function and clinical significance in hepatocellular carcinoma (HCC) is still unknown.
   Methods: In this study, we used a tissue microarray containing samples from 170 HCC patients to evaluate the expression of MAGL and its correlation with other clinicopathologic characteristics. In addition, we investigated the regulating effects of MAGL on various HCC lines. Finally, we identified the NF-kappa B signaling pathway participated in MAGL-mediated epithelial-mesenchymal transition (EMT) using HCC cell lines with different metastatic potentials.
   Results: The expression of MAGL was significantly higher in HCC tumors than in matched peritumor tissues. Specifically, high MAGL expression was found in tumors with larger tumor size, microvascular invasion, poor differentiation, or advanced TNM stage. In addition, the clinical prognosis for the MAGLhigh group was markedly poorer than that for the MAGLlow group in the 1-, 3-, and 5-year overall survival times and recurrence rates of HCC patients. MAGL expression was an independent prognostic factor for both survival and recurrence after curative resection. Furthermore, the upregulation of MAGL in HCC cells promoted cell growth and invasiveness abilities, and accompanied by EMT. In contrast, downregulation of MAGL obviously inhibited these characteristics. Moreover, further investigations verified that MAGL facilitates HCC progression via NF-kappa B-mediated EMT process.
   Conclusions: Our findings demonstrate MAGL could promote HCC progression by the induction of EMT and suggest a potential therapeutic target, as well as a biomarker for prognosis, in patients with HCC.
C1 [Zhu, Weiping; Zhao, Yiming; Zhou, Jiamin; Pan, Qi; Zhang, Ning; Wang, Longrong; Wang, Miao; Zhan, Dihua; Liu, Zeyang; He, Xigan; Wang, Lu] Fudan Univ, Shanghai Canc Ctr, Shanghai Med Coll, Dept Hepat Surg, Shanghai 200032, Peoples R China.
   [Wang, Xin] China Acad Chinese Med Sci, Xiyuan Hosp, Dept Rheumatol, 1 Xiyuan Caochang, Beijing 100091, Peoples R China.
   [Ma, Dening; Liu, Shuang] Fudan Univ, Liver Canc Inst, Zhongshan Hosp, Shanghai 200032, Peoples R China.
RP Wang, L (corresponding author), Fudan Univ, Shanghai Canc Ctr, Shanghai Med Coll, Dept Hepat Surg, Shanghai 200032, Peoples R China.
EM wang.lu99@hotmail.com
FU National Natural Science Funds of ChinaNational Natural Science
   Foundation of China (NSFC) [81372314, 81272393]; Public Health Bureau
   Youth Foundation of Shanghai [20134Y089, 12ZR1442200]
FX This study was jointly supported by the National Natural Science Funds
   of China (No. 81372314; No. 81272393) and the Public Health Bureau Youth
   Foundation of Shanghai (No. 20134Y089; No. 12ZR1442200). The funders had
   no role in the study, design, and data collection and analysis, decision
   to publish, or preparation of the manuscript.
CR Nieto MA, 2012, SEMIN CANCER BIOL, V22, P361, DOI 10.1016/j.semcancer.2012.05.003
   Bertrand T, 2010, J MOL BIOL, V396, P663, DOI 10.1016/j.jmb.2009.11.060
   Chai ZT, 2015, J HEMATOL ONCOL, V8, DOI 10.1186/s13045-015-0150-4
   Currie E, 2013, CELL METAB, V18, P153, DOI 10.1016/j.cmet.2013.05.017
   Forner A, 2012, LANCET, V379, P1245, DOI 10.1016/S0140-6736(11)61347-0
   Guo F, 2014, J HEMATOL ONCOL, V7, DOI 10.1186/1756-8722-7-19
   Huber MA, 2004, J CLIN INVEST, V114, P569, DOI 10.1172/JCI200421358
   Julien S, 2007, ONCOGENE, V26, P7445, DOI 10.1038/sj.onc.1210546
   Kalluri R, 2009, J CLIN INVEST, V119, P1420, DOI 10.1172/JCI39104
   Karlsson M, 1997, J BIOL CHEM, V272, P27218, DOI 10.1074/jbc.272.43.27218
   Ke AW, 2009, HEPATOLOGY, V49, P491, DOI 10.1002/hep.22639
   Llovet JM, 2008, JNCI-J NATL CANCER I, V100, P698, DOI 10.1093/jnci/djn134
   Lou GH, 2015, J HEMATOL ONCOL, V8, DOI 10.1186/s13045-015-0220-7
   Ma DN, 2016, J HEMATOL ONCOL, V9, DOI 10.1186/s13045-015-0229-y
   Maacke H, 2000, INT J CANCER, V88, P907, DOI 10.1002/1097-0215(20001215)88:6<907::AID-IJC11>3.0.CO;2-4
   Muqbil I, 2014, SEMIN CANCER BIOL, V27, P39, DOI 10.1016/j.semcancer.2014.06.003
   Nomura DK, 2011, CHEM BIOL, V18, P846, DOI 10.1016/j.chembiol.2011.05.009
   Nomura DK, 2010, CELL, V140, P49, DOI 10.1016/j.cell.2009.11.027
   Perl AK, 1998, NATURE, V392, P190, DOI 10.1038/32433
   Polyak K, 2009, NAT REV CANCER, V9, P265, DOI 10.1038/nrc2620
   Poon D, 2009, LANCET ONCOL, V10, P1111, DOI 10.1016/S1470-2045(09)70241-4
   REMMELE W, 1987, PATHOLOGE, V8, P138
   Sanchez-Tillo E, 2012, CELL MOL LIFE SCI, V69, P3429, DOI 10.1007/s00018-012-1122-2
   Scheel C, 2011, INT J CANCER, V129, P2310, DOI 10.1002/ijc.26311
   Shaul YD, 2014, CELL, V158, P1094, DOI 10.1016/j.cell.2014.07.032
   Smith AD, 2014, J HEMATOL ONCOL, V7, DOI 10.1186/s13045-014-0070-8
   Sun H, 2013, ONCOGENE, V32, P234, DOI 10.1038/onc.2012.34
   Thiery JP, 2009, CELL, V139, P871, DOI 10.1016/j.cell.2009.11.007
   Thiery JP, 2006, NAT REV MOL CELL BIO, V7, P131, DOI 10.1038/nrm1835
   Torre LA, 2015, CA-CANCER J CLIN, V65, P87, DOI 10.3322/caac.21262
   Yang J, 2008, DEV CELL, V14, P818, DOI 10.1016/j.devcel.2008.05.009
   Yang LX, 2015, HEPATOLOGY, V62, P1804, DOI 10.1002/hep.28149
   Ye L, 2011, CANCER LETT, V307, P6, DOI 10.1016/j.canlet.2011.03.007
   Zhao YM, 2012, CANCER-AM CANCER SOC, V118, P2708, DOI 10.1002/cncr.26524
   Zhao YM, 2011, INT J CANCER, V129, P2463, DOI 10.1002/ijc.25918
   Zhou ZJ, 2014, CANCER RES, V74, P2750, DOI 10.1158/0008-5472.CAN-13-2509
   Zhu K, 2011, CLIN CANCER RES, V17, P7294, DOI 10.1158/1078-0432.CCR-11-1327
   Zhu WP, 2016, ONCOL REP, V36, P845, DOI 10.3892/or.2016.4839
   Zhu XD, 2008, J CLIN ONCOL, V26, P2707, DOI 10.1200/JCO.2007.15.6521
NR 39
TC 32
Z9 38
U1 1
U2 7
PU BIOMED CENTRAL LTD
PI LONDON
PA 236 GRAYS INN RD, FLOOR 6, LONDON WC1X 8HL, ENGLAND
SN 1756-8722
J9 J HEMATOL ONCOL
JI J. Hematol. Oncol.
PD NOV 25
PY 2016
VL 9
AR 127
DI 10.1186/s13045-016-0361-3
PG 13
WC Oncology; Hematology
WE Science Citation Index Expanded (SCI-EXPANDED)
SC Oncology; Hematology
GA ED1YI
UT WOS:000388640400001
PM 27884159
OA Green Published, gold
DA 2022-05-02
ER

PT J
AU He, F
   Song, KJ
   Guan, G
   Huo, JY
   Xin, Y
   Li, TX
   Liu, C
   Zhu, QW
   Fan, N
   Guo, Y
   Wu, LQ
AF He, Fu
   Song, Kangjian
   Guan, Ge
   Huo, Junyu
   Xin, Yang
   Li, Tianxiang
   Liu, Chao
   Zhu, Qingwei
   Fan, Ning
   Guo, Yuan
   Wu, Liqun
TI The Phenomenon of Gene Rearrangement is Frequently Associated with TP53
   Mutations and Poor Disease-Free Survival in Hepatocellular Carcinoma
SO PHARMACOGENOMICS & PERSONALIZED MEDICINE
LA English
DT Article
DE hepatocellular carcinoma; gene rearrangement; next-generation
   sequencing; prognosis; risk factors
ID PD-L1 EXPRESSION; CANCER; RECURRENCE; FUSIONS; FGF19; P53
AB Purpose: Gene rearrangements (GRs) have been reported to be related to adverse prognosis in some tumours, but the relationship in hepatocellular carcinoma (HCC) remains less studied. The objective of our study was to explore the clinicopathological characteristics and prognosis of HCC patients (HCCs) with GRs (GR-HCCs). Patients and Methods: This retrospective study included 297 HCCs who underwent hepatectomy and had their tumours sequenced by next-generation sequencing. Categorical variables between groups were compared by the chi-square test. The impact of variables on disease-free survival (DFS) and survival after relapse (SAR) was analysed by the Kaplan- Meier method and Cox regression. Results: We observed four repetitive GR events in 297 HCCs: BRD9/TERT, ARID2/ intergenic, CDKN2A/intergenic and OBSCN truncation. GR-HCCs frequently presented with low tumour differentiation, tumour necrosis, microvascular invasion, elevated AFP and gene mutations (TP53, NTRK3 and BRD9). The 1-, 2-, and 3-year cumulative DFS rates in GR-HCCs were 45.1%, 31.9%, 31.9%, respectively, which were significantly lower than those of GR-negative HCCs (NGR-HCCs) (72.5%, 57.9%, and 49.0%, respectively; P = 0.001). GR was identified as an independent risk factor for inferior DFS in HCCs (HR = 1.980, 95% CI = 1.246-3.147; P = 0.004). However, there was no significant difference in SAR between GR-HCCs and NGR-HCCs receiving targeted therapy or immunotherapy. Conclusion: GR is frequently associated with TP53 mutations and significantly affects DFS following radical resection for HCC. We recommend that GR-HCCs should be closely followed up as a high-risk group for postoperative recurrence.
C1 [He, Fu; Song, Kangjian; Huo, Junyu; Xin, Yang; Liu, Chao; Zhu, Qingwei; Fan, Ning; Guo, Yuan; Wu, Liqun] Affiliated Hosp Qingdao Univ, Liver Dis Ctr, Qingdao 266003, Shandong, Peoples R China.
   [He, Fu; Song, Kangjian; Huo, Junyu; Zhu, Qingwei] Qingdao Univ, Dept Clin Med, Qingdao 266071, Shandong, Peoples R China.
   [Guan, Ge; Li, Tianxiang] Affiliated Hosp Qingdao Univ, Organ Transplant Ctr, Qingdao 266003, Shandong, Peoples R China.
RP Wu, LQ (corresponding author), Affiliated Hosp Qingdao Univ, Liver Dis Ctr, Qingdao 266003, Shandong, Peoples R China.
EM wulq5810@126.com
CR Alidousty C, 2018, J PATHOL, V246, P67, DOI 10.1002/path.5110
   Blagih J, 2020, CELL REP, V30, P481, DOI 10.1016/j.celrep.2019.12.028
   Dai XF, 2018, BBA-REV CANCER, V1869, P149, DOI 10.1016/j.bbcan.2017.12.003
   De Mattia E, 2019, WORLD J GASTROENTERO, V25, P3870, DOI 10.3748/wjg.v25.i29.3870
   Donehower LA, 2019, CELL REP, V28, P1370, DOI 10.1016/j.celrep.2019.07.001
   Dou CW, 2020, CELL DEATH DIS, V11, DOI 10.1038/s41419-020-02943-7
   Du ZF, 2018, MOL CANCER, V17, DOI 10.1186/s12943-018-0782-4
   European Association for the Study of the Liver. Electronic address: easloffice@easloffice.eu, 2019, J Hepatol, V70, P817, DOI 10.1016/j.jhep.2019.01.020
   Fernandez-Banet J, 2014, GENOMICS, V103, P189, DOI 10.1016/j.ygeno.2014.01.003
   Forner A, 2018, LANCET, V391, P1301, DOI 10.1016/S0140-6736(18)30010-2
   Han JH, 2014, WORLD J GASTROENTERO, V20, P17132, DOI 10.3748/wjg.v20.i45.17132
   Hoy SM, 2020, DRUGS, V80, P923, DOI 10.1007/s40265-020-01330-y
   Huang CY, 2017, J IMMUNOTHER, V40, P323, DOI 10.1097/CJI.0000000000000187
   Kang HJ, 2019, LIVER CANCER, V8, P12, DOI 10.1159/000488541
   Kong XT, 2019, J MED CHEM, V62, P10927, DOI 10.1021/acs.jmedchem.9b00446
   Kron A, 2018, ANN ONCOL, V29, P2068, DOI 10.1093/annonc/mdy333
   Kulangara K, 2019, ARCH PATHOL LAB MED, V143, P330, DOI 10.5858/arpa.2018-0043-OA
   Lanza C, 1996, GENE CHROMOSOME CANC, V15, P48, DOI 10.1002/(SICI)1098-2264(199601)15:1<48::AID-GCC7>3.0.CO;2-4
   Li XS, 2020, BIOSCIENCE REP, V40, DOI 10.1042/BSR20200459
   Longerich T, 2019, GUT, V68, P1287, DOI 10.1136/gutjnl-2018-317632
   Mani RS, 2010, NAT REV GENET, V11, P819, DOI 10.1038/nrg2883
   Marasco G, 2019, J HEPATOL, V70, P440, DOI 10.1016/j.jhep.2018.10.022
   Mertens F, 2015, NAT REV CANCER, V15, P371, DOI 10.1038/nrc3947
   Mitelman F, 2007, NAT REV CANCER, V7, P233, DOI 10.1038/nrc2091
   Molyneux EM, 2012, LANCET, V379, P1234, DOI 10.1016/S0140-6736(11)61177-X
   Moreno T, 2021, ONCOGENE, V40, P2923, DOI 10.1038/s41388-021-01748-y
   Oba A, 2017, J HEPATOL, V66, P942, DOI 10.1016/j.jhep.2016.12.026
   Pal SK, 2018, EUR UROL, V74, P124, DOI 10.1016/j.eururo.2018.03.032
   Passiglia F, 2016, EXPERT OPIN INV DRUG, V25, P385, DOI 10.1517/13543784.2016.1152261
   Pederzoli F, 2020, NAT REV UROL, V17, P613, DOI 10.1038/s41585-020-00379-4
   Peng SY, 2004, INT J CANCER, V112, P44, DOI 10.1002/ijc.20279
   Pierron G, 2012, NAT GENET, V44, P461, DOI 10.1038/ng.1107
   Rausch T, 2012, CELL, V148, P59, DOI 10.1016/j.cell.2011.12.013
   Rose R, 2014, LANCET RESP MED, V2, P966, DOI 10.1016/S2213-2600(14)70259-0
   Ruas M, 1998, BBA-REV CANCER, V1378, pF115, DOI 10.1016/S0304-419X(98)00017-1
   RUDKIN GT, 1964, SCIENCE, V144, P1229, DOI 10.1126/science.144.3623.1229
   Sato Y, 1999, J GASTROENTEROL, V34, P486, DOI 10.1007/s005350050301
   Sawey ET, 2011, CANCER CELL, V19, P347, DOI 10.1016/j.ccr.2011.01.040
   Shi L, 2019, MODERN PATHOL, V32, P1646, DOI 10.1038/s41379-019-0307-8
   Shriver M, 2015, ONCOGENE, V34, P4248, DOI 10.1038/onc.2014.358
   Stransky N, 2014, NAT COMMUN, V5, DOI 10.1038/ncomms5846
   Sung H, 2021, CA-CANCER J CLIN, V71, P209, DOI 10.3322/caac.21660
   Tan AC, 2020, J THORAC ONCOL, V15, P1928, DOI 10.1016/j.jtho.2020.08.011
   Wei GQ, 2010, J HEMATOL ONCOL, V3, DOI 10.1186/1756-8722-3-47
   Xu L, 2015, HUM MOL GENET, V24, P50, DOI 10.1093/hmg/ddu418
   Yoshihara K, 2015, ONCOGENE, V34, P4845, DOI 10.1038/onc.2014.406
   Zhu CP, 2019, MOL ONCOL, V13, P1214, DOI 10.1002/1878-0261.12479
NR 47
TC 0
Z9 0
U1 2
U2 2
PU DOVE MEDICAL PRESS LTD
PI ALBANY
PA PO BOX 300-008, ALBANY, AUCKLAND 0752, NEW ZEALAND
EI 1178-7066
J9 PHARMACOGEN PERS MED
JI Pharmacogn. Pers. Med.
PY 2021
VL 14
BP 723
EP 736
DI 10.2147/PGPM.S313848
PG 14
WC Pharmacology & Pharmacy
WE Science Citation Index Expanded (SCI-EXPANDED)
SC Pharmacology & Pharmacy
GA TE3FR
UT WOS:000669900100002
PM 34188519
OA Green Published, gold
DA 2022-05-02
ER

PT J
AU Zhao, J
   Li, W
   Mao, J
AF Zhao, Jun
   Li, Wei
   Mao, Jie
TI Early versus late recurrence of centrally located hepatocellular
   carcinoma after mesohepatectomy A cohort study based on the STROBE
   guidelines
SO MEDICINE
LA English
DT Article
DE hepatocellular carcinoma; prognosis; recurrence
ID LATE INTRAHEPATIC RECURRENCE; RISK-FACTORS; LIVER; HEPATECTOMY;
   RESECTION; CIRRHOSIS; MARGIN; SCORE
AB The aim of this study was to investigate the features, treatment, and prognosis of early versus late recurrence of centrally located hepatocellular carcinoma (CL-HCC) after mesohepatectomy (MH).
   Three hundred forty eight patients with CL-HCC undergoing MH were included. Data on clinicopathological characteristics, initial surgical details, timing and sites of tumor recurrence, management after recurrence, and long-term outcomes were analyzed.
   The optimal cutoff value to differentiate early (71 patients, 64.5%) versus late (39, 35.5%) recurrence was defined as 12 months. Patients with early recurrence (ER) had higher alpha fetoprotein (AFP) level (P<.001), more advanced tumor stage (P=.024), and higher incidence of microvascular invasion (MVI, P=.001). Patients with ER had higher incidence of local tumor recurrence (P=.027) and higher average number of recurrent nodules (P=.016) than patients with LR. Patients after ER showed a better overall survival (from date of diagnosis of recurrence) than after late recurrence (LR). Patients with ER had less chances of curative treatment (14.1% vs 41.0%, P=.004) after tumor recurrence than patients with LR. Multivariable analyses revealed that liver cirrhosis (P<.001) and tumor differentiation (P<.001) were associated with an increased likelihood of LR, while multiple tumor number (P=.005), type IV classification (P=.012), and MVI (P<.001) were independent risk factors related to ER.
   ER and LR after MH for CL-HCC were associated with different risk predictors and prognosis. Data on the timing of recurrence may inform decisions about postoperative adjuvant treatment, as well as help to predict long-term survival for these patients.
C1 [Zhao, Jun; Mao, Jie] Lanzhou Univ, Dept Gen Surg, Hosp 2, Lanzhou 730030, Gansu, Peoples R China.
   [Li, Wei] Sichuan Univ, West China Hosp, Dept Liver Surg, Chengdu, Sichuan, Peoples R China.
   [Li, Wei] Sichuan Univ, West China Hosp, Liver Transplantat Ctr, Chengdu, Sichuan, Peoples R China.
RP Mao, J (corresponding author), Lanzhou Univ, Dept Gen Surg, Hosp 2, Lanzhou 730030, Gansu, Peoples R China.
EM maoj@lzu.edu.cn
CR Bruix J, 2011, HEPATOLOGY, V53, P1020, DOI 10.1002/hep.24199
   Chen CH, 2017, WORLD J SURG, V41, P2830, DOI 10.1007/s00268-017-4096-2
   Chen X, 2014, HEPATOB PANCREAT DIS, V13, P264, DOI 10.1016/S1499-3872(14)60253-8
   Cheng ZJ, 2015, HPB, V17, P422, DOI 10.1111/hpb.12367
   Feng JL, 2017, SCI REP-UK, V7, DOI 10.1038/srep44036
   Gumbs AA, 2008, J GASTROINTEST SURG, V12, P1153, DOI 10.1007/s11605-007-0353-2
   Hu R, 2003, SURGERY, V133, P251, DOI 10.1067/msy.2003.102
   Imamura H, 2003, J HEPATOL, V38, P200, DOI 10.1016/S0168-8278(02)00360-4
   Johnson PJ, 2015, J CLIN ONCOL, V33, P550, DOI 10.1200/JCO.2014.57.9151
   Lau H, 1998, CANCER-AM CANCER SOC, V83, P2302, DOI 10.1002/(SICI)1097-0142(19981201)83:11<2302::AID-CNCR9>3.3.CO;2-T
   Lee JG, 2008, BRIT J SURG, V95, P990, DOI 10.1002/bjs.6130
   Li SH, 2013, ASIAN PAC J CANCER P, V14, P4759, DOI 10.7314/APJCP.2013.14.8.4759
   Li W, 2018, HPB, V20, P530, DOI 10.1016/j.hpb.2017.11.012
   Mehrabi A, 2008, J AM COLL SURGEONS, V207, P499, DOI 10.1016/j.jamcollsurg.2008.05.024
   Miao XY, 2011, HEPATO-GASTROENTEROL, V58, P575
   Partitt JR, 2007, LIVER TRANSPLANT, V13, P543, DOI 10.1002/lt.21078
   Poon RTP, 2002, ANN SURG, V236, P602, DOI 10.1097/00000658-200211000-00010
   Qiu J, 2013, BRIT J SURG, V100, P1620, DOI 10.1002/bjs.9286
   Qiu JG, 2016, SURG ONCOL, V25, P441, DOI 10.1016/j.suronc.2016.03.001
   Regimbeau JM, 2002, SURGERY, V131, P311, DOI 10.1067/msy.2002.121892
   Sasaki K, 2017, JAMA SURG, V152, DOI 10.1001/jamasurg.2016.5059
   Scudamore CH, 2000, AM J SURG, V179, P356, DOI 10.1016/S0002-9610(00)00374-3
   Shi M, 2007, ANN SURG, V245, P36, DOI 10.1097/01.sla.0000231758.07868.71
   Shindoh J, 2016, J HEPATOL, V64, P594, DOI 10.1016/j.jhep.2015.10.015
   TARAO K, 1994, JPN J CANCER RES, V85, P1040, DOI 10.1111/j.1349-7006.1994.tb02903.x
   Torre LA, 2015, CA-CANCER J CLIN, V65, P87, DOI 10.3322/caac.21262
   Wu CC, 1999, J AM COLL SURGEONS, V188, P508, DOI 10.1016/S1072-7515(99)00026-5
   Wu JC, 2009, J HEPATOL, V51, P890, DOI 10.1016/j.jhep.2009.07.009
   Yang LY, 2014, SURGERY, V156, P1177, DOI 10.1016/j.surg.2014.05.012
   Zhang XF, 2018, BRIT J SURG, V105, P848, DOI 10.1002/bjs.10676
NR 30
TC 6
Z9 8
U1 0
U2 1
PU LIPPINCOTT WILLIAMS & WILKINS
PI PHILADELPHIA
PA TWO COMMERCE SQ, 2001 MARKET ST, PHILADELPHIA, PA 19103 USA
SN 0025-7974
EI 1536-5964
J9 MEDICINE
JI Medicine (Baltimore)
PD JUN
PY 2019
VL 98
IS 23
AR e15540
DI 10.1097/MD.0000000000015540
PG 7
WC Medicine, General & Internal
WE Science Citation Index Expanded (SCI-EXPANDED)
SC General & Internal Medicine
GA IQ4LD
UT WOS:000480721300001
PM 31169667
OA gold, Green Published
DA 2022-05-02
ER

PT J
AU Wang, Z
   Wang, W
   Liu, GJ
   Yang, Z
   Chen, LD
   Huang, Y
   Li, W
   Xie, XY
   Lu, MD
   Kuang, M
AF Wang, Zhu
   Wang, Wei
   Liu, Guang-Jian
   Yang, Zheng
   Chen, Li-Da
   Huang, Yang
   Li, Wei
   Xie, Xiao-Yan
   Lu, Ming-De
   Kuang, Ming
TI The role of quantitation of real-time 3-dimensional contrast-enhanced
   ultrasound in detecting microvascular invasion: an in vivo study
SO ABDOMINAL RADIOLOGY
LA English
DT Article
DE Microvascular invasion; Three dimensional; Contrast-enhanced ultrasound
   Perfusion
ID HEPATOCELLULAR-CARCINOMA; TUMOR-MODEL; LIVER-TUMOR; BLOOD-FLOW;
   PREDICTION; RESECTION; CT; THROMBOSIS; PERFUSION
AB This study was to evaluate the role of quantitative perfusion analysis of 3-dimensional (3D) contrast-enhanced ultrasound (CEUS) in detecting microvascular invasion (MVI) of liver tumor in vivo.
   VX2 tumors were implanted in the livers of sixteen New Zealand rabbits. On day 10, real-time 3D CEUS was performed, and the real-time dynamic images were analyzed using online quantification software. The animals were sacrificed and sent for pathology examinations. According to the gold standard of pathology, the animals were divided into an MVI group and a group without MVI (non-MVI group). Time-intensity curves (TICs) were obtained for the VX2 tumors and the surrounding liver parenchyma, and the parameters peak intensity (PI), mean transit time (MTT), and time to peak (TTP) were compared within and between the MVI and non-MVI groups.
   The TTP and MTT of the VX2 tumors were significantly faster than those of the surrounding liver parenchyma in both MVI and non-MVI groups. The PI of the VX2 tumors was significantly lower than that of the surrounding liver parenchyma in the non-MVI group but not the MVI group. The TTP and MTT of the VX2 tumors and surrounding liver parenchyma were not significantly different in the MVI group compared with the non-MVI group, whereas the Delta PI (the PI ratio between the VX2 liver tumors and the reference liver parenchyma) of the VX2 tumors in the MVI group was larger than that in the non-MVI group. VX2 tumors with MVI present different hemodynamic parameters, with a larger Delta PI than tumors without MVI.
   Our data suggest that quantitative perfusion analysis of 3D CEUS might be a promising method for predicting MVI in liver tumors.
C1 [Wang, Zhu; Wang, Wei; Liu, Guang-Jian; Chen, Li-Da; Huang, Yang; Li, Wei; Xie, Xiao-Yan; Lu, Ming-De; Kuang, Ming] Sun Yat Sen Univ, Inst Diagnost & Intervent Ultrasound, Affiliated Hosp 1, Dept Med Ultrason, Guangzhou, Guangdong, Peoples R China.
   [Yang, Zheng] Sun Yat Sen Univ, Dept Pathol, Affiliated Hosp 1, Guangzhou, Guangdong, Peoples R China.
   [Lu, Ming-De; Kuang, Ming] Sun Yat Sen Univ, Dept Hepatobiliary Surg, Affiliated Hosp 1, Guangzhou, Guangdong, Peoples R China.
RP Kuang, M (corresponding author), Sun Yat Sen Univ, Inst Diagnost & Intervent Ultrasound, Affiliated Hosp 1, Dept Med Ultrason, Guangzhou, Guangdong, Peoples R China.; Kuang, M (corresponding author), Sun Yat Sen Univ, Dept Hepatobiliary Surg, Affiliated Hosp 1, Guangzhou, Guangdong, Peoples R China.
EM kuangm@mail.sysu.edu.cn
RI Wang, Wei/H-3567-2019
OI Wang, Wei/0000-0002-9485-583X
FU Guangdong Province Nature Science Foundation [2015A030313195]; Guangdong
   Province S&T Plan Foundation [2013B060500044]; Basic Scientific Research
   Funds of Sun Yat-Sen University [16ykpy37]
FX This study was funded by Guangdong Province Nature Science Foundation
   (Grant No. 2015A030313195), and Guangdong Province S&T Plan Foundation
   (Grant No. 2013B060500044), and The Basic Scientific Research Funds of
   Sun Yat-Sen University (Grant No. 16ykpy37).
CR [Anonymous], 2010, EXP PHYSIOL, V95, P842, DOI [10.1111/j.1476-5381.2010.00872.x, 10.1113/expphysiol.2010.053793, 10.1113/jphysiol.2010.192278]
   Ariizumi S, 2011, J HEPATO-BIL-PAN SCI, V18, P575, DOI 10.1007/s00534-010-0369-y
   Chandarana H, 2011, AM J ROENTGENOL, V196, P1083, DOI 10.2214/AJR.10.4720
   Chou CT, 2012, BRIT J RADIOL, V85, P778, DOI 10.1259/bjr/65897774
   Cucchetti A, 2010, J HEPATOL, V52, P880, DOI 10.1016/j.jhep.2009.12.037
   Iwatsuki S, 2000, J AM COLL SURGEONS, V191, P389, DOI 10.1016/S1072-7515(00)00688-8
   Kim BK, 2008, J SURG ONCOL, V97, P246, DOI 10.1002/jso.20953
   Kim KA, 2012, J MAGN RESON IMAGING, V35, P629, DOI 10.1002/jmri.22876
   Lassau N, 2012, INVEST NEW DRUG, V30, P765, DOI 10.1007/s10637-010-9592-2
   Liu YJ, 2012, ONCOL LETT, V4, P685, DOI 10.3892/ol.2012.819
   Ma GL, 2012, HEPATOB PANCREAT DIS, V11, P407, DOI 10.1016/S1499-3872(12)60199-4
   Nathan H, 2009, ANN SURG, V249, P799, DOI 10.1097/SLA.0b013e3181a38eb5
   Quaia E, 2011, EUR RADIOL, V21, P604, DOI 10.1007/s00330-010-1965-6
   Rofstad EK, 2000, INT J RADIAT BIOL, V76, P589, DOI 10.1080/095530000138259
   Shah SA, 2007, SURGERY, V141, P330, DOI 10.1016/j.surg.2006.06.028
   Sonoda A, 2011, ONCOLOGY-BASEL, V80, P92, DOI 10.1159/000328763
   Stewart EE, 2006, RADIOLOGY, V239, P740, DOI 10.1148/radiol.2393041382
   Thian YL, 2011, ANN ACAD MED SINGAP, V40, P454
   Vauthey JN, 2002, J CLIN ONCOL, V20, P1527, DOI 10.1200/JCO.20.6.1527
   Wang Z, 2015, ULTRASOUND MED BIOL, V41, P1277, DOI 10.1016/j.ultrasmedbio.2014.12.012
   Wu HP, 2009, ACAD RADIOL, V16, P1483, DOI 10.1016/j.acra.2009.09.009
   Zhou JH, 2011, RADIOLOGY, V259, P406, DOI 10.1148/radiol.10101339
   Zhou P, 2012, ACAD RADIOL, V19, P40, DOI 10.1016/j.acra.2011.09.002
NR 23
TC 6
Z9 12
U1 0
U2 17
PU SPRINGER
PI NEW YORK
PA 233 SPRING ST, NEW YORK, NY 10013 USA
SN 2366-004X
EI 2366-0058
J9 ABDOM RADIOL
JI Abdom. Radiol.
PD OCT
PY 2016
VL 41
IS 10
BP 1973
EP 1979
DI 10.1007/s00261-016-0804-x
PG 7
WC Radiology, Nuclear Medicine & Medical Imaging
WE Science Citation Index Expanded (SCI-EXPANDED)
SC Radiology, Nuclear Medicine & Medical Imaging
GA DV4TF
UT WOS:000382917300011
PM 27277527
DA 2022-05-02
ER

PT J
AU Liang, L
   Li, C
   Wang, MD
   Wang, H
   Zhou, YH
   Zeng, YY
   Zhang, WG
   Chen, TH
   Wang, NY
   Li, J
   Zhang, YM
   Wang, Y
   Gu, WM
   Xing, H
   Diao, YK
   Lau, WY
   Zhang, CW
   Pawlik, TM
   Shen, F
   Huang, DS
   Yang, T
AF Liang, Lei
   Li, Chao
   Wang, Ming-Da
   Wang, Hong
   Zhou, Ya-Hao
   Zeng, Yong-Yi
   Zhang, Wan-Guang
   Chen, Ting-Hao
   Wang, Nan-Ya
   Li, Jie
   Zhang, Yao-Ming
   Wang, Yu
   Gu, Wei-Min
   Xing, Hao
   Diao, Yong-Kang
   Lau, Wan Yee
   Zhang, Cheng-Wu
   Pawlik, Timothy M.
   Shen, Feng
   Huang, Dong-Sheng
   Yang, Tian
TI Development and validation of a novel online calculator for estimating
   survival benefit of adjuvant transcatheter arterial chemoembolization in
   patients undergoing surgery for hepatocellular carcinoma
SO JOURNAL OF HEMATOLOGY & ONCOLOGY
LA English
DT Letter
DE Hepatocellular carcinoma; Hepatectomy; Transcatheter arterial
   chemoembolization; Adjuvant therapy; Survival
ID RESECTION
AB Background and aims: Although adjuvant transcatheter arterial chemoembolization (TACE) for resected hepatocellular carcinoma (HCC) may improve survival for some patients, identifying which patients can benefit remains challenging. The present study aimed to construct a survival prediction calculator for individualized estimating the net survival benefit of adjuvant TACE for patients with resected HCC.
   Methods: From a multicenter database, consecutive patients undergoing curative resection for HCC were enrolled and divided into the developing and validation cohorts. Using the independent survival predictors in the developing cohort, two nomogram models were constructed for patients with and without adjuvant TACE, respectively, which predictive performance was validated internally and externally by measuring concordance index (C-index) and calibration. The difference between two estimates of the prediction models was the expected survival benefit of adjuvant TACE.
   Results: A total of 2514 patients met the inclusion criteria for the study. The nomogram prediction models for patients with and without adjuvant TACE were, respectively, built by incorporating the same eight independent survival predictors, including portal hypertension, Child-Pugh score, alpha-fetoprotein level, tumor size and number, macrovascular and microvascular invasion, and resection margin. These two prediction models demonstrated good calibration and discrimination, with all the C-indexes of greater than 0.75 in the developing and validation cohorts. A browser-based calculator was generated for individualized estimating the net survival benefit of adjuvant TACE.
   Conclusions: Based on large-scale real-world data, an easy-to-use online calculator can be adopted as a decision aid to predict which patients with resected HCC can benefit from adjuvant TACE.
C1 [Liang, Lei; Diao, Yong-Kang; Zhang, Cheng-Wu; Yang, Tian] Hangzhou Med Coll, People Hosp, Zhejiang Prov Peoples Hosp, Dept Hepatobiliary Pancreat & Minimal Invas Surg, 158 Shangtang Rd, Hangzhou 310014, Zhejiang, Peoples R China.
   [Liang, Lei; Diao, Yong-Kang; Zhang, Cheng-Wu; Huang, Dong-Sheng; Yang, Tian] Key Lab Tumor Mol Diag & Individualized Med Zheji, Hangzhou, Peoples R China.
   [Li, Chao; Wang, Ming-Da; Xing, Hao; Lau, Wan Yee; Shen, Feng; Yang, Tian] Navy Med Univ, Second Mil Med Univ, Eastern Hepatobiliary Surg Hosp, Dept Hepatobiliary Surg, Shanghai, Peoples R China.
   [Wang, Hong] Liuyang Peoples Hosp, Dept Gen Surg, Changsha, Hunan, Peoples R China.
   [Zhou, Ya-Hao] Puer Peoples Hosp, Dept Hepatobiliary Surg, Puer City, Yunnan, Peoples R China.
   [Zeng, Yong-Yi] Fujian Med Univ, Mengchao Hepatobiliary Hosp, Dept Hepatobiliary Surg, Fuzhou, Fujian, Peoples R China.
   [Zhang, Wan-Guang] Huazhong Univ Sci & Technol, Tongji Hosp, Dept Hepat Surg, Wuhan, Peoples R China.
   [Chen, Ting-Hao] Ziyang First Peoples Hosp, Dept Gen Surg, Ziyang, Sichuan, Peoples R China.
   [Wang, Nan-Ya] First Hosp Jilin Univ, Canc Ctr, Jilin, Jilin, Peoples R China.
   [Li, Jie] Fuyang Peoples Hosp, Dept Hepatobiliary Surg, Fuyang, Anhui, Peoples R China.
   [Zhang, Yao-Ming] Meizhou Peoples Hosp, Dept Hepatobiliary Surg 2, Meizhou, Guangdong, Peoples R China.
   [Wang, Yu] Chongqing Univ, Canc Hosp, Dept Hepatobiliary Surg, Chongqing, Peoples R China.
   [Gu, Wei-Min] Fourth Hosp Harbin, Dept Gen Surg 1, Harbin, Heilongjiang, Peoples R China.
   [Lau, Wan Yee] Chinese Univ Hong Kong, Fac Med, Shatin, Hong Kong, Peoples R China.
   [Pawlik, Timothy M.] Ohio State Univ, Dept Surg, Wexner Med Ctr, Columbus, OH 43210 USA.
   [Huang, Dong-Sheng] Hangzhou Med Coll, Sch Clin Med, Hangzhou, Zhejiang, Peoples R China.
RP Yang, T (corresponding author), Hangzhou Med Coll, People Hosp, Zhejiang Prov Peoples Hosp, Dept Hepatobiliary Pancreat & Minimal Invas Surg, 158 Shangtang Rd, Hangzhou 310014, Zhejiang, Peoples R China.
EM yangtiandfgd@hotmail.com
FU National Natural Science Foundation of ChinaNational Natural Science
   Foundation of China (NSFC) [81672699, 81972726]
FX Funding for the study was provided by the National Natural Science
   Foundation of China (Nos. 81672699 and 81972726, Dr Yang). Role of the
   Funder/Sponsor: The funding sources had no role in the design and
   conduct of the study; collection, management, analysis, and
   interpretation of the data; preparation, review, or approval of the
   manuscript; and decision to submit the manuscript for publication.
CR Bruix J, 2014, GUT, V63, P844, DOI 10.1136/gutjnl-2013-306627
   Liang L, 2020, THER ADV GASTROENTER, V13, DOI 10.1177/1756284820977693
   Peng BG, 2009, AM J SURG, V198, P313, DOI 10.1016/j.amjsurg.2008.09.026
   Schwartz JD, 2002, LANCET ONCOL, V3, P593, DOI 10.1016/S1470-2045(02)00873-2
   Sun JJ, 2016, ANN SURG ONCOL, V23, P1344, DOI 10.1245/s10434-015-5008-z
   Tabrizian P, 2015, ANN SURG, V261, P947, DOI 10.1097/SLA.0000000000000710
   Vibert E, 2020, J HEPATOL, V72, P262, DOI 10.1016/j.jhep.2019.11.017
   Villanueva A, 2019, NEW ENGL J MED, V380, P1450, DOI 10.1056/NEJMra1713263
   Wang L, 2019, SCAND J GASTROENTERO, V54, P528, DOI 10.1080/00365521.2019.1610794
   Wang Z, 2018, CLIN CANCER RES, V24, P2074, DOI 10.1158/1078-0432.CCR-17-2899
   Xu XF, 2019, JAMA SURG, V154, P209, DOI 10.1001/jamasurg.2018.4334
   Zhou WP, 2009, ANN SURG, V249, P195, DOI 10.1097/SLA.0b013e3181961c16
NR 12
TC 0
Z9 0
U1 1
U2 1
PU BMC
PI LONDON
PA CAMPUS, 4 CRINAN ST, LONDON N1 9XW, ENGLAND
EI 1756-8722
J9 J HEMATOL ONCOL
JI J. Hematol. Oncol.
PD OCT 12
PY 2021
VL 14
IS 1
AR 165
DI 10.1186/s13045-021-01180-5
PG 6
WC Oncology; Hematology
WE Science Citation Index Expanded (SCI-EXPANDED)
SC Oncology; Hematology
GA WG0WY
UT WOS:000706721500002
PM 34641921
OA Green Published, gold
DA 2022-05-02
ER

PT J
AU Cheng, ZJ
   Lei, ZQ
   Jin, XL
   Zhang, Q
   Si, AF
   Yang, PH
   Zhou, JH
   Hartmann, D
   Huser, N
   Shen, F
AF Cheng, Zhangjun
   Lei, Zhengqing
   Jin, Xiaoling
   Zhang, Qi
   Si, Anfeng
   Yang, Pinghua
   Zhou, Jiahua
   Hartmann, Daniel
   Huser, Norbert
   Shen, Feng
TI Postoperative adjuvant transarterial chemoembolization for intrahepatic
   cholangiocarcinoma patients with microvascular invasion: a propensity
   score analysis
SO JOURNAL OF GASTROINTESTINAL ONCOLOGY
LA English
DT Article
DE Intrahepatic cholangiocarcinoma (ICC); microvascular invasion ( MVI);
   adjuvant therapy; TACE; partial hepatectomy (PH)
ID TRANSCATHETER ARTERIAL CHEMOEMBOLIZATION; LYMPH-NODE DISSECTION;
   HEPATOCELLULAR-CARCINOMA; PROGNOSTIC-FACTORS; RISK-FACTORS; SURVIVAL;
   MANAGEMENT; RESECTION; NOMOGRAM; OUTCOMES
AB Background: Microvascular invasion (MVI) is an independent risk factor associated with tumor recurrence and poor survival in patients with intrahepatic cholangiocarcinoma (ICC) after partial hepatectomy (PH). The potential impact of adjuvant TACE on the prognosis of patients with ICC involving MVI (ICC-MVI) remains uncertain. Our aim was to investigate the effectiveness of postoperative adjuvant transarterial chemoembolization (TACE) on ICC involving MVI.
   Methods: Multicentric data consisted of 223 patients who underwent curative-intent PH for ICC-MVI from 2002-2015 were retrospectively analyzed. The impact of adjuvant TACE was evaluated using inverse probability of treatment weighting (IPTW) and propensity-score matched (PSM) analyses.
   Results: No association between the TACE and the overall survival (OS) and recurrence rates was observed among the overall ICC-MVI patients. However, subgroup analyses revealed that adjuvant TACE favored OS (HR, 0.62; 95% CI, 0.39-0.99; P=0.047) and time to recurrence (TTR) (HR, 0.59; 95% CI, 0.36-0.97; P=0.037) among patients with elevated CA19-9 and those without lymphadenectomy (HR, 0.53; 95% CI, 0.30-0.93; P=0.027 for OS, and HR, 0.49; 95% CI, 0.28-0.87; P=0.015 for TTR, respectively). In the CA199 =39 U/L subgroup and Nx subgroup, adjuvant TACE was associated with higher 1-, 3-, and 5-year OS rates (P=0.033 and P=0.034, respectively) and lower corresponding recurrence rates (P=0.024 and P=0.023, respectively).
   Conclusions: Among the ICC-MVI patients undergoing curative-intent PH, only those have elevated CA19-9 or who did not undergo lymphadenectomy might be suitable for adjuvant TACE.
C1 [Cheng, Zhangjun; Lei, Zhengqing; Jin, Xiaoling; Zhou, Jiahua] Southeast Univ, Zhongda Hosp, Sch Med, Hepatopancreatobiliary Ctr, Nanjing 210009, Peoples R China.
   [Cheng, Zhangjun; Lei, Zhengqing; Shen, Feng] Second Mil Med Univ, Eastern Hepatobiliary Surg Hosp, Dept Hepat Surg 4, Shanghai 200438, Peoples R China.
   [Zhang, Qi] Southeast Univ, Zhongda Hosp, Sch Med, Ctr Intervent Radiol & Vasc Surg, Nanjing, Peoples R China.
   [Si, Anfeng] Qin Huai Med Dist Eastern Theater Gen Hosp, Dept Surg Oncol, Nanjing, Peoples R China.
   [Yang, Pinghua] Second Mil Med Univ, Eastern Hepatobiliary Surg Hosp, Dept Minimally Invas Surg, Shanghai, Peoples R China.
   [Hartmann, Daniel; Huser, Norbert] Tech Univ Munich, TUM Sch Med, Dept Surg, Klinikum Rechts Isar, Munich, Germany.
RP Cheng, ZJ (corresponding author), Southeast Univ, Zhongda Hosp, Sch Med, Hepatopancreatobiliary Ctr, Nanjing 210009, Peoples R China.; Shen, F (corresponding author), Second Mil Med Univ, Eastern Hepatobiliary Surg Hosp, Dept Hepat Surg 4, Shanghai 200438, Peoples R China.
EM chengzhangjun@seu.edu.cn; shenfengehbh@sina.com
FU National Natural Science Foundation of ChinaNational Natural Science
   Foundation of China (NSFC) [81871988]; Jiangsu Province Key Research and
   Development Program [BE2019747]; Six Talent Peaks Project of Jiangsu
   Province [SWYY-007]; State Key Project on Infectious Diseases of China
   [2017ZX10203204]
FX This study was supported by the National Natural Science Foundation of
   China [81871988 to C.Z.J.], the Jiangsu Province Key Research and
   Development Program [BE2019747 to C. Z.J.], the Six Talent Peaks Project
   of Jiangsu Province [SWYY-007 to C.Z.J.], and the State Key Project on
   Infectious Diseases of China [2017ZX10203204 to F.S.].
CR Amin MB., 2017, AJCC CANC STAGING MA
   Austin PC, 2014, STAT MED, V33, P1242, DOI 10.1002/sim.5984
   Austin PC, 2011, PHARM STAT, V10, P150, DOI 10.1002/pst.433
   Boehm LM, 2015, J SURG ONCOL, V111, P213, DOI 10.1002/jso.23781
   Bridgewater J, 2014, J HEPATOL, V60, P1268, DOI 10.1016/j.jhep.2014.01.021
   Chang ME, 2017, J CHIN MED ASSOC, V80, P140, DOI 10.1016/j.jcma.2016.09.010
   Cheng ZJ, 2019, HPB, V21, P1656, DOI 10.1016/j.hpb.2019.05.010
   Cheng ZJ, 2015, HPB, V17, P422, DOI 10.1111/hpb.12367
   Cho SY, 2010, ANN SURG ONCOL, V17, P1823, DOI 10.1245/s10434-010-0938-y
   Cloyd JM, 2018, J ONCOL PRACT, V14, P722, DOI 10.1200/JOP.18.00682
   de Jong MC, 2011, J CLIN ONCOL, V29, P3140, DOI 10.1200/JCO.2011.35.6519
   Doussot A, 2021, ONCOL, V12, P819
   Doussot A, 2015, J AM COLL SURGEONS, V221, P452, DOI 10.1016/j.jamcollsurg.2015.04.009
   Gusani NJ, 2008, J GASTROINTEST SURG, V12, P129, DOI 10.1007/s11605-007-0312-y
   Hu LS, 2019, J SURG ONCOL, V119, P21, DOI 10.1002/jso.25305
   Hyder O, 2014, JAMA SURG, V149, P432, DOI 10.1001/jamasurg.2013.5168
   Jeong SS, 2017, INT J BIOL SCI, V13, P1234, DOI 10.7150/ijbs.21149
   Li J, 2015, ONCOLOGIST, V20, P640, DOI 10.1634/theoncologist.2014-0470
   Li T, 2014, LIVER INT, V34, P953, DOI 10.1111/liv.12364
   Li Z, 2018, JAMA SURG, V153, DOI 10.1001/jamasurg.2018.2721
   Liu S, 2019, ONCOLOGIST, V24, P513, DOI 10.1634/theoncologist.2018-0305
   Lu ZF, 2017, INT J SURG, V37, P24, DOI 10.1016/j.ijsu.2016.10.015
   Massarweh NN, 2017, CANCER CONTROL, V24, DOI 10.1177/1073274817729245
   Mavros MN, 2014, JAMA SURG, V149, P565, DOI 10.1001/jamasurg.2013.5137
   Meng ZW, 2018, J SURG RES, V226, P56, DOI 10.1016/j.jss.2018.01.024
   Morine Y, 2015, J GASTROENTEROL, V50, P913, DOI 10.1007/s00535-015-1071-2
   Normand SLT, 2001, J CLIN EPIDEMIOL, V54, P387, DOI 10.1016/S0895-4356(00)00321-8
   Qi YP, 2019, AM J SURG, V217, P739, DOI 10.1016/j.amjsurg.2018.07.054
   Rodriguez-Peralvarez M, 2013, ANN SURG ONCOL, V20, P325, DOI 10.1245/s10434-012-2513-1
   Sasaki K, 2018, J AM COLL SURGEONS, V226, P393, DOI 10.1016/j.jamcollsurg.2017.12.011
   Savic LJ, 2017, HEPATOL SURG NUTR, V6, P7, DOI 10.21037/hbsn.2016.11.02
   Shen WF, 2011, WORLD J SURG, V35, P2083, DOI 10.1007/s00268-011-1171-y
   Sun JJ, 2016, ANN SURG ONCOL, V23, P1344, DOI 10.1245/s10434-015-5008-z
   Wang CZ, 2019, WORLD J SURG ONCOL, V17, DOI 10.1186/s12957-018-1540-1
   Wang YZ, 2013, J CLIN ONCOL, V31, P1188, DOI 10.1200/JCO.2012.41.5984
   Wang YY, 2021, ONCOL, V12, P819
   Wang Z, 2018, CLIN CANCER RES, V24, P2074, DOI 10.1158/1078-0432.CCR-17-2899
   Wei W, 2018, CANCER COMMUN, V38, DOI 10.1186/s40880-018-0331-y
   Yamada T, 2018, J GASTROEN HEPATOL, V33, P1626, DOI 10.1111/jgh.14124
   Yamamoto Y, 2018, WORLD J SURG, V42, P3331, DOI 10.1007/s00268-018-4605-y
   Yoh T, 2018, J HEPATO-BIL-PAN SCI, V25, P299, DOI 10.1002/jhbp.552
NR 41
TC 2
Z9 2
U1 0
U2 0
PU AME PUBL CO
PI SHATIN
PA FLAT-RM C 16F, KINGS WING PLAZA 1, NO 3 KWAN ST, SHATIN, HONG KONG
   00000, PEOPLES R CHINA
SN 2078-6891
EI 2219-679X
J9 J GASTROINTEST ONCOL
JI J. Gastrointest. Oncol.
PD APR
PY 2021
VL 12
IS 2
BP 819
EP +
DI 10.21037/jgo-20-443
PG 15
WC Oncology; Gastroenterology & Hepatology
WE Science Citation Index Expanded (SCI-EXPANDED)
SC Oncology; Gastroenterology & Hepatology
GA RV8MM
UT WOS:000646081100050
PM 34012669
OA gold, Green Published
DA 2022-05-02
ER

PT J
AU Ni, XC
   Yi, Y
   Fu, YP
   Cai, XY
   Liu, G
   Huang, JL
   Gan, W
   Xu, J
   Qiu, SJ
AF Ni, Xiao-Chun
   Yi, Yong
   Fu, Yi-Peng
   Cai, Xiao-Yan
   Liu, Gao
   Huang, Jin-Long
   Gan, Wei
   Xu, Jie
   Qiu, Shuang-Jian
TI Role of Lipids and Apolipoproteins in Predicting the Prognosis of
   Hepatocellular Carcinoma After Resection
SO ONCOTARGETS AND THERAPY
LA English
DT Article
DE apolipoprotein; prognosis; hepatocellular carcinoma; surgery
ID HIGH-DENSITY-LIPOPROTEIN; CURATIVE RESECTION; A-II; INTRAHEPATIC
   RECURRENCE; MICROVASCULAR INVASION; LIVER-DISEASES; HEPATITIS-B; SERUM;
   CANCER; RISK
AB Purpose: To further clarify the association between abnormal levels of serum lipid components as the main features of dyslipidaemia and hepatocellular carcinoma, which remains unclear.
   Patients and Methods: We examined the serum level of lipids and apolipoproteins pattern in 471 patients undergoing curative resection for HCC, 193 patients with chronic liver disease, and 104 patients with benign liver diseases. We performed uni- and multivariate analyses to evaluate the predictive roles of lipids and apolipoproteins for recurrence and survival of HCC in a training cohort of 242 patients and then validated in a cohort of 229 patients.
   Results: The majority circulating lipid and apolipoprotein levels such as ApoAl, HDL, and LDL in chronic liver disease and HCC were slightly significantly decreased as compared to those in benign lesion. But no significant differential expression patterns of lipids and apolipoproteins were observed between chronic liver hepatitis and HCC. Multivariable analysis identified ApoA1 as a key parameter related to recurrence and survival in both training and validation cohorts. Moreover, we further demonstrated that low ApoA1 was an independent prognostic factor of poor early recurrence in two cohorts.
   Conclusion: Although the alterations of circulating lipids and apolipoproteins were observed in HCC, none of lipids or apolipoproteins could serve as a diagnostic marker. Serum ApoA1 merits consideration as a novel prognostic marker for patients with HCC undergoing surgery since it predicts early recurrence and survival, especially for early stage patients and may improve the prognostic stratification of patients for clinical management and promote HCC clinic outcomes.
C1 [Ni, Xiao-Chun] Shanghai Ninth Peoples Hosp, Gen Surg, Shanghai, Peoples R China.
   [Yi, Yong; Liu, Gao; Huang, Jin-Long; Gan, Wei] Liver Canc Inst, Hepat Surg, Shanghai, Peoples R China.
   [Fu, Yi-Peng] Fudan Univ, Obstet & Gynecol Hosp, Shanghai, Peoples R China.
   [Cai, Xiao-Yan] Shanghai Pudong Gongli Hosp, Gen Surg, Shanghai, Peoples R China.
   [Xu, Jie] Shanghai Ninth Peoples Hosp, Infect Dis, 280 Mohe Rd, Shanghai, Peoples R China.
   [Qiu, Shuang-Jian] Fudan Univ, Zhongshan Hosp, Liver Canc Inst, 180 Fenglin Rd, Shanghai 200032, Peoples R China.
RP Xu, J (corresponding author), Shanghai Ninth Peoples Hosp, Infect Dis, 280 Mohe Rd, Shanghai, Peoples R China.; Qiu, SJ (corresponding author), Fudan Univ, Zhongshan Hosp, Liver Canc Inst, 180 Fenglin Rd, Shanghai 200032, Peoples R China.
EM dr.xu@aliyun.com; qiushuangjianzs@163.com
FU National Key Sci-Tech Special Project of China [2012ZX10002010-001/002];
   National Natural Science Foundation of ChinaNational Natural Science
   Foundation of China (NSFC) [81302102]; Basic Research Programs of
   Science and Technology Commission Foundation of Shanghai [13JC1401800,
   XBR2013074, 13CG04]
FX This work was in part supported by National Key Sci-Tech Special Project
   of China (Grant 2012ZX10002010-001/002), the National Natural Science
   Foundation of China (Grant 81302102), and the Basic Research Programs of
   Science and Technology Commission Foundation of Shanghai (Grants
   13JC1401800, XBR2013074, and 13CG04)
CR Ahaneku J. E., 1992, JPMA (Journal of the Pakistan Medical Association), V42, P260
   Ahotupa M, 2010, ANN MED, V42, P521, DOI 10.3109/07853890.2010.510932
   Alsabti EA, 1979, INT J MOL MED, V36, P11
   Camp RL, 2004, CLIN CANCER RES, V10, P7252, DOI 10.1158/1078-0432.CCR-04-0713
   Cao WM, 2004, CANCER RES, V64, P1515, DOI 10.1158/0008-5472.CAN-03-0675
   Chun JM, 2011, J SURG ONCOL, V103, P148, DOI 10.1002/jso.21786
   Cicognani C, 1997, ARCH INTERN MED, V157, P792, DOI 10.1001/archinte.157.7.792
   Cooper ME, 1996, AUST NZ J SURG, V66, P743, DOI 10.1111/j.1445-2197.1996.tb00734.x
   Faloppi L, 2014, BMC CANCER, V14, DOI 10.1186/1471-2407-14-110
   Forner A, 2012, LANCET, V379, P1245, DOI 10.1016/S0140-6736(11)61347-0
   Freed-Pastor WA, 2012, CELL, V148, P244, DOI 10.1016/j.cell.2011.12.017
   FUJII S, 1981, CLIN CHIM ACTA, V115, P321
   HACHEM H, 1986, J CLIN CHEM CLIN BIO, V24, P161
   Kaibori M, 2010, J SURG ONCOL, V102, P462, DOI 10.1002/jso.21631
   Kim BK, 2008, J SURG ONCOL, V97, P246, DOI 10.1002/jso.20953
   Kobayashi Y, 2015, CLIN CANCER RES, V21, P4652, DOI 10.1158/1078-0432.CCR-14-3368
   Liu Y, 2014, AM J CLIN PATHOL, V141, P52, DOI 10.1309/AJCPBLFBNAP6N2UN
   Lou B, 2005, WORLD J GASTROENTERO, V11, P954, DOI 10.3748/wjg.v11.i7.954
   Mao MJ, 2018, BMC CANCER, V18, DOI 10.1186/s12885-018-5028-8
   Marrero JA, 2009, GASTROENTEROLOGY, V137, P110, DOI 10.1053/j.gastro.2009.04.005
   Mooberry LK, 2010, J DRUG TARGET, V18, P53, DOI 10.3109/10611860903156419
   Motta M, 2001, Minerva Med, V92, P301
   Moustafa T, 2012, GASTROENTEROLOGY, V142, P140, DOI 10.1053/j.gastro.2011.09.051
   Mustafa MG, 2013, MOL CELL PROTEOMICS, V12, P3640, DOI 10.1074/mcp.M113.031252
   Noguti J, 2013, SLEEP BREATH, V17, P905, DOI 10.1007/s11325-012-0797-9
   Parkin DM, 2005, CA-CANCER J CLIN, V55, P74, DOI 10.3322/canjclin.55.2.74
   Poon RTP, 1999, ANN SURG, V229, P216, DOI 10.1097/00000658-199902000-00009
   Poon RTP, 2000, CANCER, V89, P500, DOI 10.1002/1097-0142(20000801)89:3<500::AID-CNCR4>3.3.CO;2-F
   Portolani N, 2006, ANN SURG, V243, P229, DOI 10.1097/01.sla.0000197706.21803.a1
   Scartozzi M, 2012, PLOS ONE, V7, DOI 10.1371/journal.pone.0032653
   Shi J, 2005, BRIT J CANCER, V92, P607, DOI 10.1038/sj.bjc.6602333
   Shimada M, 1996, GASTROENTEROLOGY, V111, P720, DOI 10.1053/gast.1996.v111.pm8780578
   Steel LF, 2003, PROTEOMICS, V3, P601, DOI 10.1002/pmic.200300399
   Sun HC, 2007, J HEPATOL, V47, P684, DOI 10.1016/j.jhep.2007.06.019
   Tabuchi M, 2006, WORLD J GASTROENTERO, V12, P1261, DOI 10.3748/wjg.v12.i8.1261
   Tremosini S, 2012, GUT, V61, P1481, DOI 10.1136/gutjnl-2011-301862
   Ulmer H, 2009, BRIT J CANCER, V101, P1202, DOI 10.1038/sj.bjc.6605264
   van Duijnhoven FJB, 2011, GUT, V60, P1094, DOI 10.1136/gut.2010.225011
   Yamamoto Y, 2015, WORLD J GASTROENTERO, V21, P1207, DOI 10.3748/wjg.v21.i4.1207
   Yan XT, 2019, ONCOTARGETS THER, V12, P1957, DOI 10.2147/OTT.S192631
   Zamanian-Daryoush M, 2013, J BIOL CHEM, V288, P21237, DOI 10.1074/jbc.M113.468967
NR 41
TC 2
Z9 2
U1 0
U2 2
PU DOVE MEDICAL PRESS LTD
PI ALBANY
PA PO BOX 300-008, ALBANY, AUCKLAND 0752, NEW ZEALAND
SN 1178-6930
J9 ONCOTARGETS THER
JI OncoTargets Ther.
PY 2020
VL 13
BP 12867
EP 12880
DI 10.2147/OTT.S279997
PG 14
WC Biotechnology & Applied Microbiology; Oncology
WE Science Citation Index Expanded (SCI-EXPANDED)
SC Biotechnology & Applied Microbiology; Oncology
GA PH7QE
UT WOS:000600601500010
PM 33376344
OA gold, Green Published
DA 2022-05-02
ER

PT J
AU Shen, J
   Liu, J
   Li, C
   Wen, T
   Yan, L
   Yang, J
AF Shen, J.
   Liu, J.
   Li, C.
   Wen, T.
   Yan, L.
   Yang, J.
TI The prognostic significance of serum HBeAg on the recurrence and
   long-term survival after hepatectomy for hepatocellular carcinoma: A
   propensity score matching analysis
SO JOURNAL OF VIRAL HEPATITIS
LA English
DT Article
DE hepatitis B e antigen; hepatocellular carcinoma; Milan criteria;
   prognosis; propensity score matching
ID B E-ANTIGEN; CHRONIC HEPATITIS-B; HIGH VIRAL LOAD; CURATIVE RESECTION;
   LYMPHOCYTE RATIO; LIVER RESECTION; MILAN CRITERIA; STAGING SYSTEM;
   CANCER; RISK
AB The effects of serum hepatitis B e antigen (HBeAg) on the prognosis of hepatocellular carcinoma (HCC) patients after hepatectomy remain controversial. Our aim was to explore the prognostic significance of serum HBeAg on the prognosis of patients with HCC using a propensity matching model. Between January 2009 and March 2015, 953 patients with HCC who underwent hepatectomy in West China Hospital were analysed. Propensity matching analysis was applied, and survival analysis was performed using the Kaplan-Meier method. Risk factors were identified by the Cox proportional hazards model. All patients with HCC were classified into an HBeAg(-) group (n=775, 81.3%) or an HBeAg(+) group (n=178, 18.7%). Patients with positive serum HBeAg had poorer recurrence-free survival and overall survival before and after propensity matching. Similar results were found in patients within the Milan criteria. For patients beyond the Milan criteria, the HBeAg(+) group had poor overall survival before and after propensity matching. In term of recurrence-free survival, there was no statistically significant impact after propensity matching (P=.055), although there was a trend for HBeAg(+) patient to have reduced recurrence-free survival. Positive serum HBeAg, positive HBV-DNA load, largest tumour size, multiple tumours, microvascular invasion and a high serum level of preoperative alpha-fetoprotein were risk factors for recurrence. Our propensity model confirmed that positive serum HBeAg had a negative impact on the recurrence and long-term survival irrespective of tumour stages. HBeAg seroconversion might be beneficial for reducing the rate of recurrence.
C1 [Shen, J.; Liu, J.; Li, C.; Wen, T.; Yan, L.; Yang, J.] Sichuan Univ, West China Hosp, Dept Liver Surg, Chengdu, Sichuan, Peoples R China.
   [Shen, J.; Liu, J.; Li, C.; Wen, T.; Yan, L.; Yang, J.] Sichuan Univ, West China Hosp, Liver Transplantat Ctr, Chengdu, Sichuan, Peoples R China.
   [Liu, J.] Erasmus MC Univ, Dept Gastroenterol & Hepatol, Med Ctr, Rotterdam, Netherlands.
RP Wen, T (corresponding author), Sichuan Univ, West China Hosp, Dept Liver Surg, Chengdu, Sichuan, Peoples R China.; Wen, T (corresponding author), Sichuan Univ, West China Hosp, Liver Transplantat Ctr, Chengdu, Sichuan, Peoples R China.
EM wentianfu@scu.edu.cn
FU Scientific and Technological Support Project of Sichuan Province
   [2015SZ0049, 2016SZ0025]; Fundamental Research Funds for the Central
   UniversitiesFundamental Research Funds for the Central Universities
   [2012017yjsy197]
FX This work was supported by grants from Scientific and Technological
   Support Project of Sichuan Province (2015SZ0049 and 2016SZ0025) and was
   supported by "The Fundamental Research Funds for the Central
   Universities (2012017yjsy197)."
CR Chan ACY, 2013, HPB, V15, P439, DOI 10.1111/j.1477-2574.2012.00617.x
   Chen CJ, 2006, JAMA-J AM MED ASSOC, V295, P65, DOI 10.1001/jama.295.1.65
   Choi GH, 2009, J GASTROEN HEPATOL, V24, P391, DOI 10.1111/j.1440-1746.2008.05637.x
   Coffelt SB, 2014, NATURE, V507, P48, DOI 10.1038/nature13062
   D'Agostino RB, 1998, STAT MED, V17, P2265, DOI 10.1002/(SICI)1097-0258(19981015)17:19<2265::AID-SIM918>3.0.CO;2-B
   Geier A, 2002, NEW ENGL J MED, V347, P1721
   Grivennikov SI, 2010, CELL, V140, P883, DOI 10.1016/j.cell.2010.01.025
   Hsu CY, 2016, ANN SURG ONCOL, V23, P994, DOI 10.1245/s10434-015-4929-x
   Hung IFN, 2008, AM J GASTROENTEROL, V103, P1663, DOI 10.1111/j.1572-0241.2008.01872.x
   ISHAK K, 1995, J HEPATOL, V22, P696, DOI 10.1016/0168-8278(95)80226-6
   Johnson PJ, 2015, J CLIN ONCOL, V33, P550, DOI 10.1200/JCO.2014.57.9151
   Jung J, 2015, BMC CANCER, V15, DOI 10.1186/s12885-015-2017-z
   Kim SH, 2011, J GASTROINTEST SURG, V15, P598, DOI 10.1007/s11605-011-1452-7
   Kubo S, 2000, CANCER-AM CANCER SOC, V88, P1016, DOI 10.1002/(SICI)1097-0142(20000301)88:5<1016::AID-CNCR10>3.0.CO;2-V
   Kubo S, 2002, WORLD J SURG, V26, P555, DOI 10.1007/s00268-001-0267-1
   Lang TL, 2011, J HEPATOL, V55, P762, DOI 10.1016/j.jhep.2010.12.042
   Liaw YF, 2009, HEPATOL INT, V3, P425, DOI 10.1007/s12072-009-9140-3
   Liu D, 2016, HEPATOLOGY, V64, P390, DOI 10.1002/hep.28594
   Liu PH, 2016, ANN SURG, V263, P538, DOI 10.1097/SLA.0000000000001178
   Marubashi S, 2015, BRIT J SURG, V102, P776, DOI 10.1002/bjs.9815
   Okamura Y, 2016, BRIT J SURG, V103, P891, DOI 10.1002/bjs.10123
   Peng W, 2015, J SURG RES, V194, P464, DOI 10.1016/j.jss.2014.12.021
   Qu LS, 2013, HEPATOL RES, V43, P347, DOI 10.1111/j.1872-034X.2012.01079.x
   Qu LS, 2010, J GASTROINTEST SURG, V14, P1111, DOI 10.1007/s11605-010-1211-1
   Sasaki K, 2017, J GASTROINTEST SURG, V21, P487, DOI 10.1007/s11605-016-3344-3
   Shen JY, 2017, INT J SURG, V44, P33, DOI 10.1016/j.ijsu.2017.05.034
   Sun HC, 2007, J HEPATOL, V47, P684, DOI 10.1016/j.jhep.2007.06.019
   Wang FS, 2014, HEPATOLOGY, V60, P2099, DOI 10.1002/hep.27406
   Wu IT, 2017, CLIN MICROBIOL INFEC, V23, P464, DOI 10.1016/j.cmi.2017.02.001
   Yang CY, 2006, J BIOL CHEM, V281, P34525, DOI 10.1074/jbc.M510981200
   Yang T, 2012, EJSO-EUR J SURG ONC, V38, P683, DOI 10.1016/j.ejso.2012.04.010
   Yau T, 2014, GASTROENTEROLOGY, V146, P1691, DOI 10.1053/j.gastro.2014.02.032
   Yin L, 2014, J HEPATOL, V61, P82, DOI 10.1016/j.jhep.2014.03.012
   Yu Y, 2017, SCI REP-UK, V7, DOI 10.1038/s41598-017-01773-6
   Zhong JH, 2014, ANN SURG, V260, P329, DOI 10.1097/SLA.0000000000000236
NR 35
TC 8
Z9 8
U1 0
U2 8
PU WILEY
PI HOBOKEN
PA 111 RIVER ST, HOBOKEN 07030-5774, NJ USA
SN 1352-0504
EI 1365-2893
J9 J VIRAL HEPATITIS
JI J. Viral Hepatitis
PD SEP
PY 2018
VL 25
IS 9
BP 1057
EP 1065
DI 10.1111/jvh.12911
PG 9
WC Gastroenterology & Hepatology; Infectious Diseases; Virology
WE Science Citation Index Expanded (SCI-EXPANDED)
SC Gastroenterology & Hepatology; Infectious Diseases; Virology
GA GR8QW
UT WOS:000442991000007
PM 29660216
DA 2022-05-02
ER

PT J
AU Shang, RZ
   Pu, M
   Li, Y
   Wang, DS
AF Shang, Runze
   Pu, Meng
   Li, Yu
   Wang, Desheng
TI FOXM1 regulates glycolysis in hepatocellular carcinoma by
   transactivating glucose transporter 1 expression
SO ONCOLOGY REPORTS
LA English
DT Article
DE FOXM1; GLUT1; hepatocellular carcinoma; glycolysis
ID CELL-PROLIFERATION; CANCER PROGRESSION; PROMOTES; METABOLISM; ROLES
AB The Forkhead box Ml (FOXM1) transcription factor plays crucial roles in the initiation and progression of various malignancies, including hepatocellular carcinoma (HCC). However, the mechanism by which FOXM1 regulates cancer metabolism remains unclear. In the present study, overexpression and RNA interference (RNAi) approaches were used to investigate the role of FOXM1 in the regulation of glycolysis in vitro. Luciferase reporter assays were used to explore the transcriptional regulation of the glucose transporter 1 (GLUT1) promoter by FOXM1. Then, immunohistochemical staining was used to examine the expression of FOXM1 and GLUT1 in 100 paired HCC and adjacent non -cancerous liver tissues. Chi-square test and logistic regression analysis were performed to evaluate the association between FOXM1 and GLUT1 expression with clinicopathological characteristics. Our data showed that FOXM1 promoted glycolysis in the HCC cells. FOXM1 knockdown significantly reduced the expression of GLUT1 among key glycolysis-related molecules in the different HCC cell lines. Glucose uptake and lactate production assay showed that FOXM1 positively regulated glycolysis based on GLUT1 expression. Moreover, FOXM1 overexpression increased and knockdown decreased GLUT1 expression. Luciferase reporter assays showed that the -206 to -199 bp region of the GLUT1 promoter is important for FOXM1 to enhance GLUT1 promoter activity. The results of the IHC analysis showed that the protein expression of FOXM1 and GLUT1 was closely related to the tumor histological grade and TNM stage. In addition, GLUT1 expression was also related to microvascular invasion. In conclusion, overexpression of FOXM1 and GLUT1 may play critical roles in HCC. FOXM1 promotes HCC glycolysis by transactivating GLUT1 expression.
C1 [Shang, Runze; Pu, Meng; Wang, Desheng] Fourth Mil Med Univ, Xijing Hosp, Dept Hepatobiliary Surg, 127 West Changle St, Xian 710032, Shaanxi, Peoples R China.
   [Li, Yu] Fourth Mil Med Univ, Cell Engn Res Ctr, 169 West Changle St, Xian 710032, Shaanxi, Peoples R China.
   [Li, Yu] Fourth Mil Med Univ, Dept Cell Biol, State Key Lab Canc Biol, 169 West Changle St, Xian 710032, Shaanxi, Peoples R China.
RP Wang, DS (corresponding author), Fourth Mil Med Univ, Xijing Hosp, Dept Hepatobiliary Surg, 127 West Changle St, Xian 710032, Shaanxi, Peoples R China.; Li, Y (corresponding author), Fourth Mil Med Univ, Cell Engn Res Ctr, 169 West Changle St, Xian 710032, Shaanxi, Peoples R China.; Li, Y (corresponding author), Fourth Mil Med Univ, Dept Cell Biol, State Key Lab Canc Biol, 169 West Changle St, Xian 710032, Shaanxi, Peoples R China.
EM liyufmmu@fmmu.edu.cn; hepato@fmmu.edu.cn
OI Shang, Runze/0000-0002-7958-0700; Meng, Pu/0000-0002-4048-5976
FU National Nature Science Foundation of ChinaNational Natural Science
   Foundation of China (NSFC) [81270549, 30872480]
FX We thank Fuqin Zhang for advice on performing the experiments. The
   present study was supported by grants from the National Nature Science
   Foundation of China (nos. 81270549 and 30872480).
CR Amann T, 2009, AM J PATHOL, V174, P1544, DOI 10.2353/ajpath.2009.080596
   Cairns RA, 2011, NAT REV CANCER, V11, P85, DOI 10.1038/nrc2981
   Cui JJ, 2014, CLIN CANCER RES, V20, P2595, DOI 10.1158/1078-0432.CCR-13-2407
   Davis DB, 2010, MOL ENDOCRINOL, V24, P1822, DOI 10.1210/me.2010-0082
   Goda N, 2012, INT J HEMATOL, V95, P457, DOI 10.1007/s12185-012-1069-y
   Han TY, 2013, CELL ADHES MIGR, V7, P395, DOI 10.4161/cam.26345
   Hu C, 2014, ONCOGENE, V33, P2888, DOI 10.1038/onc.2013.250
   Kim JW, 2006, CELL METAB, V3, P177, DOI 10.1016/j.cmet.2006.02.002
   Kopanja D, 2015, J HEPATOL, V63, P429, DOI 10.1016/j.jhep.2015.03.023
   Kroemer G, 2008, CANCER CELL, V13, P472, DOI 10.1016/j.ccr.2008.05.005
   Laoukili J, 2007, BBA-REV CANCER, V1775, P92, DOI 10.1016/j.bbcan.2006.08.006
   Liu MG, 2006, CANCER RES, V66, P3593, DOI 10.1158/0008-5472.CAN-05-2912
   Llovet JM, 2005, J GASTROENTEROL, V40, P225, DOI 10.1007/s00535-005-1566-3
   Meng FD, 2015, WORLD J GASTROENTERO, V21, P196, DOI 10.3748/wjg.v21.i1.196
   Park HJ, 2011, EMBO MOL MED, V3, P21, DOI 10.1002/emmm.201000107
   SEMENZA GL, 1994, J BIOL CHEM, V269, P23757
   Stewart B, 2014, WORLD CANC REPORT 20, V2015, P16, DOI DOI 10.1136/oemed-2019-106012
   Villanueva A, 2013, J HEPATOL, V59, P392, DOI 10.1016/j.jhep.2013.03.025
   WARBURG O, 1956, SCIENCE, V123, P309, DOI 10.1126/science.123.3191.309
   Wierstra I, 2007, BIOL CHEM, V388, P1257, DOI 10.1515/BC.2007.159
   Wu QF, 2010, ACTA PHARMACOL SIN, V31, P361, DOI 10.1038/aps.2010.4
   Xia LM, 2012, CARCINOGENESIS, V33, P2250, DOI 10.1093/carcin/bgs249
   Yu M, 2016, TUMOR BIOL, V37, P1289, DOI 10.1007/s13277-015-3436-9
   Zona S, 2014, BBA-GENE REGUL MECH, V1839, P1316, DOI 10.1016/j.bbagrm.2014.09.016
NR 24
TC 24
Z9 27
U1 1
U2 3
PU SPANDIDOS PUBL LTD
PI ATHENS
PA POB 18179, ATHENS, 116 10, GREECE
SN 1021-335X
EI 1791-2431
J9 ONCOL REP
JI Oncol. Rep.
PD APR
PY 2017
VL 37
IS 4
BP 2261
EP 2269
DI 10.3892/or.2017.5472
PG 9
WC Oncology
WE Science Citation Index Expanded (SCI-EXPANDED)
SC Oncology
GA EQ5QY
UT WOS:000398138900041
PM 28260073
OA hybrid, Green Submitted
DA 2022-05-02
ER

PT J
AU Wang, C
   Liu, ZK
   Chen, J
   Rao, W
   Dong, SY
   Yang, MD
   Zheng, SS
   Zang, YJ
   Xu, X
AF Wang, Chao
   Liu, Zhikun
   Chen, Jun
   Rao, Wei
   Dong, Siyi
   Yang, Modan
   Zheng, Shusen
   Zang, Yunjin
   Xu, Xiao
TI A model integrated fibrinogen and D-dimer for prediction of
   hepatocellular carcinoma recurrence following liver transplantation: a
   multicentre study
SO AMERICAN JOURNAL OF TRANSLATIONAL RESEARCH
LA English
DT Article
DE Hepatocellular carcinoma; liver transplantation; D-dimer; fibrinogen;
   predictive model
ID NEUTROPHIL-LYMPHOCYTE RATIO; C-REACTIVE PROTEIN; ALPHA-FETOPROTEIN;
   BIOMARKER; SELECTION; CRITERIA; OUTCOMES; LEVEL
AB Background: We aimed to investigate whether D-dimer and fibrinogen levels could predict prognosis of patients with hepatocellular carcinoma (HCC) following liver transplantation. Methods: From January 2015 to January 2020, we conducted a study on patients with hepatitis B-related liver cancer. Two hundred seventy (270) liver transplant recipients were recruited. Considering D-dimer and plasma fibrinogen levels, a model was established to predict liver cancer recurrence following liver transplantation. Subsequent verification was performed on a validation cohort of 295 recipients from two other hospitals. Results: Elevated D-dimer and plasma fibrinogen levels demonstrated independent correlation between overall survival and tumour-free survival among patients with HCC who underwent liver transplantation. Those who had preoperative fibrinogen >= 2.27 g/L had significantly reduced overall survival and tumour-free survival than those who had preoperative fibrinogen <2.27 g/L, in the discovery cohort. Recipients with increased risk had preoperative plasma D-dimer >= 2400 mu g/L. The model was: Y=logit (P)=0.91* fibrinogen concentration +0.967* D-dimer +0.585* alpha-fetoprotein +1.623* Milan criteria +0.68* microvascular invasion -3.159. At a cut-off score of -1.524, the validation cohort had area under curve values of 0.764 and 0.828 respectively; analysis of this data optimised predictive performance for overall and tumour-free survival. Conclusions: For patients who have undergone liver transplantation for HCC, preoperative D-dimer and fibrinogen levels independently predicted key outcomes such as overall survival and tumour-free survival.
C1 [Wang, Chao; Liu, Zhikun; Chen, Jun; Xu, Xiao] Zhejiang Univ, Ctr Integrated Oncol & Precis Med, Affiliated Hangzhou Peoples Hosp 1, Sch Med,Dept Hepatobiliary & Pancreat Surg, Hangzhou, Peoples R China.
   [Wang, Chao; Liu, Zhikun; Chen, Jun; Xu, Xiao] Zhejiang Univ, Canc Ctr, Hangzhou, Peoples R China.
   [Dong, Siyi; Yang, Modan; Zheng, Shusen; Xu, Xiao] Zhejiang Univ, Sch Med, Affiliated Hosp 1, Dept Hepatobiliary & Pancreat Surg, 79 Qingchun Rd, Hangzhou, Peoples R China.
   [Wang, Chao; Liu, Zhikun; Chen, Jun; Zheng, Shusen; Xu, Xiao] Zhejiang Univ, Inst Organ Transplantat, Hangzhou, Peoples R China.
   [Rao, Wei] Qingdao Univ, Affiliated Hosp, Liver Dis Ctr, Div Hepatol, Qingdao, Peoples R China.
   [Zang, Yunjin] Qingdao Univ, Affiliated Hosp, Div Liver Transplantat Organ Transplantat Ctr, Qingdao, Peoples R China.
   [Rao, Wei; Zang, Yunjin] Qingdao Univ, Inst Transplantat Sci, Qingdao, Peoples R China.
   [Zheng, Shusen] Shulan Hangzhou Hosp, Dept Hepatobiliary & Pancreat Surg, Hangzhou, Peoples R China.
RP Xu, X (corresponding author), Zhejiang Univ, Sch Med, Affiliated Hosp 1, Dept Hepatobiliary & Pancreat Surg, 79 Qingchun Rd, Hangzhou, Peoples R China.
EM zjxu@zju.edu.cn
FU National Science FoundationNational Science Foundation (NSF) [81625003];
   National Natural Science Foundation of ChinaNational Natural Science
   Foundation of China (NSFC) [81930016]; scientific research project of
   Zhejiang Provincial Department of Education [Y202044709]; Zhejiang
   provincial key research and development program [2019C03050]
FX We would like to thank Editage (www.editage.cn) for English language
   editing. This work was supported by the National Science Foundation for
   Distinguished Young Scholars (Project No. 81625003), the key project of
   the National Natural Science Foundation of China (Project No. 81930016),
   the scientific research project of Zhejiang Provincial Department of
   Education (Project No. Y202044709), the Zhejiang provincial key research
   and development program (Project No. 2019C03050).
CR Agopian VG, 2015, J AM COLL SURGEONS, V220, P416, DOI 10.1016/j.jamcollsurg.2014.12.025
   An HJ, 2012, LIVER TRANSPLANT, V18, P1406, DOI 10.1002/lt.23512
   Cescon M, 2013, WORLD J GASTROENTERO, V19, P9174, DOI 10.3748/wjg.v19.i48.9174
   Chaiteerakij R, 2015, LIVER TRANSPLANT, V21, P599, DOI 10.1002/lt.24117
   Cong XL, 2019, J CANCER, V10, P5518, DOI 10.7150/jca.31162
   Dai TX, 2019, J GASTROINTEST ONCOL, V10, P1049, DOI 10.21037/jgo.2019.09.11
   Desgrosellier JS, 2010, NAT REV CANCER, V10, P9, DOI 10.1038/nrc2748
   Duvoux C, 2012, GASTROENTEROLOGY, V143, P986, DOI 10.1053/j.gastro.2012.05.052
   Fahrner R, 2015, WORLD J GASTROENTERO, V21, P12071, DOI 10.3748/wjg.v21.i42.12071
   Kaido T, 2013, SURGERY, V154, P1053, DOI 10.1016/j.surg.2013.04.056
   Kijima T, 2017, CANCER SCI, V108, P193, DOI 10.1111/cas.13127
   Kim YK, 2015, TRANSPL P, V47, P686, DOI 10.1016/j.transproceed.2014.11.048
   Li Y, 2017, EXP THER MED, V13, P285, DOI 10.3892/etm.2016.3930
   Lin Y, 2018, EJSO-EUR J SURG ONC, V44, P1494, DOI 10.1016/j.ejso.2018.07.052
   Palumbo JS, 2002, CANCER RES, V62, P6966
   Sapisochin G, 2017, NAT REV GASTRO HEPAT, V14, P203, DOI 10.1038/nrgastro.2016.193
   Sugimachi K, 2015, BRIT J CANCER, V112, P532, DOI 10.1038/bjc.2014.621
   Torre LA, 2015, CA-CANCER J CLIN, V65, P87, DOI 10.3322/caac.21262
   Toso C, 2015, HEPATOLOGY, V62, P158, DOI 10.1002/hep.27787
   Venook AP, 2010, ONCOLOGIST, V15, P5, DOI 10.1634/theoncologist.2010-S4-05
   Wang Chao, 2020, Aging (Albany NY), V13, P1264, DOI 10.18632/aging.202302
   Wang GY, 2016, ANN TRANSPL, V21, DOI 10.12659/AOT.895416
   Xu X, 2016, GUT, V65, P1035, DOI 10.1136/gutjnl-2014-308513
   Yilmaz C, 2018, TRANSPL P, V50, P3571, DOI 10.1016/j.transproceed.2018.05.027
   Zheng SS, 2008, TRANSPLANTATION, V85, P1726, DOI 10.1097/TP.0b013e31816b67e4
   Zimmerman MA, 2008, ARCH SURG-CHICAGO, V143, P182, DOI 10.1001/archsurg.2007.39
NR 26
TC 0
Z9 0
U1 0
U2 0
PU E-CENTURY PUBLISHING CORP
PI MADISON
PA 40 WHITE OAKS LN, MADISON, WI 53711 USA
SN 1943-8141
J9 AM J TRANSL RES
JI Am. J. Transl. Res.
PY 2022
VL 14
IS 1
BP 572
EP +
PG 11
WC Oncology; Medicine, Research & Experimental
WE Science Citation Index Expanded (SCI-EXPANDED)
SC Oncology; Research & Experimental Medicine
GA ZL3DT
UT WOS:000763559300036
PM 35173875
DA 2022-05-02
ER

PT J
AU Wakabayashi, T
   Ouhmich, F
   Gonzalez-Cabrera, C
   Felli, E
   Saviano, A
   Agnus, V
   Savadjiev, P
   Baumert, TF
   Pessaux, P
   Marescaux, J
   Gallix, B
AF Wakabayashi, Taiga
   Ouhmich, Farid
   Gonzalez-Cabrera, Cristians
   Felli, Emanuele
   Saviano, Antonio
   Agnus, Vincent
   Savadjiev, Peter
   Baumert, Thomas F.
   Pessaux, Patrick
   Marescaux, Jacques
   Gallix, Benoit
TI Radiomics in hepatocellular carcinoma: a quantitative review
SO HEPATOLOGY INTERNATIONAL
LA English
DT Review
DE Radiomics; Radiogenomics; Hepatocellular carcinoma; Tumor heterogeneity
ID TOMOGRAPHY TEXTURE ANALYSIS; GENE-EXPRESSION PROGRAMS; MICROVASCULAR
   INVASION; LI-RADS; PREOPERATIVE PREDICTION; LIVER-CANCER; CT;
   HETEROGENEITY; PROGNOSIS; BIOMARKER
AB Radiomics is an emerging field which extracts quantitative radiology data from medical images and explores their correlation with clinical outcomes in a non-invasive manner. This review aims to assess whether radiomics is a useful and reproducible method for clinical management of hepatocellular carcinoma (HCC) by reviewing the strengths and weaknesses of current radiomics literature pertaining specifically to HCC. From an initial set of 48 articles recovered through database searches, 23 articles were retained to be included in this review after full screening. Among these 23 studies, 7 used a radiomics approach in magnetic resonance imaging (MRI). Only two studies applied radiomics to positron emission tomography-computed tomography (PET-CT). In the remaining 14 articles, a radiomics analysis was performed on computed tomography (CT). Eight studies dealt with the relationship between biological signatures and imaging findings, and can be classified as radiogenomic studies. For each study included in our review, we computed a Radiomics Quality Score (RQS) as proposed by Lambin et al. We found that the RQS (mean +/- standard deviation) was 8.35 +/- 5.38 (out of a possible maximum value of 36). Although these scores are fairly low, and radiomics has not yet reached clinical utility in HCC, it is important to underscore the fact that these early studies pave the way for the radiomics field with a focus on HCC. Radiomics is still a very young field, and is far from being mature, but it remains a very promising technology for the future for developing adequate personalized treatment as a non-invasive approach, for complementing or replacing tumor biopsies, as well as for developing novel prognostic biomarkers in HCC patients.
C1 [Wakabayashi, Taiga; Felli, Emanuele; Pessaux, Patrick; Marescaux, Jacques] IRCAD, Strasbourg, France.
   [Ouhmich, Farid; Gonzalez-Cabrera, Cristians; Felli, Emanuele; Saviano, Antonio; Agnus, Vincent; Baumert, Thomas F.; Pessaux, Patrick; Marescaux, Jacques; Gallix, Benoit] Univ Strasbourg, IHU, Inst Minimally Invas Hybrid Image Guided Surg, 1 Pl Hop, F-67000 Strasbourg, France.
   [Felli, Emanuele; Pessaux, Patrick; Marescaux, Jacques] Univ Strasbourg, Nouvel Hop Civil, Gen Digest & Endocrine Surg, Strasbourg, France.
   [Felli, Emanuele; Saviano, Antonio; Baumert, Thomas F.; Pessaux, Patrick] Univ Strasbourg, INSERM, Inst Rech Malad Virales & Hepat, U1110, Strasbourg, France.
   [Felli, Emanuele; Saviano, Antonio; Baumert, Thomas F.; Pessaux, Patrick] Hop Univ, Pole Hepatodigestif, Strasbourg, France.
   [Savadjiev, Peter; Gallix, Benoit] McGill Univ, Dept Diagnost Radiol, Montreal, PQ, Canada.
RP Gallix, B (corresponding author), Univ Strasbourg, IHU, Inst Minimally Invas Hybrid Image Guided Surg, 1 Pl Hop, F-67000 Strasbourg, France.; Gallix, B (corresponding author), McGill Univ, Dept Diagnost Radiol, Montreal, PQ, Canada.
EM benoit.gallix@ihu-strasbourg.eu
RI Agnus, Vincent/AAC-2413-2019; Wakabayashi, Taiga/AAR-4758-2021; Baumert,
   Thomas/ABF-4718-2020
OI Agnus, Vincent/0000-0001-9554-6492; Wakabayashi,
   Taiga/0000-0002-5074-0205; Baumert, Thomas/0000-0002-8864-2168; Saviano,
   Antonio/0000-0001-7585-472X
FU ARC, Paris and Institut hospitalo-universitaire, Strasbourg (TheraHCC
   IHUARC) [IHU201301187]; European UnionEuropean Commission
   [H2020-667273-HEPCAR, ERC-AdG-2014-671,231-HEPCIR]
FX The authors acknowledge the support of ARC, Paris and Institut
   hospitalo-universitaire, Strasbourg (TheraHCC IHUARC IHU201301187), as
   well as the European Union (ERC-AdG-2014-671,231-HEPCIR,
   H2020-667273-HEPCAR). In addition, the authors are grateful to Camille
   Goustiaux, Christopher Burel, and Guy Temporal for their assistance in
   proofreading the manuscript.
CR Aerts HJWL, 2016, JAMA ONCOL, V2, P1636, DOI 10.1001/jamaoncol.2016.2631
   Aerts HJWL, 2014, NAT COMMUN, V5, DOI 10.1038/ncomms5006
   Akai H, 2018, DIAGN INTERV IMAG, V99, P643, DOI 10.1016/j.diii.2018.05.008
   An C, 2016, CLIN MOL HEPATOL, V22, P296, DOI 10.3350/cmh.2016.0028
   Bai HX, 2016, BRIT J RADIOL, V89, DOI 10.1259/bjr.20151030
   Bakr S, 2017, J MED IMAGING, V4, DOI 10.1117/1.JMI.4.4.041303
   Banerjee S, 2015, HEPATOLOGY, V62, P792, DOI 10.1002/hep.27877
   Blanc-Durand P, 2018, ONCOTARGET, V9, P4549, DOI 10.18632/oncotarget.23423
   Bray F, 2018, CA-CANCER J CLIN, V68, P394, DOI 10.3322/caac.21492
   Bruix J, 2014, GUT, V63, P844, DOI 10.1136/gutjnl-2013-306627
   Cassinotto C, 2017, EUR J RADIOL, V95, P33, DOI 10.1016/j.ejrad.2017.06.028
   Chartrand G, 2017, RADIOGRAPHICS, V37, P2113, DOI 10.1148/rg.2017170077
   Chen ST, 2017, EUR J RADIOL, V90, P198, DOI 10.1016/j.ejrad.2017.02.035
   Clark K, 2013, J DIGIT IMAGING, V26, P1045, DOI 10.1007/s10278-013-9622-7
   Cozzi L, 2017, BMC CANCER, V17, DOI 10.1186/s12885-017-3847-7
   Echegaray S, 2015, J MED IMAGING, V2, DOI 10.1117/1.JMI.2.4.041011
   Elsayes KM, 2017, RADIOGRAPHICS, V37, P1994, DOI 10.1148/rg.2017170098
   European Association for the Study of the Liver. Electronic address: easloffice@easloffice.eu, 2019, J Hepatol, V70, P817, DOI 10.1016/j.jhep.2019.01.020
   Farinati F, 2000, CANCER, V89, P2266, DOI 10.1002/1097-0142(20001201)89:11<2266::AID-CNCR15>3.3.CO;2-S
   Gillies RJ, 2016, RADIOLOGY, V278, P563, DOI 10.1148/radiol.2015151169
   Goodfellow I, 2016, ADAPT COMPUT MACH LE, P1
   Grossmann P, 2016, BMC CANCER, V16, DOI 10.1186/s12885-016-2659-5
   Hectors SJ, 2017, SCI REP-UK, V7, DOI 10.1038/s41598-017-02706-z
   Hiley C, 2014, GENOME BIOL, V15, DOI 10.1186/s13059-014-0453-8
   Hosny A, 2018, NAT REV CANCER, V18, P500, DOI 10.1038/s41568-018-0016-5
   Hricak H, 2011, RADIOLOGY, V259, P633, DOI 10.1148/radiol.11110252
   Jeong WK, 2019, CLIN MOL HEPATOL, V25, P21, DOI 10.3350/cmh.2018.1007
   Kim KA, 2012, J MAGN RESON IMAGING, V35, P629, DOI 10.1002/jmri.22876
   Kuo MD, 2007, J VASC INTERV RADIOL, V18, P821, DOI 10.1016/j.jvir.2007.04.031
   Lambin P, 2017, NAT REV CLIN ONCOL, V14, P749, DOI 10.1038/nrclinonc.2017.141
   Lambin P, 2012, EUR J CANCER, V48, P441, DOI 10.1016/j.ejca.2011.11.036
   Larue RTHM, 2017, BRIT J RADIOL, V90, DOI 10.1259/bjr.20160665
   Lee G, 2017, PRECIS FUTURE MED, V1, P10, DOI 10.23838/pfm.2017.00101
   Lencioni R, 2010, SEMIN LIVER DIS, V30, P52, DOI 10.1055/s-0030-1247132
   Li M, 2016, ONCOTARGET, V7, P13248, DOI 10.18632/oncotarget.7467
   Lin DC, 2017, CANCER RES, V77, P2255, DOI 10.1158/0008-5472.CAN-16-2822
   Litjens G, 2017, MED IMAGE ANAL, V42, P60, DOI 10.1016/j.media.2017.07.005
   Llovet JM, 1999, SEMIN LIVER DIS, V19, P329, DOI 10.1055/s-2007-1007122
   Lu LC, 2016, LIVER CANCER, V5, P128, DOI 10.1159/000367754
   Martins SN, 2017, FRONT MED-LAUSANNE, V4, DOI 10.3389/fmed.2017.00193
   Mazzaferro V, 2009, LANCET ONCOL, V10, P35, DOI 10.1016/S1470-2045(08)70284-5
   MILLER AB, 1981, CANCER, V47, P207, DOI 10.1002/1097-0142(19810101)47:1<207::AID-CNCR2820470134>3.0.CO;2-6
   Miura T, 2015, AM J SURG, V210, P561, DOI 10.1016/j.amjsurg.2015.03.027
   Moher D, 2009, PLOS MED, V6, DOI 10.1371/journal.pmed.1000097
   Ng F, 2013, RADIOLOGY, V266, P177, DOI 10.1148/radiol.12120254
   O'Connor JPB, 2015, CLIN CANCER RES, V21, P249, DOI 10.1158/1078-0432.CCR-14-0990
   OKUDA K, 1985, CANCER, V56, P918, DOI 10.1002/1097-0142(19850815)56:4<918::AID-CNCR2820560437>3.0.CO;2-E
   Papp L, 2018, J NUCL MED, V59, P892, DOI 10.2967/jnumed.117.202267
   Parekh VS, 2017, NPJ BREAST CANCER, V3, DOI 10.1038/s41523-017-0045-3
   Park JH, 2018, WORLD J SURG, V42, P1514, DOI 10.1007/s00268-017-4275-1
   Peng J, 2018, DIAGN INTERV RADIOL, V24, P121, DOI 10.5152/dir.2018.17467
   Perrone F, 2000, HEPATOLOGY, V31, P840
   Pinker K, 2018, J MAGN RESON IMAGING, V47, P604, DOI 10.1002/jmri.25870
   Raman SP, 2015, J COMPUT ASSIST TOMO, V39, P383, DOI 10.1097/RCT.0000000000000217
   Renzulli M, 2016, RADIOLOGY, V279, P432, DOI 10.1148/radiol.2015150998
   Sadot E, 2015, PLOS ONE, V10, DOI 10.1371/journal.pone.0132953
   Savadjiev P, 2019, EUR RADIOL
   Savadjiev P, 2019, EUR RADIOL, V29, P1616, DOI 10.1007/s00330-018-5674-x
   Scrivener M, 2016, TRANSL CANCER RES, V5, P398, DOI 10.21037/tcr.2016.06.18
   Segal E, 2007, NAT BIOTECHNOL, V25, P675, DOI 10.1038/nbt1306
   Sharma B, 2012, NAT REV CLIN ONCOL, V9, P728, DOI 10.1038/nrclinonc.2012.195
   Sherman M, 2015, HEPATOLOGY, V61, P433, DOI 10.1002/hep.27563
   Starmans MPA, 2018, MED IMAGING 2018 IMA, V10574
   Tang A, 2018, RADIOLOGY, V286, P29, DOI 10.1148/radiol.2017170554
   Taouli B, 2017, EUR RADIOL, V27, P4472, DOI 10.1007/s00330-017-4844-6
   Therasse P, 2000, J NATL CANCER I, V92, P205, DOI 10.1093/jnci/92.3.205
   Tirkes T, 2013, RADIOGRAPHICS, V33, P1323, DOI 10.1148/rg.335125214
   Valdora F, 2018, BREAST CANCER RES TR, V169, P217, DOI 10.1007/s10549-018-4675-4
   Wu MH, 2019, EUR RADIOL, V29, P2802, DOI 10.1007/s00330-018-5787-2
   Xia W, 2018, PHYS MED BIOL, V63, DOI 10.1088/1361-6560/aaa609
   Zheng BH, 2018, BMC CANCER, V18, DOI 10.1186/s12885-018-5024-z
   Zhou W, 2017, J MAGN RESON IMAGING, V45, P1476, DOI 10.1002/jmri.25454
   Zhou Y, 2017, ABDOM RADIOL, V42, P1695, DOI 10.1007/s00261-017-1072-0
NR 73
TC 54
Z9 55
U1 5
U2 30
PU SPRINGER
PI NEW YORK
PA ONE NEW YORK PLAZA, SUITE 4600, NEW YORK, NY, UNITED STATES
SN 1936-0533
EI 1936-0541
J9 HEPATOL INT
JI Hepatol. Int.
PD SEP
PY 2019
VL 13
IS 5
BP 546
EP 559
DI 10.1007/s12072-019-09973-0
PG 14
WC Gastroenterology & Hepatology
WE Science Citation Index Expanded (SCI-EXPANDED)
SC Gastroenterology & Hepatology
GA IX8QG
UT WOS:000485951900004
PM 31473947
OA Green Submitted
DA 2022-05-02
ER

PT J
AU Bang, H
   Ha, SY
   Hwang, SH
   Park, CK
AF Bang, Heejin
   Ha, Sang Yun
   Hwang, Soo Hyun
   Park, Cheol-Keun
TI Expression of PEG10 Is Associated with Poor Survival and Tumor
   Recurrence in Hepatocellular Carcinoma
SO CANCER RESEARCH AND TREATMENT
LA English
DT Article
DE PEG 10; Hepatocellular carcinoma; Recurrence
ID IMPRINTED GENE; RISK-FACTORS; INTRAHEPATIC RECURRENCE; PROBABLE TARGET;
   CANCER-CELLS; CARCINOGENESIS; PROGNOSIS; RETROTRANSPOSON;
   IDENTIFICATION; HEPATECTOMY
AB Purpose
   Paternally expressed gene 10 (PEG10), first identified as an imprinted gene, is paternally expressed and maternally silenced. In hepatocellular carcinoma (HCC), PEG10 has been identified as a potential target gene located within the amplified 7q21 locus. The purpose of this study was to investigate the expression of PEG10 protein in HCC and evaluate its prognostic significance.
   Materials and Methods
   PEG10 protein expression was examined by immunohistochem stry in tumor tissues from 218 HCC patients undergoing curative resection. Furthermore, the relationships between PEG10 expression and clinicopathologic features or postoperative survival of HCC patients were evaluated. The median follow-up period was 119.8 months for survivors.
   Results
   PEG10 expression was observed in 148 of the 218 HCCs (67.9%) and was significantly correlated with younger age, female, higher Edmondson grade, microvascular invasion, intrahepatic metastasis, higher American Joint Committee on Cancer T-stage, and higher a-fetoprotein level. PEG10 expression was an independent predictor of early recurrence (p=0.013), and it showed an unfavorable influence on recurrence free survival (p < 0.001). A subgroup analysis showed that among patients with a-fetoprotein < 20 ng/mL (80 patients), the PEG10-positive group also showed an unfavorable influence on recurrencefree survival (p=0.002). Moreover, a multivariate survival analysis identified PEG10 as an independent predictor of shorter recurrence-free survival (p=0.005). PEG10 expression showed an unfavorable influence on overall survival (p=0.007) but was not an independent predictor of shorter overall survival (p=0.128).
   Conclusion
   PEG10 protein could be a potential biomarker predicting early recurrence and recurrencefree survival in HCC patients after curative resection, even in those with normal serum a-fetoprotein levels.
C1 [Bang, Heejin; Ha, Sang Yun; Hwang, Soo Hyun; Park, Cheol-Keun] Sungkyunkwan Univ, Sch Med, Samsung Med Ctr, Dept Pathol, Seoul 06351, South Korea.
RP Park, CK (corresponding author), Sungkyunkwan Univ, Sch Med, Samsung Med Ctr, Dept Pathol, 81 Irwon Ro, Seoul 06351, South Korea.
EM ckpark@skku.edu
CR Ahn S, 2013, GUT LIVER, V7, P206, DOI 10.5009/gnl.2013.7.2.206
   Cucchetti A, 2009, ANN SURG ONCOL, V16, P413, DOI 10.1245/s10434-008-0232-4
   Dobashi Y, 2014, HISTOL HISTOPATHOL, V29, P191, DOI 10.14670/HH-29.191
   Dong H, 2011, BMC MED GENOMICS, V4, DOI 10.1186/1755-8794-4-60
   EDMONDSON HA, 1954, CANCER-AM CANCER SOC, V7, P462, DOI 10.1002/1097-0142(195405)7:3<462::AID-CNCR2820070308>3.0.CO;2-E
   Imamura H, 2003, J HEPATOL, V38, P200, DOI 10.1016/S0168-8278(02)00360-4
   Ip WK, 2007, CANCER LETT, V250, P284, DOI 10.1016/j.canlet.2006.10.012
   Jie X, 2007, ONCOGENE, V26, P5741, DOI 10.1038/sj.onc.1210362
   Johnson P J, 2001, Clin Liver Dis, V5, P145, DOI 10.1016/S1089-3261(05)70158-6
   Kumada T, 1997, HEPATOLOGY, V25, P87, DOI 10.1002/hep.510250116
   Li CM, 2006, CANCER RES, V66, P665, DOI 10.1158/0008-5472.CAN-05-1553
   Liu DC, 2011, PATHOL ONCOL RES, V17, P859, DOI 10.1007/s12253-011-9394-7
   Llovet JM, 1999, SEMIN LIVER DIS, V19, P329, DOI 10.1055/s-2007-1007122
   Lux A, 2005, J BIOL CHEM, V280, P8482, DOI 10.1074/jbc.M409197200
   Okabe H, 2003, CANCER RES, V63, P3043
   Ono R, 2006, NAT GENET, V38, P101, DOI 10.1038/ng1699
   Ono R, 2001, GENOMICS, V73, P232, DOI 10.1006/geno.2001.6494
   Poon RTP, 2000, CANCER, V89, P500, DOI 10.1002/1097-0142(20000801)89:3<500::AID-CNCR4>3.3.CO;2-F
   Regimbeau JM, 2004, J SURG ONCOL, V85, P36, DOI 10.1002/jso.10284
   Simonetti RG, 1997, ANN ONCOL, V8, P117, DOI 10.1023/A:1008285123736
   TAKETA K, 1990, HEPATOLOGY, V12, P1420, DOI 10.1002/hep.1840120625
   Trotti, 2010, AJCC CANC STAGING MA, P191
   Tsou AP, 2003, J BIOMED SCI, V10, P625, DOI 10.1159/000073528
   Tsuji K, 2010, CANCER GENET CYTOGEN, V198, P118, DOI 10.1016/j.cancergencyto.2010.01.004
   Wang CC, 2008, FEBS LETT, V582, P2793, DOI 10.1016/j.febslet.2008.07.009
NR 25
TC 25
Z9 25
U1 0
U2 6
PU KOREAN CANCER ASSOCIATION
PI SEOUL
PA RM 1824, GWANGHWAMUN OFFICIA, 92 SAEMUNAN-RO, JONGNO-GU, SEOUL, 110-999,
   SOUTH KOREA
SN 1598-2998
EI 2005-9256
J9 CANCER RES TREAT
JI Cancer Res. Treat.
PD OCT
PY 2015
VL 47
IS 4
BP 844
EP 852
DI 10.4143/crt.2014.124
PG 9
WC Oncology
WE Science Citation Index Expanded (SCI-EXPANDED)
SC Oncology
GA CT6BN
UT WOS:000362895800035
PM 25687862
OA Green Published, hybrid, Green Submitted
DA 2022-05-02
ER

PT J
AU Li, C
   Wen, TF
   Yan, LN
   Li, B
   Wang, WT
   Yang, JY
   Xu, MQ
AF Li, Chuan
   Wen, Tian-Fu
   Yan, Lu-Nan
   Li, Bo
   Wang, Wen-Tao
   Yang, Jia-Yin
   Xu, Ming-Qing
TI Postoperative neutrophil-to-lymphocyte ratio plus platelet-to-lymphocyte
   ratio predicts the outcomes of hepatocellular carcinoma
SO JOURNAL OF SURGICAL RESEARCH
LA English
DT Article
DE Neutrophil-to-lymphocyte ratio; Platelet-to-lymphocyte ratio;
   Hepatocellular carcinoma
ID LIVER-TRANSPLANTATION; HEPATITIS-B; PROGNOSTIC SCORES; RECURRENCE;
   SURVIVAL; HEPATECTOMY; IMPROVES
AB Background: There is limited information regarding NLR-PLR (the combination of the neutrophil-to-lymphocyte ratio [NLR] and platelet-to-lymphocyte ratio [PLR]) in hepatocellular carcinoma (HCC). This study aimed to assess the predictive ability of NLR-PLR in patients with resectable hepatitis B virus-related HCC within Milan criteria after hepatectomy.
   Methods: Two hundred thirty-six consecutive HCC patients were included in the study. The postoperative NLR-PLR was calculated based on the data obtained on the first postoperative month after liver resection as follows: patients with both an elevated PLR and an elevated NLR, which were detected by receiver operating characteristic curve analysis, were allocated a score of 2, and patients showing one or neither of these elevations were allocated a score of 1 or 0, respectively.
   Results: During the follow-up period, 113 patients experienced recurrence and 41 patients died. Multivariate analyses suggested that tumor-node-metastasis stage, preoperative alpha-fetal protein, and postoperative NLR-PLR were independently associated with recurrence, whereas microvascular invasion and postoperative NLR-PLR adversely impacted the overall survival. The 5-y recurrence-free and overall survival rates of the patients with a postoperative NLR-PLR of 0, 1, or 2 were 43.6%, 35.6%, or 8.3% (P < 0.001) and 82.1%, 73.0%, or 10.5% (P < 0.001), respectively.
   Conclusions: The postoperative NLR-PLR predicted outcomes of hepatitis B virus-related HCC patients within Milan criteria after liver resection. (C) 2015 Elsevier Inc. All rights reserved.
C1 [Li, Chuan; Wen, Tian-Fu; Yan, Lu-Nan; Li, Bo; Wang, Wen-Tao; Yang, Jia-Yin; Xu, Ming-Qing] Sichuan Univ, West China Hosp, Dept Liver Surg, Chengdu 610041, Peoples R China.
RP Wen, TF (corresponding author), Sichuan Univ, West China Hosp, Dept Liver Surg, Chengdu 610041, Peoples R China.
EM aderwe@163.com
RI Li, Bo/AAA-8968-2020
OI Li, Bo/0000-0002-7294-6888
FU National Science and Technology Major Project of China [2012ZX10002-016,
   2012ZX10002-017]; Scientific and Technological Support Project of
   Sichuan Province [2013SZ0032]
FX This work was supported by grants from the National Science and
   Technology Major Project of China (2012ZX10002-016 and 2012ZX10002-017)
   as well as Scientific and Technological Support Project of Sichuan
   Province (2013SZ0032).
CR Carr BI, 2014, BMC CANCER, V14, DOI 10.1186/1471-2407-14-43
   Chen TM, 2012, J GASTROEN HEPATOL, V27, P553, DOI 10.1111/j.1440-1746.2011.06910.x
   Cui Y, 2013, J GASTROEN HEPATOL, V28, P7, DOI 10.1111/jgh.12220
   Dan JQ, 2013, PLOS ONE, V8, DOI 10.1371/journal.pone.0058184
   European Assoc Study Liver, 2012, EUR J CANCER, V48, P599, DOI 10.1016/j.ejca.2011.12.021
   FATTOVICH G, 1995, HEPATOLOGY, V21, P77
   Fattovich G, 2008, J HEPATOL, V48, P335, DOI 10.1016/j.jhep.2007.11.011
   Guo P, 2014, ASIAN PAC J CANCER P, V15, P5721, DOI 10.7314/APJCP.2014.15.14.5721
   Halazun KJ, 2009, ANN SURG, V250, P141, DOI 10.1097/SLA.0b013e3181a77e59
   Hammad LN, 2013, J IMMUNOTOXICOL, V10, P380, DOI 10.3109/1547691X.2012.758198
   Harada N, 2015, WORLD J SURG, V39, P1044, DOI 10.1007/s00268-014-2891-6
   Harimoto N, 2013, TRANSPLANTATION, V96, P1008, DOI 10.1097/TP.0b013e3182a53f2b
   Kinoshita A, 2012, BRIT J CANCER, V107, P988, DOI 10.1038/bjc.2012.354
   Kinoshita A, 2015, ANN SURG ONCOL, V22, P803, DOI 10.1245/s10434-014-4048-0
   Kluger MD, 2015, J HEPATOL, V62, P1131, DOI 10.1016/j.jhep.2014.12.018
   Lai Q, 2014, TRANSPL INT, V27, P32, DOI 10.1111/tri.12191
   Li X, 2015, TUMOR BIOL, V36, P2263, DOI 10.1007/s13277-014-2833-9
   Liao WJ, 2014, TRANSL ONCOL, V7, P248, DOI 10.1016/j.tranon.2014.02.011
   Lin GH, 2012, J IMMUNOTHER, V35, P337, DOI 10.1097/CJI.0b013e318255ada3
   Mano Y, 2013, ANN SURG, V258, P301, DOI 10.1097/SLA.0b013e318297ad6b
   Motomura T, 2013, J HEPATOL, V58, P58, DOI 10.1016/j.jhep.2012.08.017
   Parisi I, 2014, LIVER TRANSPLANT, V20, P1327, DOI 10.1002/lt.23969
   Parkin DM, 2005, CA-CANCER J CLIN, V55, P74, DOI 10.3322/canjclin.55.2.74
   Shen SL, 2014, ANN SURG ONCOL, V21, P3802, DOI 10.1245/s10434-014-3771-x
   Sierko E, 2004, SEMIN THROMB HEMOST, V30, P95
   Sitia G, 2012, P NATL ACAD SCI USA, V109, pE2165, DOI 10.1073/pnas.1209182109
   Terashima T, 2014, HEPATOL RES
   Wu CY, 2012, JAMA-J AM MED ASSOC, V308, P1906, DOI 10.1001/2012.jama.11975
   Yamamura K, 2014, J HEPATO-BIL-PAN SCI, V21, P682, DOI 10.1002/jhbp.114
   Zhang JW, 2015, SCI REP-UK, V5, DOI 10.1038/srep09168
   Zheng SS, 2008, TRANSPLANTATION, V85, P1726, DOI 10.1097/TP.0b013e31816b67e4
NR 31
TC 46
Z9 49
U1 1
U2 13
PU ACADEMIC PRESS INC ELSEVIER SCIENCE
PI SAN DIEGO
PA 525 B ST, STE 1900, SAN DIEGO, CA 92101-4495 USA
SN 0022-4804
EI 1095-8673
J9 J SURG RES
JI J. Surg. Res.
PD SEP
PY 2015
VL 198
IS 1
BP 73
EP 79
DI 10.1016/j.jss.2015.05.003
PG 7
WC Surgery
WE Science Citation Index Expanded (SCI-EXPANDED)
SC Surgery
GA CQ6IG
UT WOS:000360707300013
PM 26022997
DA 2022-05-02
ER

PT J
AU Madaleno, J
   Alves, R
   Silva, N
   Calretas, S
   Tome, L
   Ferrao, J
   Barros, A
   Diogo, D
   Cipriano, A
   Furtado, E
   Carvalho, A
AF Madaleno, J.
   Alves, R.
   Silva, N.
   Calretas, S.
   Tome, L.
   Ferrao, J.
   Barros, A.
   Diogo, D.
   Cipriano, A.
   Furtado, E.
   Carvalho, A.
TI Incidentally Discovered Hepatocellular Carcinoma in Explanted Liver:
   Clinical, Histopathologic Features and Outcome
SO TRANSPLANTATION PROCEEDINGS
LA English
DT Article; Proceedings Paper
CT 13th Luso-Brazilian Transplantation Congress / 12th Portuguese
   Transplantation Congress / 1st Iberian Meeting of Transplantation
CY OCT 09-11, 2014
CL Lisbon, PORTUGAL
ID TRANSPLANTATION; SURVIVAL
AB Background. Incidental hepatocellular carcinomas (iHCCs) are tumors discovered on the explanted liver that were not present on imaging before transplantation. The natural history, histopathologic characteristics, and prognosis are not clearly defined.
   Methods. We compared the characteristics of iHCC and previously known hepatocellular carcinoma (pkHCC) in patients who underwent liver transplantation from 1998 to 2012 in a retrospective study.
   Results. During this period a total of 675 patients were transplanted; 56 patients (9%) had pkHCC and 12 (2%) had iHCC. The sex and age distributions were similar. The median Model for End-Stage Liver Disease score in iHCC patients was 17.0 versus 13.0 in patients with pkHCC (P = .001). Thirty-three percent of iHCC patients had multiple tumors, and 25% had bilobar involvement. The median cumulative tumor size in iHCC was 1.8 cm, and 5.5 cm in pkHCC (P = .005). Incidence of microvascular invasion was not different (16.7% vs 38.9%; P = .191). American Joint Committee on Cancer T1 stage was found in 58.3% of patients with iHCC and in 22.2% of pkHCC patients. Patients with iHCC had 1-, 3-, and 5-year survivals, respectively, of 100%, 83% and 64%, compared with 80%, 66%, and 38% for patients with pkHCC (P = .138). None of the patients with iHCC had recurrence of HCC, whereas incidence of recurrence in pkHCC patients was 12.5%.
   Conclusions. iHCC occurred in patients with more advanced liver disease. The cumulative tumor size of iHCC was smaller but one-third were multifocal. Survival was similar to patients with pkHCC, and recurrence was not noted in patients with iHCC.
C1 [Madaleno, J.; Alves, R.; Silva, N.; Calretas, S.; Ferrao, J.; Carvalho, A.] Ctr Hosp & Univ Coimbra, Internal Med Unit, P-3000075 Coimbra, Portugal.
   [Silva, N.; Calretas, S.; Tome, L.; Ferrao, J.; Barros, A.; Diogo, D.; Furtado, E.] Ctr Hosp & Univ Coimbra, Hepat Transplant Unit, P-3000075 Coimbra, Portugal.
   [Cipriano, A.] Ctr Hosp & Univ Coimbra, Dept Pathol, P-3000075 Coimbra, Portugal.
   [Carvalho, A.] Univ Coimbra, Fac Med, Coimbra, Portugal.
RP Madaleno, J (corresponding author), Ctr Hosp & Univ Coimbra, P-3000075 Coimbra, Portugal.
EM joaocarvalhomadaleno@gmail.com
RI Carvalho, Armando/H-4510-2016; Alves, Rui/N-2759-2013; Carvalho,
   Armando/P-6134-2018
OI Carvalho, Armando/0000-0003-2455-8781; Alves, Rui/0000-0003-3922-3618;
   Carvalho, Armando/0000-0003-2455-8781
CR Altekruse SF, 2009, J CLIN ONCOL, V27, P1485, DOI 10.1200/JCO.2008.20.7753
   Bolondi L, 2003, J HEPATOL, V39, P1076, DOI 10.1016/S0168-8278(03)00349-0
   Bruix J, 2011, HEPATOLOGY, V53, P1020, DOI 10.1002/hep.24199
   Castillo E, 2009, TRANSPL P, V41, P219, DOI 10.1016/j.transproceed.2008.10.053
   Cho CS, 2001, J GASTROINTEST SURG, V5, P594, DOI 10.1016/S1091-255X(01)80101-3
   Choi SH, 2004, TRANSPL P, V36, P2293, DOI 10.1016/j.transproceed.2004.08.076
   Chui AKK, 2003, TRANSPLANT P, V35, P350, DOI 10.1016/S0041-1345(02)04010-1
   Cillo U, 2004, ANN SURG, V239, P150, DOI 10.1097/01.sla.0000109146.72827.76
   European Assoc Study Liver, 2012, EUR J CANCER, V48, P599, DOI 10.1016/j.ejca.2011.12.021
   International Agency for Research on Cancer-Wold Heatlh Organization, GLOB 2012 EST CANC I
   Ioannou GN, 2008, GASTROENTEROLOGY, V134, P1342, DOI 10.1053/j.gastro.2008.02.013
   Kim CK, 2001, J ULTRAS MED, V20, P99
   Mazzaferro V, 1996, NEW ENGL J MED, V334, P693, DOI 10.1056/NEJM199603143341104
   Mazzaferro V, 2009, LANCET ONCOL, V10, P35, DOI 10.1016/S1470-2045(08)70284-5
   Senkerikova R, 2014, TRANSPL P, V46, P1426, DOI 10.1016/j.transproceed.2014.03.010
   Singal A, 2009, ALIMENT PHARM THER, V30, P37, DOI 10.1111/j.1365-2036.2009.04014.x
NR 16
TC 4
Z9 4
U1 0
U2 0
PU ELSEVIER SCIENCE INC
PI NEW YORK
PA STE 800, 230 PARK AVE, NEW YORK, NY 10169 USA
SN 0041-1345
EI 1873-2623
J9 TRANSPL P
JI Transplant. Proc.
PD MAY
PY 2015
VL 47
IS 4
BP 1051
EP 1054
DI 10.1016/j.transproceed.2015.04.002
PG 4
WC Immunology; Surgery; Transplantation
WE Science Citation Index Expanded (SCI-EXPANDED); Conference Proceedings Citation Index - Science (CPCI-S)
SC Immunology; Surgery; Transplantation
GA CK4HD
UT WOS:000356184000043
PM 26036517
DA 2022-05-02
ER

PT J
AU Xu, JZ
   Jiang, JJ
   Xu, HJ
   Sun, XD
   Liu, ZC
   Hu, ZM
AF Xu, Jia-Ze
   Jiang, Jun-Jie
   Xu, Hao-Jie
   Sun, Xiao-Dong
   Liu, Zheng-Chuang
   Hu, Zhi-Ming
TI High expression of YKT6 associated with progression and poor prognosis
   of hepatocellular carcinoma
SO SCANDINAVIAN JOURNAL OF GASTROENTEROLOGY
LA English
DT Article
DE Hepatocellular carcinoma; YKT6; progression; prognosis
ID EXOSOME RELEASE
AB Background and objective The N-ethylmaleimide-sensitive fusion protein attachment protein receptor YKT6 is a key protein that controls the release of exosomes, was reported to play important roles in multiple cancers. However, the role of YKT6 in hepatocellular carcinoma (HCC) is still unknown. Methods Here we first used bioinformatics tools to analyze the YKT6 mRNA expression in HCC. In addition, we retrospectively collected 330 cancer tissue specimens from HCC patients and 180 para-cancerous tissue specimens, and detected YKT6 expression using immunohistochemical staining. Then the relationship between YKT6 expression and the clinical characteristics of HCC was analyzed, Kaplan-Meier analysis and Cox regression model were also performed to evaluate the impact of YKT6 expression on prognosis of HCC. Protein-protein interaction network of YKT6, and the gene enrichment analysis (GSEA) database were used to predict possible signal pathways regulated by YKT6 in HCC. Results The high expression rate of YKT6 in HCC (72.40%, 239/330) was higher than that in adjacent tissues (17.80%, 32/180, p < .001), and high expression of YKT6 was correlated with tumor size (p = 0.002), Edmondson Grade (p < .001), metastasis (p < .001), microvascular invasion (p = .005), AFP level (p = .002). Kaplan-Meier survival analysis showed that HCC patients with high YKT6 expression level had poorer prognosis. Meanwhile, multivariate Cox regression analysis showed that Edmondson grade (p = .009), metastasis (p = .049), YKT6 expression (p = .037) are independent risk factors for poor prognosis of HCC. Conclusions: Our results suggested that the upregulated expression of YKT6 is closely related to the progression HCC, which may be used as a potential biomarker for poor prognosis in HCC.
C1 [Xu, Jia-Ze; Jiang, Jun-Jie; Xu, Hao-Jie] Zhejiang Chinese Med Univ, Clin Med Coll 2, Hangzhou, Zhejiang, Peoples R China.
   [Xu, Jia-Ze; Jiang, Jun-Jie; Xu, Hao-Jie; Liu, Zheng-Chuang] Zhejiang Prov Peoples Hosp, Hangzhou Med Coll, Clin Res Inst, Peoples Hosp, Hangzhou, Zhejiang, Peoples R China.
   [Xu, Jia-Ze; Jiang, Jun-Jie; Xu, Hao-Jie; Sun, Xiao-Dong] Hangzhou Med Coll, Zhejiang Prov Peoples Hosp, Dept Hepatobiliary & Pancreat Surg, Peoples Hosp, Hangzhou 310014, Zhejiang, Peoples R China.
   [Liu, Zheng-Chuang; Hu, Zhi-Ming] Hangzhou Med Coll, Zhejiang Prov Peoples Hosp, Key Lab Gastroenterol Zhejiang Prov, Peoples Hosp, Hangzhou, Zhejiang, Peoples R China.
RP Hu, ZM (corresponding author), Hangzhou Med Coll, Zhejiang Prov Peoples Hosp, Dept Hepatobiliary & Pancreat Surg, Peoples Hosp, Hangzhou 310014, Zhejiang, Peoples R China.; Liu, ZC (corresponding author), Hangzhou Med Coll, Zhejiang Prov Peoples Hosp, Lab Gastroenterol Zhejiang Prov, Peoples Hosp, Hangzhou 310014, Zhejiang, Peoples R China.
EM liuzhengchuang@hmc.edu.cn; huzhiming4199@163.com
FU Project of Natural Science Foundation of Zhejiang Province
   [LY17H160066]; Basic Public Welfare Research Project of Zhejiang
   Province
FX This work was supported by Project of Natural Science Foundation of
   Zhejiang Province (No. LY17H160066). This work was also supported by
   Basic Public Welfare Research Project of Zhejiang Province.
CR Bray F, 2018, CA-CANCER J CLIN, V68, P394, DOI 10.3322/caac.21492
   Chen L, 2018, CELL DEATH DIS, V9, DOI 10.1038/s41419-018-0534-9
   Egea-Jimenez AL, 2020, HANDB EXP PHARMACOL, V259, P309, DOI 10.1007/164_2019_220
   Kluger HM, 2004, LAB INVEST, V84, P320, DOI 10.1038/labinvest.3700044
   Li RK, 2019, MOL CANCER, V18, DOI 10.1186/s12943-019-0948-8
   McNew JA, 1997, J BIOL CHEM, V272, P17776, DOI 10.1074/jbc.272.28.17776
   Peinado H, 2012, NAT MED, V18, P883, DOI 10.1038/nm.2753
   Ruiz-Martinez M, 2016, ONCOTARGET, V7, P51515, DOI 10.18632/oncotarget.9862
   Silva J, 2012, GENE CHROMOSOME CANC, V51, P409, DOI 10.1002/gcc.21926
   SOLLNER T, 1993, NATURE, V362, P318, DOI 10.1038/362318a0
   Tickner JA, 2014, FRONT ONCOL, V4, DOI 10.3389/fonc.2014.00127
   Toyoda H, 2015, LIVER CANCER, V4, P126, DOI 10.1159/000367735
   Webber J, 2015, SEMIN CELL DEV BIOL, V40, P27, DOI 10.1016/j.semcdb.2015.01.013
   Weber T, 1998, CELL, V92, P759, DOI 10.1016/S0092-8674(00)81404-X
NR 14
TC 0
Z9 0
U1 0
U2 2
PU TAYLOR & FRANCIS LTD
PI ABINGDON
PA 2-4 PARK SQUARE, MILTON PARK, ABINGDON OR14 4RN, OXON, ENGLAND
SN 0036-5521
EI 1502-7708
J9 SCAND J GASTROENTERO
JI Scand. J. Gastroenterol.
PD NOV 2
PY 2021
VL 56
IS 11
BP 1349
EP 1354
DI 10.1080/00365521.2021.1961305
EA AUG 2021
PG 6
WC Gastroenterology & Hepatology
WE Science Citation Index Expanded (SCI-EXPANDED)
SC Gastroenterology & Hepatology
GA WI2SV
UT WOS:000685006600001
PM 34396876
DA 2022-05-02
ER

PT J
AU Bai, YN
   Lian, Y
   Chen, XP
   Wu, JY
   Lai, JL
   Qiu, FN
   Zhou, SQ
   Zhu, ZJ
   Tian, YF
   Wang, YD
   Yang, YH
   Yan, ML
AF Bai, Yannan
   Lian, Yuane
   Chen, Xiaoping
   Wu, Jiayi
   Lai, Jianlin
   Qiu, Funan
   Zhou, Songqiang
   Zhu, Zijing
   Tian, Yifeng
   Wang, Yaodong
   Yang, Yinghong
   Yan, Maolin
TI Immunohistochemical Signature Add Prognostic Value in Patients With
   Early and Intermediate Hepatocellular Carcinoma Underwent Curative Liver
   Resection
SO FRONTIERS IN ONCOLOGY
LA English
DT Article
DE hepatocellular carcinoma; immunohistochemistry; prognostic marker;
   classifier; prognosis
ID RECURRENCE; EXPRESSION; LIMITATIONS; UTILITY; SYSTEM
AB Hepatocellular carcinoma (HCC) is the third most lethal cancer worldwide; however, accurate prognostic tools are still lacking. We aimed to identify immunohistochemistry (IHC)-based signature as a prognostic classifier to predict recurrence and survival in patients with HCC at Barcelona Clinic Liver Cancer (BCLC) early- and immediate-stage. In total, 567 patients who underwent curative liver resection at two independent centers were enrolled. The least absolute shrinkage and selection operator regression model was used to identify significant IHC features, and penalized Cox regression was used to further narrow down the features in the training cohort (n = 201). The candidate IHC features were validated in internal (n = 101) and external validation cohorts (n = 265). Three IHC features, hepatocyte paraffin antigen 1, CD34, and Ki-67, were identified as candidate predictors for recurrence-free survival (RFS), and were used to categorize patients into low- and high-risk recurrence groups in the training cohort (P < 0.001). The discriminative performance of the 3-IHC_based classifier was validated using internal and external cohorts (P < 0.001). Furthermore, we developed a 3-IHC_based nomogram integrating the BCLC stage, microvascular invasion, and 3-IHC_based classifier to predict 2- and 5-year RFS in the training cohort; this nomogram exhibited acceptable area under the curve values for the training, internal validation, and external validation cohorts (2-year: 0.817, 0.787, and 0.810; 5-year: 0.726, 0.662, and 0.715; respectively). The newly developed 3-IHC_based classifier can effectively predict recurrence and survival in patients with early- and intermediate-stage HCC after curative liver resection.
C1 [Bai, Yannan; Wu, Jiayi; Lai, Jianlin; Qiu, Funan; Zhou, Songqiang; Tian, Yifeng; Wang, Yaodong; Yan, Maolin] Fujian Med Univ, Shengli Clin Med Coll, Fujian Prov Hosp, Dept Hepatobiliopancreat Surg, Fuzhou, Peoples R China.
   [Lian, Yuane; Yang, Yinghong] Fujian Med Univ, Union Hosp, Dept Pathol, Fuzhou, Peoples R China.
   [Chen, Xiaoping; Zhu, Zijing] Fujian Normal Univ, Coll Math & Informat, Dept Stat, Fuzhou, Peoples R China.
   [Chen, Xiaoping; Zhu, Zijing] Fujian Normal Univ, FJKLMAA, Fuzhou, Peoples R China.
RP Wang, YD; Yan, ML (corresponding author), Fujian Med Univ, Shengli Clin Med Coll, Fujian Prov Hosp, Dept Hepatobiliopancreat Surg, Fuzhou, Peoples R China.; Yang, YH (corresponding author), Fujian Med Univ, Union Hosp, Dept Pathol, Fuzhou, Peoples R China.
EM fjslgdy@dingtalk.com; xhyyhsci@163.com; yanmaolin74@163.com
OI Chen, Xiaoping/0000-0001-9142-5335
FU Foundation for Medical Youth Program of Fujian Province [2014-1-5];
   Foundation for Youth Program of Fujian Provincial Hospital
   [2014YNQN072]; Foundation for Medical Innovation of Fujian Province
   [2015-CX-5]; Fujian Provincial Natural Science Foundation [2017J01177];
   Fujian Provincial Hospital, Fujian province, China [2019HSJJ03]
FX Research reported in this publication was supported in part by the
   Foundation for Medical Youth Program of Fujian Province (Grant Number:
   2014-1-5), Foundation for Youth Program of Fujian Provincial Hospital
   (Grant Number: 2014YNQN072), Foundation for Medical Innovation of Fujian
   Province (Grant number: 2015-CX-5), Fujian Provincial Natural Science
   Foundation (Grant number: 2017J01177), and high-level hospital foster
   grants from Fujian Provincial Hospital, Fujian province, China (Grant
   number: 2019HSJJ03).
CR Ally A, 2017, CELL, V169, P1327, DOI 10.1016/j.cell.2017.05.046
   Bray F, 2018, CA-CANCER J CLIN, V68, P394, DOI 10.3322/caac.21492
   Chun YS, 2018, ANN SURG ONCOL, V25, P845, DOI 10.1245/s10434-017-6025-x
   EDMONDSON HA, 1954, CANCER-AM CANCER SOC, V7, P462, DOI 10.1002/1097-0142(195405)7:3<462::AID-CNCR2820070308>3.0.CO;2-E
   European Assoc Study Liver, 2018, J HEPATOL, V69, P182, DOI 10.1016/j.jhep.2018.03.019
   Fang F, 2018, CANCER BIOL MED, V15, P425, DOI 10.20892/j.issn.2095-3941.2018.0027
   Forner A, 2018, LANCET, V391, P1301, DOI 10.1016/S0140-6736(18)30010-2
   Frederick L G, 2013, AJCC CANC STAGING MA
   Guzman G, 2005, MODERN PATHOL, V18, P1498, DOI 10.1038/modpathol.3800458
   Heimbach JK, 2018, HEPATOLOGY, V67, P358, DOI 10.1002/hep.29086
   Hoshida Y, 2008, NEW ENGL J MED, V359, P1995, DOI 10.1056/NEJMoa0804525
   Hu L, 2004, ONCOGENE, V23, P298, DOI 10.1038/sj.onc.1206483
   Jin Y, 2018, J INVEST SURG, V31, P412, DOI 10.1080/08941939.2017.1347218
   JOHNSON DE, 1988, AM J SURG PATHOL, V12, P187, DOI 10.1097/00000478-198803000-00004
   Kimura H, 1998, LIVER, V18, P14
   Kudo M, 2003, J GASTROENTEROL, V38, P207, DOI 10.1007/s005350300038
   Llovet JM, 1999, SEMIN LIVER DIS, V19, P329, DOI 10.1055/s-2007-1007122
   Long JY, 2019, THERANOSTICS, V9, P7251, DOI 10.7150/thno.31155
   Pinato DJ, 2017, J HEPATOL, V66, P338, DOI 10.1016/j.jhep.2016.09.008
   Portolani N, 2006, ANN SURG, V243, P229, DOI 10.1097/01.sla.0000197706.21803.a1
   Qiu JL, 2017, J CLIN ONCOL, V35, P734, DOI [10.1200/jco.2016.68.2153, 10.1200/JCO.2016.68.2153]
   Roayaie S, 2009, GASTROENTEROLOGY, V137, P850, DOI 10.1053/j.gastro.2009.06.003
   Saad RS, 2004, DIAGN CYTOPATHOL, V30, P1, DOI 10.1002/dc.10345
   Schulze K, 2015, NAT GENET, V47, P505, DOI 10.1038/ng.3252
   Shafizadeh N, 2008, MODERN PATHOL, V21, P1011, DOI 10.1038/modpathol.2008.85
   Srivastava S, 2012, BRIT J CANCER, V107, P334, DOI 10.1038/bjc.2012.230
   Tan PS, 2016, LIVER INT, V36, P108, DOI 10.1111/liv.12889
   Tatrai P, 2009, AM J SURG PATHOL, V33, P874, DOI 10.1097/PAS.0b013e318194b3ea
   Tibshirani R, 1997, STAT MED, V16, P385, DOI 10.1002/(SICI)1097-0258(19970228)16:4<385::AID-SIM380>3.0.CO;2-3
   Totoki Y, 2014, NAT GENET, V46, P1267, DOI 10.1038/ng.3126
   Tsui WMS, 1999, AM J SURG PATHOL, V23, P34, DOI 10.1097/00000478-199901000-00004
   Villanueva A, 2015, HEPATOLOGY, V61, P1945, DOI 10.1002/hep.27732
   Wang SM, 2007, CLIN CANCER RES, V13, P6275, DOI 10.1158/1078-0432.CCR-06-2236
   Zhang XM, 2019, HEPATOL INT, V13, P715, DOI 10.1007/s12072-019-09978-9
NR 34
TC 0
Z9 0
U1 2
U2 4
PU FRONTIERS MEDIA SA
PI LAUSANNE
PA AVENUE DU TRIBUNAL FEDERAL 34, LAUSANNE, CH-1015, SWITZERLAND
SN 2234-943X
J9 FRONT ONCOL
JI Front. Oncol.
PD JAN 11
PY 2021
VL 10
AR 616263
DI 10.3389/fonc.2020.616263
PG 9
WC Oncology
WE Science Citation Index Expanded (SCI-EXPANDED)
SC Oncology
GA PX3UW
UT WOS:000611284800001
PM 33585243
OA gold, Green Published
DA 2022-05-02
ER

PT J
AU Geng, ZJ
   Zhang, YF
   Wang, ST
   Li, H
   Zhang, C
   Yin, SH
   Xie, CM
   Dai, YM
AF Geng, Zhijun
   Zhang, Yunfei
   Wang, Shutong
   Li, Hui
   Zhang, Cheng
   Yin, Shaohan
   Xie, Chuanmiao
   Dai, Yongming
TI Radiomics Analysis of Susceptibility Weighted Imaging for Hepatocellular
   Carcinoma: Exploring the Correlation between Histopathology and
   Radiomics Features
SO MAGNETIC RESONANCE IN MEDICAL SCIENCES
LA English
DT Article
DE susceptibility weighted imaging; radiomics analysis; hepatocellular
   carcinoma; histopathology
ID INTRAVOXEL INCOHERENT MOTION; MRI; EXPRESSION; GLYPICAN-3; TARGET;
   BREAST
AB Purpose: No previous researches have extracted radiomics features from susceptibility weighted imaging (SWI) for biomedical applications. This research aimed to explore the correlation between histopathology of hepatocellular carcinoma (HCC) and radiomics features extracted from SWI.
   Methods: A total of 53 patients were ultimately enrolled into this retrospective study with MR examinations undertaken at a 3T scanner. About 107 radiomics features were extracted from SWI images of each patient. Then, the Spearman correlation test was performed to evaluate the correlation between the SWI-derived radiomics features and histopathologic indexes including histopathologic grade, microvascular invasion (MVI) as well as the expression status of cytokeratin 7 (CK-7), cytokeratin 19 (CK-19) and Glypican-3 (GPC-3). With SWI-derived radiomics features utilized as independent variables, four logistic regression-based diagnostic models were established for diagnosing patients with positive CK-7, CK-19, GPC-3 and high histopathologic grade, respectively. Then, receiver operating characteristic analysis was performed to evaluate the diagnostic performance.
   Results: A total of 11, 32, 18 and one SWI-derived radiomics features were significantly correlated with histopathologic grade, the expression of CK-7, the expression of CK-19 and the expression of GPC-3 (P < 0.05), respectively. None of the SWI-derived radiomics features was correlated with MVI status. The areas under the curve were 0.905, 0.837, 0.800 and 0.760 for diagnosing patients with positive CK-19, positive CK-7, high histopathologic grade and positive GPC-3.
   Conclusion: Extracting the radiomics features from SWI images was feasible to evaluate multiple histopathologic indexes of HCC.
C1 [Geng, Zhijun; Li, Hui; Zhang, Cheng; Yin, Shaohan; Xie, Chuanmiao] Sun Yat Sen Univ, State Key Lab Oncol South China, Collaborat Innovat Ctr Canc Med, Canc Ctr, Guangzhou, Peoples R China.
   [Geng, Zhijun; Li, Hui; Zhang, Cheng; Yin, Shaohan; Xie, Chuanmiao] Sun Yat Sen Univ, Dept Radiol, Canc Ctr, Guangzhou, Peoples R China.
   [Zhang, Yunfei; Dai, Yongming] United Imaging Healthcare, Cent Res Inst, Shanghai, Peoples R China.
   [Wang, Shutong] Sun Yat Sen Univ, Dept Hepat Surg, Affiliated Hosp 1, Guangzhou, Guangdong, Peoples R China.
RP Xie, CM (corresponding author), Sun Yat Sen Univ, Dept Radiol, State Key Lab Oncol Southern China, Canc Ctr, 651 Dongfeng East Rd, Guangzhou 510060, Peoples R China.
EM xiechuanmiao111@163.com
CR Bray F, 2018, CA-CANCER J CLIN, V68, P394, DOI 10.3322/caac.21492
   Burton S, 2006, INT J RADIAT ONCOL, V65, P445, DOI 10.1016/j.ijrobp.2005.12.027
   Chang SX, 2013, PLOS ONE, V8, DOI 10.1371/journal.pone.0065895
   Chen W, 2014, PLOS ONE, V9, DOI 10.1371/journal.pone.0098303
   Choi JY, 2011, AM J ROENTGENOL, V197, P399, DOI 10.2214/AJR.10.5439
   Choi SY, 2018, RADIOLOGY, V286, P917, DOI 10.1148/radiol.2017162846
   Feng JL, 2016, PLOS ONE, V11, DOI 10.1371/journal.pone.0151501
   Filmus J, 2013, FEBS J, V280, P2471, DOI 10.1111/febs.12126
   Fu Y, 2019, HEPATOLOGY, V70, P563, DOI 10.1002/hep.30326
   Gillies RJ, 2016, RADIOLOGY, V278, P563, DOI 10.1148/radiol.2015151169
   Guo M, 2020, J CANCER, V11, P2008, DOI 10.7150/jca.39972
   Haacke EM, 2004, MAGN RESON MED, V52, P612, DOI 10.1002/mrm.20198
   Kim HG, 2020, EUR RADIOL, V30, P2594, DOI 10.1007/s00330-019-06618-6
   Lee SJ, 2011, AM J ROENTGENOL, V197, P755, DOI 10.2214/AJR.11.6489
   Li RK, 2012, J MAGN RESON IMAGING, V36, P900, DOI 10.1002/jmri.23734
   Li Y, 2019, CLIN RADIOL, V74, DOI 10.1016/j.crad.2019.06.024
   Low HM, 2019, ABDOM RADIOL, V44, P493, DOI 10.1007/s00261-018-1749-z
   Matsuura S, 2005, HISTOPATHOLOGY, V47, P382, DOI 10.1111/j.1365-2559.2005.02230.x
   Nishida T, 2019, CANCERS, V11, DOI 10.3390/cancers11091339
   Santos NP, 2014, INT J EXP PATHOL, V95, P191, DOI 10.1111/iep.12082
   Shan QG, 2017, ABDOM RADIOL, V42, P2079, DOI 10.1007/s00261-017-1107-6
   Shimizu Y, 2019, FRONT ONCOL, V9, DOI 10.3389/fonc.2019.00248
   Sun DW, 2015, CLIN CHIM ACTA, V448, P161, DOI 10.1016/j.cca.2015.06.027
   van Griethuysen JJM, 2017, CANCER RES, V77, pE104, DOI 10.1158/0008-5472.CAN-17-0339
   Wang J, 2017, EUR RADIOL, V27, P4082, DOI 10.1007/s00330-017-4800-5
   Wang WT, 2018, RADIOLOGY, V286, P571, DOI 10.1148/radiol.2017170515
   Wang WT, 2020, EUR RADIOL, V30, P3004, DOI 10.1007/s00330-019-06585-y
   Wang YL, 2012, WORLD J GASTROENTERO, V18, P2408, DOI 10.3748/wjg.v18.i19.2408
   Wang ZS, 2015, PLOS ONE, V10, DOI 10.1371/journal.pone.0142727
   Woo S, 2014, RADIOLOGY, V270, P758, DOI 10.1148/radiol.13130444
   Yang SH, 2016, J MAGN RESON IMAGING, V44, P288, DOI 10.1002/jmri.25167
   Yang SH, 2017, CONTRAST MEDIA MOL I, DOI 10.1155/2017/9265098
   Yoo EY, 2018, ACTA RADIOL, V59, P50, DOI 10.1177/0284185117705010
   Zhang X, 2017, J MAGN RESON IMAGING, V46, P1281, DOI 10.1002/jmri.25669
   Zhou Y, 2019, J MAGN RESON IMAGING, V50, P315, DOI 10.1002/jmri.26566
NR 35
TC 4
Z9 4
U1 7
U2 14
PU JPN SOC MAGNETIC RESONANCE MEDICINE
PI TOKYO
PA GOTANDA PARK SIDE BLDG 4F, 5 24 9 HIGASHI-GOTANDA, SHINAGAWA-KU, TOKYO,
   141-0022, JAPAN
SN 1347-3182
EI 1880-2206
J9 MAGN RESON MED SCI
JI Magn. Reson. Med. Sci.
PY 2021
VL 20
IS 3
BP 253
EP 263
DI 10.2463/mrms.mp.2020-0060
PG 11
WC Radiology, Nuclear Medicine & Medical Imaging
WE Science Citation Index Expanded (SCI-EXPANDED)
SC Radiology, Nuclear Medicine & Medical Imaging
GA UP9MO
UT WOS:000695696900004
PM 32788505
OA Green Published, gold
DA 2022-05-02
ER

PT J
AU Rastogi, A
AF Rastogi, Archana
TI Changing role of histopathology in the diagnosis and management of
   hepatocellular carcinoma
SO WORLD JOURNAL OF GASTROENTEROLOGY
LA English
DT Review
DE Hepatocellular carcinoma; Biomarker; Biopsy; Histopathology;
   Immunohistochemistry; Targeted therapy; Molecular; Diagnosis; Prognosis
ID NEEDLE-TRACT IMPLANTATION; CLINICAL-PRACTICE GUIDELINES;
   LIVER-TRANSPLANTATION; PROGNOSTIC-SIGNIFICANCE; MICROVASCULAR INVASION;
   RADIOFREQUENCY ABLATION; PATHOLOGICAL DIAGNOSIS; COMPUTED-TOMOGRAPHY;
   PERCUTANEOUS BIOPSY; SURGICAL RESECTION
AB Hepatocellular carcinoma (HCC) is one of the most common and fatal cancer in the world. HCC frequently presents with advanced disease, has a high recurrence rate and limited treatment options, which leads to very poor prognosis. This warrants urgent improvement in the diagnosis and treatment. Liver biopsy plays very important role in the diagnosis and prognosis of HCC, but with technical advancements and progression in the field of imaging, clinical guidelines have restricted the role of biopsy to very limited situations. Biopsy also has its own problems of needle tract seeding of tumor, small risk of complications, technical and sampling errors along with interpretative errors. Despite this, tissue analysis is often required because imaging is not always specific, limited expertise and lack of advanced imaging in many centers and limitations of imaging in the diagnosis of small, mixed and other variant forms of HCC. In addition, biopsy confirmation is often required for clinical trials of new drugs and targeted therapies. Tissue biomarkers along with certain morphological features, phenotypes and immune-phenotypes that serve as important prognostic and outcome predictors and as decisive factors for therapy decisions, add to the continuing role of histopathology. Advancements in cancer biology and development of molecular classification of HCC with clinic pathological correlation, lead to discovery of HCC phenotypic surrogates of prognostic and therapeutically significant molecular signatures. Thus tissue characteristics and morphology based correlates of molecular subtypes provide invaluable information for management and prognosis. This review thus focuses on the importance of histopathology and resurgence of role of biopsy in the diagnosis, management and prognostication of HCC.
C1 [Rastogi, Archana] Inst Liver & Biliary Sci, Dept Pathol, D-1, New Delhi 110070, India.
RP Rastogi, A (corresponding author), Inst Liver & Biliary Sci, Dept Pathol, D-1, New Delhi 110070, India.
EM drarchanarastogi@gmail.com
CR Abd El-Fattah M, 2017, INDIAN J GASTROENTER, V36, P117, DOI 10.1007/s12664-017-0732-x
   Agni RM, 2017, SEMIN DIAGN PATHOL, V34, P126, DOI 10.1053/j.semdp.2016.12.008
   ALLEN RA, 1949, AM J PATHOL, V25, P647
   Amin MB., 2017, AJCC CANC STAGING MA, V8, DOI [10.1007/978-3-319-40618-3, DOI 10.1007/978-3-319-40618-3]
   Berretta M, 2017, ONCOTARGET, V8, P14192, DOI 10.18632/oncotarget.13929
   Bhartia B, 2003, AM J ROENTGENOL, V180, P577, DOI 10.2214/ajr.180.3.1800577
   Bialecki ES, 2006, CLIN GASTROENTEROL H, V4, P361, DOI 10.1016/S1542-3565(05)00977-8
   Blechacz B, 2015, HEPATOLOGY, V62, P1645, DOI 10.1002/hep.27746
   Bosman F. T., 2010, WHO classification of tumours of the digestive system
   Bruix J, 2014, GUT, V63, P844, DOI 10.1136/gutjnl-2013-306627
   Bruix J, 2011, HEPATOLOGY, V53, P1020, DOI 10.1002/hep.24199
   Brunt E, 2018, HEPATOLOGY, V68, P113, DOI 10.1002/hep.29789
   Burt A. D., 2017, MACSWEENS PATHOLOGY
   Calderaro J, 2017, J HEPATOL, V67, P727, DOI 10.1016/j.jhep.2017.05.014
   Calderaro J, 2016, HEPATOLOGY, V64, P2038, DOI 10.1002/hep.28710
   Canzonieri V, 2015, WORLD CANCER RES J, V2
   Chan AWH, 2014, HISTOPATHOLOGY, V64, P935, DOI 10.1111/his.12342
   Chang H, 2017, APMIS, V125, P690, DOI 10.1111/apm.12703
   Chang S, 2005, AM J ROENTGENOL, V185, P400, DOI 10.2214/ajr.185.2.01850400
   Choi GH, 2009, AM J SURG, V198, P693, DOI 10.1016/j.amjsurg.2008.09.019
   Cillo U, 2004, ANN SURG, V239, P150, DOI 10.1097/01.sla.0000109146.72827.76
   Cong WM, 2016, WORLD J GASTROENTERO, V22, P9279, DOI 10.3748/wjg.v22.i42.9279
   CRAIG JR, 1980, CANCER, V46, P372, DOI 10.1002/1097-0142(19800715)46:2<372::AID-CNCR2820460227>3.0.CO;2-S
   Cresswell AB, 2009, HPB, V11, P533, DOI 10.1111/j.1477-2574.2009.00081.x
   DANEO V, 1967, Reumatismo, V19, P340
   Demirjian A, 2011, J GASTROINTEST SURG, V15, P2089, DOI 10.1007/s11605-011-1614-7
   Di Tommaso L, 2017, FRONT MED-LAUSANNE, V4, DOI [10.3389/fmed.2017.00010, 10.3389/fmed2017.00010]
   Di Tommaso L, 2009, J HEPATOL, V50, P746, DOI 10.1016/j.jhep.2008.11.014
   Donat M, 2016, TRANSPL P, V48, P1968, DOI 10.1016/j.transproceed.2016.04.002
   Du M, 2014, BMC CANCER, V14, DOI 10.1186/1471-2407-14-38
   DuBay D, 2011, ANN SURG, V253, P166, DOI 10.1097/SLA.0b013e31820508f1
   Duffy AG, 2017, J HEPATOL, V66, P545, DOI 10.1016/j.jhep.2016.10.029
   Durand F, 2001, J HEPATOL, V35, P254, DOI 10.1016/S0168-8278(01)00108-8
   Durand F, 2007, LIVER TRANSPLANT, V13, pS17, DOI 10.1002/lt.21326
   EDMONDSON HA, 1954, CANCER-AM CANCER SOC, V7, P462, DOI 10.1002/1097-0142(195405)7:3<462::AID-CNCR2820070308>3.0.CO;2-E
   El-Serag HB, 2011, NEW ENGL J MED, V365, P1118, DOI 10.1056/NEJMra1001683
   European Assoc Study Liver, 2012, EUR J CANCER, V48, P599, DOI 10.1016/j.ejca.2011.12.021
   Farinati F, 2006, AM J GASTROENTEROL, V101, P524, DOI 10.1111/j.1572-0241.2006.00443.x
   Fatourou E, 2015, EUR J GASTROEN HEPAT, V27, P1094, DOI 10.1097/MEG.0000000000000398
   Feng LH, 2017, J CANCER RES CLIN, V143, P293, DOI 10.1007/s00432-016-2286-1
   Ferlay J, 2015, INT J CANCER, V136, pE359, DOI 10.1002/ijc.29210
   Forner A, 2008, HEPATOLOGY, V47, P97, DOI 10.1002/hep.21966
   Fu X, 2016, HEPATOL RES, V46, P298, DOI 10.1111/hepr.12540
   Gerbes A, 2018, GUT, V67, P380, DOI 10.1136/gutjnl-2017-315068
   GILMORE IT, 1995, GUT, V36, P437, DOI 10.1136/gut.36.3.437
   Giorgio A, 2003, J ULTRAS MED, V22, P193, DOI 10.7863/jum.2003.22.2.193
   GOLDIE AS, 1995, JAMA-J AM MED ASSOC, V274, P172, DOI 10.1001/jama.274.2.172
   Gonzalez SA, 2011, CLIN LIVER DIS, V15, P297, DOI 10.1016/j.cld.2011.03.012
   GOODMAN ZD, 1985, CANCER-AM CANCER SOC, V55, P124, DOI 10.1002/1097-0142(19850101)55:1<124::AID-CNCR2820550120>3.0.CO;2-Z
   Gouw ASH, 2011, LIVER TRANSPLANT, V17, pS72, DOI 10.1002/lt.22368
   Govaere O, 2015, CLIN LIVER DIS, V19, P261, DOI 10.1016/j.cld.2015.01.002
   Guo Z, 2014, WORLD J GASTROENTERO, V20, P2098, DOI 10.3748/wjg.v20.i8.2098
   Hayashi PH, 2004, LIVER TRANSPLANT, V10, P42, DOI 10.1002/lt.20020
   Horigome H, 1999, J GASTROEN HEPATOL, V14, P559, DOI 10.1046/j.1440-1746.1999.01915.x
   Hoshida Y, 2009, CANCER RES, V69, P7385, DOI 10.1158/0008-5472.CAN-09-1089
   Jang HJ, 2007, RADIOLOGY, V244, P898, DOI 10.1148/radiol.2443061520
   Kalambokis G, 2007, J HEPATOL, V47, P284, DOI 10.1016/j.jhep.2007.05.001
   Kassahun WT, 2008, INT J CLIN PRACT, V62, P1271, DOI 10.1111/j.1742-1241.2007.01694.x
   Kelley RK, 2012, J HEPATOL, V56, P14, DOI 10.1016/j.jhep.2011.06.029
   Khosla R, 2017, STEM CELL TRANSL MED, V6, P807, DOI 10.1002/sctm.16-0248
   Kim H, 2014, DIGEST DIS, V32, P778, DOI 10.1159/000368021
   Kim H, 2011, HEPATOLOGY, V54, P1707, DOI 10.1002/hep.24559
   Kim SH, 2000, ABDOM IMAGING, V25, P246, DOI 10.1007/s002610000025
   Klein WM, 2005, AM J CLIN PATHOL, V124, P512, DOI 10.1309/TT0R7KAL32228E99
   Kleiner DE, 2018, HEPATOLOGY, V68, P13, DOI 10.1002/hep.29831
   KNAUER CM, 1978, GASTROENTEROLOGY, V74, P101
   Koh KC, 2005, AM J SURG, V189, P120, DOI 10.1016/j.amjsurg.2004.03.018
   Kojiro M, 2009, HEPATOLOGY, V49, P658, DOI 10.1002/hep.22709
   Korean Liver Cancer Study Group and National Cancer Center Korea, 2009, Korean J Hepatol, V15, P391, DOI 10.3350/kjhep.2009.15.3.391
   Kosugi C, 2004, WORLD J SURG, V28, P29, DOI 10.1007/s00268-003-7003-y
   Krinsky GA, 2002, LIVER TRANSPLANT, V8, P1156, DOI 10.1053/jlts.2002.35670
   Kudo M, 2017, LIVER CANCER, V6, P1, DOI 10.1159/000449342
   Lagana SM, 2013, APPL IMMUNOHISTO M M, V21, P170, DOI 10.1097/PAI.0b013e31825d527f
   Lauwers GY, 2002, AM J SURG PATHOL, V26, P25, DOI 10.1097/00000478-200201000-00003
   Lee JS, 2006, NAT MED, V12, P410, DOI 10.1038/nm1377
   Lee Y, 2018, J PATHOL TRANSL MED, V52, P85, DOI 10.4132/jptm.2017.11.13
   Li T, 2011, ANN SURG ONCOL, V18, P1955, DOI 10.1245/s10434-010-1540-z
   Li WX, 2014, CLIN RES HEPATOL GAS, V38, P201, DOI 10.1016/j.clinre.2013.11.002
   Li YY, 2014, INT J BIOL MARKER, V29, pE279, DOI 10.5301/jbm.5000087
   Lin G, 2008, INT J CLIN PRACT, V62, P1199, DOI 10.1111/j.1742-1241.2007.01291.x
   Liu YW, 2007, DIGEST DIS SCI, V52, P228, DOI 10.1007/s10620-006-9354-3
   Llovet JM, 2016, NAT REV DIS PRIMERS, V2, DOI [10.1038/nrdp.2016.18, 10.1038/nrdp.2016.19]
   Lo RCL, 2011, CHINESE J CANCER RES, V23, P245, DOI 10.1007/s11670-011-0245-6
   Ma YC, 2013, EUR J GASTROEN HEPAT, V25, P1007, DOI 10.1097/MEG.0b013e32836019d8
   Martins SN, 2017, FRONT MED-LAUSANNE, V4, DOI 10.3389/fmed.2017.00193
   MCGILL DB, 1990, GASTROENTEROLOGY, V99, P1396, DOI 10.1016/0016-5085(90)91167-5
   McGlynn KA, 2011, CLIN LIVER DIS, V15, P223, DOI 10.1016/j.cld.2011.03.006
   Mekuria AN, 2017, J CANC SCI THER, V9, P12, DOI [10.4172/1948-5956.1000501, DOI 10.4172/1948-5956.1000501]
   Moeini A, 2017, J HEPATOL, V66, P952, DOI 10.1016/j.jhep.2017.01.010
   Mounajjed T, SURG PATHOLOGY LIVER
   Myung SJ, 2006, HEPATO-GASTROENTEROL, V53, P266
   N'Kontchou G, 2012, J HEPATOL, V56, P160, DOI 10.1016/j.jhep.2011.03.026
   Nguyen TB, 2016, MODERN PATHOL, V29, P283, DOI 10.1038/modpathol.2015.162
   Noguchi Y, 2003, AM J ROENTGENOL, V180, P455, DOI 10.2214/ajr.180.2.1800455
   Omata M, 2017, HEPATOL INT, V11, P317, DOI 10.1007/s12072-017-9799-9
   Omata M, 2010, HEPATOL INT, V4, P439, DOI 10.1007/s12072-010-9165-7
   Parkin DM, 2005, CA-CANCER J CLIN, V55, P74, DOI 10.3322/canjclin.55.2.74
   Pawlik TM, 2005, LIVER TRANSPLANT, V11, P1086, DOI 10.1002/lt.20472
   PERRAULT J, 1978, GASTROENTEROLOGY, V74, P103
   Peterson MS, 2000, RADIOLOGY, V217, P743, DOI 10.1148/radiology.217.3.r00dc28743
   Pittman ME, 2015, CLIN LIVER DIS, V19, P239, DOI 10.1016/j.cld.2015.01.003
   Pote N, 2018, LIVER INT, V38, P687, DOI 10.1111/liv.13585
   Qin LX, 2002, WORLD J GASTROENTERO, V8, P385, DOI 10.3748/wjg.v8.i3.385
   Qin LX, 2002, WORLD J GASTROENTERO, V8, P193
   Ramakrishna G, 2013, LIVER CANCER, V2, P367, DOI 10.1159/000343852
   Rimassa L, 2018, LANCET ONCOL, V19, P682, DOI 10.1016/S1470-2045(18)30146-3
   Rimassa L, 2016, ONCOTARGET, V7, P72622, DOI 10.18632/oncotarget.11621
   Roberts LR, 2018, HEPATOLOGY, V67, P401, DOI 10.1002/hep.29487
   Rockey DC, 2009, HEPATOLOGY, V49, P1017, DOI 10.1002/hep.22742
   Rodriguez-Peralvarez M, 2013, ANN SURG ONCOL, V20, P325, DOI 10.1245/s10434-012-2513-1
   Roncalli M, 2016, CLIN MOL HEPATOL, V22, P199, DOI 10.3350/cmh.2016.0101
   Sala M, 2004, LIVER TRANSPLANT, V10, P1294, DOI 10.1002/lt.20202
   Salomao M, 2010, AM J SURG PATHOL, V34, P1630, DOI 10.1097/PAS.0b013e3181f31caa
   Sarin SK, 2001, J GASTROEN HEPATOL, V16, P666, DOI 10.1046/j.1440-1746.2001.02476.x
   Sasaki M, 2015, LIVER INT, V35, P1024, DOI 10.1111/liv.12563
   Scatton O, 2008, LIVER TRANSPLANT, V14, P779, DOI 10.1002/lt.21431
   Scholmerich J, 2004, GUT, V53, P1224, DOI 10.1136/gut.2004.040816
   Sherman M, 2010, SEMIN LIVER DIS, V30, P3, DOI 10.1055/s-0030-1247128
   Shimada M, 2001, AM J SURG, V182, P177, DOI 10.1016/S0002-9610(01)00682-1
   Shindoh J, 2013, ANN SURG ONCOL, V20, P1223, DOI 10.1245/s10434-012-2739-y
   Sia D, 2017, GASTROENTEROLOGY, V153, P812, DOI 10.1053/j.gastro.2017.06.007
   Sideras K, 2017, ONCOIMMUNOLOGY, V6, DOI 10.1080/2162402X.2016.1273309
   Silva MA, 2008, GUT, V57, P1592, DOI 10.1136/gut.2008.149062
   Song DS, 2012, CLIN MOL HEPATOL, V18, P258, DOI 10.3350/cmh.2012.18.3.258
   Srivastava S, 2012, BRIT J CANCER, V107, P334, DOI 10.1038/bjc.2012.230
   Takamori R, 2000, LIVER TRANSPLANT, V6, P67, DOI 10.1016/S1527-6465(00)80035-0
   Tamura S, 2001, ARCH SURG-CHICAGO, V136, P25, DOI 10.1001/archsurg.136.1.25
   Tan PS, 2016, LIVER INT, V36, P108, DOI 10.1111/liv.12889
   Tanaka Y, 2000, HEPATOLOGY, V31, P890, DOI 10.1053/he.2000.5979
   Theise N, 2010, WHO CLASSIFICATION T, P225
   Torbenson MS, 2017, GASTROENTEROL CLIN N, V46, P365, DOI 10.1016/j.gtc.2017.01.009
   Torzilli G, 1999, HEPATOLOGY, V30, P889, DOI 10.1002/hep.510300411
   Toyoda H, 2015, LIVER CANCER, V4, P126, DOI 10.1159/000367735
   Tsujikawa H, 2016, HUM PATHOL, V50, P24, DOI 10.1016/j.humpath.2015.10.014
   Vibert E, 2010, AM J TRANSPLANT, V10, P129, DOI 10.1111/j.1600-6143.2009.02750.x
   Wang AQ, 2016, WORLD J GASTROENTERO, V22, P4459, DOI 10.3748/wjg.v22.i18.4459
   WANLESS IR, 1995, HEPATOLOGY, V22, P983, DOI 10.1002/hep.1840220341
   Xu W, 2017, ASIA-PAC J CLIN ONCO, V13, pE312, DOI 10.1111/ajco.12494
   Yamashita Y, 2012, ANN SURG ONCOL, V19, P2027, DOI 10.1245/s10434-011-2195-0
   Yamauchi N, 2005, MODERN PATHOL, V18, P1591, DOI 10.1038/modpathol.3800436
   Yip VS, 2013, INT J SURG, V11, P1078, DOI 10.1016/j.ijsu.2013.10.001
   Zacherl J, 2002, ANN SURG, V235, P528, DOI 10.1097/00000658-200204000-00011
   Zhang XF, 2018, J GASTROEN HEPATOL, V33, P347, DOI 10.1111/jgh.13843
   Zhou L, 2007, WORLD J SURG, V31, P1782, DOI 10.1007/s00268-007-9029-z
   Zhou L, 2014, HEPATO-GASTROENTEROL, V61, P2035, DOI 10.5754/hge13772
   Ziol M, 2018, HEPATOLOGY, V68, P103, DOI 10.1002/hep.29762
   Zucman-Rossi J, 2015, GASTROENTEROLOGY, V149, P1226, DOI 10.1053/j.gastro.2015.05.061
NR 147
TC 30
Z9 35
U1 1
U2 12
PU BAISHIDENG PUBLISHING GROUP INC
PI PLEASANTON
PA 7041 Koll Center Parkway, Suite 160, PLEASANTON, CA, UNITED STATES
SN 1007-9327
EI 2219-2840
J9 WORLD J GASTROENTERO
JI World J. Gastroenterol.
PD SEP 21
PY 2018
VL 24
IS 35
BP 4000
EP 4013
DI 10.3748/wjg.v24.i35.4000
PG 14
WC Gastroenterology & Hepatology
WE Science Citation Index Expanded (SCI-EXPANDED)
SC Gastroenterology & Hepatology
GA GU2AS
UT WOS:000445070900004
PM 30254404
OA Green Published, hybrid, Green Submitted
DA 2022-05-02
ER

PT J
AU Yang, JH
   Liu, XW
   Yuan, XH
   Wang, ZM
AF Yang, Jianhui
   Liu, Xiwu
   Yuan, Xiaohua
   Wang, Zhiming
TI miR-99b promotes metastasis of hepatocellular carcinoma through
   inhibition of claudin 11 expression and may serve as a prognostic marker
SO ONCOLOGY REPORTS
LA English
DT Article
DE miR-99b; hepatocellular carcinoma; metastasis; claudin 11; prognosis
ID TIGHT JUNCTION PROTEINS; TUMOR-GROWTH; MICRORNAS; INVASIVENESS
AB Hepatocellular carcinoma (HCC) is a leading cause of cancer-related death worldwide, mainly due to its high rates of postoperative recurrence and metastasis. Moreover, there is no widely accepted prognostic marker of recurrence. Therefore, the aim of the present study was to determine whether such a marker could be provided by a microRNA (miRNA), since recent evidence indicates that miRNAs are important contributors to the metastatic phenotype. In the present study, we showed that miR-99b was expressed at high levels in tissues of patients with HCC and in cell lines derived from HCCs. Elevated levels of miR-99b predicted poor overall survival as well as disease-free survival of patients with HCC. Moreover, miR-99b expression levels correlated with capsule formation and microvascular invasion, which are required for postoperative recurrence. Overexpression or knockdown of miR-99b expression increased or inhibited, respectively, the metastasis of HCC cells in vitro. Furthermore, using a dual-luciferase assay, we demonstrated that miR-99b inhibited the expression of claudin 11 (CLDN11), a component of tight junction strands by directly targeting the 3'-untranslated region of CLDN11 mRNA. In addition, CLDN11 expression was increased or decreased when miR-99b expression was inhibited or elevated in the HCC cells, respectively. Moreover, the expression of miR-99b was inversely correlated with CLDN11 mRNA or CLDN11 levels in the HCC tissues. These findings suggest that a high level of miR-99b expression is an independent prognostic factor and correlates with poor survival of patients with HCC. Therefore, inhibition of miR-99b expression may serve as a therapeutic approach for inhibiting the metastatic phenotype of HCC.
C1 [Yang, Jianhui; Liu, Xiwu; Yuan, Xiaohua; Wang, Zhiming] Cent South Univ, Dept Gen Surg, Xiangya Hosp, Changsha 410008, Hunan, Peoples R China.
RP Wang, ZM (corresponding author), Cent South Univ, Dept Gen Surg, Xiangya Hosp, 87 Xiangya Rd, Changsha 410008, Hunan, Peoples R China.
EM wzmxycsu@hotmail.com
CR Acloque H, 2009, J CLIN INVEST, V119, P1438, DOI 10.1172/JCI38019
   Agarwal R, 2009, PLOS ONE, V4, DOI 10.1371/journal.pone.0008002
   Alshbool FZ, 2014, ENDOCRINOLOGY, V155, P2363, DOI 10.1210/en.2014-1173
   Artus C, 2014, J CEREBR BLOOD F MET, V34, P433, DOI 10.1038/jcbfm.2013.213
   Awsare NS, 2011, ONCOL REP, V25, P1503, DOI 10.3892/or.2011.1244
   Bartel DP, 2009, CELL, V136, P215, DOI 10.1016/j.cell.2009.01.002
   Bartel DP, 2004, CELL, V116, P281, DOI 10.1016/S0092-8674(04)00045-5
   Feber A, 2011, ANN THORAC SURG, V91, P1523, DOI 10.1016/j.athoracsur.2011.01.056
   Furuse M, 1998, J CELL BIOL, V141, P1539, DOI 10.1083/jcb.141.7.1539
   Garrido-Urbani S, 2014, CELL TISSUE RES, V355, P701, DOI 10.1007/s00441-014-1820-1
   Giordano S, 2013, HEPATOLOGY, V57, P840, DOI 10.1002/hep.26095
   Huang JJ, 2012, MED ONCOL, V29, P2402, DOI 10.1007/s12032-012-0210-3
   Jemal A, 2011, CA-CANCER J CLIN, V61, P134, DOI [10.3322/caac.20115, 10.3322/caac.20107]
   Kalluri R, 2009, J CLIN INVEST, V119, P1420, DOI 10.1172/JCI39104
   Lionetti M, 2009, BLOOD, V114, pE20, DOI 10.1182/blood-2009-08-237495
   Liu SG, 2013, ONCOL LETT, V5, P1639, DOI 10.3892/ol.2013.1251
   Mikhaylova O, 2012, CANCER CELL, V21, P532, DOI 10.1016/j.ccr.2012.02.019
   Morita K, 1999, J CELL BIOL, V145, P579, DOI 10.1083/jcb.145.3.579
   Pang RWC, 2008, ANN SURG ONCOL, V15, P962, DOI 10.1245/s10434-007-9730-z
   Shang XY, 2012, NEOPLASIA, V14, P974, DOI 10.1593/neo.12942
   Soini Y, 2010, HISTOPATHOLOGY, V56, P821, DOI 10.1111/j.1365-2559.2010.03538.x
   Turcatel G, 2012, PLOS ONE, V7, DOI 10.1371/journal.pone.0031032
   Valastyan S, 2011, CELL, V147, P275, DOI 10.1016/j.cell.2011.09.024
   Venook AP, 2010, ONCOLOGIST, V15, P5, DOI 10.1634/theoncologist.2010-S4-05
   Yang JD, 2010, NAT REV GASTRO HEPAT, V7, P448, DOI 10.1038/nrgastro.2010.100
   Yao Y, 2014, BRIT J CANCER, V111, P355, DOI 10.1038/bjc.2014.267
   Yuan JH, 2014, CANCER CELL, V25, P666, DOI 10.1016/j.ccr.2014.03.010
   Zhao JL, 2014, GENE, V542, P182, DOI 10.1016/j.gene.2014.03.036
   Zhong JH, 2014, ANN SURG, V260, P329, DOI 10.1097/SLA.0000000000000236
   Zhou WY, 2014, CANCER CELL, V25, P501, DOI 10.1016/j.ccr.2014.03.007
NR 30
TC 25
Z9 25
U1 0
U2 2
PU SPANDIDOS PUBL LTD
PI ATHENS
PA POB 18179, ATHENS, 116 10, GREECE
SN 1021-335X
EI 1791-2431
J9 ONCOL REP
JI Oncol. Rep.
PD SEP
PY 2015
VL 34
IS 3
BP 1415
EP 1423
DI 10.3892/or.2015.4104
PG 9
WC Oncology
WE Science Citation Index Expanded (SCI-EXPANDED)
SC Oncology
GA CO5AX
UT WOS:000359173100038
PM 26134929
OA Bronze
DA 2022-05-02
ER

PT J
AU Huang, JT
   Xu, L
   Luo, YL
   He, FY
   Zhang, YJ
   Chen, MS
AF Huang, Junting
   Xu, Li
   Luo, Yaoling
   He, Fengying
   Zhang, Yaojun
   Chen, Minshan
TI inflammation- based scores to predict prognosis of patients with
   hepatocellular carcinoma after hepatectomy
SO MEDICAL ONCOLOGY
LA English
DT Article
DE Inflammation-based prognostic score; The Glasgow Prognostic Score;
   Hepatocellular carcinoma; Hepatectomy; Staging system
ID TO-LYMPHOCYTE RATIO; PROSPECTIVE VALIDATION; SYSTEM; PREVENTION;
   COUNTRIES; SURVIVAL; CANCER; IMPACT; INDEX
AB The aims of this study were to compare the prognostic ability of inflammation- based prognostic scores including the Glasgow Prognostic Score (GPS), the modified Glasgow Prognostic Score (mGPS), neutrophil to lymphocyte ratio, prognostic index, and prognostic nutritional index (PNI) for patients with hepatocellular carcinoma (HCC) undergoing hepatectomy, and to propose the combination of staging systems and inflammation scores to improve the prognostic power. Data for 349 patients who underwent hepatectomy as initial treatment for HCC between 2008 and 2009 were retrieved from a prospective database. The association of inflammation scores with clinicopathological variables and overall survival (OS) was analyzed, and the concordance index (C- index) was calculated to compare the predictive ability of each inflammation scores and staging systems including Barcelona Clinic Liver Cancer (BCLC) and Cancer of the Liver Italian Program (CLIP) scores. The median follow- up period was 39 months, the 1, 2, and 3 year OS was 75.4, 67.0, and 59.0 %, respectively, and the median OS was 39 months. All inflammation scores, except PNI, were associated with tumor size, major/ microvascular invasion and clinical stages, and the GPS and mGPS had a higher C-index = 0.608). Multivariate analysis showed that the GPS, BCLC, and CLIP were independently associated with OS. The combined GPS and CLIP (C-index = 0.705) were superior to CLIP alone (C- index = 0.686) or the GPS alone in prognostic ability. The prognostic ability of the GPS is superior to other inflammation scores for patients undergoing hepatectomy as initial treatment for HCC. Combining GPS and CLIP improved the prognostic power.
C1 [Huang, Junting; Xu, Li; He, Fengying; Zhang, Yaojun; Chen, Minshan] Sun Yat Sen Univ, Ctr Canc, Dept Hepatobiliary Surg, Guangzhou 510060, Guangdong, Peoples R China.
   [Huang, Junting; Xu, Li; Luo, Yaoling; He, Fengying; Zhang, Yaojun; Chen, Minshan] Sun Yat Sen Univ, Ctr Canc, Collaborat Innovat Ctr Canc Med, State Key Lab Oncol South China, Guangzhou 510060, Guangdong, Peoples R China.
   [Luo, Yaoling] Sun Yat Sen Univ, Ctr Canc, Dept Clin Lab, Guangzhou 510060, Guangdong, Peoples R China.
RP Chen, MS (corresponding author), Sun Yat Sen Univ, Ctr Canc, Dept Hepatobiliary Surg, 651 Dongfeng Rd East, Guangzhou 510060, Guangdong, Peoples R China.
EM Chminsh@mail.sysu.edu.cn
RI Huang, Junting/Q-4839-2019; Zhang, Yaojun/U-2965-2019
OI Huang, Junting/0000-0002-2448-5837; Zhang, Yaojun/0000-0002-9752-4729
CR Arii S, 2000, HEPATOLOGY, V32, P1224, DOI 10.1053/jhep.2000.20456
   Bruix J, 2005, HEPATOLOGY, V42, P1208, DOI 10.1002/hep.20933
   Chan SL, 2011, J GASTROEN HEPATOL, V26, P340, DOI 10.1111/j.1440-1746.2010.06329.x
   Chen TM, 2012, J GASTROEN HEPATOL, V27, P553, DOI 10.1111/j.1440-1746.2011.06910.x
   Edge SB, 2010, ANN SURG ONCOL, V17, P1471, DOI 10.1245/s10434-010-0985-4
   Forner A, 2010, SEMIN LIVER DIS, V30, P61, DOI 10.1055/s-0030-1247133
   Forrest LM, 2005, BRIT J CANCER, V92, P1834, DOI 10.1038/sj.bjc.6602591
   Gomez D, 2008, WORLD J SURG, V32, P1757, DOI 10.1007/s00268-008-9552-6
   Hashimoto K, 2005, CANCER-AM CANCER SOC, V103, P1856, DOI 10.1002/cncr.20976
   Huang ZL, 2011, J VASC INTERV RADIOL, V22, P702, DOI 10.1016/j.jvir.2010.12.041
   Huitzil-Melendez FD, 2010, J CLIN ONCOL, V28, P2889, DOI 10.1200/JCO.2009.25.9895
   Ishizuka M, 2012, AM J SURG, V203, P101, DOI 10.1016/j.amjsurg.2010.09.030
   Ishizuka M, 2011, J SURG ONCOL, V103, P801, DOI 10.1002/jso.21857
   Jemal A, 2011, CA-CANCER J CLIN, V61, P134, DOI [10.3322/caac.20115, 10.3322/caac.20107]
   Kew MC, 2012, WORLD J HEPATOL, V4, P99, DOI 10.4254/wjh.v4.i3.99
   Kinoshita A, 2012, BRIT J CANCER, V107, P988, DOI 10.1038/bjc.2012.354
   Kinoshita A, 2012, MED ONCOL, V29, P2800, DOI 10.1007/s12032-012-0220-1
   Llovet JM, 2000, HEPATOLOGY, V32, P679, DOI 10.1053/jhep.2000.16475
   Lodato F, 2006, WORLD J GASTROENTERO, V12, P7239, DOI 10.3748/wjg.v12.i45.7239
   OKUDA K, 1985, CANCER, V56, P918, DOI 10.1002/1097-0142(19850815)56:4<918::AID-CNCR2820560437>3.0.CO;2-E
   Pinato DJ, 2012, BRIT J CANCER, V106, P1439, DOI 10.1038/bjc.2012.92
   Shi J, 2010, ANN SURG ONCOL, V17, P2073, DOI 10.1245/s10434-010-0940-4
   Vitale A, 2009, TRANSPL P, V41, P1260, DOI 10.1016/j.transproceed.2009.03.054
NR 23
TC 41
Z9 43
U1 0
U2 15
PU HUMANA PRESS INC
PI TOTOWA
PA 999 RIVERVIEW DRIVE SUITE 208, TOTOWA, NJ 07512 USA
SN 1357-0560
EI 1559-131X
J9 MED ONCOL
JI Med. Oncol.
PD APR
PY 2014
VL 31
IS 4
AR 883
DI 10.1007/s12032-014-0883-x
PG 8
WC Oncology
WE Science Citation Index Expanded (SCI-EXPANDED)
SC Oncology
GA AE7NQ
UT WOS:000334185200030
PM 24535607
DA 2022-05-02
ER

PT J
AU Cai, H
   Zhu, XD
   Ao, JY
   Ye, BG
   Zhang, YY
   Chai, ZT
   Wang, CH
   Shi, WK
   Cao, MQ
   Li, XL
   Sun, HC
AF Cai, Hao
   Zhu, Xiao-Dong
   Ao, Jian-Yang
   Ye, Bo-Gen
   Zhang, Yuan-Yuan
   Chai, Zong-Tao
   Wang, Cheng-Hao
   Shi, Wen-Kai
   Cao, Man-qing
   Li, Xiao-Long
   Sun, Hui-Chuan
TI Colony-stimulating factor-1-induced AIF1 expression in tumor-associated
   macrophages enhances the progression of hepatocellular carcinoma
SO ONCOIMMUNOLOGY
LA English
DT Article
DE AIF1; c-Jun; CSF1; CSF1R; CXCL16; hepatocellular carcinoma;
   tumor-associated macrophages
ID INFLAMMATORY FACTOR-I; PERITUMORAL LIVER-TISSUE; M-CSF;
   SIGNAL-TRANSDUCTION; CURATIVE RESECTION; GENE-EXPRESSION; GM-CSF;
   CANCER; POLARIZATION; ACTIVATION
AB M2-polarized (alternatively activated) macrophages play an important role in the progression of hepatocellular carcinoma (HCC). Allograft inflammatory factor 1 (AIF1) is overexpressed in M2-polarized macrophages. This study explored the role of AIF1 in tumor-associated macrophages in HCC. Macrophages were stimulated with colony-stimulating factor 1 (CSF1) to characterize the regulatory pathway of AIF1 in macrophages. The chromatin immunoprecipitation and luciferase reporter gene assay were conducted to examine transcription factors associated with AIF1 expression. AIF1 was down or upregulated, and the effects on tumor progression were evaluated by using in vitro and in vivo co-culture systems. A cytokine array was performed to screen the downstream functional components of AIF1. Tumor tissue from 206 patients with HCC were used to explore the clinical significance of AIF1. AIF1 induced a M2-like phenotype of macrophages. By facilitating the binding of c-Jun to the promoter of AIF1, CSF1 secreted from hepatoma cells increased AIF1 expression through the CSF1R-MEK1/2-Erk1/2-c-Jun axis. AIF1 expressed in macrophages promoted the migration of hepatoma cells in co-culture system of RAW264.7 and Hepa1-6 and tumor growth in an animal model. The cytokine array showed that CXCL16 was increased in RAW264.7 cells with overexpressed AIF1, leading to enhanced tumor cell migration. In human HCC tissue, AIF1-positive macrophages in the adjacent microenvironment was associated with microvascular invasion and advanced TNM stages and with patients' overall and disease-free survival (p = 0.002 for both). AIF1 expression in macrophages plays a pivotal role in the interaction between macrophages and hepatoma cells.
C1 [Cai, Hao; Zhu, Xiao-Dong; Ao, Jian-Yang; Ye, Bo-Gen; Zhang, Yuan-Yuan; Chai, Zong-Tao; Wang, Cheng-Hao; Shi, Wen-Kai; Cao, Man-qing; Li, Xiao-Long; Sun, Hui-Chuan] Fudan Univ, Liver Canc Inst, Dept Liver Surg, Shanghai, Peoples R China.
   [Cai, Hao; Zhu, Xiao-Dong; Ao, Jian-Yang; Ye, Bo-Gen; Zhang, Yuan-Yuan; Chai, Zong-Tao; Wang, Cheng-Hao; Shi, Wen-Kai; Cao, Man-qing; Li, Xiao-Long; Sun, Hui-Chuan] Fudan Univ, Zhongshan Hosp, 180 Fenglin Rd, Shanghai 200032, Peoples R China.
   [Cai, Hao; Zhu, Xiao-Dong; Ao, Jian-Yang; Ye, Bo-Gen; Zhang, Yuan-Yuan; Chai, Zong-Tao; Wang, Cheng-Hao; Shi, Wen-Kai; Cao, Man-qing; Li, Xiao-Long; Sun, Hui-Chuan] Minist Educ, Key Lab Carcinogenesis & Canc Invas, Shanghai, Peoples R China.
   [Ao, Jian-Yang] Wenzhou Med Univ, Dept Hepatobiliary Surg, Affiliated Hosp 1, Wenzhou, Zhejiang, Peoples R China.
   [Ye, Bo-Gen] Second Mil Med Univ, Changhai Hosp, Dept Organ Transplantat, Shanghai, Peoples R China.
RP Sun, HC (corresponding author), Fudan Univ, Zhongshan Hosp, 180 Fenglin Rd, Shanghai 200032, Peoples R China.; Sun, HC (corresponding author), Fudan Univ, Liver Canc Inst, 180 Fenglin Rd, Shanghai 200032, Peoples R China.
EM sun.huichuan@zs-hospital.sh.cn
RI ; Zhu, Xiao-Dong/A-8197-2010
OI Cai, Hao/0000-0002-1492-4701; Sun, Hui-Chuan/0000-0003-3761-7058; Zhu,
   Xiao-Dong/0000-0001-9864-6763
FU National Natural Science Foundation of ChinaNational Natural Science
   Foundation of China (NSFC) [81372655, 81472224, 81672326]; Leading
   Investigator Program of Shanghai municipal government [17XD1401100];
   National Key Basic Research Program (973 project) from the Ministry of
   Science and Technology of China [2015CB554005]
FX This work was supported by grants from the National Natural Science
   Foundation of China (81372655, 81472224, 81672326), the Leading
   Investigator Program of Shanghai municipal government (17XD1401100) and
   the National Key Basic Research Program (973 project) (2015CB554005)
   from the Ministry of Science and Technology of China.
CR Ao JY, 2015, TUMOR BIOL, V36, P8413, DOI 10.1007/s13277-015-3601-1
   Bruix J, 2011, HEPATOLOGY, V53, P1020, DOI 10.1002/hep.24199
   Capece D, 2013, BIOMED RES INT, V2013, DOI 10.1155/2013/187204
   Chanmee T, 2014, CANCERS, V6, P1670, DOI 10.3390/cancers6031670
   Chen JQ, 2011, CANCER CELL, V19, P541, DOI 10.1016/j.ccr.2011.02.006
   Cheung TT, 2013, ANN SURG, V257, P506, DOI 10.1097/SLA.0b013e31827b947a
   Cho SW, 2016, ENDOCR-RELAT CANCER, V23, P113, DOI 10.1530/ERC-15-0196
   Deininger MH, 2000, ACTA NEUROPATHOL, V100, P673, DOI 10.1007/s004010000233
   Fitzmaurice C, 2015, JAMA ONCOL, V1, P505, DOI 10.1001/jamaoncol.2015.0735
   Goswami S, 2005, CANCER RES, V65, P5278, DOI 10.1158/0008-5472.CAN-04-1853
   Grivennikov SI, 2010, CELL, V140, P883, DOI 10.1016/j.cell.2010.01.025
   Hamilton JA, 1997, J LEUKOCYTE BIOL, V62, P145, DOI 10.1002/jlb.62.2.145
   Hasegawa K, 2005, ANN SURG, V242, P252, DOI 10.1097/01.sla.0000171307.37401.db
   Imai Y, 2002, GLIA, V40, P164, DOI 10.1002/glia.10149
   Jia JB, 2010, ONCOLOGIST, V15, P732, DOI 10.1634/theoncologist.2009-0170
   Joshi S, 2014, PLOS ONE, V9, DOI 10.1371/journal.pone.0095893
   Lanaya H, 2014, NAT CELL BIOL, V16, P972, DOI 10.1038/ncb3031
   Li XG, 2017, GUT, V66, P157, DOI 10.1136/gutjnl-2015-310514
   Liu J, 2016, CANCER LETT, V379, P49, DOI 10.1016/j.canlet.2016.05.022
   Liu S, 2008, CANCER SCI, V99, P952, DOI 10.1111/j.1349-7006.2008.00787.x
   Martinez FO, 2006, J IMMUNOL, V177, P7303, DOI 10.4049/jimmunol.177.10.7303
   Mishima T, 2008, INT J MOL MED, V21, P181
   Morandi A, 2011, PLOS ONE, V6, DOI 10.1371/journal.pone.0027450
   Murray PJ, 2014, IMMUNITY, V41, P14, DOI 10.1016/j.immuni.2014.06.008
   Park JY, 2016, CLIN RES HEPATOL GAS, V40, P357, DOI 10.1016/j.clinre.2015.09.005
   Pyonteck SM, 2013, NAT MED, V19, P1264, DOI 10.1038/nm.3337
   Qian YB, 2006, CANCER, V107, P1562, DOI 10.1002/cncr.22206
   Qiao JL, 2016, ONCOTARGET, V7, P46088, DOI 10.18632/oncotarget.10024
   Roayaie S, 2013, HEPATOLOGY, V57, P1426, DOI 10.1002/hep.25832
   Robert C, 2011, IMMUNOBIOLOGY, V216, P1203, DOI 10.1016/j.imbio.2011.07.025
   Shi M, 2004, WORLD J SURG, V28, P376, DOI 10.1007/s00268-003-7308-x
   Shi M, 2007, ANN SURG, V245, P36, DOI 10.1097/01.sla.0000231758.07868.71
   Shrager B, 2012, ANN SURG, V255, P1135, DOI 10.1097/SLA.0b013e31823e70a3
   Sierra-Filardi E, 2014, J IMMUNOL, V192, P3858, DOI 10.4049/jimmunol.1302821
   Suzuki K, 2008, J BIOL CHEM, V283, P23353, DOI 10.1074/jbc.M709651200
   Tap WD, 2015, NEW ENGL J MED, V373, P428, DOI 10.1056/NEJMoa1411366
   Tian Y, 2006, AM J PHYSIOL-CELL PH, V290, pC1083, DOI 10.1152/ajpcell.00381.2005
   UTANS U, 1995, J CLIN INVEST, V95, P2954, DOI 10.1172/JCI118003
   Van Overmeire E, 2016, CANCER RES, V76, P35, DOI 10.1158/0008-5472.CAN-15-0869
   Wang JH, 2013, CELL PHYSIOL BIOCHEM, V32, P121, DOI 10.1159/000350130
   Watano K, 2001, IMMUNOLOGY, V104, P307, DOI 10.1046/j.1365-2567.2001.01301.x
   Yang JD, 2011, SEMIN CANCER BIOL, V21, P35, DOI 10.1016/j.semcancer.2010.10.007
   Yeung OWH, 2015, J HEPATOL, V62, P607, DOI 10.1016/j.jhep.2014.10.029
   Zhang W, 2010, CLIN CANCER RES, V16, P3420, DOI 10.1158/1078-0432.CCR-09-2904
   Zhu XD, 2008, J CLIN ONCOL, V26, P2707, DOI 10.1200/JCO.2007.15.6521
NR 45
TC 37
Z9 39
U1 1
U2 15
PU TAYLOR & FRANCIS INC
PI PHILADELPHIA
PA 530 WALNUT STREET, STE 850, PHILADELPHIA, PA 19106 USA
SN 2162-402X
J9 ONCOIMMUNOLOGY
JI OncoImmunology
PY 2017
VL 6
IS 9
AR e1333213
DI 10.1080/2162402X.2017.1333213
PG 12
WC Oncology; Immunology
WE Science Citation Index Expanded (SCI-EXPANDED)
SC Oncology; Immunology
GA FH0UM
UT WOS:000410856100009
PM 28932635
OA gold, Green Published
DA 2022-05-02
ER

PT J
AU Li, QL
   Song, TQ
AF Li, Qingli
   Song, Tianqiang
TI Association Between Adjuvant Sorafenib and the Prognosis of Patients
   With Hepatocellular Carcinoma at a High Risk of Recurrence After Radical
   Resection
SO FRONTIERS IN ONCOLOGY
LA English
DT Article
DE hepatocellular carcinoma; sorafenib; adjuvant therapy; hepatectomy;
   survival; recurrence
ID CONCURRENT TRANSARTERIAL CHEMOEMBOLIZATION; PHASE-II; STAGE;
   HEPATECTOMY; THERAPY
AB Background
   The use of sorafenib in the adjuvant management of hepatocellular carcinoma (HCC) is controversial.</p> Aim
   To analyze the effects of adjuvant sorafenib therapy in patients with HCC at high recurrence risk after radical resection.</p> Methods
   This was a retrospective study of patients who underwent radical resection (R0 resection) for HCC at the Cancer Hospital of Tianjin Medical University between August 2009 and August 2017. All patients had microvascular invasion and were evaluated for portal vein tumor thrombus. The outcomes were overall survival (OS), recurrence-free survival (RFS), and survival after recurrence. Propensity score matching (PSM) was used.</p> Results
   Before matching, there were 56 and 167 patients in the sorafenib and non-sorafenib groups. After PSM, there were 42 patients/group, and there were no significant differences in patient characteristics (all P>0.05). After PSM, compared with the non-sorafenib group, the sorafenib group showed longer median OS (34 vs. 26 months, P=0.032) and survival after recurrence (16 vs. 9 months, P=0.002), but no difference in RFS (14 vs. 11 months, P=0.564). Adjuvant sorafenib was the only factor independently associated with OS (HR=0.619, 95% CI: 0377-0.994, P=0.047). No factors were independently associated with RFS (all P>0.05).</p> Conclusion
   Although adjuvant sorafenib therapy for patients with HCC and high recurrence risk does not reduce the recurrence risk of HCC, it might be associated with longer survival and a lower risk of death.</p>
C1 [Li, Qingli; Song, Tianqiang] Tianjin Med Univ Canc Inst & Hosp, Dept Hepatobiliary Canc, Tianjin, Peoples R China.
RP Song, TQ (corresponding author), Tianjin Med Univ Canc Inst & Hosp, Dept Hepatobiliary Canc, Tianjin, Peoples R China.
EM tjchi@hotmail.com
CR Adams S, 2019, ANN ONCOL, V30, P397, DOI 10.1093/annonc/mdy517
   Bray F, 2018, CA-CANCER J CLIN, V68, P394, DOI 10.3322/caac.21492
   Bruix J, 2002, HEPATOLOGY, V35, P519, DOI 10.1053/jhep.2002.32089
   Bruix J, 2015, LANCET ONCOL, V16, P1344, DOI 10.1016/S1470-2045(15)00198-9
   Bruix J, 2011, HEPATOLOGY, V53, P1020, DOI 10.1002/hep.24199
   Cai R, 2017, BMC CANCER, V17, DOI 10.1186/s12885-017-3707-5
   Cervello M, 2012, CELL CYCLE, V11, P2843, DOI 10.4161/cc.21193
   Cheng AL, 2009, LANCET ONCOL, V10, P25, DOI 10.1016/S1470-2045(08)70285-7
   Chung YH, 2013, INT J CANCER, V132, P2448, DOI 10.1002/ijc.27925
   Daniele B, 2015, FUTURE ONCOL, V11, P2553, DOI 10.2217/fon.15.163
   Du M, 2014, BMC CANCER, V14, DOI 10.1186/1471-2407-14-38
   Folkman J, 1996, NAT MED, V2, P167, DOI 10.1038/nm0296-167
   Hirokawa F, 2016, SURG ONCOL, V25, P24, DOI 10.1016/j.suronc.2015.12.002
   Huang Y, 2019, ONCOTARGETS THER, V12, P541, DOI 10.2147/OTT.S187357
   Iavarone M, 2011, HEPATOLOGY, V54, P2055, DOI 10.1002/hep.24644
   Kelley RK, 2015, LANCET ONCOL, V16, P1279, DOI 10.1016/S1470-2045(15)00296-X
   Lencioni R, 2013, CLIN CANCER RES, V19, P1312, DOI 10.1158/1078-0432.CCR-12-3796
   Li J, 2016, WORLD J GASTROENTERO, V22, P4034, DOI 10.3748/wjg.v22.i15.4034
   Lim KC, 2012, BRIT J SURG, V99, P1622, DOI 10.1002/bjs.8915
   Llovet JM, 2008, NEW ENGL J MED, V359, P378, DOI 10.1056/NEJMoa0708857
   Llovet JM, 2012, J HEPATOL, V56, P908, DOI 10.1016/j.jhep.2011.12.001
   Marisi G, 2018, WORLD J GASTROENTERO, V24, P4152, DOI 10.3748/wjg.v24.i36.4152
   Marrero JA, 2018, HEPATOLOGY, V68, P723, DOI 10.1002/hep.29913
   Mazzaferro V, 2009, LANCET ONCOL, V10, P35, DOI 10.1016/S1470-2045(08)70284-5
   OKADA S, 1994, GASTROENTEROLOGY, V106, P1618, DOI 10.1016/0016-5085(94)90419-7
   Park JW, 2012, J HEPATOL, V56, P1336, DOI 10.1016/j.jhep.2012.01.006
   Pawlik TM, 2011, J CLIN ONCOL, V29, P3960, DOI 10.1200/JCO.2011.37.1021
   Siegel RL, 2019, CA-CANCER J CLIN, V69, P7, DOI 10.3322/caac.21551
   Tai WT, 2011, J HEPATOL, V55, P1041, DOI [10.1016/j.jhep.2011.01.047, 10.1016/j.jhep.2011.06.005]
   Villanueva A, 2019, NEW ENGL J MED, V380, P1450, DOI 10.1056/NEJMra1713263
   Vitale A, 2010, HEPATOLOGY, V51, P165, DOI 10.1002/hep.23260
   Vogel A, 2018, ANN ONCOL, V29, P238, DOI 10.1093/annonc/mdy308
   Wang SN, 2014, HEPATOL RES, V44, P523, DOI 10.1111/hepr.12159
   Wilhelm S, 2006, NAT REV DRUG DISCOV, V5, P835, DOI 10.1038/nrd2130
   Xia F, 2016, WORLD J GASTROENTERO, V22, P5384, DOI 10.3748/wjg.v22.i23.5384
   Zhang XP, 2019, HPB, V21, P1687, DOI 10.1016/j.hpb.2019.04.014
   Zhong JH, 2012, EJSO-EUR J SURG ONC, V38, P286, DOI 10.1016/j.ejso.2012.01.006
   Zhuang L, 2017, ARCH MED SCI, V13, P1383, DOI 10.5114/aoms.2017.71066
NR 38
TC 0
Z9 0
U1 1
U2 1
PU FRONTIERS MEDIA SA
PI LAUSANNE
PA AVENUE DU TRIBUNAL FEDERAL 34, LAUSANNE, CH-1015, SWITZERLAND
SN 2234-943X
J9 FRONT ONCOL
JI Front. Oncol.
PD SEP 23
PY 2021
VL 11
AR 633033
DI 10.3389/fonc.2021.633033
PG 8
WC Oncology
WE Science Citation Index Expanded (SCI-EXPANDED)
SC Oncology
GA WE8NP
UT WOS:000705876400001
PM 34631511
OA Green Published, gold
DA 2022-05-02
ER

PT J
AU Park, CS
   Eom, DW
   Ahn, Y
   Jang, HJ
   Hwang, S
   Lee, SG
AF Park, Cheon-Soo
   Eom, Dae-Woon
   Ahn, Yongchel
   Jang, Hyuk Jai
   Hwang, Shin
   Lee, Sung-Gyu
TI Can heme oxygenase-1 be a prognostic factor in patients with
   hepatocellular carcinoma?
SO MEDICINE
LA English
DT Article
DE heme oxygenase-1; hepatocellular carcinoma; prognostic factor
ID NITRIC-OXIDE; EXPRESSION; CELLS; INDUCTION; OVEREXPRESSION; HEPATECTOMY;
   METASTASIS; INHIBITOR; APOPTOSIS; PATHWAY
AB Heme oxygenase-1 (HO-1) is an important catalytic enzyme in heme degradation, which increases during stressful conditions. It plays a major role in antioxidative and antiapoptotic processes and is associated with tumor growth and metastasis.
   This study aimed to evaluate the degree of HO-1 expressions in hepatocellular carcinoma (HCC) surgical specimens and the correlation between HO-1 expression and patient prognosis. Formalin-fixed, paraffin-embedded HCC tissue samples (n=96) were included in the analysis, and the expression of HO-1 was evaluated by immunohistochemical staining. We reviewed clinical features of patients and evaluated the prognostic role of HO-1 in patient survival and recurrence.
   Positive HO-1 expression was identified in 43 cases (44.8%) and was frequently found in patients with advanced histology (Edmondson-Steiner [E-S] grade 2, 3, 4), alpha-fetoprotein (AFP) level of more than 200 IU/mL, and the presence of microvascular and capsular invasion (P<.05). In the univariate analysis, the overall survival (OS) and disease-free survival (DFS) of patients with HO-1-positive HCC were not statistically different from those with HO-1-negative HCC. Moreover, HO-1 expression was not associated with patient survival and recurrence based on the multivariate analysis. In the subgroup analysis of patients without preoperative transarterial chemoembolization (TACE) (n=61), HO-1 was not also associated with tumor recurrence (P=.681).
   The clinical implication of HO-1 activity is controversial in various malignancies. However, HO-1 expression did not seem to influence the prognosis of HCC patients.
C1 [Park, Cheon-Soo] Catholic Univ Korea, Eunpyeong St Marys Hosp, Coll Med, Dept Surg, Seoul, South Korea.
   [Eom, Dae-Woon] Univ Ulsan, Gangneung Asan Hosp, Coll Med, Dept Pathol, Ulsan, South Korea.
   [Ahn, Yongchel] Univ Ulsan, Gangneung Asan Hosp, Coll Med, Dept Hematol & Oncol, Kangnung, South Korea.
   [Jang, Hyuk Jai] Univ Ulsan, Gangneung Asan Hosp, Coll Med, Dept Surg, Kangnung, South Korea.
   [Hwang, Shin; Lee, Sung-Gyu] Univ Ulsan, Asan Med Ctr, Div Hepatobiliary Surg & Liver Transplantat, Dept Surg,Coll Med, Seoul, South Korea.
RP Ahn, Y (corresponding author), Univ Ulsan, Coll Med, Dept Hematol & Oncol, Gangneung Asan Hosp, 38 Bangdong Gil, Gangneung Si 25440, Gangwon Do, South Korea.; Jang, HJ (corresponding author), Univ Ulsan, Coll Med, Gangneung Asan Hosp, Dept Surg, 38 Bangdong Gil, Gangneung Si 25440, Gangwon Do, South Korea.
EM lephenixmed@gmail.com; d990081@gmail.com
OI Ahn, Yongchel/0000-0003-0654-6664
FU Gangneung Asan Hospital Biomedical Research Center Promotion Fund
FX This study was supported by Gangneung Asan Hospital Biomedical Research
   Center Promotion Fund.
CR Alaoui-Jamali MA, 2009, CANCER RES, V69, P8017, DOI 10.1158/0008-5472.CAN-09-0419
   Bouton C, 2000, J BIOL CHEM, V275, P32688, DOI 10.1074/jbc.275.42.32688
   Doi K, 1999, BRIT J CANCER, V80, P1945, DOI 10.1038/sj.bjc.6690624
   Dulak J, 2004, ANTIOXID REDOX SIGN, V6, P858, DOI 10.1089/ars.2004.6.858
   Goodman AI, 1997, P SOC EXP BIOL MED, V214, P54
   Gueron G, 2009, MOL CANCER RES, V7, P1745, DOI 10.1158/1541-7786.MCR-08-0325
   Imamura H, 2003, J HEPATOL, V38, P200, DOI 10.1016/S0168-8278(02)00360-4
   Jin-no K, 1998, J GASTROENTEROL, V33, P376, DOI 10.1007/s005350050099
   Jozkowicz A, 2007, ANTIOXID REDOX SIGN, V9, P2099, DOI 10.1089/ars.2007.1659
   KEYSE SM, 1989, P NATL ACAD SCI USA, V86, P99, DOI 10.1073/pnas.86.1.99
   Kim DH, 2009, CARCINOGENESIS, V30, P645, DOI 10.1093/carcin/bgp012
   Korn WM, 2001, WORLD J GASTROENTERO, V7, P777, DOI 10.3748/wjg.v7.i6.777
   Lin CW, 2008, MOL CANCER THER, V7, P1195, DOI 10.1158/1535-7163.MCT-07-2199
   Liu PL, 2010, MOL NUTR FOOD RES, V54, pS196, DOI 10.1002/mnfr.200900550
   MAINES MD, 1988, FASEB J, V2, P2557, DOI 10.1096/fasebj.2.10.3290025
   MAINES MD, 1986, J BIOL CHEM, V261, P411
   Maines MD, 1996, UROLOGY, V47, P727, DOI 10.1016/S0090-4295(96)00010-6
   Minagawa M, 2003, ANN SURG, V238, P703, DOI 10.1097/01.sla.0000094549.11754.e6
   MITANI K, 1993, BIOCHEM J, V290, P819, DOI 10.1042/bj2900819
   Motterlini R, 2000, J BIOL CHEM, V275, P13613, DOI 10.1074/jbc.275.18.13613
   Sass G, 2008, INT J CANCER, V123, P1269, DOI 10.1002/ijc.23695
   Schoemaker MH, 2002, J HEPATOL, V36, P742, DOI 10.1016/S0168-8278(02)00063-6
   SHIBAHARA S, 1987, J BIOL CHEM, V262, P12889
   Sugawara Y, 1998, J HEPATOL, V28, P212, DOI 10.1016/0168-8278(88)80008-4
   Takahashi T, 2004, CURR MED CHEM, V11, P1545, DOI 10.2174/0929867043365080
   Tanaka S, 2003, BRIT J CANCER, V88, P902, DOI 10.1038/sj.bjc.6600830
   TENHUNEN R, 1970, J LAB CLIN MED, V75, P410
   Wang SH, 2011, WORLD J GASTROENTERO, V17, P4675, DOI 10.3748/wjg.v17.i42.4675
   Was H, 2006, AM J PATHOL, V169, P2181, DOI 10.2353/ajpath.2006.051365
   Yamaguchi Y, 2005, ONCOL REP, V14, P1311
   Yin YJ, 2012, EXP BIOL MED, V237, P362, DOI 10.1258/ebm.2011.011193
   Zou C, 2011, CARCINOGENESIS, V32, P1840, DOI 10.1093/carcin/bgr225
NR 32
TC 6
Z9 7
U1 0
U2 1
PU LIPPINCOTT WILLIAMS & WILKINS
PI PHILADELPHIA
PA TWO COMMERCE SQ, 2001 MARKET ST, PHILADELPHIA, PA 19103 USA
SN 0025-7974
EI 1536-5964
J9 MEDICINE
JI Medicine (Baltimore)
PD JUN
PY 2019
VL 98
IS 26
AR e16084
DI 10.1097/MD.0000000000016084
PG 7
WC Medicine, General & Internal
WE Science Citation Index Expanded (SCI-EXPANDED)
SC General & Internal Medicine
GA IQ4PT
UT WOS:000480733400032
PM 31261522
OA gold, Green Published
DA 2022-05-02
ER

PT J
AU Kang, T
   Rhim, H
   Lee, J
   Song, KD
   Lee, MW
   Kim, YS
   Lim, HK
   Jang, KM
   Kim, SH
   Gwak, GY
   Jung, SH
AF Kang, Tae Wook
   Rhim, Hyunchul
   Lee, Jisun
   Song, Kyoung Doo
   Lee, Min Woo
   Kim, Young-sun
   Lim, Hyo Keun
   Jang, Kyung Mi
   Kim, Seong Hyun
   Gwak, Geum-Youn
   Jung, Sin-Ho
TI Magnetic resonance imaging with gadoxetic acid for local tumour
   progression after radiofrequency ablation in patients with
   hepatocellular carcinoma
SO EUROPEAN RADIOLOGY
LA English
DT Article
DE Radiofreqeuncy ablation; Hepatocellular carcinoma; Magnetic resonance
   imaging; Prediction model; Local tumour progression
ID ENHANCED MR-IMAGES; GROWTH-FACTOR-I; MICROVASCULAR INVASION; REPORTING
   CRITERIA; PROGNOSTIC-FACTORS; PHASE IMAGES; RESECTION; PREDICTION;
   STANDARDIZATION; BIOMARKER
AB To develop and validate a prediction model using magnetic resonance imaging (MRI) for local tumour progression (LTP) after radiofrequency ablation (RFA) in hepatocellular carcinoma (HCC) patients.
   Two hundred and eleven patients who had received RFA as first-line treatment for HCC were retrospectively analyzed. They had undergone gadoxetic acid-enhanced MRI before treatment, and parameters including tumour size; margins; signal intensities on T1-, T2-, and diffusion-weighted images, and hepatobiliary phase images (HBPI); intratumoral fat or tumoral capsules; and peritumoural hypointensity in the HBPI were used to develop a prediction model for LTP after treatment. This model to discriminate low-risk from high-risk LTP groups was constructed based on Cox regression analysis.
   Our analyses produced the following model: 'risk score = 0.617 x tumour size + 0.965 x tumour margin + 0.867 x peritumoural hypointensity on HBPI'. This was able to predict which patients were at high risk for LTP after RFA (p < 0.001). Patients in the low-risk group had a significantly better 5-year LTP-free survival rate compared to the high-risk group (89.6 % vs. 65.1 %; hazard ratio, 3.60; p < 0.001).
   A predictive model based on MRI before RFA could robustly identify HCC patients at high risk for LTP after treatment.
   aEuro cent Tumour size, margin, and peritumoural hypointensity on HBPI were risk factors for LTP.
   aEuro cent The risk score model can predict which patients are at high risk for LTP.
   aEuro cent This prediction model could be helpful for risk stratification of HCC patients.
C1 [Kang, Tae Wook; Rhim, Hyunchul; Lee, Jisun; Song, Kyoung Doo; Lee, Min Woo; Kim, Young-sun; Lim, Hyo Keun; Jang, Kyung Mi; Kim, Seong Hyun] Sungkyunkwan Univ, Sch Med, Samsung Med Ctr, Dept Radiol, 50 Irwon Dong, Seoul 135710, South Korea.
   [Kang, Tae Wook; Rhim, Hyunchul; Lee, Jisun; Song, Kyoung Doo; Lee, Min Woo; Kim, Young-sun; Lim, Hyo Keun; Jang, Kyung Mi; Kim, Seong Hyun] Sungkyunkwan Univ, Sch Med, Samsung Med Ctr, Ctr Imaging Sci, 50 Irwon Dong, Seoul 135710, South Korea.
   [Gwak, Geum-Youn] Sungkyunkwan Univ, Sch Med, Samsung Med Ctr, Div Hepatol,Dept Med, Seoul 135710, South Korea.
   [Jung, Sin-Ho] Sungkyunkwan Univ, Sch Med, Samsung Med Ctr, Biostat & Clin Epidemiol Ctr, Seoul 135710, South Korea.
RP Rhim, H (corresponding author), Sungkyunkwan Univ, Sch Med, Samsung Med Ctr, Dept Radiol, 50 Irwon Dong, Seoul 135710, South Korea.; Rhim, H (corresponding author), Sungkyunkwan Univ, Sch Med, Samsung Med Ctr, Ctr Imaging Sci, 50 Irwon Dong, Seoul 135710, South Korea.
EM rhimhc@skku.edu
RI Gwak, Geum Youn/F-4605-2014; lee, min woo/I-9388-2017
CR Ahmed M, 2014, RADIOLOGY, V273, P241, DOI 10.1148/radiol.14132958
   An C, 2015, RADIOLOGY
   Ang SF, 2015, PLOS ONE, V10, DOI 10.1371/journal.pone.0118658
   Ariizumi S, 2011, J HEPATO-BIL-PAN SCI, V18, P575, DOI 10.1007/s00534-010-0369-y
   Asbach P, 2008, J COMPUT ASSIST TOMO, V32, P372, DOI 10.1097/RCT.0b013e3180dc930c
   Bruix J, 2005, HEPATOLOGY, V42, P1208, DOI 10.1002/hep.20933
   Cho EJ, 2013, CLIN CANCER RES, V19, P4218, DOI 10.1158/1078-0432.CCR-12-3443
   Choi JW, 2013, RADIOLOGY, V267, P776, DOI 10.1148/radiol.13120775
   Choi JY, 2014, RADIOLOGY, V273, P30, DOI 10.1148/radiol.14132362
   Chou CT, 2014, AM J ROENTGENOL, V203, pW253, DOI 10.2214/AJR.13.10595
   Cucchetti A, 2012, WORLD J GASTROENTERO, V18, P6398, DOI 10.3748/wjg.v18.i44.6398
   Dodd GD, 2001, AM J ROENTGENOL, V177, P777, DOI 10.2214/ajr.177.4.1770777
   Eguchi S, 2010, WORLD J SURG, V34, P1034, DOI 10.1007/s00268-010-0424-5
   Elsayes Khaled M, 2007, HPB (Oxford), V9, P208, DOI 10.1080/13651820701216950
   Forner A, 2012, LANCET, V379, P1245, DOI 10.1016/S0140-6736(11)61347-0
   Goldberg SN, 2003, RADIOLOGY, V228, P335, DOI 10.1148/radiol.2282021787
   Haradome H, 2010, J MAGN RESON IMAGING, V32, P334, DOI 10.1002/jmri.22241
   Hood L, 2011, NAT REV CLIN ONCOL, V8, P184, DOI 10.1038/nrclinonc.2010.227
   Ishigami K, 2009, RADIOLOGY, V250, P435, DOI 10.1148/radiol.2501071702
   Kang TW, 2013, CLIN RADIOL, V68, pE641, DOI 10.1016/j.crad.2013.07.008
   Kang TW, 2014, RADIOLOGY, V270, P888, DOI 10.1148/radiol.13130753
   Kang TW, 2009, KOREAN J RADIOL, V10, P34, DOI 10.3348/kjr.2009.10.1.34
   Kaseb AO, 2011, J CLIN ONCOL, V29, P3892, DOI 10.1200/JCO.2011.36.0636
   Kim H, 2009, EUR RADIOL, V19, P1744, DOI 10.1007/s00330-009-1331-8
   Kim KA, 2012, J MAGN RESON IMAGING, V35, P629, DOI 10.1002/jmri.22876
   Kim MJ, 2012, EUR J RADIOL, V81, P2507, DOI 10.1016/j.ejrad.2011.11.014
   Kim YS, 2013, J HEPATOL, V58, P89, DOI 10.1016/j.jhep.2012.09.020
   Lee DH, 2014, J HEPATOL
   Lee DH, 2014, RADIOLOGY, V270, P900, DOI 10.1148/radiol.13130940
   Livraghi T, 2000, RADIOLOGY, V214, P761, DOI 10.1148/radiology.214.3.r00mr02761
   Merkle EM, 2015, EUR RADIOL
   Min JH, 2015, EUR J RADIOL
   Shi M, 2004, WORLD J SURG, V28, P376, DOI 10.1007/s00268-003-7308-x
   Simon R, 2003, J NATL CANCER I, V95, P14, DOI 10.1093/jnci/95.1.14
   Siripongsakun S, 2012, AM J ROENTGENOL, V199, P1018, DOI 10.2214/AJR.12.8632
   Suh SW, 2014, J HEPATOL, V60, P1219, DOI 10.1016/j.jhep.2014.01.027
   Sumie S, 2014, ANN SURG ONCOL, V21, P1002, DOI 10.1245/s10434-013-3376-9
   Teratani T, 2006, HEPATOLOGY, V43, P1101, DOI 10.1002/hep.21164
   Wayne JD, 2002, ANN SURG, V235, P722, DOI 10.1097/00000658-200205000-00015
NR 39
TC 16
Z9 17
U1 1
U2 10
PU SPRINGER
PI NEW YORK
PA 233 SPRING ST, NEW YORK, NY 10013 USA
SN 0938-7994
EI 1432-1084
J9 EUR RADIOL
JI Eur. Radiol.
PD OCT
PY 2016
VL 26
IS 10
BP 3437
EP 3446
DI 10.1007/s00330-015-4190-5
PG 10
WC Radiology, Nuclear Medicine & Medical Imaging
WE Science Citation Index Expanded (SCI-EXPANDED)
SC Radiology, Nuclear Medicine & Medical Imaging
GA DW4PJ
UT WOS:000383625200015
PM 26747262
DA 2022-05-02
ER

PT J
AU Liu, L
   Xie, S
   Teng, YX
   Deng, ZJ
   Chen, K
   Liu, HT
   Huo, RR
   Liang, XM
   Guo, PP
   Yang, DL
   Ma, L
   Xiang, BD
   Li, LQ
   Zhong, JH
AF Liu, Lei
   Xie, Si
   Teng, Yu-Xian
   Deng, Zhu-Jian
   Chen, Kang
   Liu, Hao-Tian
   Huo, Rong-Rui
   Liang, Xiu-Mei
   Guo, Ping-Ping
   Yang, Da-Long
   Ma, Liang
   Xiang, Bang-De
   Li, Le-Qun
   Zhong, Jian-Hong
TI Outcomes of Liver Resection for Metabolic Dysfunction-Associated Fatty
   Liver Disease or Chronic Hepatitis B-Related HCC
SO FRONTIERS IN ONCOLOGY
LA English
DT Article
DE chronic hepatitis B; hepatocellular carcinoma (HCC); liver resection;
   metabolic dysfunction-associated fatty liver disease; overall survival
ID HEPATOCELLULAR-CARCINOMA; CLINICAL-PATTERNS; AMERICAN ASSOCIATION;
   SURVIVAL OUTCOMES; PRACTICE GUIDANCE; INCREASES RISK; MANAGEMENT;
   DIAGNOSIS; NAFLD
AB AimsThis study aims to determine differences in severity of background liver disease at hepatocellular carcinoma (HCC) diagnosis and long-term survival outcomes among patients undergoing liver resection for HCC in the background of metabolic dysfunction-associated fatty liver disease (MAFLD) compared to chronic hepatitis B (CHB) alone or concurrent CHB (CHB/MAFLD). MethodsPatient demographics and comorbidities, clinicopathologic data, perioperative and long-term outcomes among patients who underwent liver resection for HCC were reviewed. Overall and recurrence-free survival were calculated with the Kaplan-Meier method, with the values compared using the log-rank test. ResultsFrom January 2014 to December 2018, 1325 patients underwent potential curative liver resection of HCC; 67 (5.0%), 176 (13.3%), and 1082 (81.7%) patients had MAFLD alone, CHB concurrent with MAFLD, and CHB alone, respectively. At HCC diagnosis, fewer MAFLD patients had cirrhosis, alpha fetoprotein concentration >= 400 ng/mL, tumor size >= 5 cm, mulinodular, microvascular invasion, receiving major hepatectomy, and receiving adjuvant transarterial chemoembolization. After a median follow-up of 47 months after liver resection, MAFLD (or MAFLD plus CHB/MAFLD) patients had significantly higher overall and recurrence-free survival than CHB patients before or after propensity score analysis (all P<0.05). ConclusionPatients with HCC in the setting of MAFLD have less-severe background liver disease at HCC diagnosis and better long-term survival after curative liver resection compared to counterparts with CHB/MAFLD or CHB.
C1 [Liu, Lei] Guangxi Med Univ, Affiliated Hosp 4, Liuzhou Workers Hosp, Hepatobiliary Surg Dept, Liuzhou, Peoples R China.
   [Xie, Si; Teng, Yu-Xian; Deng, Zhu-Jian; Chen, Kang; Liu, Hao-Tian; Huo, Rong-Rui; Liang, Xiu-Mei; Guo, Ping-Ping; Yang, Da-Long; Ma, Liang; Xiang, Bang-De; Li, Le-Qun; Zhong, Jian-Hong] Guangxi Med Univ, Canc Hosp, Guangxi Liver Canc Diag & Treatment Engn & Techno, Hepatobiliary Surg Dept, Nanning, Peoples R China.
RP Zhong, JH (corresponding author), Guangxi Med Univ, Canc Hosp, Guangxi Liver Canc Diag & Treatment Engn & Techno, Hepatobiliary Surg Dept, Nanning, Peoples R China.
EM zhongjianhong@gxmu.edu.cn
FU National Natural Science Foundation of ChinaNational Natural Science
   Foundation of China (NSFC) [82060510]; 'Guangxi BaGui Scholars' Special
   Fund [2019AQ20]; Natural Science Foundation of Guangxi ProvinceNational
   Natural Science Foundation of Guangxi Province [2020GXNSFAA159022];
   Guangxi Undergraduate Training Program for Innovation and
   Entrepreneurship [202110598178, 202110598073]; High-level innovation
   team and outstanding scholar program in Guangxi Colleges and
   Universities; Self-raised Scientific Research Fund of the Ministry of
   Health of Guangxi Province [Z20200923]
FX J-HZ is in part supported by the National Natural Science Foundation of
   China (82060510), `Guangxi BaGui Scholars' Special Fund (2019AQ20), the
   Natural Science Foundation of Guangxi Province (2020GXNSFAA159022), and
   the Guangxi Undergraduate Training Program for Innovation and
   Entrepreneurship (202110598178, 202110598073). B-DX is in part supported
   by the "High-level innovation team and outstanding scholar program in
   Guangxi Colleges and Universities". X-ML is in part supported by the
   Self-raised Scientific Research Fund of the Ministry of Health of
   Guangxi Province (Z20200923).
CR Boyle M, 2018, J HEPATOL, V68, P251, DOI 10.1016/j.jhep.2017.11.006
   Chalasani N, 2018, HEPATOLOGY, V67, P328, DOI 10.1002/hep.29367
   Chan AWH, 2017, J GASTROEN HEPATOL, V32, P667, DOI 10.1111/jgh.13536
   Chan TT, 2020, AM J GASTROENTEROL, V115, P867, DOI 10.14309/ajg.0000000000000588
   Choi HSJ, 2020, HEPATOLOGY, V71, P539, DOI 10.1002/hep.30857
   Dindo D, 2004, ANN SURG, V240, P205, DOI 10.1097/01.sla.0000133083.54934.ae
   Dyal HK, 2016, DIGEST DIS SCI, V61, P636, DOI 10.1007/s10620-015-3983-3
   Eguchi Y, 2021, HEPATOL RES, V51, P19, DOI 10.1111/hepr.13583
   Eslam M, 2020, HEPATOL INT, V14, P889, DOI 10.1007/s12072-020-10094-2
   Eslam M, 2020, J HEPATOL, V73, P202, DOI 10.1016/j.jhep.2020.03.039
   European Assoc Study Liver, 2018, J HEPATOL, V69, P182, DOI 10.1016/j.jhep.2018.03.019
   Han MAT, 2021, J CLIN TRANSL HEPATO, V9, P71, DOI 10.14218/JCTH.2020.00082
   Huang DIQ, 2021, NAT REV GASTRO HEPAT, V18, P223, DOI 10.1038/s41575-020-00381-6
   Jung YB, 2021, HPB, V23, P1113, DOI 10.1016/j.hpb.2020.10.027
   Kawada N, 2009, J GASTROENTEROL, V44, P1190, DOI 10.1007/s00535-009-0112-0
   Koh YX, 2019, J AM COLL SURGEONS, V229, P467, DOI 10.1016/j.jamcollsurg.2019.07.012
   Kumar R, 2020, J CLIN TRANSL HEPATO, V8, P76, DOI 10.14218/JCTH.2019.00051
   Lee TY, 2017, INT J CANCER, V141, P1307, DOI 10.1002/ijc.30784
   Lee YB, 2019, CLIN MOL HEPATOL, V25, P52, DOI 10.3350/cmh.2018.0040
   Li C, 2020, J CLIN TRANSL HEPATO, V8, P285, DOI 10.14218/JCTH.2020.00021
   Li C, 2020, EXPERT REV GASTROENT, V14, P749, DOI 10.1080/17474124.2020.1784727
   Li JZ, 2021, VIRUS RES, V298, DOI 10.1016/j.virusres.2021.198405
   Lim KC, 2012, BRIT J SURG, V99, P1622, DOI 10.1002/bjs.8915
   Lim S, 2021, TRENDS ENDOCRIN MET, V32, P500, DOI 10.1016/j.tem.2021.04.008
   Lin BZ, 2021, J CHIN MED ASSOC, V84, P606, DOI 10.1097/JCMA.0000000000000530
   Llovet JM, 2021, NAT REV DIS PRIMERS, V7, DOI 10.1038/s41572-020-00240-3
   Marchesini G, 2016, J HEPATOL, V64, P1388, DOI 10.1016/j.jhep.2015.11.004
   McCaffrey DF, 2013, STAT MED, V32, P3388, DOI 10.1002/sim.5753
   Myers S, 2021, JHEP REP, V3, DOI 10.1016/j.jhepr.2021.100231
   Nishio T, 2015, ANN SURG ONCOL, V22, P2226, DOI 10.1245/s10434-014-4181-9
   Arab JP, 2020, ANN HEPATOL, V19, P674, DOI 10.1016/j.aohep.2020.09.006
   Pais R, 2017, ALIMENT PHARM THER, V46, P856, DOI 10.1111/apt.14261
   Piscaglia F, 2016, HEPATOLOGY, V63, P827, DOI 10.1002/hep.28368
   Pol B, 1999, EUR J SURG, V165, P446
   Qi YP, 2019, AM J SURG, V217, P739, DOI 10.1016/j.amjsurg.2018.07.054
   Reddy SK, 2012, HEPATOLOGY, V55, P1809, DOI 10.1002/hep.25536
   Shiha G, 2021, LANCET GASTROENTEROL, V6, P57, DOI 10.1016/S2468-1253(20)30213-2
   Sung HH, 2022, CLIN EXP HYPERTENS, V44, P146, DOI 10.1080/10641963.2021.2007943
   Wong CR, 2017, ALIMENT PHARM THER, V46, P1061, DOI 10.1111/apt.14342
   Xing H, 2021, SURGERY, V169, P911, DOI 10.1016/j.surg.2019.11.005
   Yang T, 2020, J GASTROINTEST SURG, V24, P320, DOI 10.1007/s11605-018-04071-2
   Yoon JS, 2020, J GASTROEN HEPATOL, V35, P1960, DOI 10.1111/jgh.15026
   Younossi Z, 2018, NAT REV GASTRO HEPAT, V15, P11, DOI 10.1038/nrgastro.2017.109
   Younossi ZM, 2015, HEPATOLOGY, V62, P1723, DOI 10.1002/hep.28123
   Zhong JH, 2022, BRIT J SURG, V109, P71, DOI 10.1093/bjs/znab340
   Zhong JH, 2015, GUT, V64, DOI 10.1136/gutjnl-2014-308139
   Zhong JH, 2014, ANN SURG, V260, P329, DOI 10.1097/SLA.0000000000000236
   Zhong JH, 2013, PLOS ONE, V8, DOI 10.1371/journal.pone.0068193
   Zhong JH, 2010, HEPATOL RES, V40, P943, DOI 10.1111/j.1872-034X.2010.00710.x
   Zhou J, 2020, LIVER CANCER, V9, P682, DOI 10.1159/000509424
   Zhu YF, 2020, GASTROENT RES PRACT, V2020, DOI 10.1155/2020/3584568
NR 51
TC 0
Z9 0
U1 1
U2 1
PU FRONTIERS MEDIA SA
PI LAUSANNE
PA AVENUE DU TRIBUNAL FEDERAL 34, LAUSANNE, CH-1015, SWITZERLAND
SN 2234-943X
J9 FRONT ONCOL
JI Front. Oncol.
PD JAN 20
PY 2022
VL 11
AR 783339
DI 10.3389/fonc.2021.783339
PG 12
WC Oncology
WE Science Citation Index Expanded (SCI-EXPANDED)
SC Oncology
GA YS4ZI
UT WOS:000750686600001
PM 35127490
OA gold, Green Published
DA 2022-05-02
ER

PT J
AU Li, SM
   Xu, WT
   Liao, MJ
   Zhou, YP
   Weng, J
   Ren, LY
   Yu, JX
   Liao, WJ
   Huang, ZQ
AF Li, Siming
   Xu, Wentao
   Liao, Minjun
   Zhou, Yuanping
   Weng, Jun
   Ren, Liying
   Yu, Junxiong
   Liao, Weijia
   Huang, Zhaoquan
TI The Significance of Gamma-Glutamyl Transpeptidase to Lymphocyte Count
   Ratio in the Early Postoperative Recurrence Monitoring and Prognosis
   Prediction of AFP-Negative Hepatocellular Carcinoma
SO JOURNAL OF HEPATOCELLULAR CARCINOMA
LA English
DT Article
DE hepatocellular carcinoma; AFP-negative; GLR; prognosis; early-recurrence
ID HEPATITIS-B-VIRUS; ALPHA-FETOPROTEIN; CURATIVE RESECTION; LIVER-CANCER;
   INFLAMMATION; TRANSFERASE; CIRRHOSIS; ANALOGS; RISK
[truncated: 1,689,925 more chars]
