# Supplementary material for: Global research status and frontiers on microvascular invasion of hepatocellular carcinoma: A bibliometric and visualized analysis
Source: Front Oncol. 2022 Dec 14;12:1037145. doi: 10.3389/fonc.2022.1037145 (PMC9795233; doi:10.3389/fonc.2022.1037145)
Supplement: Supplementary file 1 [file DataSheet_1.zip › data3.txt]

FN Clarivate Analytics Web of Science
VR 1.0
PT J
AU Rodriguez-Peralvarez, M
   Tsochatzis, E
   Naveas, MC
   Pieri, G
   Garcia-Caparros, C
   O'Beirne, J
   Poyato-Gonzalez, A
   Ferrin-Sanchez, G
   Montero-Alvarez, JL
   Patch, D
   Thorburn, D
   Briceno, J
   De la Mata, M
   Burroughs, AK
AF Rodriguez-Peralvarez, Manuel
   Tsochatzis, Emmanuel
   Carmen Naveas, Maria
   Pieri, Giulia
   Garcia-Caparros, Carmen
   O'Beirne, James
   Poyato-Gonzalez, Antonio
   Ferrin-Sanchez, Gustavo
   Luis Montero-Alvarez, Jose
   Patch, David
   Thorburn, Douglas
   Briceno, Javier
   De la Mata, Manuel
   Burroughs, Andrew Kenneth
TI Reduced exposure to calcineurin inhibitors early after liver
   transplantation prevents recurrence of hepatocellular carcinoma
SO JOURNAL OF HEPATOLOGY
LA English
DT Article
DE Liver transplantation; Hepatocellular carcinoma; Recurrence; Calcineurin
   inhibitors; Trough concentrations; Immunosuppression
ID SIROLIMUS-BASED IMMUNOSUPPRESSION; TACROLIMUS EXPOSURE; TUMOR
   RECURRENCE; RISK-FACTORS; EVEROLIMUS; SURVIVAL; INVASION; IMPROVES;
   GROWTH
AB Background & Aims: Recurrence of hepatocellular carcinoma (HCC) is a major complication after liver transplantation (LT). The initial immunosuppression protocol may influence HCC recurrence, but the optimal regimen is still unknown.
   Methods: 219 HCC consecutive patients under Milan criteria, who received an LT at 2 European centres between 2000 and 2010, were included. Median follow-up was 51 months (IQR 26-93). Demographic characteristics, HCC features, and immunosuppression protocol within the first month after LT were evaluated against HCC recurrence by using Cox regression.
   Results: In the explanted liver, 110 patients (50%) had multinodular HCC, and largest nodule diameter was 3 +/- 2.1 cm. Macrovascular invasion was incidentally detected in 11 patients (5%), and microvascular invasion was present in 41 patients (18.7%). HCC recurrence rates were 13.3% at 3 years and 17.6% at 5 years. HCC recurrence was not influenced by the use/non-use of steroids and antimetabolites (p = 0.69 and p = 0.70 respectively), and was similar with tacrolimus or cyclosporine (p = 0.25). Higher exposure to calcineurin inhibitors within the first month after LT (mean tacrolimus trough concentrations >10 ng/ml or cyclosporine trough concentrations >300 ng/ml), but not thereafter, was associated with increased risk of HCC recurrence (27.7% vs. 14.7% at 5 years; p = 0.007). The independent predictors of HCC recurrence by multivariate analysis were: high exposure to calcineurin inhibitors defined as above (RR = 2.82; p = 0.005), diameter of the largest nodule (RR = 1.31; p <0.001), microvascular invasion (RR = 2.98; p = 0.003) and macrovascular invasion (RR = 4.57; p = 0.003).
   Conclusions: Immunosuppression protocols with early CNI minimization should be preferred in LT patients with HCC in order to minimize tumour recurrence. (C) 2013 European Association for the Study of the Liver. Published by Elsevier B.V. All rights reserved.
C1 [Rodriguez-Peralvarez, Manuel; Carmen Naveas, Maria; Garcia-Caparros, Carmen; Poyato-Gonzalez, Antonio; Ferrin-Sanchez, Gustavo; Luis Montero-Alvarez, Jose; Briceno, Javier; De la Mata, Manuel] CIBERehd, IMIBIC, Reina Sofia Univ Hosp, Hepatol & Liver Transplant Unit, Cordoba, Spain.
   [Tsochatzis, Emmanuel; Pieri, Giulia; O'Beirne, James; Patch, David; Thorburn, Douglas; Burroughs, Andrew Kenneth] Royal Free Hosp, Royal Free Sheila Sherlock Liver Ctr, London NW3 2QG, England.
   [Tsochatzis, Emmanuel; Pieri, Giulia; O'Beirne, James; Patch, David; Thorburn, Douglas; Burroughs, Andrew Kenneth] UCL Inst Liver & Digest Hlth, London, England.
RP Burroughs, AK (corresponding author), Pond St, London NW3 2QG, England.
EM andrew.burroughs@nhs.net
RI Rodríguez-Perálvarez, Manuel/AAO-8616-2021; Burroughs, Andrew
   K/C-5645-2009; Tsochatzis, Emmanuel A/A-1651-2012; o'beirne, james
   p/C-5701-2009; O'Beirne, James/I-8251-2019
OI Burroughs, Andrew K/0000-0001-6527-457X; Tsochatzis, Emmanuel
   A/0000-0001-5069-2461; o'beirne, james p/0000-0001-8590-396X; O'Beirne,
   James/0000-0003-3400-2816; Rodriguez-peralvarez,
   Manuel/0000-0002-1795-2919; Ferrin, Gustavo/0000-0002-5744-3289
CR Bruix J, 2005, HEPATOLOGY, V42, P1208, DOI 10.1002/hep.20933
   De Simone P, 2012, AM J TRANSPLANT, V12, P3008, DOI 10.1111/j.1600-6143.2012.04212.x
   Duvoux C, 2012, GASTROENTEROLOGY, V143, P986, DOI 10.1053/j.gastro.2012.05.052
   EDMONDSON HA, 1954, CANCER-AM CANCER SOC, V7, P462, DOI 10.1002/1097-0142(195405)7:3<462::AID-CNCR2820070308>3.0.CO;2-E
   Fischer L, 2012, AM J TRANSPLANT, V12, P1855, DOI 10.1111/j.1600-6143.2012.04049.x
   Hanahan D, 2011, CELL, V144, P646, DOI 10.1016/j.cell.2011.02.013
   Liang WH, 2012, LIVER TRANSPLANT, V18, P62, DOI 10.1002/lt.22441
   Maluccio M, 2003, TRANSPLANTATION, V76, P597, DOI 10.1097/01.TP.0000081399.75231.3B
   Massoud O, 2012, J HEPATOL, V56, P288, DOI 10.1016/j.jhep.2011.06.012
   Mazzaferro V, 2009, LANCET ONCOL, V10, P35, DOI 10.1016/S1470-2045(08)70284-5
   McAlister VC, 2006, AM J TRANSPLANT, V6, P1578, DOI 10.1111/j.1600-6143.2006.01360.x
   Menon KV, 2013, ALIMENT PHARM THER, V37, P411, DOI 10.1111/apt.12185
   Ogawa T, 2007, AM J TRANSPLANT, V7, P347, DOI 10.1111/j.1600-6143.2006.01647.x
   Ojo AO, 2003, NEW ENGL J MED, V349, P931, DOI 10.1056/NEJMoa021744
   Quaglia A, 2005, ARCH PATHOL LAB MED, V129, P639
   Rodriguez-Peralvarez M, 2013, AM J TRANSPLANT, V13, P1371, DOI 10.1111/ajt.12216
   Rodriguez-Peralvarez M, 2013, AM J TRANSPLANT, V13, P239, DOI 10.1111/j.1600-6143.2012.04306.x
   Rodriguez-Peralvarez M, 2012, Am J Transplant, V12, P2797
   Rodriguez-Peralvarez M, 2013, J HEPATOL, V58, P262, DOI 10.1016/j.jhep.2012.09.019
   Rodriguez-Peralvarez M, 2013, ANN SURG ONCOL, V20, P325, DOI 10.1245/s10434-012-2513-1
   Schumacher G, 2005, WORLD J GASTROENTERO, V11, P1420
   Toso C, 2010, HEPATOLOGY, V51, P1237, DOI 10.1002/hep.23437
   Vivarelli M, 2005, LIVER TRANSPLANT, V11, P497, DOI 10.1002/lt.20391
   Vivarelli M, 2008, ANN SURG, V248, P857, DOI 10.1097/SLA.0b013e3181896278
   Welker MW, 2013, TRANSPL INT, V26, P109, DOI 10.1111/j.1432-2277.2012.01562.x
NR 25
TC 126
Z9 135
U1 2
U2 10
PU ELSEVIER SCIENCE BV
PI AMSTERDAM
PA PO BOX 211, 1000 AE AMSTERDAM, NETHERLANDS
SN 0168-8278
EI 1600-0641
J9 J HEPATOL
JI J. Hepatol.
PD DEC
PY 2013
VL 59
IS 6
BP 1193
EP 1199
DI 10.1016/j.jhep.2013.07.012
PG 7
WC Gastroenterology & Hepatology
WE Science Citation Index Expanded (SCI-EXPANDED)
SC Gastroenterology & Hepatology
GA 254CV
UT WOS:000327141800008
PM 23867318
DA 2022-05-02
ER

PT J
AU Masokano, IB
   Liu, WG
   Xie, SM
   Marcellin, DFH
   Pei, YG
   Li, WZ
AF Masokano, Ismail Bilal
   Liu, Wenguang
   Xie, Simin
   Marcellin, Dama Faniriantsoa Henrio
   Pei, Yigang
   Li, Wenzheng
TI The application of texture quantification in hepatocellular carcinoma
   using CT and MRI: a review of perspectives and challenges
SO CANCER IMAGING
LA English
DT Review
DE Hepatocellular carcinoma (HCC); Texture quantification; Radiomics;
   Clinical validation
ID ACID-ENHANCED MR; MICROVASCULAR INVASION; PREOPERATIVE PREDICTION; TUMOR
   HETEROGENEITY; LIVER SEGMENTATION; RADIOMICS NOMOGRAM; FEATURES; CANCER;
   REPRODUCIBILITY; CLASSIFICATION
AB Recently, radiomic texture quantification of tumors has received much attention from radiologists, scientists, and stakeholders because several results have shown the feasibility of using the technique to diagnose and manage oncological conditions. In patients with hepatocellular carcinoma, radiomics has been applied in all stages of tumor evaluation, including diagnosis and characterization of the genotypic behavior of the tumor, monitoring of treatment responses and prediction of various clinical endpoints. It is also useful in selecting suitable candidates for specific treatment strategies. However, the clinical validation of hepatocellular carcinoma radiomics is limited by challenges in imaging protocol and data acquisition parameters, challenges in segmentation techniques, dimensionality reduction, and modeling methods. Identification of the best segmentation and optimal modeling methods, as well as texture features most stable to imaging protocol variability would go a long way in harmonizing HCC radiomics for personalized patient care. This article reviews the process of HCC radiomics, its clinical applications, associated challenges, and current optimization strategies.
C1 [Masokano, Ismail Bilal; Liu, Wenguang; Xie, Simin; Pei, Yigang; Li, Wenzheng] Cent South Univ, Xiangya Hosp, Dept Radiol, Changsha 410008, Hunan, Peoples R China.
   [Marcellin, Dama Faniriantsoa Henrio] Cent South Univ, Sch Basic Med Sci, Dept Anat & Neurobiol, Changsha 410013, Peoples R China.
RP Pei, YG; Li, WZ (corresponding author), Cent South Univ, Xiangya Hosp, Dept Radiol, Changsha 410008, Hunan, Peoples R China.
EM xypyg0731@163.com; wenzheng727@163.com
FU Hunan Science and Technology Department Plan Project (Changsha, China)
   [2018XK2304]; Natural Science Foundation of Hunan Province (Changsha,
   China)Natural Science Foundation of Hunan Province [2018JJ2656]; China
   Postdoctoral Science Foundation (Beijing, China) [2019 M652807]
FX This work has been supported by the Hunan Science and Technology
   Department Plan Project (grant number: 2018XK2304, Changsha, China)
   Natural Science Foundation of Hunan Province (grant number: 2018JJ2656,
   Changsha, China), China Postdoctoral Science Foundation(grant number:
   2019 M652807, Beijing, China).
CR Ahn SY, 2015, ABDOM IMAGING, V40, P843, DOI 10.1007/s00261-014-0256-0
   Al-Kadi OS, 2010, COMPUT MED IMAG GRAP, V34, P494, DOI 10.1016/j.compmedimag.2009.12.011
   Bagherzadeh-Khiabani F, 2016, J CLIN EPIDEMIOL, V71, P76, DOI 10.1016/j.jclinepi.2015.10.002
   Banerjee S, 2015, HEPATOLOGY, V62, P792, DOI 10.1002/hep.27877
   Bellman R., 2015, ADAPTIVE CONTROL PRO, V2045
   Blanc-Durand P, 2018, ONCOTARGET, V9, P4549, DOI 10.18632/oncotarget.23423
   Bruix J, 2001, J HEPATOL, V35, P421, DOI 10.1016/S0168-8278(01)00130-1
   Campos JT, 2012, INSIGHTS IMAGING, V3, P451, DOI 10.1007/s13244-012-0179-7
   Castellano G, 2004, CLIN RADIOL, V59, P1061, DOI 10.1016/j.crad.2004.07.008
   Chen WQ, 2016, CA-CANCER J CLIN, V66, P115, DOI 10.3322/caac.21338
   Davnall F, 2012, INSIGHTS IMAGING, V3, P573, DOI 10.1007/s13244-012-0196-6
   Defour LB, 2019, EUR RADIOL, V29, P1231, DOI 10.1007/s00330-018-5679-5
   Echegaray S, 2015, J MED IMAGING, V2, DOI 10.1117/1.JMI.2.4.041011
   El Naqa I, 2009, PATTERN RECOGN, V42, P1162, DOI 10.1016/j.patcog.2008.08.011
   Ford J, 2018, CONTRAST MEDIA MOL I, DOI 10.1155/2018/1729071
   Fu SR, 2017, ONCOTARGET, V8, P37855, DOI 10.18632/oncotarget.13675
   Ganeshan B, 2013, CANCER IMAGING, V13, P140, DOI 10.1102/1470-7330.2013.0015
   Ger RB, 2018, SCI REP, V8, P14
   HARALICK RM, 1973, IEEE T SYST MAN CYB, VSMC3, P610, DOI 10.1109/TSMC.1973.4309314
   Heimann T, 2009, IEEE T MED IMAGING, V28, P1251, DOI 10.1109/TMI.2009.2013851
   Huang YL, 2006, ACAD RADIOL, V13, P713, DOI 10.1016/j.acra.2005.07.014
   Jain AK, 2000, IEEE T PATTERN ANAL, V22, P4, DOI 10.1109/34.824819
   Jirak D, 2004, MED PHYS, V31, P616, DOI 10.1118/1.1646231
   Kim J, 2018, AM J ROENTGENOL, V211, P1026, DOI 10.2214/AJR.18.19507
   Kim S, 2019, CLIN CANCER RES, V25, P3847, DOI 10.1158/1078-0432.CCR-18-2861
   Kiryu S, 2017, SCI REP-UK, V7, DOI 10.1038/s41598-017-12688-7
   Kloth C, 2017, ACAD RADIOL, V24, P1352, DOI 10.1016/j.acra.2017.05.006
   Kumar V, 2012, MAGN RESON IMAGING, V30, P1234, DOI 10.1016/j.mri.2012.06.010
   Lambin P, 2017, NAT REV CLIN ONCOL, V14, P749, DOI 10.1038/nrclinonc.2017.141
   Lewis S, 2021, ABDOM RADIOL, V46, P111, DOI 10.1007/s00261-019-02378-5
   Li BN, 2012, EXPERT SYST APPL, V39, P9661, DOI 10.1016/j.eswa.2012.02.095
   Li JF, 2019, EUR RADIOL, V29, P6519, DOI 10.1007/s00330-019-06294-6
   Li M, 2016, ONCOTARGET, V7, P13248, DOI 10.18632/oncotarget.7467
   Li ZJ, 2017, BMC MED IMAGING, V17, DOI 10.1186/s12880-017-0212-x
   Liao M, 2017, COMPUT METH PROG BIO, V143, P1, DOI 10.1016/j.cmpb.2017.02.015
   Limkin EJ, 2017, ANN ONCOL, V28, P1191, DOI 10.1093/annonc/mdx034
   Liu ZY, 2019, THERANOSTICS, V9, P1303, DOI 10.7150/thno.30309
   Ma XH, 2019, EUR RADIOL, V29, P3595, DOI 10.1007/s00330-018-5985-y
   Mackin D, 2018, SCI REP-UK, V8, DOI 10.1038/s41598-018-20713-6
   Mahon RN, 2019, PHYS MED BIOL, V64, DOI 10.1088/1361-6560/ab18d3
   Mayerhoefer ME, 2009, MED PHYS, V36, P1236, DOI 10.1118/1.3081408
   Miles KA, 2013, CANCER IMAGING, V13, P400, DOI 10.1102/1470-7330.2013.9045
   Santos JMMM, 2020, ABDOM RADIOL, V45, P342, DOI 10.1007/s00261-019-02299-3
   Mokrane FZ, 2020, EUR RADIOL, V30, P558, DOI 10.1007/s00330-019-06347-w
   Mule S, 2018, RADIOLOGY, V288, P445, DOI 10.1148/radiol.2018171320
   Ng F, 2013, EUR J RADIOL, V82, P342, DOI 10.1016/j.ejrad.2012.10.023
   Ni M, 2019, CANCER IMAGING, V19, DOI 10.1186/s40644-019-0249-x
   Oh J, 2019, KOREAN J RADIOL, V20, P569, DOI 10.3348/kjr.2018.0501
   Park YN, 2000, ARCH PATHOL LAB MED, V124, P1061
   Parmar C, 2014, PLOS ONE, V9, DOI 10.1371/journal.pone.0102107
   Perrin T, 2018, ABDOM RADIOL, V43, P3271, DOI 10.1007/s00261-018-1600-6
   Qiu QT, 2019, QUANT IMAG MED SURG, V9, P453, DOI 10.21037/qims.2019.03.02
   Renzulli M, 2016, RADIOLOGY, V279, P432, DOI 10.1148/radiol.2015150998
   Sanghera B, 2012, RADIOLOGY, V263, P865, DOI 10.1148/radiol.12111316
   Savio SJ, 2010, BIOMED ENG ONLINE, V9, DOI 10.1186/1475-925X-9-60
   Segal E, 2007, NAT BIOTECHNOL, V25, P675, DOI 10.1038/nbt1306
   Solomon J, 2016, RADIOLOGY, V279, P185, DOI 10.1148/radiol.2015150892
   Song S, 2019, CLIN RADIOL, V74, DOI 10.1016/j.crad.2019.05.010
   Song WL, 2020, J MAGN RESON IMAGING, V52, P461, DOI 10.1002/jmri.26977
   Stocker D, 2018, HELIYON, V4, DOI 10.1016/j.heliyon.2018.e00987
   Wakabayashi T, 2019, HEPATOL INT, V13, P546, DOI 10.1007/s12072-019-09973-0
   Waugh SA, 2016, EUR RADIOL, V26, P322, DOI 10.1007/s00330-015-3845-6
   Xu X, 2019, J HEPATOL, V70, P1133, DOI 10.1016/j.jhep.2019.02.023
   Yan JY, 2015, MED PHYS, V42, P6283, DOI 10.1118/1.4932365
   Yang F, 2018, PHYS MEDICA, V50, P26, DOI 10.1016/j.ejmp.2018.05.017
   Yang L, 2019, LIVER CANCER, V8, P373, DOI 10.1159/000494099
   Yang X, 2014, COMPUT METH PROG BIO, V113, P69, DOI 10.1016/j.cmpb.2013.08.019
   Yip SSF, 2017, SCI REP-UK, V7, DOI 10.1038/s41598-017-02425-5
   Yu JY, 2018, CLIN RADIOL, V73, DOI 10.1016/j.crad.2018.04.013
   Zhang J, 2019, ACAD RADIOL, V26, P1164, DOI 10.1016/j.acra.2018.10.011
   Zhang R, 2019, QUANT IMAG MED SURG, V9, P1503, DOI 10.21037/qims.2019.09.07
   Zhang Z, 2019, CANCER IMAGING, V19, DOI 10.1186/s40644-019-0209-5
   Zhao BS, 2014, TRANSL ONCOL, V7, P88, DOI 10.1593/tlo.13865
   Zheng BH, 2018, BMC CANCER, V18, DOI 10.1186/s12885-018-5024-z
   Zhou W, 2017, J MAGN RESON IMAGING, V45, P1476, DOI 10.1002/jmri.25454
   Zhou Y, 2017, ABDOM RADIOL, V42, P1695, DOI 10.1007/s00261-017-1072-0
   Zhu YJ, 2019, ONCOL LETT, V18, P720, DOI 10.3892/ol.2019.10378
NR 77
TC 7
Z9 7
U1 5
U2 12
PU BMC
PI LONDON
PA CAMPUS, 4 CRINAN ST, LONDON N1 9XW, ENGLAND
SN 1740-5025
EI 1470-7330
J9 CANCER IMAGING
JI Cancer Imaging
PD SEP 22
PY 2020
VL 20
IS 1
AR 67
DI 10.1186/s40644-020-00341-y
PG 11
WC Oncology; Radiology, Nuclear Medicine & Medical Imaging
WE Science Citation Index Expanded (SCI-EXPANDED)
SC Oncology; Radiology, Nuclear Medicine & Medical Imaging
GA NV4EI
UT WOS:000574276700001
PM 32962762
OA gold, Green Published
DA 2022-05-02
ER

PT J
AU Zhang, D
   Wei, Q
   Wu, GG
   Zhang, XY
   Lu, WW
   Lv, WZ
   Liao, JT
   Cui, XW
   Ni, XJ
   Dietrich, CF
AF Zhang, Di
   Wei, Qi
   Wu, Ge-Ge
   Zhang, Xian-Ya
   Lu, Wen-Wu
   Lv, Wen-Zhi
   Liao, Jin-Tang
   Cui, Xin-Wu
   Ni, Xue-Jun
   Dietrich, Christoph F.
TI Preoperative Prediction of Microvascular Invasion in Patients With
   Hepatocellular Carcinoma Based on Radiomics Nomogram Using
   Contrast-Enhanced Ultrasound
SO FRONTIERS IN ONCOLOGY
LA English
DT Article
DE microvascular invasion; hepatocellular carcinoma; contrast-enhanced
   ultrasound; radiomics; nomogram
ID ALPHA-FETOPROTEIN; RECURRENCE; DIAGNOSIS; RESECTION; FEATURES; SYSTEM;
   RISK
AB Purpose
   This study aimed to develop a radiomics nomogram based on contrast-enhanced ultrasound (CEUS) for preoperatively assessing microvascular invasion (MVI) in hepatocellular carcinoma (HCC) patients.</p> Methods
   A retrospective dataset of 313 HCC patients who underwent CEUS between September 20, 2016 and March 20, 2020 was enrolled in our study. The study population was randomly grouped as a primary dataset of 192 patients and a validation dataset of 121 patients. Radiomics features were extracted from the B-mode (BM), artery phase (AP), portal venous phase (PVP), and delay phase (DP) images of preoperatively acquired CEUS of each patient. After feature selection, the BM, AP, PVP, and DP radiomics scores (Rad-score) were constructed from the primary dataset. The four radiomics scores and clinical factors were used for multivariate logistic regression analysis, and a radiomics nomogram was then developed. We also built a preoperative clinical prediction model for comparison. The performance of the radiomics nomogram was evaluated via calibration, discrimination, and clinical usefulness.</p> Results
   Multivariate analysis indicated that the PVP and DP Rad-score, tumor size, and AFP (alpha-fetoprotein) level were independent risk predictors associated with MVI. The radiomics nomogram incorporating these four predictors revealed a superior discrimination to the clinical model (based on tumor size and AFP level) in the primary dataset (AUC: 0.849 vs. 0.690; p < 0.001) and validation dataset (AUC: 0.788 vs. 0.661; p = 0.008), with a good calibration. Decision curve analysis also confirmed that the radiomics nomogram was clinically useful. Furthermore, the significant improvement of net reclassification index (NRI) and integrated discriminatory improvement (IDI) implied that the PVP and DP radiomics signatures may be very useful biomarkers for MVI prediction in HCC.</p> Conclusion
   The CEUS-based radiomics nomogram showed a favorable predictive value for the preoperative identification of MVI in HCC patients and could guide a more appropriate surgical planning.</p>
C1 [Zhang, Di; Lu, Wen-Wu; Ni, Xue-Jun] Nantong Univ, Dept Med Ultrasound, Affiliated Hosp, Nantong, Peoples R China.
   [Wei, Qi; Wu, Ge-Ge; Zhang, Xian-Ya; Cui, Xin-Wu] Huazhong Univ Sci & Technol, Tong Hosp, Tong Med Coll, Dept Med Ultrasound, Wuhan, Peoples R China.
   [Lv, Wen-Zhi] Julei Technol Co, Dept Artificial Intelligence, Wuhan, Peoples R China.
   [Liao, Jin-Tang] Cent South Univ, Xiang Ya Hosp, Dept Diagnost Ultrasound, Changsha, Peoples R China.
   [Dietrich, Christoph F.] Hirslanden Clin, Dept Internal Med, Bern, Switzerland.
RP Ni, XJ (corresponding author), Nantong Univ, Dept Med Ultrasound, Affiliated Hosp, Nantong, Peoples R China.; Cui, XW (corresponding author), Huazhong Univ Sci & Technol, Tong Hosp, Tong Med Coll, Dept Med Ultrasound, Wuhan, Peoples R China.; Liao, JT (corresponding author), Cent South Univ, Xiang Ya Hosp, Dept Diagnost Ultrasound, Changsha, Peoples R China.
EM liaojintang@hotmail.com; cuixinwu@live.cn; dyfnxj213@163.com
FU National Natural Science Foundation of ChinaNational Natural Science
   Foundation of China (NSFC) [82071953]
FX The authors are grateful of the support of National Natural Science
   Foundation of China (No. 82071953).
CR Adachi E, 1996, CANCER, V77, P2022, DOI 10.1002/(SICI)1097-0142(19960515)77:10<2022::AID-CNCR9>3.0.CO;2-S
   Banerjee S, 2015, HEPATOLOGY, V62, P792, DOI 10.1002/hep.27877
   Chan AWH, 2018, J HEPATOL, V69, P1284, DOI 10.1016/j.jhep.2018.08.027
   Chou CT, 2014, AM J ROENTGENOL, V203, pW253, DOI 10.2214/AJR.13.10595
   Deng GT, 2019, CANCER MANAG RES, V11, P9037, DOI 10.2147/CMAR.S216178
   Dietrich CF, 2020, ULTRASCHALL MED, V41, P562, DOI [10.1055/a-1177-0530, 10.1016/j.ultrasmedbio.2020.04.030]
   Dietrich CF, 2018, Z GASTROENTEROL, V56, P499, DOI 10.1055/s-0043-124874
   Dong Y, 2020, FRONT ONCOL, V10, DOI 10.3389/fonc.2020.00353
   Erstad DJ, 2019, ANN SURG ONCOL, V26, P1474, DOI 10.1245/s10434-019-07227-9
   European Assoc Study Liver, 2018, J HEPATOL, V69, P182, DOI 10.1016/j.jhep.2018.03.019
   Fan PL, 2020, EUR J RADIOL, V132, DOI 10.1016/j.ejrad.2020.109341
   Forner A, 2018, LANCET, V391, P1301, DOI 10.1016/S0140-6736(18)30010-2
   Gillies RJ, 2016, RADIOLOGY, V278, P563, DOI 10.1148/radiol.2015151169
   Gouw ASH, 2011, LIVER TRANSPLANT, V17, pS72, DOI 10.1002/lt.22368
   Heimbach JK, 2018, HEPATOLOGY, V67, P358, DOI 10.1002/hep.29086
   Hirokawa F, 2014, HEPATOL RES, V44, P846, DOI 10.1111/hepr.12196
   Hu HT, 2019, EUR RADIOL, V29, P2890, DOI 10.1007/s00330-018-5797-0
   Lambin P, 2017, NAT REV CLIN ONCOL, V14, P749, DOI 10.1038/nrclinonc.2017.141
   Lauwers GY, 2002, AM J SURG PATHOL, V26, P25, DOI 10.1097/00000478-200201000-00003
   Lee S, 2017, J HEPATOL, V67, P526, DOI 10.1016/j.jhep.2017.04.024
   Lei ZQ, 2016, JAMA SURG, V151, P356, DOI 10.1001/jamasurg.2015.4257
   Li Y, 2001, WORLD J GASTROENTERO, V7, P630
   Lim KC, 2011, ANN SURG, V254, P108, DOI 10.1097/SLA.0b013e31821ad884
   Lin ST, 2019, J GASTROINTEST SURG, V23, P2372, DOI 10.1007/s11605-019-04140-0
   Liu C, 2013, WORLD J GASTROENTERO, V19, P1811, DOI 10.3748/wjg.v19.i11.1811
   Lu XY, 2011, J CANCER RES CLIN, V137, P567, DOI 10.1007/s00432-010-0909-5
   Ma XH, 2019, EUR RADIOL, V29, P3595, DOI 10.1007/s00330-018-5985-y
   Mazzaferro V, 2009, LANCET ONCOL, V10, P35, DOI 10.1016/S1470-2045(08)70284-5
   Ni M, 2019, CANCER IMAGING, V19, DOI 10.1186/s40644-019-0249-x
   Pawlik TM, 2007, ANN SURG, V245, P435, DOI 10.1097/01.sla.0000250420.73854.ad
   Peng SY, 2004, INT J CANCER, V112, P44, DOI 10.1002/ijc.20279
   Renzulli M, 2016, RADIOLOGY, V279, P432, DOI 10.1148/radiol.2015150998
   Roayaie S, 2009, GASTROENTEROLOGY, V137, P850, DOI 10.1053/j.gastro.2009.06.003
   Rodriguez-Peralvarez M, 2013, ANN SURG ONCOL, V20, P325, DOI 10.1245/s10434-012-2513-1
   Wang JY, 2020, ULTRASOUND MED BIOL, V46, P1216, DOI 10.1016/j.ultrasmedbio.2020.01.023
   Wang L, 2020, WORLD J GASTROENTERO, V26, P1647, DOI 10.3748/wjg.v26.i14.1647
   Wang W, 2013, EUR RADIOL, V23, P2546, DOI 10.1007/s00330-013-2849-3
   Wang WT, 2018, RADIOLOGY, V286, P571, DOI 10.1148/radiol.2017170515
   Xu X, 2019, J HEPATOL, V70, P1133, DOI 10.1016/j.jhep.2019.02.023
   Yang JR, 2021, FRONT ONCOL, V11, DOI 10.3389/fonc.2021.616976
   Yang L, 2019, LIVER CANCER, V8, P373, DOI 10.1159/000494099
   Yin R, 2020, FRONT ONCOL, V10, DOI 10.3389/fonc.2020.01736
   Zhang XF, 2018, J GASTROEN HEPATOL, V33, P347, DOI 10.1111/jgh.13843
   Zhang XM, 2020, CLIN TRANSL MED, V10, DOI 10.1002/ctm2.111
   Zhao WC, 2013, EJSO-EUR J SURG ONC, V39, P858, DOI 10.1016/j.ejso.2013.04.003
   Zhou J, 2018, LIVER CANCER, V7, P235, DOI 10.1159/000488035
   Zhu W, 2017, ULTRASOUND MED BIOL, V43, P1571, DOI 10.1016/j.ultrasmedbio.2017.04.003
NR 47
TC 1
Z9 1
U1 4
U2 6
PU FRONTIERS MEDIA SA
PI LAUSANNE
PA AVENUE DU TRIBUNAL FEDERAL 34, LAUSANNE, CH-1015, SWITZERLAND
SN 2234-943X
J9 FRONT ONCOL
JI Front. Oncol.
PD SEP 7
PY 2021
VL 11
AR 709339
DI 10.3389/fonc.2021.709339
PG 13
WC Oncology
WE Science Citation Index Expanded (SCI-EXPANDED)
SC Oncology
GA US4FY
UT WOS:000697388500001
PM 34557410
OA Green Published, gold
DA 2022-05-02
ER

PT J
AU Xu, LJ
   Wei, B
   Hui, HX
   Liu, YQ
AF Xu, Lijuan
   Wei, Bin
   Hui, Hongxia
   Liu, Yangqing
TI Association of serum microRNA-125b and HBV-related hepatocellular
   carcinoma in Chinese Han patients
SO INTERNATIONAL JOURNAL OF CLINICAL AND EXPERIMENTAL MEDICINE
LA English
DT Article
DE microRNA-125b; HBV; hepatocellular carcinoma
ID EXPRESSION; INFECTION; APOPTOSIS; MIGRATION; INVASION
AB Objective: microRNA-125b has been reported to be associated with microvascular invasion in patients with hepatocellular carcinoma. The aim of this study was to characterize the correlation between microRNA-125b and hepatocellular carcinoma (HCC) susceptibility and occurrence in patients with chronic Hepatitis B virus (HBV) infection in the Chinese Han population. Methods: Real-time quantitative RT-PCR was used to quantify serum microRNA-125b levels in 100 patients with HCC, 100 with HBV related liver cirrhosis (LC), 100 with chronic hepatitis (CHB), and 100 healthy controls (HC). Mann-Whitney U test was utilized to detect differences in serum microRNA-125b levels in patients with HCC vs. LC, HCC vs. CHB, and HCC vs. HC. The potential diagnostic significance of microRNA-125b was investigated using receiver-operator characteristic (ROC) curves. Results: We found that HCC patients had significantly lower levels of serum microRNA-125b than patients with CHB (P<0.05) and LC (P<0.05) as well as healthy controls. Receiver-operator characteristic (ROC) curve analyses implied that microRNA-125b might be a helpful marker for recognizing patients with HBV-related HCC from healthy controls (Area under curve (AUC) = 0.94), chronic hepatitis (AUC = 0.80), and HBV-related liver cirrhosis (AUC = 0.91). Conclusion: Serum microRNA-125b was elevated in Chinese Han patients with HBV-related HCC and could be a potential biomarker for HBV-related HCC diagnosis.
C1 [Xu, Lijuan; Wei, Bin; Hui, Hongxia; Liu, Yangqing] Nanjing Med Univ, Affiliated Huaian Peoples Hosp 1, Dept Med Oncol, 1 Huanghe West Rd, Huaian 223300, Jiangsu, Peoples R China.
RP Hui, HX; Liu, YQ (corresponding author), Nanjing Med Univ, Affiliated Huaian Peoples Hosp 1, Dept Med Oncol, 1 Huanghe West Rd, Huaian 223300, Jiangsu, Peoples R China.
EM huihongxia8346@126.com; liuyangq-ing6072@126.com
CR Attwa MH, 2015, WORLD J HEPATOL, V7, P1632, DOI 10.4254/wjh.v7.i12.1632
   Bi Q, 2012, PLOS ONE, V7, DOI 10.1371/journal.pone.0040169
   Bodzin AS, 2015, WORLD J HEPATOL, V7, P1157, DOI 10.4254/wjh.v7.i9.1157
   Bousquet M, 2012, HAEMATOL-HEMATOL J, V97, P1713, DOI 10.3324/haematol.2011.061515
   Coulouarn C, 2009, ONCOGENE, V28, P3526, DOI 10.1038/onc.2009.211
   Filipowicz W, 2005, CURR OPIN STRUC BIOL, V15, P331, DOI 10.1016/j.sbi.2005.05.006
   Flores A, 2014, CLIN MED INSIGHTS-ON, V8, P71, DOI 10.4137/CMO.S9926
   Ge YJ, 2011, J CELL BIOL, V192, P69, DOI 10.1083/jcb.201007165
   Gong J, 2013, ONCOGENE, V32, P3071, DOI 10.1038/onc.2012.318
   He L, 2004, NAT REV GENET, V5, P522, DOI 10.1038/nrg1379
   Ji JF, 2010, J HEPATOL, V52, P690, DOI 10.1016/j.jhep.2009.12.025
   Jia HY, 2012, INT J MOL SCI, V13, P8762, DOI 10.3390/ijms13078762
   Lai CL, 2008, NEW ENGL J MED, V359, P2488, DOI 10.1056/NEJMe0808185
   Li JP, 2015, ONCOL LETT, V9, P1971, DOI 10.3892/ol.2015.2973
   Li WX, 2008, INT J CANCER, V123, P1616, DOI 10.1002/ijc.23693
   Liu M, 2016, TRANSL ONCOL, V9, P167, DOI 10.1016/j.tranon.2016.03.002
   Parkin DM, 2001, LANCET ONCOL, V2, P533, DOI 10.1016/S1470-2045(01)00486-7
   Peng H, 2015, INFECT GENET EVOL, V36, P467, DOI 10.1016/j.meegid.2015.08.018
   Sun YM, 2013, J HEMATOL ONCOL, V6, DOI 10.1186/1756-8722-6-6
   Xie KL, 2014, THERANOSTICS, V4, P1176, DOI 10.7150/thno.8715
   Xiong YJ, 2010, HEPATOLOGY, V51, P836, DOI 10.1002/hep.23380
   Xu N, 2012, J BIOL CHEM, V287, P29899, DOI 10.1074/jbc.M112.391243
   Zinkin NT, 2008, CLIN CANCER RES, V14, P470, DOI 10.1158/1078-0432.CCR-07-0586
NR 23
TC 3
Z9 3
U1 1
U2 3
PU E-CENTURY PUBLISHING CORP
PI MADISON
PA 40 WHITE OAKS LN, MADISON, WI 53711 USA
SN 1940-5901
J9 INT J CLIN EXP MED
JI Int. J. Clin. Exp. Med.
PY 2018
VL 11
IS 4
BP 3699
EP 3703
PG 5
WC Medicine, Research & Experimental
WE Science Citation Index Expanded (SCI-EXPANDED)
SC Research & Experimental Medicine
GA GE6JV
UT WOS:000431333500083
DA 2022-05-02
ER

PT J
AU Liu, M
   Wang, LM
   Zhu, HX
   Rong, WQ
   Wu, F
   Liang, SF
   Xu, NZ
   Wu, JX
AF Liu, Mei
   Wang, Liming
   Zhu, Hongxia
   Rong, Weiqi
   Wu, Fan
   Liang, Shufang
   Xu, Ningzhi
   Wu, Jianxiong
TI A Preoperative Measurement of Serum MicroRNA-125b May Predict the
   Presence of Microvascular Invasion in Hepatocellular Carcinomas Patients
SO TRANSLATIONAL ONCOLOGY
LA English
DT Article
ID LIVER-TRANSPLANTATION; ALPHA-FETOPROTEIN; MILAN CRITERIA; CANCER;
   RECURRENCE; RESECTION; IDENTIFICATION; HEPATECTOMY; BIOMARKERS;
   PROGNOSIS
AB The high recurrence rate remains a major problem that strongly influenced the prognosis of hepatocellular carcinoma (HCC) patients who received hepatectomy. The presence of microvascular invasion (MVI) is regarded as the most important risk factor that contributes to the postoperative recurrence. Our previous study has hinted that serum microRNA-125b (miR-125b) was associated with MVI. The aim of the present study was to identify whether serum miR-125b can serve as a biomarker to reliably predict microvascular invasion (MVI) preoperatively. MiR-125b was quantified in 108 HCC patients' serum before they received surgery by quantitative real-time PCR (qRT-PCR). Our results revealed that MVI was associated with relapse free survival (RFS) of postoperative HCC patients; surgical margin width was associated with postoperative RFS in MVI present patients, but not in the patients without MVI. Multivariate analysis revealed that miR-125b, tumor size and AFP were the independent predictive factors associated with MVI in this cohort (P = .001,.001,.003, respectively). The probability of the predictive accuracy of miR-125b was 76.95% (51.32% specificity and 87.50% sensitivity), which was almost equal to the classifier established by combination of AFP and tumor size (78.82% probability, 65.63% specificity and 84.21% sensitivity). Furthermore, the combination of tumor size, AFP and miR-125b yielded a ROC curve area of 86.68% (72.37% specificity and 84.38% sensitivity). Our study indicated that serummiR-125b can be used to predict MVI of HCC patients before they received hepatic resection. Therefore, miR-125b can potentially guide individualized treatment, which helps HCC patients, with or without MVI, to benefit from different surgical approach.
C1 [Liu, Mei; Zhu, Hongxia; Xu, Ningzhi] Chinese Acad Med Sci, Canc Hosp, Lab Cell & Mol Biol, POB 2258, Beijing 100021, Peoples R China.
   [Liu, Mei; Zhu, Hongxia; Xu, Ningzhi] Chinese Acad Med Sci, Canc Hosp, State Key Lab Mol Oncol, POB 2258, Beijing 100021, Peoples R China.
   [Xu, Ningzhi; Wu, Jianxiong] Peking Union Med Coll, POB 2258, Beijing 100021, Peoples R China.
   [Wang, Liming; Rong, Weiqi; Wu, Fan; Wu, Jianxiong] Chinese Acad Med Sci, Canc Hosp, Dept Abdominal Surg, POB 2258, Beijing 100021, Peoples R China.
   [Liang, Shufang; Xu, Ningzhi] Sichuan Univ, West China Hosp, State Key Lab Biotherapy & Canc Ctr, 17 3rd Sect Peoples South Rd, Chengdu 610041, Peoples R China.
   [Liang, Shufang; Xu, Ningzhi] Collaborat Innovat Ctr Biotherapy, 17 3rd Sect Peoples South Rd, Chengdu 610041, Peoples R China.
RP Xu, NZ (corresponding author), Chinese Acad Med Sci, Canc Hosp, Lab Cell & Mol Biol, POB 2258, Beijing 100021, Peoples R China.; Xu, NZ (corresponding author), Chinese Acad Med Sci, Canc Hosp, State Key Lab Mol Oncol, POB 2258, Beijing 100021, Peoples R China.; Xu, NZ; Wu, JX (corresponding author), Peking Union Med Coll, POB 2258, Beijing 100021, Peoples R China.; Wu, JX (corresponding author), Chinese Acad Med Sci, Canc Hosp, Dept Abdominal Surg Oncol, POB 2258, Beijing 100021, Peoples R China.
EM xuningzhi@cicams.ac.cn
RI Liang, Shufang/AAW-8143-2021; Wang, Liming/AAD-7697-2020
FU National Natural Science FoundationNational Natural Science Foundation
   of China (NSFC) [81302279, 81321091]; Beijing Hope Run Special Fund, PR
   China [LC2015A12]
FX This work was supported by National Natural Science Foundation
   (81302279, 81321091), Beijing Hope Run Special Fund (LC2015A12), PR
   China.
CR Andreou A, 2013, J GASTROINTEST SURG, V17, P77
   Barreto SG, 2013, ANZ J SURG, V83, P331, DOI 10.1111/j.1445-2197.2012.06196.x
   Bronte F, 2016, CRIT REV ONCOL HEMAT, V97, P312, DOI 10.1016/j.critrevonc.2015.09.007
   Bruix J, 2009, LANCET, V373, P614, DOI 10.1016/S0140-6736(09)60381-0
   Choi KK, 2011, J GASTROEN HEPATOL, V26, P1646, DOI 10.1111/j.1440-1746.2011.06780.x
   Chou CT, 2012, BRIT J RADIOL, V85, P778, DOI 10.1259/bjr/65897774
   Colecchia A, 2014, WORLD J GASTROENTERO, V20, P5935, DOI 10.3748/wjg.v20.i20.5935
   Du M, 2014, BMC CANCER, V14, DOI 10.1186/1471-2407-14-38
   Eguchi S, 2010, WORLD J SURG, V34, P1034, DOI 10.1007/s00268-010-0424-5
   Fan LF, 2013, HEPATO-GASTROENTEROL, V60, P825, DOI 10.5754/hge121039
   Fan ST, 2011, BRIT J SURG, V98, P1292, DOI 10.1002/bjs.7583
   Ferlay J, 2015, INT J CANCER, V136, pE359, DOI 10.1002/ijc.29210
   Giray BG, 2014, MOL BIOL REP, V41, P4513, DOI 10.1007/s11033-014-3322-3
   Huang C, 2013, J PROTEOME RES, V12, P1838, DOI 10.1021/pr3011815
   Jiang XM, 2015, INT J CANCER, V136, P854, DOI 10.1002/ijc.29041
   Liang LH, 2010, HEPATOLOGY, V52, P1731, DOI 10.1002/hep.23904
   Lim KC, 2011, ANN SURG, V254, P108, DOI 10.1097/SLA.0b013e31821ad884
   Livak KJ, 2001, METHODS, V25, P402, DOI 10.1006/meth.2001.1262
   McHugh PP, 2010, HPB, V12, P56, DOI 10.1111/j.1477-2574.2009.00128.x
   Mitchell PS, 2008, P NATL ACAD SCI USA, V105, P10513, DOI 10.1073/pnas.0804549105
   Moon JI, 2012, TRANSPL P, V44, P487, DOI 10.1016/j.transproceed.2011.11.009
   Nair VS, 2012, JNCI-J NATL CANCER I, V104, P528, DOI 10.1093/jnci/djs027
   Qi RQ, 2012, HEPATOLOGY, V55, P1640, DOI 10.1002/hep.25558
   Roayaie S, 2009, GASTROENTEROLOGY, V137, P850, DOI 10.1053/j.gastro.2009.06.003
   Shi M, 2004, WORLD J SURG, V28, P376, DOI 10.1007/s00268-003-7308-x
   Shirabe K, 2007, J SURG ONCOL, V95, P235, DOI 10.1002/jso.20655
   Shirabe K, 2009, WORLD J GASTROENTERO, V15, P2632, DOI 10.3748/wjg.15.2632
   Suh YJ, 2012, LIVER TRANSPLANT, V18, P1171, DOI 10.1002/lt.23502
   Wang LM, 2015, CANCER BIOL THER, V16, P1445, DOI 10.1080/15384047.2015.1071730
   Zhao WC, 2013, EJSO-EUR J SURG ONC, V39, P858, DOI 10.1016/j.ejso.2013.04.003
   Zhou JN, 2015, HEPATOLOGY, V62, P801, DOI 10.1002/hep.27887
NR 31
TC 19
Z9 28
U1 0
U2 15
PU ELSEVIER SCIENCE INC
PI NEW YORK
PA 360 PARK AVE SOUTH, NEW YORK, NY 10010-1710 USA
SN 1936-5233
J9 TRANSL ONCOL
JI Transl. Oncol.
PD JUN
PY 2016
VL 9
IS 3
BP 167
EP 172
DI 10.1016/j.tranon.2016.03.002
PG 6
WC Oncology
WE Science Citation Index Expanded (SCI-EXPANDED)
SC Oncology
GA DO8JA
UT WOS:000378028300001
PM 27267832
OA Green Published, gold
DA 2022-05-02
ER

PT J
AU Wang, C
   Chen, Y
   Chen, KL
   Zhang, L
AF Wang, Chao
   Chen, Yan
   Chen, Kunlun
   Zhang, Lei
TI Long Noncoding RNA LINC01134 Promotes Hepatocellular Carcinoma
   Metastasis via Activating AKT1S1 and NF-kappa B Signaling
SO FRONTIERS IN CELL AND DEVELOPMENTAL BIOLOGY
LA English
DT Article
DE long noncoding RNA; hepatocellular carcinoma; metastasis; NF-kappa B
   signaling
ID PROGRESSION; LNCRNA; CELLS; EXPRESSION; LANDSCAPE
AB Hepatocellular carcinoma (HCC) is one of the most common malignancies with poor outcomes. The main causes of HCC-related deaths are recurrence and metastasis. Long noncoding RNAs (lncRNAs) are recently identified as critical regulators in cancers. However, the lncRNAs involved in HCC recurrence and metastasis are poorly understood. In this study, via analyzing The Cancer Genome Atlas Liver Hepatocellular Carcinoma dataset, we identified a novel lncRNA LINC01134, which is highly expressed in HCC tissues and correlated with microvascular invasion, macrovascular invasion, recurrence, and poor overall survival of HCC patients. Functional experiments revealed that ectopic expression of LINC01134 promotes HCC cell migration and invasionin vitroand HCC liver metastasis and lung metastasisin vivo. Knockdown of LINC01134 represses HCC cell migration and invasionin vitroand HCC liver metastasis and lung metastasisin vivo. Mechanistically, we found that LINC01134 directly binds the promoter ofAKT1S1and activatesAKT1S1expression. Via activating AKT1S1, LINC01134 further activates NF-kappa B signaling. The expression of LINC01134 is significantly positively correlated with that of AKT1S1 in HCC tissues. In line with LINC01134, AKT1S1 is also highly expressed in HCC tissues and correlated with poor survival of HCC patients. Functional rescue experiments showed that repressing AKT1S1 or NF-kappa B signaling abrogates the roles of LINC01134 in HCC. Taken together, these findings recognized LINC01134 as a novel oncogenic lncRNA, which indicates vascular invasion, recurrence, and poor overall survival of HCC patients. LINC01134 promotes HCC metastasis via activating AKT1S1 expression and subsequently activating NF-kappa B signaling. This study suggested LINC01134 as a potential prognostic biomarker and therapeutic target for HCC.
C1 [Wang, Chao] Huazhong Univ Sci & Technol, Tongji Med Coll, Dept Gen Surg, Clin Res Ctr Geriatr Dis Hubei Prov, Wuhan, Peoples R China.
   [Chen, Yan] Huazhong Univ Sci & Technol, Union Hosp, Dept Pediat, Tongji Med Coll, Wuhan, Peoples R China.
   [Chen, Kunlun] Zhengzhou Univ, Affiliated Hosp 1, Dept Hepatobiliary & Pancreat Surg, Zhengzhou, Peoples R China.
   [Zhang, Lei] Huazhong Univ Sci & Technol, Tongji Med Coll, Tongji Hosp, Hepat Surg Ctr,Key Lab Organ Transplantat,Minist, Wuhan, Peoples R China.
   [Zhang, Lei] Huazhong Univ Sci & Technol, Tongji Med Coll, Tongji Hosp, Minist Publ Hlth, Wuhan, Peoples R China.
RP Chen, KL (corresponding author), Zhengzhou Univ, Affiliated Hosp 1, Dept Hepatobiliary & Pancreat Surg, Zhengzhou, Peoples R China.; Zhang, L (corresponding author), Huazhong Univ Sci & Technol, Tongji Med Coll, Tongji Hosp, Hepat Surg Ctr,Key Lab Organ Transplantat,Minist, Wuhan, Peoples R China.; Zhang, L (corresponding author), Huazhong Univ Sci & Technol, Tongji Med Coll, Tongji Hosp, Minist Publ Hlth, Wuhan, Peoples R China.
EM zhangl@tjh.tjmu.edu.cn; chenklforfuture@163.com
OI Kunlun, Chen/0000-0003-1600-1027
FU National Natural Science Foundation of ChinaNational Natural Science
   Foundation of China (NSFC) [81201554]; Research Fund for Hepatobiliary
   and Pancreatic Cancer from Hubei Chen Xiaoping Foundation for Scientific
   and Technological Development [CXPJJH11900001-2019346]; Start Up Fund
   for Returnees from Tongji Hospital [2019HGRY002]
FX This work was supported by the National Natural Science Foundation of
   China (no. 81201554), Research Fund for Hepatobiliary and Pancreatic
   Cancer from Hubei Chen Xiaoping Foundation for Scientific and
   Technological Development (no. CXPJJH11900001-2019346), and Start Up
   Fund for Returnees from Tongji Hospital (no. 2019HGRY002).
CR Auger C, 2015, FRONT CELL DEV BIOL, V3, DOI 10.3389/fcell.2015.00040
   Berger AC, 2018, CANCER CELL, V33, P690, DOI 10.1016/j.ccell.2018.03.014
   Bray F, 2018, CA-CANCER J CLIN, V68, P394, DOI 10.3322/caac.21492
   Cui ZL, 2018, BIOMED PHARMACOTHER, V104, P223, DOI 10.1016/j.biopha.2018.05.046
   Derderian C, 2019, FRONT ONCOL, V9, DOI 10.3389/fonc.2019.00502
   Ding LJ, 2016, INT J MOL SCI, V17, DOI 10.3390/ijms17101617
   Duan L, 2018, CELL DEATH DIS, V9, DOI 10.1038/s41419-018-0512-2
   Esposito R, 2019, CANCER CELL, V35, P545, DOI 10.1016/j.ccell.2019.01.019
   Gagnon KT, 2014, NAT PROTOC, V9, P2045, DOI 10.1038/nprot.2014.135
   He J, 2019, CANCER LETT, V450, P98, DOI 10.1016/j.canlet.2019.02.033
   Hu F, 2015, ONCOGENE, V34, P6007, DOI 10.1038/onc.2015.49
   Hu QS, 2019, NAT IMMUNOL, V20, P835, DOI 10.1038/s41590-019-0400-7
   Hu WL, 2018, NAT CELL BIOL, V20, P492, DOI 10.1038/s41556-018-0066-7
   Huang Z, 2020, HEPATOLOGY, V71, P1643, DOI 10.1002/hep.30930
   Iyer MK, 2015, NAT GENET, V47, P199, DOI 10.1038/ng.3192
   Keshavarz M, 2019, FEBS J, V286, P2611, DOI 10.1111/febs.14825
   Kim J, 2018, NAT GENET, V50, P1705, DOI 10.1038/s41588-018-0252-3
   Klingenberg M, 2018, HEPATOLOGY, V68, P1817, DOI 10.1002/hep.30102
   Koo JI, 2019, BIOMOLECULES, V9, DOI 10.3390/biom9110718
   Li JK, 2017, MOL CANCER, V16, DOI 10.1186/s12943-017-0681-0
   Li YH, 2020, J CELL MOL MED, V24, P238, DOI 10.1111/jcmm.14706
   Lv D, 2017, ONCOTARGET, V8, P69076, DOI 10.18632/oncotarget.17299
   Ma ML, 2019, HEPATOLOGY, V70, P215, DOI 10.1002/hep.30602
   Malla R, 2015, BIOCHEM BIOPH RES CO, V463, P161, DOI 10.1016/j.bbrc.2015.05.041
   Mondal T, 2018, CANCER CELL, V33, P417, DOI 10.1016/j.ccell.2018.01.020
   Nasr MA, 2019, FRONT CELL DEV BIOL, V7, DOI 10.3389/fcell.2019.00229
   Pan WT, 2018, J BIOL CHEM, V293, P17154, DOI 10.1074/jbc.RA118.003055
   Ponting CP, 2009, CELL, V136, P629, DOI 10.1016/j.cell.2009.02.006
   Qi ZL, 2020, EBIOMEDICINE, V51, DOI 10.1016/j.ebiom.2019.102604
   Qin G, 2020, HEPATOLOGY, V71, P112, DOI 10.1002/hep.30793
   Rodrigues P, 2018, CANCER DISCOV, V8, P850, DOI 10.1158/2159-8290.CD-17-1211
   Rong ZH, 2020, J EXP CLIN CANC RES, V39, DOI 10.1186/s13046-020-01551-9
   Sakamoto K, 2019, HEPATOL RES, V49, P419, DOI 10.1111/hepr.13285
   Siegel RL, 2020, CA-CANCER J CLIN, V70, P7, DOI 10.3322/caac.21590
   Sui CJ, 2016, J MOL MED, V94, P1281, DOI 10.1007/s00109-016-1442-z
   Sun CC, 2016, MOL THER-NUCL ACIDS, V5, DOI 10.1038/mtna.2016.94
   Sun QM, 2018, CARCINOGENESIS, V39, P1438, DOI 10.1093/carcin/bgy113
   Sweta S, 2019, FRONT CELL DEV BIOL, V7, DOI 10.3389/fcell.2019.00228
   Volkers M, 2013, CELL CYCLE, V12, P3579, DOI 10.4161/cc.26822
   Wang F, 2014, HEPATOLOGY, V60, P1278, DOI 10.1002/hep.27239
   Wang F, 2015, MOL CANCER, V14, DOI 10.1186/s12943-014-0274-0
   Wang WW, 2019, J TRANSL MED, V17, DOI 10.1186/s12967-019-02145-6
   Wang YF, 2019, MOL CANCER, V18, DOI 10.1186/s12943-019-0957-7
   Wang YF, 2017, MOL CANCER, V16, DOI 10.1186/s12943-017-0702-z
   Wang ZH, 2018, CANCER CELL, V33, P706, DOI 10.1016/j.ccell.2018.03.006
   Wen L, 2019, HEPATOLOGY, V69, P2518, DOI 10.1002/hep.30528
   Xin XR, 2018, MOL CANCER, V17, DOI 10.1186/s12943-018-0843-8
   Xu WP, 2013, HEPATOLOGY, V58, P1977, DOI 10.1002/hep.26541
   Yan SY, 2018, J EXP CLIN CANC RES, V37, DOI 10.1186/s13046-018-0853-9
   Yuan JH, 2017, NAT CELL BIOL, V19, P820, DOI 10.1038/ncb3538
   Yuan JH, 2014, CANCER CELL, V25, P666, DOI 10.1016/j.ccr.2014.03.010
   Zhang HW, 2019, AGING-US, V11, P9111, DOI 10.18632/aging.102378
   Zhao XD, 2017, BBA-MOL BASIS DIS, V1863, P1805, DOI 10.1016/j.bbadis.2017.04.014
   Zhu G, 2017, ONCOGENESIS, V6, DOI 10.1038/oncsis.2017.80
   Zhu XT, 2016, FEBS J, V283, P3739, DOI 10.1111/febs.13839
NR 55
TC 6
Z9 6
U1 1
U2 6
PU FRONTIERS MEDIA SA
PI LAUSANNE
PA AVENUE DU TRIBUNAL FEDERAL 34, LAUSANNE, CH-1015, SWITZERLAND
SN 2296-634X
J9 FRONT CELL DEV BIOL
JI Front. Cell. Dev. Biol.
PD JUN 12
PY 2020
VL 8
AR 429
DI 10.3389/fcell.2020.00429
PG 16
WC Cell Biology; Developmental Biology
WE Science Citation Index Expanded (SCI-EXPANDED)
SC Cell Biology; Developmental Biology
GA MD2UN
UT WOS:000543828600001
PM 32656205
OA Green Published, gold
DA 2022-05-02
ER

PT J
AU Shen, JY
   Wen, TF
   Chen, WX
   Lu, CL
   Yan, LN
   Yang, JY
AF Shen, Junyi
   Wen, Tianfu
   Chen, Weixia
   Lu, Changli
   Yan, Lvnan
   Yang, Jiayin
TI Model predicting the microvascular invasion and satellite lesions of
   hepatocellular carcinoma after hepatectomy
SO ANZ JOURNAL OF SURGERY
LA English
DT Article
DE hepatectomy; hepatocellular carcinoma; microvascluar invasion and
   satellite lesion; nomogram
ID TRANSCATHETER ARTERIAL CHEMOEMBOLIZATION; HEPATITIS-B-VIRUS; MILAN
   CRITERIA; LYMPHOCYTE RATIO; CLINICOPATHOLOGICAL FEATURES; CURATIVE
   RESECTION; LIVER-TRANSPLANTATION; PROGNOSTIC NOMOGRAM;
   SURGICAL-TREATMENT; RECURRENCE
AB Background Methods Microvascluar invasion and satellite lesion (MS), important unfavourable pathological factors, significantly contribute to tumour recurrence and impair the prognosis in hepatocellular carcinoma. We aimed to construct a model for the prediction of MS in order to plan treatment better. A total of 1135 consecutive patients with hepatocellular carcinoma who received radical hepatectomy at West China Hospital were randomly assigned to a training set and a validation set. Multivariate analysis was preformed to identify independent risk factors of MS in the training set, and a nomogram was then constructed based on the risk factors. The concordance index (C-index) and a calibration curve were used to assess the predictive performance of the model. Results Conclusions The occurrence rate of MS was about 36.5%. Based on the multivariate analysis, the following six variables were incorporated into the nomogram: age (hazard ratio (HR): 0.531), alpha fetoprotein (HR: 1.327), neutrophil-to-lymphocyte ratio (>2.8, HR: 1.732), international normalized ratio (>1.07, HR: 1.702), tumour size (HR: 1.116) and tumour number (HR: 1.842). The model showed satisfactory discrimination abilities, with a C-index of 0.721 for the training set and 0.704 for the validation set. The receiver operating characteristic curve confirmed the predictive power. Meanwhile, the calibration curve presented a goodness of fit between prediction of the model and actual observations. The user-friendly model may be useful for prediction of the occurrence of MS and to plan treatment more rationally preoperatively.
C1 [Shen, Junyi; Wen, Tianfu; Yan, Lvnan; Yang, Jiayin] Sichuan Univ, West China Hosp, Dept Liver Surg, 37 Guo Xue Xiang, Chengdu 610041, Sichuan, Peoples R China.
   [Shen, Junyi; Wen, Tianfu; Yan, Lvnan; Yang, Jiayin] Sichuan Univ, West China Hosp, Liver Transplantat Ctr, 37 Guo Xue Xiang, Chengdu 610041, Sichuan, Peoples R China.
   [Chen, Weixia] Sichuan Univ, West China Hosp, Dept Radiol, Chengdu, Sichuan, Peoples R China.
   [Lu, Changli] Sichuan Univ, West China Hosp, Dept Pathol, Chengdu, Sichuan, Peoples R China.
RP Wen, TF (corresponding author), Sichuan Univ, West China Hosp, Dept Liver Surg, 37 Guo Xue Xiang, Chengdu 610041, Sichuan, Peoples R China.; Wen, TF (corresponding author), Sichuan Univ, West China Hosp, Liver Transplantat Ctr, 37 Guo Xue Xiang, Chengdu 610041, Sichuan, Peoples R China.
EM cdwentianfu@126.com
FU Scientific and Technological Support Project of Sichuan Province
   [2015SZ0049, 2016SZ0025]; Fundamental Research Funds for the Central
   UniversitiesFundamental Research Funds for the Central Universities
   [2012107yjsy197]
FX This work was supported by grants from Scientific and Technological
   Support Project of Sichuan Province (2015SZ0049 and 2016SZ0025) and "The
   Fundamental Research Funds for the Central Universities
   (2012107yjsy197)'.
CR Agopian VG, 2015, J AM COLL SURGEONS, V220, P416, DOI 10.1016/j.jamcollsurg.2014.12.025
   An C, 2015, RADIOLOGY, V276, P433, DOI 10.1148/radiol.15142394
   Andreana L, 2010, DIGEST LIVER DIS, V42, pS249, DOI 10.1016/S1590-8658(10)60513-0
   Bruix J, 2015, J HEPATOL, V62, pS144, DOI 10.1016/j.jhep.2015.02.007
   Dhir M, 2012, J GASTROINTEST SURG, V16, P2026, DOI 10.1007/s11605-012-2010-7
   Falanga Anna, 2003, Clin Adv Hematol Oncol, V1, P673
   Golfieri R, 2013, J HEPATOL, V59, P753, DOI 10.1016/j.jhep.2013.05.025
   Hsiao W, 2015, INT J UROL, V22, P264, DOI 10.1111/iju.12672
   Hung HH, 2013, J GASTROINTEST SURG, V17, P702, DOI 10.1007/s11605-012-2087-z
   Iasonos A, 2008, J CLIN ONCOL, V26, P1364, DOI 10.1200/JCO.2007.12.9791
   Jung KS, 2012, ANN SURG ONCOL, V19, P4278, DOI 10.1245/s10434-012-2422-3
   Kaida T, 2017, HEPATOL RES, V47, P991, DOI 10.1111/hepr.12835
   Kim BK, 2008, J SURG ONCOL, V97, P246, DOI 10.1002/jso.20953
   Lei ZQ, 2016, JAMA SURG, V151, P356, DOI 10.1001/jamasurg.2015.4257
   Lim KC, 2011, ANN SURG, V254, P108, DOI 10.1097/SLA.0b013e31821ad884
   Mattes MD, 2015, J THORAC ONCOL, V10, P1207, DOI 10.1097/JTO.0000000000000601
   Motomura T, 2013, J HEPATOL, V58, P58, DOI 10.1016/j.jhep.2012.08.017
   Nagasaki T, 2015, DIGEST SURG, V32, P496, DOI 10.1159/000441396
   Okamura Y, 2016, BRIT J SURG, V103, P891, DOI 10.1002/bjs.10123
   Okusaka T, 2002, CANCER-AM CANCER SOC, V95, P1931, DOI 10.1002/cncr.10892
   Pawlik TM, 2005, LIVER TRANSPLANT, V11, P1086, DOI 10.1002/lt.20472
   Peng W, 2015, J SURG RES, V194, P464, DOI 10.1016/j.jss.2014.12.021
   Poon RTP, 2002, ANN SURG, V235, P373, DOI 10.1097/00000658-200203000-00009
   Poon RTP, 2001, J CLIN ONCOL, V19, P3037, DOI 10.1200/JCO.2001.19.12.3037
   Shen JY, 2017, INT J SURG, V44, P33, DOI 10.1016/j.ijsu.2017.05.034
   Shen XH, 2010, WORLD J SURG, V34, P1028, DOI 10.1007/s00268-010-0400-0
   Shim JH, 2015, ANN SURG, V261, P939, DOI 10.1097/SLA.0000000000000747
   Sun JJ, 2016, ANN SURG ONCOL, V23, P1344, DOI 10.1245/s10434-015-5008-z
   Wang YZ, 2013, J CLIN ONCOL, V31, P1188, DOI 10.1200/JCO.2012.41.5984
   Yan HL, 2015, HEPATOLOGY, V61, P1821, DOI 10.1002/hep.27722
   Yang JD, 2012, HEPATOLOGY, V56, P614, DOI 10.1002/hep.25680
   Yang SL, 2016, BRIT J SURG, V103, P716, DOI 10.1002/bjs.10093
   Yeh CN, 2002, J SURG ONCOL, V81, P195, DOI 10.1002/jso.10178
   Yin L, 2014, J HEPATOL, V61, P82, DOI 10.1016/j.jhep.2014.03.012
   Zhong JH, 2014, ANN SURG, V260, P329, DOI 10.1097/SLA.0000000000000236
   Zhou L, 2006, EJSO-EUR J SURG ONC, V32, P767, DOI 10.1016/j.ejso.2006.03.050
   Zhu W, 2017, ULTRASOUND MED BIOL, V43, P1571, DOI 10.1016/j.ultrasmedbio.2017.04.003
NR 37
TC 5
Z9 5
U1 0
U2 9
PU WILEY
PI HOBOKEN
PA 111 RIVER ST, HOBOKEN 07030-5774, NJ USA
SN 1445-1433
EI 1445-2197
J9 ANZ J SURG
JI ANZ J. Surg.
PD NOV
PY 2018
VL 88
IS 11
BP E761
EP E766
DI 10.1111/ans.14473
PG 6
WC Surgery
WE Science Citation Index Expanded (SCI-EXPANDED)
SC Surgery
GA GZ9WW
UT WOS:000449854400003
PM 29687553
DA 2022-05-02
ER

PT J
AU Zhou, Q
   Zhou, CH
   Yin, YR
   Chen, WY
   Liu, CX
   Atyah, M
   Weng, JL
   Shen, YH
   Yi, Y
   Ren, N
AF Zhou, Qiang
   Zhou, Chenhao
   Yin, Yirui
   Chen, Wanyong
   Liu, Chunxiao
   Atyah, Manar
   Weng, Jialei
   Shen, Yinghao
   Yi, Yong
   Ren, Ning
TI Development and validation of a nomogram combining hematological and
   imaging features for preoperative prediction of microvascular invasion
   in hepatocellular carcinoma patients
SO ANNALS OF TRANSLATIONAL MEDICINE
LA English
DT Article
DE Hepatocellular carcinoma (HCC); microvascular invasion (MVI); nomogram;
   prediction; disease-free survival (DFS)
ID ALPHA-FETOPROTEIN; RESECTION; LIVER; RECURRENCE; SURVIVAL; OUTCOMES;
   SYSTEM; PROTHROMBIN; BIOMARKER; PATTERNS
AB Background: Microvascular invasion (MVI) is a significant hazard factor that influences the recurrence and survival of hepatocellular carcinoma (HCC) patients after undergoing hepatectomy. This study aimed to develop and validate a nomogram that combines hematological and imaging features of HCC patients to preoperatively predict MVI, and investigate the effect of wide resection margin (>= 1 cm) on the prognosis of MVI-positive HCC patients.
   Methods: A total of 709 HCC patients who underwent hepatectomy at the Liver Cancer Institute of Zhongshan Hospital, Fudan University between June 1, 2015 and December 30, 2016 were included in this study and divided into training (496 patients) and validation cohort (213 patients). Least absolute shrinkage and selection operator (Lasso) regression and multivariable logistic regression were used for variables' selection and development of the predictive model. The model was presented as a nomogram, and its performance was assessed in terms of discrimination, calibration and clinical usefulness.
   Results: Independent prognostic factors such as alkaline phosphatase (ALP, >125 U/L), alpha-fetoprotein (AFP, within 20-400 or >400 ng/mL), protein induced by vitamin K absence-II (PVIKA-II, within 40-400 or >400 mAU/mL), tumor number, diameter, pseudo-capsule, tumor growth pattern and intratumor hemorrhage were incorporated in the nomogram. The model showed good discrimination and calibration, with a concordance index (0.82, 95% CI, 0.782-0.857) in the training cohort and C-index (0.80, 95% CI, 0.772-0.837) in the validation cohort. Decision curve analysis (DCA) also showed that this model is clinically useful. Moreover, HCC patients with wide resection margin had a significantly lower 3-year recurrence rate than those with narrower resection margin (0.5-1 cm).
   Conclusions: This study presents an optimal model for preoperative prediction of MVI and shows that wide resection margin for MVI-positive HCC patients has a better prognosis. This model can help surgeons choose the best treatment options for HCC patients before and after the operation.
C1 [Zhou, Qiang; Zhou, Chenhao; Yin, Yirui; Atyah, Manar; Weng, Jialei; Shen, Yinghao; Yi, Yong; Ren, Ning] Fudan Univ, Zhongshan Hosp, Liver Canc Inst, Dept Liver Surg, 180 Fenglin Rd, Shanghai 200032, Peoples R China.
   [Zhou, Qiang; Zhou, Chenhao; Yin, Yirui; Atyah, Manar; Weng, Jialei; Shen, Yinghao; Yi, Yong; Ren, Ning] Fudan Univ, Minist Educ, Key Lab Carcinogenesis & Canc Invas, Shanghai, Peoples R China.
   [Zhou, Chenhao; Liu, Chunxiao] Univ Texas MD Anderson Canc Ctr, Dept Mol & Cellular Oncol, Houston, TX 77030 USA.
   [Yin, Yirui] Fudan Univ, Zhongshan Hosp, Dept Liver Surg, Xiamen Branch, Xiamen, Peoples R China.
   [Chen, Wanyong; Ren, Ning] Fudan Univ, Inst Fudan Minhang Acad Hlth Syst, Shanghai, Peoples R China.
   [Chen, Wanyong; Ren, Ning] Fudan Univ, Minhang Hosp, Key Lab Whole Period Monitoring & Precise Interve, Shanghai, Peoples R China.
   [Chen, Wanyong; Ren, Ning] Fudan Univ, AHS, Shanghai, Peoples R China.
RP Yi, Y; Ren, N (corresponding author), Fudan Univ, Zhongshan Hosp, Liver Canc Inst, Dept Liver Surg, 180 Fenglin Rd, Shanghai 200032, Peoples R China.
EM yi.yong@zs-hospital.sh.cn; ren.ning@zs-hospital.sh.cn
FU Shanghai International Science and Technology Collaboration Program
   [18410721900]; National Natural Science Foundation of ChinaNational
   Natural Science Foundation of China (NSFC) [81472672]; Shanghai
   Municipal Key Clinical Specialty; Science and Technology Plan Project of
   Xiamen City [3502Z20194036]; Research Incubation Project of Xiamen
   Branch, Zhongshan Hospital, Fudan University [2018ZSXMWK01]
FX This work was supported by grants from the Shanghai International
   Science and Technology Collaboration Program (18410721900), the National
   Natural Science Foundation of China (81472672), and Shanghai Municipal
   Key Clinical Specialty. The Science and Technology Plan Project of
   Xiamen City (3502Z20194036). Research Incubation Project of Xiamen
   Branch, Zhongshan Hospital, Fudan University (2018ZSXMWK01).
CR Banerjee S, 2015, HEPATOLOGY, V62, P792, DOI 10.1002/hep.27877
   Bruix J, 2005, HEPATOLOGY, V42, P1208, DOI 10.1002/hep.20933
   Choi YS, 2013, J MAGN RESON IMAGING, V37, P1384, DOI 10.1002/jmri.23940
   Dahiya D, 2010, SURGERY, V147, P676, DOI 10.1016/j.surg.2009.10.043
   Dong S, 2016, MEDICINE, V95, DOI 10.1097/MD.0000000000005251
   Du WX, 2014, J CANCER RES THER, V10, pC140, DOI 10.4103/0973-1482.145842
   Erstad DJ, 2019, ANN SURG ONCOL, V26, P1474, DOI 10.1245/s10434-019-07227-9
   Fitzgerald M, 2015, JAMA-J AM MED ASSOC, V313, P409, DOI 10.1001/jama.2015.37
   Fujikawa T, 2007, J BIOL CHEM, V282, P8741, DOI 10.1074/jbc.M609358200
   Gluer AM, 2012, HPB, V14, P285, DOI 10.1111/j.1477-2574.2012.00446.x
   GRIGIONI WF, 1990, INT J CANCER, V45, P637, DOI 10.1002/ijc.2910450411
   HARRELL FE, 1982, JAMA-J AM MED ASSOC, V247, P2543, DOI 10.1001/jama.247.18.2543
   Hu HT, 2019, EUR RADIOL, V29, P2890, DOI 10.1007/s00330-018-5797-0
   Hyun SH, 2018, EUR J NUCL MED MOL I, V45, P720, DOI 10.1007/s00259-017-3880-4
   Kim MJ, 2012, EUR J RADIOL, V81, P2507, DOI 10.1016/j.ejrad.2011.11.014
   Lee S, 2017, J HEPATOL, V67, P526, DOI 10.1016/j.jhep.2017.04.024
   Lei ZQ, 2016, JAMA SURG, V151, P356, DOI 10.1001/jamasurg.2015.4257
   Lok AS, 2010, GASTROENTEROLOGY, V138, P493, DOI 10.1053/j.gastro.2009.10.031
   Ma XH, 2019, EUR RADIOL, V29, P3595, DOI 10.1007/s00330-018-5985-y
   Marrero JA, 2009, GASTROENTEROLOGY, V137, P110, DOI 10.1053/j.gastro.2009.04.005
   Marubashi S, 2015, ANN SURG ONCOL, V22, P2243, DOI 10.1245/s10434-014-4214-4
   Moris D, 2018, EJSO-EUR J SURG ONC, V44, P927, DOI 10.1016/j.ejso.2018.04.018
   Oguro S, 2018, HPB, V20, P872, DOI 10.1016/j.hpb.2018.03.012
   Pote N, 2015, J HEPATOL, V62, P848, DOI 10.1016/j.jhep.2014.11.005
   Qin XC, 2019, ULTRASONIC IMAGING, V41, P49, DOI 10.1177/0161734618815231
   Rajakannu M, 2017, SURGERY, V162, P766, DOI 10.1016/j.surg.2017.06.006
   Roayaie S, 2009, GASTROENTEROLOGY, V137, P850, DOI 10.1053/j.gastro.2009.06.003
   Rodriguez-Peralvarez M, 2013, ANN SURG ONCOL, V20, P325, DOI 10.1245/s10434-012-2513-1
   Shariat SF, 2008, CLIN CANCER RES, V14, P4400, DOI 10.1158/1078-0432.CCR-07-4713
   Shen YH, 2017, J GASTROINTEST SURG, V21, P1471, DOI 10.1007/s11605-017-3443-9
   Shin Sungwook, 2018, Ann Hepatobiliary Pancreat Surg, V22, P326, DOI 10.14701/ahbps.2018.22.4.326
   Shindoh J, 2013, ANN SURG ONCOL, V20, P1223, DOI 10.1245/s10434-012-2739-y
   Siegel RL, 2019, CA-CANCER J CLIN, V69, P7, DOI 10.3322/caac.21551
   Subbotini VM, 2018, DRUG DISCOV TODAY, V23, P548, DOI 10.1016/j.drudis.2018.01.020
   Wang H, 2018, HEPATOBIL SURG NUTR, V7, P418, DOI 10.21037/hbsn.2018.09.05
   Wang SB, 2009, CLIN EXP METASTAS, V26, P469, DOI 10.1007/s10585-009-9246-y
   Wang WT, 2018, RADIOLOGY, V286, P571, DOI 10.1148/radiol.2017170515
   Wang YZ, 2013, J CLIN ONCOL, V31, P1188, DOI 10.1200/JCO.2012.41.5984
   Witjes CDM, 2012, J MAGN RESON IMAGING, V36, P641, DOI 10.1002/jmri.23681
   Xu X, 2019, J HEPATOL, V70, P1133, DOI 10.1016/j.jhep.2019.02.023
   Yang L, 2019, LIVER CANCER, V8, P373, DOI 10.1159/000494099
   Zhou CH, 2018, CANCER MED-US, V7, P3031, DOI 10.1002/cam4.1591
   Zhu Y, 2018, INT J SURG, V57, P45, DOI 10.1016/j.ijsu.2018.07.011
NR 43
TC 1
Z9 1
U1 0
U2 2
PU AME PUBL CO
PI SHATIN
PA FLAT-RM C 16F, KINGS WING PLAZA 1, NO 3 KWAN ST, SHATIN, HONG KONG
   00000, PEOPLES R CHINA
SN 2305-5839
EI 2305-5847
J9 ANN TRANSL MED
JI ANN. TRANSL. MED.
PD MAR
PY 2021
VL 9
IS 5
AR 402
DI 10.21037/atm-20-4695
PG 22
WC Oncology; Medicine, Research & Experimental
WE Science Citation Index Expanded (SCI-EXPANDED)
SC Oncology; Research & Experimental Medicine
GA RC2PU
UT WOS:000632647500009
PM 33842623
OA gold, Green Published
DA 2022-05-02
ER

PT J
AU Gu, YF
   Zheng, FY
   Zhang, YX
   Qiao, SS
AF Gu, Yufei
   Zheng, Fengyu
   Zhang, Yingxuan
   Qiao, Shishi
TI Novel Nomogram Based on Inflammatory Markers for the Preoperative
   Prediction of Microvascular Invasion in Solitary Primary Hepatocellular
   Carcinoma
SO CANCER MANAGEMENT AND RESEARCH
LA English
DT Article
DE hepatocellular carcinoma; microvascular invasion; preoperative
   prediction; nomogram
ID CIRCULATING TUMOR DNA; PLATELET RATIO; CANCER; DIAGNOSIS; RISK
AB Purpose: We aimed to develop and to validate a novel nomogram based on inflammatory markers to preoperatively predict microvascular invasion (MVI) in patients with solitary primary hepatocellular carcinoma (HCC).
   Patients and Methods: Data from 658 patients with solitary primary HCC who underwent hepatectomy at the First Affiliated Hospital of Zhengzhou University from June 2018 to October 2021 were retrospectively analyzed. Patients were divided into training (n=441) and validation (n=217) cohorts according to surgical data. Independent risk factors for MVI were identified via univariate and multivariate logistic regression analyses in the training cohort. A novel nomogram was developed based on the independent risk factors identified. Its accuracy was evaluated using a calibration curve and concordance index (C-index). The predictive value was evaluated using the receiver operating characteristic (ROC) curve and decision curve analysis (DCA).
   Results: Preoperative alpha-fetoprotein >969 mu g/L (P<0.001), tumor size (P=0.002), neutrophil >1.8x109/L (P=0.002), gammaglutamyl transpeptidase-to-platelet ratio (GPR) >0.32 (P=0.001), aspartate aminotransferase-to-platelet ratio (APR) >0.18 (P<0.001), gamma-glutamyl transpeptidase-to-albumin ratio (GAR) >2.30 (P=0.001), and gamma-glutamyl transpeptidase-tolymphocyte ratio >29.58 (P<0.001) were identified as preoperative independent risk factors for MVI and were used to establish the nomogram. The C-index of the training and validation cohorts were 0.788 (95% confidence interval [CI]: 0.744-0.831) and 0.735 (95% CI: 0.668-0.802), respectively. The calibration curve analysis revealed that the standard curve fit well with the predicted curve. ROC curve analysis demonstrated high efficiency of the nomogram. DCA verified that the nomogram had notable clinical value.
   Conclusion: Preoperative GPR >0.32, APR >0.18, and GAR >2.30 were independent risk factors for MVI in patients with solitary primary HCC, suggesting their utility as preoperative predictors of MVI. The novel nomogram developed and validated in this study may aid in determining optimal therapeutic approaches for patients with solitary HCC at risk for MVI.
C1 [Gu, Yufei; Zheng, Fengyu; Zhang, Yingxuan; Qiao, Shishi] Zhengzhou Univ, Dept Hepatobiliary Surg, Affiliated Hosp 1, 50 Jianshe East Rd, Zhengzhou 450052, Henan, Peoples R China.
RP Qiao, SS (corresponding author), Zhengzhou Univ, Dept Hepatobiliary Surg, Affiliated Hosp 1, 50 Jianshe East Rd, Zhengzhou 450052, Henan, Peoples R China.
EM qiaoshishiv@163.com
CR Alix-Panabieres C, 2016, CANCER DISCOV, V6, P479, DOI 10.1158/2159-8290.CD-15-1483
   Bagirsakci E, 2017, ONCOLOGY-BASEL, V93, P136, DOI 10.1159/000471807
   Bray F, 2018, CA-CANCER J CLIN, V68, P394, DOI 10.3322/caac.21492
   Cho ES, 2015, KOREAN J RADIOL, V16, P449, DOI 10.3348/kjr.2015.16.3.449
   Comen EA, 2018, FRONT CELL DEV BIOL, V6, DOI 10.3389/fcell.2018.00056
   Deng GT, 2019, CANCER MANAG RES, V11, P9037, DOI 10.2147/CMAR.S216178
   Diaz LA, 2014, J CLIN ONCOL, V32, P579, DOI 10.1200/JCO.2012.45.2011
   Gay LJ, 2011, NAT REV CANCER, V11, P123, DOI 10.1038/nrc3004
   Hsu PP, 2008, CELL, V134, P703, DOI 10.1016/j.cell.2008.08.021
   Kaibori M, 2010, J SURG ONCOL, V102, P462, DOI 10.1002/jso.21631
   Ke MY, 2018, J SURG RES, V231, P403, DOI 10.1016/j.jss.2018.05.049
   Kornberg A, 2009, AM J TRANSPLANT, V9, P592, DOI 10.1111/j.1600-6143.2008.02516.x
   Lei ZQ, 2016, JAMA SURG, V151, P356, DOI 10.1001/jamasurg.2015.4257
   Li P, 2018, BIOSCIENCE REP, V38, DOI 10.1042/BSR20180464
   Liu KJ, 2020, MEDICINE, V99, DOI 10.1097/MD.0000000000023339
   Ma XH, 2019, EUR RADIOL, V29, P3595, DOI 10.1007/s00330-018-5985-y
   McHugh PP, 2010, HPB, V12, P56, DOI 10.1111/j.1477-2574.2009.00128.x
   Nishie A, 2014, J GASTROEN HEPATOL, V29, P561, DOI 10.1111/jgh.12423
   Rungsakulkij Narongsak, 2018, Asian Pac J Cancer Prev, V19, P3435
   Sanghera C, 2019, LIVER INT, V39, P2008, DOI 10.1111/liv.14220
   Server S, 2019, TRANSPL P, V51, P2403, DOI 10.1016/j.transproceed.2019.01.178
   Shen SL, 2014, ANN SURG ONCOL, V21, P3802, DOI 10.1245/s10434-014-3771-x
   Tabrizian P, 2015, ANN SURG, V261, P947, DOI 10.1097/SLA.0000000000000710
   Wang D, 2020, LIVER INT, V40, P1997, DOI 10.1111/liv.14463
   Wang H, 2019, HEPATOL RES, V49, P344, DOI 10.1111/hepr.13241
   Wang L, 2020, WORLD J GASTROENTERO, V26, P1647, DOI 10.3748/wjg.v26.i14.1647
   Wu SD, 2012, CANCER TREAT REV, V38, P218, DOI 10.1016/j.ctrv.2011.06.010
   Xu RH, 2017, NAT MATER, V16, P1155, DOI [10.1038/NMAT4997, 10.1038/nmat4997]
   Xu X, 2019, J HEPATOL, V70, P1133, DOI 10.1016/j.jhep.2019.02.023
   You Z, 2014, PAK J MED SCI, V30, P331
   Yu YL, 2017, ONCOTARGET, V8, P79722, DOI 10.18632/oncotarget.19178
   Zhang HX, 2020, BMC CANCER, V20, DOI 10.1186/s12885-020-6628-7
   Zhang W, 2018, MEDICINE, V97, DOI 10.1097/MD.0000000000011402
   Zhang XF, 2018, J GASTROEN HEPATOL, V33, P347, DOI 10.1111/jgh.13843
   Zhao WC, 2013, EJSO-EUR J SURG ONC, V39, P858, DOI 10.1016/j.ejso.2013.04.003
   Zhou J, 2018, LIVER CANCER, V7, P235, DOI 10.1159/000488035
   Zhu Y, 2018, INT J SURG, V57, P45, DOI 10.1016/j.ijsu.2018.07.011
NR 37
TC 0
Z9 0
U1 3
U2 3
PU DOVE MEDICAL PRESS LTD
PI ALBANY
PA PO BOX 300-008, ALBANY, AUCKLAND 0752, NEW ZEALAND
SN 1179-1322
J9 CANCER MANAG RES
JI Cancer Manag. Res.
PY 2022
VL 14
BP 895
EP 907
DI 10.2147/CMAR.S346976
PG 13
WC Oncology
WE Science Citation Index Expanded (SCI-EXPANDED)
SC Oncology
GA ZQ0LE
UT WOS:000766804700001
PM 35256861
OA Green Published, gold
DA 2022-05-02
ER

PT J
AU He, J
   Shi, J
   Fu, X
   Mao, L
   Zhou, T
   Qiu, YD
   Zhu, B
AF He, Jian
   Shi, Jiong
   Fu, Xu
   Mao, Liang
   Zhou, Tie
   Qiu, Yudong
   Zhu, Bin
TI The Clinicopathologic and Prognostic Significance of Gross
   Classification on Solitary Hepatocellular Carcinoma After Hepatectomy
SO MEDICINE
LA English
DT Article
ID MACROSCOPIC CLASSIFICATION; COMPUTED-TOMOGRAPHY; PATHOLOGICAL TYPES;
   PROPOSAL; RECURRENCE
AB The prevalence of hepatitis B virus (HBV) infection is extremely high in China. We aimed to investigate the clinicopathologic and prognostic significance of gross classification on solitary hepatocellular carcinoma (HCC) after hepatectomy.A total of 144 patients with solitary HCC who underwent hepatectomy were identified retrospectively. Based on the gross appearance, the tumors were divided into single nodular (SN), single nodular with extranodular growth (SNEG), confluent multinodular (CMN), and infiltrative types. Clinicopathologic variables and survival information were compared among patients with those 4 types.The 144 tumors composed of 25 SN, 34 SNEG, 33 CMN, and 52 infiltrative types. The serum alpha-fetoprotein (AFP) level and HBV infection rate of infiltrative type were significantly higher than other 3 types. The disease-free and overall survival times of infiltrative type were significantly shorter than other 3 types. Univariate and multivariate analysis showed that gross classification, microvascular invasion, and T stage were independent risk factors.In Chinese patients with solitary HCC, the infiltrative type accounted for a much higher proportion compared with other regions of the world. Infiltrative HCC had higher serum AFP level, HBV infection, and microvascular invasion rates with poorer prognosis compared with other 3 types.
C1 [He, Jian; Zhu, Bin] Nanjing Univ, Sch Med, Affiliated Hosp, Dept Radiol,Nanjing Drum Tower Hosp, Nanjing, Jiangsu, Peoples R China.
   [Shi, Jiong] Nanjing Univ, Sch Med, Affiliated Hosp, Nanjing Drum Tower Hosp,Dept Pathol, Nanjing, Jiangsu, Peoples R China.
   [Fu, Xu; Mao, Liang; Zhou, Tie; Qiu, Yudong] Nanjing Univ, Sch Med, Dept Hepatopancreatobiliary Surg, Affiliated Hosp,Nanjing Drum Tower Hosp, Nanjing, Jiangsu, Peoples R China.
RP Qiu, YD (corresponding author), 321 Zhongshan Rd, Nanjing 210008, Jiangsu, Peoples R China.
EM hjxueren@126.com; gobincdr@126.com
FU Fundamental Research Funds for the Central UniversitiesFundamental
   Research Funds for the Central Universities [20620140664]; Nanjing City
   Young Health Personnel Training Project [QRX11178]; Jiangsu Provincial
   Health and Family Planning Commission Youth Scientific Research Project
   [Q201508]
FX This study was supported by the Fundamental Research Funds for the
   Central Universities (ID: 20620140664); Nanjing City Young Health
   Personnel Training Project (third level) (ID: QRX11178); Jiangsu
   Provincial Health and Family Planning Commission Youth Scientific
   Research Project (ID: Q201508).
CR Choi GH, 2009, AM J SURG, V198, P693, DOI 10.1016/j.amjsurg.2008.09.019
   EDMONDSON HA, 1954, CANCER-AM CANCER SOC, V7, P462, DOI 10.1002/1097-0142(195405)7:3<462::AID-CNCR2820070308>3.0.CO;2-E
   Eggel H, 1901, BEITR PATHOL ANAT AL, V30, P506
   Fu X, 2016, HEPATOL RES, V46, P298, DOI 10.1111/hepr.12540
   Hatanaka K, 2014, J CLIN ULTRASOUND, V42, P1, DOI 10.1002/jcu.22080
   Hui AM, 2000, J HEPATOL, V33, P975, DOI 10.1016/S0168-8278(00)80131-2
   Inayoshi J, 2003, J GASTROEN HEPATOL, V18, P673, DOI 10.1046/j.1440-1746.2003.03021.x
   KANAI T, 1987, CANCER, V60, P810, DOI 10.1002/1097-0142(19870815)60:4<810::AID-CNCR2820600417>3.0.CO;2-1
   Liver Cancer Study Group of Japan, 2003, GEN RUL CLIN PATH ST
   Nakayama H, 2014, J GASTROENTEROL, V49, P1430, DOI 10.1007/s00535-013-0908-9
   OKUDA K, 1984, CANCER, V54, P2165, DOI 10.1002/1097-0142(19841115)54:10<2165::AID-CNCR2820541017>3.0.CO;2-7
   Shimada M, 2001, AM J SURG, V182, P177, DOI 10.1016/S0002-9610(01)00682-1
   Shirabe K, 2011, BRIT J SURG, V98, P261, DOI 10.1002/bjs.7311
   SHIRATORI Y, 1995, HEPATOLOGY, V22, P1027, DOI 10.1016/0270-9139(95)90605-3
   Stroffolini T, 1999, ONCOLOGY-BASEL, V56, P189, DOI 10.1159/000011963
   Tada T, 2015, J GASTROENTEROL, V50, P85, DOI 10.1007/s00535-014-0947-x
   TREVISANI F, 1993, CANCER, V72, P1557, DOI 10.1002/1097-0142(19930901)72:5<1557::AID-CNCR2820720512>3.0.CO;2-5
   Tsujita E, 2013, HEPATO-GASTROENTEROL, V60, P1726, DOI 10.5754/hge13365
   Ueno S, 2008, J HEPATO-BILIARY-PAN, V15, P493, DOI 10.1007/s00534-007-1312-8
   Venook AP, 2010, ONCOLOGIST, V15, P5, DOI 10.1634/theoncologist.2010-S4-05
   YUKI K, 1990, CANCER-AM CANCER SOC, V66, P2174, DOI 10.1002/1097-0142(19901115)66:10<2174::AID-CNCR2820661022>3.0.CO;2-A
NR 21
TC 22
Z9 23
U1 0
U2 6
PU LIPPINCOTT WILLIAMS & WILKINS
PI PHILADELPHIA
PA TWO COMMERCE SQ, 2001 MARKET ST, PHILADELPHIA, PA 19103 USA
SN 0025-7974
EI 1536-5964
J9 MEDICINE
JI Medicine (Baltimore)
PD AUG
PY 2015
VL 94
IS 32
AR e1331
DI 10.1097/MD.0000000000001331
PG 7
WC Medicine, General & Internal
WE Science Citation Index Expanded (SCI-EXPANDED)
SC General & Internal Medicine
GA CS6RJ
UT WOS:000362208600001
PM 26266378
OA Green Published, gold
DA 2022-05-02
ER

PT J
AU Sheng, X
   Ji, Y
   Ren, GP
   Lu, CL
   Yun, JP
   Chen, LH
   Meng, B
   Qu, LJ
   Duan, GJ
   Sun, Q
   Ye, XQ
   Li, SS
   Yang, J
   Liao, B
   Wang, ZB
   Zhou, JH
   Sun, Y
   Qiu, XS
   Wang, L
   Li, ZS
   Chen, J
   Xia, CY
   He, S
   Li, CY
   Xu, EW
   Geng, JS
   Pan, C
   Kuang, D
   Qin, R
   Guan, HW
   Wang, ZD
   Li, LX
   Zhang, X
   Wang, H
   Zhao, Q
   Wei, B
   Zhang, WJ
   Ling, SP
   Du, X
   Cong, WM
AF Sheng, Xia
   Ji, Yuan
   Ren, Guo-Ping
   Lu, Chang-Li
   Yun, Jing-Ping
   Chen, Li-Hong
   Meng, Bin
   Qu, Li-Juan
   Duan, Guang-Jie
   Sun, Qing
   Ye, Xin-Qing
   Li, Shan-Shan
   Yang, Jing
   Liao, Bing
   Wang, Zhan-Bo
   Zhou, Jian-Hua
   Sun, Yu
   Qiu, Xue-Shan
   Wang, Lei
   Li, Zeng-Shan
   Chen, Jun
   Xia, Chun-Yan
   He, Song
   Li, Chuan-Ying
   Xu, En-Wei
   Geng, Jing-Shu
   Pan, Chao
   Kuang, Dong
   Qin, Rong
   Guan, Hong-Wei
   Wang, Zhan-Dong
   Li, Li-Xing
   Zhang, Xi
   Wang, Han
   Zhao, Qian
   Wei, Bo
   Zhang, Wu-Jian
   Ling, Shao-Ping
   Du, Xiang
   Cong, Wen-Ming
CA Liver Canc Pathology Grp China LCP
TI A standardized pathological proposal for evaluating microvascular
   invasion of hepatocellular carcinoma: a multicenter study by LCPGC
SO HEPATOLOGY INTERNATIONAL
LA English
DT Article
DE Hepatocellular carcinoma; Sampling; Microvascular invasion; Grading;
   Recurrence; Prognosis
ID PRACTICE GUIDELINES; EARLY-STAGE; RESECTION; OUTCOMES;
   CHEMOEMBOLIZATION; RECURRENCE; MANAGEMENT; PREDICTOR; PROGNOSIS;
   DIAGNOSIS
AB Background and aims Microvascular invasion (MVI) is a key pathological factor that severely affects the postoperative prognosis of patients with hepatocellular carcinoma (HCC). However, no MVI classification schemes based on standardized gross sampling protocols of HCC are available at present. Methods 119 HCC specimens were sampled at multiple sites (3-, 7-, and 13 points) for the optimum MVI detection rate. 16,144 resected HCCs were graded as M0, M1 or M2 by adopting three-tiered MVI grading (MVI-TTG) scheme based on the seven-point sampling protocol (SPSP). Survival analyses were performed on 2573 patients to explore the advantages of MVI-TTG. Results The MVI detection rate determined by SPSP was significantly higher than that determined by the 3-point sampling method (34.5% vs. 47.1%, p = 0.048), but was similar to that determined by the 13-point sampling method (47.1% vs. 51.3%, p = 0.517). Among 16,144 resected HCCs, the proportions of M0, M1 and M2 specimens according to SPSP were 53.4%, 26.2% and 20.4%, respectively. Postoperative survival analysis in 2573 HCC patients showed that the 3-year recurrence rates in M0, M1 and M2 MVI groups were 62.5%, 71.6% and 86.1%, respectively (p < 0.001), and the corresponding 3-year overall survival (OS) rates were 94.1%, 87.5% and 67.0%, respectively (p < 0.001). M1 grade was associated with early recurrence, while M2 grade was associated with both early and late recurrence. MVI-TTG had a larger area under the curve and net benefit rate than the two-tiered MVI grading scheme for predicting time to recurrence and OS. Conclusions SPSP is a practical method to balance the efficacy of sampling numbers and MVI detection rates. MVI-TTG based on SPSP is a better prognostic predictor than the two-tiered MVI scheme. The combined use of SPSP and MVI-TTG is recommended for the routine pathological diagnosis of HCC.
C1 [Sheng, Xia; Wang, Han; Zhao, Qian; Cong, Wen-Ming] Second Mil Med Univ, Eastern Hepatobiliary Surg Hosp, Dept Pathol, 225 Changhai Rd, Shanghai 200438, Peoples R China.
   [Ji, Yuan] Fudan Univ, Zhongshan Hosp, Dept Pathol, Shanghai, Peoples R China.
   [Ren, Guo-Ping] Zhejiang Univ, Affiliated Hosp 1, Sch Med, Dept Pathol, Hangzhou, Peoples R China.
   [Lu, Chang-Li] Sichuan Univ, West China Hosp, Dept Pathol, Chengdu, Peoples R China.
   [Yun, Jing-Ping] Sun Yat Sen Univ, Dept Pathol, Canc Ctr, Guangzhou, Peoples R China.
   [Chen, Li-Hong] Fujian Med Univ, Mengchao Hepatobiliary Hosp, Dept Pathol, Fuzhou, Peoples R China.
   [Meng, Bin] Tianjin Med Univ Canc Inst & Hosp, Dept Pathol, Tianjin, Peoples R China.
   [Qu, Li-Juan] PLA, Hosp Joint Logist Support Force 900, Dept Pathol, Fuzhou, Peoples R China.
   [Duan, Guang-Jie] Southwest Hosp, Inst Pathol, Chongqing, Peoples R China.
   [Duan, Guang-Jie] Southwest Hosp, Southwest Canc Ctr, Chongqing, Peoples R China.
   [Sun, Qing] Shandong First Med Univ, Affiliated Hosp 1, Dept Pathol, Jinan, Peoples R China.
   [Ye, Xin-Qing] Guangxi Med Univ, Affiliated Tumor Hosp, Dept Pathol, Nanning, Peoples R China.
   [Li, Shan-Shan] Zhengzhou Univ, Affiliated Hosp 1, Dept Pathol, Zhengzhou, Peoples R China.
   [Yang, Jing] Guangzhou First Peoples Hosp, Dept Pathol, Guangzhou, Peoples R China.
   [Liao, Bing] Sun Yat Sen Univ, Affiliated Hosp 1, Dept Pathol, Guangzhou, Peoples R China.
   [Wang, Zhan-Bo] Peoples Liberat Army, Gen Hosp, Dept Pathol, Beijing, Peoples R China.
   [Zhou, Jian-Hua] Cent South Univ, Xiangya Hosp, Dept Pathol, Changsha, Peoples R China.
   [Sun, Yu] Peking Univ Canc Hosp & Inst, Dept Pathol, Beijing, Peoples R China.
   [Qiu, Xue-Shan] China Med Univ, Hosp 1, Dept Pathol, Shenyang, Peoples R China.
   [Wang, Lei; Du, Xiang] Fudan Univ, Shanghai Canc Ctr, Dept Pathol, 270 Dong An Rd, Shanghai 200032, Peoples R China.
   [Li, Zeng-Shan] Fourth Mil Med Univ, Xijing Hosp, Dept Pathol, Xian, Peoples R China.
   [Chen, Jun] Nanjing Drum Tower Hosp, Dept Pathol, Nanjing, Peoples R China.
   [Xia, Chun-Yan] Changzheng Hosp, Dept Pathol, Shanghai, Peoples R China.
   [He, Song] Nantong Univ, Affiliated Canc Hosp, Dept Pathol, Nantong, Peoples R China.
   [Li, Chuan-Ying] Univ Sci & Technol China, Affiliated Hosp 1, Dept Pathol, Hefei, Peoples R China.
   [Xu, En-Wei] Shanxi Canc Hosp, Dept Pathol, Taiyuan, Peoples R China.
   [Geng, Jing-Shu] Harbin Med Univ, Canc Hosp, Dept Pathol, Harbin, Peoples R China.
   [Pan, Chao] Xiamen Univ, Zhongshan Hosp, Dept Pathol, Xiamen, Peoples R China.
   [Kuang, Dong] Huazhong Univ Sci & Technol, Tongji Hosp, Inst Pathol, Wuhan, Peoples R China.
   [Qin, Rong] Anhui Med Univ, Hosp 2, Dept Pathol, Hefei, Peoples R China.
   [Guan, Hong-Wei] Dalian Med Univ, First Affiliated Hosp 1, Dept Pathol, Dalian, Peoples R China.
   [Wang, Zhan-Dong] Xuzhou Canc Hosp, Dept Pathol, Xuzhou, Jiangsu, Peoples R China.
   [Li, Li-Xing; Zhang, Xi; Wei, Bo; Zhang, Wu-Jian; Ling, Shao-Ping] Genome Wisdom Inst, 67 North Fourth Ring West Rd, Beijing 100800, Peoples R China.
RP Cong, WM (corresponding author), Second Mil Med Univ, Eastern Hepatobiliary Surg Hosp, Dept Pathol, 225 Changhai Rd, Shanghai 200438, Peoples R China.; Du, X (corresponding author), Fudan Univ, Shanghai Canc Ctr, Dept Pathol, 270 Dong An Rd, Shanghai 200032, Peoples R China.; Ling, SP (corresponding author), Genome Wisdom Inst, 67 North Fourth Ring West Rd, Beijing 100800, Peoples R China.
EM frank.ling@genowis.com; dx2008cn@163.com; wmcong@smmu.edu.cn
FU National Natural Science Foundation of ChinaNational Natural Science
   Foundation of China (NSFC) [81472278]; Funds for Creative Research
   Groups of National Natural Science Foundation of China [81521091];
   National Key R&D Program of China [2016YFC0902400]
FX This work is supported by National Natural Science Foundation of China
   (Grant No. 81472278), Funds for Creative Research Groups of National
   Natural Science Foundation of China (Grant No. 81521091), and National
   Key R&D Program of China (Grant No. 2016YFC0902400).
CR Bray F, 2018, CA-CANCER J CLIN, V68, P394, DOI 10.3322/caac.21492
   Chan AWH, 2018, J HEPATOL, V69, P1284, DOI 10.1016/j.jhep.2018.08.027
   Chen WQ, 2016, CA-CANCER J CLIN, V66, P115, DOI 10.3322/caac.21338
   Chen ZH, 2019, HPB, V21, P935, DOI 10.1016/j.hpb.2019.02.003
   Cong WM, 2016, WORLD J GASTROENTERO, V22, P9279, DOI 10.3748/wjg.v22.i42.9279
   Cong WM, 2017, SPRINGER SINGAPORE
   Du M, 2014, BMC CANCER, V14, DOI 10.1186/1471-2407-14-38
   Erstad DJ, 2019, ANN SURG ONCOL, V26, P1474, DOI 10.1245/s10434-019-07227-9
   European Association for the Study of the Liver. Electronic address: easloffice@easloffice.eu, 2019, J Hepatol, V70, P817, DOI 10.1016/j.jhep.2019.01.020
   Feng LH, 2017, J CANCER RES CLIN, V143, P293, DOI 10.1007/s00432-016-2286-1
   Fujita N, 2011, HUM PATHOL, V42, P1531, DOI 10.1016/j.humpath.2010.12.016
   Gill US, 2018, GUT, V67, P767, DOI 10.1136/gutjnl-2017-314873
   Heimbach JK, 2018, HEPATOLOGY, V67, P358, DOI 10.1002/hep.29086
   Hidaka M, 2020, ANN SURG, V271, P339, DOI 10.1097/SLA.0000000000002981
   Hu HT, 2018, WORLD J SURG ONCOL, V16, DOI 10.1186/s12957-018-1347-0
   Huo TI, 2018, J HEPATOL, V68, P862, DOI 10.1016/j.jhep.2017.11.041
   Imai K, 2018, ANTICANCER RES, V38, P1053, DOI 10.21873/anticanres.12322
   Islami F, 2017, CA-CANCER J CLIN, V67, P273, DOI 10.3322/caac.21402
   Li Z, 2018, JAMA SURG, V153, DOI 10.1001/jamasurg.2018.2721
   Lim KC, 2011, ANN SURG, V254, P108, DOI 10.1097/SLA.0b013e31821ad884
   Murff HJ, 2011, JAMA-J AM MED ASSOC, V306, P848, DOI 10.1001/jama.2011.1204
   Nadkarni PM, 2011, J AM MED INFORM ASSN, V18, P544, DOI 10.1136/amiajnl-2011-000464
   Njei B, 2015, HEPATOLOGY, V61, P191, DOI 10.1002/hep.27388
   Omata M, 2017, HEPATOL INT, V11, P317, DOI 10.1007/s12072-017-9799-9
   Park NH, 2001, J CLIN GASTROENTEROL, V33, P397, DOI 10.1097/00004836-200111000-00011
   Pons E, 2016, RADIOLOGY, V279, P329, DOI 10.1148/radiol.16142770
   Rastogi A, 2018, WORLD J GASTROENTERO, V24, P4000, DOI 10.3748/wjg.v24.i35.4000
   Ratziu V, 2007, ALIMENT PHARM THER, V26, P821, DOI 10.1111/j.1365-2036.2007.03425.x
   Roayaie S, 2009, GASTROENTEROLOGY, V137, P850, DOI 10.1053/j.gastro.2009.06.003
   Sherman M, 2008, NEW ENGL J MED, V359, P2045, DOI 10.1056/NEJMe0807581
   Sumie S, 2008, ANN SURG ONCOL, V15, P1375, DOI 10.1245/s10434-008-9846-9
   Sumie S, 2014, ANN SURG ONCOL, V21, P1002, DOI 10.1245/s10434-013-3376-9
   Torbenson MS., 2003, SURG PATHOLOGY DISSE, P76
   Toyosaka A, 1996, HPB Surg, V10, P97, DOI 10.1155/1996/75210
   Wang B, 2013, J AM COLL SURGEONS, V217, P1054, DOI 10.1016/j.jamcollsurg.2013.07.402
   Wang H, 2020, J GASTROINTEST SURG, V24, P2737, DOI 10.1007/s11605-019-04251-8
   Wang H, 2019, ANN TRANSL MED, V7, DOI 10.21037/atm.2019.08.114
   Wang H, 2018, HEPATOBIL SURG NUTR, V7, P418, DOI 10.21037/hbsn.2018.09.05
   Wang H, 2019, HEPATOL RES, V49, P344, DOI 10.1111/hepr.13241
   Wang LM, 2017, ONCOTARGET, V8, P79971, DOI 10.18632/oncotarget.20402
   Wang Z, 2018, CLIN CANCER RES, V24, P2074, DOI 10.1158/1078-0432.CCR-17-2899
   Wei W, 2018, CANCER COMMUN, V38, DOI 10.1186/s40880-018-0331-y
   Xiao H, 2019, AM J TRANSL RES, V11, P1864
   Yang PH, 2019, SURGERY, V165, P721, DOI 10.1016/j.surg.2018.09.016
   Yim WW, 2016, JAMA ONCOL, V2, P797, DOI 10.1001/jamaoncol.2016.0213
   Yoo B, 2018, FRONT ONCOL, V8, DOI 10.3389/fonc.2018.00258
   Zhang YF, 2020, FRONT MED-LAUSANNE, V7, DOI 10.3389/fmed.2020.00005
   Zheng RS, 2018, CHINESE J CANCER RES, V30, P571, DOI 10.21147/j.issn.1000-9604.2018.06.01
   Zhou MG, 2019, LANCET, V394, P1145, DOI 10.1016/S0140-6736(19)30427-1
   Zhou XD, 2009, J CANCER RES CLIN, V135, P1067, DOI 10.1007/s00432-009-0546-z
NR 50
TC 11
Z9 11
U1 5
U2 12
PU SPRINGER
PI NEW YORK
PA ONE NEW YORK PLAZA, SUITE 4600, NEW YORK, NY, UNITED STATES
SN 1936-0533
EI 1936-0541
J9 HEPATOL INT
JI Hepatol. Int.
PD DEC
PY 2020
VL 14
IS 6
BP 1034
EP 1047
DI 10.1007/s12072-020-10111-4
EA DEC 2020
PG 14
WC Gastroenterology & Hepatology
WE Science Citation Index Expanded (SCI-EXPANDED)
SC Gastroenterology & Hepatology
GA PR7KE
UT WOS:000603305500001
PM 33369707
DA 2022-05-02
ER

PT J
AU Kim, TM
   Lee, JM
   Yoon, JH
   Joo, I
   Park, SJ
   Jeon, SK
   Schmidt, B
   Martin, S
AF Kim, Taek Min
   Lee, Jeong Min
   Yoon, Jeong Hee
   Joo, Ijin
   Park, Sae-Jin
   Jeon, Sun Kyung
   Schmidt, Bernhard
   Martin, Sedlmair
TI Prediction of microvascular invasion of hepatocellular carcinoma: value
   of volumetric iodine quantification using preoperative dual-energy
   computed tomography
SO CANCER IMAGING
LA English
DT Article
DE Hepatocellular carcinoma; Microvascular invasion; Dual-energy CT;
   Peritumoral enhancement; Iodine quantification; Iodine concentration
ID LIVER-TRANSPLANTATION; ENHANCED MR; CT; SEGMENTATION; RECURRENCE; CANCER
AB Background To investigate the potential value of volumetric iodine quantification using preoperative dual-energy computed tomography (DECT) for predicting microvascular invasion (MVI) of hepatocellular carcinoma (HCC). Methods This retrospective study included patients with single HCC treated through surgical resection who underwent preoperative DECT. Quantitative DECT features, including normalized iodine concentration (NIC) to the aorta and mixed-energy CT attenuation value in the arterial phase, were three-dimensionally measured for peritumoral and intratumoral regions: (i) layer-by-layer analysis for peritumoral layers (outer layers 1 and 2; numbered in close order from the tumor boundary) and intratumoral layers (inner layers 1 and 2) with 2-mm layer thickness and (ii) volume of interest (VOI)-based analysis with different volume coverage (tumor itself; VOIO1, tumor plus outer layer 1; VOIO2, tumor plus outer layers 1 and 2; VOII1, tumor minus inner layer 1; VOII2, tumor minus inner layers 1 and 2). In addition, qualitative CT features, including peritumoral enhancement and tumor margin, were assessed. Qualitative and quantitative CT features were compared between HCC patients with and without MVI. Diagnostic performance of DECT parameters of layers and VOIs was assessed using receiver operating characteristic curve analysis. Results A total of 36 patients (24 men, mean age 59.9 +/- 8.5 years) with MVI (n = 14) and without MVI (n = 22) were included. HCCs with MVI showed significantly higher NICs of outer layer 1, outer layer 2, VOIO1, and VOI(O2)than those without MVI (P = 0.01, 0.04, 0.02, 0.02, respectively). Among the NICs of layers and VOIs, the highest area under the curve was obtained in outer layer 1 (0.747). Qualitative features, including peritumoral enhancement and tumor margin, and the mean CT attenuation of each layer and each VOI were not significantly different between HCCs with and without MVI (bothP > 0.05). Conclusions Volumetric iodine quantification of peritumoral and intratumoral regions in arterial phase using DECT may help predict the MVI of HCC.
C1 [Kim, Taek Min; Lee, Jeong Min; Yoon, Jeong Hee; Joo, Ijin; Park, Sae-Jin; Jeon, Sun Kyung] Seoul Natl Univ Hosp, Dept Radiol, Seoul, South Korea.
   [Kim, Taek Min; Lee, Jeong Min; Yoon, Jeong Hee; Joo, Ijin; Park, Sae-Jin; Jeon, Sun Kyung] Seoul Natl Univ, Coll Med, Dept Radiol, Seoul, South Korea.
   [Lee, Jeong Min] Seoul Natl Univ, Med Res Ctr, Inst Radiat Med, Seoul, South Korea.
   [Schmidt, Bernhard; Martin, Sedlmair] Siemens Healthineers, Res & Dev Dept, Forchheim, Germany.
RP Lee, JM (corresponding author), Seoul Natl Univ Hosp, Dept Radiol, Seoul, South Korea.; Lee, JM (corresponding author), Seoul Natl Univ, Coll Med, Dept Radiol, Seoul, South Korea.
EM jmlshy2000@gmail.com
RI Yoon, Jeong Hee/ABA-5127-2021
OI Yoon, Jeong Hee/0000-0002-9925-9973; Lee, Jeong Min/0000-0003-0561-8777;
   Kim, Taek Min/0000-0001-6915-8795
CR AGRAWAL MD, 2014, RADIOGRAPHICS, V0034, P00589
   AHN SY, 2015, ABDOM IMAGING, V0040, P00843, DOI DOI 10.1007/S00261-014-0256-0
   AN C, 2015, RADIOLOGY, V0276, P00433, DOI DOI 10.1148/RADIOL.15142394
   ARIIZUMI S, 2011, J HEPATO BIL PAN SCI, V0018, P00575, DOI DOI 10.1007/S00534-010-0369-Y
   BAXA J, 2016, EUR RADIOL, V0026, P02828, DOI DOI 10.1007/S00330-015-4092-6
   BRUIX J, 2014, GUT, V0063, P00844, DOI DOI 10.1136/GUTJNL-2013-306627
   CHOU C, 2014, AM J ROENTGENOL, V0203, pW253, DOI DOI 10.2214/AJR.13.10595
   CHOU CT, 2012, BRIT J RADIOL, V0085, P00778, DOI DOI 10.1259/BJR/65897774
   DECECCO CN, 2012, AM J ROENTGENOL S, V0199, pS  98, DOI DOI 10.2214/AJR.12.9207
   GOO HW, 2017, KOREAN J RADIOL, V0018, P00555, DOI DOI 10.3348/KJR.2017.18.4.555
   GULBERG V, 2002, HEPATOLOGY, V0035, P00630
   HERMOYE L, 2005, RADIOLOGY, V0234, P00171, DOI DOI 10.1148/RADIOL.2341031801
   HEYE T, 2013, RADIOLOGY, V0266, P00812, DOI DOI 10.1148/RADIOL.12120255
   IMAMURA H, 2003, J HEPATOL, V0038, P00200, DOI DOI 10.1016/S0168-8278(02)00360-4
   KIM JH, 2019, KOREAN J RADIOL, V0020, P01019, DOI DOI 10.3348/KJR.2018.0636
   LLOVET JM, 2005, SEMIN LIVER DIS, V0025, P00181
   LV P, 2011, RADIOLOGY, V0259, P00720, DOI DOI 10.1148/RADIOL.11101425
   MATSUI O, 2011, ABDOM IMAGING, V0036, P00264, DOI DOI 10.1007/S00261-011-9685-1
   NISHIE A, 2008, AM J ROENTGENOL, V0190, P00081, DOI DOI 10.2214/AJR.07.2810
   OMATA M, 2017, HEPATOL INT, V0011, P00317, DOI DOI 10.1007/S12072-017-9799-9
   Park YN, 1999, KOREAN J PATHOL, V33, P337
   RENZULLI M, 2016, RADIOLOGY, V0279, P00432, DOI DOI 10.1148/RADIOL.2015150998
   RICHTER S, 2000, AM J PHYSIOL GASTR L, V0279, pG 454
   SCHOLTEN ET, 2015, EUR RADIOL, V0025, P00488, DOI DOI 10.1007/S00330-014-3427-Z
   SEGAL E, 2007, NAT BIOTECHNOL, V0025, P00675, DOI DOI 10.1038/NBT1306
   VANBEERS BE, 2001, AM J ROENTGENOL, V0176, P00667
   VELAZQUEZ ER, 2012, RADIOTHER ONCOL, V0105, P00167, DOI DOI 10.1016/J.RADONC.2012.09.023
   XU X, 2019, J HEPATOL, V0070, P01133, DOI DOI 10.1016/J.JHEP.2019.02.023
   YANG CB, 2017, EUR J RADIOL, V0095, P00222, DOI DOI 10.1016/J.EJRAD.2017.08.022
   ZIMMERMAN MA, 2008, ARCH SURG CHICAGO, V0143, P00182
NR 30
TC 3
Z9 4
U1 1
U2 5
PU BMC
PI LONDON
PA CAMPUS, 4 CRINAN ST, LONDON N1 9XW, ENGLAND
SN 1740-5025
EI 1470-7330
J9 CANCER IMAGING
JI Cancer Imaging
PD AUG 18
PY 2020
VL 20
IS 1
AR 60
DI 10.1186/s40644-020-00338-7
PG 11
WC Oncology; Radiology, Nuclear Medicine & Medical Imaging
WE Science Citation Index Expanded (SCI-EXPANDED)
SC Oncology; Radiology, Nuclear Medicine & Medical Imaging
GA NI3QN
UT WOS:000565270900001
PM 32811570
OA gold, Green Published
DA 2022-05-02
ER

PT J
AU Liu, SC
   Lai, J
   Huang, JY
   Cho, CF
   Lee, PH
   Lu, MH
   Yeh, CC
   Yu, JX
   Lin, WC
AF Liu, Shu-Cheng
   Lai, Jesyin
   Huang, Jhao-Yu
   Cho, Chia-Fong
   Lee, Pei Hua
   Lu, Min-Hsuan
   Yeh, Chun-Chieh
   Yu, Jiaxin
   Lin, Wei-Ching
TI Predicting microvascular invasion in hepatocellular carcinoma: a deep
   learning model validated across hospitals
SO CANCER IMAGING
LA English
DT Article
DE Hepatocellular carcinoma; Microvascular invasion; Deep learning;
   External validation
ID LIVER-TRANSPLANTATION; RADIOMICS; RECURRENCE; RESECTION; RISK; NOMOGRAM;
   CANCER; IMAGES; SYSTEM
AB Background The accuracy of estimating microvascular invasion (MVI) preoperatively in hepatocellular carcinoma (HCC) by clinical observers is low. Most recent studies constructed MVI predictive models utilizing radiological and/or radiomics features extracted from computed tomography (CT) images. These methods, however, rely heavily on human experiences and require manual tumor contouring. We developed a deep learning-based framework for preoperative MVI prediction by using CT images of arterial phase (AP) with simple tumor labeling and without the need of manual feature extraction. The model was further validated on CT images that were originally scanned at multiple different hospitals. Methods CT images of AP were acquired for 309 patients from China Medical University Hospital (CMUH). Images of 164 patients, who took their CT scanning at 54 different hospitals but were referred to CMUH, were also collected. Deep learning (ResNet-18) and machine learning (support vector machine) models were constructed with AP images and/or patients' clinical factors (CFs), and their performance was compared systematically. All models were independently evaluated on two patient cohorts: validation set (within CMUH) and external set (other hospitals). Subsequently, explainability of the best model was visualized using gradient-weighted class activation map (Grad-CAM). Results The ResNet-18 model built with AP images and patients' clinical factors was superior than other models achieving a highest AUC of 0.845. When evaluating on the external set, the model produced an AUC of 0.777, approaching its performance on the validation set. Model interpretation with Grad-CAM revealed that MVI relevant imaging features on CT images were captured and learned by the ResNet-18 model. Conclusions This framework provide evidence showing the generalizability and robustness of ResNet-18 in predicting MVI using CT images of AP scanned at multiple different hospitals. Attention heatmaps obtained from model explainability further confirmed that ResNet-18 focused on imaging features on CT overlapping with the conditions used by radiologists to estimate MVI clinically.
C1 [Liu, Shu-Cheng; Lai, Jesyin; Huang, Jhao-Yu; Cho, Chia-Fong; Lu, Min-Hsuan; Yu, Jiaxin; Lin, Wei-Ching] China Med Univ Hosp, AI Innovat Ctr, Taichung, Taiwan.
   [Lee, Pei Hua; Lin, Wei-Ching] China Med Univ Hosp, Dept Med Imaging, Taichung, Taiwan.
   [Yeh, Chun-Chieh] China Med Univ Hosp, Organ Transplantat Ctr, Dept Surg, Taichung, Taiwan.
   [Yeh, Chun-Chieh] China Med Univ, Sch Med, Dept Med, Taichung, Taiwan.
   [Yeh, Chun-Chieh] Asia Univ Hosp, Dept Surg, Taichung 41354, Taiwan.
   [Lin, Wei-Ching] China Med Univ, Sch Med, Dept Biomed Imaging & Radiol Sci, Taichung, Taiwan.
RP Yu, JX; Lin, WC (corresponding author), China Med Univ Hosp, AI Innovat Ctr, Taichung, Taiwan.; Lin, WC (corresponding author), China Med Univ Hosp, Dept Med Imaging, Taichung, Taiwan.; Lin, WC (corresponding author), China Med Univ, Sch Med, Dept Biomed Imaging & Radiol Sci, Taichung, Taiwan.
EM jiaxin.yu@mail.cmuh.org.tw; saynorec@yahoo.com.tw
OI Yu, Jiaxin/0000-0002-9491-9020
CR Aerts HJWL, 2014, NAT COMMUN, V5, DOI 10.1038/ncomms5006
   Banerjee S, 2015, HEPATOLOGY, V62, P792, DOI 10.1002/hep.27877
   Cong WM, 2016, WORLD J GASTROENTERO, V22, P9279, DOI 10.3748/wjg.v22.i42.9279
   D'Amico F, 2009, LIVER TRANSPLANT, V15, P1278, DOI 10.1002/lt.21842
   Erstad DJ, 2019, ANN SURG ONCOL, V26, P1474, DOI 10.1245/s10434-019-07227-9
   Feng LH, 2017, J CANCER RES CLIN, V143, P293, DOI 10.1007/s00432-016-2286-1
   Ferlay J, 2010, INT J CANCER, V127, P2893, DOI 10.1002/ijc.25516
   Gillies RJ, 2016, RADIOLOGY, V278, P563, DOI 10.1148/radiol.2015151169
   Han GH, 2019, FUTURE GENER COMP SY, V99, P558, DOI 10.1016/j.future.2019.05.009
   Han S, 2017, PHYS MED BIOL, V62, P7714, DOI 10.1088/1361-6560/aa82ec
   He KM, 2016, PROC CVPR IEEE, P770, DOI 10.1109/CVPR.2016.90
   Huang Gao, 2018, DENSELY CONNECTED CO
   Jiang HY, 2018, IEEE J BIOMED HEALTH, V22, P1227, DOI 10.1109/JBHI.2017.2725903
   Jiang YQ, 2021, J CANCER RES CLIN, V147, P821, DOI 10.1007/s00432-020-03366-9
   Kumar V, 2012, MAGN RESON IMAGING, V30, P1234, DOI 10.1016/j.mri.2012.06.010
   Lambin P, 2017, NAT REV CLIN ONCOL, V14, P749, DOI 10.1038/nrclinonc.2017.141
   Lei ZQ, 2016, JAMA SURG, V151, P356, DOI 10.1001/jamasurg.2015.4257
   Ma XH, 2019, EUR RADIOL, V29, P3595, DOI 10.1007/s00330-018-5985-y
   Mazzaferro V, 2009, LANCET ONCOL, V10, P35, DOI 10.1016/S1470-2045(08)70284-5
   Ni M, 2019, CANCER IMAGING, V19, DOI 10.1186/s40644-019-0249-x
   Nie P, 2021, ACAD RADIOL, V28, P799, DOI 10.1016/j.acra.2020.04.027
   Ozkaya U, 2020, BIG DATA ANAL ARTIFI, P281, DOI 10.1007/978-3-030-55258-9_ 17
   Peng J, 2020, EUR RADIOL, V30, P413, DOI 10.1007/s00330-019-06318-1
   Peng J, 2018, DIAGN INTERV RADIOL, V24, P121, DOI 10.5152/dir.2018.17467
   Roayaie S, 2009, GASTROENTEROLOGY, V137, P850, DOI 10.1053/j.gastro.2009.06.003
   Rodriguez-Peralvarez M, 2013, ANN SURG ONCOL, V20, P325, DOI 10.1245/s10434-012-2513-1
   Segal E, 2007, NAT BIOTECHNOL, V25, P675, DOI 10.1038/nbt1306
   Selvaraju RR, 2020, INT J COMPUT VISION, V128, P336, DOI 10.1007/s11263-019-01228-7
   Shah SA, 2007, SURGERY, V141, P330, DOI 10.1016/j.surg.2006.06.028
   Simonyan K., 2014, INT C LEARN REPRESEN
   Singh A, 2020, J IMAGING, V6, DOI 10.3390/jimaging6060052
   Sun WC, 2017, ONCOTARGET, V8, P104571, DOI 10.18632/oncotarget.21604
   Wang WB, 2019, IEEE ENG MED BIO, P4881, DOI 10.1109/EMBC.2019.8856356
   Xie HT, 2019, PATTERN RECOGN, V85, P109, DOI 10.1016/j.patcog.2018.07.031
   Xie SN, 2017, PROC CVPR IEEE, P5987, DOI 10.1109/CVPR.2017.634
   Xu Q, 2014, BIOMED ENG ONLINE, V13, DOI 10.1186/1475-925X-13-114
   Xu X, 2019, J HEPATOL, V70, P1133, DOI 10.1016/j.jhep.2019.02.023
   Zimmerman MA, 2008, ARCH SURG-CHICAGO, V143, P182, DOI 10.1001/archsurg.2007.39
NR 38
TC 0
Z9 0
U1 5
U2 5
PU BMC
PI LONDON
PA CAMPUS, 4 CRINAN ST, LONDON N1 9XW, ENGLAND
SN 1740-5025
EI 1470-7330
J9 CANCER IMAGING
JI Cancer Imaging
PD OCT 9
PY 2021
VL 21
IS 1
AR 56
DI 10.1186/s40644-021-00425-3
PG 16
WC Oncology; Radiology, Nuclear Medicine & Medical Imaging
WE Science Citation Index Expanded (SCI-EXPANDED)
SC Oncology; Radiology, Nuclear Medicine & Medical Imaging
GA WD8LO
UT WOS:000705186500001
PM 34627393
OA Green Published, gold
DA 2022-05-02
ER

PT J
AU Dumitra, TC
   Dumitra, S
   Metrakos, PP
   Barkun, JS
   Chaudhury, P
   Nes, MD
   Paraskevas, S
   Hassanain, M
   Tchervenkov, JI
AF Dumitra, Teodora C.
   Dumitra, Sinziana
   Metrakos, Peter P.
   Barkun, Jeffrey S.
   Chaudhury, Prosanto
   Nes, Marc Desche
   Paraskevas, Steven
   Hassanain, Mazen
   Tchervenkov, Jean I.
TI Pretransplantation alpha-Fetoprotein Slope and Milan Criteria: Strong
   Predictors of Hepatocellular Carcinoma Recurrence After Transplantation
SO TRANSPLANTATION
LA English
DT Article
DE alpha-Fetoprotein slope; Hepatocellular carcinoma; Liver
   transplantation; Recurrence
ID UNIVERSITY PROGNOSTIC INDEX; LIVER-TRANSPLANTATION; CIRRHOTIC-PATIENTS;
   IMPACT; RESECTION; SURVIVAL; GRADE
AB Background. Hepatocellular carcinoma (HCC) is a major cause of orthotropic liver transplantations (OLT). However, tumor recurrence remains a concern. Our group has shown that a rising natural alpha-fetoprotein (AFP) slope (NAS) correlates with tumor characteristics. We want to assess if a rising NAS predicts tumor recurrence.
   Methods. We reviewed first OLT for HCC (n=144) at our center from 1992 to 2010. Patients with less than two AFP values before treatment were excluded (n=52). A rising NAS (>0.1 mu g/L/day) was found in 28 patients whereas 64 presented a stable or dropping NAS. Demographics, pre-OLT therapy, and tumor characteristics were collected. Statistical analysis was performed using ANOVA, chi-square or Fisher's test, and logistic regression for recurrence after OLT.
   Results. Demographics were similar among the recurrence (n=12) and nonrecurrence (n=80) groups. Patients who recurred received more treatment (P=0.017), had a higher number of lesions (P=0.025), a greater total tumor size (P=0.001), and a higher incidence of microvascular invasion (P=0.013). More patients exceeded the Milan criteria (75.0% vs. 31.3%, odds ratio [OR] 6.60, 95% confidence interval [CI] 1.45-4.05, P=0.008) and had a rising NAS (58.3% vs. 26.3%, OR 3.20, 95% CI 1.11-9.22, P=0.024) among the recurrence group. NAS was also a strong predictor of microvascular invasion (P=0.040). After correcting for age and sex, both a rising NAS (OR 3.98, 95% CI 1.01-15.81, P=0.039) and nonadherence to Milan criteria (OR 5.69, 95% CI 1.14-28.38, P=0.034) were strong predictors of recurrence after OLT.
   Conclusion. The NAS is a predictor of microvascular invasion, a finding exclusive to pathology and in itself a predictor of HCC recurrence after OLT. The NAS and Milan criteria are good predictors of recurrence. These results encourage a frequent monitoring of AFP variations before OLT.
C1 [Tchervenkov, Jean I.] Royal Victoria Hosp, Montreal, PQ H3A 1A1, Canada.
   McGill Univ, Ctr Hlth, Multiorgan Transplant Program, Montreal, PQ H3A 1A1, Canada.
RP Tchervenkov, JI (corresponding author), Royal Victoria Hosp, 687 Pine Ave W,Room S10-26, Montreal, PQ H3A 1A1, Canada.
EM jean.tchervenkov@muhc.mcgill.ca
RI Hassanain, Mazen/C-7256-2011
OI Hassanain, Mazen/0000-0002-2441-5142; Dumitra,
   Sinziana/0000-0002-8129-6952
FU Astellas, CanadaAstellas Pharmaceuticals; McGill University
FX This study was presented at the XXIVth International Congress of the
   Transplantation Society in Berlin, Germany, 2012. The McGill University
   Health Center database is supported by means of an unrestricted grand by
   Astellas, Canada and the Avrith Liver Transplant Fund of McGill
   University. The authors thank Dr. Rose Djiana, the biochemistry expert,
   and Myriam Fernandez, the database coordinator, for their support.
CR Chan SL, 2011, J GASTROEN HEPATOL, V26, P340, DOI 10.1111/j.1440-1746.2010.06329.x
   Chau Gar-Yang, 2003, Surg Oncol Clin N Am, V12, P25, DOI 10.1016/S1055-3207(02)00077-7
   Chau GY, 2003, SURG ONCOL CLIN N AM, V12, pviii
   Chen CH, 2008, HEPATO-GASTROENTEROL, V55, P1423
   Chevret S, 1999, J HEPATOL, V31, P133, DOI 10.1016/S0168-8278(99)80173-1
   Clavien PA, 2012, LANCET ONCOL, V13, pE11, DOI 10.1016/S1470-2045(11)70175-9
   DuBay D, 2011, ANN SURG, V253, P166, DOI 10.1097/SLA.0b013e31820508f1
   Dumitra TC, 2010, TRANSPLANTATION, V90, P786
   El-Serag HB, 2011, NEW ENGL J MED, V365, P1118, DOI 10.1056/NEJMra1001683
   Han K, 2007, CAN J GASTROENTEROL, V21, P39, DOI 10.1155/2007/206383
   Leung TWT, 2002, CANCER, V94, P1760, DOI 10.1002/cncr.10384
   Lim KC, 2011, ANN SURG, V254, P108, DOI 10.1097/SLA.0b013e31821ad884
   Manghisi G, 1998, HEPATOLOGY, V28, P751
   Mazzaferro V, 1996, NEW ENGL J MED, V334, P693, DOI 10.1056/NEJM199603143341104
   Mazzaferro V, 2011, LIVER TRANSPLANT, V17, pS44, DOI 10.1002/lt.22365
   Mazzaferro V, 2009, LANCET ONCOL, V10, P35, DOI 10.1016/S1470-2045(08)70284-5
   Merani S, 2011, J HEPATOL, V55, P814, DOI 10.1016/j.jhep.2010.12.040
   NOMURA F, 1989, CANCER, V64, P1700, DOI 10.1002/1097-0142(19891015)64:8<1700::AID-CNCR2820640824>3.0.CO;2-Z
   Partitt JR, 2007, LIVER TRANSPLANT, V13, P543, DOI 10.1002/lt.21078
   Pawlik TM, 2007, ANN SURG, V245, P435, DOI 10.1097/01.sla.0000250420.73854.ad
   Poon RTP, 2007, ANN SURG, V245, P51, DOI 10.1097/01.sla.0000225255.01668.65
   Tamura S, 2001, ARCH SURG-CHICAGO, V136, P25, DOI 10.1001/archsurg.136.1.25
   Toso C, 2009, HEPATOLOGY, V49, P832, DOI 10.1002/hep.22693
   Vibert E, 2010, AM J TRANSPLANT, V10, P129, DOI 10.1111/j.1600-6143.2009.02750.x
   Yao FY, 2008, HEPATOLOGY, V48, P819, DOI 10.1002/hep.22412
   Yao FY, 2001, HEPATOLOGY, V33, P1394, DOI 10.1053/jhep.2001.24563
NR 26
TC 43
Z9 48
U1 0
U2 7
PU LIPPINCOTT WILLIAMS & WILKINS
PI PHILADELPHIA
PA TWO COMMERCE SQ, 2001 MARKET ST, PHILADELPHIA, PA 19103 USA
SN 0041-1337
EI 1534-6080
J9 TRANSPLANTATION
JI Transplantation
PD JAN 15
PY 2013
VL 95
IS 1
BP 228
EP 233
DI 10.1097/TP.0b013e31827743d7
PG 6
WC Immunology; Surgery; Transplantation
WE Science Citation Index Expanded (SCI-EXPANDED)
SC Immunology; Surgery; Transplantation
GA 064FT
UT WOS:000313058700033
PM 23222895
DA 2022-05-02
ER

PT J
AU Minami, Y
   Nishida, N
   Kudo, M
AF Minami, Yasunori
   Nishida, Naoshi
   Kudo, Masatoshi
TI Therapeutic response assessment of RFA for HCC: Contrast-enhanced US, CT
   and MRI
SO WORLD JOURNAL OF GASTROENTEROLOGY
LA English
DT Article
DE Hepatocellular carcinoma; Micrometastasis; Microvascular invasion;
   Radiofrequency ablation; Safety margin
ID PERCUTANEOUS-ETHANOL-INJECTION; SMALL HEPATOCELLULAR-CARCINOMA;
   TRANSCATHETER ARTERIAL CHEMOEMBOLIZATION; RANDOMIZED CONTROLLED-TRIAL;
   RADIOFREQUENCY ABLATION THERAPY; MICROWAVE COAGULATION THERAPY;
   RADIO-FREQUENCY ABLATION; ACETIC-ACID INJECTION; RISK-FACTORS;
   RECURRENCE
AB Radiofrequency ablation (RFA) is commonly applied for the treatment of hepatocellular carcinoma (HCC) because of the facile procedure, and the safety and effectiveness for the treatment of this type of tumor. On the other hand, it is believed that HCC cells should spread predominantly through the blood flow of the portal vein, which could lead to the formation of intrahepatic micrometastases. Therefore, monitoring tumor response after the treatment is quite important and accurate assessment of treatment response is critical to obtain the most favorable outcome after the RFA. Indeed, several reports suggested that even small HCCs of <= 3 cm in diameter might carry intrahepatic micrometastases and/or microvascular invasion. From this point of view, for preventing local recurrences, RFA should be performed ablating a main tumor as well as its surrounding non-tumorous liver tissue where micrometastases and microvascular invasion might exist. Recent advancement of imaging modalities such as contrast-enhanced ultrasonic, computed tomography, and magnetic resonance imaging are playing an important role on assessing the therapeutic effects of RFA. The local recurrence rate tends to be low in HCC patients who were proven to have adequate ablation margin after RFA; namely, not only disappearance of vascular enhancement of main tumor, but also an adequate ablation margin. Therefore, contrast enhancement gives important findings for the diagnosis of recurrent HCCs on each imaging. However, hyperemia of non-tumorous liver surrounding the ablated lesion, which could be attributed to an inflammation after RFA, may well obscure the findings of local recurrence of HCCs after RFA. Therefore, we need to carefully address to these imaging findings given the fact that diagnostic difficulties of local recurrence of HCC. Here, we give an overview of the current status of the imaging assessment of HCC response to RFA. (C) 2014 Baishideng Publishing Group Co., Limited. All rights reserved.
C1 [Minami, Yasunori; Nishida, Naoshi; Kudo, Masatoshi] Kinki Univ, Fac Med, Dept Gastroenterol & Hepatol, Osaka 5898511, Japan.
RP Kudo, M (corresponding author), Kinki Univ, Fac Med, Dept Gastroenterol & Hepatol, 377-2 Ohno Higashi, Osaka 5898511, Japan.
EM m-kudo@med.kindai.ac.jp
RI Kudo, Masatoshi/AAA-9744-2019
OI Kudo, Masatoshi/0000-0002-4102-3474
CR Bruix J, 2011, HEPATOLOGY, V53, P1020, DOI 10.1002/hep.24199
   Campos JT, 2012, INSIGHTS IMAGING, V3, P451, DOI 10.1007/s13244-012-0179-7
   Capussotti Lorenzo, 2004, Liver Transpl, V10, pS64, DOI 10.1002/lt.20035
   Curley SA, 2000, ANN SURG, V232, P381, DOI 10.1097/00000658-200009000-00010
   Esnaola NF, 2002, J GASTROINTEST SURG, V6, P224, DOI 10.1016/S1091-255X(01)00015-4
   Goldberg SN, 2005, J VASC INTERV RADIOL, V16, P765, DOI 10.1097/01.RVI.0000170858.46668.65
   Inoue T, 2013, ONCOLOGY-BASEL, V84, P51, DOI 10.1159/000345890
   Kagawa T, 2010, CANCER-AM CANCER SOC, V116, P3638, DOI 10.1002/cncr.25142
   Khankan AA, 2008, J MAGN RESON IMAGING, V27, P546, DOI 10.1002/jmri.21050
   Kim CK, 2005, EUR J RADIOL, V56, P66, DOI 10.1016/j.ejrad.2005.03.023
   Kim KW, 2011, AM J ROENTGENOL, V196, pW565, DOI 10.2214/AJR.10.5122
   Kim SK, 2003, RADIOGRAPHICS, V23, P107, DOI 10.1148/rg.231025055
   Kitamoto M, 2003, AM J ROENTGENOL, V181, P997, DOI 10.2214/ajr.181.4.1810997
   Koda M, 2013, J GASTROENTEROL, V48, P1283, DOI 10.1007/s00535-012-0747-0
   Kojiro M, 1998, HEPATO-GASTROENTEROL, V45, P1203
   Kudo M, 2004, J GASTROENTEROL, V39, P205, DOI 10.1007/s00535-003-1280-y
   Kudo M, 2007, HEPATOL RES, V37, pS193, DOI 10.1111/j.1872-034X.2007.00184.x
   Kudo M, 2011, AM J GASTROENTEROL, V106, P368, DOI 10.1038/ajg.2010.432
   Kudo M, 2010, ONCOLOGY-BASEL, V78, P40, DOI 10.1159/000315229
   Lee JM, 2012, LIVER CANCER, V1, P22, DOI 10.1159/000339018
   Lencioni R, 2012, RADIOLOGY, V262, P43, DOI 10.1148/radiol.11110144
   Limanond P, 2003, AM J ROENTGENOL, V181, P1635, DOI 10.2214/ajr.181.6.1811635
   Lin SB, 2012, LIVER CANCER, V1, P144, DOI 10.1159/000343828
   Lin SM, 2005, GUT, V54, P1151, DOI 10.1136/gut.2004.045203
   LIVRAGHI T, 1992, CANCER, V69, P925, DOI 10.1002/1097-0142(19920215)69:4<925::AID-CNCR2820690415>3.0.CO;2-G
   Llovet JM, 2005, SEMIN LIVER DIS, V25, P181, DOI 10.1055/s-2005-871198
   Llovet JM, 2008, J HEPATOL, V48, pS20, DOI 10.1016/j.jhep.2008.01.022
   Lu ZM, 2013, EUR J GASTROEN HEPAT, V25, P187, DOI 10.1097/MEG.0b013e32835a0a07
   Marrero JA, 2009, GASTROENTEROLOGY, V137, P110, DOI 10.1053/j.gastro.2009.04.005
   Masuzaki R, 2011, J GASTROEN HEPATOL, V26, P759, DOI 10.1111/j.1440-1746.2010.06559.x
   Meloni MF, 2001, AM J ROENTGENOL, V177, P375, DOI 10.2214/ajr.177.2.1770375
   Mikami S, 2012, J VASC INTERV RADIOL, V23, P1269, DOI 10.1016/j.jvir.2012.06.032
   Minagawa M, 2003, ANN SURG, V238, P703, DOI 10.1097/01.sla.0000094549.11754.e6
   Minami Y, 2013, ONCOLOGY-BASEL, V84, P58, DOI 10.1159/000345891
   Minami Y, 2012, EUR J RADIOL, V81, pE277, DOI 10.1016/j.ejrad.2011.02.026
   Minami Y, 2011, WORLD J GASTROENTERO, V17, P4952, DOI 10.3748/wjg.v17.i45.4952
   Motosugi U, 2010, RADIOLOGY, V256, P151, DOI 10.1148/radiol.10091885
   Nakashima Y, 2003, HEPATOL RES, V26, P142, DOI 10.1016/S1386-6346(03)00007-X
   Nishikawa H, 2011, J GASTROENTEROL, V46, P1418, DOI 10.1007/s00535-011-0452-4
   Obara K, 2008, HEPATOL INT, V2, P116, DOI 10.1007/s12072-007-9040-3
   Ohnishi K, 1998, HEPATOLOGY, V27, P67, DOI 10.1002/hep.510270112
   Okusaka T, 2002, CANCER-AM CANCER SOC, V95, P1931, DOI 10.1002/cncr.10892
   Okuwaki Y, 2008, J GASTROENTEROL, V43, P71, DOI 10.1007/s00535-007-2123-z
   Peng ZW, 2013, J CLIN ONCOL, V31, P426, DOI 10.1200/JCO.2012.42.9936
   Peng ZW, 2012, RADIOLOGY, V262, P689, DOI 10.1148/radiol.11110637
   Poon Ronnie Tung-Ping, 2004, Liver Transpl, V10, pS39, DOI 10.1002/lt.20040
   Rossi S, 1995, Cancer J Sci Am, V1, P73
   Rossi S, 2011, HEPATOLOGY, V53, P136, DOI 10.1002/hep.23965
   Sala M, 2004, HEPATOLOGY, V40, P1352, DOI 10.1002/hep.20465
   Salvatore V, 2012, LIVER CANCER, V1, P238, DOI 10.1159/000343838
   Sasaki A, 2005, CANCER-AM CANCER SOC, V103, P299, DOI 10.1002/cncr.20798
   Seki T, 1999, CANCER, V85, P1694, DOI 10.1002/(SICI)1097-0142(19990415)85:8<1694::AID-CNCR8>3.3.CO;2-V
   SEKI T, 1994, CANCER, V74, P817, DOI 10.1002/1097-0142(19940801)74:3<817::AID-CNCR2820740306>3.0.CO;2-8
   Shiina S, 2005, GASTROENTEROLOGY, V129, P122, DOI 10.1053/j.gastro.2005.04.009
   SHIINA S, 1991, CANCER, V68, P1524, DOI 10.1002/1097-0142(19911001)68:7<1524::AID-CNCR2820680711>3.0.CO;2-O
   Song PP, 2013, LIVER CANCER, V2, P31, DOI 10.1159/000346220
   Song TJ, 2004, GASTROENTEROLOGY, V127, pS248, DOI 10.1053/j.gastro.2004.09.039
   Tateishi R, 2009, J GASTROENTEROL, V44, P142, DOI 10.1007/s00535-008-2247-9
   Toyoda H, 2012, J HEPATOL, V57, P1251, DOI 10.1016/j.jhep.2012.07.018
   Vilana R, 2006, EUR RADIOL, V16, P2454, DOI 10.1007/s00330-006-0264-8
   Watanabe H, 2012, AM J ROENTGENOL, V198, P589, DOI 10.2214/AJR.11.6844
   Wen YL, 2003, AM J ROENTGENOL, V181, P57, DOI 10.2214/ajr.181.1.1810057
   Yamamoto K, 2010, J GASTROENTEROL, V45, P1272, DOI 10.1007/s00535-010-0278-5
   Yoon JH, 2010, J VASC INTERV RADIOL, V21, P348, DOI 10.1016/j.jvir.2009.11.014
   Yu HC, 2005, WORLD J GASTROENTERO, V11, P1439
   Zhou P, 2007, ONCOLOGY-BASEL, V72, P92, DOI 10.1159/000111713
   Zytoon AA, 2007, JPN J CLIN ONCOL, V37, P658, DOI 10.1093/jjco/hym086
NR 67
TC 47
Z9 56
U1 0
U2 11
PU BAISHIDENG PUBLISHING GROUP INC
PI PLEASANTON
PA 8226 REGENCY DR, PLEASANTON, CA 94588 USA
SN 1007-9327
EI 2219-2840
J9 WORLD J GASTROENTERO
JI World J. Gastroenterol.
PD APR 21
PY 2014
VL 20
IS 15
BP 4160
EP 4166
DI 10.3748/wjg.v20.i15.4160
PG 7
WC Gastroenterology & Hepatology
WE Science Citation Index Expanded (SCI-EXPANDED)
SC Gastroenterology & Hepatology
GA AF3HQ
UT WOS:000334603000005
PM 24764654
OA hybrid, Green Published
DA 2022-05-02
ER

PT J
AU Yang, L
   Gu, DS
   Wei, JW
   Yang, C
   Rao, SX
   Wang, WT
   Chen, CZ
   Ding, Y
   Tian, J
   Zeng, MS
AF Yang, Li
   Gu, Dongsheng
   Wei, Jingwei
   Yang, Chun
   Rao, Shengxiang
   Wang, Wentao
   Chen, Caizhong
   Ding, Ying
   Tian, Jie
   Zeng, Mengsu
TI A Radiomics Nomogram for Preoperative Prediction of Microvascular
   Invasion in Hepatocellular Carcinoma
SO LIVER CANCER
LA English
DT Article
DE Microvascular invasion; Hepatocellular carcinoma; Gadoxetic acid;
   Radiomics; Nomogram
ID ACID-ENHANCED MR; LIVER-TRANSPLANTATION; PRACTICE GUIDELINES;
   SIGNAL-INTENSITY; SURVIVAL; RESECTION; FEATURES; BIOMARKER; SELECTION;
   OUTCOMES
AB Background: Radiomics has emerged as a new approach that can help identify imaging information associated with tumor pathophysiology. We developed and validated a radiomics nomogram for preoperative prediction of microvascular invasion (MVI) in hepatocellular carcinoma (HCC). Methods: Two hundred and eight patients with pathologically confirmed HCC (training cohort: n = 146; validation cohort: n = 62) who underwent preoperative gadoxetic acid-enhanced magnetic resonance (MR) imaging were included. Least absolute shrinkage and selection operator logistic regression was applied to select features and construct signatures derived from MR images. Univariate and multivariate analyses were used to identify the significant clinicoradiological variables and radiomics signatures associated with MVI, which were then incorporated into the predictive nomogram. The performance of the radiomics nomogram was evaluated by its calibration, discrimination, and clinical utility. Results: Higher alpha-fetoprotein level (p = 0.046), nonsmooth tumor margin (p = 0.003), arterial peritumoral enhancement (p < 0.001), and the radiomics signatures of hepatobiliary phase (HBP) T1-weighted images (p < 0.001) and HBP T1 maps (p < 0.001) were independent risk factors of MVI. The predictive model that incorporated the clinicoradiological factors and the radiomic features derived from HBP images outperformed the combination of clinicoradiological factors in the training cohort (area under the curves [AUCs] 0.943 vs. 0.850; p = 0.002), though the validation did not have a statistical significance (AUCs 0.861 vs. 0.759; p = 0.111). The nomogram based on the model exhibited C-index of 0.936 (95% CI 0.895-0.976) and 0.864 (95% CI 0.761-0.967) in the training and validation cohort, fitting well in calibration curves (p > 0.05). Decision curve analysis further confirmed the clinical usefulness of the nomogram. Conclusions: The nomogram incorporating clinicoradiological risk factors and radiomic features derived from HBP images achieved satisfactory preoperative prediction of the individualized risk of MVI in patients with HCC.
C1 [Yang, Li; Yang, Chun; Rao, Shengxiang; Wang, Wentao; Chen, Caizhong; Ding, Ying; Zeng, Mengsu] Fudan Univ, Zhongshan Hosp, Shanghai Inst Med Imaging, Dept Radiol, 180 Fenglin Rd, Shanghai 200032, Peoples R China.
   [Gu, Dongsheng; Wei, Jingwei; Tian, Jie] Chinese Acad Sci, Inst Automat, Key Lab Mol Imaging, Beijing 100190, Peoples R China.
RP Zeng, MS (corresponding author), Fudan Univ, Zhongshan Hosp, Shanghai Inst Med Imaging, Dept Radiol, 180 Fenglin Rd, Shanghai 200032, Peoples R China.; Tian, J (corresponding author), Chinese Acad Sci, Inst Automat, Key Lab Mol Imaging, Beijing 100190, Peoples R China.
EM tian@ieee.org; zengmengsu@outlook.com
OI Rao, Sheng-Xiang/0000-0001-7722-8327
FU National Natural Science Foundation of ChinaNational Natural Science
   Foundation of China (NSFC) [81571661]; Zhongshan Hospital Science
   Foundation [2018ZSQN23]
FX This study was supported by the National Natural Science Foundation of
   China (81571661) and Zhongshan Hospital Science Foundation (2018ZSQN23).
CR Aerts HJWL, 2014, NAT COMMUN, V5, DOI 10.1038/ncomms5006
   Ahn SY, 2015, ABDOM IMAGING, V40, P843, DOI 10.1007/s00261-014-0256-0
   AMADASUN M, 1989, IEEE T SYST MAN CYB, V19, P1264, DOI 10.1109/21.44046
   Balachandran VP, 2015, LANCET ONCOL, V16, pE173, DOI 10.1016/S1470-2045(14)71116-7
   Banerjee S, 2015, HEPATOLOGY, V62, P792, DOI 10.1002/hep.27877
   Bowen SR, 2018, J MAGN RESON IMAGING, V47, P1388, DOI 10.1002/jmri.25874
   Choi JW, 2013, RADIOLOGY, V267, P776, DOI 10.1148/radiol.13120775
   Cong WM, 2016, WORLD J GASTROENTERO, V22, P9279, DOI 10.3748/wjg.v22.i42.9279
   Cucchetti A, 2010, J HEPATOL, V52, P880, DOI 10.1016/j.jhep.2009.12.037
   De Angelis R, 2014, LANCET ONCOL, V15, P23, DOI 10.1016/S1470-2045(13)70546-1
   Forner A, 2012, LANCET, V379, P1245, DOI 10.1016/S0140-6736(11)61347-0
   Fujiwara N, 2018, J HEPATOL, V68, P526, DOI 10.1016/j.jhep.2017.09.016
   Galloway MM, 1974, 1974 NASA STIRECON, P75
   Haimerl M, 2017, SCI REP-UK, V7, DOI 10.1038/srep43347
   Hu H, 2017, SCI REP-UK, V7, DOI 10.1038/s41598-017-15491-6
   Huang YQ, 2016, RADIOLOGY, V281, P947, DOI 10.1148/radiol.2016152234
   Hui AM, 2000, J HEPATOL, V33, P975, DOI 10.1016/S0168-8278(00)80131-2
   Hwang S, 2015, J GASTROINTEST SURG, V19, P1281, DOI 10.1007/s11605-015-2849-5
   Kickingereder P, 2018, NEURO-ONCOLOGY, V20, P848, DOI 10.1093/neuonc/nox188
   Kim JY, 2012, EUR J RADIOL, V81, P3877, DOI 10.1016/j.ejrad.2012.07.021
   Kim KA, 2012, J MAGN RESON IMAGING, V35, P629, DOI 10.1002/jmri.22876
   Kitao A, 2012, RADIOLOGY, V265, P780, DOI 10.1148/radiol.12120226
   Kramer AA, 2007, CRIT CARE MED, V35, P2052, DOI 10.1097/01.CCM.0000275267.64078.B0
   Lambin P, 2017, NAT REV CLIN ONCOL, V14, P749, DOI 10.1038/nrclinonc.2017.141
   Lee S, 2017, J HEPATOL, V67, P526, DOI 10.1016/j.jhep.2017.04.024
   Lei ZQ, 2016, JAMA SURG, V151, P356, DOI 10.1001/jamasurg.2015.4257
   Llovet JM, 2005, SEMIN LIVER DIS, V25, P181, DOI 10.1055/s-2005-871198
   Mazzaferro V, 2011, LIVER TRANSPLANT, V17, pS44, DOI 10.1002/lt.22365
   Omata M, 2017, HEPATOL INT, V11, P317, DOI 10.1007/s12072-017-9799-9
   Renzulli M, 2016, RADIOLOGY, V279, P432, DOI 10.1148/radiol.2015150998
   Rodriguez-Peralvarez M, 2013, ANN SURG ONCOL, V20, P325, DOI 10.1245/s10434-012-2513-1
   Sauerbrei W, 2007, STAT MED, V26, P5512, DOI 10.1002/sim.3148
   Shi M, 2007, ANN SURG, V245, P36, DOI 10.1097/01.sla.0000231758.07868.71
   Sumie S, 2008, ANN SURG ONCOL, V15, P1375, DOI 10.1245/s10434-008-9846-9
   Sumie S, 2014, ANN SURG ONCOL, V21, P1002, DOI 10.1245/s10434-013-3376-9
   Thibault G, 2013, INT J PATTERN RECOGN, V27, DOI 10.1142/S0218001413570024
   Tibshirani R, 1997, STAT MED, V16, P385, DOI 10.1002/(SICI)1097-0258(19970228)16:4<385::AID-SIM380>3.0.CO;2-3
   Uno H, 2011, STAT MED, V30, P1105, DOI 10.1002/sim.4154
   Vickers AJ, 2006, MED DECIS MAKING, V26, P565, DOI 10.1177/0272989X06295361
   Wang WT, 2018, RADIOLOGY, V286, P571, DOI 10.1148/radiol.2017170515
   Zhang B, 2017, CLIN CANCER RES, V23, P4259, DOI 10.1158/1078-0432.CCR-16-2910
   Zheng J, 2017, J AM COLL SURGEONS, V225, P778, DOI 10.1016/j.jamcollsurg.2017.09.003
NR 42
TC 65
Z9 75
U1 10
U2 26
PU KARGER
PI BASEL
PA ALLSCHWILERSTRASSE 10, CH-4009 BASEL, SWITZERLAND
SN 2235-1795
EI 1664-5553
J9 LIVER CANCER
JI Liver Cancer
PD OCT
PY 2019
VL 8
IS 5
BP 373
EP 386
DI 10.1159/000494099
PG 14
WC Oncology; Gastroenterology & Hepatology
WE Science Citation Index Expanded (SCI-EXPANDED)
SC Oncology; Gastroenterology & Hepatology
GA JF4EJ
UT WOS:000491340200006
PM 31768346
OA Green Published, gold
DA 2022-05-02
ER

PT J
AU Nishikawa, H
   Arimoto, A
   Wakasa, T
   Kita, R
   Kimura, T
   Osaki, Y
AF Nishikawa, Hiroki
   Arimoto, Akira
   Wakasa, Tomoko
   Kita, Ryuichi
   Kimura, Toru
   Osaki, Yukio
TI Surgical resection for hepatocellular carcinoma: clinical outcomes and
   safety in elderly patients
SO EUROPEAN JOURNAL OF GASTROENTEROLOGY & HEPATOLOGY
LA English
DT Article
DE clinical outcome; elderly patients; hepatocellular carcinoma; safety;
   surgical resection
ID HEPATIC RESECTION; LIVER RESECTION; RADIOFREQUENCY ABLATION; THERMAL
   ABLATION; PATIENTS OLDER; FEATURES; RISK; CHEMOEMBOLIZATION; LOBECTOMY;
   SURVIVAL
AB Objectives The aim of this study was to compare the clinical outcomes and safety of surgical resection for hepatocellular carcinoma between patients older than 75 years of age (elderly group) and those younger than 75 years (control group).
   Methods A total of 92 patients were included in the elderly group and 206 patients were included in the control group. Clinical outcomes including overall survival, recurrence-free survival, and safety were compared between these two groups after initial surgery.
   Results The mean (+/- SD) observation periods were 2.5 +/- 1.8 years in the elderly group and 3.1 +/- 2.2 years in the control group. The 1, 3, and 5-year overall survival rates after surgery were 90.0, 73.3, and 43.0%, respectively, in the elderly group and 91.0, 77.5, and 64.4%, respectively, in the control group (P=0.188). The corresponding recurrence-free survival rates were 66.3, 38.8, and 26.2%, respectively, in the elderly group and 66.3, 38.8, and 22.2%, respectively, in the control group (P=0.634). Multivariate analysis identified a total bilirubin level greater than 1.0 mg/dl (P=0.003), a serum albumin level greater than 4.0 g/dl (P=0.005), an -fetoprotein level greater than 100 ng/ml (P<0.001), and microvascular invasion (P<0.001) as significant factors linked to overall survival, and tumor number (P=0.014) and microvascular invasion (P=0.008) were significant factors associated with recurrence-free survival. There was no significant difference between the two groups in terms of surgery-related serious adverse events (P>0.999).
   Conclusion Surgical resection appears to be a safe and feasible procedure for the treatment of hepatocellular carcinoma in elderly patients. (C) 2013 Wolters Kluwer Health vertical bar Lippincott Williams & Wilkins.
C1 [Nishikawa, Hiroki; Kita, Ryuichi; Kimura, Toru; Osaki, Yukio] Osaka Red Cross Hosp, Dept Gastroenterol & Hepatol, Osaka 5430027, Japan.
   [Arimoto, Akira] Osaka Red Cross Hosp, Dept Surg, Osaka 5430027, Japan.
   [Wakasa, Tomoko] Osaka Red Cross Hosp, Dept Pathol, Osaka 5430027, Japan.
RP Nishikawa, H (corresponding author), Osaka Red Cross Hosp, Dept Gastroenterol & Hepatol, Tennoji Ku, 5-30 Fudegasaki Cho, Osaka 5430027, Japan.
EM h-nishikawa@osaka-med.jrc.or.jp
CR Allgaier HP, 1999, LANCET, V353, P1676, DOI 10.1016/S0140-6736(99)00368-2
   [Anonymous], 1989, JPN J SURG, V19, P98
   Asahina Y, 2010, HEPATOLOGY, V52, P518, DOI 10.1002/hep.23691
   Bruix J, 2005, HEPATOLOGY, V42, P1208, DOI 10.1002/hep.20933
   CAPOCACCIA L, 1994, J HEPATOL, V21, P317
   Cho SJ, 2007, J GASTROEN HEPATOL, V22, P1226, DOI 10.1111/j.1440-1746.2007.04914.x
   Dindo D, 2004, ANN SURG, V240, P205, DOI 10.1097/01.sla.0000133083.54934.ae
   Dohmen K, 2003, HEPATO-GASTROENTEROL, V50, P2022
   El-Serag HB, 2012, GASTROENTEROLOGY, V142, P1264, DOI 10.1053/j.gastro.2011.12.061
   EZAKI T, 1987, BRIT J SURG, V74, P471, DOI 10.1002/bjs.1800740614
   FORTNER JG, 1990, ANN SURG, V211, P141, DOI 10.1097/00000658-199002000-00005
   Fujii H, 2012, WORLD J GASTROENTERO, V18, P1926, DOI 10.3748/wjg.v18.i16.1926
   Hankey BF, 2000, CANCER CAUSE CONTROL, V11, P31, DOI 10.1023/A:1008953201688
   Hazama H, 2001, HEPATO-GASTROENTEROL, V48, P1692
   Health and Welfare Statistics Association, 2004, J HLTH WELFARE STAT, V51, P67
   Hu BS, 2011, WORLD J GASTROENTERO, V17, P4725, DOI 10.3748/wjg.v17.i42.4725
   Huang J, 2009, J GASTROINTEST SURG, V13, P1627, DOI 10.1007/s11605-009-0933-4
   Ikai I, 2007, HEPATOL RES, V37, P676, DOI 10.1111/j.1872-034X.2007.00119.x
   Kaibori M, 2011, ANN NUCL MED, V25, P593, DOI 10.1007/s12149-011-0520-0
   KATO Y, 1994, CANCER, V74, P2234, DOI 10.1002/1097-0142(19941015)74:8<2234::AID-CNCR2820740805>3.0.CO;2-6
   Kiyosawa K, 2002, ONCOLOGY-BASEL, V62, P5, DOI 10.1159/000048269
   Kondo K, 2008, WORLD J SURG, V32, P2223, DOI 10.1007/s00268-008-9688-4
   Kudo M, 2010, ONCOLOGY-BASEL, V78, P113, DOI 10.1159/000315239
   LAUTZ HU, 1992, CLIN INVESTIGATOR, V70, P478, DOI 10.1007/BF00210228
   Lim KC, 2011, ANN SURG, V254, P108, DOI 10.1097/SLA.0b013e31821ad884
   Livraghi T, 2011, SCAND J SURG, V100, P22, DOI 10.1177/145749691110000105
   MAKUUCHI M, 1993, SEMIN SURG ONCOL, V9, P298, DOI 10.1002/ssu.2980090404
   Marin-Hargreaves G, 2003, CRIT REV ONCOL HEMAT, V47, P13, DOI 10.1016/S1040-8428(02)00213-5
   Mirici-Cappa F, 2010, GUT, V59, P387, DOI 10.1136/gut.2009.194217
   MIYAGAWA S, 1995, AM J SURG, V169, P589, DOI 10.1016/S0002-9610(99)80227-X
   NAGASUE N, 1993, SURGERY, V113, P148
   NAMIENO T, 1995, ANN SURG, V221, P308, DOI 10.1097/00000658-199503000-00014
   Nishikawa H, 2012, J CLIN GASTROENTEROL
   Nishikawa H, 2012, INT J ONCOL, V41, P903, DOI 10.3892/ijo.2012.1512
   Nishikawa H, 2012, WORLD J GASTROENTERO, V18, P1379, DOI 10.3748/wjg.v18.i12.1379
   NOMURA F, 1994, BRIT J CANCER, V70, P690, DOI 10.1038/bjc.1994.374
   Oishi K, 2009, J GASTROINTEST SURG, V13, P695, DOI 10.1007/s11605-008-0758-6
   Poon RTP, 1999, AM J GASTROENTEROL, V94, P2460
   Siegel AB, 2012, TRANSPLANTATION, V94, P539, DOI 10.1097/TP.0b013e31825c58ea
   Takahashi H, 2010, HEPATOL RES, V40, P997, DOI 10.1111/j.1872-034X.2010.00713.x
   TAKENAKA K, 1994, ARCH SURG-CHICAGO, V129, P846
   Xiong JJ, 2012, WORLD J GASTROENTERO, V18, P6657, DOI 10.3748/wjg.v18.i45.6657
   Yamamoto K, 1997, HEPATO-GASTROENTEROL, V44, P514
   YANAGA K, 1988, AM J SURG, V155, P238, DOI 10.1016/S0002-9610(88)80703-7
   Yu MC, 2004, GASTROENTEROLOGY, V127, pS72, DOI 10.1016/j.gastro.2004.09.018
   Zhou WP, 2009, ANN SURG, V249, P195, DOI 10.1097/SLA.0b013e3181961c16
NR 46
TC 23
Z9 25
U1 0
U2 4
PU LIPPINCOTT WILLIAMS & WILKINS
PI PHILADELPHIA
PA TWO COMMERCE SQ, 2001 MARKET ST, PHILADELPHIA, PA 19103 USA
SN 0954-691X
EI 1473-5687
J9 EUR J GASTROEN HEPAT
JI Eur. J. Gastroenterol. Hepatol.
PD AUG
PY 2013
VL 25
IS 8
BP 912
EP 919
DI 10.1097/MEG.0b013e32835fa668
PG 8
WC Gastroenterology & Hepatology
WE Science Citation Index Expanded (SCI-EXPANDED)
SC Gastroenterology & Hepatology
GA 202NU
UT WOS:000323225100006
PM 23470356
DA 2022-05-02
ER

PT J
AU Chen, SS
   Wang, C
   Gu, YW
   Ruan, RW
   Yu, JP
   Wang, S
AF Chen, Shengsen
   Wang, Chao
   Gu, Yuwei
   Ruan, Rongwei
   Yu, Jiangping
   Wang, Shi
TI Prediction of Microvascular Invasion and Its M2 Classification in
   Hepatocellular Carcinoma Based on Nomogram Analyses
SO FRONTIERS IN ONCOLOGY
LA English
DT Article
DE hepatocellular carcinoma; microvascular invasion (MVI); M2
   classification; prediction model; nomogram
ID RESECTION; CANCER; RECURRENCE; SELECTION; VALIDATION; SURVIVAL;
   OUTCOMES; MARGIN; MODEL; RISK
AB Background and AimsAs a key pathological factor, microvascular invasion (MVI), especially its M2 grade, greatly affects the prognosis of liver cancer patients. Accurate preoperative prediction of MVI and its M2 classification can help clinicians to make the best treatment decision. Therefore, we aimed to establish effective nomograms to predict MVI and its M2 grade. MethodsA total of 111 patients who underwent radical resection of hepatocellular carcinoma (HCC) from January 2015 to September 2020 were retrospectively collected. We utilized logistic regression and least absolute shrinkage and selection operator (LASSO) regression to identify the independent predictive factors of MVI and its M2 classification. Integrated discrimination improvement (IDI) and net reclassification improvement (NRI) were calculated to select the potential predictive factors from the results of LASSO and logistic regression. Nomograms for predicting MVI and its M2 grade were then developed by incorporating these factors. Area under the curve (AUC), calibration curve, and decision curve analysis (DCA) were respectively used to evaluate the efficacy, accuracy, and clinical utility of the nomograms. ResultsCombined with the results of LASSO regression, logistic regression, and IDI and NRI analyses, we founded that clinical tumor-node-metastasis (TNM) stage, tumor size, Edmondson-Steiner classification, alpha-fetoprotein (AFP), tumor capsule, tumor margin, and tumor number were independent risk factors for MVI. Among the MVI-positive patients, only clinical TNM stage, tumor capsule, tumor margin, and tumor number were highly correlated with M2 grade. The nomograms established by incorporating the above variables had a good performance in predicting MVI (AUC(MVI) = 0.926) and its M2 classification (AUC(M2) = 0.803). The calibration curve confirmed that predictions and actual observations were in good agreement. Significant clinical utility of our nomograms was demonstrated by DCA. ConclusionsThe nomograms of this study make it possible to do individualized predictions of MVI and its M2 classification, which may help us select an appropriate treatment plan.
C1 [Chen, Shengsen; Ruan, Rongwei; Yu, Jiangping; Wang, Shi] Chinese Acad Sci, Zhejiang Canc Hosp, Inst Canc & Basic Med IBMC, Dept Endoscopy,Canc Hosp,Univ Chinese Acad Sci, Hangzhou, Peoples R China.
   [Wang, Chao] Fudan Univ, Dept Emergency, Huashan Hosp, Shanghai, Peoples R China.
   [Gu, Yuwei] Fudan Univ, Dept Rehabil Med, Huashan Hosp, Shanghai, Peoples R China.
RP Wang, S (corresponding author), Chinese Acad Sci, Zhejiang Canc Hosp, Inst Canc & Basic Med IBMC, Dept Endoscopy,Canc Hosp,Univ Chinese Acad Sci, Hangzhou, Peoples R China.
EM wangshi@zjcc.org.cn
CR Chen WQ, 2016, CA-CANCER J CLIN, V66, P115, DOI 10.3322/caac.21338
   Chen ZH, 2019, HPB, V21, P935, DOI 10.1016/j.hpb.2019.02.003
   Cho CS, 2008, J AM COLL SURGEONS, V206, P281, DOI 10.1016/j.jamcollsurg.2007.07.031
   Chong HH, 2021, EUR RADIOL, V31, P4824, DOI 10.1007/s00330-020-07601-2
   Chou CT, 2014, AM J ROENTGENOL, V203, pW253, DOI 10.2214/AJR.13.10595
   Cong WM, 2016, WORLD J GASTROENTERO, V22, P9279, DOI 10.3748/wjg.v22.i42.9279
   Erstad DJ, 2019, ANN SURG ONCOL, V26, P1474, DOI 10.1245/s10434-019-07227-9
   Hu H, 2017, SCI REP-UK, V7, DOI 10.1038/s41598-017-15491-6
   Hu HT, 2018, WORLD J SURG ONCOL, V16, DOI 10.1186/s12957-018-1347-0
   Iasonos A, 2008, J CLIN ONCOL, V26, P1364, DOI 10.1200/JCO.2007.12.9791
   Imai K, 2018, ANTICANCER RES, V38, P1053, DOI 10.21873/anticanres.12322
   Islami F, 2017, CA-CANCER J CLIN, V67, P273, DOI 10.3322/caac.21402
   Kim BK, 2008, J SURG ONCOL, V97, P246, DOI 10.1002/jso.20953
   Lei ZQ, 2016, JAMA SURG, V151, P356, DOI 10.1001/jamasurg.2015.4257
   Lim KC, 2011, ANN SURG, V254, P108, DOI 10.1097/SLA.0b013e31821ad884
   Mao SQ, 2021, SCI REP-UK, V11, DOI 10.1038/s41598-021-93528-7
   Moons KGM, 2012, HEART, V98, P683, DOI 10.1136/heartjnl-2011-301246
   Pawlik TM, 2005, LIVER TRANSPLANT, V11, P1086, DOI 10.1002/lt.20472
   Pencina MJ, 2011, STAT MED, V30, P11, DOI 10.1002/sim.4085
   Roayaie S, 2009, GASTROENTEROLOGY, V137, P850, DOI 10.1053/j.gastro.2009.06.003
   Rodriguez-Peralvarez M, 2013, ANN SURG ONCOL, V20, P325, DOI 10.1245/s10434-012-2513-1
   Sauerbrei W, 2007, STAT MED, V26, P5512, DOI 10.1002/sim.3148
   Shariat SF, 2009, BJU INT, V103, P492, DOI 10.1111/j.1464-410X.2008.08073.x
   Sheng X, 2020, HEPATOL INT, V14, P1034, DOI 10.1007/s12072-020-10111-4
   Sherman M, 2008, NEW ENGL J MED, V359, P2045, DOI 10.1056/NEJMe0807581
   Siegel AB, 2010, CANCER INVEST, V28, P1063, DOI 10.3109/07357907.2010.483500
   Sumie S, 2014, ANN SURG ONCOL, V21, P1002, DOI 10.1245/s10434-013-3376-9
   Sung HH, 2022, CLIN EXP HYPERTENS, V44, P146, DOI 10.1080/10641963.2021.2007943
   Tabrizian P, 2015, ANN SURG, V261, P947, DOI 10.1097/SLA.0000000000000710
   Vickers AJ, 2008, BMC MED INFORM DECIS, V8, DOI 10.1186/1472-6947-8-53
   Wang H, 2020, J GASTROINTEST SURG, V24, P2737, DOI 10.1007/s11605-019-04251-8
   Wang H, 2018, HEPATOBIL SURG NUTR, V7, P418, DOI 10.21037/hbsn.2018.09.05
   Wang K, 2010, HEPATOLOGY, V52, P164, DOI 10.1002/hep.23650
   Wang L, 2020, WORLD J GASTROENTERO, V26, P1647, DOI 10.3748/wjg.v26.i14.1647
   Wu TH, 2016, SURG TODAY, V46, P1275, DOI 10.1007/s00595-016-1320-x
   Xiao H, 2019, AM J TRANSL RES, V11, P1864
   Yang PH, 2019, SURGERY, V165, P721, DOI 10.1016/j.surg.2018.09.016
   Zhang CH, 2021, TRANSL ONCOL, V14, DOI 10.1016/j.tranon.2020.100875
   Zhou MG, 2019, LANCET, V394, P1145, DOI 10.1016/S0140-6736(19)30427-1
NR 39
TC 0
Z9 0
U1 2
U2 2
PU FRONTIERS MEDIA SA
PI LAUSANNE
PA AVENUE DU TRIBUNAL FEDERAL 34, LAUSANNE, CH-1015, SWITZERLAND
SN 2234-943X
J9 FRONT ONCOL
JI Front. Oncol.
PD JAN 14
PY 2022
VL 11
AR 774800
DI 10.3389/fonc.2021.774800
PG 12
WC Oncology
WE Science Citation Index Expanded (SCI-EXPANDED)
SC Oncology
GA YO7QF
UT WOS:000748130400001
PM 35096577
OA gold, Green Published
DA 2022-05-02
ER

PT J
AU Sabate-Llobera, A
   Mestres-Marti, J
   Reynes-Llompart, G
   Llado, L
   Mils, K
   Serrano, T
   Cortes-Romera, M
   Bertran, E
   Fabregat, I
   Ramos, E
AF Sabate-Llobera, Aida
   Mestres-Marti, Judit
   Reynes-Llompart, Gabriel
   Llado, Laura
   Mils, Kristel
   Serrano, Teresa
   Cortes-Romera, Montserrat
   Bertran, Esther
   Fabregat, Isabel
   Ramos, Emilio
TI 2-[F-18]FDG PET/CT as a Predictor of Microvascular Invasion and High
   Histological Grade in Patients with Hepatocellular Carcinoma
SO CANCERS
LA English
DT Article
DE hepatocellular carcinoma; 2-[F-18]FDG; PET; CT; liver resection;
   standardized uptake value; lean body mass; microvascular invasion;
   cellular differentiation
ID POSITRON-EMISSION-TOMOGRAPHY; STANDARDIZED UPTAKE VALUE;
   LIVER-TRANSPLANTATION; TRANSARTERIAL CHEMOEMBOLIZATION; PROSPECTIVE
   VALIDATION; RESECTION; RECURRENCE; CIRRHOSIS; FDG
AB Simple Summary
   In recent years, functional imaging techniques have been increasingly studied to preoperatively identify the aggressive features in hepatocellular carcinoma (HCC). PET/CT with 2-deoxy-2-[F-18]fluoro-d-glucose (FDG) is not routinely used for the diagnosis and staging of an HCC due to its low uptake of this radiopharmaceutical especially in well-differentiated lesions. However, FDG uptake in an HCC seems to relate to biological aggressiveness, being able to predict certain factors such as microvascular invasion. The present work aimed to assess the prognostic value of performing a baseline PET/CT with FDG in patients with an HCC who were subsequently treated with a tumor resection, trying to identify which metabolic parameters may predict the presence of histological factors of a poor prognosis. In our series, an increased SULpeak of the ratio tumor/liver 60 min after an FDG injection (TLRpeak60) seems a promising parameter to predict histological factors of a poor prognosis that could aid decision-making in this group of patients.
   Hepatocellular carcinoma (HCC) generally presents a low avidity for 2-deoxy-2-[F-18]fluoro-d-glucose (FDG) in PET/CT although an increased FDG uptake seems to relate to more aggressive biological factors. To define the prognostic value of PET/CT with FDG in patients with an HCC scheduled for a tumor resection, forty-one patients were prospectively studied. The histological factors of a poor prognosis were determined and FDG uptake in the HCC lesions was analyzed semi-quantitatively (lean body mass-corrected standardized uptake value (SUL) and tumor-to-liver ratio (TLR) at different time points). The PET metabolic parameters were related to the histological characteristics of the resected tumors and to the evolution of patients. Microvascular invasion (MVI) and a poor grade of differentiation were significantly related to a worse prognosis. The SULpeak of the lesion 60 min post-FDG injection was the best parameter to predict MVI while the SULpeak of the TLR at 60 min was better for a poor differentiation. Moreover, the latter parameter was also the best preoperative variable available to predict any of these two histological factors. Patients with an increased TLRpeak60 presented a significantly higher incidence of poor prognostic factors than the rest (75% vs. 28.6%, p = 0.005) and a significantly higher incidence of recurrence at 12 months (38% vs. 0%, p = 0.014). Therefore, a semi-quantitative analysis of certain metabolic parameters on PET/CT can help identify, preoperatively, patients with histological factors of a poor prognosis, allowing an adjustment of the therapeutic strategy for those patients with a higher risk of an early recurrence.
C1 [Sabate-Llobera, Aida; Mestres-Marti, Judit; Reynes-Llompart, Gabriel; Cortes-Romera, Montserrat] Univ Hosp Bellvitge, Dept Nucl Med IDI, PET Unit, Barcelona 08907, Spain.
   [Sabate-Llobera, Aida; Mestres-Marti, Judit; Reynes-Llompart, Gabriel; Llado, Laura; Mils, Kristel; Serrano, Teresa; Cortes-Romera, Montserrat; Fabregat, Isabel; Ramos, Emilio] Bellvitge Biomed Res Inst IDIBELL, Barcelona 08908, Spain.
   [Reynes-Llompart, Gabriel] Duran & Reynals Hosp, Catalan Inst Oncol, Dept Med Phys, Barcelona 08908, Spain.
   [Reynes-Llompart, Gabriel; Llado, Laura; Cortes-Romera, Montserrat; Ramos, Emilio] Univ Barcelona, Fac Med & Hlth Sci, Barcelona 08907, Spain.
   [Llado, Laura; Mils, Kristel; Ramos, Emilio] Univ Hosp Bellvitge, Dept Surg, Hepatobiliary Pancreat & Liver Transplantat Unit, Barcelona 08907, Spain.
   [Serrano, Teresa] Univ Hosp Bellvitge, Dept Pathol, Barcelona 08907, Spain.
   [Serrano, Teresa; Bertran, Esther; Fabregat, Isabel; Ramos, Emilio] Inst Salud Carlos III, Natl Biomed Res Inst Liver & Gastrointestinal Dis, Ctr Invest Biomed Red Enfermedades Hepat & Digest, Oncol Program, Madrid 28029, Spain.
   [Bertran, Esther; Fabregat, Isabel] Bellvitge Biomed Res Inst IDIBELL, Oncobell Program, TGF Ss & Canc Grp, Barcelona 08908, Spain.
RP Sabate-Llobera, A (corresponding author), Univ Hosp Bellvitge, Dept Nucl Med IDI, PET Unit, Barcelona 08907, Spain.; Sabate-Llobera, A (corresponding author), Bellvitge Biomed Res Inst IDIBELL, Barcelona 08908, Spain.
EM asabatell@bellvitgehospital.cat; jmestres@clinic.cat;
   greynes@iconcologia.net; laurallado@bellvitgehospital.cat;
   kristel.mils@bellvitgehospital.cat; tserrano@bellvitgehospital.cat;
   montserrat.cortes.idi@gencat.cat; ebertran@idibell.cat;
   ifabregat@idibell.cat; eramos@bellvitgehospital.cat
RI RAMOS, EMILIO/F-8591-2019; Fabregat, Isabel/H-7038-2015
OI RAMOS, EMILIO/0000-0002-2688-0101; Llado, Laura/0000-0002-3717-3306;
   Sabate-Llobera, Aida/0000-0002-5580-3391; Fabregat,
   Isabel/0000-0003-0136-8440
FU IDIBELL Foundation; CERCA Programme/Generalitat de Catalunya; Agencia
   Estatal de Investigacion, Ministerio de Ciencia e Innovacion, Spain
   [RTI2018-094079]; FEDER funds/European Regional Development Fund-a way
   to build Europe; Instituto de Salud Carlos III, SpainInstituto de Salud
   Carlos III
FX This study received the support of the IDIBELL Foundation and the CERCA
   Programme/Generalitat de Catalunya, as well as from the Agencia Estatal
   de Investigacion, Ministerio de Ciencia e Innovacion, Spain (cofounded
   by FEDER funds/European Regional Development Fund-a way to build
   Europe), contract grant number: #RTI2018-094079 to I.F., E.B., T.S. and
   E.R. The CIBEREHD, National Biomedical Research Institute on Liver and
   Gastrointestinal Diseases, is funded by the Instituto de Salud Carlos
   III, Spain.
CR Ahn SY, 2015, ABDOM IMAGING, V40, P843, DOI 10.1007/s00261-014-0256-0
   Allard MA, 2015, J HEPATOL, V63, P83, DOI 10.1016/j.jhep.2015.01.023
   Asman Y, 2015, LIVER TRANSPLANT, V21, P572, DOI 10.1002/lt.24083
   Azmi NHM, 2018, RADIAT PHYS CHEM, V147, P35, DOI 10.1016/j.radphyschem.2018.01.019
   Bailly M, 2016, CLIN NUCL MED, V41, pE126, DOI 10.1097/RLU.0000000000001040
   Castilla-Lievre MA, 2016, EUR J NUCL MED MOL I, V43, P852, DOI 10.1007/s00259-015-3241-0
   Cho Kyung Jin, 2017, Ann Hepatobiliary Pancreat Surg, V21, P194, DOI 10.14701/ahbps.2017.21.4.194
   Chou CT, 2014, AM J ROENTGENOL, V203, pW253, DOI 10.2214/AJR.13.10595
   Colecchia A, 2014, WORLD J GASTROENTERO, V20, P5935, DOI 10.3748/wjg.v20.i20.5935
   European Association for the Study of the Liver. Electronic address: easloffice@easloffice.eu, 2019, J Hepatol, V70, P817, DOI 10.1016/j.jhep.2019.01.020
   Ferrer-Fabrega J, 2016, HEPATOLOGY, V63, P839, DOI 10.1002/hep.28339
   Forner A, 2008, HEPATOLOGY, V47, P97, DOI 10.1002/hep.21966
   GALLAGHER BM, 1978, J NUCL MED, V19, P1154
   Heimbach JK, 2018, HEPATOLOGY, V67, P358, DOI 10.1002/hep.29086
   Huang JC, 2020, FRONT ONCOL, V10, DOI 10.3389/fonc.2020.00887
   Hyun SH, 2018, EUR J NUCL MED MOL I, V45, P720, DOI 10.1007/s00259-017-3880-4
   Jeng LB, 2003, HEPATO-GASTROENTEROL, V50, P2154
   Kobayashi T, 2016, J COMPUT ASSIST TOMO, V40, P524, DOI 10.1097/RCT.0000000000000405
   Krak NC, 2005, EUR J NUCL MED MOL I, V32, P294, DOI 10.1007/s00259-004-1566-1
   Kroh A, 2019, HEPATOB PANCREAT DIS, V18, P28, DOI 10.1016/j.hbpd.2018.07.008
   Lee SM, 2019, WORLD J GASTROENTERO, V25, P1289, DOI 10.3748/wjg.v25.i11.1289
   Lei JY, 2016, BRIT J SURG, V103, P881, DOI 10.1002/bjs.9864
   Lim C, 2019, HPB, V21, P739, DOI 10.1016/j.hpb.2018.10.007
   Llovet JM, 2005, SEMIN LIVER DIS, V25, P181, DOI 10.1055/s-2005-871198
   Mule S, 2020, EUR RADIOL, V30, P5348, DOI 10.1007/s00330-020-06923-5
   Poon RTP, 2002, ANN SURG, V235, P373, DOI 10.1097/00000658-200203000-00009
   Reynes-Llompart G, 2019, SCI REP-UK, V9, DOI 10.1038/s41598-019-46937-8
   Sugawara Y, 1999, RADIOLOGY, V213, P521, DOI 10.1148/radiology.213.2.r99nv37521
   Sun MC, 2018, NUCL MED COMMUN, V39, P564, DOI 10.1097/MNM.0000000000000842
   Sung HH, 2022, CLIN EXP HYPERTENS, V44, P146, DOI 10.1080/10641963.2021.2007943
   TORIZUKA T, 1995, J NUCL MED, V36, P1811
   Unal E, 2016, DIAGN INTERV RADIOL, V22, P125, DOI 10.5152/dir.2015.15125
   Zhang Y, 2021, FRONT ONCOL, V11, DOI 10.3389/fonc.2021.633596
NR 33
TC 0
Z9 0
U1 0
U2 3
PU MDPI
PI BASEL
PA ST ALBAN-ANLAGE 66, CH-4052 BASEL, SWITZERLAND
EI 2072-6694
J9 CANCERS
JI Cancers
PD JUN
PY 2021
VL 13
IS 11
AR 2554
DI 10.3390/cancers13112554
PG 14
WC Oncology
WE Science Citation Index Expanded (SCI-EXPANDED)
SC Oncology
GA SP3IJ
UT WOS:000659565700001
PM 34070953
OA Green Published, gold
DA 2022-05-02
ER

PT J
AU Hong, SB
   Choi, SH
   Kim, SY
   Shim, JH
   Lee, SS
   Byun, JH
   Park, SH
   Kim, KW
   Kim, S
   Lee, NK
AF Hong, Seung Baek
   Choi, Sang Hyun
   Kim, So Yeon
   Shim, Ju Hyun
   Lee, Seung Soo
   Byun, Jae Ho
   Park, Seong Ho
   Kim, Kyung Won
   Kim, Suk
   Lee, Nam Kyung
TI MRI Features for Predicting Microvascular Invasion of Hepatocellular
   Carcinoma: A Systematic Review and Meta-Analysis
SO LIVER CANCER
LA English
DT Review
DE Hepatocellular carcinoma; Magnetic resonance imaging; Microvascular
   invasion; Meta-analysis; Diagnosis
AB Purpose: Microvascular invasion (MVI) is an important prognostic factor in patients with hepatocellular carcinoma (HCC). However, the reported results of magnetic resonance imaging (MRI) features for predicting MVI of HCC are variable and conflicting. Therefore, this meta-analysis aimed to identify the significant MRI features for MVI of HCC and to determine their diagnostic value. Methods: Original studies reporting the diagnostic performance of MRI for predicting MVI of HCC were identified in MEDLINE and EMBASE up until January 15, 2020. Study quality was assessed using QUADAS-2. A bivariate random-effects model was used to calculate the meta-analytic pooled diagnostic odds ratio (DOR) and 95% confidence interval (CI) for each MRI feature for diagnosing MVI in HCC. The meta-analytic pooled sensitivity and specificity were calculated for the significant MRI features. Results: Among 235 screened articles, we found 36 studies including 4,274 HCCs. Of the 15 available MRI features, 7 were significantly associated with MVI: larger tumor size (>5 cm) (DOR = 5.2, 95% CI [3.0-9.0]), rim arterial enhancement (4.2, 95% CI [1.7-10.6]), arterial peritumoral enhancement (4.4, 95% CI [2.8-6.9]), peritumoral hypointensity on hepatobiliary phase imaging (HBP) (8.2, 95% CI [4.4-15.2]), nonsmooth tumor margin (3.2, 95% CI [2.2-4.4]), multifocality (7.1, 95% CI [2.6-19.5]), and hypointensity on T1-weighted imaging (T1WI) (4.9, 95% CI [2.5-9.6]). Both peritumoral hypointensity on HBP and multifocality showed very high meta-analytic pooled specificities for diagnosing MVI (91.1% [85.4-94.8%] and 93.3% [74.5-98.5%], respectively). Conclusions: Seven MRI features including larger tumor size, rim arterial enhancement, arterial peritumoral enhancement, peritumoral hypointensity on HBP, nonsmooth margin, multifocality, and hypointensity on T1WI were significant predictors for MVI of HCC. These MRI features predictive of MVI can be useful in the management of HCC.
C1 [Hong, Seung Baek; Kim, Suk; Lee, Nam Kyung] Pusan Natl Univ, Pusan Natl Univ Hosp, Biomed Res Inst, Dept Radiol,Sch Med, Busan, South Korea.
   [Choi, Sang Hyun; Kim, So Yeon; Lee, Seung Soo; Byun, Jae Ho; Park, Seong Ho; Kim, Kyung Won] Univ Ulsan, Dept Radiol, Asan Med Ctr, Coll Med, 88 Olympicro 43 Gil, Seoul 05505, South Korea.
   [Choi, Sang Hyun; Kim, So Yeon; Lee, Seung Soo; Byun, Jae Ho; Park, Seong Ho; Kim, Kyung Won] Univ Ulsan, Res Inst Radiol, Asan Med Ctr, Coll Med, 88 Olympicro 43 Gil, Seoul 05505, South Korea.
   [Shim, Ju Hyun] Univ Ulsan, Asan Med Ctr, Dept Gastroenterol, Coll Med, Seoul, South Korea.
RP Choi, SH (corresponding author), Univ Ulsan, Dept Radiol, Asan Med Ctr, Coll Med, 88 Olympicro 43 Gil, Seoul 05505, South Korea.; Choi, SH (corresponding author), Univ Ulsan, Res Inst Radiol, Asan Med Ctr, Coll Med, 88 Olympicro 43 Gil, Seoul 05505, South Korea.
EM edwardchoi83@gmail.com
RI Choi, Sang Hyun/AAE-4828-2022
OI Choi, Sang Hyun/0000-0002-6898-6617
FU National Research Foundation of Korea (NRF) - Korea government (MSIT)
   [NRF-2019R1G1A1099743]
FX This work was supported by the National Research Foundation of Korea
   (NRF) grant funded by the Korea government (MSIT) (Grant No.
   NRF-2019R1G1A1099743).
CR Ahn SJ, 2019, ABDOM RADIOL, V44, P539, DOI 10.1007/s00261-018-1768-9
   Ahn SY, 2015, ABDOM IMAGING, V40, P843, DOI 10.1007/s00261-014-0256-0
   An C, 2015, RADIOLOGY, V276, P433, DOI 10.1148/radiol.15142394
   Ariizumi S, 2011, J HEPATO-BIL-PAN SCI, V18, P575, DOI 10.1007/s00534-010-0369-y
   Chandarana H, 2011, AM J ROENTGENOL, V196, P1083, DOI 10.2214/AJR.10.4720
   Choi JY, 2014, RADIOLOGY, V273, P30, DOI 10.1148/radiol.14132362
   Chou CT, 2012, BRIT J RADIOL, V85, P778, DOI 10.1259/bjr/65897774
   Deville Walter L, 2002, BMC Med Res Methodol, V2, P9, DOI 10.1186/1471-2288-2-9
   Eguchi S, 2010, WORLD J SURG, V34, P1034, DOI 10.1007/s00268-010-0424-5
   Enomoto S, 2011, HEPATOL INT, V5, P730, DOI 10.1007/s12072-010-9245-8
   ESNAOLA N, J GASTROINTEST SURG, V6, P224
   Feng ST, 2019, EUR RADIOL, V29, P4648, DOI 10.1007/s00330-018-5935-8
   Granata V, 2019, ABDOM RADIOL, V44, P2788, DOI 10.1007/s00261-019-02056-6
   Halligan S, 2007, RADIOLOGY, V243, P13, DOI 10.1148/radiol.2431051823
   HIGGINS J, BRIT MED J, V327, P557
   Huang MQ, 2018, CONTRAST MEDIA MOL I, DOI 10.1155/2018/9674565
   Jhaveri KS, 2013, J MAGN RESON IMAGING, V37, P692, DOI 10.1002/jmri.23858
   Kim AY, 2018, J HEPATOL, V68, P1144, DOI 10.1016/j.jhep.2018.01.024
   Kim H, 2009, EUR RADIOL, V19, P1744, DOI 10.1007/s00330-009-1331-8
   Kim JY, 2012, EUR J RADIOL, V81, P3877, DOI 10.1016/j.ejrad.2012.07.021
   Kim KA, 2012, J MAGN RESON IMAGING, V35, P629, DOI 10.1002/jmri.22876
   Kim MJ, 2012, EUR J RADIOL, V81, P2507, DOI 10.1016/j.ejrad.2011.11.014
   Lee SY, 2020, EUR RADIOL, V30, P987, DOI 10.1007/s00330-019-06424-0
   Lee S, 2019, EUR RADIOL, V29, P1003, DOI 10.1007/s00330-018-5642-5
   Lee S, 2017, J HEPATOL, V67, P526, DOI 10.1016/j.jhep.2017.04.024
   Matsui O, 2011, ABDOM IMAGING, V36, P264, DOI 10.1007/s00261-011-9685-1
   Mazzaferro V, 2009, LANCET ONCOL, V10, P35, DOI 10.1016/S1470-2045(08)70284-5
   Min JH, 2015, EUR J RADIOL, V84, P1036, DOI 10.1016/j.ejrad.2015.03.002
   Mori Y, 2016, HEPATOL RES, V46, P634, DOI 10.1111/hepr.12598
   Mori Y, 2015, HEPATOL RES, V45, P75, DOI 10.1111/hepr.12311
   Nakashima Y, 2003, HEPATOL RES, V26, P142, DOI 10.1016/S1386-6346(03)00007-X
   Nishie A, 2014, J GASTROEN HEPATOL, V29, P561, DOI 10.1111/jgh.12423
   Nuta J, 2017, ULTRASOUND MED BIOL, V43, P1829, DOI 10.1016/j.ultrasmedbio.2017.04.023
   Pawlik TM, 2005, LIVER TRANSPLANT, V11, P1086, DOI 10.1002/lt.20472
   Reitsma JB, 2005, J CLIN EPIDEMIOL, V58, P982, DOI 10.1016/j.jclinepi.2005.02.022
   Renzulli M, 2016, RADIOLOGY, V279, P432, DOI 10.1148/radiol.2015150998
   Rhee H, 2019, LIVER CANCER, V8, P24, DOI 10.1159/000488540
   Ryu T, 2019, J GASTROINTEST SURG, V23, P779, DOI 10.1007/s11605-019-04134-y
   Sasaki M, 2008, RADIOLOGY, V249, P624, DOI 10.1148/radiol.2492071681
   Server S, 2019, TRANSPL P, V51, P2403, DOI 10.1016/j.transproceed.2019.01.178
   Shimada M, 2001, AM J SURG, V182, P177, DOI 10.1016/S0002-9610(01)00682-1
   Shin SK, 2017, MEDICINE, V96, DOI 10.1097/MD.0000000000007761
   Song KD., 2019, ANN SURG
   Suh YJ, 2012, LIVER TRANSPLANT, V18, P1171, DOI 10.1002/lt.23502
   Sun SW, 2020, J MAGN RESON IMAGING, V52, P433, DOI 10.1002/jmri.27043
   Wang WT, 2018, RADIOLOGY, V286, P571, DOI 10.1148/radiol.2017170515
   Wei Y, 2019, EUR RADIOL, V29, P5403, DOI 10.1007/s00330-019-06088-w
   Witjes CDM, 2012, J MAGN RESON IMAGING, V36, P641, DOI 10.1002/jmri.23681
   Xu PJ, 2014, J GASTROEN HEPATOL, V29, P330, DOI 10.1111/jgh.12358
   Yang C, 2018, ABDOM RADIOL, V43, P2295, DOI 10.1007/s00261-018-1469-4
   Yang C, 2017, CLIN IMAG, V41, P101, DOI 10.1016/j.clinimag.2016.10.004
   Yang L, 2019, LIVER CANCER, V8, P373, DOI 10.1159/000494099
   Yoneda N, 2018, ABDOM RADIOL, V43, P2103, DOI 10.1007/s00261-017-1437-4
   Zhang R, 2019, QUANT IMAG MED SURG, V9, P1503, DOI 10.21037/qims.2019.09.07
   Zhang XF, 2018, J GASTROEN HEPATOL, V33, P347, DOI 10.1111/jgh.13843
   Zhao JK, 2017, MEDICINE, V96, DOI 10.1097/MD.0000000000007754
   Zhao W, 2018, PLOS ONE, V13, DOI 10.1371/journal.pone.0197488
   Zhou XM, 2017, INT J CLIN EXP MED, V10, P11728
   Zhu YJ, 2019, ONCOL LETT, V18, P720, DOI 10.3892/ol.2019.10378
NR 59
TC 8
Z9 12
U1 3
U2 3
PU KARGER
PI BASEL
PA ALLSCHWILERSTRASSE 10, CH-4009 BASEL, SWITZERLAND
SN 2235-1795
EI 1664-5553
J9 LIVER CANCER
JI Liver Cancer
PD APR
PY 2021
VL 10
IS 2
BP 94
EP 106
DI 10.1159/000513704
EA MAR 2021
PG 13
WC Oncology; Gastroenterology & Hepatology
WE Science Citation Index Expanded (SCI-EXPANDED)
SC Oncology; Gastroenterology & Hepatology
GA RN4LP
UT WOS:000630112400001
PM 33981625
OA gold, Green Published
DA 2022-05-02
ER

PT J
AU Zhang, LQ
   Kuang, SC
   Chen, JB
   Zhang, Y
   Zhao, BL
   Peng, H
   Xiao, YQ
   Fowler, K
   Wang, J
   Sirlin, CB
AF Zhang, Linqi
   Kuang, Sichi
   Chen, Jingbiao
   Zhang, Yao
   Zhao, Binliang
   Peng, Hao
   Xiao, Yuanqiang
   Fowler, Kathryn
   Wang, Jin
   Sirlin, Claude B.
TI The Role of Preoperative Dynamic Contrast-enhanced 3.0-T MR Imaging in
   Predicting Early Recurrence in Patients With Early-Stage Hepatocellular
   Carcinomas After Curative Resection
SO FRONTIERS IN ONCOLOGY
LA English
DT Article
DE magnetic resonance imaging; hepatocellular carcinoma; recurrence;
   LI-RADS; liver resection
ID MICROVASCULAR INVASION; LIVER; SYSTEM; SURVIVAL; OUTCOMES; CT
AB Objectives: Liver resection is potentially curative for early-stage hepatocellular carcinoma (eHCC) in patients with well-preserved liver function. The prognosis of these patients after resection is still unsatisfactory because of frequent early recurrence (ER). Therefore, we investigated the role of preoperative dynamic contrast-enhanced 3.0-T MR imaging in predicting ER of eHCC after curative resection. Methods From May 2014 to October 2017, we retrospectively analyzed 82 patients with eHCC who underwent dynamic MR imaging and subsequently underwent curative resection. Liver Imaging Reporting and Data System (LI-RADS) v2018 major and ancillary imaging features, as well as two non-LI-RADS MR imaging features (irregular tumor margin and tumor number), were evaluated. A multivariate Cox regression analysis was used to identify independent predictors, and two models (preoperative and postoperative prediction models) were developed. Results ER was observed in 25 patients (25/82, 30.5%). In the univariate analyses, preoperative alpha-fetoprotein (AFP) level >200 ng/ml, three MR imaging features (multifocal tumors, corona enhancement, and irregular tumor margin), and microvascular invasion (MVI) were associated with ER. In the multivariate analysis, corona enhancement (hazard ratio [HR]: 2.970; p = 0.013) and irregular tumor margin (HR: 2.377; p = 0.048) were independent predictors in the preoperative prediction model, and preoperative AFP level >200 ng/ml (HR: 2.493; p = 0.044) plus corona enhancement (HR: 3.046; p = 0.014) were independent predictors in the postoperative prediction model (microvascular invasion [MVI] was not; p = 0.061). When combined with both predictors, the specificity for ER in the preoperative prediction model was 98.2% (56/57), which was comparable to that of the postoperative prediction model [96.7% (55/57)]. Conclusions Our results demonstrated that preoperative MR imaging features (corona enhancement and irregular tumor margin) have the potential to preoperatively identify high-risk ER patients with eHCC, with a specificity >90%.
C1 [Zhang, Linqi; Kuang, Sichi; Chen, Jingbiao; Zhang, Yao; Zhao, Binliang; Xiao, Yuanqiang; Wang, Jin] Sun Yat Sen Univ, Affiliated Hosp 3, Dept Radiol, Guangzhou, Guangdong, Peoples R China.
   [Peng, Hao] Guangzhou Med Univ, Affiliated Canc Hosp & Inst, Dept Nucl Med, Guangzhou, Guangdong, Peoples R China.
   [Fowler, Kathryn; Sirlin, Claude B.] Univ Calif San Diego, Dept Radiol, Liver Imaging Grp, La Jolla, CA 92093 USA.
RP Wang, J (corresponding author), Sun Yat Sen Univ, Affiliated Hosp 3, Dept Radiol, Guangzhou, Guangdong, Peoples R China.
EM wangjin3@mail.sysu.edu.cn
RI Sirlin, Claude/AAU-1376-2020
OI Sirlin, Claude/0000-0002-6639-9072
FU National Natural Science Foundation of ChinaNational Natural Science
   Foundation of China (NSFC) [81271562]; Science and Technology Programof
   Guangzhou, China [201704020016]; Clinical Research Foundation of the 3rd
   Affiliated Hospital of Sun Yat-sen University [YHJH201901]
FX The authors state that this study has received funding by National
   Natural Science Foundation of China grant 81271562 (JW), Science and
   Technology Programof Guangzhou, China 201704020016 (JW), and Clinical
   Research Foundation of the 3rd Affiliated Hospital of Sun Yat-sen
   University YHJH201901 (JW).
CR An C, 2017, AM J ROENTGENOL, V209, P576, DOI 10.2214/AJR.16.17478
   An C, 2015, RADIOLOGY, V276, P433, DOI 10.1148/radiol.15142394
   Ariizumi S, 2011, J HEPATO-BIL-PAN SCI, V18, P575, DOI 10.1007/s00534-010-0369-y
   Bedossa P, 1996, HEPATOLOGY, V24, P289, DOI 10.1002/hep.510240201
   Chen JB, 2019, AM J ROENTGENOL, V213, P821, DOI 10.2214/AJR.19.21168
   Chernyak V, 2018, RADIOLOGY, V289, P816, DOI 10.1148/radiol.2018181494
   Choi SH, 2018, RADIOLOGY, V287, P515, DOI 10.1148/radiol.2018170748
   Choi SY, 2018, RADIOLOGY, V286, P917, DOI 10.1148/radiol.2017162846
   Chou CT, 2014, AM J ROENTGENOL, V203, pW253, DOI 10.2214/AJR.13.10595
   EDMONDSON HA, 1954, CANCER-AM CANCER SOC, V7, P462, DOI 10.1002/1097-0142(195405)7:3<462::AID-CNCR2820070308>3.0.CO;2-E
   Elsayes KM, 2019, J HEPATOCELL CARCINO, V6, P49, DOI 10.2147/JHC.S186239
   Giuliante F, 2012, J AM COLL SURGEONS, V215, P244, DOI 10.1016/j.jamcollsurg.2012.04.013
   Hirokawa F, 2014, HEPATOL RES, V44, P846, DOI 10.1111/hepr.12196
   Huang MQ, 2018, CONTRAST MEDIA MOL I, DOI 10.1155/2018/9674565
   Hwang J, 2012, BRIT J RADIOL, V85, pE314, DOI 10.1259/bjr/27727228
   Ishigami K, 2009, RADIOLOGY, V250, P435, DOI 10.1148/radiol.2501071702
   Jones RH, 2017, CLIN RADIOL, V72, DOI 10.1016/j.crad.2017.07.001
   Kim H, 2009, EUR RADIOL, V19, P1744, DOI 10.1007/s00330-009-1331-8
   Lee S, 2017, J HEPATOL, V67, P526, DOI 10.1016/j.jhep.2017.04.024
   Lim KC, 2011, ANN SURG, V254, P108, DOI 10.1097/SLA.0b013e31821ad884
   Marrero JA, 2018, HEPATOLOGY, V68, P723, DOI 10.1002/hep.29913
   Nathan H, 2009, ANN SURG, V249, P799, DOI 10.1097/SLA.0b013e3181a38eb5
   Renzulli M, 2016, RADIOLOGY, V279, P432, DOI 10.1148/radiol.2015150998
   Shimozawa N, 2004, J AM COLL SURGEONS, V198, P356, DOI 10.1016/j.jamcollsurg.2003.10.017
   Shindoh J, 2013, ANN SURG ONCOL, V20, P1223, DOI 10.1245/s10434-012-2739-y
   Suh SW, 2014, J HEPATOL, V60, P1219, DOI 10.1016/j.jhep.2014.01.027
   Sumie S, 2008, ANN SURG ONCOL, V15, P1375, DOI 10.1245/s10434-008-9846-9
   Tanabe M, 2016, RADIOLOGY, V281, P129, DOI 10.1148/radiol.2016152173
   Torre LA, 2015, CA-CANCER J CLIN, V65, P87, DOI 10.3322/caac.21262
   Yamashita Y, 2018, ANN GASTROENT SURG, V2, P197, DOI 10.1002/ags3.12057
   Zhao WC, 2013, EJSO-EUR J SURG ONC, V39, P858, DOI 10.1016/j.ejso.2013.04.003
NR 31
TC 8
Z9 9
U1 1
U2 6
PU FRONTIERS MEDIA SA
PI LAUSANNE
PA AVENUE DU TRIBUNAL FEDERAL 34, LAUSANNE, CH-1015, SWITZERLAND
SN 2234-943X
J9 FRONT ONCOL
JI Front. Oncol.
PD NOV 28
PY 2019
VL 9
AR 1336
DI 10.3389/fonc.2019.01336
PG 11
WC Oncology
WE Science Citation Index Expanded (SCI-EXPANDED)
SC Oncology
GA JV4RG
UT WOS:000502352000001
PM 31850221
OA Green Published, gold
DA 2022-05-02
ER

PT J
AU Feng, LH
   Dong, H
   Lau, WY
   Yu, H
   Zhu, YY
   Zhao, Y
   Lin, YX
   Chen, J
   Wu, MC
   Cong, WM
AF Feng, Long-Hai
   Dong, Hui
   Lau, Wan-Yee
   Yu, Hua
   Zhu, Yu-Yao
   Zhao, Yun
   Lin, Yu-Xi
   Chen, Jia
   Wu, Meng-Chao
   Cong, Wen-Ming
TI Novel microvascular invasion-based prognostic nomograms to predict
   survival outcomes in patients after R0 resection for hepatocellular
   carcinoma
SO JOURNAL OF CANCER RESEARCH AND CLINICAL ONCOLOGY
LA English
DT Article
DE Microvascular invasion; Pathological type; Classification; Prognostic
   nomogram
ID TNM-STAGING-SYSTEM; PORTAL-VEIN; CANCER; HEPATECTOMY
AB To propose a novel histopathological classification system for microvascular invasion (MVI) and to establish nomograms to predict postoperative survival and early tumor recurrence in patients with hepatocellular carcinoma (HCC) after R0 liver resection.
   The clinicopathological and follow-up data of 686 consecutive patients with HCC who underwent R0 liver resection in our hospital between December 2009 and April 2010 were retrospectively reviewed. A classification system was established based on histological characteristics of MVI. Nomograms were then formulated using a multivariate Cox proportional hazards model to analyze. The results were validated using bootstrap resampling and a new 225-patient validation cohort operated in May and June 2010 at the same institution.
   A 4-stratification classification system of MVI was established, which satisfactorily determined the risk of survival and early tumor recurrence. Then, an eight-factor nomogram for survival prediction and a seven-factor nomogram for prediction of early tumor recurrence were established. The concordance indices were 0.78 for the survival-prediction nomogram and 0.72 for the recurrence-prediction nomogram. These indices were both significantly higher than the following three commonly used staging systems: tumor-node-metastasis staging system (seventh edition, 0.67/0.65), Japan Integrated Staging System (0.58/0.58) and Chinese University Prognostic Index (0.52/0.51). The calibration curves showed good agreement between predictions by the nomograms and actual survival outcomes. These results were confirmed in the validation cohort.
   The novel classification system of MVI and the nomograms enabled more accurate predictions of risk of tumor recurrence and overall survival in patients with HCC after R0 liver resection.
C1 [Feng, Long-Hai; Dong, Hui; Yu, Hua; Zhu, Yu-Yao; Zhao, Yun; Chen, Jia; Cong, Wen-Ming] Second Mil Med Univ, Eastern Hepatobiliary Surg Hosp, Dept Pathol, 225 Changhai Rd, Shanghai, Peoples R China.
   [Feng, Long-Hai] Second Mil Med Univ, Changhai Hosp, Dept Pathol, 168 Changhai Rd, Shanghai, Peoples R China.
   [Lau, Wan-Yee; Wu, Meng-Chao] Second Mil Med Univ, Eastern Hepatobiliary Surg Hosp, Dept Surg, 225 Changhai Rd, Shanghai, Peoples R China.
   [Lau, Wan-Yee] Chinese Univ Hong Kong, Fac Med, Shatin, Hong Kong, Peoples R China.
   [Lin, Yu-Xi] 234 Mil Hosp China, Sect 4, Dept Lab Med, Chaoyang St, Chaoyang, Liaoning Provin, Peoples R China.
RP Cong, WM (corresponding author), Second Mil Med Univ, Eastern Hepatobiliary Surg Hosp, Dept Pathol, 225 Changhai Rd, Shanghai, Peoples R China.
EM wmcong@smmu.edu.cn
FU National Natural Science Foundation of ChinaNational Natural Science
   Foundation of China (NSFC) [81472278, 81272662]; Funds for Creative
   Research Groups of National Natural Science Foundation of China
   [81221061]
FX This study was funded by the Grants from the National Natural Science
   Foundation of China (Grant Nos. 81472278; 81272662) and Funds for
   Creative Research Groups of National Natural Science Foundation of China
   (Grant No. 81221061).
CR Bosman FT, 2010, WHO CLASSIFICATION T, P197
   Chan ACY, 2013, HPB, V15, P439, DOI 10.1111/j.1477-2574.2012.00617.x
   Cheng SQ, 2007, HEPATO-GASTROENTEROL, V54, P499
   Chinese Society of Liver Cancer Chinese Anti- Cancer Association Liver Cancer Study Group Chinese Society of Hepatology Chinese Medical Association Chinese Society of Pathology Chinese Anti- Cancer Association, 2015, ZHONGHUA GAN ZANG BI, V23, P321, DOI 10.3760/cma.j.issn.1007-3418.2015.05.001
   Chung H, 2008, J GASTROEN HEPATOL, V23, P445, DOI 10.1111/j.1440-1746.2007.05075.x
   Cong WM, 2015, CANCER LETT, V368, P14, DOI 10.1016/j.canlet.2015.07.043
   Du M, 2014, BMC CANCER, V14, DOI 10.1186/1471-2407-14-38
   Fan ST, 2011, BRIT J SURG, V98, P1292, DOI 10.1002/bjs.7583
   Forner A, 2010, SEMIN LIVER DIS, V30, P61, DOI 10.1055/s-0030-1247133
   GANTT CL, 1981, LANCET, V2, P363
   Harrel F, 2001, REGRESSION MODELING, V3, P88, DOI DOI 10.1007/978-1-4757-3462-1
   Harrell FE., 2011, RMS: Regression modeling strategies
   Hirokawa F, 2014, HEPATOL RES, V44, P846, DOI 10.1111/hepr.12196
   Kim Y, 2016, JAMA SURG, V151, P365, DOI 10.1001/jamasurg.2015.4516
   Kitai Satoshi, 2008, Oncology, V75 Suppl 1, P83, DOI 10.1159/000173428
   Lei ZQ, 2016, JAMA SURG, V151, P356, DOI 10.1001/jamasurg.2015.4257
   Leung TWT, 2002, CANCER, V94, P1760, DOI 10.1002/cncr.10384
   Lu XY, 2011, J CANCER RES CLIN, V137, P567, DOI 10.1007/s00432-010-0909-5
   Mazzaferro V, 2009, LANCET ONCOL, V10, P35, DOI 10.1016/S1470-2045(08)70284-5
   Roayaie S, 2009, GASTROENTEROLOGY, V137, P850, DOI 10.1053/j.gastro.2009.06.003
   Rodriguez-Peralvarez M, 2013, ANN SURG ONCOL, V20, P325, DOI 10.1245/s10434-012-2513-1
   Shirabe K, 2014, LIVER INT, V34, P937, DOI 10.1111/liv.12459
   Sumie S, 2014, ANN SURG ONCOL, V21, P1002, DOI 10.1245/s10434-013-3376-9
   Theise ND, 2010, WHO CLASSIFICATION T, P205
   Toyosaka A, 1996, AM J GASTROENTEROL, V91, P1610
   Vamvakas EC, 2014, TRANSFUSION, V54, P2149, DOI 10.1111/trf.12689
   Wang YZ, 2013, J CLIN ONCOL, V31, P1188, DOI 10.1200/JCO.2012.41.5984
   Yamamoto Y, 2015, WORLD J GASTROENTERO, V21, P246, DOI 10.3748/wjg.v21.i1.246
   Yang PH, 2016, ANN SURG, V263, P778, DOI 10.1097/SLA.0000000000001339
NR 29
TC 63
Z9 72
U1 1
U2 8
PU SPRINGER
PI NEW YORK
PA ONE NEW YORK PLAZA, SUITE 4600, NEW YORK, NY, UNITED STATES
SN 0171-5216
EI 1432-1335
J9 J CANCER RES CLIN
JI J. Cancer Res. Clin. Oncol.
PD FEB
PY 2017
VL 143
IS 2
BP 293
EP 303
DI 10.1007/s00432-016-2286-1
PG 11
WC Oncology
WE Science Citation Index Expanded (SCI-EXPANDED)
SC Oncology
GA EI6TF
UT WOS:000392629100011
PM 27743138
DA 2022-05-02
ER

PT J
AU Ahn, SJ
   Kim, JH
   Park, SJ
   Kim, ST
   Han, JK
AF Ahn, Su Joa
   Kim, Jung Hoon
   Park, Sang Joon
   Kim, Seung Tack
   Han, Joon Koo
TI Hepatocellular carcinoma: preoperative gadoxetic acid-enhanced MR
   imaging can predict early recurrence after curative resection using
   image features and texture analysis
SO ABDOMINAL RADIOLOGY
LA English
DT Article
DE Hepatocellular carcinoma; Gadoxetic acid-enhanced MRI; Texture analysis;
   Recurrence; Microvascular invasion
ID MICROVASCULAR INVASION; TUMOR HETEROGENEITY; POTENTIAL MARKER; LIVER
   RESECTION; RISK-FACTORS; CT; TRANSPORTERS
AB PurposeTo investigate whether pre-operative gadoxetic acid-enhanced MRI can predict early recurrence after curative resection of single HCC using image features and texture analysis.Materials and methods179 patients with single HCC and who underwent pre-operative MRI were included. Two reviewers analyzed MR findings, including the tumor margin, peritumoral enhancement, peritumoral hypointensity on the hepatobiliary phase (HBP), diffusion restriction, capsule, tumoral fat, washout, portal-vein thrombus, signal intensity on HBP, and satellite nodule. Texture analysis on the HBP was also quantified. A multivariate analysis was used to identify predictive factors for early recurrence, microvascular invasion (MVI), and the tumor grade.ResultsFor early recurrence, satellite nodule, peritumoral hypointensity, absence of capsule, and GLCM ASM were predictors (P<0.05). For MVI, satellite nodule, peritumoral hypointensity, washout, and sphericity were predictors (P<0.05). Satellite nodules, peritumoral hypointensity, diffusion restriction, and iso to high signal intensity on HBP were predictor for higher tumor grade (P<0.05). Satellite nodules and peritumoral hypointensity were important showed common predictors for early recurrence, MVI, and grade (P<0.05). The sensitivity and specificity for satellite nodule were 47.36% and 96.25%. When added texture variables to MRI findings, the diagnostic performance for predicting early recurrence is improved from 0.7 (SD 0.604-0.790) to 0.83 (SD 0.787-0.894).ConclusionMR finding, including satellite nodule and peritumoral hypointensity on the HBP, as well as the texture parameters are useful to predict not only early recurrence, but also MVI and higher grade.
C1 [Ahn, Su Joa; Kim, Jung Hoon; Park, Sang Joon; Kim, Seung Tack; Han, Joon Koo] Seoul Natl Univ Hosp, Dept Radiol, 101 Daehangno, Seoul 110744, South Korea.
   [Kim, Jung Hoon; Han, Joon Koo] Seoul Natl Univ, Coll Med, Inst Radiat Med, Seoul, South Korea.
RP Kim, JH (corresponding author), Seoul Natl Univ Hosp, Dept Radiol, 101 Daehangno, Seoul 110744, South Korea.; Kim, JH (corresponding author), Seoul Natl Univ, Coll Med, Inst Radiat Med, Seoul, South Korea.
EM jhkim2008@gmail.com
CR Ariizumi S, 2011, J HEPATO-BIL-PAN SCI, V18, P575, DOI 10.1007/s00534-010-0369-y
   Choi BI, 2002, KOREAN J RADIOL, V3, P1, DOI 10.3348/kjr.2002.3.1.1
   Choi GH, 2008, ANN SURG ONCOL, V15, P618, DOI 10.1245/s10434-007-9671-6
   Chong CCN, 2012, SURG-J R COLL SURG E, V10, P260, DOI 10.1016/j.surge.2011.07.004
   EDMONDSON HA, 1954, CANCER-AM CANCER SOC, V7, P462, DOI 10.1002/1097-0142(195405)7:3<462::AID-CNCR2820070308>3.0.CO;2-E
   Ganeshan B, 2012, CLIN RADIOL, V67, P157, DOI 10.1016/j.crad.2011.08.012
   Ganeshan B, 2007, ACAD RADIOL, V14, P1058, DOI 10.1016/j.acra.2007.05.023
   Ganeshan B, 2012, EUR RADIOL, V22, P796, DOI 10.1007/s00330-011-2319-8
   Ganeshan B, 2009, EUR J RADIOL, V70, P101, DOI 10.1016/j.ejrad.2007.12.005
   Griffin N, 2012, BRIT J RADIOL, V85, P736, DOI 10.1259/bjr/94924398
   Huang YL, 2006, ACAD RADIOL, V13, P713, DOI 10.1016/j.acra.2005.07.014
   Ishigami K, 2009, RADIOLOGY, V250, P435, DOI 10.1148/radiol.2501071702
   Kamiyama T, 2012, WORLD J SURG ONCOL, V10, DOI 10.1186/1477-7819-10-107
   Kim H, 2009, EUR RADIOL, V19, P1744, DOI 10.1007/s00330-009-1331-8
   Kim KA, 2012, J MAGN RESON IMAGING, V35, P629, DOI 10.1002/jmri.22876
   Kitao A, 2010, RADIOLOGY, V256, P817, DOI 10.1148/radiol.10092214
   Lauwers GY, 2002, AM J SURG PATHOL, V26, P25, DOI 10.1097/00000478-200201000-00003
   Miles KA, 2009, RADIOLOGY, V250, P444, DOI 10.1148/radiol.2502071879
   Nelson DA, 2004, GENE DEV, V18, P2095, DOI 10.1101/gad.1204904
   Omata M, 2017, HEPATOL INT, V11, P317, DOI 10.1007/s12072-017-9799-9
   Park Ui Jun, 2008, Korean J Hepatol, V14, P371, DOI 10.3350/kjhep.2008.14.3.371
   Pesi B, 2014, J CANC THER, V5, P1344, DOI [10.4236/jct.2014.514134, DOI 10.4236/JCT.2014.514134]
   Plessier Aurelie, 2004, Liver Transpl, V10, pS86, DOI 10.1002/lt.20039
   Poon RTP, 2000, CANCER, V89, P500, DOI 10.1002/1097-0142(20000801)89:3<500::AID-CNCR4>3.3.CO;2-F
   Portolani N, 2006, ANN SURG, V243, P229, DOI 10.1097/01.sla.0000197706.21803.a1
   Roayaie S, 2013, HEPATOLOGY, V57, P1426, DOI 10.1002/hep.25832
   Roayaie S, 2009, GASTROENTEROLOGY, V137, P850, DOI 10.1053/j.gastro.2009.06.003
   Shah SA, 2007, SURGERY, V141, P330, DOI 10.1016/j.surg.2006.06.028
   Siegel RL, 2017, CA-CANCER J CLIN, V67, P7, DOI 10.3322/caac.21387
   Suh YJ, 2012, LIVER TRANSPLANT, V18, P1171, DOI 10.1002/lt.23502
   Sumie S, 2008, ANN SURG ONCOL, V15, P1375, DOI 10.1245/s10434-008-9846-9
   Tsuboyama T, 2010, RADIOLOGY, V255, P824, DOI 10.1148/radiol.10091557
   Zayed N, 2015, INT J BIOMED IMAGING, V2015, DOI 10.1155/2015/267807
   Zhou W, 2017, J MAGN RESON IMAGING, V45, P1476, DOI 10.1002/jmri.25454
NR 34
TC 35
Z9 43
U1 1
U2 14
PU SPRINGER
PI NEW YORK
PA 233 SPRING ST, NEW YORK, NY 10013 USA
SN 2366-004X
EI 2366-0058
J9 ABDOM RADIOL
JI Abdom. Radiol.
PD FEB
PY 2019
VL 44
IS 2
BP 539
EP 548
DI 10.1007/s00261-018-1768-9
PG 10
WC Radiology, Nuclear Medicine & Medical Imaging
WE Science Citation Index Expanded (SCI-EXPANDED)
SC Radiology, Nuclear Medicine & Medical Imaging
GA HN9EP
UT WOS:000460502900016
PM 30229421
DA 2022-05-02
ER

PT J
AU Huang, Y
   Zhang, ZY
   Zhou, YF
   Yang, JJ
   Hu, KA
   Wang, ZM
AF Huang, Yun
   Zhang, Zeyu
   Zhou, Yufan
   Yang, Jiajin
   Hu, Kuan
   Wang, Zhiming
TI Should we apply sorafenib in hepatocellular carcinoma patients with
   microvascular invasion after curative hepatectomy?
SO ONCOTARGETS AND THERAPY
LA English
DT Article
DE sorafenib; hepatocellular carcinoma; microvascular invasion;
   hepatectomy; survival rate
ID ADJUVANT SORAFENIB; LIVER-TRANSPLANTATION; RESECTION; RECURRENCE; STAGE;
   THERAPY
AB Objective: Microvascular invasion (MVI) has been proved to be an independent risk factor for the recurrence of HCC. If promptly treated, the recurrence rate can be reduced and the total survival time can be prolonged. The aim of this study is to analyze the effect of sorafenib on the clinical outcomes in HCC patients with MVI after curative hepatectomy.
   Methods: HCC patients who underwent hepatectomy and were pathologically diagnosed with MVI were retrospectively analyzed. Patients were divided into sorafenib group and control group. Sorafenib 400 mg, twice daily, was administered orally after surgery in the sorafenib group. The recurrence-free survival (RFS) and overall survival (OS) were observed during follow-up, and associated factors were analyzed using univariate and multivariate COX regression.
   Results: There was no significant difference in demographics, clinical staging, and tumor index between sorafenib group (16 patients) and control group (33 matched patients). The RFS and OS were both longer in the sorafenib group, and the 3-years RFS rates of the sorafenib group and control group were 56.3% (9 of 16) and 24.2% (8 of 33), respectively (P=0.027). The 3-year OS rate of the sorafenib group was 81.3% (13 of 16), which was significantly higher than that of the control group (39.4%, P=0.006). The results of multivariate COX regression indicated that treatment with sorafenib was an independent associated factor for RFS and OS.
   Conclusion: We believe that using sorafenib therapy after curative hepatectomy in HCC patients with MVI is effective and beneficial as it can reduce recurrence and prolong the survival time.
C1 [Huang, Yun; Zhang, Zeyu; Zhou, Yufan; Yang, Jiajin; Hu, Kuan; Wang, Zhiming] Cent South Univ, Xiangya Hosp, Dept Hepatobiliary Surg, 87 Xiangya Rd, Changsha 410000, Hunan, Peoples R China.
RP Wang, ZM (corresponding author), Cent South Univ, Xiangya Hosp, Dept Hepatobiliary Surg, 87 Xiangya Rd, Changsha 410000, Hunan, Peoples R China.
EM 13808462382@163.com
OI Hu, Kuan/0000-0002-8698-1369
FU National Natural Science Foundation of ChinaNational Natural Science
   Foundation of China (NSFC) [81372631]
FX This project was supported by a grant from the National Natural Science
   Foundation of China (No 81372631).
CR Bruix J, 2015, LANCET ONCOL, V16, P1344, DOI 10.1016/S1470-2045(15)00198-9
   Cha C, 2003, J AM COLL SURGEONS, V197, P753, DOI 10.1016/j.jamcollsurg.2003.07.003
   Cheng AL, 2009, LANCET ONCOL, V10, P25, DOI 10.1016/S1470-2045(08)70285-7
   Chiaramonte M, 1999, CANCER-AM CANCER SOC, V85, P2132, DOI 10.1002/(SICI)1097-0142(19990515)85:10<2132::AID-CNCR6>3.3.CO;2-8
   Chun JM, 2011, J SURG ONCOL, V103, P148, DOI 10.1002/jso.21786
   Cucchetti A, 2009, ANN SURG ONCOL, V16, P413, DOI 10.1245/s10434-008-0232-4
   Fabregat I, 2016, FEBS J, V283, P2219, DOI 10.1111/febs.13665
   Feng YX, 2011, HEPATOLOGY, V53, P483, DOI 10.1002/hep.24075
   Ferlay J, 2010, INT J CANCER, V127, P2893, DOI 10.1002/ijc.25516
   Forner A, 2012, LANCET, V379, P1245, DOI 10.1016/S0140-6736(11)61347-0
   Germain T, 2014, DIAGN INTERV IMAG, V95, P1003, DOI 10.1016/j.diii.2013.11.004
   Heimbach JK, 2018, HEPATOLOGY, V67, P358, DOI 10.1002/hep.29086
   Kaneko S, 2012, HEPATOL RES, V42, P523, DOI 10.1111/j.1872-034X.2012.00981.x
   Kondo K, 2005, J HEPATO-BILIARY-PAN, V12, P399, DOI 10.1007/s00534-005-1009-9
   Li J, 2016, WORLD J GASTROENTERO, V22, P4034, DOI 10.3748/wjg.v22.i15.4034
   Li J, 2009, WORLD J GASTROENTERO, V15, P4170, DOI 10.3748/wjg.15.4170
   Llovet JM, 2005, SEMIN LIVER DIS, V25, P181, DOI 10.1055/s-2005-871198
   Lozano R, 2012, LANCET, V380, P2095, DOI 10.1016/S0140-6736(12)61728-0
   Matsuda Koichi, 2012, Hepatobiliary Surg Nutr, V1, P59, DOI 10.3978/j.issn.2304-3881.2012.10.17
   Mazzaferro V, 2009, LANCET ONCOL, V10, P35, DOI 10.1016/S1470-2045(08)70284-5
   Medavaram S, 2018, EXP HEMATOL ONCOL, V7, DOI 10.1186/s40164-018-0109-6
   Minagawa M, 2006, WORLD J GASTROENTERO, V12, P7561, DOI 10.3748/wjg.v12.i47.7561
   Pirisi M, 1998, J CANCER RES CLIN, V124, P397, DOI 10.1007/s004320050189
   Rodriguez-Peralvarez M, 2013, ANN SURG ONCOL, V20, P325, DOI 10.1245/s10434-012-2513-1
   Saab S, 2010, EXP CLIN TRANSPLANT, V8, P307
   Schoniger-Hekele M, 2001, GUT, V48, P103, DOI 10.1136/gut.48.1.103
   Sumie S, 2008, ANN SURG ONCOL, V15, P1375, DOI 10.1245/s10434-008-9846-9
   Tai WT, 2011, J HEPATOL, V55, P1041, DOI [10.1016/j.jhep.2011.01.047, 10.1016/j.jhep.2011.06.005]
   Tokumitsu Y, 2018, ONCOL LETT, V15, P4411, DOI 10.3892/ol.2018.7821
   Torzilli G, 2008, ARCH SURG-CHICAGO, V143, P1082, DOI 10.1001/archsurg.143.11.1082
   Tsai TJ, 2000, SURGERY, V127, P603, DOI 10.1067/msy.2000.105498
   Wang CC, 2009, ANN SURG ONCOL, V16, P1832, DOI 10.1245/s10434-009-0448-y
   Wang SN, 2014, HEPATOL RES, V44, P523, DOI 10.1111/hepr.12159
   Xia F, 2016, WORLD J GASTROENTERO, V22, P5384, DOI 10.3748/wjg.v22.i23.5384
   Yamazaki K, 2011, DIGEST DIS, V29, P284, DOI 10.1159/000327560
   Zhang W, 2014, BIOSCI TRENDS, V8, P333, DOI 10.5582/bst.2014.01120
   Zhong JH, 2012, EJSO-EUR J SURG ONC, V38, P286, DOI 10.1016/j.ejso.2012.01.006
   Zhuang L, 2017, ARCH MED SCI, V13, P1383, DOI 10.5114/aoms.2017.71066
NR 38
TC 19
Z9 28
U1 1
U2 3
PU DOVE MEDICAL PRESS LTD
PI ALBANY
PA PO BOX 300-008, ALBANY, AUCKLAND 0752, NEW ZEALAND
SN 1178-6930
J9 ONCOTARGETS THER
JI OncoTargets Ther.
PY 2019
VL 12
BP 541
EP 548
DI 10.2147/OTT.S187357
PG 8
WC Biotechnology & Applied Microbiology; Oncology
WE Science Citation Index Expanded (SCI-EXPANDED)
SC Biotechnology & Applied Microbiology; Oncology
GA HH2AW
UT WOS:000455522000002
PM 30666133
OA Green Published, gold, Green Submitted
DA 2022-05-02
ER

PT J
AU Banerjee, S
   Wang, DS
   Kim, HJ
   Sirlin, CB
   Chan, MG
   Korn, RL
   Rutman, AM
   Siripongsakun, S
   Lu, D
   Imanbayev, G
   Kuo, MD
AF Banerjee, Sudeep
   Wang, David S.
   Kim, Hyun J.
   Sirlin, Claude B.
   Chan, Michael G.
   Korn, Ronald L.
   Rutman, Aaron M.
   Siripongsakun, Surachate
   Lu, David
   Imanbayev, Galym
   Kuo, Michael D.
TI A computed tomography radiogenomic biomarker predicts microvascular
   invasion and clinical outcomes in hepatocellular carcinoma
SO HEPATOLOGY
LA English
DT Article
ID LIVER-TRANSPLANTATION; RESECTION; RECURRENCE; SURVIVAL
AB Microvascular invasion (MVI) in hepatocellular carcinoma (HCC) is an independent predictor of poor outcomes subsequent to surgical resection or liver transplantation (LT); however, MVI currently cannot be adequately determined preoperatively. Radiogenomic venous invasion (RVI) is a contrast-enhanced computed tomography (CECT) biomarker of MVI derived from a 91-gene HCC venous invasion gene expression signature. Preoperative CECTs of 157 HCC patients who underwent surgical resection (N=72) or LT (N=85) between 2000 and 2009 at three institutions were evaluated for the presence or absence of RVI. RVI was assessed for its ability to predict MVI and outcomes. Interobserver agreement for scoring RVI was substantial among five radiologists (=0.705; P<0.001). The diagnostic accuracy, sensitivity, and specificity of RVI in predicting MVI was 89%, 76%, and 94%, respectively. Positive RVI score was associated with lower overall survival (OS) than negative RVI score in the overall cohort (P<0.001; 48 vs. >147 months), American Joint Committee on Cancer tumor-node-metastasis stage II (P<0.001; 34 vs. >147 months), and in LT patients within Milan criteria (P<0.001; 69 vs. >147 months). Positive RVI score also portended lower recurrence-free survival at 3 years versus negative RVI score (P=0.001; 27% vs. 62%). Conclusion: RVI is a noninvasive radiogenomic biomarker that accurately predicts histological MVI in HCC surgical candidates. Its presence on preoperative CECT is associated with early disease recurrence and poor OS and may be useful for identifying patients less likely to derive a durable benefit from surgical treatment. (Hepatology 2015;62:792-800)
C1 [Banerjee, Sudeep; Kim, Hyun J.; Siripongsakun, Surachate; Lu, David; Kuo, Michael D.] Univ Calif Los Angeles, David Geffen Sch Med, Dept Radiol, Los Angeles, CA 90095 USA.
   [Wang, David S.; Imanbayev, Galym] Stanford Univ, Dept Radiol, Stanford, CA 94305 USA.
   [Sirlin, Claude B.; Chan, Michael G.; Rutman, Aaron M.] Univ Calif San Diego, Dept Radiol, San Diego, CA 92103 USA.
   [Korn, Ronald L.] Scottsdale Med Imaging, Scottsdale, AZ USA.
RP Kuo, MD (corresponding author), Univ Calif Los Angeles, David Geffen Sch Med, Dept Radiol Sci, 10833 Le Conte Ave,Box 951721, Los Angeles, CA 90095 USA.
EM mikedkuo@gmail.com
RI Sirlin, Claude/AAU-1376-2020
OI Sirlin, Claude/0000-0002-6639-9072
FU General ElectricGeneral Electric
FX Potential conflict of interest: Dr. Sirlin received grants from General
   Electric. Dr. Korn is a founder and shareholder of Imaging Endpoints
   Research and Core Lab.
CR Arrieta O, 2007, BMC CANCER, V7, DOI 10.1186/1471-2407-7-28
   Chandarana H, 2011, AM J ROENTGENOL, V196, P1083, DOI 10.2214/AJR.10.4720
   Chen X, 2002, MOL BIOL CELL, V13, P1929, DOI 10.1091/mbc.02-02-0023
   Chou CT, 2012, BRIT J RADIOL, V85, P778, DOI 10.1259/bjr/65897774
   Clavien PA, 2012, LANCET ONCOL, V13, pE11, DOI 10.1016/S1470-2045(11)70175-9
   Duffy JP, 2007, ANN SURG, V246, P502, DOI 10.1097/SLA.0b013e318148c704
   Ferlay J, 2010, INT J CANCER, V127, P2893, DOI 10.1002/ijc.25516
   Fong YM, 1999, ANN SURG, V229, P790, DOI 10.1097/00000658-199906000-00005
   Forner A, 2012, LANCET, V379, P1245, DOI 10.1016/S0140-6736(11)61347-0
   Grazi GL, 2001, ANN SURG, V234, P71, DOI 10.1097/00000658-200107000-00011
   Henderson J M, 2003, HPB (Oxford), V5, P243, DOI 10.1080/13651820310015833
   Kim BK, 2008, J SURG ONCOL, V97, P246, DOI 10.1002/jso.20953
   Kitao A, 2012, RADIOLOGY, V265, P780, DOI 10.1148/radiol.12120226
   Kuo MD, 2011, AM J ROENTGENOL, V197, P990, DOI 10.2214/AJR.11.7163
   Lim KC, 2011, ANN SURG, V254, P108, DOI 10.1097/SLA.0b013e31821ad884
   Mazzaferro V, 1996, NEW ENGL J MED, V334, P693, DOI 10.1056/NEJM199603143341104
   Nakashima Y, 2003, HEPATOL RES, V26, P142, DOI 10.1016/S1386-6346(03)00007-X
   Nault JC, 2013, GASTROENTEROLOGY, V145, P176, DOI 10.1053/j.gastro.2013.03.051
   Pawlik TM, 2007, ANN SURG, V245, P435, DOI 10.1097/01.sla.0000250420.73854.ad
   Pons Fernando, 2005, HPB (Oxford), V7, P35, DOI 10.1080/13651820410024058
   Pote N, 2013, HEPATOLOGY, V58, P983, DOI 10.1002/hep.26433
   Riaz A, 2009, J CLIN ONCOL, V27, P5734, DOI 10.1200/JCO.2009.23.1282
   Segal E, 2007, NAT BIOTECHNOL, V25, P675, DOI 10.1038/nbt1306
   Shim JH, 2013, ANN SURG, V257, P708, DOI 10.1097/SLA.0b013e318273be70
   Tsai TJ, 2000, SURGERY, V127, P603, DOI 10.1067/msy.2000.105498
   Yao FY, 2005, LIVER TRANSPLANT, V11, P1505, DOI 10.1002/lt.20526
   Yao FY, 2001, HEPATOLOGY, V33, P1394, DOI 10.1053/jhep.2001.24563
   Zimmerman MA, 2008, ARCH SURG-CHICAGO, V143, P182, DOI 10.1001/archsurg.2007.39
NR 28
TC 180
Z9 205
U1 1
U2 34
PU WILEY
PI HOBOKEN
PA 111 RIVER ST, HOBOKEN 07030-5774, NJ USA
SN 0270-9139
EI 1527-3350
J9 HEPATOLOGY
JI Hepatology
PD SEP
PY 2015
VL 62
IS 3
BP 792
EP 800
DI 10.1002/hep.27877
PG 9
WC Gastroenterology & Hepatology
WE Science Citation Index Expanded (SCI-EXPANDED)
SC Gastroenterology & Hepatology
GA CQ1RB
UT WOS:000360375100017
PM 25930992
OA hybrid, Green Published
HC Y
HP N
DA 2022-05-02
ER

PT J
AU Mori, Y
   Tamai, H
   Shingaki, N
   Hayami, S
   Ueno, M
   Maeda, Y
   Moribata, K
   Deguchi, H
   Niwa, T
   Inoue, I
   Maekita, T
   Iguchi, M
   Kato, J
   Terada, M
   Yamaue, H
   Ichinose, M
AF Mori, Yoshiyuki
   Tamai, Hideyuki
   Shingaki, Naoki
   Hayami, Shinya
   Ueno, Masaki
   Maeda, Yoshimasa
   Moribata, Kosaku
   Deguchi, Hisanobu
   Niwa, Toru
   Inoue, Izumi
   Maekita, Takao
   Iguchi, Mikitaka
   Kato, Jun
   Terada, Masaki
   Yamaue, Hiroki
   Ichinose, Masao
TI Hypointense hepatocellular carcinomas on apparent diffusion coefficient
   mapping: Pathological features and metastatic recurrence after
   hepatectomy
SO HEPATOLOGY RESEARCH
LA English
DT Article
DE apparent diffusion coefficient map; diffusion-weighted imaging;
   hepatectomy; hepatocellular carcinoma; histological differentiation;
   magnetic resonance imaging
ID MICROVASCULAR INVASION; SIGNAL INTENSITY; PREDICTION; GRADE
AB Aim: The present study aimed to evaluate pathological features of hepatocellular carcinomas (HCC) appearing hypointense on the apparent diffusion coefficient (ADC) map, and to elucidate the association between the signal intensity on the ADC map and metastatic recurrences after hepatectomy.
   Methods: In total, 52 consecutive patients with initial hypervascular HCC (solitary lesion <= 5 cm in diameter) without vascular invasion on imaging were examined by diffusion-weighted magnetic resonance imaging before hepatectomy. The signal intensities of HCC on the ADC map were visually compared with the surrounding liver and categorized as hypointense or non-hypointense. Intrahepatic metastatic recurrence was defined as more than three intrahepatic recurrences.
   Results: The 52 HCC were evaluated as 26 hypointense and 26 non-hypointense tumors. No significant differences between the hypointense and non-hypointense groups were seen for age, sex, etiology, tumor size and tumor marker levels. However, in resected specimens, significant differences between the two groups were noted for histological grade and microscopic portal invasion. The percentages of poorly differentiated HCC and microscopic portal invasion in the hypointense group were significantly higher than those in the non-hypointense group. The cumulative 3-year metastatic recurrence rates of the hypointense and non-hypointense groups on the ADC map were 56% and 13% (P = 0.001), respectively. Multivariate analyses indicated that hypointensity on the ADC map was the only independent factor related to metastatic recurrence.
   Conclusion: Hypointense HCC on ADC mapping are characterized by poor histological differentiation and more frequent microscopic portal invasion, and are significantly associated with metastatic recurrences after hepatectomy.
C1 [Mori, Yoshiyuki; Tamai, Hideyuki; Shingaki, Naoki; Maeda, Yoshimasa; Moribata, Kosaku; Deguchi, Hisanobu; Niwa, Toru; Inoue, Izumi; Maekita, Takao; Iguchi, Mikitaka; Kato, Jun; Ichinose, Masao] Wakayama Med Univ, Dept Internal Med 2, 811-1 Kimiidera, Wakayama, Wakayama 6410012, Japan.
   [Hayami, Shinya; Ueno, Masaki; Yamaue, Hiroki] Wakayama Med Univ, Dept Surg 2, Wakayama, Wakayama, Japan.
   [Terada, Masaki] Wakayama Minami Radiol Clin, Wakayama, Japan.
RP Tamai, H (corresponding author), Wakayama Med Univ, Dept Internal Med 2, 811-1 Kimiidera, Wakayama, Wakayama 6410012, Japan.
EM tamahide@wakayama-med.ac.jp
RI Hayami, Shinya/Y-3354-2019
OI Hayami, Shinya/0000-0001-8392-2382
CR [Anonymous], 1989, JPN J SURG, V19, P98
   Bakan AA, 2012, EUR RADIOL, V22, P682, DOI 10.1007/s00330-011-2295-z
   Bedossa P, 1996, HEPATOLOGY, V24, P289, DOI 10.1002/hep.510240201
   Bonekamp S, 2011, J CLIN GASTROENTEROL, V45, P885, DOI 10.1097/MCG.0b013e318223bd2c
   Fukuda S, 2005, HEPATO-GASTROENTEROL, V52, P1163
   Han DH, 2013, J GASTROEN HEPATOL, V28, P1384, DOI 10.1111/jgh.12200
   Heo SH, 2010, KOREAN J RADIOL, V11, P295, DOI 10.3348/kjr.2010.11.3.295
   Koinuma M, 2005, J MAGN RESON IMAGING, V22, P80, DOI 10.1002/jmri.20344
   Mori Y, 2015, HEPATOL RES, V45, P75, DOI 10.1111/hepr.12311
   Nakanishi M, 2012, ANN SURG ONCOL, V19, P1302, DOI 10.1245/s10434-011-2066-8
   Nasu Katsuhiro, 2006, Radiat Med, V24, P438, DOI 10.1007/s11604-006-0053-y
   Nasu K, 2009, AM J ROENTGENOL, V193, P438, DOI 10.2214/AJR.08.1424
   Nishie A, 2011, EUR J RADIOL, V80, pE29, DOI 10.1016/j.ejrad.2010.06.019
   Sasaki M, 2008, RADIOLOGY, V249, P624, DOI 10.1148/radiol.2492071681
   Suh YJ, 2012, LIVER TRANSPLANT, V18, P1171, DOI 10.1002/lt.23502
   Uchiyama K, 2008, J HEPATO-BILIARY-PAN, V15, P596, DOI 10.1007/s00534-007-1326-2
   Ueno M, 2009, DIGEST SURG, V26, P392, DOI 10.1159/000229973
   WANLESS IR, 1995, HEPATOLOGY, V22, P983, DOI 10.1002/hep.1840220341
   Xu PJ, 2014, J GASTROEN HEPATOL, V29, P330, DOI 10.1111/jgh.12358
   Zhou L, 2015, PATHOL ONCOL RES, V21, P131, DOI 10.1007/s12253-014-9798-2
NR 20
TC 4
Z9 4
U1 0
U2 2
PU WILEY
PI HOBOKEN
PA 111 RIVER ST, HOBOKEN 07030-5774, NJ USA
SN 1386-6346
EI 1872-034X
J9 HEPATOL RES
JI Hepatol. Res.
PD JUN
PY 2016
VL 46
IS 7
BP 634
EP 641
DI 10.1111/hepr.12598
PG 8
WC Gastroenterology & Hepatology
WE Science Citation Index Expanded (SCI-EXPANDED)
SC Gastroenterology & Hepatology
GA DS6UL
UT WOS:000380918200003
PM 26407147
DA 2022-05-02
ER

PT J
AU Liu, YC
   Mao, YZ
   Wang, JC
   Wang, J
   Lao, XM
   Chen, MS
   Li, SP
AF Liu, Yong-cheng
   Mao, Yi-ze
   Wang, Jun-cheng
   Wang, Jun
   Lao, Xiang-ming
   Chen, Min-shan
   Li, Sheng-ping
TI Hepatocellular carcinoma with en bloc diaphragmatic resection: A
   single-center experience over 14 years
SO INTERNATIONAL JOURNAL OF SURGERY
LA English
DT Article
DE Hepatocellular carcinoma; Diaphragmatic resection; Diaphragmatic
   invasion; Diaphragmatic fibrous adhesion; Prognosis
ID INVASION; INVOLVEMENT
AB Background: Diaphragmatic resection is not common in patients undergoing hepatectomy for hepatocellular carcinoma (HCC). This study aims to evaluate retrospectively the clinical characteristics and surgical results of HCC patients undergoing hepatectomy plus diaphragmatic resection.
   Methods: Between January 2000 and December 2013, 52 HCC patients underwent curative resections combined with diaphragmatic resection, with 11 patients had pathological diaphragmatic invasion (DI), 41 patients had diaphragmatic fibrous adhesion (DFA). The clinicopathological features and results were compared between the two groups.
   Results: 86.5% of the patients had HBV infection. Diameter of tumors was 8.6 +/- 3.4 cm, and 34.6% had multiple tumors. In addition, 28.8% had microvascular invasion, 3.8% had macrovascular invasion, but none of the patients had lymph node metastasis or distant metastasis. Moreover, 21.2% had tumor rupture before surgical resection. The DI group exhibited similar clinicopathological features with the DFA group. There were no treatment-related deaths, and major complication was postoperative pleural effusion (46.2%). Other clinical pulmonary issues, such as pneumothorax (5.8%) and pneumonia (3.8%), were also detected. OS at 1, 3 and 5 years was 82.0%, 41.2% and 35.7%, respectively. There was no significant difference in OS and DFS between the DI and DFA groups (P = 0.499 and P = 0.956, respectively).
   Conclusions: En bloc resection of diaphragm was associated with acceptable morbidity and mortality, and there was no difference in OS and DFS between HCC patients with DI or DFA. Therefore, it would be advisable to perform en bloc diaphragmatic resection when HCC patients present with gross diaphragmatic involvement.
C1 [Liu, Yong-cheng] Zhejiang Univ Sch Med, Sir Run Run Shaw Hosp, Dept Surg Oncol, Hangzhou 310020, Zhejiang, Peoples R China.
   [Liu, Yong-cheng; Mao, Yi-ze; Wang, Jun-cheng; Wang, Jun; Lao, Xiang-ming; Chen, Min-shan; Li, Sheng-ping] Sun Yat Sen Univ, Collaborat Innovat Ctr Canc Med,Canc Ctr, Dept Hepatobiliary & Pancreat Surg, State Key Lab Oncol South China, 651 Dongfeng Rd East, Guangzhou 510060, Guangdong, Peoples R China.
RP Chen, MS; Li, SP (corresponding author), Sun Yat Sen Univ, Collaborat Innovat Ctr Canc Med,Canc Ctr, Dept Hepatobiliary & Pancreat Surg, State Key Lab Oncol South China, 651 Dongfeng Rd East, Guangzhou 510060, Guangdong, Peoples R China.; Chen, MS; Li, SP (corresponding author), Sun Yat Sen Univ, Canc Ctr, Dept Hepatobiliary & Pancreat Surg, 651 Dongfeng Rd East, Guangzhou 510060, Guangdong, Peoples R China.
EM liuych3@mail3.sysu.edu.cn; maoyz@sysucc.org.cn; wangjch@sysucc.org.cn;
   wangjun@sysucc.org.cn; laoxm@sysucc.org.cn; chenmsh@sysucc.org.cn;
   lishp@sysucc.org.cn
CR Agha RA, 2017, INT J SURG, V46, P198, DOI 10.1016/j.ijsu.2017.08.586
   Bruix J, 2011, HEPATOLOGY, V53, P1020, DOI 10.1002/hep.24199
   Edge SB, 2010, ANN SURG ONCOL, V17, P1471, DOI 10.1245/s10434-010-0985-4
   JENG KS, 1994, WORLD J SURG, V18, P834, DOI 10.1007/BF00299079
   Kudo M, 2016, LIVER CANCER, V5, P190, DOI 10.1159/000367775
   LAU WY, 1995, BRIT J SURG, V82, P264, DOI 10.1002/bjs.1800820242
   Leung KF, 2001, BRIT J SURG, V88, P681, DOI 10.1046/j.1365-2168.2001.01750.x
   Lin MC, 2005, HEPATO-GASTROENTEROL, V52, P1497
   Llovet JM, 2016, NAT REV DIS PRIMERS, V2, DOI [10.1038/nrdp.2016.18, 10.1038/nrdp.2016.19]
   Llovet JM, 2012, J HEPATOL, V56, P908, DOI 10.1016/j.jhep.2011.12.001
   Nanashima A, 2012, HEPATO-GASTROENTEROL, V59, P1915, DOI 10.5754/hge11812
   Torre LA, 2015, CA-CANCER J CLIN, V65, P87, DOI 10.3322/caac.21262
   Wakayama K, 2016, SURG TODAY, V46, P1224, DOI 10.1007/s00595-016-1306-8
   Wang XB, 2015, HEPATO-GASTROENTEROL, V62, P153, DOI 10.5754/hge14224
   Weksler B, 1998, Chest Surg Clin N Am, V8, P441
   Xu L, 2016, ONCOIMMUNOLOGY, V5, DOI 10.1080/2162402X.2015.1083671
   Yamahita Y, 2011, SURG TODAY, V41, P101, DOI 10.1007/s00595-010-4289-x
   YUKI K, 1990, CANCER-AM CANCER SOC, V66, P2174, DOI 10.1002/1097-0142(19901115)66:10<2174::AID-CNCR2820661022>3.0.CO;2-A
NR 18
TC 6
Z9 6
U1 0
U2 2
PU ELSEVIER SCIENCE BV
PI AMSTERDAM
PA PO BOX 211, 1000 AE AMSTERDAM, NETHERLANDS
SN 1743-9191
EI 1743-9159
J9 INT J SURG
JI Int. J. Surg.
PD MAY
PY 2018
VL 53
BP 93
EP 97
DI 10.1016/j.ijsu.2018.03.033
PG 5
WC Surgery
WE Science Citation Index Expanded (SCI-EXPANDED)
SC Surgery
GA GG4GN
UT WOS:000432654400015
PM 29555528
OA Bronze
DA 2022-05-02
ER

PT J
AU Bai, JG
   Yao, BW
   Wang, L
   Sun, LK
   Chen, TX
   Liu, RK
   Yin, GZ
   Xu, QR
   Yang, W
AF Bai, Jigang
   Yao, Bowen
   Wang, Liang
   Sun, Liankang
   Chen, Tianxiang
   Liu, Runkun
   Yin, Guozhi
   Xu, Qiuran
   Yang, Wei
TI lncRNA A1BG-AS1 suppresses proliferation and invasion of hepatocellular
   carcinoma cells by targeting miR-216a-5p
SO JOURNAL OF CELLULAR BIOCHEMISTRY
LA English
DT Article
DE A1BG antisense RNA 1; hepatocellular carcinoma; miR-216a-5p;
   proliferation; tumor metastasis
ID LONG NONCODING RNA; EPITHELIAL-MESENCHYMAL TRANSITION; TUMOR-SUPPRESSOR;
   LIVER-CANCER; EXPRESSION; PROMOTES; TUMORIGENESIS; METASTASIS; GROWTH;
   GENE
AB Extensive evidence indicate that long noncoding RNAs (lncRNAs) regulates the tumorigenesis and progression of hepatocellular carcinoma (HCC). However, the expression and biological function of lncRNA A1BG antisense RNA 1 (A1BG-AS1) were poorly known in HCC. Here, we found the underexpression of A1BG-AS1 in HCC via analysis of The Cancer Genome Atlas database. Further analyses confirmed that A1BG-AS1 expression in HCC was markedly lower than that in noncancerous tissues based on our HCC cohort. Clinical association analysis revealed that low A1BG-AS1 expression correlated with poor prognostic features, such as microvascular invasion, high tumor grade, and advanced tumor stage. Follow-up data indicated that low A1BG-AS1 level evidently correlated with poor clinical outcomes of HCC patients. Moreover, forced expression of A1BG-AS1 repressed proliferation, migration, and invasion of HCC cells in vitro. Conversely, A1BG-AS1 knockdown promoted these malignant behaviors in HepG2 cells. Mechanistically, A1BG-AS1 functioned as a competing endogenous RNA by directly sponging miR-216a-5p in HCC cells. Notably, miR-216a-5p restoration rescued A1BG-AS1 attenuated proliferation, migration and invasion of HCCLM3 cells. A1BG-AS1 positively regulated the levels of phosphatase and tensin homolog and SMAD family member 7, which were reduced by miR-216a-5p in HCC cells. Altogether, we conclude that A1BG-AS1 exerts a tumor suppressive role in HCC progression.
C1 [Bai, Jigang; Yao, Bowen; Wang, Liang; Sun, Liankang; Chen, Tianxiang; Liu, Runkun; Yin, Guozhi; Yang, Wei] Xi An Jiao Tong Univ, Affiliated Hosp 1, Dept Hepatobiliary Surg, 277 Yanta West Rd, Xian 710061, Shaanxi, Peoples R China.
   [Xu, Qiuran] Zhejiang Prov Peoples Hosp, Key Lab Tumor Mol Diag & Individualized Med Zheji, Hangzhou, Zhejiang, Peoples R China.
RP Yang, W (corresponding author), Xi An Jiao Tong Univ, Affiliated Hosp 1, Dept Hepatobiliary Surg, 277 Yanta West Rd, Xian 710061, Shaanxi, Peoples R China.; Xu, QR (corresponding author), Hangzhou Med Coll, Key Lab Tumor Mol Diag & Individualized Med Zheji, Zhejiang Prov Peoples Hosp, Peoples Hosp, 158 Shangtang Rd, Hangzhou 310014, Zhejiang, Peoples R China.
EM liuxin@hmc.edu.cn; dr_bobyang@163.com
OI Xu, Qiuran/0000-0003-2171-9279
FU National Natural Science Foundation of ChinaNational Natural Science
   Foundation of China (NSFC) [81874049, 81502092]; Natural Science Basic
   Research Plan in Shaanxi Province of China [2017JM8002]; International
   Science and Technology Cooperation Program in Shaanxi Province of China
   [2018KW-062]
FX National Natural Science Foundation of China, Grant/Award Numbers:
   81874049, 81502092; Natural Science Basic Research Plan in Shaanxi
   Province of China, Grant/Award Number: 2017JM8002; International Science
   and Technology Cooperation Program in Shaanxi Province of China,
   Grant/Award Number: 2018KW-062
CR Atanasovska B, 2017, HEPATOLOGY, V66, P794, DOI 10.1002/hep.29034
   Chandrashekar DS, 2017, NEOPLASIA, V19, P649, DOI 10.1016/j.neo.2017.05.002
   Chen PJ, 2012, HEPATOLOGY, V56, P632, DOI 10.1002/hep.25695
   Fan HX, 2018, CANCER LETT, V429, P89, DOI 10.1016/j.canlet.2018.05.010
   Hu TH, 2003, CANCER, V97, P1929, DOI 10.1002/cncr.11266
   Huo XQ, 2017, MOL CANCER, V16, DOI 10.1186/s12943-017-0734-4
   Li JH, 2014, NUCLEIC ACIDS RES, V42, P92
   Liang LL, 2018, CELL DEATH DIS, V9, DOI 10.1038/s41419-018-0382-7
   Liang WC, 2018, ONCOGENE, V37, P1445, DOI 10.1038/s41388-017-0041-y
   Lv J, 2016, CANCER LETT, V382, P166, DOI 10.1016/j.canlet.2016.08.029
   Quinn JJ, 2016, NAT REV GENET, V17, P47, DOI 10.1038/nrg.2015.10
   Salmena L, 2011, CELL, V146, P353, DOI 10.1016/j.cell.2011.07.014
   Sun YQ, 2018, CELL DEATH DIS, V9, DOI 10.1038/s41419-017-0113-5
   Tu KS, 2016, INT J ONCOL, V48, P965, DOI 10.3892/ijo.2015.3309
   Tu KS, 2014, MOL CANCER, V13, DOI 10.1186/1476-4598-13-110
   Wang J, 2013, J PATHOL, V230, P441, DOI 10.1002/path.4206
   Wang SH, 2016, J CELL MOL MED, V20, P2299, DOI 10.1111/jcmm.12920
   Wang YF, 2017, MOL CANCER, V16, DOI 10.1186/s12943-017-0702-z
   Wang YF, 2016, TUMOR BIOL, V37, P11429, DOI 10.1007/s13277-016-4892-6
   Wong CM, 2018, NAT REV GASTRO HEPAT, V15, P137, DOI 10.1038/nrgastro.2017.169
   Xia HP, 2013, HEPATOLOGY, V58, P629, DOI 10.1002/hep.26369
   Xie ZJ, 2018, EBIOMEDICINE, V33, P57, DOI 10.1016/j.ebiom.2018.06.026
   Xin XR, 2018, MOL CANCER, V17, DOI 10.1186/s12943-018-0843-8
   Xu H, 2018, CANCER EPIDEM BIOMAR, V27, P710, DOI [10.1158/1055-9965.EPI-17-0770, 10.1158/1055-9965.epi-17-0770]
   Xu QR, 2017, MOL CANCER, V16, DOI 10.1186/s12943-017-0675-y
   Yang B, 2018, BIOSCIENCE REP, V38, DOI 10.1042/BSR20180566
   Yang JH, 2011, NUCLEIC ACIDS RES, V39, pD202, DOI 10.1093/nar/gkq1056
   Yang T, 2018, GENE, V670, P114, DOI 10.1016/j.gene.2018.05.061
   Yang X, 2015, CANCER LETT, V360, P119, DOI 10.1016/j.canlet.2015.02.035
   Yuan JH, 2014, CANCER CELL, V25, P666, DOI 10.1016/j.ccr.2014.03.010
   Zhang DY, 2018, THERANOSTICS, V8, P3751, DOI 10.7150/thno.22493
   Zhang JQ, 2019, HEPATOLOGY, V69, P1549, DOI 10.1002/hep.30153
   Zhang K, 2017, NAT COMMUN, V8, DOI 10.1038/s41467-017-00204-4
   Zhang L, 2018, BIOMED PHARMACOTHER, V107, P424, DOI 10.1016/j.biopha.2018.07.155
   Zheng ZK, 2018, J INT MED RES, V46, P348, DOI 10.1177/0300060517726441
   Zhu H, 2018, ARCH BIOCHEM BIOPHYS, V637, P1, DOI 10.1016/j.abb.2017.11.003
NR 36
TC 27
Z9 27
U1 0
U2 11
PU WILEY
PI HOBOKEN
PA 111 RIVER ST, HOBOKEN 07030-5774, NJ USA
SN 0730-2312
EI 1097-4644
J9 J CELL BIOCHEM
JI J. Cell. Biochem.
PD JUN
PY 2019
VL 120
IS 6
BP 10310
EP 10322
DI 10.1002/jcb.28315
PG 13
WC Biochemistry & Molecular Biology; Cell Biology
WE Science Citation Index Expanded (SCI-EXPANDED)
SC Biochemistry & Molecular Biology; Cell Biology
GA HX1FO
UT WOS:000467135600146
PM 30556161
DA 2022-05-02
ER

PT J
AU Wang, XC
   Dong, J
   Jia, L
   Zhao, TS
   Lang, MX
   Li, ZX
   Lan, CG
   Li, X
   Hao, JH
   Wang, HW
   Qin, T
   Huang, CB
   Yang, SY
   Yu, M
   Ren, H
AF Wang, Xiuchao
   Dong, Jie
   Jia, Li
   Zhao, Tiansuo
   Lang, Minxiao
   Li, Zengxun
   Lan, Chungen
   Li, Xin
   Hao, Jihui
   Wang, Hongwei
   Qin, Tai
   Huang, Chongbiao
   Yang, Shengyu
   Yu, Ming
   Ren, He
TI HIF-2-dependent expression of stem cell factor promotes metastasis in
   hepatocellular carcinoma
SO CANCER LETTERS
LA English
DT Article
DE Hepatocellular carcinoma (HCC); Stem cell factor (SCF);
   Hypoxia-inducible factor-2 alpha (HIF-2 alpha); Angiogenesis;
   Epithelial-mesenchymal transition (EMT)
ID MICROVASCULAR INVASION; C-KIT; HYPOXIA; ANGIOGENESIS; GENE;
   PROLIFERATION; TRANSCRIPTION; INHIBITION; KNOCKOUT; RECEPTOR
AB Stem cell factor (SCF) is a multifunctional cytokine responsible for tumorigenesis and progression. In this study, we report that increased expression of SCF in hepatocellular carcinoma (HCC) patients is highly associated with metastasis and poor prognosis. SCF inhibition with RNAi inhibited HCC cell migration, invasion in vitro, and reduced intrahepatic metastases burden and significantly prolonged survival in a HCC xeograft mouse model. SCF depletion in HCC xeograft decreased the expression of vimentin and increase the expression of E-cadherin, implicating a role for SCF in epithelial-mesenchymal transition. Our data further demonstrated that HCC cells secreted soluble SCF to promote HUVECs angiogenesis. The overexpression of SCF in HCC is regulated by hypoxic conditions through a selective HIF-2 alpha-dependent mechanism. Knocking-down HIF-2 alpha significantly decreased expression of SCF. Chromatin immunoprecipitation and luciferase assay demonstrated that HIF-2 alpha directly induce the transcription of SCF gene through the hypoxia response element in SCF promoter. In conclusion, we demonstrate that the hypoxia microenvironment in HCC up-regulates SCF expression, which in turn promotes angiogenesis and HCC metastasis. (C) 2017 Elsevier B.V. All rights reserved.
C1 [Wang, Xiuchao; Dong, Jie; Yu, Ming] Tianjin Med Univ, Sch Publ Hlth, Dept Nutr & Food Hyg, Tianjin 300070, Peoples R China.
   [Wang, Xiuchao; Jia, Li; Zhao, Tiansuo; Lang, Minxiao; Li, Zengxun; Lan, Chungen; Li, Xin; Hao, Jihui; Wang, Hongwei; Qin, Tai; Huang, Chongbiao; Ren, He] Tianjin Med Univ Canc Inst & Hosp, Dept Pancreat Canc, Natl Clin Res Ctr Canc, Tianjins Clin Res Ctr Canc,Key Lab Canc Prevent &, Tianjin 300060, Peoples R China.
   [Jia, Li] Queen Mary Univ London, Barts Canc Inst, Ctr Haematooncol, London EC1M 6BQ, England.
   [Yang, Shengyu] Penn State Univ, Coll Med, Dept Cellular & Mol Physiol, Hershey, PA 17033 USA.
RP Yu, M (corresponding author), Tianjin Med Univ, Sch Publ Hlth, Dept Nutr & Food Hyg, Tianjin 300070, Peoples R China.; Ren, H (corresponding author), Tianjin Med Univ Canc Inst & Hosp, Dept Pancreat Canc, Natl Clin Res Ctr Canc, Tianjins Clin Res Ctr Canc,Key Lab Canc Prevent &, Tianjin 300060, Peoples R China.
EM minnieyu@tmu.edu.cn; renhe@tjmuch.com
OI Jia, Li/0000-0002-6076-8455; WANG, XIUCHAO/0000-0002-3205-8544
FU National Natural Science Foundation of ChinaNational Natural Science
   Foundation of China (NSFC) [81525021, 81672431, 81672435, 81502067,
   81572618, 81302082, 31471340, 31470957, 81401957, 81472264]; National
   Key Clinical Specialist Construction Programs of China [2013-544]; Key
   Program of Public Health Bureau Foundation of Tianjin [15KG144]
FX This work was supported by the National Natural Science Foundation of
   China (grants 81525021, 81672431, 81672435, 81502067, 81572618,
   81302082, 31471340, 31470957, 81401957 and 81472264), the National Key
   Clinical Specialist Construction Programs of China (NO. 2013-544), Key
   Program of Public Health Bureau Foundation of Tianjin (15KG144).
CR Bruix J, 2011, HEPATOLOGY, V53, P1020, DOI 10.1002/hep.24199
   Chen WQ, 2016, CA-CANCER J CLIN, V66, P115, DOI 10.3322/caac.21338
   Covello KL, 2006, GENE DEV, V20, P557, DOI 10.1101/gad.1399906
   El-Serag HB, 2007, GASTROENTEROLOGY, V132, P2557, DOI 10.1053/j.gastro.2007.04.061
   Fatrai S, 2015, GASTROENTEROLOGY, V149, P692, DOI 10.1053/j.gastro.2015.05.003
   Gao CT, 2015, PLOS ONE, V10, DOI 10.1371/journal.pone.0121338
   Gao S, 2013, TOXICOL SCI, V132, P379, DOI 10.1093/toxsci/kfs327
   Geis T, 2015, EXP CELL RES, V331, P46, DOI 10.1016/j.yexcr.2014.11.018
   Han ZB, 2008, CARCINOGENESIS, V29, P1853, DOI 10.1093/carcin/bgn066
   Hao JH, 2015, ONCOIMMUNOLOGY, V4, DOI 10.1080/2162402X.2015.1026535
   Harris AL, 2002, NAT REV CANCER, V2, P38, DOI 10.1038/nrc704
   Jung KH, 2012, CANCER LETT, V316, P187, DOI 10.1016/j.canlet.2011.10.037
   Kim KL, 2011, CARDIOVASC RES, V92, P132, DOI 10.1093/cvr/cvr161
   Kim WY, 2009, J CLIN INVEST, V119, P2160, DOI 10.1172/JCI38443
   Koh MY, 2011, CANCER RES, V71, P4015, DOI 10.1158/0008-5472.CAN-10-4142
   Kuonen F, 2012, CLIN CANCER RES, V18, P4365, DOI 10.1158/1078-0432.CCR-11-3028
   Lei ZQ, 2016, JAMA SURG, V151, P356, DOI 10.1001/jamasurg.2015.4257
   Matsubara T, 2013, HEPATOLOGY, V57, P1416, DOI 10.1002/hep.25965
   Matsui J, 2004, J BIOL CHEM, V279, P18600, DOI 10.1074/jbc.M311643200
   Moon JI, 2012, TRANSPL P, V44, P487, DOI 10.1016/j.transproceed.2011.11.009
   Ouyang LM, 2014, BMC MED GENOMICS, V7, DOI 10.1186/1755-8794-7-2
   Rankin EB, 2008, CELL DEATH DIFFER, V15, P678, DOI 10.1038/cdd.2008.21
   Ren XD, 2008, SURGERY, V143, P790, DOI 10.1016/j.surg.2008.03.021
   Ren YG, 2016, SCI REP-UK, V6, DOI 10.1038/srep23775
   Rojas A, 2016, NEOPLASIA, V18, P371, DOI 10.1016/j.neo.2016.04.002
   Sun LX, 2006, CANCER CELL, V9, P287, DOI 10.1016/j.ccr.2006.03.003
   van Malensteina H, 2012, CANCER LETT, V315, P178, DOI 10.1016/j.canlet.2011.09.039
   Wang XC, 2016, ONCOTARGET, V7, P13717, DOI 10.18632/oncotarget.7263
   Wang XC, 2014, CARCINOGENESIS, V35, P2283, DOI 10.1093/carcin/bgu162
   Wiesner C, 2008, NEOPLASIA, V10, P996, DOI 10.1593/neo.08618
   Yasuda A, 2007, DIGEST DIS SCI, V52, P2292, DOI 10.1007/s10620-007-9759-7
   Zhao TS, 2015, CANCER RES, V75, P111, DOI 10.1158/0008-5472.CAN-14-2040
   Zhao X, 2014, CANCER RES, V74, P2455, DOI 10.1158/0008-5472.CAN-13-3009
NR 33
TC 15
Z9 20
U1 0
U2 16
PU ELSEVIER IRELAND LTD
PI CLARE
PA ELSEVIER HOUSE, BROOKVALE PLAZA, EAST PARK SHANNON, CO, CLARE, 00000,
   IRELAND
SN 0304-3835
EI 1872-7980
J9 CANCER LETT
JI Cancer Lett.
PD MAY 1
PY 2017
VL 393
BP 113
EP 124
DI 10.1016/j.canlet.2017.01.032
PG 12
WC Oncology
WE Science Citation Index Expanded (SCI-EXPANDED)
SC Oncology
GA EQ3ZG
UT WOS:000398011900014
PM 28153790
DA 2022-05-02
ER

PT J
AU Zhang, SG
   Li, YF
   Zhao, NN
   Lai, CC
   Cheng, SJ
   Yan, J
   Zhang, PR
   Wang, ZH
   Wang, XL
   Yang, PH
AF Zhang, Shao-Geng
   Li, Yu-Feng
   Zhao, Na-Na
   Lai, Cheng-Cai
   Cheng, Si-Jie
   Yan, Jin
   Zhang, Peirui
   Wang, Zhaohai
   Wang, Xi-Liang
   Yang, Peng-Hui
TI Decreased expression of long non-coding RNA LOC728290 in human
   hepatocellular carcinoma
SO ONCOLOGY LETTERS
LA English
DT Article
DE long non-coding RNA; hepatocellular carcinoma; LOC728290; reverse
   transcription-quantitative polymerase chain reaction
ID PROMOTES; PROLIFERATION; METASTASIS; PROGNOSIS; CANCER; CELLS;
   PROGRESSION; BIOMARKERS; INVASION; GENE
AB Hepatocellular carcinoma (HCC) is a leading cause of cancer-associated mortality worldwide. Despite progress in the diagnosis and treatment of HCC, prognosis remains unfavorable. Long non-coding RNAs (lncRNAs) are emerging as important factors in tumorigenesis and cancer progression; however, the underlying molecular mechanisms and clinical significance of lncRNAs in HCC remain largely unknown. The present study examined the expression pattern and clinical significance of a novel lncRNA, LOC728290, in HCC. Expression of LOC728290 was markedly decreased in HCC tissues compared with adjacent non-tumor liver tissues, as detected using the reverse transcription-quantitative polymerase chain reaction (RT-qPCR). The area under the receiver operating characteristic curve for LOC728290 was 0.728. The expression of LOC728290 was associated with the level of a-fetoprotein and microvascular invasion. Furthermore, patients with low LOC728290 expression exhibited decreased recurrence-free survival times (P<0.05) compared with those with high LOC728290 expression. The results of the present study indicated that downregulation of LOC728290 in patients with HCC may be a powerful tumor biomarker, with potential clinical applications in prognosis as well as a therapeutic target.
C1 [Zhang, Shao-Geng; Zhao, Na-Na; Cheng, Si-Jie; Yan, Jin; Zhang, Peirui; Wang, Zhaohai; Yang, Peng-Hui] 302 Mil Hosp China, Dept Hepatobiliary, 100 West Fourth Ring Rd, Beijing 100039, Peoples R China.
   [Li, Yu-Feng] Chinese Peoples Liberat Army Gen Hosp, Inst Geriatr Cardiol, Beijing 100853, Peoples R China.
   [Lai, Cheng-Cai; Wang, Xi-Liang; Yang, Peng-Hui] Beijing Inst Microbiol & Epidemiol, State Key Lab Pathogen & Biosecur, Beijing 100071, Peoples R China.
RP Yang, PH (corresponding author), 302 Mil Hosp China, Dept Hepatobiliary, 100 West Fourth Ring Rd, Beijing 100039, Peoples R China.
EM ypenghuiamms@hotmail.com
CR Carr BI, 2014, INT J BIOL MARKER, V29, pE215, DOI 10.5301/jbm.5000064
   Cui M, 2015, CANCER RES, V75, P846, DOI 10.1158/0008-5472.CAN-14-1192
   Dwyer JP, 2014, GASTROENTEROLOGY, V147, pE12, DOI 10.1053/j.gastro.2014.04.051
   Esteller M, 2011, NAT REV GENET, V12, P861, DOI 10.1038/nrg3074
   Iguchi T, 2015, ANTICANCER RES, V35, P1385
   Kung JTY, 2013, GENETICS, V193, P651, DOI 10.1534/genetics.112.146704
   Lechel A, 2016, GUT, V65, P1073, DOI 10.1136/gutjnl-2016-311446
   Leveille N, 2015, NAT COMMUN, V6, DOI 10.1038/ncomms7520
   Li JG, 2014, GUT, V63, P1700, DOI 10.1136/gutjnl-2013-305806
   Li T, 2016, ONCOGENE, V35, P1575, DOI 10.1038/onc.2015.223
   Li T, 2015, CANCER RES, V75, P3181, DOI 10.1158/0008-5472.CAN-14-3721
   Livak KJ, 2001, METHODS, V25, P402, DOI 10.1006/meth.2001.1262
   Llovet JM, 2003, LANCET, V362, P1907, DOI 10.1016/S0140-6736(03)14964-1
   Ludwig JA, 2005, NAT REV CANCER, V5, P845, DOI 10.1038/nrc1739
   Luo F, 2016, ONCOTARGET, V7, P5769, DOI 10.18632/oncotarget.6806
   Maluccio M, 2012, CA-CANCER J CLIN, V62, P394, DOI 10.3322/caac.21161
   Ohrnberger S, 2015, HEPATOLOGY, V61, P979, DOI 10.1002/hep.27539
   Panzitt K, 2007, GASTROENTEROLOGY, V132, P330, DOI 10.1053/j.gastro.2006.08.026
   Qiu JJ, 2015, INT J ONCOL, V46, P2497, DOI 10.3892/ijo.2015.2943
   Qiu JJ, 2015, EXP CELL RES, V333, P238, DOI 10.1016/j.yexcr.2015.03.005
   Tang JW, 2015, ONCOTARGET, V6, P4505, DOI 10.18632/oncotarget.2934
   Thum T, 2014, NAT REV CARDIOL, V11, P655, DOI 10.1038/nrcardio.2014.125
   Tsochatzis EA, 2012, NEW ENGL J MED, V366, P92, DOI 10.1056/NEJMc1112501
   Wang F, 2014, HEPATOLOGY, V60, P1278, DOI 10.1002/hep.27239
   Wang JC, 2014, NATURE, V516, P405, DOI 10.1038/nature13804
   Wang YL, 2015, CANCER LETT, V367, P122, DOI 10.1016/j.canlet.2015.03.027
   Xu D, 2013, HEPATOLOGY, V58, P739, DOI 10.1002/hep.26361
   Yuan JH, 2014, CANCER CELL, V25, P666, DOI 10.1016/j.ccr.2014.03.010
   Yue B, 2016, J GASTROEN HEPATOL, V31, P595, DOI 10.1111/jgh.13206
   Zhang SH, 2014, PLOS ONE, V9, DOI 10.1371/journal.pone.0105538
   Zimmerman MA, 2008, ARCH SURG-CHICAGO, V143, P182, DOI 10.1001/archsurg.2007.39
NR 31
TC 2
Z9 2
U1 0
U2 2
PU SPANDIDOS PUBL LTD
PI ATHENS
PA POB 18179, ATHENS, 116 10, GREECE
SN 1792-1074
EI 1792-1082
J9 ONCOL LETT
JI Oncol. Lett.
PD OCT
PY 2017
VL 14
IS 4
BP 4551
EP 4556
DI 10.3892/ol.2017.6776
PG 6
WC Oncology
WE Science Citation Index Expanded (SCI-EXPANDED)
SC Oncology
GA FK0DU
UT WOS:000413151300093
PM 29085452
OA Green Published, Green Submitted, gold
DA 2022-05-02
ER

PT J
AU Kornberg, A
   Witt, U
   Schernhammer, M
   Kornberg, J
   Ceyhan, GO
   Mueller, K
   Friess, H
   Thrum, K
AF Kornberg, Arno
   Witt, Ulrike
   Schernhammer, Martina
   Kornberg, Jennifer
   Ceyhan, Gueralp O.
   Mueller, Katharina
   Friess, Helmut
   Thrum, Katharina
TI Combining F-18-FDG positron emission tomography with Up-to-seven
   criteria for selecting suitable liver transplant patients with advanced
   hepatocellular carcinoma
SO SCIENTIFIC REPORTS
LA English
DT Article
ID TUMOR RECURRENCE; MILAN CRITERIA; MICROVASCULAR INVASION;
   SURGICAL-TREATMENT; EXPANDED CRITERIA; VASCULAR INVASION;
   ALPHA-FETOPROTEIN; CIRRHOSIS; PET; PREDICTION
AB The Up-to-seven (UTS) criteria (sum of tumor size and number not exceeding 7) for indicating liver transplantation (LT) in hepatocellular carcinoma (HCC) were originally based on explant pathology features and absence of microvascular invasion (MVI). F-18-fludeoxyglucose (F-18-FDG) positron emission tomography (PET) was shown to indicate the risk of MVI and tumor recurrence. The aim of this study was to analyze the prognostic significance of the clinical UTS criteria when being combined with PET-status of the tumor. Data of 116 liver transplant patients were subject to retrospective analysis. Five-year recurrence-free survival (RFS) rates in patients meeting (n = 85) and exceeding (n = 21) the radiographic UTS criteria were 81% and 55.1%, respectively (p = 0.014). In the UTS In subset, RFS was significantly better in PET-negative (94.9%) than in PET-positive patients (48.3%; p < 0.001). In the UTS Out subset, 5-year RFS rates were 87.1% and 19% in patients with non-F-18-FDG-avid and F-18-FDG-avid tumors (p < 0.001), respectively. Positive PET-status was identified as the only independent clinical predictor of tumor recurrence in beyond UTS patients (Hazard ratio [HR] 19.25; p < 0.001). Combining radiographic UTS criteria with FDG-PET may safely expand the HCC selection criteria for LT.
C1 [Kornberg, Arno; Witt, Ulrike; Schernhammer, Martina; Ceyhan, Gueralp O.; Friess, Helmut] Tech Univ, Klinikum Rechts Isar, Dept Surg, Munich, Germany.
   [Kornberg, Jennifer] LMU, Klinikum Grosshadern, Dept Anaesthesiol, Munich, Germany.
   [Mueller, Katharina] Univ Jena, Jena, Germany.
   [Thrum, Katharina] HELIOS Klin, Inst Pathol, Berlin, Germany.
RP Kornberg, A (corresponding author), Tech Univ, Klinikum Rechts Isar, Dept Surg, Munich, Germany.
EM ArnoKornberg@aol.com
CR An HJ, 2012, LIVER TRANSPLANT, V18, P1406, DOI 10.1002/lt.23512
   Bailly M, 2016, CLIN NUCL MED, V41, pE126, DOI 10.1097/RLU.0000000000001040
   Bosetti C, 2014, BEST PRACT RES CL GA, V28, P753, DOI 10.1016/j.bpg.2014.08.007
   Chou CT, 2014, AM J ROENTGENOL, V203, pW253, DOI 10.2214/AJR.13.10595
   Cillo U, 2016, WORLD J GASTROENTERO, V22, P232, DOI 10.3748/wjg.v22.i1.232
   D'Amico F, 2009, LIVER TRANSPLANT, V15, P1278, DOI 10.1002/lt.21842
   Detry O, 2015, WORLD J GASTROENTERO, V21, P3049, DOI 10.3748/wjg.v21.i10.3049
   Fonseca AL, 2014, J SURG ONCOL, V110, P712, DOI 10.1002/jso.23673
   Freeman RB, 2006, LIVER TRANSPLANT, V12, P1504, DOI 10.1002/lt.20847
   Fu SJ, 2016, SCI REP-UK, V6, DOI 10.1038/srep28835
   Gallamini A, 2014, CANCERS, V6, P1821, DOI 10.3390/cancers6041821
   Grat M, 2017, SCI REP-UK, V7, DOI 10.1038/srep39881
   Gugenheim J, 2013, HEPATO-GASTROENTEROL, V60, P799, DOI 10.5754/hge12997
   Hong G, 2016, J HEPATOL, V64, P852, DOI 10.1016/j.jhep.2015.11.033
   Hsu CC, 2016, TRANSPLANTATION, V100, P1925, DOI 10.1097/TP.0000000000001297
   Iwata Y, 2000, ANN NUCL MED, V14, P121, DOI 10.1007/BF02988591
   IWATSUKI S, 1991, ANN SURG, V214, P221, DOI 10.1097/00000658-199109000-00005
   Jonas S, 2001, HEPATOLOGY, V33, P1080, DOI 10.1053/jhep.2001.23561
   Kamiyama T, 2015, HEPATOL RES, V45, pE21, DOI 10.1111/hepr.12451
   Kornberg A, 2009, TRANSPL P, V41, P2561, DOI 10.1016/j.transproceed.2009.06.115
   Kornberg A, 2009, AM J TRANSPLANT, V9, P592, DOI 10.1111/j.1600-6143.2008.02516.x
   Kornberg A, 2012, LIVER TRANSPLANT, V18, P53, DOI 10.1002/lt.22416
   Lai Q, 2013, LIVER TRANSPLANT, V19, P1108, DOI 10.1002/lt.23706
   Lee JW, 2009, J NUCL MED, V50, P682, DOI 10.2967/jnumed.108.060574
   Lei JY, 2013, WORLD J GASTROENTERO, V19, P6077, DOI 10.3748/wjg.v19.i36.6077
   Lin CY, 2017, CLIN NUCL MED, V42, pE183, DOI 10.1097/RLU.0000000000001545
   Llovet JM, 2001, HEPATOLOGY, V33, P1124, DOI 10.1053/jhep.2001.24233
   Mazzaferro V, 1996, NEW ENGL J MED, V334, P693, DOI 10.1056/NEJM199603143341104
   Mazzaferro V, 2011, LIVER TRANSPLANT, V17, pS44, DOI 10.1002/lt.22365
   Mazzaferro V, 2009, LANCET ONCOL, V10, P35, DOI 10.1016/S1470-2045(08)70284-5
   Otto G, 2006, LIVER TRANSPLANT, V12, P1260, DOI 10.1002/lt.20837
   Pang TCY, 2015, WORLD J HEPATOL, V7, P245, DOI 10.4254/wjh.v7.i2.245
   Parikh ND, 2016, CURR OPIN GASTROEN, V32, P182, DOI 10.1097/MOG.0000000000000264
   Pawlik TM, 2007, ANN SURG, V245, P435, DOI 10.1097/01.sla.0000250420.73854.ad
   Pawlik TM, 2005, LIVER TRANSPLANT, V11, P1086, DOI 10.1002/lt.20472
   RINGE B, 1991, WORLD J SURG, V15, P270, DOI 10.1007/BF01659064
   Sapisochin G, 2017, NAT REV GASTRO HEPAT, V14, P203, DOI 10.1038/nrgastro.2016.193
   Sapisochin G, 2016, HEPATOLOGY, V64, P2077, DOI 10.1002/hep.28643
   Sawada T, 2007, DIGEST SURG, V24, P126, DOI 10.1159/000101900
   Schutte K, 2016, GASTROINTEST TUMORS, V3, P37, DOI 10.1159/000446680
   Settmacher U, 2013, ZBL CHIR, V138, P604, DOI 10.1055/s-0032-1315143
   Silva M, 2008, LIVER TRANSPLANT, V14, P1449, DOI 10.1002/lt.21576
   Sotiropoulos GC, 2005, TRANSPLANTATION, V79, P483, DOI 10.1097/01.TP.0000152801.82734.74
   Takada Y, 2017, J HEPATO-BIL-PAN SCI, V24, P49, DOI 10.1002/jhbp.412
   Volk ML, 2008, AM J TRANSPLANT, V8, P839, DOI 10.1111/j.1600-6143.2007.02138.x
   Xu DW, 2016, WORLD J GASTROENTERO, V22, P3325, DOI 10.3748/wjg.v22.i12.3325
   Yang SH, 2006, LIVER TRANSPLANT, V12, P1655, DOI 10.1002/lt.20861
   Yao FY, 2007, AM J TRANSPLANT, V7, P2587, DOI 10.1111/j.1600-6143.2007.01965.x
   Zhao WC, 2013, EJSO-EUR J SURG ONC, V39, P858, DOI 10.1016/j.ejso.2013.04.003
   Zheng SS, 2008, TRANSPLANTATION, V85, P1726, DOI 10.1097/TP.0b013e31816b67e4
NR 50
TC 16
Z9 16
U1 0
U2 2
PU NATURE PUBLISHING GROUP
PI LONDON
PA MACMILLAN BUILDING, 4 CRINAN ST, LONDON N1 9XW, ENGLAND
SN 2045-2322
J9 SCI REP-UK
JI Sci Rep
PD OCT 26
PY 2017
VL 7
AR 14176
DI 10.1038/s41598-017-14430-9
PG 12
WC Multidisciplinary Sciences
WE Science Citation Index Expanded (SCI-EXPANDED)
SC Science & Technology - Other Topics
GA FK9FI
UT WOS:000413816600035
PM 29074969
OA Green Published, gold
DA 2022-05-02
ER

PT J
AU He, YZ
   He, K
   Huang, RQ
   Wang, ZL
   Ye, SW
   Liu, LW
   Luo, QJ
   Hu, ZM
AF He, Yong Zhu
   He, Kun
   Huang, Rui Qin
   Wang, Ze Liang
   Ye, Shao Wei
   Liu, Li Wen
   Luo, Qi Jie
   Hu, Ze Min
TI Preoperative evaluation and prediction of clinical scores for
   hepatocellular carcinoma microvascular invasion: a single-center
   retrospective analysis
SO ANNALS OF HEPATOLOGY
LA English
DT Article
DE Hepatocellular carcinoma; Microvascular invasion; Circulating tumor
   cells; Hepatectomy
ID CIRCULATING TUMOR-CELLS; CANCER STATISTICS; POOR-PROGNOSIS; LIQUID
   BIOPSY; METASTASIS; RESECTION; MARGIN
AB Introduction: Microvascular invasion (MVI) of is generally considered to be an important prognostic factor for hepatocellular carcinoma (HCC) after operation, An accurate prediction of MVI before operation is helpful for clinical decision-making before operation.
   Material and methods: A retrospective analysis of 227 cases of hepatocellular carcinoma patients after hepatectomy has been confirmed the pathological result whether there was MVI, and has been determined the independent risk factors of MVI. Based on these independent risk factors, we constructed a clinical scoring risk model for predicting MVI.
   Results: Among the 227 patients with HCC, 74 (34.6%) were MVI positive. Using receiver operating characteristic (ROC) curve and logistic regression model, we found that alpha-fetoprotein (AFP)>= 158 ng/mL( odds ratio [OR] = 4.152,95% confidence interval [95%CI]: 1.602-10.760,p = 0.003), De s-y-carboxy prothrombin (DCP)>= 178mAU/mL( OR = 9.730,95%CI: 3.392 similar to 27.910,p < 0.001), circulating tumor cells (CTCs )>= 3/3.2 ml(OR = 7.747,95%CI: 3.019 similar to 19.881,P < 0.001), maximum tumor diameter >= 59 mm(OR = 3.467,95%CI:1.368-8.669,p = 0.008) and tumor margin unsmoothness(OR= 0.235,95%CI:0.096-0.573,p = 0.001) were independent risk factors for MVI, they predicted that the area under the curve of MVI was 0.752, 0.777, 0.857, 0.743 and 0.333, respectively. Based on these five independent risk factors, we constructed a clinical scoring risk model for predicting MVI. The model predicts that the area under the curve of MVI is 0.922, and its prevalence rate from 0 to 5 are 3.1%(1/32), 5.3%(4/76), 12.2%(5/41), 66.7%(20/30), 87.9%(29/33), 100%( 15/15), respectively (P < 0.001).
   Conclusion: Based on AFP, DCP, CTC, maximum tumor diameter and tumor margin unsmoothness, we constructed a model to predict the risk of MVI clinical score, so as to make a more accurate individualized treatment plan before operation, which has important clinical significance and application prospect to improve the curative effect of HCC. (C) 2020 Fundacion Clinica Medica Sur, A.C. Published by Elsevier Espalla, S.L.U.
C1 [He, Yong Zhu; He, Kun; Huang, Rui Qin; Wang, Ze Liang; Ye, Shao Wei; Liu, Li Wen; Luo, Qi Jie; Hu, Ze Min] Sun Yat Sen Univ, Zhongshan Hosp, Dept Hepatobiliary Surg, Zhongshan City, Guangdong, Peoples R China.
   [He, Yong Zhu; Wang, Ze Liang; Ye, Shao Wei] Guangdong Med Univ, Zhanjiang City, Guangdong, Peoples R China.
RP Hu, ZM (corresponding author), Sun Yat Sen Univ, Zhongshan Hosp, Dept Hepatobiliary Surg, Zhongshan City, Guangdong, Peoples R China.
EM rizin13823933118@qq.com
FU Zhongshan Science and Technology Plan Project of Guangdong Province
   [2015B1092, 2017B1055]
FX This work was supported by funding from Zhongshan Science and Technology
   Plan Project of Guangdong Province (2015B1092, 2017B1055).
CR Banerjee S, 2015, HEPATOLOGY, V62, P792, DOI 10.1002/hep.27877
   Bidard FC, 2019, CELLS-BASEL, V8, DOI 10.3390/cells8060516
   Chaffer CL, 2011, SCIENCE, V331, P1559, DOI 10.1126/science.1203543
   Chen J, 2017, CANCER BIOMARK, V20, P487, DOI 10.3233/CBM-170315
   Chen WQ, 2016, CA-CANCER J CLIN, V66, P115, DOI 10.3322/caac.21338
   Han J, 2019, HPB, V21, P962, DOI 10.1016/j.hpb.2018.11.005
   Hofman P, 2019, ANN ONCOL, V30, P1448, DOI 10.1093/annonc/mdz196
   Hu BG, 2020, CANCER MED-US, V9, P2686, DOI 10.1002/cam4.2871
   Kang KJ, 2017, WORLD J GASTROENTERO, V23, P1139, DOI 10.3748/wjg.v23.i7.1139
   Kluger MD, 2015, J HEPATOL, V62, P1131, DOI 10.1016/j.jhep.2014.12.018
   Lee SH, 2019, ACTA CHIR BELG, V119, P384, DOI 10.1080/00015458.2018.1549393
   Liu YK, 2016, HEPATOL INT, V10, P640, DOI 10.1007/s12072-016-9732-7
   Liu ZX, 2016, SCI REP-UK, V6, DOI 10.1038/srep39808
   Mann J, 2018, GUT, V67, P2204, DOI 10.1136/gutjnl-2017-315846
   Nitta H, 2019, ANN SURG ONCOL, V26, P2568, DOI 10.1245/s10434-019-07365-0
   Ogle LF, 2016, J HEPATOL, V65, P305, DOI 10.1016/j.jhep.2016.04.014
   Pan YX, 2019, CANCER COMMUN, V39, DOI 10.1186/s40880-019-0404-6
   Parkin DM, 2005, CA-CANCER J CLIN, V55, P74, DOI 10.3322/canjclin.55.2.74
   Qi YP, 2019, AM J SURG, V217, P739, DOI 10.1016/j.amjsurg.2018.07.054
   Ryu T, 2019, J GASTROINTEST SURG, V23, P779, DOI 10.1007/s11605-019-04134-y
   Shirabe K, 2014, LIVER INT, V34, P937, DOI 10.1111/liv.12459
   Song T, 2018, J CANCER, V9, P2650, DOI 10.7150/jca.25188
   Spicer JD, 2012, CANCER RES, V72, P3919, DOI 10.1158/0008-5472.CAN-11-2393
   Sun YF, 2013, HEPATOLOGY, V57, P1458, DOI 10.1002/hep.26151
   Wang SP, 2018, J INVEST MED, V66, P929, DOI 10.1136/jim-2017-000655
   Wu TH, 2016, SURG TODAY, V46, P1275, DOI 10.1007/s00595-016-1320-x
   Xu W, 2011, CLIN CANCER RES, V17, P3783, DOI 10.1158/1078-0432.CCR-10-0498
   Ye JZ, 2017, WORLD J GASTROENTERO, V23, P7415, DOI 10.3748/wjg.v23.i41.7415
   YIN CQ, 2016, DIS MARKERS, P1, DOI DOI 10.1155/2016/1427849
   Zhang XP, 2019, EJSO-EUR J SURG ONC, V45, P1644, DOI 10.1016/j.ejso.2019.03.043
   Zhang Y, 2012, SEMIN ONCOL, V39, P449, DOI 10.1053/j.seminoncol.2012.05.012
   Zhang ZX, 2016, RESPIROLOGY, V21, P519, DOI 10.1111/resp.12696
   Zhu SC, 2019, CANCER MED-US, V8, P7679, DOI 10.1002/cam4.2618
NR 33
TC 5
Z9 8
U1 1
U2 4
PU ELSEVIER ESPANA
PI MADRID
PA CALLE DE ZURBANO, 76-4TH FLR LEFT, MADRID, 28010, SPAIN
SN 1665-2681
J9 ANN HEPATOL
JI Ann. Hepatol.
PD NOV-DEC
PY 2020
VL 19
IS 6
BP 654
EP 661
DI 10.1016/j.aohep.2020.07.002
PG 8
WC Gastroenterology & Hepatology
WE Science Citation Index Expanded (SCI-EXPANDED)
SC Gastroenterology & Hepatology
GA OL4WM
UT WOS:000585342300014
PM 32768591
OA gold
DA 2022-05-02
ER

PT J
AU Leung, WKC
   He, M
   Chan, AWH
   Law, PTY
   Wong, N
AF Leung, Wilson K. C.
   He, Mian
   Chan, Anthony W. H.
   Law, Priscilla T. Y.
   Wong, Nathalie
TI Wnt/beta-Catenin activates MiR-183/96/182 expression in hepatocellular
   carcinoma that promotes cell invasion
SO CANCER LETTERS
LA English
DT Article
DE MiR-183; MiR-96; MiR-182; Hepatocellular carcinoma
ID CANCER; METASTASIS; MICRORNAS; FOXO1; PROGNOSIS; MIR-182;
   PHOSPHORYLATION; TRANSCRIPTION; MIGRATION; PATHWAY
AB Nearly 50% of known miRNAs are found in clusters and transcribed as polycistronic transcripts. In this study, we showed that over-expression of miR-183/96/182 cluster is frequent in hepatocellular carcinoma (HCC), a highly aggressive malignancy that is commonly fatal. In a cohort of HCC patients (n = 81), miR-183/96/182 up-regulation correlated with metastatic features including presence of microvascular invasion, advanced tumor differentiation, and shorter recurrence-free survival. Univariate and multivariate analyses further showed miR-183/96/182 over-expression represented an independent prognostic factor (Relative Risk: 2.0471; P = 0.0289). Functional investigation using siRNA against miR-183/96/182 in two invasive HCC cells indicated significant inhibition on cell migration and invasion without affecting cell viability. Forkhead boxO1 (FOXO1) was further validated as a downstream target of these three miRNAs. In investigating the regulatory mechanism underlining miR-183/96/182 over-expression, a direct interaction of CTNNB1 on the promoter region was confirmed by ChIP-PCR and luciferase reporter validations. Knockdown of CTNNB1 also showed concordant down-regulations of miR-183, -96 and -182, and the re-expression of FOXO1. Our findings demonstrated that over-expression of miR-183/96/182 confers an oncogenic function in HCC cell dissemination, and could serve as an independent prognostic predictor for HCC patients. (C) 2015 Elsevier Ireland Ltd. All rights reserved.
C1 [Leung, Wilson K. C.; He, Mian; Chan, Anthony W. H.; Law, Priscilla T. Y.; Wong, Nathalie] Chinese Univ Hong Kong, Dept Anat & Cellular Pathol, Shatin, Hong Kong, Peoples R China.
   [Leung, Wilson K. C.; He, Mian; Chan, Anthony W. H.; Law, Priscilla T. Y.; Wong, Nathalie] Chinese Univ Hong Kong, State Key Lab Oncol South China, Shatin, Hong Kong, Peoples R China.
RP Wong, N (corresponding author), Chinese Univ Hong Kong, Dept Anat & Cellular Pathol, Shatin, Hong Kong, Peoples R China.
EM natwong@cuhk.edu.hk
RI Chan, Anthony W.H./N-6719-2016; Chan, Anthony/U-7768-2019; MIAN,
   HE/AAK-1900-2021
OI Chan, Anthony W.H./0000-0002-1771-163X; Chan,
   Anthony/0000-0002-1771-163X; Leung, Wilson/0000-0002-6196-4984
FU Research Grants Council, University Grants Committee, Hong KongHong Kong
   Research Grants Council [CUHK8/CRF/11R, HKU3/CRF/11R]; Chinese
   University of Hong KongChinese University of Hong Kong [2014.1.001]
FX This work was supported by Collaborative Research Funds from the
   Research Grants Council, University Grants Committee, Hong Kong (Ref.
   No.: CUHK8/CRF/11R and HKU3/CRF/11R) and in part by a Direct Grant for
   Research (Ref. No. 2014.1.001) from The Chinese University of Hong Kong.
CR Arii S, 1996, SEMIN SURG ONCOL, V12, P204, DOI 10.1002/(SICI)1098-2388(199605/06)12:3<204::AID-SSU11>3.3.CO;2-A
   Bandres E, 2006, MOL CANCER, V5, DOI 10.1186/1476-4598-5-29
   Budhu A, 2008, HEPATOLOGY, V47, P897, DOI 10.1002/hep.22160
   Calvisi DF, 2009, GASTROENTEROLOGY, V137, P1816, DOI 10.1053/j.gastro.2009.08.005
   Chen JS, 2009, HEPATOL RES, V39, P177, DOI 10.1111/j.1872-034X.2008.00449.x
   Cheng ASL, 2011, CANCER RES, V71, P4028, DOI 10.1158/0008-5472.CAN-10-3342
   de La Coste A, 1998, P NATL ACAD SCI USA, V95, P8847
   Ferlay J, 2008, CANC INCIDENCE MORTA
   Gokhale A, 2010, J CANCER RES THER, V6, P521, DOI 10.4103/0973-1482.77072
   Guttilla IK, 2009, J BIOL CHEM, V284, P23204, DOI 10.1074/jbc.M109.031427
   Huang H, 2005, P NATL ACAD SCI USA, V102, P1649, DOI 10.1073/pnas.0406789102
   Kota J, 2009, CELL, V137, P1005, DOI 10.1016/j.cell.2009.04.021
   Lai TY, 2011, ONCOL REP, V26, P415, DOI 10.3892/or.2011.1323
   Lau H, 1998, CANCER-AM CANCER SOC, V83, P2302, DOI 10.1002/(SICI)1097-0142(19981201)83:11<2302::AID-CNCR9>3.3.CO;2-T
   Leung WKC, 2011, ONCOGENE, V30, P4464, DOI 10.1038/onc.2011.161
   Li W, 2008, ONCOL REP, V20, P713, DOI 10.3892/or_00000064
   Lin H., 2010, PLOS ONE, V5
   Matsuzaki H, 2003, P NATL ACAD SCI USA, V100, P11285, DOI 10.1073/pnas.1934283100
   Moon RT, 2004, NAT REV GENET, V5, P689, DOI 10.1038/nrg1427
   Myatt SS, 2010, CANCER RES, V70, P367, DOI 10.1158/0008-5472.CAN-09-1891
   Nakanishi K, 2005, CANCER-AM CANCER SOC, V103, P307, DOI 10.1002/cncr.20774
   Negrini M, 2007, J CELL SCI, V120, P1833, DOI 10.1242/jcs.03450
   Poon RT, 2004, LIVER TRANSPLANT, V10, P813, DOI 10.1002/lt.20175
   Saxena NK, 2007, CANCER RES, V67, P2497, DOI 10.1158/0008-5472.CAN-06-3075
   Schaefer A, 2010, INT J CANCER, V126, P1166, DOI 10.1002/ijc.24827
   Segura MF, 2009, P NATL ACAD SCI USA, V106, P1814, DOI 10.1073/pnas.0808263106
   Spizzo R, 2009, CELL, V137, P586, DOI 10.1016/j.cell.2009.04.040
   Stadeli R, 2006, CURR BIOL, V16, pR378, DOI 10.1016/j.cub.2006.04.019
   Stittrich AB, 2010, NAT IMMUNOL, V11, P1057, DOI 10.1038/ni.1945
   Ura S, 2009, HEPATOLOGY, V49, P1098, DOI 10.1002/hep.22749
   Vauthey JN, 2002, J CLIN ONCOL, V20, P1527, DOI 10.1200/JCO.20.6.1527
   Wong N, 2009, INT J CANCER, V124, P644, DOI 10.1002/ijc.23968
   Wong QWL, 2008, GASTROENTEROLOGY, V135, P257, DOI 10.1053/j.gastro.2008.04.003
   Wong QWL, 2010, CLIN CANCER RES, V16, P867, DOI 10.1158/1078-0432.CCR-09-1840
   Xiong YJ, 2010, HEPATOLOGY, V51, P836, DOI 10.1002/hep.23380
   Zhang HJ, 2011, CANCER RES, V71, P3257, DOI 10.1158/0008-5472.CAN-10-2603
NR 36
TC 98
Z9 103
U1 0
U2 22
PU ELSEVIER IRELAND LTD
PI CLARE
PA ELSEVIER HOUSE, BROOKVALE PLAZA, EAST PARK SHANNON, CO, CLARE, 00000,
   IRELAND
SN 0304-3835
EI 1872-7980
J9 CANCER LETT
JI Cancer Lett.
PD JUN 28
PY 2015
VL 362
IS 1
BP 97
EP 105
DI 10.1016/j.canlet.2015.03.023
PG 9
WC Oncology
WE Science Citation Index Expanded (SCI-EXPANDED)
SC Oncology
GA CH0YG
UT WOS:000353747700010
PM 25813403
DA 2022-05-02
ER

PT J
AU Vidal, RID
   Vidal, EID
   Pereira, BD
   Assane, CC
   Ribeiro, A
   do Nascimento, EM
   Romeiro, FG
   Ribeiro, J
AF de Oliveira Vidal, Raphael Iglesias
   de Oliveira Vidal, Edison Iglesias
   Pereira, Basilio de Braganca
   Assane, Cachimo Combo
   Ribeiro, Alexandre
   do Nascimento, Emilia Matos
   Romeiro, Fernando Gomes
   Ribeiro Filho, Joaquim
TI Risk Factors for Hepatocellular Carcinoma Recurrence and Survival after
   Liver Transplantation in Patients with HCV-Related Cirrhosis
SO BIOMED RESEARCH INTERNATIONAL
LA English
DT Article
ID MICROVASCULAR INVASION; HEPATITIS-C; MILAN CRITERIA; MANAGEMENT;
   SELECTION; MODELS; METHYLATION; OUTCOMES; IMPACT
AB Purpose. We aimed to identify prognostic factors for survival and recurrence of hepatocellular carcinoma (HCC) after liver transplantation (LT) for patients with HCC and hepatitis C virus-related cirrhosis (HCV-cirrhosis). Methods. This retrospective cohort study followed all adult patients with HCV-cirrhosis who underwent LT because of HCC or had incidental HCC identified through pathologic examination of the explanted liver at a university hospital in Rio de Janeiro, Brazil, over 11 years (1998-2008). We used Cox regression models to assess the following risk factors regarding HCC recurrence or death after LT: age, Model for End-stage Liver Disease score, Child-Pugh classification, alpha-fetoprotein (AFP), whether patients had undergone locoregional treatment before transplantation, the number of packed red blood cell units (PRBCU) transfused during surgery, the number and size of HCC lesions in the explanted liver, and the presence of microvascular invasion and necrotic areas within HCC lesions. Results. Seventy-six patients were followed up for a median (interquartile range (IQR)) of 4.4 (0.7-6.6) years. Thirteen (17%) patients had HCC recurrence during the follow-up period, and 26 (34%) died. The median survival time was 6.6 years (95% CI: 2.4-12.0), and the 5-year survival was 52.5% (95% CI: 42.3-65.0%). The final regression model for overall survival included four variables: age (hazard ratio (HR): 1.02, 95% CI: 0.96-1.08, P=0.603), transplantation waiting time (HR: 1.00, 95% CI: 1.00-1.00, P=0.190), preoperative AFP serum levels (HR: 1.01, 95% CI: 1.00-1.02, P=0.006), and whether >4 PRBCU were transfused during surgery (HR: 1.15, 95% CI: 1.05-1.25, P=0.001). The final cause-specific Cox regression model for HCC recurrence included only microvascular invasion (HR: 14.86, 95% CI: 4.47-49.39, P0.001). Conclusion. In this study of LT for HCV-cirrhosis, preoperative AFP levels and the number of PRBCU transfused during surgery were associated with overall survival, whereas microvascular invasion with HCC recurrence.
C1 [de Oliveira Vidal, Raphael Iglesias; Ribeiro, Alexandre; Ribeiro Filho, Joaquim] Fed Univ Rio de Janeiro UFRJ, Fac Med, Dept Surg, Rua Rodolpho Paulo Rocco 255,Cidade Univ, BR-21941902 Rio De Janeiro, RJ, Brazil.
   [de Oliveira Vidal, Edison Iglesias; Romeiro, Fernando Gomes] Sao Paulo State Univ UNESP, Botucatu Med Sch, Internal Med Dept, Av Prof Mario Rubens Guimaraes Montenegro S-N, BR-18618687 Botucatu, SP, Brazil.
   [Pereira, Basilio de Braganca] Fed Univ Rio de Janeiro UFRJ, Fac Med, Prevent Med Dept, Cidade Univ,POB 68507, BR-21941972 Rio De Janeiro, RJ, Brazil.
   [Assane, Cachimo Combo] Univ Eduardo Mondlane, Fac Sci, Dept Math & Informat, Av Julius Nyerere,Campus 3453,POB 257, Maputo, Mozambique.
   [do Nascimento, Emilia Matos] Ctr Univ Zona Oeste, UEZO Unidade Engn Prod Engn Prod, Ave Manuel Caldeira de Alvarenga, BR-23070200 Rio De Janeiro, RJ, Brazil.
RP Vidal, RID (corresponding author), Fed Univ Rio de Janeiro UFRJ, Fac Med, Dept Surg, Rua Rodolpho Paulo Rocco 255,Cidade Univ, BR-21941902 Rio De Janeiro, RJ, Brazil.
EM raphario@gmail.com
RI de Oliveira Vidal, Edison Iglesias/G-1882-2012
OI de Oliveira Vidal, Edison Iglesias/0000-0002-1573-4678; vidal,
   raphael/0000-0001-8235-3747; Matos do Nascimento,
   Emilia/0000-0001-8313-8766
FU CAPES (Coordination for the Improvement of Higher Education
   Personnel-Ministry of Education, Brazil)
FX The authors wish to express their gratitude to Dr. Samanta Basto for her
   assistance in the early stages of this project. This study was supported
   by CAPES (Coordination for the Improvement of Higher Education
   Personnel-Ministry of Education, Brazil) through a grant to Vidal R.
CR Aguilar-Nascimento JE, 2021, HEMATOL TRANSF CELL, V43, P58, DOI 10.1016/j.htct.2020.03.003
   Al-Ameri AAM, 2020, TRANSPL INT, V33, P697, DOI 10.1111/tri.13585
   Austin PC, 2017, STAT MED, V36, P4391, DOI 10.1002/sim.7501
   Austin PC, 2016, CIRCULATION, V133, P601, DOI 10.1161/CIRCULATIONAHA.115.017719
   Banerjee S, 2015, HEPATOLOGY, V62, P792, DOI 10.1002/hep.27877
   Bozorgzadeh A, 2007, LIVER TRANSPLANT, V13, P807, DOI 10.1002/lt.21054
   Bruix J, 2001, J HEPATOL, V35, P421, DOI 10.1016/S0168-8278(01)00130-1
   Cescon M, 2010, J TRANSPLANT, V2010, DOI 10.1155/2010/904152
   Ciccarelli O, 2012, TRANSPL INT, V25, P867, DOI 10.1111/j.1432-2277.2012.01512.x
   Danforth D, 2020, KOREAN J ANESTHESIOL, V73, P30, DOI 10.4097/kja.19108
   Dhanasekaran R, 2012, HEPATIC MED-EVID RES, V4, P19, DOI [10.1586/egh.09.35, 10.2147/HMER.S16316]
   Doyle MBM, 2012, J AM COLL SURGEONS, V215, P19, DOI 10.1016/j.jamcollsurg.2012.02.022
   Elshamy M, 2016, WORLD J HEPATOL, V8, P874, DOI 10.4254/wjh.v8.i21.874
   Filgueira NA, 2019, WORLD J HEPATOL, V11, P261, DOI 10.4254/wjh.v11.i3.261
   Grat K, 2018, TRANSPL P, V50, P2002, DOI 10.1016/j.transproceed.2018.02.145
   Ishikawa T, 2013, WORLD J GASTROENTERO, V19, P6127, DOI 10.3748/wjg.v19.i37.6127
   Jeng KS, 2019, TRANSPL P, V51, P1428, DOI 10.1016/j.transproceed.2019.03.020
   Jeong WK, 2019, CLIN MOL HEPATOL, V25, P21, DOI 10.3350/cmh.2018.1007
   Kakodkar R, 2012, INDIAN J SURG, V74, P100, DOI 10.1007/s12262-011-0387-2
   Kew MC, 2012, WORLD J HEPATOL, V4, P99, DOI 10.4254/wjh.v4.i3.99
   Kim B, 2020, LIVER INT, V40, P116, DOI 10.1111/liv.14346
   Koschny R, 2009, CLIN TRANSPLANT, V23, P49, DOI 10.1111/j.1399-0012.2009.01110.x
   Kwon GY, 2005, J KOREAN MED SCI, V20, P242, DOI 10.3346/jkms.2005.20.2.242
   Lai Q, 2012, INT J HEPATOL, V2012, DOI 10.1155/2012/893103
   Lang TA, 2015, INT J NURS STUD, V52, P5, DOI 10.1016/j.ijnurstu.2014.09.006
   Lau B, 2009, AM J EPIDEMIOL, V170, P244, DOI 10.1093/aje/kwp107
   Li C, 2012, ANN HEPATOL, V11, P471, DOI 10.1016/S1665-2681(19)31460-7
   Maggs JRL, 2012, ALIMENT PHARM THER, V35, P1113, DOI 10.1111/j.1365-2036.2012.05072.x
   Mazzaferro V, 1996, NEW ENGL J MED, V334, P693, DOI 10.1056/NEJM199603143341104
   Mazzaferro V, 2009, LANCET ONCOL, V10, P35, DOI 10.1016/S1470-2045(08)70284-5
   Mitchell JK, 2014, HEPAT ONCOL, V1, P293, DOI [10.2217/HEP.14.7, 10.2217/hep.14.7]
   Moore DF, APPL SURVIVAL ANAL U, DOI [10.1007/978-3-319-31245-3, DOI 10.1007/978-3-319-31245-3]
   Ni M, 2019, CANCER IMAGING, V19, DOI 10.1186/s40644-019-0249-x
   Park J, 2014, BIOCHEM BIOPH RES CO, V446, P561, DOI 10.1016/j.bbrc.2014.03.009
   del Pozo EP, 2016, TRANSPL P, V48, P2990, DOI 10.1016/j.transproceed.2016.09.020
   Piardi T, 2012, ANN SURG ONCOL, V19, P2020, DOI 10.1245/s10434-011-2170-9
   Renzulli M, 2016, RADIOLOGY, V279, P432, DOI 10.1148/radiol.2015150998
   Tibshirani R, 1997, STAT MED, V16, P385, DOI 10.1002/(SICI)1097-0258(19970228)16:4<385::AID-SIM380>3.0.CO;2-3
   Toso C, 2011, AM J TRANSPLANT, V11, P2031, DOI 10.1111/j.1600-6143.2011.03689.x
   Trevisani F, 2019, SEMIN LIVER DIS, V39, P163, DOI 10.1055/s-0039-1677768
   Tsai Huang-Wen, 2015, Asian Pac J Cancer Prev, V16, P8009
   Utsunomiya T, 2014, CANCER SCI, V105, P749, DOI 10.1111/cas.12431
   Yao FY, 2001, HEPATOLOGY, V33, P1394, DOI 10.1053/jhep.2001.24563
   Zekri ARN, 2014, J ADV RES, V5, P27, DOI 10.1016/j.jare.2012.11.002
NR 44
TC 0
Z9 0
U1 1
U2 3
PU HINDAWI LTD
PI LONDON
PA ADAM HOUSE, 3RD FLR, 1 FITZROY SQ, LONDON, W1T 5HF, ENGLAND
SN 2314-6133
EI 2314-6141
J9 BIOMED RES INT
JI Biomed Res. Int.
PD OCT 19
PY 2020
VL 2020
AR 1487593
DI 10.1155/2020/1487593
PG 8
WC Biotechnology & Applied Microbiology; Medicine, Research & Experimental
WE Science Citation Index Expanded (SCI-EXPANDED)
SC Biotechnology & Applied Microbiology; Research & Experimental Medicine
GA OU6LI
UT WOS:000591637600005
PM 33134370
OA Green Published, gold
DA 2022-05-02
ER

PT J
AU Pote, N
   Cauchy, F
   Albuquerque, M
   Voitot, H
   Belghiti, J
   Castera, L
   Puy, H
   Bedossa, P
   Paradis, V
AF Pote, Nicolas
   Cauchy, Franois
   Albuquerque, Miguel
   Voitot, Helene
   Belghiti, Jacques
   Castera, Laurent
   Puy, Herve
   Bedossa, Pierre
   Paradis, Valerie
TI Performance of PIVKA-II for early hepatocellular carcinoma diagnosis and
   prediction of microvascular invasion
SO JOURNAL OF HEPATOLOGY
LA English
DT Article
DE Hepatocellular carcinoma; Prothrombin induced by vitamin K absence-II;
   Alpha fetoprotein; Diagnosis; Microvascular invasion
ID DES-GAMMA-CARBOXYPROTHROMBIN; ALPHA-FETOPROTEIN; CARBOXY PROTHROMBIN;
   LIVER-TRANSPLANTATION; VASCULAR INVASION; EARLY-STAGE; EXPRESSION;
   SURVIVAL; SERUM; BIOMARKERS
AB Background & Aims: Prothrombin induced by vitamin K absence-II (PIVKA-II) is a diagnostic and surveillance marker for HCC mainly used in Asia, and has also been shown to be a predictor of microvascular invasion (MVI), a major prognostic factor in HCC. However, experience with PIVKA-II in Europe remains limited.
   Methods: In a French cohort, we conducted a case-control study to compare the performances of a-fetoprotein (AFP) and PIVKA-II serum levels for diagnosis of early stage HCC, and we determined the value of PIVKA-II serum and tissue expression in pre-operative detection of MVI. 43 cirrhotic control patients and 85 HCC cases were included, of which 54 (63.5%) had early stage HCC (n = 22 very early, n = 32 early). PIVKA-II tissue expression was assessed by immunohistochemistry in HCC surgical samples.
   Results: For the diagnosis of early HCC, PIVKA-II had a sensitivity of 77% and a specificity of 82% at a cut-off of 42 mAU/ml, vs. 61% and 50% for AFP at a cut-off of 5.5 ng/ml (AUC 0.81 vs. 0.58, respectively). A PIVKA-II level > 90 mAU/ml was an independent predictor of MVI (HR 3.5; 95% CI 1.08-11.8; p = 0.043). High PIVKA-II tissue expression was significantly associated with the presence of MVI (p = 0.001). When combining PIVKA-II immunostaining with the PIVKA-II serum level, sensitivity and specificity for the diagnosis of MVI increased from 70% to 87% and 63% to 90%, respectively.
   Conclusions: PIVKA-II was more efficient than AFP for the diagnosis of early HCC, and could be used as a predictive biomarker of MVI. (C) 2015 European Association for the Study of the Liver. Published by Elsevier B.V. All rights reserved.
C1 [Pote, Nicolas; Albuquerque, Miguel; Bedossa, Pierre; Paradis, Valerie] Beaujon Hosp, Assistance Publ Hop Paris, Dept Pathol, F-92110 Clichy, France.
   [Pote, Nicolas; Cauchy, Franois; Puy, Herve; Bedossa, Pierre; Paradis, Valerie] Paris Diderot Univ, Inflammat Res Ctr, INSERM, UMR 1149, Paris, France.
   [Cauchy, Franois; Belghiti, Jacques] Beaujon Hosp, Assistance Publ Hop Paris, Dept Hepatobiliary Surg & Liver Transplant, F-92110 Clichy, France.
   [Voitot, Helene; Puy, Herve] Beaujon Hosp, Assistance Publ Hop Paris, Dept Biochem, F-92110 Clichy, France.
   [Castera, Laurent] Beaujon Hosp, Assistance Publ Hop Paris, Dept Hepatol, F-92110 Clichy, France.
RP Paradis, V (corresponding author), Beaujon Hosp, Assistance Publ Hop Paris, Dept Pathol, 100 Blvd Gen Leclerc, F-92110 Clichy, France.
EM vparadis@teaser.fr
RI Paradis, Valerie/X-9097-2019; PUY, HERVE/O-1785-2017; François,
   Cauchy/J-7031-2019; Albuquerque, Miguel/X-9008-2019
OI PUY, HERVE/0000-0003-3362-2634; François, Cauchy/0000-0002-4997-3730;
   Albuquerque, Miguel/0000-0001-7311-1623; Pote,
   Nicolas/0000-0001-7695-7317; Paradis, Valerie/0000-0003-3142-3762;
   Castera, laurent/0000-0002-6715-8588; Bedossa,
   Pierre/0000-0002-8487-7322
FU "Fondation pour la Recherche Medicale"Fondation pour la Recherche
   Medicale [FDM20130727834]
FX PIVKA-II kits were supplied by EIDIA Co. (EISAI group), Ltd, Tokyo,
   Japan. NP is supported by a PhD student grant from the "Fondation pour
   la Recherche Medicale" (FDM20130727834).
CR Altekruse SF, 2009, J CLIN ONCOL, V27, P1485, DOI 10.1200/JCO.2008.20.7753
   Arii S, 2000, HEPATOLOGY, V32, P1224, DOI 10.1053/jhep.2000.20456
   Durazo FA, 2008, J GASTROEN HEPATOL, V23, P1541, DOI 10.1111/j.1440-1746.2008.05395.x
   Eguchi S, 2010, WORLD J SURG, V34, P1034, DOI 10.1007/s00268-010-0424-5
   El-Serag HB, 2011, NEW ENGL J MED, V365, P1118, DOI 10.1056/NEJMra1001683
   Ertle JM, 2013, DIGESTION, V87, P121, DOI 10.1159/000346080
   European Assoc Study Liver, 2012, EUR J CANCER, V48, P599, DOI 10.1016/j.ejca.2011.12.021
   Fujikawa T, 2007, J BIOL CHEM, V282, P8741, DOI 10.1074/jbc.M609358200
   Gao FJ, 2008, LIFE SCI, V83, P815, DOI 10.1016/j.lfs.2008.10.003
   Harino Y, 2008, HEPATO-GASTROENTEROL, V55, P1385
   Imamura H, 2003, J HEPATOL, V38, P200, DOI 10.1016/S0168-8278(02)00360-4
   Inagaki Y, 2011, J DIGEST DIS, V12, P481, DOI 10.1111/j.1751-2980.2011.00521.x
   Jonas S, 2001, HEPATOLOGY, V33, P1080, DOI 10.1053/jhep.2001.23561
   Kaibori M, 2010, J SURG ONCOL, V102, P462, DOI 10.1002/jso.21631
   Kojiro M, 2009, HEPATOLOGY, V49, P658, DOI 10.1002/hep.22709
   Kudo M, 2011, DIGEST DIS, V29, P339, DOI 10.1159/000327577
   Li CZ, 2014, HEPATOL RES, V44, pE11, DOI 10.1111/hepr.12201
   LIEBMAN HA, 1984, NEW ENGL J MED, V310, P1427, DOI 10.1056/NEJM198405313102204
   Llovet JM, 1999, SEMIN LIVER DIS, V19, P329, DOI 10.1055/s-2007-1007122
   Llovet JM, 2003, LANCET, V362, P1907, DOI 10.1016/S0140-6736(03)14964-1
   Llovet JM, 2008, J HEPATOL, V48, pS20, DOI 10.1016/j.jhep.2008.01.022
   Lok AS, 2010, GASTROENTEROLOGY, V138, P493, DOI 10.1053/j.gastro.2009.10.031
   Marrero JA, 2003, HEPATOLOGY, V37, P1114, DOI 10.1053/jhep.2003.50195
   Marrero JA, 2009, GASTROENTEROLOGY, V137, P110, DOI 10.1053/j.gastro.2009.04.005
   Minguez B, 2011, J HEPATOL, V55, P1325, DOI 10.1016/j.jhep.2011.02.034
   Nault JC, 2013, GASTROENTEROLOGY, V145, P176, DOI 10.1053/j.gastro.2013.03.051
   Pote N, 2013, HEPATOLOGY, V58, P983, DOI 10.1002/hep.26433
   Rodriguez-Peralvarez M, 2013, ANN SURG ONCOL, V20, P325, DOI 10.1245/s10434-012-2513-1
   Shirabe K, 2007, J SURG ONCOL, V95, P235, DOI 10.1002/jso.20655
   Singal A, 2009, ALIMENT PHARM THER, V30, P37, DOI 10.1111/j.1365-2036.2009.04014.x
   Sumie S, 2008, ANN SURG ONCOL, V15, P1375, DOI 10.1245/s10434-008-9846-9
   Tamano M, 2002, HEPATOL RES, V22, P261, DOI 10.1016/S1386-6346(01)00150-4
   Tang W, 2005, ONCOL REP, V13, P25
   TSAI SL, 1990, HEPATOLOGY, V11, P481, DOI 10.1002/hep.1840110321
   Villanueva Augusto, 2011, Gastroenterology, V140, P1501, DOI 10.1053/j.gastro.2011.02.006
   Wang SB, 2009, CLIN EXP METASTAS, V26, P469, DOI 10.1007/s10585-009-9246-y
   Yamashita Y, 2012, ANN SURG ONCOL, V19, P2027, DOI 10.1245/s10434-011-2195-0
NR 37
TC 156
Z9 177
U1 5
U2 37
PU ELSEVIER
PI AMSTERDAM
PA RADARWEG 29, 1043 NX AMSTERDAM, NETHERLANDS
SN 0168-8278
EI 1600-0641
J9 J HEPATOL
JI J. Hepatol.
PD APR
PY 2015
VL 62
IS 4
BP 848
EP 854
DI 10.1016/j.jhep.2014.11.005
PG 7
WC Gastroenterology & Hepatology
WE Science Citation Index Expanded (SCI-EXPANDED)
SC Gastroenterology & Hepatology
GA CD7WH
UT WOS:000351305300015
PM 25450201
DA 2022-05-02
ER

PT J
AU Ge, YS
   Liu, D
   Jia, WD
   Li, JS
   Ma, JL
   Yu, JH
   Xu, GL
AF Ge, Yong-Sheng
   Liu, Dong
   Jia, Wei-Dong
   Li, Jian-Sheng
   Ma, Jin-Liang
   Yu, Ji-Hai
   Xu, Ge-Liang
TI Kindlin-2: A novel prognostic biomarker for patients with hepatocellular
   carcinoma
SO PATHOLOGY RESEARCH AND PRACTICE
LA English
DT Article
DE Hepatocellular carcinoma; Kindlin-2; Biomarker; Prognosis
ID MITOGEN-INDUCIBLE GENE-2; CELL-MATRIX ADHESION; GASTRIC-CANCER;
   BREAST-CANCER; EXPRESSION; INVASION; INTEGRINS; PROMOTES; MIG-2
AB The association of aberrant expression of Kindlin-2 with tumor progression has been reported in recent years. The purpose of this study was to investigate the expression of Kindlin-2 in hepatocellular carcinoma (HCC), and to evaluate its clinical and prognostic significance. The mRNA and protein levels of Kindlin-2 in HCC and adjacent non-cancerous tissues were examined by real-time PCR and western blotting. The relationships between Kindlin-2 expression, clinicopathological features and postoperative survival of HCC patients were also evaluated. Kindlin-2 expression was higher in HCC tissues as compared to adjacent non-cancerous tissues at both mRNA and protein levels (P<0.05, respectively). Positive expression of Kindlin-2 was significantly correlated with larger tumor size (P=0.034), capsular invasion (P=0.009), microvascular invasion (P=0.028) and poor prognosis of HCC patients (P<0.001). Moreover, multivariate survival analysis identified Kindlin-2 as an independent prognostic factor for overall and disease-free survival of HCC patients (P=0.018 and 0.001, respectively). Taken together, our findings suggested that Kindlin-2 was highly expressed in HCC tissues and was closely related to clinical progression. Therefore, Kindlin-2 protein could be a potential biomarker for predicting poor prognosis of HCC patients after surgery. (C) 2014 Elsevier GmbH. All rights reserved.
C1 [Ge, Yong-Sheng] Tianjin Med Univ, Grad Sch, Tianjin 300070, Peoples R China.
   [Ge, Yong-Sheng; Liu, Dong; Jia, Wei-Dong; Li, Jian-Sheng; Ma, Jin-Liang; Yu, Ji-Hai; Xu, Ge-Liang] Anhui Prov Hosp, Anhui Prov Key Lab Hepatopancreatobiliary Surg, Hefei 230001, Anhui, Peoples R China.
   [Ge, Yong-Sheng; Jia, Wei-Dong; Li, Jian-Sheng; Ma, Jin-Liang; Yu, Ji-Hai; Xu, Ge-Liang] Anhui Med Univ, Anhui Prov Hosp, Dept Hepat Surg, Hefei 230001, Anhui, Peoples R China.
   [Liu, Dong] Luan Peoples Hosp, Dept Gen Surg, Luan 237005, Anhui, Peoples R China.
RP Xu, GL (corresponding author), Anhui Prov Hosp, Anhui Prov Key Lab Hepatopancreatobiliary Surg, Hefei 230001, Anhui, Peoples R China.
EM xugeliang@126.com
FU Anhui Provincial Natural Science FoundationNatural Science Foundation of
   Anhui Province [1308085MH147]; Programs for Science and Technology
   Development of Anhui Province [1106c0805028]
FX We thank you for all the clinicians, experts and donors who were
   involved in the current study. This study Was supported by the Anhui
   Provincial Natural Science Foundation (No. 1308085MH147), the Programs
   for Science and Technology Development of Anhui Province (1106c0805028).
CR An ZW, 2010, INT J CANCER, V127, P1999, DOI 10.1002/ijc.25223
   Dong ZY, 2012, PATHOL RES PRACT, V208, P527, DOI 10.1016/j.prp.2012.05.019
   Dowling JJ, 2008, CIRC RES, V102, P423, DOI 10.1161/CIRCRESAHA.107.161489
   Ferlay J, 2010, INT J CANCER, V127, P2893, DOI 10.1002/ijc.25516
   Forner A, 2012, LANCET, V379, P1245, DOI 10.1016/S0140-6736(11)61347-0
   Gong XW, 2010, CANCER LETT, V299, P54, DOI 10.1016/j.canlet.2010.08.003
   Gozgit JM, 2006, MOL CANCER RES, V4, P905, DOI 10.1158/1541-7786.MCR-06-0147
   He YH, 2011, J INVEST DERMATOL, V131, P245, DOI 10.1038/jid.2010.273
   Kato K, 2004, HUM PATHOL, V35, P55, DOI 10.1016/j.humpath.2003.08.019
   Larjava H, 2008, EMBO REP, V9, P1203, DOI 10.1038/embor.2008.202
   Livak KJ, 2001, METHODS, V25, P402, DOI 10.1006/meth.2001.1262
   Ma YQ, 2008, J CELL BIOL, V181, P439, DOI 10.1083/jcb.200710196
   Mahawithitwong P, 2013, PANCREAS, V42, P663, DOI 10.1097/MPA.0b013e318279bd66
   Montanez E, 2008, GENE DEV, V22, P1325, DOI 10.1101/gad.469408
   Moser M, 2009, SCIENCE, V324, P895, DOI 10.1126/science.1163865
   Pluskota E, 2011, BLOOD, V117, P4978, DOI 10.1182/blood-2010-11-321182
   Shen ZL, 2013, J SURG ONCOL, V108, P106, DOI 10.1002/jso.23353
   Shen ZL, 2012, AM J SURG, V203, P222, DOI 10.1016/j.amjsurg.2011.06.050
   Shi XH, 2008, MOL CANCER RES, V6, P715, DOI 10.1158/1541-7786.MCR-07-2026
   Shi XH, 2007, J BIOL CHEM, V282, P20455, DOI 10.1074/jbc.M611680200
   Thomas MB, 2005, J CLIN ONCOL, V23, P2892, DOI 10.1200/JCO.2005.03.196
   WICK M, 1994, J CELL SCI, V107, P227
   Yam JWP, 2009, J GASTROEN HEPATOL, V24, P520, DOI 10.1111/j.1440-1746.2009.05813.x
   Zhan J, 2012, PLOS ONE, V7, DOI 10.1371/journal.pone.0050313
   Zhao T, 2013, CANCER LETT, V330, P208, DOI 10.1016/j.canlet.2012.11.043
NR 25
TC 16
Z9 20
U1 0
U2 1
PU ELSEVIER GMBH, URBAN & FISCHER VERLAG
PI JENA
PA OFFICE JENA, P O BOX 100537, 07705 JENA, GERMANY
SN 0344-0338
J9 PATHOL RES PRACT
JI Pathol. Res. Pract.
PY 2015
VL 211
IS 3
BP 198
EP 202
DI 10.1016/j.prp.2014.09.011
PG 5
WC Pathology
WE Science Citation Index Expanded (SCI-EXPANDED)
SC Pathology
GA CD8BQ
UT WOS:000351320600002
PM 25618552
DA 2022-05-02
ER

PT J
AU Ke, SD
   Zhou, XF
AF Ke, Shandong
   Zhou, Xiaofen
TI LncRNA MVIH knockdown inhibits the malignancy progression through
   downregulating miR-505 mediated HMGB1 and CCNE2 in acute myeloid
   leukemia
SO TRANSLATIONAL CANCER RESEARCH
LA English
DT Article
DE Acute myeloid leukemia (AML); apoptosis; long non-coding RNA associated
   with microvascular invasion in hepatocellular carcinoma (lnc -MVIH);
   miR-505; proliferation
ID NONCODING RNA MVIH; HEPATOCELLULAR-CARCINOMA; POOR-PROGNOSIS; THERAPY;
   PROLIFERATION; INVASION
AB Background: This study aimed to investigate the regulatory role of long non-coding RNA associated with microvascular invasion in hepatocellular carcinoma (lnc-MVIH) in the progression of acute myeloid leukemia (AML) and the underlying mechanism.
   Methods: Lnc-MVIH expression was detected in AML cell lines AML-193, KG-1, HL-60, OCI-AML2 and primary normal bone marrow mononuclear cells (BMMC).The effect of Inc-MVIH knockdown on cell proliferation, apoptosis and miR-505 expression were detected by transfection of lnc-MVIH shRNA and control shRNA into KG-1 cells. And the effect of miR-505 knockdown on Inc-MVIII, cell proliferation, cell apoptosis as well as potential miR-505 target genes [high mobility group box 1 (HMGB1) and Cyclin E2 (CCNE2)] in lnc-MVIH knockdown treated KG-1 cells was assessed by transfection of lnc-MVIH shRNA and lnc-MVIH shRNA & miR-505 shRNA into KG-1 cells.
   Results: Lnc-MVIH expression was elevated in AML-193, KG-1, OCI-AML2 cell lines, but similar in HL-60 cell line compared with primary normal BMMC. Lnc-MVIH knockdown inhibited cell proliferation but promoted cell apoptosis in KG-1 cells, meanwhile miR-505 expression was increased by Inc-MVIH knockdown in KG-1 cells. And in rescue experiments, miR-505 knockdown had no effect on expression of Inc-MVIII, while it increased the expressions of HMGB1 and CCNE2, promoted cell proliferation, inhibited cell apoptosis in Inc-MVIII knockdown treated KG-1 cells.
   Conclusions: Lnc-MVIH knockdown inhibits cell proliferation but promotes cell apoptosis via regulating miR-505 mediated HMGB I and CCNE2 in AML.
C1 [Ke, Shandong] Huangshi Cent Hosp, Dept Hematol, Huangshi, Hubei, Peoples R China.
   [Zhou, Xiaofen] Hubei Univ Arts & Sci, Affiliated Hosp, Xiangyang Cent Hosp, Dept Hematol, 136 Jingzhou St, Xiangyang 441021, Peoples R China.
RP Zhou, XF (corresponding author), Hubei Univ Arts & Sci, Affiliated Hosp, Xiangyang Cent Hosp, Dept Hematol, 136 Jingzhou St, Xiangyang 441021, Peoples R China.
EM xunsongweipq@163.com
CR Badhai J, 2009, BBA-MOL BASIS DIS, V1792, P1036, DOI 10.1016/j.bbadis.2009.08.002
   Chen LX, 2016, MOL CELLS, V39, P330, DOI 10.14348/molcells.2016.2308
   Daver N, 2012, HEMATOLOGY, V17, pS59, DOI 10.1179/102453312X13336169155619
   Halley P, 2014, CELL REP, V6, P222, DOI 10.1016/j.celrep.2013.12.015
   He Y, 2014, CANCER LETT, V344, P20, DOI 10.1016/j.canlet.2013.10.021
   Lei B, 2016, TUMOR BIOL, V37, P5257, DOI 10.1007/s13277-015-4360-8
   Ley TJ, 2013, NEW ENGL J MED, V368, P2059, DOI 10.1056/NEJMoa1301689
   Liao Q, 2017, ONCOTARGET, V8, P3666, DOI 10.18632/oncotarget.12343
   Lu L, 2018, BIOMED PHARMACOTHER, V104, P613, DOI 10.1016/j.biopha.2018.05.087
   Lu L, 2016, LIFE SCI, V157, P12, DOI 10.1016/j.lfs.2016.05.039
   Nie FQ, 2014, TUMOR BIOL, V35, P7587, DOI 10.1007/s13277-014-2009-7
   Payton M, 2002, INT J BIOCHEM CELL B, V34, P315, DOI 10.1016/S1357-2725(01)00137-6
   Qian ZJ, 2010, CHEM-BIOL INTERACT, V184, P50, DOI 10.1016/j.cbi.2009.11.025
   Ramachandran SS, 2017, LEUKEMIA LYMPHOMA, V58, P1981, DOI 10.1080/10428194.2016.1272681
   Schlenk RF, 2014, HAEMATOLOGICA, V99, P1663, DOI 10.3324/haematol.2014.114611
   Shi Y, 2015, ONCOTARGETS THER, V8, P2303, DOI 10.2147/OTT.S86807
   Tallman MS, 2005, BLOOD, V106, P1154, DOI 10.1182/blood-2005-01-0178
   Tang DL, 2010, BBA-GENE REGUL MECH, V1799, P131, DOI 10.1016/j.bbagrm.2009.11.014
   Tian L, 2018, J CELL BIOCH
   Wei SY, 2016, EXP HEMATOL ONCOL, V5, DOI 10.1186/s40164-016-0059-9
   Xing CY, 2015, FEBS LETT, V589, P1981, DOI 10.1016/j.febslet.2015.04.061
   Yasinska IM, 2018, ONCOIMMUNOLOGY, V7, DOI 10.1080/2162402X.2018.1438109
   Yu Yan, 2008, Ai Zheng, V27, P929
   Yuan SX, 2012, HEPATOLOGY, V56, P2231, DOI 10.1002/hep.25895
   Zhou HR, 2017, ONCOL REP, V37, P2663, DOI 10.3892/or.2017.5509
NR 25
TC 3
Z9 3
U1 0
U2 1
PU AME PUBL CO
PI SHATIN
PA FLAT-RM C 16F, KINGS WING PLAZA 1, NO 3 KWAN ST, SHATIN, HONG KONG
   00000, PEOPLES R CHINA
SN 2218-676X
EI 2219-6803
J9 TRANSL CANCER RES
JI Transl. Cancer Res.
PD NOV
PY 2019
VL 8
IS 7
BP 2526
EP +
DI 10.21037/tcr.2019.10.12
PG 10
WC Oncology
WE Science Citation Index Expanded (SCI-EXPANDED)
SC Oncology
GA JR5MM
UT WOS:000499669000005
PM 35117009
OA gold, Green Published
DA 2022-05-02
ER

PT J
AU Wang, HH
   Lu, Y
   Liu, RK
   Wang, L
   Liu, QG
   Han, SS
AF Wang, Huanhuan
   Lu, Ye
   Liu, Runkun
   Wang, Liang
   Liu, Qingguang
   Han, Shaoshan
TI A Non-Invasive Nomogram for Preoperative Prediction of Microvascular
   Invasion Risk in Hepatocellular Carcinoma
SO FRONTIERS IN ONCOLOGY
LA English
DT Article
DE hepatocellular carcinoma; microvascular invasion; VEGF-A; nomogram;
   prediction model
ID DIAGNOSIS; RESECTION; OUTCOMES
AB BackgroundMicrovascular invasion (MVI) is a significant predictive factor for early recurrence, metastasis, and poor prognosis of hepatocellular carcinoma. The aim of the present study is to identify preoperative factors for predicting MVI, in addition to develop and validate non-invasive nomogram for predicting MVI. MethodsA total of 381 patients with resected HCC were enrolled and divided into a training cohort (n = 267) and a validation cohort (n = 114). Serum VEGF-A level was examined by enzyme-linked immunosorbent assay (ELISA). Risk factors for MVI were assessed based on univariate and multivariate analyses in the training cohort. A nomogram incorporating independent risk predictors was established and validated. ResultThe serum VEGF-A levels in the MVI positive group (n = 198) and MVI negative group (n = 183) were 215.25 +/- 105.68 pg/ml and 86.52 +/- 62.45 pg/ml, respectively (P <0.05). Serum VEGF-A concentration >= 138.30 pg/ml was an independent risk factor of MVI (OR: 33.088; 95%CI: 12.871-85.057; P <0.001). Higher serum concentrations of AFP and VEGF-A, lower lymphocyte count, peritumoral enhancement, irregular tumor shape, and intratumoral artery were identified as significant predictors for MVI. The nomogram indicated excellent predictive performance with an AUROC of 0.948 (95% CI: 0.923-0.973) and 0.881 (95% CI: 0.820-0.942) in the training and validation cohorts, respectively. The nomogram showed a good model fit and calibration. ConclusionsHigher serum concentrations of AFP and VEGF-A, lower lymphocyte count, peritumoral enhancement, irregular tumor shape, and intratumoral artery are promising markers for MVI prediction in HCC. A reliable non-invasive nomogram which incorporated blood biomarkers and imaging risk factors was established and validated. The nomogram achieved desirable effectiveness in preoperatively predicting MVI in HCC patients.
C1 [Wang, Huanhuan; Lu, Ye; Liu, Runkun; Wang, Liang; Liu, Qingguang; Han, Shaoshan] Xi An Jiao Tong Univ, Affiliated Hosp 1, Dept Hepatobiliary Surg, Xian, Peoples R China.
RP Liu, QG; Han, SS (corresponding author), Xi An Jiao Tong Univ, Affiliated Hosp 1, Dept Hepatobiliary Surg, Xian, Peoples R China.
EM liuqingguang@vip.sina.com; han.shaoshan@foxmail.com
FU National Natural Science Foundation of ChinaNational Natural Science
   Foundation of China (NSFC) [81602566, 81874069]; Fundamental Research
   Funds for the Central UniversitiesFundamental Research Funds for the
   Central Universities [xzy012020050]
FX Funding This study was supported by grants from the National Natural
   Science Foundation of China (Nos. 81602566 and 81874069), and the
   Fundamental Research Funds for the Central Universities (xzy012020050).
CR Amini A, 2012, CURR CANCER DRUG TAR, V12, P23, DOI 10.2174/156800912798888956
   Apte RS, 2019, CELL, V176, P1248, DOI 10.1016/j.cell.2019.01.021
   Banerjee S, 2015, HEPATOLOGY, V62, P792, DOI 10.1002/hep.27877
   Bray F, 2018, CA-CANCER J CLIN, V68, P394, DOI 10.3322/caac.21492
   Buchan SL, 2018, IMMUNITY, V49, P958, DOI 10.1016/j.immuni.2018.09.014
   Ceci C, 2020, INT J MOL SCI, V21, DOI 10.3390/ijms21041388
   Cervello M, 2020, AGING-US, V12, P3053, DOI 10.18632/aging.102777
   Choi JY, 2014, RADIOLOGY, V273, P30, DOI 10.1148/radiol.14132362
   Claesson-Welsh L, 2013, J INTERN MED, V273, P114, DOI 10.1111/joim.12019
   Cong WM, 2016, WORLD J GASTROENTERO, V22, P9279, DOI 10.3748/wjg.v22.i42.9279
   Du BB, 2020, J TRANSL MED, V18, P272, DOI 10.1186/s12967-020-02432-7
   Erstad DJ, 2019, ANN SURG ONCOL, V26, P1474, DOI 10.1245/s10434-019-07227-9
   Gouw ASH, 2011, LIVER TRANSPLANT, V17, pS72, DOI 10.1002/lt.22368
   Hu HY, 2021, FRONT ONCOL, V11, DOI 10.3389/fonc.2021.621622
   Huang JC, 2020, FRONT ONCOL, V10, DOI 10.3389/fonc.2020.00887
   Huang PS, 2020, CELLS-BASEL, V9, DOI 10.3390/cells9040961
   Innocenti F, 2018, SCI REP-UK, V8, DOI 10.1038/s41598-018-34506-4
   Kabir T, 2019, INT J HEPATOL, V2019, DOI 10.1155/2019/4239463
   Kainuma M, 2018, INT J MOL SCI, V19, DOI 10.3390/ijms19071898
   Lee S, 2021, ANN SURG, V273, P564, DOI 10.1097/SLA.0000000000003268
   Lee S, 2017, J HEPATOL, V67, P526, DOI 10.1016/j.jhep.2017.04.024
   Lim KC, 2011, ANN SURG, V254, P108, DOI 10.1097/SLA.0b013e31821ad884
   Lin ST, 2019, J GASTROINTEST SURG, V23, P2372, DOI 10.1007/s11605-019-04140-0
   Min JH, 2020, RADIOLOGY, V297, P573, DOI 10.1148/radiol.2020201940
   Nagtegaal ID, 2020, HISTOPATHOLOGY, V76, P182, DOI 10.1111/his.13975
   Nitta H, 2019, SURGERY, V165, P1168, DOI 10.1016/j.surg.2019.01.012
   Pawlik TM, 2007, ANN SURG, V245, P435, DOI 10.1097/01.sla.0000250420.73854.ad
   Pote N, 2015, J HEPATOL, V62, P848, DOI 10.1016/j.jhep.2014.11.005
   Rodriguez-Peralvarez M, 2013, ANN SURG ONCOL, V20, P325, DOI 10.1245/s10434-012-2513-1
   Ryu T, 2019, J GASTROINTEST SURG, V23, P779, DOI 10.1007/s11605-019-04134-y
   Togashi Y, 2019, NAT REV CLIN ONCOL, V16, P356, DOI 10.1038/s41571-019-0175-7
   Villanueva A, 2019, NEW ENGL J MED, V380, P1450, DOI 10.1056/NEJMra1713263
   Wei JW, 2021, CANCERS, V13, DOI 10.3390/cancers13102368
   Wei W, 2018, CANCER COMMUN, V38, DOI 10.1186/s40880-018-0331-y
   Yang L, 2019, LIVER CANCER, V8, P373, DOI 10.1159/000494099
   Yang PH, 2019, SURGERY, V165, P721, DOI 10.1016/j.surg.2018.09.016
   Zhou Q, 2021, ANN TRANSL MED, V9, DOI 10.21037/atm-20-4695
   Zhu AX, 2011, NAT REV CLIN ONCOL, V8, P292, DOI 10.1038/nrclinonc.2011.30
NR 38
TC 1
Z9 1
U1 3
U2 3
PU FRONTIERS MEDIA SA
PI LAUSANNE
PA AVENUE DU TRIBUNAL FEDERAL 34, LAUSANNE, CH-1015, SWITZERLAND
SN 2234-943X
J9 FRONT ONCOL
JI Front. Oncol.
PD DEC 24
PY 2021
VL 11
AR 745085
DI 10.3389/fonc.2021.745085
PG 13
WC Oncology
WE Science Citation Index Expanded (SCI-EXPANDED)
SC Oncology
GA YH6PG
UT WOS:000743286700001
PM 35004273
OA Green Published, gold
DA 2022-05-02
ER

PT J
AU Cho, YA
   Choi, S
   Park, S
   Park, CK
   Ha, SY
AF Cho, Yoon Ah
   Choi, Sangjoon
   Park, Sujin
   Park, Cheol-Keun
   Ha, Sang Yun
TI Expression of Pregnancy Up-regulated Non-ubiquitous Calmodulin Kinase
   (PNCK) in Hepatocellular Carcinoma
SO CANCER GENOMICS & PROTEOMICS
LA English
DT Article
DE Hepatocellular carcinoma; prognosis; PNCK; EGFR; calmodulin
ID RECEPTOR; OVEREXPRESSION; RECURRENCE; SORAFENIB; BIOMARKER
AB Background/Aim: Pregnancy up-regulated nonubiquitous calmodulin kinase (PNCK) is a member of calmodulin kinase, and overexpression of PNCK with involvement in carcinogenesis have been reported in HER-2 amplified breast cancer, clear cell renal cell carcinoma and nasopharygeal carcinoma. However, the expression of PNCK and its clinical implication have not been elucidated in hepatocellular carcinoma (HCC). Materials and Methods: We investigated PNCK expression at both the protein and mRNA level using immunohistochemistry (IHC) and microarray gene expression profiling in HCC tissue samples, and evaluated its association with clinicopathological parameters and their potential prognostic significance. Results: High PNCK protein expression and high PNCK mRNA level was observed in 61.7% and 34.7% of total HCC cases, respectively. PNCK mRNA level was higher in tumor tissues than in background non-tumor tissues, and significantly correlated with protein expression by IHC. High PNCK expression was associated with higher Edmondson grade, intrahepatic metastasis, microvascular invasion and higher AFP levels. Patients with high PNCK expression showed shorter recurrence-free survival and disease-specific survival, and high mRNA expression of PNCK was an independent prognostic factor in disease-specific survival.
C1 [Cho, Yoon Ah; Choi, Sangjoon; Park, Sujin; Park, Cheol-Keun; Ha, Sang Yun] Sungkyunkwan Univ, Samsung Med Ctr, Dept Pathol & Translat Genom, Sch Med, 81 Irwon Ro, Seoul 06351, South Korea.
   [Cho, Yoon Ah] Hallym Univ, Coll Med, Dept Pathol, Sacred Heart Hosp, Anyang, South Korea.
   [Park, Cheol-Keun] Seegene Med Fdn, Anat Pathol Reference Lab, Seoul, South Korea.
RP Ha, SY (corresponding author), Sungkyunkwan Univ, Samsung Med Ctr, Dept Pathol & Translat Genom, Sch Med, 81 Irwon Ro, Seoul 06351, South Korea.
EM sangyun.ha@skku.edu
FU Samsung Medical Center intramural grantSamsung [SMO1161731]; Basic
   Science Research Program through the National Research Foundation of
   Korea (NRF) - Ministry of Education [NRF-2017R1C1B5017890]
FX This study was funded by Samsung Medical Center intramural grant
   (#SMO1161731) and the Basic Science Research Program through the
   National Research Foundation of Korea (NRF), funded by the Ministry of
   Education (NRF-2017R1C1B5017890).
CR Amin MB., 2017, AJCC CANC STAGING MA
   Bruix J, 2017, LANCET, V389, P56, DOI 10.1016/S0140-6736(16)32453-9
   Camp RL, 2004, CLIN CANCER RES, V10, P7252, DOI 10.1158/1078-0432.CCR-04-0713
   Deb TB, 2008, AM J PHYSIOL-CELL PH, V295, pC365, DOI 10.1152/ajpcell.00449.2007
   Deb TB, 2015, BREAST CANCER RES TR, V150, P347, DOI 10.1007/s10549-015-3337-z
   Deb TB, 2011, AM J PHYSIOL-CELL PH, V300, pC1139, DOI 10.1152/ajpcell.00167.2010
   El-Khoueiry AB, 2017, LANCET, V389, P2492, DOI 10.1016/S0140-6736(17)31046-2
   Gardner HP, 2000, GENOMICS, V63, P279, DOI 10.1006/geno.1999.6091
   Ha SY, 2016, CANCER RES TREAT, V48, P1065, DOI 10.4143/crt.2015.302
   Ito Y, 2001, BRIT J CANCER, V84, P1377, DOI 10.1054/bjoc.2000.1580
   Kira S, 1997, LIVER, V17, P177
   Kitagawa A, 2020, CANCER GENOM PROTEOM, V17, P141, DOI 10.21873/cgp.20174
   Kudo M, 2018, LANCET, V391, P1163, DOI 10.1016/S0140-6736(18)30207-1
   Kumada T, 1997, HEPATOLOGY, V25, P87, DOI 10.1002/hep.510250116
   Lee T, 2019, ANTICANCER RES, V39, P3025, DOI 10.21873/anticanres.13435
   Lim HY, 2013, ANN SURG ONCOL, V20, P3747, DOI 10.1245/s10434-013-3070-y
   Llovet JM, 1999, SEMIN LIVER DIS, V19, P329, DOI 10.1055/s-2007-1007122
   Qin LX, 2004, J CANCER RES CLIN, V130, P497, DOI 10.1007/s00432-004-0572-9
   SONG P, 2017, MED BALTIMORE, V96, P24347, DOI DOI 10.1097/MD.0000000000008122
   Wu S, 2013, PLOS ONE, V8, DOI 10.1371/journal.pone.0059936
   Xu YJ, 2019, J CANCER, V10, P6925, DOI 10.7150/jca.33698
   Zhou LA, 2010, PLOS ONE, V5, DOI 10.1371/journal.pone.0015224
   Zhu AX, 2018, LANCET ONCOL, V19, P940, DOI 10.1016/S1470-2045(18)30351-6
NR 23
TC 2
Z9 2
U1 0
U2 1
PU INT INST ANTICANCER RESEARCH
PI ATHENS
PA EDITORIAL OFFICE 1ST KM KAPANDRITIOU-KALAMOU RD KAPANDRITI, PO BOX 22,
   ATHENS 19014, GREECE
SN 1109-6535
EI 1790-6245
J9 CANCER GENOM PROTEOM
JI Cancer Genomics Proteomics
PD NOV-DEC
PY 2020
VL 17
IS 6
BP 747
EP 755
DI 10.21873/cgp.20229
PG 9
WC Oncology; Genetics & Heredity
WE Science Citation Index Expanded (SCI-EXPANDED)
SC Oncology; Genetics & Heredity
GA OH2KE
UT WOS:000582397400009
PM 33099476
OA Green Published
DA 2022-05-02
ER

PT J
AU Ryu, T
   Takami, Y
   Wada, Y
   Tateishi, M
   Hara, T
   Yoshitomi, M
   Momosaki, S
   Yasumori, K
   Saitsu, H
   Okuda, K
AF Ryu, Tomoki
   Takami, Yuko
   Wada, Yoshiyuki
   Tateishi, Masaki
   Hara, Takanobu
   Yoshitomi, Munehiro
   Momosaki, Seiya
   Yasumori, Kotaro
   Saitsu, Hideki
   Okuda, Koji
TI A Clinical Scoring System for Predicting Microvascular Invasion in
   Patients with Hepatocellular Carcinoma Within the Milan Criteria
SO JOURNAL OF GASTROINTESTINAL SURGERY
LA English
DT Article
DE Hepatocellular carcinoma; Microvascular invasion; Des--carboxy
   prothrombin; Hepatectomy
ID RADIOFREQUENCY ABLATION; LIVER-TRANSPLANTATION; ANATOMIC RESECTION;
   ALPHA-FETOPROTEIN; PROGNOSTIC IMPACT; RECURRENCE; SURVIVAL; SURGERY
AB BackgroundMicrovascular invasion (MVI) is recognized as a risk factor for early recurrence of hepatocellular carcinoma (HCC) within the Milan criteria after curative treatment.MethodsOne hundred eleven consecutive patients with HCC within the Milan criteria who underwent hepatic resection were retrospectively reviewed. Independent preoperative predictors of MVI were identified, and a scoring system was developed using significant predictors.ResultsMVI was identified in 51 of 111 patients (46%). Multivariate analysis identified the following independent predictors of MVI: alpha-fetoprotein (AFP) of >95ng/mL (odds ratio [OR], 9.87; 95% confidence interval [95% CI], 2.24-56.8; P=0.002), des--carboxy prothrombin (DCP) of >55mAU/mL (OR, 5.50; 95% CI, 2.09-15.4; P<0.001), tumor size of >2.8cm (OR, 6.10; 95% CI, 2.07-20.0; P<0.001), and non-smooth tumor margin in the hepatobiliary phase of gadolinium-ethoxybenzyl-diethylenetriamine pentaacetic acid (Gd-EOB-DTPA)-enhanced magnetic resonance imaging (MRI) (OR, 5.34; 95% CI, 1.84-16.9; P=0.002). A clinical scoring system was developed using these four variables. Within a total possible score of 0 to 4, the prevalence of MVI with a score of 0, 1, 2, 3, and 4 was 4.5%, 24.0%, 45.5%, 91.7%, and 100%, respectively (P<0.001). The area under the curve of the scoring system was 0.865 based on the receiver operating characteristic curve analysis of the prediction score.ConclusionsOur clinical scoring system, consisting of AFP, DCP, tumor size, and tumor margin in Gd-EOB-DTPA-enhanced MRI, can be valuable for predicting MVI in HCC within the Milan criteria before curative treatment.
C1 [Ryu, Tomoki; Takami, Yuko; Wada, Yoshiyuki; Tateishi, Masaki; Hara, Takanobu; Yoshitomi, Munehiro; Saitsu, Hideki] Natl Hosp Org Kyushu Med Ctr, Clin Res Inst, Dept Hepatobiliary Pancreat Surg, Chuo Ku, 1-8-1 Jigyohama, Fukuoka, Fukuoka 8108563, Japan.
   [Ryu, Tomoki; Yoshitomi, Munehiro; Okuda, Koji] Kurume Univ, Dept Surg, Sch Med, Kurume, Fukuoka, Japan.
   [Momosaki, Seiya] Natl Hosp Org Kyushu Med Ctr, Dept Pathol, Fukuoka, Fukuoka, Japan.
   [Yasumori, Kotaro] Natl Hosp Org Kyushu Med Ctr, Dept Radiol, Fukuoka, Fukuoka, Japan.
RP Ryu, T (corresponding author), Natl Hosp Org Kyushu Med Ctr, Clin Res Inst, Dept Hepatobiliary Pancreat Surg, Chuo Ku, 1-8-1 Jigyohama, Fukuoka, Fukuoka 8108563, Japan.; Ryu, T (corresponding author), Kurume Univ, Dept Surg, Sch Med, Kurume, Fukuoka, Japan.
EM ryu.tomoki.mq@mail.hosp.go.jp
CR Agrawal S, 2011, ANN SURG, V253, P656, DOI 10.1097/SLA.0b013e3181fc08ca
   [Anonymous], 1990, ANN SURG, V211, P277
   [Anonymous], 2010, GEN RUL CLIN PATH ST
   Ariizumi S, 2011, J HEPATO-BIL-PAN SCI, V18, P575, DOI 10.1007/s00534-010-0369-y
   Bruix J, 2011, HEPATOLOGY, V53, P1020, DOI 10.1002/hep.24199
   Di Bisceglie AM, 2005, J HEPATOL, V43, P434, DOI 10.1016/j.jhep.2005.03.019
   European Assoc Study Liver, 2012, EUR J CANCER, V48, P599, DOI 10.1016/j.ejca.2011.12.021
   Fujinaga Y, 2013, HEPATOL RES, V43, P488, DOI 10.1111/j.1872-034X.2012.01089.x
   Fukutomi S, 2017, HPB, V19, P1119, DOI 10.1016/j.hpb.2017.08.011
   Hasegawa K, 2005, ANN SURG, V242, P252, DOI 10.1097/01.sla.0000171307.37401.db
   Hirokawa F, 2014, HEPATOL RES, V44, P846, DOI 10.1111/hepr.12196
   Imamura J, 2008, AM J GASTROENTEROL, V103, P3057, DOI 10.1111/j.1572-0241.2008.02153.x
   IZUMI R, 1994, GASTROENTEROLOGY, V106, P720, DOI 10.1016/0016-5085(94)90707-2
   Kaibori M, 2010, J SURG ONCOL, V102, P462, DOI 10.1002/jso.21631
   Kim H, 2009, EUR RADIOL, V19, P1744, DOI 10.1007/s00330-009-1331-8
   Koike Y, 2001, CANCER, V91, P561, DOI 10.1002/1097-0142(20010201)91:3<561::AID-CNCR1035>3.0.CO;2-N
   Lau, 2000, HPB, V2, P333, DOI [10.1016/s1365-182x(17)30755-4, DOI 10.1016/S1365-182X(17)30755-4, 10.1016/S1365-182X(17)30755-4]
   MAKUUCHI M, 1993, SEMIN SURG ONCOL, V9, P298, DOI 10.1002/ssu.2980090404
   Marrero JA, 2009, GASTROENTEROLOGY, V137, P110, DOI 10.1053/j.gastro.2009.04.005
   Mazzaferro V, 1996, NEW ENGL J MED, V334, P693, DOI 10.1056/NEJM199603143341104
   Nakashima Y, 2003, HEPATOL RES, V26, P142, DOI 10.1016/S1386-6346(03)00007-X
   Nishie A, 2008, AM J ROENTGENOL, V190, P81, DOI 10.2214/AJR.07.2810
   Otto G, 1998, ANN SURG, V227, P424, DOI 10.1097/00000658-199803000-00015
   Poon RTP, 2007, ANN SURG, V245, P51, DOI 10.1097/01.sla.0000225255.01668.65
   Pote N, 2015, J HEPATOL, V62, P848, DOI 10.1016/j.jhep.2014.11.005
   Ryu T, 2017, J GASTROINTEST SURG, V21, P957, DOI 10.1007/s11605-017-3394-1
   Sakata J, 2008, EJSO-EUR J SURG ONC, V34, P900, DOI 10.1016/j.ejso.2008.01.031
   Shirabe K, 2007, J SURG ONCOL, V95, P235, DOI 10.1002/jso.20655
   Sumie S, 2008, ANN SURG ONCOL, V15, P1375, DOI 10.1245/s10434-008-9846-9
   Ueno M, 2015, J HEPATOL, V63, P1352, DOI 10.1016/j.jhep.2015.07.013
   Ueno S, 2008, J HEPATO-BILIARY-PAN, V15, P493, DOI 10.1007/s00534-007-1312-8
   Yu HC, 2005, WORLD J GASTROENTERO, V11, P1439
NR 32
TC 21
Z9 27
U1 0
U2 12
PU SPRINGER
PI NEW YORK
PA ONE NEW YORK PLAZA, SUITE 4600, NEW YORK, NY, UNITED STATES
SN 1091-255X
EI 1873-4626
J9 J GASTROINTEST SURG
JI J. Gastrointest. Surg.
PD APR
PY 2019
VL 23
IS 4
BP 779
EP 787
DI 10.1007/s11605-019-04134-y
PG 9
WC Gastroenterology & Hepatology; Surgery
WE Science Citation Index Expanded (SCI-EXPANDED)
SC Gastroenterology & Hepatology; Surgery
GA HQ5TS
UT WOS:000462476100018
PM 30788712
DA 2022-05-02
ER

PT J
AU Chen, ZL
   Zhang, CW
   Liang, L
   Wu, H
   Zhang, WG
   Zeng, YY
   Gu, WM
   Chen, TH
   Li, J
   Zhang, YM
   Wang, H
   Zhou, YH
   Li, C
   Diao, YK
   Lau, WY
   Wu, MC
   Shen, F
   Yang, T
   Liang, YJ
AF Chen, Zheng-Liang
   Zhang, Cheng-Wu
   Liang, Lei
   Wu, Han
   Zhang, Wan-Guang
   Zeng, Yong-Yi
   Gu, Wei-Min
   Chen, Ting-Hao
   Li, Jie
   Zhang, Yao-Ming
   Wang, Hong
   Zhou, Ya-Hao
   Li, Chao
   Diao, Yong-Kang
   Lau, Wan Yee
   Wu, Meng-Chao
   Shen, Feng
   Yang, Tian
   Liang, Ying-Jian
TI Major Hepatectomy in Elderly Patients with Large Hepatocellular
   Carcinoma: A Multicenter Retrospective Observational Study
SO CANCER MANAGEMENT AND RESEARCH
LA English
DT Article
DE hepatocellular carcinoma; hepatectomy; survival; recurrence; elderly
ID LONG-TERM SURVIVAL; HEPATIC RESECTION; CURATIVE RESECTION; PROGNOSTIC
   FACTORS; CANCER; LIVER; RECURRENCE; CIRRHOSIS; EPIDEMIOLOGY; UNIVARIATE
AB Background: With an increase in life expectancy and improvement of surgical safety, more elderly patients with hepatocellular carcinoma (HCC), even with large tumors, are now considered for hepatectomy. This study aimed to clarify the impact of age on short- and long-term outcomes after major hepatectomy (>= 3 segments) for large HCC (>= 5 cm).
   Patients and Methods: Using a multicenter database, patients who underwent curative-intent major hepatectomy for large HCC between 2006 and 2016 were identified. Postoperative morbidity and mortality, overall survival (OS) and recurrence-free survival (RFS) were compared between the elderly (>= 65 years) and younger (<65 years) patients. Univariable and multivariable Cox-regression analyses were performed to identify the risk factors of OS and RFS in the entire and elderly cohorts, respectively.
   Results: Of 830 patients, 92 (11.1%) and 738 (88.9%) were elderly and younger patients, respectively. There were no significant differences in postoperative 30-day mortality and morbidity between the two groups (5.4% vs 2.6% and 43.5% vs 38.3%, both P>0.05). The 5-year OS and RFS rates in elderly patients were also comparable to younger patients (35.0% vs 33.2% and 20.0% vs 20.8%, both P>0.05). In the entire cohort, multivariable Cox-regression analyses identified that old age was not independently associated with OS and RFS. However, in the elderly cohort, preoperative alpha-fetoprotein level >400 mu g/L, multiple tumors, macrovascular invasion and microvascular invasion were independently associated with decreased OS and RFS.
   Conclusion: Carefully selected elderly patients benefited from major hepatectomy for large HCC as much as younger patients, and their long-term prognosis was determined by preoperative alpha-fetoprotein level, tumor number and presence of macro- or microvascular invasion.
C1 [Chen, Zheng-Liang; Liang, Ying-Jian] Harbin Med Univ, Dept Hepatobiliary Surg, Affiliated Hosp 1, 23 Youzheng Rd, Harbin 150006, Heilongjiang, Peoples R China.
   [Zhang, Cheng-Wu; Liang, Lei; Li, Chao; Diao, Yong-Kang] Hangzhou Med Coll, Zhejiang Prov Peoples Hosp, Dept Hepatobiliary Pancreat & Minimal Invas Surg, Peoples Hosp, Hangzhou, Zhejiang, Peoples R China.
   [Wu, Han; Lau, Wan Yee; Wu, Meng-Chao; Shen, Feng; Yang, Tian] Second Mil Med Univ, Navy Med Univ, Eastern Hepatobiliary Surg Hosp, Dept Hepatobiliary Surg, 225,Changhai Rd, Shanghai 200438, Peoples R China.
   [Zhang, Wan-Guang] Huazhong Univ Sci & Technol, Tongji Hosp, Dept Hepat Surg, Wuhan, Peoples R China.
   [Zeng, Yong-Yi] Fujian Med Univ, Mengchao Hepatobiliary Hosp, Dept Hepatobiliary Surg, Fuzhou, Fujian, Peoples R China.
   [Gu, Wei-Min] Fourth Hosp Harbin, Dept Gen Surg 1, Harbin, Heilongjiang, Peoples R China.
   [Chen, Ting-Hao] Ziyang First Peoples Hosp, Dept Gen Surg, Ziyang, Sichuan, Peoples R China.
   [Li, Jie] Fuyang Peoples Hosp, Dept Hepatobiliary Surg, Fuyang, Anhui, Peoples R China.
   [Zhang, Yao-Ming] Meizhou Peoples Hosp, Dept Hepatobiliary Surg 2, Meizhou, Guangdong, Peoples R China.
   [Wang, Hong] Liuyang Peoples Hosp, Dept Gen Surg, Liuyang, Hunan, Peoples R China.
   [Zhou, Ya-Hao] Puer Peoples Hosp, Dept Hepatobiliary Surg, Kunming, Yunnan, Peoples R China.
   [Lau, Wan Yee] Chinese Univ Hong Kong, Fac Med, Shatin, Hong Kong, Peoples R China.
RP Liang, YJ (corresponding author), Harbin Med Univ, Dept Hepatobiliary Surg, Affiliated Hosp 1, 23 Youzheng Rd, Harbin 150006, Heilongjiang, Peoples R China.; Yang, T (corresponding author), Second Mil Med Univ, Navy Med Univ, Eastern Hepatobiliary Surg Hosp, Dept Hepatobiliary Surg, 225,Changhai Rd, Shanghai 200438, Peoples R China.
EM yangtiandfgd@hotmail.com; genomeliang@hotmail.com
RI Yang, Tian/M-5484-2018
OI Yang, Tian/0000-0003-1544-0976; Wu, Han/0000-0002-9829-3600
FU National Natural Science Foundation of ChinaNational Natural Science
   Foundation of China (NSFC) [81672699, 81972726]
FX This work was supported in part by the National Natural Science
   Foundation of China (No. 81672699 and 81972726).
CR Agrawal S, 2011, ANN SURG, V253, P656, DOI 10.1097/SLA.0b013e3181fc08ca
   Calcinotto A, 2019, PHYSIOL REV, V99, P1047, DOI 10.1152/physrev.00020.2018
   Cata JP, 2013, BRIT J ANAESTH, V110, P690, DOI 10.1093/bja/aet068
   Cucchetti A, 2016, BRIT J SURG, V103, pE93, DOI 10.1002/bjs.10056
   Dindo D, 2004, ANN SURG, V240, P205, DOI 10.1097/01.sla.0000133083.54934.ae
   El-Serag HB, 2007, GASTROENTEROLOGY, V132, P2557, DOI 10.1053/j.gastro.2007.04.061
   EZAKI T, 1987, BRIT J SURG, V74, P471, DOI 10.1002/bjs.1800740614
   Goh GBB, 2015, BEST PRACT RES CL GA, V29, P919, DOI 10.1016/j.bpg.2015.09.007
   Hanazaki K, 2001, AM J GASTROENTEROL, V96, P1243, DOI 10.1111/j.1572-0241.2001.03634.x
   Hong H, 2019, J CANCER, V10, P3021, DOI 10.7150/jca.30723
   Imamura H, 2003, J HEPATOL, V38, P200, DOI 10.1016/S0168-8278(02)00360-4
   Ishizawa T, 2008, GASTROENTEROLOGY, V134, P1908, DOI 10.1053/j.gastro.2008.02.091
   Kaibori M, 2019, ANN SURG, V270, P121, DOI 10.1097/SLA.0000000000002751
   Kozyreva ON, 2011, ONCOLOGIST, V16, P310, DOI 10.1634/theoncologist.2010-0223
   Lau GKK, 2002, BLOOD, V99, P2324, DOI 10.1182/blood.V99.7.2324
   Liu L, 2013, PLOS ONE, V8, DOI 10.1371/journal.pone.0064261
   Mirici-Cappa F, 2010, GUT, V59, P387, DOI 10.1136/gut.2009.194217
   MullerHocker J, 1997, HEPATOLOGY, V26, P709
   Nanashima A, 2011, J SURG ONCOL, V104, P284, DOI 10.1002/jso.21932
   Sgourakis G, 2009, ACTA CHIR BELG, V109, P340
   Trevisani F, 2004, AM J GASTROENTEROL, V99, P1470, DOI 10.1111/j.1572-0241.2004.30137.x
   Villanueva A, 2019, NEW ENGL J MED, V380, P1450, DOI 10.1056/NEJMra1713263
   Wang WL, 2014, EUR J GASTROEN HEPAT, V26, P444, DOI 10.1097/MEG.0000000000000046
   Wong TCL, 2014, WORLD J SURG, V38, P2386, DOI 10.1007/s00268-014-2601-4
   Yang T, 2016, J HEPATOL, V64, P583, DOI 10.1016/j.jhep.2015.10.012
   Yang T, 2012, J CANCER RES CLIN, V138, P1121, DOI 10.1007/s00432-012-1188-0
   Yang T, 2011, WORLD J SURG, V35, P2073, DOI 10.1007/s00268-011-1161-0
   Yau T, 2014, GASTROENTEROLOGY, V146, P1691, DOI 10.1053/j.gastro.2014.02.032
   Yeh CN, 2002, J SURG ONCOL, V81, P195, DOI 10.1002/jso.10178
   Zhang H, 2014, WORLD J SURG, V38, P947, DOI 10.1007/s00268-013-2365-2
   Zhao LY, 2018, EXPERT REV GASTROENT, V12, P1059, DOI 10.1080/17474124.2018.1517045
   Zhou L, 2006, EJSO-EUR J SURG ONC, V32, P767, DOI 10.1016/j.ejso.2006.03.050
NR 32
TC 3
Z9 4
U1 0
U2 1
PU DOVE MEDICAL PRESS LTD
PI ALBANY
PA PO BOX 300-008, ALBANY, AUCKLAND 0752, NEW ZEALAND
SN 1179-1322
J9 CANCER MANAG RES
JI Cancer Manag. Res.
PY 2020
VL 12
BP 5607
EP 5618
DI 10.2147/CMAR.S258150
PG 12
WC Oncology
WE Science Citation Index Expanded (SCI-EXPANDED)
SC Oncology
GA MK6VT
UT WOS:000548924400004
PM 32753973
OA gold, Green Published
DA 2022-05-02
ER

PT J
AU Jiang, YQ
   Cao, SE
   Cao, SL
   Chen, JN
   Wang, GY
   Shi, WQ
   Deng, YN
   Cheng, N
   Ma, K
   Zeng, KN
   Yan, XJ
   Yang, HZ
   Huan, WJ
   Tang, WM
   Zheng, YF
   Shao, CK
   Wang, J
   Yang, Y
   Chen, GH
AF Jiang, Yi-Quan
   Cao, Su-E
   Cao, Shilei
   Chen, Jian-Ning
   Wang, Guo-Ying
   Shi, Wen-Qi
   Deng, Yi-Nan
   Cheng, Na
   Ma, Kai
   Zeng, Kai-Ning
   Yan, Xi-Jing
   Yang, Hao-Zhen
   Huan, Wen-Jing
   Tang, Wei-Min
   Zheng, Yefeng
   Shao, Chun-Kui
   Wang, Jin
   Yang, Yang
   Chen, Gui-Hua
TI Preoperative identification of microvascular invasion in hepatocellular
   carcinoma by XGBoost and deep learning
SO JOURNAL OF CANCER RESEARCH AND CLINICAL ONCOLOGY
LA English
DT Article
DE Hepatocellular carcinoma; Micro-vascular invasion; Deep learning; Neural
   network models; Radiomics
ID NEURAL-NETWORK; PREDICTION; RESECTION; ABLATION
AB Purpose Microvascular invasion (MVI) is a valuable predictor of survival in hepatocellular carcinoma (HCC) patients. This study developed predictive models using eXtreme Gradient Boosting (XGBoost) and deep learning based on CT images to predict MVI preoperatively. Methods In total, 405 patients were included. A total of 7302 radiomic features and 17 radiological features were extracted by a radiomics feature extraction package and radiologists, respectively. We developed a XGBoost model based on radiomics features, radiological features and clinical variables and a three-dimensional convolutional neural network (3D-CNN) to predict MVI status. Next, we compared the efficacy of the two models. Results Of the 405 patients, 220 (54.3%) were MVI positive, and 185 (45.7%) were MVI negative. The areas under the receiver operating characteristic curves (AUROCs) of the Radiomics-Radiological-Clinical (RRC) Model and 3D-CNN Model in the training set were 0.952 (95% confidence interval (CI) 0.923-0.973) and 0.980 (95% CI 0.959-0.993), respectively (p = 0.14). The AUROCs of the RRC Model and 3D-CNN Model in the validation set were 0.887 (95% CI 0.797-0.947) and 0.906 (95% CI 0.821-0.960), respectively (p = 0.83). Based on the MVI status predicted by the RRC and 3D-CNN Models, the mean recurrence-free survival (RFS) was significantly better in the predicted MVI-negative group than that in the predicted MVI-positive group (RRC Model: 69.95 vs. 24.80 months,p < 0.001; 3D-CNN Model: 64.06 vs. 31.05 months,p = 0.027). Conclusion The RRC Model and 3D-CNN models showed considerable efficacy in identifying MVI preoperatively. These machine learning models may facilitate decision-making in HCC treatment but requires further validation.
C1 [Jiang, Yi-Quan; Wang, Guo-Ying; Deng, Yi-Nan; Zeng, Kai-Ning; Yan, Xi-Jing; Yang, Yang] Sun Yat Sen Univ, Affiliated Hosp 3, Dept Hepat Surg, Organ Transplantat Inst, 600 Tianhe Rd, Guangzhou 510630, Guangdong, Peoples R China.
   [Jiang, Yi-Quan; Wang, Guo-Ying; Deng, Yi-Nan; Zeng, Kai-Ning; Yan, Xi-Jing; Yang, Yang] Sun Yat Sen Univ, Affiliated Hosp 3, Liver Transplantat Ctr, Organ Transplantat Inst, 600 Tianhe Rd, Guangzhou 510630, Guangdong, Peoples R China.
   [Cao, Su-E; Shi, Wen-Qi; Wang, Jin] Sun Yat Sen Univ, Affiliated Hosp 3, Dept Radiol, 600 Tianhe Rd, Guangzhou 510630, Peoples R China.
   [Cao, Shilei; Ma, Kai; Zheng, Yefeng] Tencent Youtu Lab, Malata Bldg,Kejizhongyi Rd, Shenzhen 518075, Peoples R China.
   [Chen, Jian-Ning; Cheng, Na; Shao, Chun-Kui] Sun Yat Sen Univ, Affiliated Hosp 3, Dept Pathol, 600 Tianhe Rd, Guangzhou 510630, Peoples R China.
   [Yang, Hao-Zhen; Huan, Wen-Jing; Tang, Wei-Min] Tencent Healthcare, Tengxun Bldg,Kejizhongyi Rd, Shenzhen 518075, Peoples R China.
   [Chen, Gui-Hua] Organ Transplantat Res Ctr Guangdong Prov, Guangzhou 510630, Peoples R China.
   [Chen, Gui-Hua] Sun Yat Sen Univ, Affiliated Hosp 3, Guangdong Key Lab Liver Dis Res, 600 Tianhe Rd, Guangzhou 510630, Guangdong, Peoples R China.
RP Yang, Y (corresponding author), Sun Yat Sen Univ, Affiliated Hosp 3, Dept Hepat Surg, Organ Transplantat Inst, 600 Tianhe Rd, Guangzhou 510630, Guangdong, Peoples R China.; Yang, Y (corresponding author), Sun Yat Sen Univ, Affiliated Hosp 3, Liver Transplantat Ctr, Organ Transplantat Inst, 600 Tianhe Rd, Guangzhou 510630, Guangdong, Peoples R China.; Chen, GH (corresponding author), Organ Transplantat Res Ctr Guangdong Prov, Guangzhou 510630, Peoples R China.; Chen, GH (corresponding author), Sun Yat Sen Univ, Affiliated Hosp 3, Guangdong Key Lab Liver Dis Res, 600 Tianhe Rd, Guangzhou 510630, Guangdong, Peoples R China.
EM yysysu@163.com; chghua@mail.sysu.edu.cn
RI Zheng, Yefeng/ABG-7053-2020
OI Zheng, Yefeng/0000-0003-2195-2847
FU National Natural Science Foundation of ChinaNational Natural Science
   Foundation of China (NSFC) [81570593, 81770648]; Natural Science
   Foundation of Guangdong ProvinceNational Natural Science Foundation of
   Guangdong Province [2015A030312013, 2015A030313038]; Frontier and Key
   Technologies Innovation Foundation of Guangdong Province
   [2014B020228003]; Science and Technology Program of Guangdong Province
   [2014B030301041, 2014A020211015]; Major State Research Development
   Program [2017ZX10203205-006-001, 2017ZX10203205-001-003]; Science and
   Technology Program of Guangzhou city [201604020001]; Major Project of
   Cooperative Innovation of Health Care of Guangzhou City [158100076]
FX This study was supported by the National Natural Science Foundation of
   China (81570593, 81770648); the Natural Science Foundation of Guangdong
   Province (2015A030312013, 2015A030313038); the Frontier and Key
   Technologies Innovation Foundation of Guangdong Province (No.
   2014B020228003); the Science and Technology Program of Guangdong
   Province (2014B030301041, 2014A020211015); Major State Research
   Development Program (2017ZX10203205-006-001, 2017ZX10203205-001-003);
   the Science and Technology Program of Guangzhou city (201604020001); and
   the Major Project of Cooperative Innovation of Health Care of Guangzhou
   City (158100076).
CR Attia ZI, 2019, NAT MED, V25, P70, DOI 10.1038/s41591-018-0240-2
   Banerjee S, 2015, HEPATOLOGY, V62, P792, DOI 10.1002/hep.27877
   Bi WL, 2019, CA-CANCER J CLIN, V69, P127, DOI 10.3322/caac.21552
   Bray F, 2018, CA-CANCER J CLIN, V68, P394, DOI 10.3322/caac.21492
   Chen TQ, 2016, KDD'16: PROCEEDINGS OF THE 22ND ACM SIGKDD INTERNATIONAL CONFERENCE ON KNOWLEDGE DISCOVERY AND DATA MINING, P785, DOI 10.1145/2939672.2939785
   Chilamkurthy S, 2018, LANCET, V392, P2388, DOI 10.1016/S0140-6736(18)31645-3
   Coudray N, 2018, NAT MED, V24, P1559, DOI 10.1038/s41591-018-0177-5
   Cucchetti A, 2010, J HEPATOL, V52, P880, DOI 10.1016/j.jhep.2009.12.037
   Esteva A, 2017, NATURE, V542, P115, DOI 10.1038/nature21056
   Gurovich Y, 2019, NAT MED, V25, P60, DOI 10.1038/s41591-018-0279-0
   Hirokawa F, 2014, HEPATOL RES, V44, P846, DOI 10.1111/hepr.12196
   Hocquelet A, 2016, J VASC INTERV RADIOL, V27, P1038, DOI 10.1016/j.jvir.2016.02.031
   Hosny A, 2018, NAT REV CANCER, V18, P500, DOI 10.1038/s41568-018-0016-5
   Hyun SH, 2018, EUR J NUCL MED MOL I, V45, P720, DOI 10.1007/s00259-017-3880-4
   Kermany DS, 2018, CELL, V172, P1122, DOI 10.1016/j.cell.2018.02.010
   Lee S, 2017, J HEPATOL, V67, P526, DOI 10.1016/j.jhep.2017.04.024
   Lim KC, 2011, ANN SURG, V254, P108, DOI 10.1097/SLA.0b013e31821ad884
   Litjens G, 2017, MED IMAGE ANAL, V42, P60, DOI 10.1016/j.media.2017.07.005
   Mazzaferro V, 2018, GASTROENTEROLOGY, V154, P128, DOI 10.1053/j.gastro.2017.09.025
   Mazzaferro V, 2009, LANCET ONCOL, V10, P35, DOI 10.1016/S1470-2045(08)70284-5
   Mori Y, 2018, ANN INTERN MED, V169, P357, DOI 10.7326/M18-0249
   Nakazawa T, 2007, AM J ROENTGENOL, V188, P480, DOI 10.2214/AJR.05.2079
   Nault JC, 2018, J HEPATOL, V68, P783, DOI 10.1016/j.jhep.2017.10.004
   Rampasek L, 2018, CELL, V172, P893, DOI 10.1016/j.cell.2018.02.013
   Renzulli M, 2018, EUR RADIOL, V28, P506, DOI 10.1007/s00330-017-5033-3
   Renzulli M, 2016, RADIOLOGY, V279, P432, DOI 10.1148/radiol.2015150998
   Villanueva A, 2019, NEW ENGL J MED, V380, P1450, DOI 10.1056/NEJMra1713263
   Wang WT, 2018, RADIOLOGY, V286, P571, DOI 10.1148/radiol.2017170515
   Wang XL, 2018, PROC CVPR IEEE, P7794, DOI 10.1109/CVPR.2018.00813
   Wu D, 2015, INVEST RADIOL, V50, P188, DOI 10.1097/RLI.0000000000000098
   Xu X, 2019, J HEPATOL, V70, P1133, DOI 10.1016/j.jhep.2019.02.023
   Yasaka K, 2018, RADIOLOGY, V286, P899, DOI 10.1148/radiol.2017170706
   Zhao H, 2017, J GASTROEN HEPATOL, V32, P870, DOI 10.1111/jgh.13603
   Zheng J, 2017, J AM COLL SURGEONS, V225, P778, DOI 10.1016/j.jamcollsurg.2017.09.003
   Zou J, 2019, NAT GENET, V51, P12, DOI 10.1038/s41588-018-0295-5
NR 35
TC 27
Z9 31
U1 9
U2 23
PU SPRINGER
PI NEW YORK
PA ONE NEW YORK PLAZA, SUITE 4600, NEW YORK, NY, UNITED STATES
SN 0171-5216
EI 1432-1335
J9 J CANCER RES CLIN
JI J. Cancer Res. Clin. Oncol.
PD MAR
PY 2021
VL 147
IS 3
BP 821
EP 833
DI 10.1007/s00432-020-03366-9
EA AUG 2020
PG 13
WC Oncology
WE Science Citation Index Expanded (SCI-EXPANDED)
SC Oncology
GA QF3RO
UT WOS:000564943900001
PM 32852634
OA hybrid, Green Published
DA 2022-05-02
ER

PT J
AU Yan, YC
   Zhou, QL
   Zhang, MY
   Liu, HH
   Lin, JH
   Liu, QH
   Shi, BC
   Wen, K
   Chen, RB
   Wang, J
   Mao, K
   Xiao, ZY
AF Yan, Yongcong
   Zhou, Qianlei
   Zhang, Mengyu
   Liu, Haohan
   Lin, Jianhong
   Liu, Qinghua
   Shi, Bingchao
   Wen, Kai
   Chen, Ruibin
   Wang, Jie
   Mao, Kai
   Xiao, Zhiyu
TI Integrated Nomograms for Preoperative Prediction of Microvascular
   Invasion and Lymph Node Metastasis Risk in Hepatocellular Carcinoma
   Patients
SO ANNALS OF SURGICAL ONCOLOGY
LA English
DT Article
ID SURGICAL RESECTION; LIVER-TRANSPLANTATION; COMPUTED-TOMOGRAPHY;
   RECURRENCE; EXPRESSION; SURVIVAL; IMPACT; MODEL; LASSO
AB Background The aim of the present work is to develop and validate accurate preoperative nomograms to predict microvascular invasion (MVI) and lymph node metastasis (LNM) in hepatocellular carcinoma. Patients and Methods A total of 268 patients with resected hepatocellular carcinoma (HCC) were divided into a training set (n = 180), in an earlier period, and a validation set (n = 88), thereafter. Risk factors for MVI and LNM were assessed based on logistic regression. Blood signatures were established using the least absolute shrinkage and selection operator algorithm. Nomograms were constructed by combining risk factors and blood signatures. Performance was evaluated using the training set and validated using the validation set. The clinical values of the nomograms were measured by decision curve analysis. Results The risk factors for MVI were hepatitis B virus (HBV) DNA loading, portal hypertension, Barcelona liver clinic (BCLC) stage, and three computerized tomography (CT) imaging features, namely tumor number, size, and encapsulation, while only BCLC stage, Child-Pugh classification, and tumor encapsulation were associated with LNM. The nomogram incorporating both risk factors and blood signatures achieved better performance in predicting MVI in the training and validation sets (C-indexes of 0.828 and 0.804) than the LNM nomogram (C-indexes of 0.765 and 0.717). Calibration curves also demonstrated a good fit. The decision curves indicate significant clinical usefulness. Conclusions The novel validated nomograms for HCC patients presented herein are noninvasive preoperative tools that can effectively predict the individualized risk of MVI and LNM, and this predictive power can aid doctors in explaining the illness for patient counseling.
C1 [Yan, Yongcong; Zhou, Qianlei; Liu, Haohan; Lin, Jianhong; Liu, Qinghua; Shi, Bingchao; Wen, Kai; Chen, Ruibin; Wang, Jie; Mao, Kai; Xiao, Zhiyu] Sun Yat Sen Univ, Sun Yat Sen Mem Hosp, Dept Hepatobiliary Surg, Guangzhou, Peoples R China.
   [Yan, Yongcong; Zhou, Qianlei; Liu, Haohan; Lin, Jianhong; Liu, Qinghua; Shi, Bingchao; Wen, Kai; Chen, Ruibin] Sun Yat Sen Univ, Sun Yat Sen Mem Hosp, Guangdong Prov Key Lab Malignant Tumor Epigenet &, Guangzhou, Peoples R China.
   [Yan, Yongcong; Zhou, Qianlei; Liu, Haohan; Lin, Jianhong; Liu, Qinghua; Shi, Bingchao; Wen, Kai; Chen, Ruibin] Sun Yat Sen Univ, Sun Yat Sen Mem Hosp, RNA Biomed Inst, Guangzhou, Peoples R China.
   [Zhang, Mengyu] Sun Yat Sen Univ, Affiliated Hosp 1, Dept Gastroenterol & Hepatol, Guangzhou, Peoples R China.
RP Mao, K (corresponding author), Sun Yat Sen Univ, Sun Yat Sen Mem Hosp, Dept Hepatobiliary Surg, Guangzhou, Peoples R China.
EM mkz31@163.com; xiaozhiy@mail.sysu.edu.cn
OI Yan, Yongcong/0000-0002-7269-764X
FU National Natural Science Foundation of ChinaNational Natural Science
   Foundation of China (NSFC) [81572407, 81602112, 81672405] Funding
   Source: Medline; Key Laboratory of Malignant Tumor Gene Regulation and
   Target Therapy of Guangdong Higher Education Institutes [KLB09001]
   Funding Source: Medline; Natural Science Foundation of Guangzhou, China
   [4250016043] Funding Source: Medline; Guangdong Science and Technology
   Department [2017B030314026] Funding Source: Medline; Science and
   Technology Program of Guangdong Province, China [2016A030313184,
   2015A030313096] Funding Source: Medline; Young teachers training program
   of Sun Yat-sen University [19ykpy112] Funding Source: Medline; Key
   project of Natural Science Foundation of Guangdong Province, China
   [4210016041] Funding Source: Medline; Key Laboratory of Malignant Tumor
   Molecular Mechanism and Translational Medicine of Guangzhou Bureau of
   Science and Information Technology [[2013]163] Funding Source: Medline
CR Amini N, 2014, J GASTROINTEST SURG, V18, P2136, DOI 10.1007/s11605-014-2667-1
   Balachandran VP, 2015, LANCET ONCOL, V16, pE173, DOI 10.1016/S1470-2045(14)71116-7
   Banerjee S, 2015, HEPATOLOGY, V62, P792, DOI 10.1002/hep.27877
   Bianco FJ, 2006, EUR UROL, V50, P884, DOI 10.1016/j.eururo.2006.07.043
   Bray F, 2018, CA-CANCER J CLIN, V68, P394, DOI 10.3322/caac.21492
   Chen WQ, 2016, CA-CANCER J CLIN, V66, P115, DOI 10.3322/caac.21338
   Clavien PA, 2012, LANCET ONCOL, V13, pE11, DOI 10.1016/S1470-2045(11)70175-9
   Collins GS, 2015, BMJ-BRIT MED J, V350, DOI 10.1136/bmj.g7594
   Cucchetti A, 2014, SURGERY, V155, P512, DOI 10.1016/j.surg.2013.10.009
   Cucchetti A, 2010, J HEPATOL, V52, P880, DOI 10.1016/j.jhep.2009.12.037
   Earl TM, 2013, SEMIN LIVER DIS, V33, P282, DOI 10.1055/s-0033-1351783
   Gao JB, 2010, NEURAL NETWORKS, V23, P257, DOI 10.1016/j.neunet.2009.07.001
   Hasegawa K, 2014, ANN SURG, V259, P166, DOI 10.1097/SLA.0b013e31828d4960
   Hirokawa F, 2014, HEPATOL RES, V44, P846, DOI 10.1111/hepr.12196
   Huang YQ, 2016, J CLIN ONCOL, V34, P2157, DOI 10.1200/JCO.2015.65.9128
   Imamura H, 2003, J HEPATOL, V38, P200, DOI 10.1016/S0168-8278(02)00360-4
   Katyal S, 2000, RADIOLOGY, V216, P698, DOI 10.1148/radiology.216.3.r00se24698
   Kerr KF, 2016, J CLIN ONCOL, V34, P2534, DOI 10.1200/JCO.2015.65.5654
   Kobayashi S, 2011, J HEPATO-BIL-PAN SCI, V18, P559, DOI 10.1007/s00534-011-0372-y
   Kramer AA, 2007, CRIT CARE MED, V35, P2052, DOI 10.1097/01.CCM.0000275267.64078.B0
   Lee S, 2017, J HEPATOL, V67, P526, DOI 10.1016/j.jhep.2017.04.024
   Lei ZQ, 2016, JAMA SURG, V151, P356, DOI 10.1001/jamasurg.2015.4257
   Lim KC, 2011, ANN SURG, V254, P108, DOI 10.1097/SLA.0b013e31821ad884
   Lu LC, 2014, SEMIN LIVER DIS, V34, P427, DOI 10.1055/s-0034-1394141
   Mayr A, 2014, PLOS ONE, V9, DOI 10.1371/journal.pone.0084483
   McGlynn KA, 2015, CLIN LIVER DIS, V19, P223, DOI 10.1016/j.cld.2015.01.001
   Pote N, 2015, J HEPATOL, V62, P848, DOI 10.1016/j.jhep.2014.11.005
   Qiu JL, 2017, J CLIN ONCOL, V35, P734, DOI [10.1200/jco.2016.68.2153, 10.1200/JCO.2016.68.2153]
   Ranstam J, 2018, BRIT J SURG, V105, P1348, DOI 10.1002/bjs.10895
   Roayaie S, 2009, GASTROENTEROLOGY, V137, P850, DOI 10.1053/j.gastro.2009.06.003
   Rodriguez-Peralvarez M, 2013, ANN SURG ONCOL, V20, P325, DOI 10.1245/s10434-012-2513-1
   Tomimaru Y, 2015, SURG TODAY, V45, P1112, DOI 10.1007/s00595-014-1028-8
   Vickers AJ, 2006, MED DECIS MAKING, V26, P565, DOI 10.1177/0272989X06295361
   Vickers AJ, 2008, BMC MED INFORM DECIS, V8, DOI 10.1186/1472-6947-8-53
   Vitale A, 2014, J HEPATOL, V60, P1165, DOI 10.1016/j.jhep.2014.01.022
   Wu TH, 2016, SURG TODAY, V46, P1275, DOI 10.1007/s00595-016-1320-x
   Xiang ZL, 2011, CLIN CANCER RES, V17, P5463, DOI 10.1158/1078-0432.CCR-10-3096
   Xu C, 2018, BIOINFORMATICS, V34, P1996, DOI 10.1093/bioinformatics/bty042
   Yamashita H, 2007, J GASTROEN HEPATOL, V22, P523, DOI 10.1111/j.1440-1746.2006.04450.x
   Yu YL, 2017, ONCOTARGET, V8, P79722, DOI 10.18632/oncotarget.19178
   Zeng YR, 2019, WORLD J GASTROENTERO, V25, P1986, DOI 10.3748/wjg.v25.i16.1986
   Zhang L, 2016, ONCOTARGET, V7, P3587, DOI 10.18632/oncotarget.6534
   Zhuang PY, 2008, CANCER-AM CANCER SOC, V112, P2740, DOI 10.1002/cncr.23488
NR 43
TC 12
Z9 14
U1 1
U2 9
PU SPRINGER
PI NEW YORK
PA ONE NEW YORK PLAZA, SUITE 4600, NEW YORK, NY, UNITED STATES
SN 1068-9265
EI 1534-4681
J9 ANN SURG ONCOL
JI Ann. Surg. Oncol.
PD MAY
PY 2020
VL 27
IS 5
BP 1361
EP 1371
DI 10.1245/s10434-019-08071-7
PG 11
WC Oncology; Surgery
WE Science Citation Index Expanded (SCI-EXPANDED)
SC Oncology; Surgery
GA LD5EE
UT WOS:000526051300006
PM 31773517
DA 2022-05-02
ER

PT J
AU Zech, CJ
   Ssalamah, A
   Berg, T
   Chandarana, H
   Chau, GY
   Grazioli, L
   Kim, MJ
   Lee, JM
   Merkle, EM
   Murakami, T
   Ricke, J
   Sirlin, CB
   Song, B
   Taouli, B
   Yoshimitsu, K
   Koh, DM
AF Zech, Christoph J.
   Ssalamah, Ahmed
   Berg, Thomas
   Chandarana, Hersh
   Chau, Gar-Yang
   Grazioli, Luigi
   Kim, Myeong-Jin
   Lee, Jeong Min
   Merkle, Elmar M.
   Murakami, Takamichi
   Ricke, Jens
   Sirlin, Claude B.
   Song, Bin
   Taouli, Bachir
   Yoshimitsu, Kengo
   Koh, Dow-Mu
TI Consensus report from the 8th International Forum for Liver Magnetic
   Resonance Imaging
SO EUROPEAN RADIOLOGY
LA English
DT Review
DE Gadoxetic acid; Hepatocellular carcinoma; Magnetic resonance imaging
ID ACID-ENHANCED MR; DIETHYLENETRIAMINE PENTAACETIC ACID; RESPIRATORY
   MOTION ARTIFACT; SMALL HEPATOCELLULAR CARCINOMAS; CLINICAL-PRACTICE
   GUIDELINES; HEPATOCYTE PHASE MRI; GADOXETIC ACID; HEPATOBILIARY PHASE;
   INTRAHEPATIC CHOLANGIOCARCINOMA; MICROVASCULAR INVASION
AB Objectives The 8th International Forum for Liver Magnetic Resonance Imaging (MRI), held in Basel, Switzerland, in October 2017, brought together clinical and academic radiologists from around the world to discuss developments in and reach consensus on key issues in the field of gadoxetic acid-enhanced liver MRI since the previous Forum held in 2013. Methods Two main themes in liver MRI were considered in detail at the Forum: the use of gadoxetic acid for contrast-enhanced MRI in patients with liver cirrhosis and the technical performance of gadoxetic acid-enhanced liver MRI, both opportunities and challenges. This article summarises the expert presentations and the delegate voting on consensus statements discussed at the Forum. Results and conclusions It was concluded that gadoxetic acid-enhanced MRI has higher sensitivity for the diagnosis of hepatocellular carcinoma (HCC), when compared with multidetector CT, by utilising features of hyperenhancement in the arterial phase and hypointensity in the hepatobiliary phase (HBP). Recent HCC management guidelines recognise an increasing role for gadoxetic acid-enhanced MRI in early diagnosis and monitoring post-resection. Additional research is needed to define the role of HBP in predicting microvascular invasion, to better define washout during the transitional phase in gadoxetic acid-enhanced MRI for HCC diagnosis, and to reduce the artefacts encountered in the arterial phase. Technical developments are being directed to shortening the MRI protocol for reducing time and patient discomfort and toward utilising faster imaging and non-Cartesian free-breathing approaches that have the potential to improve multiphasic dynamic imaging.
C1 [Zech, Christoph J.; Merkle, Elmar M.] Univ Hosp Basel, Radiol & Nucl Med, CH-4031 Basel, Switzerland.
   [Ssalamah, Ahmed] Med Univ Vienna, Dept Biomed Imaging & Image Guided Therapy, A-1090 Vienna, Austria.
   [Berg, Thomas] Univ Hosp Leipzig, Clin Neurol, Sect Hepatol, D-04103 Leipzig, Germany.
   [Berg, Thomas] Univ Hosp Leipzig, Dept Internal Med Neurol & Dermatol, D-04103 Leipzig, Germany.
   [Chandarana, Hersh] NYU, Sch Med, CAI2R, Dept Radiol, New York, NY 10016 USA.
   [Chandarana, Hersh] NYU, Sch Med, Bernard & Irene Schwartz Ctr Biomed Imaging, Dept Radiol, New York, NY 10016 USA.
   [Chau, Gar-Yang] Natl Yang Ming Univ, Taipei Vet Gen Hosp, Dept Surg, Div Gen Surg, Taipei 112, Taiwan.
   [Grazioli, Luigi] Spedali Civili Brescia, Dept Radiol, I-25123 Brescia, Italy.
   [Kim, Myeong-Jin] Yonsei Univ, Coll Med, Dept Radiol, Seoul 120752, South Korea.
   [Lee, Jeong Min] Seoul Natl Univ Hosp, Dept Radiol, Seoul 110744, South Korea.
   [Murakami, Takamichi] Kobe Univ, Grad Sch Med, Dept Diagnost & Intervent Radiol, Kobe, Hyogo 6500017, Japan.
   [Ricke, Jens] Ludwig Maximilians Univ Munchen, Klin & Poliklin Radiol, Munich, Germany.
   [Sirlin, Claude B.] Univ Calif San Diego, Liver Imaging Grp, San Diego, CA 92093 USA.
   [Song, Bin] Sichuan Univ, West China Hosp, Dept Radiol, Chengdu 610041, Sichuan, Peoples R China.
   [Taouli, Bachir] Icahn Sch Med Mt Sinai, Dept Diagnost Mol & Intervent Radiol, New York, NY 10029 USA.
   [Taouli, Bachir] Icahn Sch Med Mt Sinai, Translat & Mol Imaging Inst, New York, NY 10029 USA.
   [Yoshimitsu, Kengo] Fukuoka Univ, Fac Med, Dept Radiol, Fukuoka, Fukuoka 8011011, Japan.
   [Koh, Dow-Mu] Royal Marsden Hosp, Dept Radiol, London SM2 5NG, England.
   [Koh, Dow-Mu] Inst Canc Res, London SM2 5NG, England.
RP Zech, CJ (corresponding author), Univ Hosp Basel, Radiol & Nucl Med, CH-4031 Basel, Switzerland.
EM Christoph.Zech@usb.ch; murataka@med.kobe-u.ac.jp
RI Song, Bin/AAD-3670-2020; Taouli, Bachir/ABB-5044-2020; Sirlin,
   Claude/AAU-1376-2020
OI Sirlin, Claude/0000-0002-6639-9072; Song, Bin/0000-0002-7269-2101;
   Chandarana, Hersh/0000-0002-6807-4589; Koh, Dow-Mu/0000-0001-7654-8011
FU Bayer HealthCareBayer AGBayer Healthcare Pharmaceuticals
FX This study received funding from Bayer HealthCare.
CR Ahn SY, 2015, ABDOM IMAGING, V40, P843, DOI 10.1007/s00261-014-0256-0
   An C, 2017, EUR RADIOL, V27, P2610, DOI 10.1007/s00330-016-4634-6
   Ariizumi S, 2011, J HEPATO-BIL-PAN SCI, V18, P575, DOI 10.1007/s00534-010-0369-y
   Bartolozzi C, 2013, ABDOM IMAGING, V38, P290, DOI 10.1007/s00261-012-9952-9
   Bashir MR, 2015, RADIOLOGY, V274, P141, DOI 10.1148/radiol.14140386
   Bashir MR, 2011, EUR RADIOL, V21, P291, DOI 10.1007/s00330-010-1917-1
   Burgio MD, 2016, ABDOM RADIOL, V41, P1546, DOI 10.1007/s00261-016-0726-7
   Chandarana H, 2010, P INT SOC MAG RESON, V18
   Chandarana H, 2015, INVEST RADIOL, V50, P749, DOI 10.1097/RLI.0000000000000179
   Chandarana H, 2015, INVEST RADIOL, V50, P88, DOI 10.1097/RLI.0000000000000105
   Chandarana H, 2011, INVEST RADIOL, V46, P648, DOI 10.1097/RLI.0b013e31821eea45
   Cho ES, 2015, AM J ROENTGENOL, V204, P69, DOI 10.2214/AJR.13.11903
   Choi JY, 2014, RADIOLOGY, V273, P30, DOI 10.1148/radiol.14132362
   Choi SH, 2017, RADIOLOGY, V282, P771, DOI 10.1148/radiol.2016160639
   Choi SH, 2016, J HEPATOL, V64, P1099, DOI 10.1016/j.jhep.2016.01.018
   Choi SH, 2015, ANN SURG ONCOL, V22, P819, DOI 10.1245/s10434-014-4074-y
   Choi YS, 2013, J MAGN RESON IMAGING, V37, P1384, DOI 10.1002/jmri.23940
   Chong YS, 2012, CLIN RADIOL, V67, P766, DOI 10.1016/j.crad.2012.01.004
   Cruite I, 2010, AM J ROENTGENOL, V195, P29, DOI 10.2214/AJR.10.4538
   Davenport MS, 2014, AM J ROENTGENOL, V203, P796, DOI 10.2214/AJR.13.11587
   Davenport MS, 2014, RADIOLOGY, V272, P123, DOI 10.1148/radiol.14132269
   Davenport MS, 2013, RADIOLOGY, V266, P452, DOI 10.1148/radiol.12120826
   European Assoc Study Liver, 2018, J HEPATOL, V69, P182, DOI 10.1016/j.jhep.2018.03.019
   Frydrychowicz A, 2012, J MAGN RESON IMAGING, V35, P492, DOI 10.1002/jmri.22833
   Golfieri R, 2012, J MAGN RESON IMAGING, V36, P648, DOI 10.1002/jmri.23685
   Grazioli L, 2018, RADIOL MED, V123, P910, DOI 10.1007/s11547-018-0927-y
   Grazioli L, 2010, INVEST RADIOL, V45, pS1, DOI 10.1097/RLI.0b013e3181fe7083
   Hanna RF, 2016, ABDOM RADIOL, V41, P71, DOI 10.1007/s00261-015-0592-8
   Haradome H, 2012, J MAGN RESON IMAGING, V35, P132, DOI 10.1002/jmri.22805
   Haradome H, 2010, J MAGN RESON IMAGING, V32, P334, DOI 10.1002/jmri.22241
   Heimbach JK, 2018, HEPATOLOGY, V67, P358, DOI 10.1002/hep.29086
   Hope TA, 2017, J COMPUT ASSIST TOMO, V41, P376, DOI 10.1097/RCT.0000000000000536
   Hope TA, 2015, ABDOM IMAGING, V40, P613, DOI 10.1007/s00261-014-0227-5
   Hwang J, 2017, EUR RADIOL, V27, P4581, DOI 10.1007/s00330-017-4846-4
   Hwang J, 2012, J MAGN RESON IMAGING, V36, P881, DOI 10.1002/jmri.23728
   Ishigami K, 2009, RADIOLOGY, V250, P435, DOI 10.1148/radiol.2501071702
   Joo I, 2019, EUR RADIOL, V29, P1724, DOI 10.1007/s00330-018-5727-1
   Joo I, 2017, J MAGN RESON IMAGING, V45, P731, DOI 10.1002/jmri.25406
   Joo I, 2015, EUR RADIOL, V25, P2859, DOI 10.1007/s00330-015-3686-3
   Kang Y, 2012, RADIOLOGY, V264, P751, DOI 10.1148/radiol.12112308
   Kim BR, 2017, RADIOLOGY, V285, P134, DOI 10.1148/radiol.2017162080
   Kim DH, 2019, RADIOLOGY, V292, P270, DOI 10.1148/radiol.2019194011
   Kim KA, 2014, ABDOM IMAGING, V39, P291, DOI 10.1007/s00261-013-0064-y
   Kim KA, 2012, J MAGN RESON IMAGING, V35, P629, DOI 10.1002/jmri.22876
   Kim R, 2016, EUR RADIOL, V26, P1808, DOI 10.1007/s00330-015-4005-8
   Kim SY, 2015, AM J ROENTGENOL, V204, P1220, DOI 10.2214/AJR.14.13677
   Kim YK, 2009, J MAGN RESON IMAGING, V30, P437, DOI 10.1002/jmri.21839
   Korean Liver Cancer Study Group (KLCSG); National Cancer Center Korea (NCC), 2014, KOREAN J RADIOL, V16, P465, DOI DOI 10.3348/KJR.2015.16.3.465
   Kudo M, 2014, LIVER CANCER, V3, P458, DOI 10.1159/000343875
   Lee JM, 2011, KOREAN J RADIOL, V12, P403, DOI 10.3348/kjr.2011.12.4.403
   LI-RADS Committee, CT MRI LI RADS V2018
   LI-RADS Committee, CT MRI LI RADS V2017
   Malone D, 2008, EUR RADIOL S4, V18, P849
   Martin P, 2014, HEPATOLOGY, V59, P1144, DOI 10.1002/hep.26972
   Mazzaferro V, 1996, NEW ENGL J MED, V334, P693, DOI 10.1056/NEJM199603143341104
   Merkle EM, 2016, EUR RADIOL, V26, P674, DOI 10.1007/s00330-015-3873-2
   Min JH, 2015, EUR J RADIOL, V84, P1036, DOI 10.1016/j.ejrad.2015.03.002
   Motosugi U, 2018, J MAGN RESON IMAGING, V48, P1169, DOI 10.1002/jmri.26515
   Motosugi U, 2015, MAGN RESON MED SCI, V14, P163, DOI 10.2463/mrms.2014-0154
   Motosugi U, 2009, EUR RADIOL, V19, P2623, DOI 10.1007/s00330-009-1467-6
   Nishie A, 2014, J GASTROEN HEPATOL, V29, P561, DOI 10.1111/jgh.12423
   Omata M, 2017, HEPATOL INT, V11, P317, DOI 10.1007/s12072-017-9799-9
   Park HJ, 2013, ABDOM IMAGING, V38, P793, DOI 10.1007/s00261-012-9943-x
   Pietryga JA, 2014, RADIOLOGY, V271, P426, DOI 10.1148/radiol.13131988
   Renzulli M, 2018, GUT, V67, P1674, DOI 10.1136/gutjnl-2017-315384
   Ringe KI, 2010, AM J ROENTGENOL, V195, P13, DOI 10.2214/AJR.10.4392
   Roberts LR, 2018, HEPATOLOGY, V67, P401, DOI 10.1002/hep.29487
   Rodriguez-Peralvarez M, 2013, ANN SURG ONCOL, V20, P325, DOI 10.1245/s10434-012-2513-1
   Shin SK, 2017, MEDICINE, V96, DOI 10.1097/MD.0000000000007761
   Sirlin CB, 2014, J MAGN RESON IMAGING, V40, P516, DOI 10.1002/jmri.24419
   Sodickson DK, 1997, MAGNET RESON MED, V38, P591, DOI 10.1002/mrm.1910380414
   Tanimoto A, 2009, EUR RADIOL, V19, pS975, DOI 10.1007/s00330-009-1624-y
   Vernuccio F, 2019, AM J ROENTGENOL, V213, pW57, DOI 10.2214/AJR.18.20979
   Well L, 2018, ROFO-FORTSCHR RONTG, V190, P20, DOI 10.1055/s-0043-120116
   Yoon JH, 2014, DIGEST DIS, V32, P678, DOI 10.1159/000368000
   Zech CJ, 2013, AM J ROENTGENOL, V201, P97, DOI 10.2214/AJR.12.9491
NR 76
TC 27
Z9 31
U1 0
U2 6
PU SPRINGER
PI NEW YORK
PA 233 SPRING ST, NEW YORK, NY 10013 USA
SN 0938-7994
EI 1432-1084
J9 EUR RADIOL
JI Eur. Radiol.
PD JAN
PY 2020
VL 30
IS 1
BP 370
EP 382
DI 10.1007/s00330-019-06369-4
PG 13
WC Radiology, Nuclear Medicine & Medical Imaging
WE Science Citation Index Expanded (SCI-EXPANDED)
SC Radiology, Nuclear Medicine & Medical Imaging
GA JT7AV
UT WOS:000501139000019
PM 31385048
OA hybrid, Green Published
DA 2022-05-02
ER

PT J
AU Li, KY
   Zhang, SM
   Shi, CX
   Tang, KL
   Huang, JZ
AF Li, Ke-Yue
   Zhang, Shuai-Min
   Shi, Cheng-Xian
   Tang, Ke-Li
   Huang, Jian-Zhao
TI Effect of prophylactic transcatheter arterial chemoembolization on
   hepatocellular carcinoma with microvascular invasion after R0 resection.
   A case-control study
SO SAO PAULO MEDICAL JOURNAL
LA English
DT Article
DE Carcinoma, hepatocellular; Chemoembolization, therapeutic; Arteries;
   Postoperative period
ID DIAGNOSIS; THERAPY
AB BACKGROUND: Transcatheter arterial chemoembolization (TACE) is thought to prevent recurrence of hepatocellular carcinoma (HCC), but its efficacy is a matter of controversy.
   OBJECTIVES: We investigated the effect of preventive TACE on the tumor, nodes, metastasis (TNM) classif.ication in cases of stage II HCC (T2N0M0) after R0 resection.
   DESIGN AND SETTING: Case-control study conducted in a tertiary-level public hospital.
   METHODS: We analyzed recurrence rates and mortality rates over time for 250 consecutive cases of HCC in TNM classification cases of stage II HCC (T2N0M0) after R0 resection. These cases were divided into patients who underwent TACE (TACE+) and presented microvascular invasion (MVI+; n = 80); TACE+ but did not present MVI (MIV-; n = 100); MVI+ but did not undergo TACE (TACE-, n = 30); and TACE-/MVI-(n = 40).
   RESULTS: MVI+ patients in the TACE+ group had significantly lower recurrence rates and mortality rates at one, two and three years than those in the TACE-group (all P < 0.05). Among MVI-patients, the TACE+ group did not have significantly lower recurrence rates and mortality rates at one, two and three years than the TACE-group (all P > 0.05). Regardless of whether TACE was performed or not, MVI-patients had significantly lower recurrence rates and mortality rates at two and three years after their procedures than did MVI+ patients (all P < 0.05).
   CONCLUSION: Recurrence rates and mortality rates for MVI+ patients were significantly higher than for MVI-patients, beyond the first year after TACE. Postoperative adjuvant TACE may be beneficial for HCC patients with MVI.
C1 [Li, Ke-Yue; Shi, Cheng-Xian; Tang, Ke-Li; Huang, Jian-Zhao] Guizhou Prov Peoples Hosp, Dept Hepatobiliary Surg, Surg, Guiyang, Guizhou, Peoples R China.
   [Zhang, Shuai-Min] Guizhou Prov Peoples Hosp, Dept Hepatobiliary Surg, Guiyang 550002, Guizhou, Peoples R China.
RP Li, KY (corresponding author), Guizhou Prov Peoples Hosp, Dept Hepatobiliary Surg, Guiyang 550002, Guizhou, Peoples R China.
EM keyuelee@sohu.com
OI li, ke-yue/0000-0001-9970-9383
CR Bruix J, 2016, GASTROENTEROLOGY, V150, P835, DOI 10.1053/j.gastro.2015.12.041
   Cheng HY, 2005, WORLD J GASTROENTERO, V11, P3644, DOI 10.3748/wjg.v11.i23.3644
   El-Serag HB, 2008, GASTROENTEROLOGY, V134, P1752, DOI 10.1053/j.gastro.2008.02.090
   Feng LH, 2017, J CANCER RES CLIN, V143, P293, DOI 10.1007/s00432-016-2286-1
   Imura S, 2018, INT J CLIN ONCOL, V23, P98, DOI 10.1007/s10147-017-1189-8
   Jang SY, 2016, GUT LIVER, V10, P948, DOI 10.5009/gnl15481
   Jemal A, 2011, CA-CANCER J CLIN, V61, P134, DOI [10.3322/caac.20115, 10.3322/caac.20107]
   Kohno H, 1996, HEPATO-GASTROENTEROL, V43, P1405
   Liu C, 2016, WORLD J SURG ONCOL, V14, DOI 10.1186/s12957-016-0855-z
   Mathurin P, 2003, ALIMENT PHARM THER, V17, P1247, DOI 10.1046/j.1365-2036.2003.01580.x
   Nowak AK, 2002, BRIT J CANCER, V87, P491, DOI 10.1038/sj.bjc.6600505
   Renzulli M, 2018, EUR RADIOL, V28, P506, DOI 10.1007/s00330-017-5033-3
   Sun JJ, 2016, ANN SURG ONCOL, V23, P1344, DOI 10.1245/s10434-015-5008-z
   Yamashita Y, 2015, DIGEST DIS, V33, P655, DOI 10.1159/000438475
   Yan Q, 2013, CHINESE MED J-PEKING, V126, P855, DOI 10.3760/cma.j.issn.0366-6999.20121871
NR 15
TC 0
Z9 0
U1 1
U2 2
PU ASSOCIACAO PAULISTA MEDICINA
PI SAO PAULO
PA AV BRIG LUIS ANTONIO, 278-7 ANDAR, SAO PAULO, CEP01318-901, BRAZIL
SN 1516-3180
J9 SAO PAULO MED J
JI Sao Paulo Med. J.
PD JAN-FEB
PY 2020
VL 138
IS 1
BP 60
EP 63
DI 10.1590/1516-3180.2019.0042.R1.05072019
PG 4
WC Medicine, General & Internal
WE Science Citation Index Expanded (SCI-EXPANDED)
SC General & Internal Medicine
GA LG7KA
UT WOS:000528273900010
PM 32321107
OA Green Published, gold
DA 2022-05-02
ER

PT J
AU Kim, JM
   Kwon, CHD
   Yoo, H
   Kim, KS
   Lee, J
   Kim, K
   Choi, GS
   Joh, JW
AF Kim, Jong Man
   Kwon, Choon Hyuck David
   Yoo, Heejin
   Kim, Kyeung-Sik
   Lee, Jisoo
   Kim, Kyunga
   Choi, Gyu-Seong
   Joh, Jae-Won
TI Which approach is preferred in left hepatocellular carcinoma?
   Laparoscopic versus open hepatectomy using propensity score matching
SO BMC CANCER
LA English
DT Article
DE Hepatocellular carcinoma; Hepatectomy; Laparoscopy; Tumor recurrence;
   Survival; Minimal invasive surgery
ID OPEN LIVER RESECTION; SINGLE-CENTER; MAJOR HEPATECTOMY; CIRRHOSIS;
   HEMIHEPATECTOMY; EXPERIENCE
AB Background: Laparoscopic liver resection has been reported as a safe and effective approach for the management of hepatocellular carcinoma (HCC). However, its perioperative and oncological outcomes have not been evaluated in left hepatectomy patients. The aim of the present study is to compare the outcomes of left hepatectomy through laparoscopic and open approaches in left HCC.
   Methods: From December 2012 to October 2016, laparoscopic left hepatectomy (LLH) was performed in 40 patients and open left hepatectomy (OLH) was performed in 80 patients. All clinical data were analyzed retrospectively. Propensity score matching of patients in a 1: 1 ratio was conducted based on tumor size and presence of microvascular invasion.
   Results: Tumor size and presence of microvascular invasion were higher in the OLH group than the LLH group (P < 0.05). However, the operative time was longer in the LLH group than in the OLH group (266 min vs. 239 min; P = 0.005). The median postoperative hospital stay was significantly shorter in the LLH group than in the OLH group before and after matching (9 days vs. 13 days; P < 0.001). The incidence of complications in the LLH and OLH groups was 10.0 and 7.5%, respectively. The disease-free survival (DFS) and overall survival (OS) in the LLH group were not different from those in the OLH group after propensity score matching.
   Conclusions: A laparoscopic approach is feasible and safe for left HCC. The oncologic outcome of LLH is comparable to that of OLH.
C1 [Kim, Jong Man; Kwon, Choon Hyuck David; Kim, Kyeung-Sik; Lee, Jisoo; Choi, Gyu-Seong; Joh, Jae-Won] Sungkyunkwan Univ, Sch Med, Samsung Med Ctr, Dept Surg, 81 Irwon Ro, Seoul 06351, South Korea.
   [Yoo, Heejin; Kim, Kyunga] Samsung Med Ctr, Biostat & Data Ctr, Seoul, South Korea.
RP Joh, JW (corresponding author), Sungkyunkwan Univ, Sch Med, Samsung Med Ctr, Dept Surg, 81 Irwon Ro, Seoul 06351, South Korea.
EM jw.joh@samsung.com
RI Kim, Jong Man/AAH-5295-2020; kim, jm/O-5935-2014; Kwon, Choon Hyuck
   David/H-7263-2019
OI Kwon, Choon Hyuck David/0000-0002-1082-3321
CR Aldrighetti L, 2008, J GASTROINTEST SURG, V12, P457, DOI 10.1007/s11605-007-0244-6
   Aldrighetti L, 2010, J SURG ONCOL, V102, P82, DOI 10.1002/jso.21541
   Austin PC, 2011, MULTIVAR BEHAV RES, V46, P119, DOI 10.1080/00273171.2011.540480
   Cheung TT, 2016, ANN SURG, V264, P612, DOI 10.1097/SLA.0000000000001848
   Cheung TT, 2013, ANN SURG, V257, P506, DOI 10.1097/SLA.0b013e31827b947a
   Ciria R, 2016, ANN SURG, V263, P761, DOI 10.1097/SLA.0000000000001413
   Dagher I, 2009, ANN SURG, V250, P856, DOI 10.1097/SLA.0b013e3181bcaf46
   Gil E, 2017, J LAPAROENDOSC ADV S, V27, P799, DOI 10.1089/lap.2016.0575
   Kim JM, 2013, WORLD J SURG ONCOL, V11, DOI 10.1186/1477-7819-11-40
   Kim KH, 2017, TRANSPLANTATION, V101, P1106, DOI 10.1097/TP.0000000000001637
   Kluger MD, 2013, J HEPATO-BIL-PAN SCI, V20, P131, DOI 10.1007/s00534-012-0571-1
   Komatsu S, 2017, SURG ENDOSC, V31, P1442, DOI 10.1007/s00464-016-5135-z
   Komatsu S, 2016, SURG ENDOSC, V30, P1965, DOI 10.1007/s00464-015-4422-4
   Lee N, 2017, ANN SURG TREAT RES, V92, P383, DOI 10.4174/astr.2017.92.5.383
   Nguyen KT, 2009, ANN SURG, V250, P831, DOI 10.1097/SLA.0b013e3181b0c4df
   Long TCD, 2014, SURG ENDOSC, V28, P796, DOI 10.1007/s00464-013-3259-y
   Tranchart H, 2010, SURG ENDOSC, V24, P1170, DOI 10.1007/s00464-009-0745-3
   Truant S, 2011, SURG ENDOSC, V25, P3668, DOI 10.1007/s00464-011-1775-1
   Xiang L, 2016, BRIT J SURG, V103, P1895, DOI 10.1002/bjs.10294
   Yoon YI, 2017, ANN SURG, V265, P856, DOI 10.1097/SLA.0000000000002072
   Zhang Y, 2016, SURG LAPARO ENDO PER, V26, P146, DOI 10.1097/SLE.0000000000000247
NR 21
TC 15
Z9 16
U1 0
U2 2
PU BIOMED CENTRAL LTD
PI LONDON
PA 236 GRAYS INN RD, FLOOR 6, LONDON WC1X 8HL, ENGLAND
SN 1471-2407
J9 BMC CANCER
JI BMC Cancer
PD JUN 19
PY 2018
VL 18
AR 668
DI 10.1186/s12885-018-4506-3
PG 9
WC Oncology
WE Science Citation Index Expanded (SCI-EXPANDED)
SC Oncology
GA GK1PZ
UT WOS:000435892200003
PM 29921239
OA gold, Green Published
DA 2022-05-02
ER

PT J
AU Ren, ZH
   He, SS
   Fan, XT
   He, FP
   Sang, W
   Bao, YX
   Ren, WX
   Zhao, JM
   Ji, XW
   Wen, H
AF Ren, Zhihui
   He, Shasha
   Fan, Xiaotang
   He, Fangping
   Sang, Wei
   Bao, Yongxing
   Ren, Weixin
   Zhao, Jinming
   Ji, Xuewen
   Wen, Hao
TI Survival prediction model for postoperative hepatocellular carcinoma
   patients
SO MEDICINE
LA English
DT Article
DE Cox regression model; hepatocellular carcinoma; postoperative
   transcatheter arterial chemoembolization; radical resection; survival
   analysis
ID TRANSARTERIAL CHEMOEMBOLIZATION; MICROVASCULAR INVASION;
   PROGNOSTIC-FACTORS; RESECTION; RECURRENCE; RISK
AB This study is to establish a predictive index (PI) model of 5-year survival rate for patients with hepatocellular carcinoma (HCC) after radical resection and to evaluate its prediction sensitivity, specificity, and accuracy.
   Patients underwent HCC surgical resection were enrolled and randomly divided into prediction model group (101 patients) and model evaluation group (100 patients). Cox regression model was used for univariate and multivariate survival analysis. A PI model was established based on multivariate analysis and receiver operating characteristic (ROC) curve was drawn accordingly. The area under ROC (AUROC) and PI cutoff value was identified.
   Multiple Cox regression analysis of prediction model group showed that neutrophil to lymphocyte ratio, histological grade, microvascular invasion, positive resection margin, number of tumor, and postoperative transcatheter arterial chemoembolization treatment were the independent predictors for the 5-year survival rate for HCC patients. The model was PI = 0.377 x NLR + 0.554 x HG + 0.927 x PRM + 0.778 x MVI + 0.740 x NT - 0.831 x transcatheter arterial chemoembolization (TACE). In the prediction model group, AUROC was 0.832 and the PI cutoff value was 3.38. The sensitivity, specificity, and accuracy were 78.0%, 80%, and 79.2%, respectively. In model evaluation group, AUROC was 0.822, and the PI cutoff value was well corresponded to the prediction model group with sensitivity, specificity, and accuracy of 85.0%, 83.3%, and 84.0%, respectively.
   The PI model can quantify the mortality risk of hepatitis B related HCC with high sensitivity, specificity, and accuracy.
C1 [Ren, Zhihui] Xinjiang Med Univ, Affiliated Hosp 1, Clin Med Res Inst, Urumqi, Peoples R China.
   [He, Shasha; Fan, Xiaotang; He, Fangping] Xinjiang Med Univ, Affiliated Hosp 1, Dept Hepatol, Urumqi, Peoples R China.
   [Sang, Wei] Xinjiang Med Univ, Affiliated Hosp 1, Dept Pathol, Urumqi, Peoples R China.
   [Bao, Yongxing] Xinjiang Med Univ, Affiliated Hosp 1, Canc Ctr, Urumqi, Peoples R China.
   [Ren, Weixin] Xinjiang Med Univ, Affiliated Hosp 1, Dept Intervent Radiol, Urumqi, Peoples R China.
   [Zhao, Jinming; Ji, Xuewen] Xinjiang Med Univ, Affiliated Hosp 1, Dept Laparoscop Surg Liver, Urumqi, Peoples R China.
   [Wen, Hao] Xinjiang Med Univ, Affiliated Hosp 1, Dept Hepatobiliary Surg, Urumqi 830011, Peoples R China.
RP Wen, H (corresponding author), Xinjiang Med Univ, Affiliated Hosp 1, Dept Hepatobiliary Surg, Urumqi 830011, Peoples R China.
EM hefp@sina.com
OI wen, hao/0000-0001-7144-220X
FU New & High-technology Projects of Xinjiang Autonomous Region Grant
   [200810104]; National Nature Science Foundation of ChinaNational Natural
   Science Foundation of China (NSFC) [81360138]
FX This work was supported by New & High-technology Projects of Xinjiang
   Autonomous Region Grant (No. 200810104) and National Nature Science
   Foundation of China (No. 81360138).
CR Ardiles V, 2010, CIR ESPAN, V87, P148, DOI 10.1016/j.ciresp.2009.11.015
   Bober J, 2002, Bratisl Lek Listy, V103, P403
   Chen Y, 2015, CHEM ENG SCI, V132, P1, DOI 10.1016/j.ces.2015.04.006
   Cheng SQ, 2009, ZHONGHUA GAN DAN WAI, V15, P241
   Chinese Society of Hepatology and Chinese Society of Infectious Diseases CMAThe guideline of prevention and treatment for chronic hepatitis B, 2011, ZHONGHUA GAN ZANG BI, V19, P13
   Chung GE, 2011, RADIOLOGY, V258, P627, DOI 10.1148/radiol.10101058
   [贺莎莎 He Shasha], 2015, [中国普通外科杂志, Chinese Journal of General Surgery], V24, P952
   Hoshida Y, 2008, NEW ENGL J MED, V359, P1995, DOI 10.1056/NEJMoa0804525
   [华永飞 Hua Yongfei], 2012, [中华肝胆外科杂志, Chinese Journal of Hepatobiliary Surgery], V18, P357
   Huang SY, 2015, J HEPATOBILIARY SURG, V39, P1134
   Jemal A, 2011, CA-CANCER J CLIN, V61, P134, DOI [10.3322/caac.20115, 10.3322/caac.20107]
   Jemal A, 2010, CA-CANCER J CLIN, V60, P277, DOI 10.3322/caac.20073
   Jiang HZ, 2015, ZHONGGUA PU TONG WAI, V24, P116
   Kim JH, 2010, RADIOLOGY, V255, P270, DOI 10.1148/radiol.09091076
   Krejci T, 2002, ARCH ONCOL, V10, P1
   Li Zhi-yu, 2013, Zhonghua Zhong Liu Za Zhi, V35, P140, DOI 10.3760/cma.j.issn.0253-3766.2013.02.015
   Liu PF, 2005, ZHONGHUA GAN DAN WAI, V11, P81
   Lo CM, 2007, ANN SURG, V245, P831, DOI 10.1097/01.sla.0000245829.00977.45
   Lu W, 2007, HEPATO-GASTROENTEROL, V54, P1499
   Luo J, 2011, ANN SURG ONCOL, V18, P413, DOI 10.1245/s10434-010-1321-8
   Niu ZJ, 2012, MED ONCOL, V29, P2992, DOI 10.1007/s12032-011-0145-0
   Pinato DJ, 2012, TRANSL RES, V160, P146, DOI 10.1016/j.trsl.2012.01.011
   Poon RTP, 2001, J CLIN ONCOL, V19, P3037, DOI 10.1200/JCO.2001.19.12.3037
   Roayaie S, 2009, GASTROENTEROLOGY, V137, P850, DOI 10.1053/j.gastro.2009.06.003
   Sansonno D, 2012, ONCOLOGIST, V17, P359, DOI 10.1634/theoncologist.2011-0313
   Shah SA, 2007, SURGERY, V141, P330, DOI 10.1016/j.surg.2006.06.028
   Sumie S, 2008, ANN SURG ONCOL, V15, P1375, DOI 10.1245/s10434-008-9846-9
   Sun HC, 2007, J HEPATOL, V47, P684, DOI 10.1016/j.jhep.2007.06.019
   Tian YH, 2011, ZHONGHUA XIAO HUA WA, V10, P305
   Vogl TJ, 2009, EUR J RADIOL, V72, P505, DOI 10.1016/j.ejrad.2008.08.007
   Wang Liming, 2014, Zhonghua Zhong Liu Za Zhi, V36, P629
   Wang XL, 2013, CHINESE J CLIN ELECT, V7, P39
   Wong IHN, 1999, CLIN CANCER RES, V5, P4021
   Wu Li-qun, 2011, Zhonghua Wai Ke Za Zhi, V49, P784
   [吴力群 Wu Liqun], 2012, [中华消化外科杂志, Chinese Journal of Digestive Surgery], V11, P561
   Wu ZQ, 2002, ZHONGHUA GAN DAN WAI, V8, P137
   [杨浩洁 Yang Haojie], 2015, [中华普通外科杂志, Chinese Journal of General Surgery], V30, P185
   Yao HX, 2012, ZHONGGUA PU TONG WAI, V21, P893
   Zhang J, 2013, CHINESE J CLIN ELECT, V7, P4731
   Zhang XF, 2010, EJSO-EUR J SURG ONC, V36, P718, DOI 10.1016/j.ejso.2010.05.022
   [朱倩 Zhu Qian], 2014, [中华肝胆外科杂志, Chinese Journal of Hepatobiliary Surgery], V20, P258
NR 41
TC 9
Z9 10
U1 1
U2 6
PU LIPPINCOTT WILLIAMS & WILKINS
PI PHILADELPHIA
PA TWO COMMERCE SQ, 2001 MARKET ST, PHILADELPHIA, PA 19103 USA
SN 0025-7974
EI 1536-5964
J9 MEDICINE
JI Medicine (Baltimore)
PD SEP
PY 2017
VL 96
IS 37
AR e7902
DI 10.1097/MD.0000000000007902
PG 6
WC Medicine, General & Internal
WE Science Citation Index Expanded (SCI-EXPANDED)
SC General & Internal Medicine
GA FH1GH
UT WOS:000410887400023
PM 28906371
OA gold, Green Published
DA 2022-05-02
ER

PT J
AU Park, MS
   Lee, KW
   Suh, SW
   You, T
   Choi, Y
   Kim, H
   Hong, G
   Yi, NJ
   Kwon, CHD
   Joh, JW
   Lee, SK
   Suh, KS
AF Park, Min-Su
   Lee, Kwang-Woong
   Suh, Suk-Won
   You, Tae
   Choi, YoungRok
   Kim, Hyeyoung
   Hong, Geun
   Yi, Nam-Joon
   Kwon, Choon-Hyuck David
   Joh, Jae-Won
   Lee, Suk-Koo
   Suh, Kyung-Suk
TI Living-Donor Liver Transplantation Associated With Higher Incidence of
   Hepatocellular Carcinoma Recurrence Than Deceased-Donor Liver
   Transplantation
SO TRANSPLANTATION
LA English
DT Article
DE Deceased-donor liver transplantation; Hepatocellular carcinoma;
   Living-donor liver transplantation; Recurrence
ID RIGHT-LOBE; GROWTH-FACTOR; GRAFT INJURY; SIZE; SURVIVAL
AB Background Living-donor liver transplantation (LDLT) is becoming an important tool in hepatocellular carcinoma (HCC) treatment. However, the oncologic outcome between LDLT and deceased-donor LT (DDLT) for HCC remains controversial. This study aims to compare the HCC recurrence rates after LDLT versus DDLT.
   Methods Two hundred sixteen patients (166 LDLTs and 50 DDLTs) who underwent LT for HCC within University of California-San Francisco criteria were retrospectively reviewed. LDLT patients were divided into two groups: small living-donor graft (LDG; graft-to-recipient body weight ratio<1.0, n=59) and nonsmall LDG (graft-to-recipient body weight ratio1.0, n=107). Patients were further stratified into low- and high-risk settings by the number of risk factors for recurrence.
   Results The recurrence-free survival was lower in LDLT compared with DDLT (88.6% and 80.7% vs. 96.0% and 94.0% at 1 and 5 years; P=0.045). There was no significant difference between two groups regarding the majority of clinical and tumor characteristics, with the exception of a higher proportion of microvascular invasion presence in LDLT. After the adjustment for microvascular invasion, LDLT was identified as an independent risk factor for recurrence. Moreover, recurrence-free survival between small and nonsmall LDG was not statistically significant. In low-risk setting (1 risk factor), LDLT showed comparable outcome with DDLT. However, the risk of recurrence was higher in LDLT than DDLT in high-risk patients.
   Conclusion In conclusion, LDLT showed poorer outcome than DDLT. This should be considered to select optimal strategy for HCC.
C1 [Park, Min-Su; Lee, Kwang-Woong; Suh, Suk-Won; You, Tae; Choi, YoungRok; Kim, Hyeyoung; Hong, Geun; Yi, Nam-Joon; Suh, Kyung-Suk] Seoul Natl Univ, Coll Med, Dept Surg, Seoul 110Y744, South Korea.
   [Kwon, Choon-Hyuck David; Joh, Jae-Won; Lee, Suk-Koo] Sungkyunkwan Univ, Sch Med, Samsung Med Ctr, Dept Surg, Seoul, South Korea.
RP Lee, KW (corresponding author), Seoul Natl Univ, Coll Med, Dept Surg, 101 Daehak No, Seoul 110Y744, South Korea.
EM Kwleegs@gmail.com
RI Choi, YoungRok/D-5532-2012; Yi, Nam-Joon/I-6142-2019; Kwon, Choon Hyuck
   David/H-7263-2019
OI Choi, YoungRok/0000-0003-2408-7086; Yi, Nam-Joon/0000-0002-5467-425X;
   Kwon, Choon Hyuck David/0000-0002-1082-3321; Joh,
   Jae-Won/0000-0003-1732-6210; Hong, Geun/0000-0003-2597-1068
CR Cheng SJ, 2001, TRANSPLANTATION, V72, P861
   Efimova EA, 2004, EUR SURG RES, V36, P300, DOI 10.1159/000079915
   Ferlay J, 2010, INT J CANCER, V127, P2893, DOI 10.1002/ijc.25516
   Fisher RA, 2007, AM J TRANSPLANT, V7, P1601, DOI 10.1111/j.1600-6143.2007.01802.x
   Hwang S, 2007, TRANSPL P, V39, P1526, DOI 10.1016/j.transproceed.2007.03.066
   Kulik L, 2004, GASTROENTEROLOGY, V127, pS277, DOI 10.1053/j.gastro.2004.09.042
   Lo CM, 2007, BRIT J SURG, V94, P78, DOI 10.1002/bjs.5528
   Man K, 2003, ANN SURG, V237, P256, DOI 10.1097/00000658-200302000-00015
   Man K, 2008, ANN SURG, V247, P1049, DOI 10.1097/SLA.0b013e31816ffab6XXX
   Moon JI, 2010, LIVER TRANSPLANT, V16, P864, DOI 10.1002/lt.22094
   Sandhu L, 2012, LIVER TRANSPLANT, V18, P315, DOI 10.1002/lt.22477
   Shi JH, 2011, LIVER TRANSPLANT, V17, P866, DOI 10.1002/lt.22325
   Vakili K, 2009, LIVER TRANSPLANT, V15, P1861, DOI 10.1002/lt.21940
   Yang ZF, 2004, J IMMUNOL, V173, P2507, DOI 10.4049/jimmunol.173.4.2507
   Yokoi H, 2005, TRANSPL INT, V18, P915, DOI 10.1111/j.1432-2277.2005.00158.x
NR 15
TC 53
Z9 56
U1 0
U2 11
PU LIPPINCOTT WILLIAMS & WILKINS
PI PHILADELPHIA
PA 530 WALNUT ST, PHILADELPHIA, PA 19106-3621 USA
SN 0041-1337
EI 1534-6080
J9 TRANSPLANTATION
JI Transplantation
PD JAN 15
PY 2014
VL 97
IS 1
BP 71
EP 77
DI 10.1097/TP.0b013e3182a68953
PG 7
WC Immunology; Surgery; Transplantation
WE Science Citation Index Expanded (SCI-EXPANDED)
SC Immunology; Surgery; Transplantation
GA AH0VA
UT WOS:000335837500013
PM 24056623
DA 2022-05-02
ER

PT J
AU Sun, Z
   Li, Z
   Shi, XL
   He, XW
   Chen, J
   Song, JH
AF Sun, Zhen
   Li, Zhe
   Shi, Xiao-Lei
   He, Xiu-Wen
   Chen, Jian
   Song, Jing-Hai
TI Anatomic versus non-anatomic resection of hepatocellular carcinoma with
   microvascular invasion: A systematic review and meta-analysis
SO ASIAN JOURNAL OF SURGERY
LA English
DT Review
DE Anatomic resection; Hepatocellular carcinoma; Microvascular invasion
ID LIVER RESECTION; NONANATOMICAL RESECTION; CIRRHOTIC-PATIENTS; VASCULAR
   INVASION; PROGNOSIS; MARGIN; RECURRENCE; SURVIVAL; OUTCOMES; IMPACT
AB The efficacy of anatomical resection (AR) and non-anatomical resection (NR) in the treatment of hepa-tocellular carcinoma (HCC) patients with microvascular invasion (MVI) remains unknown. This study compared the safety and outcomes of these surgical procedures. A systematic literature search was conducted. The main outcomes were overall survival (OS), disease-free survival (DFS). Overall hazard ratio (HR) was calculated from Kaplan-Meier plots and outcomes using random-effects models. There was no significant difference in postoperative complications between the AR and NR groups (risk ratio [RR]: 0.92, 95% confidence interval [CI]: 0.72-1.17, p = 0.496). OS was higher with AR at 1 year (RR: 0.66, 95% CI: 0.45-0.98, p = 0.037), 3 years (RR: 0.64, 95% CI: 0.50-0.82, p = 0.000), and 5 years (RR: 0.76, 95% CI: 0.65-0.89, p = 0.001). AR was associated with a higher OS rate (HR: 0.62, 95% CI: 0.47-0.82, p = 0.001). AR was associated with improved DFS at 1 year (RR: 0.65, 95% CI: 0.52 to 0.82, p = 0.000), 3 years (RR: 0.75, 95% CI: 0.66 to 0.86, p = 0.000), and 5 years (95% CI: 0.75 to 0.94, p = 0.002). Compared with NR, AR had significant advantages on overall HR of DFS (HR: 0.64, 95% CI: 0.45 to 0.91, p = 0.012). In conclusion, AR was associated with higher rates of OS and DFS in HCC patients with MVI. Thus, for well-presented liver function HCC patients which are predicted to have positive MVI, AR is recommended. (c) 2021 Asian Surgical Association and Taiwan Robotic Surgery Association. Publishing services by Elsevier B.V. This is an open access article under the CC BY-NC-ND license (http://creativecommons.org/ licenses/by-nc-nd/4.0/).
C1 [Sun, Zhen; Li, Zhe; Shi, Xiao-Lei; He, Xiu-Wen; Chen, Jian; Song, Jing-Hai] Chinese Acad Med Sci, Dept Gen Surg, Inst Geriatr Med, Natl Ctr Gerontol,Beijing Hosp, Beijing 100730, Peoples R China.
   [Sun, Zhen; Song, Jing-Hai] Peking Univ, Sch Clin Med 5, Beijing 100730, Peoples R China.
RP Song, JH (corresponding author), Chinese Acad Med Sci, Dept Gen Surg, Inst Geriatr Med, Natl Ctr Gerontol,Beijing Hosp, Beijing 100730, Peoples R China.; Song, JH (corresponding author), Peking Univ, Sch Clin Med 5, Beijing 100730, Peoples R China.
EM jhaisong2003@163.com
OI Song, Jinghai/0000-0003-1798-3229
FU National Natural Science FoundationNational Natural Science Foundation
   of China (NSFC) [81671581]
FX This study was supported by a grant from the National Natural Science
   Foundation (No. 81671581) .
CR Chen JG, 2011, DIGEST DIS SCI, V56, P1626, DOI 10.1007/s10620-010-1482-0
   [程亚 Cheng Ya], 2017, [中华消化外科杂志, Chinese Journal of Digestive Surgery], V16, P144
   Chong HH, 2021, EUR RADIOL, V31, P4824, DOI 10.1007/s00330-020-07601-2
   Cucchetti A, 2014, SURGERY, V155, P512, DOI 10.1016/j.surg.2013.10.009
   Cucchetti A, 2009, ANN SURG ONCOL, V16, P413, DOI 10.1245/s10434-008-0232-4
   Egger M, 1997, BMJ-BRIT MED J, V315, P629, DOI 10.1136/bmj.315.7109.629
   Erstad DJ, 2019, ANN SURG ONCOL, V26, P1474, DOI 10.1245/s10434-019-07227-9
   Famularo S, 2021, J GASTROINTEST SURG, V25, P94, DOI 10.1007/s11605-019-04494-5
   Fan LF, 2013, HEPATO-GASTROENTEROL, V60, P825, DOI 10.5754/hge121039
   Fukushima K, 2014, J GASTROINTEST SURG, V18, P729, DOI 10.1007/s11605-013-2423-y
   Han J, 2019, HPB, V21, P962, DOI 10.1016/j.hpb.2018.11.005
   Hidaka M, 2020, ANN SURG, V271, P339, DOI 10.1097/SLA.0000000000002981
   Hokuto D, 2018, SURGERY, V163, P285, DOI 10.1016/j.surg.2017.08.024
   Hozo Stela Pudar, 2005, BMC Med Res Methodol, V5, P13, DOI 10.1186/1471-2288-5-13
   Hsia CY, 2000, J AM COLL SURGEONS, V190, P574, DOI 10.1016/S1072-7515(00)00259-3
   Hu HT, 2019, EUR RADIOL, V29, P2890, DOI 10.1007/s00330-018-5797-0
   Jiao SF, 2020, INT J SURG, V80, P243, DOI 10.1016/j.ijsu.2020.05.008
   Jung DH, 2019, ANN SURG, V269, P511, DOI 10.1097/SLA.0000000000002486
   Kaibori M, 2020, J HEPATO-BIL-PAN SCI, V27, P331, DOI 10.1002/jhbp.720
   Kudo A, 2014, AM J SURG, V207, P863, DOI 10.1016/j.amjsurg.2013.06.009
   Li YC, 2021, EUR J NUCL MED MOL I, V48, P2599, DOI 10.1007/s00259-020-05119-9
   [李自慧 Li Zihui], 2018, [中华肝胆外科杂志, Chinese Journal of Hepatobiliary Surgery], V24, P18
   Liu Y, 2018, Zhonghua Yi Xue Za Zhi, V98, P1937, DOI 10.3760/cma.j.issn.0376-2491.2018.24.009
   Ma XL, 2020, FRONT ONCOL, V10, DOI 10.3389/fonc.2020.00511
   Ma XH, 2019, EUR RADIOL, V29, P3595, DOI 10.1007/s00330-018-5985-y
   MAKUUCHI M, 1985, SURG GYNECOL OBSTET, V161, P346
   Marubashi S, 2015, BRIT J SURG, V102, P776, DOI 10.1002/bjs.9815
   Matsumoto T, 2016, WORLD J SURG, V40, P402, DOI 10.1007/s00268-015-3231-1
   Michelakos T, 2021, J GASTROINTEST SURG, V25, P1727, DOI 10.1007/s11605-020-04765-6
   Moris D, 2018, EJSO-EUR J SURG ONC, V44, P927, DOI 10.1016/j.ejso.2018.04.018
   Moris D, 2017, J GASTROINTEST SURG, V21, P1076, DOI 10.1007/s11605-017-3397-y
   Nagasue N, 1999, EUR J SURG, V165, P638
   Nitta H, 2021, WORLD J SURG, V45, P1159, DOI 10.1007/s00268-020-05881-9
   Park JW, 2015, LIVER INT, V35, P2155, DOI 10.1111/liv.12818
   Parmar MKB, 1998, STAT MED, V17, P2815, DOI 10.1002/(SICI)1097-0258(19981230)17:24<2815::AID-SIM110>3.0.CO;2-8
   Pawlik Timothy M, 2004, Liver Transpl, V10, pS74, DOI 10.1002/lt.20052
   Poon RTP, 2009, ANN SURG ONCOL, V16, P792, DOI 10.1245/s10434-009-0330-y
   PUGH RNH, 1973, BRIT J SURG, V60, P646, DOI 10.1002/bjs.1800600817
   Regimbeau JM, 2002, SURGERY, V131, P311, DOI 10.1067/msy.2002.121892
   Roayaie S, 2013, HEPATOLOGY, V57, P1426, DOI 10.1002/hep.25832
   Sano K, 2002, ANN SURG, V236, P241, DOI 10.1097/00000658-200208000-00013
   Shi FX, 2019, FUTURE ONCOL, V15, P2041, DOI 10.2217/fon-2019-0117
   Shi M, 2007, ANN SURG, V245, P36, DOI 10.1097/01.sla.0000231758.07868.71
   Shimada S, 2017, WORLD J SURG, V41, P2087, DOI 10.1007/s00268-017-3964-0
   Shindoh J, 2021, ANN SURG ONCOL, V28, P844, DOI 10.1245/s10434-020-08927-3
   Shirabe K, 2009, WORLD J GASTROENTERO, V15, P2632, DOI 10.3748/wjg.15.2632
   Spolverato G, 2015, WORLD J SURG, V39, P1474, DOI 10.1007/s00268-015-2987-7
   Su CM, 2021, SURG ONCOL, V36, P15, DOI 10.1016/j.suronc.2020.11.009
   Tan YF, 2017, PLOS ONE, V12, DOI 10.1371/journal.pone.0186930
   Tierney JF, 2007, TRIALS, V8, DOI 10.1186/1745-6215-8-16
   Wakai T, 2007, ANN SURG ONCOL, V14, P1356, DOI 10.1245/s10434-006-9318-z
   Yamamoto J, 1996, BRIT J SURG, V83, P1219
   Yang PH, 2019, SURGERY, V165, P721, DOI 10.1016/j.surg.2018.09.016
   Yoh T, 2021, HPB, V23, P1039, DOI 10.1016/j.hpb.2020.10.024
   Zhang R, 2019, QUANT IMAG MED SURG, V9, P1503, DOI 10.21037/qims.2019.09.07
   Zhao H, 2020, MEDICINE, V99, DOI 10.1097/MD.0000000000019475
   Zhao H, 2017, J GASTROEN HEPATOL, V32, P870, DOI 10.1111/jgh.13603
   Zhong XP, 2019, J CANCER, V10, P3950, DOI 10.7150/jca.32592
   Zhou JM, 2020, BMC CANCER, V20, DOI 10.1186/s12885-020-07488-8
   Zhou YM, 2010, WORLD J SURG ONCOL, V8, DOI 10.1186/1477-7819-8-55
   Zhuang HK, 2020, FRONT ONCOL, V10, DOI 10.3389/fonc.2020.556489
NR 61
TC 3
Z9 4
U1 2
U2 3
PU ELSEVIER SINGAPORE PTE LTD
PI SINGAPORE
PA 3 KILLINEY ROAD 08-01, WINSLAND HOUSE 1, SINGAPORE, 239519, SINGAPORE
SN 1015-9584
EI 0219-3108
J9 ASIAN J SURG
JI Asian J. Surg.
PD SEP
PY 2021
VL 44
IS 9
BP 1143
EP 1150
DI 10.1016/j.asjsur.2021.02.023
EA AUG 2021
PG 8
WC Surgery
WE Science Citation Index Expanded (SCI-EXPANDED)
SC Surgery
GA UH0RO
UT WOS:000689648300002
PM 33766529
OA gold
DA 2022-05-02
ER

PT J
AU Fatourou, E
   Koskinas, J
   Karandrea, D
   Palaiologou, M
   Syminelaki, T
   Karanikolas, M
   Felekouras, E
   Antoniou, E
   Manesis, EK
   Delladetsima, J
   Tiniakos, D
AF Fatourou, Evangelia
   Koskinas, John
   Karandrea, Despina
   Palaiologou, Marina
   Syminelaki, Thalia
   Karanikolas, Menelaos
   Felekouras, Evangelos
   Antoniou, Efstathios
   Manesis, Emanuel K.
   Delladetsima, Johanna
   Tiniakos, Dina
TI Keratin 19 protein expression is an independent predictor of survival in
   human hepatocellular carcinoma
SO EUROPEAN JOURNAL OF GASTROENTEROLOGY & HEPATOLOGY
LA English
DT Article
DE CD117; c-KIT; epithelial cell adhesion molecule; hepatic progenitor
   cells; hepatocellular carcinoma; keratin 19; overall survival;
   recurrence-free survival
ID HEPATIC PROGENITOR-CELL; LIVER STEM-CELLS; POOR-PROGNOSIS; C-KIT;
   CYTOKERATIN-19 EXPRESSION; DYSPLASTIC NODULES; MARKER EXPRESSION; EARLY
   RECURRENCE; TUMOR-CELLS; EPCAM
AB AimWe aimed to assess the clinicopathological relevance and prognostic significance of expression of the hepatic progenitor cell markers keratin 19 (K19), epithelial cell adhesion molecule (EpCAM) and CD117 (c-KIT) in a White series of hepatocellular carcinoma (HCC).MethodsWe evaluated the immunohistochemical expression of K19, EpCAM and CD117 in 89 surgical specimens of HCC from Greek patients (mean age 66.711.3 years, male 75.2%) followed up for 39.625.3 months.ResultsK19, EpCAM and CD117 expression was detected in tumour cells of 10.11, 15.38 and 3.7% HCCs, respectively. Female sex was correlated with EpCAM immunohistochemical expression (P=0.035), whereas no other significant relationship with clinicopathological parameters was observed. K19 positivity tended to be correlated with microvascular invasion (P=0.054). In univariate analysis, K19 positivity and microvascular invasion were found to be associated with decreased recurrence-free survival (P<0.001 and P=0.004, respectively) and overall survival (P=0.002 and P=0.029, respectively). EpCAM and CD117 positivity was not correlated with patient survival. In multivariate analysis, K19 positivity emerged as an independent predictor of recurrence-free survival (odds ratio=7.84, 95% confidence interval=2.658-22.912, P<0.001) and overall survival (odds ratio=3.845, 95% confidence interval=1.401-10.549, P=0.009).ConclusionOur study confirms the prognostic significance of K19 expression in Caucasian patients with HCCs, providing further evidence that it may be used to stratify HCC according to tumour aggressiveness.
C1 [Fatourou, Evangelia; Palaiologou, Marina; Syminelaki, Thalia; Tiniakos, Dina] Natl & Kapodistrian Univ Athens, Aretaie Hosp, Lab Histol Embryol, Athens 11528, Greece.
   [Koskinas, John; Manesis, Emanuel K.] Natl & Kapodistrian Univ Athens, Aretaie Hosp, Dept Internal Med 2, Athens 11528, Greece.
   [Felekouras, Evangelos] Natl & Kapodistrian Univ Athens, Aretaie Hosp, Dept Surg 1, Athens 11528, Greece.
   [Antoniou, Efstathios] Natl & Kapodistrian Univ Athens, Aretaie Hosp, Dept Surg 2, Athens 11528, Greece.
   [Delladetsima, Johanna] Natl & Kapodistrian Univ Athens, Aretaie Hosp, Dept Pathol 1, Athens 11528, Greece.
   [Karandrea, Despina] Natl & Kapodistrian Univ Athens, Aretaie Hosp, Dept Pathol, Athens 11528, Greece.
   [Fatourou, Evangelia] Chelsea & Westminster Hosp, Dept Gastroenterol, London, England.
   [Tiniakos, Dina] Newcastle Univ, Fac Med Sci, Inst Cellular Med, Newcastle Upon Tyne NE2 4HH, Tyne & Wear, England.
   [Karanikolas, Menelaos] Washington Univ, Sch Med, Dept Anesthesiol, St Louis, MO 63110 USA.
RP Tiniakos, D (corresponding author), Newcastle Univ, Fac Med Sci, Inst Cellular Med, William Leech Bldg,4th Floor,Room M4-143, Newcastle Upon Tyne NE2 4HH, Tyne & Wear, England.
EM dina.tiniakos@newcastle.ac.uk
RI Karanikolas, Menelaos/O-5928-2017; Tiniakos, Dina G/AAA-5708-2020
OI Karanikolas, Menelaos/0000-0001-8541-7988
FU National and Kapodistrian University of Athens, Greece [70/4/9680,
   70/4/6549]
FX This study was supported by 'Kapodistrias' Research Programs, 70/4/6549
   (D.T.) and 70/4/9680 (J.D.), Special Accounts Research Fund (ELKE),
   National and Kapodistrian University of Athens, Greece.
CR Aishima S, 2007, AM J SURG PATHOL, V31, P783, DOI 10.1097/01.pas.0000213421.53750.0a
   Andersen JB, 2010, HEPATOLOGY, V51, P1401, DOI 10.1002/hep.23488
   Bae JS, 2012, ONCOL LETT, V4, P213, DOI 10.3892/ol.2012.731
   Becker G, 2007, CLIN ONCOL-UK, V19, P204, DOI 10.1016/j.clon.2006.12.009
   Blachier M, 2013, J HEPATOL, V58, P593, DOI 10.1016/j.jhep.2012.12.005
   Chung CY, 2005, CANCER LETT, V217, P231, DOI 10.1016/j.canlet.2004.06.045
   Durnez A, 2006, HISTOPATHOLOGY, V49, P138, DOI 10.1111/j.1365-2559.2006.02468.x
   EDMONDSON HA, 1954, CANCER-AM CANCER SOC, V7, P462, DOI 10.1002/1097-0142(195405)7:3<462::AID-CNCR2820070308>3.0.CO;2-E
   European Assoc Study Liver, 2012, EUR J CANCER, V48, P599, DOI 10.1016/j.ejca.2011.12.021
   Govaere O, 2014, GUT, V63, P674, DOI 10.1136/gutjnl-2012-304351
   Ji JF, 2009, HEPATOLOGY, V50, P472, DOI 10.1002/hep.22989
   Kim H, 2013, J HEPATOL, V59, P746, DOI 10.1016/j.jhep.2013.05.011
   Kim H, 2011, HEPATOLOGY, V54, P1707, DOI 10.1002/hep.24559
   Kojiro M, 2009, HEPATOLOGY, V49, P658, DOI 10.1002/hep.22709
   Komuta M, 2008, HEPATOLOGY, V47, P1544, DOI 10.1002/hep.22238
   Lee JS, 2006, NAT MED, V12, P410, DOI 10.1038/nm1377
   Lee JS, 2004, GASTROENTEROLOGY, V127, pS51, DOI 10.1053/j.gastro.2004.09.015
   Lennerz JKM, 2011, AM J PATHOL, V179, P1015, DOI 10.1016/j.ajpath.2011.04.040
   Libbrecht L, 2006, WORLD J GASTROENTERO, V12, P6261, DOI 10.3748/wjg.v12.i39.6261
   Libbrecht L, 2006, AM J SURG PATHOL, V30, P1405, DOI 10.1097/01.pas.0000213323.97294.9a
   Lu XY, 2011, ANN SURG ONCOL, V18, P2210, DOI 10.1245/s10434-011-1585-7
   Maeda T, 1996, MODERN PATHOL, V9, P901
   Mansuroglu T, 2009, EUR J GASTROEN HEPAT, V21, P1206, DOI 10.1097/MEG.0b013e328317f4ef
   Mishra L, 2009, HEPATOLOGY, V49, P318, DOI 10.1002/hep.22704
   Okamura D, 2008, MODERN PATHOL, V21, P847, DOI 10.1038/modpathol.2008.59
   Park HS, 2011, J KOREAN MED SCI, V26, P1023, DOI 10.3346/jkms.2011.26.8.1023
   Roskams T, 2006, ONCOGENE, V25, P3818, DOI 10.1038/sj.onc.1209558
   Schmelzer E, 2007, J EXP MED, V204, P1973, DOI 10.1084/jem.20061603
   Schulze K, 2013, INT J CANCER, V133, P2165, DOI 10.1002/ijc.28230
   Sergeant G, 2011, BMC CANCER, V11, DOI 10.1186/1471-2407-11-47
   Shan YF, 2011, MED ONCOL, V28, P1012, DOI 10.1007/s12032-010-9600-6
   Shibuya M, 2011, J HEPATO-BIL-PAN SCI, V18, P537, DOI 10.1007/s00534-010-0365-2
   Sun YF, 2013, HEPATOLOGY, V57, P1458, DOI 10.1002/hep.26151
   Theise N, 2010, WHO CLASSIFICATION T, P225
   Tsuchiya K, 2011, ONCOLOGY-BASEL, V80, P278, DOI 10.1159/000328448
   Uenishi T, 2003, CANCER SCI, V94, P851, DOI 10.1111/j.1349-7006.2003.tb01366.x
   UICC TNM, 2010, CLASS MAL TUM
   van Malenstein H, 2012, HEPATOL RES, V42, P990, DOI 10.1111/j.1872-034X.2012.01010.x
   van Sprundel Renee G H M, 2010, Comp Hepatol, V9, P4, DOI 10.1186/1476-5926-9-4
   Xiang ZL, 2011, MOL BIOL REP, V38, P3531, DOI 10.1007/s11033-010-0463-x
   Yamamoto T, 2005, DIGEST SURG, V22, P364, DOI 10.1159/000090515
   Yamashita T, 2008, CANCER RES, V68, P1451, DOI 10.1158/0008-5472.CAN-07-6013
   Yamashita T, 2007, CANCER RES, V67, P10831, DOI 10.1158/0008-5472.CAN-07-0908
   Yamashita T, 2013, HEPATOLOGY, V57, P1484, DOI 10.1002/hep.26168
   Yamashita T, 2009, GASTROENTEROLOGY, V136, P1012, DOI 10.1053/j.gastro.2008.12.004
   Yang XR, 2008, CLIN CANCER RES, V14, P3850, DOI 10.1158/1078-0432.CCR-07-4338
   Yang XR, 2010, GUT, V59, P953, DOI 10.1136/gut.2008.176271
   Yoneda N, 2011, LAB INVEST, V91, P262, DOI 10.1038/labinvest.2010.161
   Yong KJ, 2013, NEW ENGL J MED, V368, P2266, DOI 10.1056/NEJMoa1300297
   Yoon SM, 2011, HEPATOLOGY, V53, P964, DOI 10.1002/hep.24122
   Zen C, 2011, LIVER TRANSPLANT, V17, P943, DOI 10.1002/lt.22314
   Zeng Z, 2012, BMC CANCER, V12, DOI 10.1186/1471-2407-12-584
   Zhou YM, 2010, HEPATOB PANCREAT DIS, V9, P33
   Zhuang PY, 2008, CANCER-AM CANCER SOC, V112, P2740, DOI 10.1002/cncr.23488
NR 54
TC 13
Z9 16
U1 0
U2 8
PU LIPPINCOTT WILLIAMS & WILKINS
PI PHILADELPHIA
PA TWO COMMERCE SQ, 2001 MARKET ST, PHILADELPHIA, PA 19103 USA
SN 0954-691X
EI 1473-5687
J9 EUR J GASTROEN HEPAT
JI Eur. J. Gastroenterol. Hepatol.
PD SEP
PY 2015
VL 27
IS 9
BP 1094
EP 1102
DI 10.1097/MEG.0000000000000398
PG 9
WC Gastroenterology & Hepatology
WE Science Citation Index Expanded (SCI-EXPANDED)
SC Gastroenterology & Hepatology
GA CP4OI
UT WOS:000359861300017
PM 26011233
OA Green Submitted
DA 2022-05-02
ER

PT J
AU Vilchez, V
   Turcios, L
   Zaytseva, Y
   Stewart, R
   Lee, EY
   Maynard, E
   Shah, MB
   Daily, MF
   Tzeng, CWD
   Davenport, D
   Castellanos, AL
   Krohmer, S
   Hosein, PJ
   Evers, BM
   Gedaly, R
AF Vilchez, Valery
   Turcios, Lilia
   Zaytseva, Yekaterina
   Stewart, Rachel
   Lee, Eun Y.
   Maynard, Erin
   Shah, Malay B.
   Daily, Michael F.
   Tzeng, Ching-Wei D.
   Davenport, Daniel
   Castellanos, Ana Lia
   Krohmer, Steven
   Hosein, Peter J.
   Evers, Bernard Mark
   Gedaly, Roberto
TI Cancer stem cell marker expression alone and in combination with
   microvascular invasion predicts poor prognosis in patients undergoing
   transplantation for hepatocellular carcinoma
SO AMERICAN JOURNAL OF SURGERY
LA English
DT Article
DE Liver cancer stem cells; Hepatocellular carcinoma; Liver
   transplantation; Outcomes; Prognostic factors
ID LIVER-TRANSPLANTATION; TUMOR-CELLS; CD133 EXPRESSION; CD44 EXPRESSION;
   BREAST-CANCER; SURVIVAL; DIFFERENTIATION; METASTASIS; RECURRENCE;
   INDICATOR
AB BACKGROUND: The cancer stem cell hypothesis provides an explanation for hepatocellular carcinoma (HCC) heterogeneity. We investigated the expression of CD44 and CD133 alone and in combination with microvascular invasion (MVI) as predictors of prognosis in patients undergoing liver transplantation for HCC.
   METHODS: Explanted livers from 95 patients transplanted for HCC were analyzed. Marker expression was evaluated by immunofluorescence.
   RESULTS: Seventy-seven patients were male with a mean age of 56 years. The most common etiologies of cirrhosis were hepatitis C (50%) and alcoholic liver disease (41%). Forty-one patients had laboratory model for end-stage liver disease score greater than 15. Overall survival (OS) at 1-, 3-, and 5-years was 86%, 75%, and 64%, respectively. Recurrence rate was 13% with a median follow-up of 64 months. The 5-year OS was significantly lower in those patients with MVI and CD44 (36.9%) or CD133 (40%). CD44(+) and CD133(+) correlated with increased risk of poorly differentiated HCC, and elevated alpha-fetoprotein levels. In combination with MVI, both markers were independently associated with increased recurrence and worse OS (recurrence P < .003, odds ratio = 8.05; P = .001, odds ratio = 9.5, survival P = .001, HR = 3.7; P = .004, HR = 3.2 respectively).
   CONCLUSIONS: CD44 or CD133 alone and in combination with MVI are independent predictors of poor prognosis in patients undergoing transplantation for HCC. (C) 2016 Elsevier Inc. All rights reserved.
C1 [Vilchez, Valery; Turcios, Lilia; Maynard, Erin; Shah, Malay B.; Daily, Michael F.; Tzeng, Ching-Wei D.; Davenport, Daniel; Castellanos, Ana Lia; Evers, Bernard Mark; Gedaly, Roberto] Univ Kentucky, Dept Surg, Lexington, KY 40506 USA.
   [Vilchez, Valery] Cleveland Clin Fdn, Dept Surg, 9500 Euclid Ave, Cleveland, OH 44195 USA.
   [Zaytseva, Yekaterina; Stewart, Rachel; Evers, Bernard Mark] Univ Kentucky, Markey Canc Ctr, Lexington, KY USA.
   [Lee, Eun Y.] Univ Kentucky, Dept Pathol, Lexington, KY USA.
   [Krohmer, Steven] Univ Kentucky, Dept Radiol, Lexington, KY USA.
   [Hosein, Peter J.] Univ Kentucky, Dept Internal Med, Lexington, KY USA.
RP Gedaly, R (corresponding author), Univ Kentucky, Dept Surg, Lexington, KY 40506 USA.
EM rgeda2@uky.edu
OI Stewart, Rachel/0000-0001-8031-5720
FU National Center for Research ResourcesUnited States Department of Health
   & Human ServicesNational Institutes of Health (NIH) - USANIH National
   Center for Research Resources (NCRR) [UL1RR033173]; National Center for
   Advancing Translational SciencesUnited States Department of Health &
   Human ServicesNational Institutes of Health (NIH) - USANIH National
   Center for Advancing Translational Sciences (NCATS) [UL1TR000117];
   NIHUnited States Department of Health & Human ServicesNational
   Institutes of Health (NIH) - USA [T32 CA160003]; NATIONAL CANCER
   INSTITUTEUnited States Department of Health & Human ServicesNational
   Institutes of Health (NIH) - USANIH National Cancer Institute (NCI)
   [T32CA160003] Funding Source: NIH RePORTER
FX The project described was supported by the National Center for Research
   Resources (UL1RR033173), the National Center for Advancing Translational
   Sciences (UL1TR000117), and NIH T32 CA160003. The content is solely the
   responsibility of the authors and does not necessarily represent the
   official views of the NIH.
CR Dan T, 2014, BREAST CANCER RES TR, V143, P11, DOI 10.1007/s10549-013-2758-9
   Fan LN, 2011, BMC CANCER, V11, DOI 10.1186/1471-2407-11-320
   Galizia G, 2012, ARCH SURG-CHICAGO, V147, P18, DOI 10.1001/archsurg.2011.795
   Guo Z, 2014, WORLD J GASTROENTERO, V20, P2098, DOI 10.3748/wjg.v20.i8.2098
   Han DH, 2013, J GASTROEN HEPATOL, V28, P1384, DOI 10.1111/jgh.12200
   Horst D, 2008, BRIT J CANCER, V99, P1285, DOI 10.1038/sj.bjc.6604664
   Hou Y, 2012, CELL RES, V22, P259, DOI 10.1038/cr.2011.139
   Hu S, 2014, J CANCER RES CLIN, V140, P883, DOI 10.1007/s00432-014-1639-x
   IWATSUKI S, 1985, ANN SURG, V202, P401, DOI 10.1097/00000658-198510000-00001
   Kim HJ, 2011, BREAST, V20, P78, DOI 10.1016/j.breast.2010.08.001
   Llovet JM, 2003, LANCET, V362, P1907, DOI 10.1016/S0140-6736(03)14964-1
   Llovet JM, 1998, HEPATOLOGY, V27, P1572, DOI 10.1002/hep.510270616
   Mazzaferro V, 1996, NEW ENGL J MED, V334, P693, DOI 10.1056/NEJM199603143341104
   McHugh PP, 2010, HPB, V12, P56, DOI 10.1111/j.1477-2574.2009.00128.x
   Mima K, 2012, CANCER RES, V72, P3414, DOI 10.1158/0008-5472.CAN-12-0299
   Mizugaki H, 2013, INT J CLIN ONCOL, V39, P1070
   Morrison SJ, 2006, NATURE, V441, P1068, DOI 10.1038/nature04956
   Nadal R, 2013, INT J CANCER, V133, P2398, DOI 10.1002/ijc.28263
   Piao LS, 2012, CANCER LETT, V315, P129, DOI 10.1016/j.canlet.2011.10.012
   Piscuoglio S, 2012, J CLIN PATHOL, V65, P140, DOI 10.1136/jclinpath-2011-200043
   Salnikov AV, 2009, CANCER LETT, V275, P185, DOI 10.1016/j.canlet.2008.10.015
   Song W, 2008, INT J CLIN PRACT, V62, P1212, DOI 10.1111/j.1742-1241.2008.01777.x
   Suetsugu A, 2006, BIOCHEM BIOPH RES CO, V351, P240
   Tamura S, 2001, ARCH SURG-CHICAGO, V136, P25, DOI 10.1001/archsurg.136.1.25
   Tovuu LO, 2013, INT J CLIN ONCOL, V18, P651, DOI 10.1007/s10147-012-0432-6
   Wang Q, 2009, HISTOPATHOLOGY, V55, P284, DOI 10.1111/j.1365-2559.2009.03378.x
   Yaprak O, 2012, HEPATOB PANCREAT DIS, V11, P256, DOI 10.1016/S1499-3872(12)60157-X
   Zhu Z, 2010, INT J CANCER, V126, P2067, DOI 10.1002/ijc.24868
NR 28
TC 11
Z9 12
U1 0
U2 1
PU EXCERPTA MEDICA INC-ELSEVIER SCIENCE INC
PI BRIDGEWATER
PA 685 ROUTE 202-206 STE 3, BRIDGEWATER, NJ 08807 USA
SN 0002-9610
EI 1879-1883
J9 AM J SURG
JI Am. J. Surg.
PD AUG
PY 2016
VL 212
IS 2
BP 238
EP 245
DI 10.1016/j.amjsurg.2015.12.019
PG 8
WC Surgery
WE Science Citation Index Expanded (SCI-EXPANDED)
SC Surgery
GA DU5EF
UT WOS:000382234300008
PM 27033253
DA 2022-05-02
ER

PT J
AU Baek, YH
   Lee, SW
   Jeong, YJ
   Jeong, JS
   Roh, YH
   Han, SY
AF Baek, Yang Hyun
   Lee, Sung-Wook
   Jeong, Young-Jin
   Jeong, Jin-Sook
   Roh, Young-Hoon
   Han, Sang-Young
TI Tumor-To-Muscle Ratio of F-18-FDG PET for Predicting Histologic Features
   and Recurrence of HCC
SO HEPATO-GASTROENTEROLOGY
LA English
DT Article
DE Metabolic activity; F-18-fluorodeoxyglucose-positron emission
   tomography/Computed Tomography; Recurrence; Hepatocellular carcinoma;
   Tumor-to-muscle ratio
ID POSITRON-EMISSION-TOMOGRAPHY; HEPATOCELLULAR-CARCINOMA; QUANTITATIVE
   ASSESSMENT; MICROVASCULAR INVASION; LIVER-TRANSPLANTATION; RISK-FACTORS;
   LUNG-CANCER; RESECTION; FLUORINE-18-FLUORODEOXYGLUCOSE; CIRRHOSIS
AB Background/Aims: Hepatocellular carcinoma (HCC) recurrence is observed in up to 70-80% of patients despite a curative treatment. Microvascular invasion (MVI) and poor differentiation are strong risk factors for recurrence, but these cannot be known preoperatively. The aim of this study was to investigate the correlation of F-18-FDG PET with MVI and differentiation, and predictive role of tumor-to-background ratio of PET for recurrence in HCC. Methodology: Fifty-four patients had F-18-FDG PET/CT study before surgical resection as a first treatment of HCC between December 2008 and December 2012. We analyzed the predictive role of metabolic parameters of PET for recurrence of HCC. Maximal standardized uptake value, tumor-to-nontumor ratio, tumor-to-muscle ratio (TMR) and tumor-to-blood ratio were tested as metabolic index of F-18-FDG PET. Results: Twenty-seven patients had increased uptake in preoperative PET and 14 (51.9%) of them experienced the recurrence. Increased uptake in PET and TMR were associated with MVI (p=0.04, p=0.005) and histologic differentiation (p=0.018, p=0.002). MVI was the only predictive factor for recurrence in multivariate analysis although TMR 6.36 showed a favorable result despite no statistical significance (p=0.061). Conclusions: Increased F-18-FDG uptake of HCC, especially high TMR might be correlated with MVI and poor differentiation, and tends to have a risk for recurrence in HCC.
C1 [Baek, Yang Hyun; Lee, Sung-Wook; Han, Sang-Young] Dong A Univ, Coll Med, Dept Internal Med, Div Hepatol, Busan 602103, South Korea.
   [Jeong, Young-Jin] Dong A Univ, Coll Med, Dept Nucl Med, Busan 602103, South Korea.
   [Jeong, Jin-Sook] Dong A Univ, Coll Med, Dept Pathol, Busan 602103, South Korea.
   [Roh, Young-Hoon] Dong A Univ, Coll Med, Dept Surg, Busan 602103, South Korea.
RP Han, SY (corresponding author), Dong A Univ, Coll Med, Gastrointestinal Dept Internal Med, 3 Ga, Busan 602103, South Korea.
EM syhan@dau.ac.kr
FU Dong-A University
FX This study was supported by research funds from Dong-A University.
CR Ahn SG, 2011, J GASTROINTEST SURG, V15, P2044, DOI 10.1007/s11605-011-1660-1
   Bruix J, 2011, HEPATOLOGY, V53, P1020, DOI 10.1002/hep.24199
   Cheung TT, 2011, LIVER TRANSPLANT, V17, P1218, DOI 10.1002/lt.22362
   Choi SH, 2014, LIVER INT, V34, P1118, DOI 10.1111/liv.12487
   Dehdashti F, 2003, INT J RADIAT ONCOL, V55, P1233, DOI 10.1016/S0360-3016(02)04477-2
   Delbeke D, 2001, RADIOL CLIN N AM, V39, P883, DOI 10.1016/S0033-8389(05)70319-5
   Dodson RM, 2014, FUTURE ONCOL, V10, P587, DOI [10.2217/FON.13.225, 10.2217/fon.13.225]
   Feng K, 2014, WORLD J GASTROENTERO, V20, P5987, DOI 10.3748/wjg.v20.i20.5987
   Hernandez-Martinez A, 2014, ANN NUCL MED, V28, P53, DOI 10.1007/s12149-013-0780-y
   Hoekstra CJ, 2005, J CLIN ONCOL, V23, P8362, DOI 10.1200/JCO.2005.01.1189
   Hong SK, 2013, SURG ONCOL, V22, P139, DOI 10.1016/j.suronc.2013.03.001
   Jerusalem G, 2002, ANN ONCOL, V13, P227, DOI 10.1093/annonc/mdf664
   Kim BK, 2011, CANCER-AM CANCER SOC, V117, P4779, DOI 10.1002/cncr.26099
   Kim H, 2009, YONSEI MED J, V50, P789, DOI 10.3349/ymj.2009.50.6.789
   Kinahan PE, 2010, SEMIN ULTRASOUND CT, V31, P496, DOI 10.1053/j.sult.2010.10.001
   Kitamura K, 2012, ANN SURG ONCOL, V19, P156, DOI 10.1245/s10434-011-1990-y
   Kornberg A, 2009, TRANSPL P, V41, P2561, DOI 10.1016/j.transproceed.2009.06.115
   Kornberg A, 2009, AM J TRANSPLANT, V9, P592, DOI 10.1111/j.1600-6143.2008.02516.x
   Koyama K, 2002, ANN NUCL MED, V16, P169, DOI 10.1007/BF02996297
   Lee SD, 2013, TRANSPL INT, V26, P50, DOI 10.1111/j.1432-2277.2012.01572.x
   Li JK, 2013, SURG ONCOL, V22, P151, DOI 10.1016/j.suronc.2013.04.001
   Lin WY, 2005, NUCL MED COMMUN, V26, P315, DOI 10.1097/00006231-200504000-00003
   Lu X, 2009, J SURG ONCOL, V100, P488, DOI 10.1002/jso.21354
   Mazzaferro V, 1996, NEW ENGL J MED, V334, P693, DOI 10.1056/NEJM199603143341104
   OKAZUMI S, 1992, J NUCL MED, V33, P333
   Omata M, 2010, HEPATOL INT, V4, P439, DOI 10.1007/s12072-010-9165-7
   Parkin DM, 2001, INT J CANCER, V94, P153, DOI 10.1002/ijc.1440
   de Lope CR, 2012, J HEPATOL, V56, pS75, DOI 10.1016/S0168-8278(12)60009-9
   Seo S, 2007, CLIN CANCER RES, V13, P427, DOI 10.1158/1078-0432.CCR-06-1357
   Shah SA, 2007, SURGERY, V141, P330, DOI 10.1016/j.surg.2006.06.028
   Shiomi S, 2001, AM J GASTROENTEROL, V96, P1877, DOI 10.1016/S0002-9270(01)02451-0
   Song MJ, 2013, EUR J NUCL MED MOL I, V40, P865, DOI 10.1007/s00259-013-2366-2
   Sorensen M, 2013, J HEPATOL, V58, P1119, DOI 10.1016/j.jhep.2013.01.012
   Sperti C, 2003, J GASTROINTEST SURG, V7, P953, DOI 10.1016/j.gassur.2003.09.002
   Suh SW, 2014, J HEPATOL, V60, P1219, DOI 10.1016/j.jhep.2014.01.027
   Sumie S, 2008, ANN SURG ONCOL, V15, P1375, DOI 10.1245/s10434-008-9846-9
   TORIZUKA T, 1995, J NUCL MED, V36, P1811
   Weber WA, 2003, J CLIN ONCOL, V21, P2651, DOI 10.1200/JCO.2003.12.004
   이준성, 2009, [The Korean Journal of Medicine, 대한내과학회지], V77, P290
NR 39
TC 7
Z9 8
U1 0
U2 1
PU H G E UPDATE MEDICAL PUBLISHING S A
PI ATHENS
PA PO BOX 17257, ATHENS GR-10024, GREECE
SN 0172-6390
J9 HEPATO-GASTROENTEROL
JI Hepato-Gastroenterol.
PD MAR-APR
PY 2015
VL 62
IS 138
BP 383
EP 388
DI 10.5754/hge14873
PG 6
WC Gastroenterology & Hepatology; Surgery
WE Science Citation Index Expanded (SCI-EXPANDED)
SC Gastroenterology & Hepatology; Surgery
GA CE8TA
UT WOS:000352115800028
PM 25916068
DA 2022-05-02
ER

PT J
AU Zhuang, L
   Liu, XY
   Zhu, HK
   Wang, ZY
   Zhang, W
   Jiang, GP
   Zheng, SS
AF Zhuang, Li
   Liu, Xiang-Yan
   Zhu, Heng-Kai
   Wang, Zhuo-Yi
   Zhang, Wu
   Jiang, Guo-Ping
   Zheng, Shu-Sen
TI Blood indices and circulating tumor cells for predicting metastasis of
   hepatocellular carcinoma after liver transplantation
SO JOURNAL OF LABORATORY MEDICINE
LA English
DT Article
DE alpha-fetoprotein (AFP); circulating tumor cell; hepatocellular
   carcinoma; liver transplantation; PIVKA-II
ID RECURRENCE; MODEL; CIRRHOSIS; CANCER; RISK
AB Objectives: Liver transplantation (LT) can benefit the long-term survival of hepatocellular carcinoma (HCC) patients. We hypothesized that circulating tumor cell (CTC) levels and subtypes are intimately associated with metastasis status of HCC patients. This study was designed to test that compositive hematological indices including CTC can provide a prediction of post-LT metastasis.
   Methods: Between 2017 and 2018, 37 HCC patients within Hangzhou criteria receiving LT were included for analysis. The 24-month follow-up was mainly conducted by outpatient and telephone. Blood samples were collected, and hematological indices were examined. The outcomes such as PFS, recurrence, metastasis, location of recurrence/metastasis, and number of metastases were recorded.
   Results: The follow-up analysis showed that microvascular invasion (MVI) classification at the baseline is associated with metastasis. Next, alpha-fetoprotein (AFP) level was another useful indicator of postoperative metastasis, especially at the third or fourth month; the protein induced by vitamin K absence or antagonist-II (PIVKA-II) level three months after LT was significantly higher for those who had later metastasis. The mesenchymal CTC level at the 45th day was increased for in the metastasis group. Using twoends Logistic regression, the calculated value MP (metastasis predictor, by above factors). Had an AUC of 0.858 in the ROC curve, with a cutoff value of 0.328.
   Conclusions: In conclusion, microvascular invasion, AFP level at the third or fourth month, PIVKA-II level at the third month, and mesenchymal CTC level at day 45 were associated with post-LT metastasis. Using Logistic regression based on above variables, the two-year metastasis can be predicted with satisfactory sensitivity and accuracy.
C1 [Zhuang, Li; Liu, Xiang-Yan; Zhu, Heng-Kai; Wang, Zhuo-Yi; Zhang, Wu; Jiang, Guo-Ping; Zheng, Shu-Sen] Zhejiang Shuren Univ, Dept Hepatobiliary & Pancreat Surg, Shulan Hangzhou Hosp, Shulan Int Med Coll, Hangzhou 310015, Peoples R China.
RP Zheng, SS (corresponding author), Zhejiang Shuren Univ, Dept Hepatobiliary & Pancreat Surg, Shulan Hangzhou Hosp, Shulan Int Med Coll, Hangzhou 310015, Peoples R China.
EM shusenzheng@zju.edu.cn
FU National Major Science and Technology Projects of China
   [2017ZX10203201]; Health Commission of Zhejiang Province [2016KYA073]
FX The study was approved by the National Major Science and Technology
   Projects of China (No. 2017ZX10203201) and Health Commission of Zhejiang
   Province (2016KYA073).
CR Adler M, 2008, LIVER TRANSPLANT, V14, P526, DOI 10.1002/lt.21399
   Fan J, 2009, J CANCER RES CLIN, V135, P1403, DOI 10.1007/s00432-009-0584-6
   Fan ZC, 2012, CANCER RES, V72, P2683, DOI 10.1158/0008-5472.CAN-11-3733
   Han S, 2018, LIVER TRANSPLANT, V24, P44, DOI 10.1002/lt.24961
   Herrero JI, 2001, LIVER TRANSPLANT, V7, P631, DOI 10.1053/jlts.2001.25458
   Ishiyama Kohei, 2018, Gan To Kagaku Ryoho, V45, P2003
   Iso Y, 2005, HEPATO-GASTROENTEROL, V52, P1930
   Kim JM, 2015, HEPATO-GASTROENTEROL, V62, P399, DOI 10.5754/hge131006
   Lee JH, 2016, ANN SURG, V263, P842, DOI 10.1097/SLA.0000000000001578
   Li J, 2009, WORLD J GASTROENTERO, V15, P4170, DOI 10.3748/wjg.15.4170
   Matsuda Y, 2011, MED MOL MORPHOL, V44, P117, DOI 10.1007/s00795-011-0547-2
   Merli M, 2005, TRANSPL P, V37, P2535, DOI 10.1016/j.transproceed.2005.06.031
   Min AL, 2009, CLIN EXP METASTAS, V26, P759, DOI 10.1007/s10585-009-9275-6
   Neuhaus P, 2002, Praxis (Bern 1994), V91, P1396, DOI 10.1024/0369-8394.91.35.1396
   Orita K, 2019, AM J CASE REP, V20, P306, DOI 10.12659/AJCR.913730
   Reyes JD, 2000, J PEDIATR-US, V136, P795, DOI 10.1016/S0022-3476(00)44469-0
   Varona MA, 2015, TRANSPL P, V47, P84, DOI 10.1016/j.transproceed.2014.12.013
   Vitale A, 2007, TRANSPL P, V39, P1892, DOI 10.1016/j.transproceed.2007.05.031
   Vivarelli M, 2002, TRANSPLANTATION, V74, P1746, DOI 10.1097/01.TP.0000039170.17434.33
   Xu J, 2007, HEPATOLOGY, V45, P269, DOI 10.1002/hep.21465
   Yan J, 2013, LIVER TRANSPLANT, V19, P507, DOI 10.1002/lt.23619
   Yao YH, 2020, TALANTA, V208, DOI 10.1016/j.talanta.2019.120402
   Yin LC, 2018, BIOMED RES INT, V2018, DOI 10.1155/2018/3789613
   Zavaglia C, 2005, AM J GASTROENTEROL, V100, P2708, DOI 10.1111/j.1572-0241.2005.00289.x
   Zheng Shu-sen, 2005, Zhonghua Wai Ke Za Zhi, V43, P450
NR 25
TC 0
Z9 0
U1 0
U2 0
PU WALTER DE GRUYTER GMBH
PI BERLIN
PA GENTHINER STRASSE 13, D-10785 BERLIN, GERMANY
SN 2567-9430
EI 2567-9449
J9 J LAB MED
JI J. Lab. Med.
PD FEB 23
PY 2022
VL 46
IS 1
BP 17
EP 22
DI 10.1515/labmed-2021-0019
EA DEC 2021
PG 6
WC Medical Laboratory Technology
WE Science Citation Index Expanded (SCI-EXPANDED)
SC Medical Laboratory Technology
GA ZP2AS
UT WOS:000747331100001
OA Green Submitted, gold
DA 2022-05-02
ER

PT J
AU Chen, YD
   Xia, YW
   Tolat, PP
   Long, LL
   Jiang, ZJ
   Huang, ZK
   Tang, Q
AF Chen, Yidi
   Xia, Yuwei
   Tolat, Parag P.
   Long, Liling
   Jiang, Zijian
   Huang, Zhongkui
   Tang, Qin
TI Comparison of Conventional Gadoxetate Disodium-Enhanced MRI Features and
   Radiomics Signatures With Machine Learning for Diagnosing Microvascular
   Invasion
SO AMERICAN JOURNAL OF ROENTGENOLOGY
LA English
DT Article
DE hepatocellular carcinoma; MRI; radiomics
ID GD-EOB-DTPA; HEPATOCELLULAR-CARCINOMA; PREOPERATIVE PREDICTION;
   HEPATOBILIARY PHASE; TEXTURE ANALYSIS; RISK; PROGNOSIS; NOMOGRAM;
   IMAGES; CT
AB OBJECTIVE. This study aimed to determine the best model for predicting microvascular invasion (MVI) of hepatocellular carcinoma (HCC) using conventional gadolinium-ethoxybenzyl-diethylenetriamine pentaacetic acid (gadoxetate disodium)- enhanced MRI features and radiomics signatures with machine learning.
   MATERIALS AND METHODS. This retrospective study included 269 patients with a postoperative pathologic diagnosis of HCC. Gadoxetate disodium-enhanced MRI features were assessed, including T1 relaxation time, tumor margin, tumor size, peritumoral enhancement, peritumoral hypointensity, and ADC. Radiomics models were constructed and validated by machine learning. The least absolute shrinkage and selection operator (LASSO) was used for feature selection, and radiomics-based LASSO models were constructed with six classifiers. Predictive capability was assessed using the ROC AUC.
   RESULTS. Histologic examination confirmed MVI in 111 (41.3%) of the 269 patients. ADC value, nonsmooth tumor margin, and 20-minute T1 relaxation time showed diagnostic accuracy with AUC values of 0.850, 0.847, and 0.846, respectively (p <.05 for all). A total of 1395 quantitative imaging features were extracted. In the hepatobiliary phase (HBP) model, the support vector machine (SVM), extreme gradient boosting (XGBoost), and logistic regression (LR) classifiers showed greater diagnostic efficiency for predicting MVI, with AUCs of 0.942, 0.938, and 0.936, respectively (p <.05 for all).
   CONCLUSION. ADC value, nonsmooth tumor margin, and 20-minute T1 relaxation time show high diagnostic accuracy for predicting MVI. Radiomics signatures with machine learning can further improve the ability to predict MVI and are best modeled during HBP. The SVM, XGBoost, and LR classifiers may serve as potential biomarkers to evaluate MVI.
C1 [Chen, Yidi; Long, Liling; Jiang, Zijian; Huang, Zhongkui; Tang, Qin] Guangxi Med Univ, Dept Radiol, Affiliated Hosp 1, 6 Shuangyong Rd, Nanning 530021, Guangxi, Peoples R China.
   [Xia, Yuwei] Huiying Med Technol Co Ltd, Beijing, Peoples R China.
   [Tolat, Parag P.] Med Coll Wisconsin, Dept Radiol, Milwaukee, WI 53226 USA.
RP Long, LL (corresponding author), Guangxi Med Univ, Dept Radiol, Affiliated Hosp 1, 6 Shuangyong Rd, Nanning 530021, Guangxi, Peoples R China.
EM cjr.longliling@vip.163.com
OI Long, Liling/0000-0003-3369-8532; Chen, Yidi/0000-0001-6293-4624
FU National Natural Science Foundation of ChinaNational Natural Science
   Foundation of China (NSFC) [81260214]
FX Supported by grant 81260214 from the National Natural Science Foundation
   of China.
CR Aerts HJWL, 2014, NAT COMMUN, V5, DOI 10.1038/ncomms5006
   An C, 2017, EUR RADIOL, V27, P2610, DOI 10.1007/s00330-016-4634-6
   Bakr S, 2017, J MED IMAGING, V4, DOI 10.1117/1.JMI.4.4.041303
   Chen YD, 2020, J MAGN RESON IMAGING, V51, P1755, DOI 10.1002/jmri.26974
   Chen ZH, 2019, HPB, V21, P935, DOI 10.1016/j.hpb.2019.02.003
   Chou CT, 2014, AM J ROENTGENOL, V203, pW253, DOI 10.2214/AJR.13.10595
   Davnall F, 2012, INSIGHTS IMAGING, V3, P573, DOI 10.1007/s13244-012-0196-6
   Erickson BJ, 2017, RADIOGRAPHICS, V37, P505, DOI 10.1148/rg.2017160130
   Feng ST, 2019, EUR RADIOL, V29, P4648, DOI 10.1007/s00330-018-5935-8
   Ghouri Yezaz Ahmed, 2017, J Carcinog, V16, P1, DOI 10.4103/jcar.JCar_9_16
   Gillies RJ, 2016, RADIOLOGY, V278, P563, DOI 10.1148/radiol.2015151169
   Golfieri R, 2011, EUR RADIOL, V21, P1233, DOI 10.1007/s00330-010-2030-1
   Huang MQ, 2018, CONTRAST MEDIA MOL I, DOI 10.1155/2018/9674565
   Jemal A, 2017, JNCI-J NATL CANCER I, V109, DOI 10.1093/jnci/djx030
   Kaibori M, 2010, J SURG ONCOL, V102, P462, DOI 10.1002/jso.21631
   Kim SH, 2013, CLIN MOL HEPATOL, V19, P92, DOI 10.3350/cmh.2013.19.1.92
   Lambin P, 2017, NAT REV CLIN ONCOL, V14, P749, DOI 10.1038/nrclinonc.2017.141
   Lee NK, 2012, J MAGN RESON IMAGING, V36, P678, DOI 10.1002/jmri.23700
   Lei ZQ, 2016, JAMA SURG, V151, P356, DOI 10.1001/jamasurg.2015.4257
   Li M, 2016, ONCOTARGET, V7, P13248, DOI 10.18632/oncotarget.7467
   Lim KC, 2011, ANN SURG, V254, P108, DOI 10.1097/SLA.0b013e31821ad884
   Litjens G, 2017, MED IMAGE ANAL, V42, P60, DOI 10.1016/j.media.2017.07.005
   Ma XH, 2019, EUR RADIOL, V29, P3595, DOI 10.1007/s00330-018-5985-y
   Okamura S, 2016, DIGEST LIVER DIS, V48, P945, DOI 10.1016/j.dld.2016.05.020
   Omata M, 2017, HEPATOL INT, V11, P317, DOI 10.1007/s12072-017-9799-9
   Pawlik TM, 2005, LIVER TRANSPLANT, V11, P1086, DOI 10.1002/lt.20472
   Peng J, 2018, DIAGN INTERV RADIOL, V24, P121, DOI 10.5152/dir.2018.17467
   Renzulli M, 2016, RADIOLOGY, V279, P432, DOI 10.1148/radiol.2015150998
   Rodriguez-Peralvarez M, 2013, ANN SURG ONCOL, V20, P325, DOI 10.1245/s10434-012-2513-1
   Simpson AL, 2015, J AM COLL SURGEONS, V220, P339, DOI 10.1016/j.jamcollsurg.2014.11.027
   Suh YJ, 2012, LIVER TRANSPLANT, V18, P1171, DOI 10.1002/lt.23502
   Tao Q, 2020, AM J ROENTGENOL, V214, P529, DOI 10.2214/AJR.19.21927
   Taouli B, 2010, RADIOLOGY, V254, P47, DOI 10.1148/radiol.09090021
   van Kessel CS, 2012, EUR RADIOL, V22, P2153, DOI 10.1007/s00330-012-2486-2
   Verloh Niklas, 2018, Oncotarget, V9, P36371, DOI 10.18632/oncotarget.26368
   Wu C, 2019, CANCER MANAG RES, V11, P2759, DOI 10.2147/CMAR.S192896
   Xi LT, 2019, DIGEST DIS SCI, V64, P532, DOI 10.1007/s10620-018-5335-6
   Xu Jiaquan, 2018, NCHS Data Brief, P1
   Xu X, 2019, J HEPATOL, V70, P1133, DOI 10.1016/j.jhep.2019.02.023
NR 39
TC 7
Z9 7
U1 3
U2 6
PU AMER ROENTGEN RAY SOC
PI LEESBURG
PA 44211 SLATESTONE CT, LEESBURG, VA USA
SN 0361-803X
EI 1546-3141
J9 AM J ROENTGENOL
JI Am. J. Roentgenol.
PD JUN
PY 2021
VL 216
IS 6
BP 1510
EP 1520
DI 10.2214/AJR.20.23255
PG 11
WC Radiology, Nuclear Medicine & Medical Imaging
WE Science Citation Index Expanded (SCI-EXPANDED)
SC Radiology, Nuclear Medicine & Medical Imaging
GA XE5NZ
UT WOS:000723435500018
PM 33826360
DA 2022-05-02
ER

PT J
AU Huang, J
   Liu, FC
   Li, L
   Zhou, WP
   Jiang, BG
   Pan, ZY
AF Huang, Jian
   Liu, Fu-Chen
   Li, Li
   Zhou, Wei-Ping
   Jiang, Bei-Ge
   Pan, Ze-Ya
TI Nomograms to predict the long-time prognosis in patients with
   alpha-fetoprotein negative hepatocellular carcinoma following radical
   resection
SO CANCER MEDICINE
LA English
DT Article
DE alpha-fetoprotein; carcinoma; hepatectomy; hepatocellular; nomogram
ID MICROVASCULAR INVASION; ALKALINE-PHOSPHATASE; STAGING SYSTEM; SURVIVAL;
   RISK; VALIDATION; RECURRENCE; MANAGEMENT; INCREASES; DIAGNOSIS
AB Background To develop and validate nomograms that can be used to predict outcomes in individuals suffering alpha-fetoprotein (AFP) negative hepatocellular carcinoma (HCC) after radical resection.
   Methods A total of 509 AFP-negative HCC patients who received hepatectomy between January 2009 and March 2013 in our center were randomized into training and validation cohorts. Nomograms for both overall and recurrence-free survival (OS and RFS, respectively) were established based on the predictors in the training cohort. Nomograms performance and discriminative power were assessed with concordance index (C-index) values and decision curve analyses (DCA). The results were validated in the validation cohort.
   Results Alkaline phosphatase, liver cirrhosis, tumor size, satellite lesions, microvascular invasion, and Edmondson-Steiner grade were significantly linked to OS and RFS. Sex and tumor number were additional predictors for RFS. The OS nomogram had a C-index value of 0.742, which was better than that for the AJCC eighth edition (0.632), BCLC system (0.553), and JIS score (0.557) (all P < .001). The RFS nomogram C-index was 0.669, which was also superior to that of the AJCC eighth (0.608), BCLC stage (0.554), JIS score (0.551), and model of Gan et al (0.636) (P < .05 for all). Calibration curves indicated a good agreement between observed actual outcomes and predicted values. Kaplan-Meier curves and DCA indicated that nomograms were powerful in discrimination and clinical usefulness. These results were supported by the validation cohort.
   Conclusions These nomograms presented more accurate prognostic prediction in patients with AFP-negative HCC after hepatectomy.
C1 [Huang, Jian; Liu, Fu-Chen; Zhou, Wei-Ping; Jiang, Bei-Ge; Pan, Ze-Ya] Second Mil Med Univ, Eastern Hepatobiliary Surg Hosp, Dept Hepat Surg 3, 225 Changhai Rd, Shanghai, Peoples R China.
   [Li, Li] Second Mil Med Univ, Eastern Hepatobiliary Surg Hosp, Dept Nephrol, Shanghai, Peoples R China.
RP Jiang, BG; Pan, ZY (corresponding author), Second Mil Med Univ, Eastern Hepatobiliary Surg Hosp, Dept Hepat Surg 3, 225 Changhai Rd, Shanghai, Peoples R China.
EM jiang_beige@aliyun.com; hjluffy@126.com
RI Zhou, Weiping/AGI-5344-2022
OI Liu, Fuchen/0000-0002-0041-7055
FU National Natural Science Foundation of ChinaNational Natural Science
   Foundation of China (NSFC) [81672721]
FX This study was supported by grants from the National Natural Science
   Foundation of China (81672721).
CR Amin MB., 2017, AJCC CANC STAGING MA
   Arrieta O, 2007, BMC CANCER, V7, DOI 10.1186/1471-2407-7-28
   Bochner BH, 2006, J CLIN ONCOL, V24, P3967, DOI 10.1200/JCO.2005.05.3884
   Cai XR, 2018, J CANCER, V9, P189, DOI 10.7150/jca.21799
   Camp RL, 2004, CLIN CANCER RES, V10, P7252, DOI 10.1158/1078-0432.CCR-04-0713
   Du M, 2014, BMC CANCER, V14, DOI 10.1186/1471-2407-14-38
   El-Serag HB, 2012, GASTROENTEROLOGY, V142, P1264, DOI 10.1053/j.gastro.2011.12.061
   Feng LH, 2017, J CANCER RES CLIN, V143, P293, DOI 10.1007/s00432-016-2286-1
   Forner A, 2018, LANCET, V391, P1301, DOI 10.1016/S0140-6736(18)30010-2
   Gan W, 2018, J SURG ONCOL, V117, P1540, DOI 10.1002/jso.25046
   Rodriguez RG, 2012, REV ESP ENFERM DIG, V104, P298, DOI 10.4321/s1130-01082012000600003
   Hasegawa K, 2013, J HEPATOL, V58, P724, DOI 10.1016/j.jhep.2012.11.009
   Hassan MM, 2017, CLIN GASTROENTEROL H, V15, P1791, DOI 10.1016/j.cgh.2017.05.036
   HERMANEK P, 1994, PATHOL RES PRACT, V190, P115
   Johnson PJ, 1999, J GASTROEN HEPATOL, V14, pS32, DOI 10.1046/j.1440-1746.1999.01873.x
   KLOMPJE J, 1987, EUR J SURG ONCOL, V13, P345
   Kondo K, 2008, J GASTROINTEST SURG, V12, P468, DOI 10.1007/s11605-007-0402-x
   Kondo K, 2007, HEPATO-GASTROENTEROL, V54, P1534
   Kudo M, 2003, J GASTROENTEROL, V38, P207, DOI 10.1007/s005350300038
   Kudo M, 2004, HEPATOLOGY, V40, P1396, DOI 10.1002/hep.20486
   Li Z, 2018, JAMA SURG, V153, DOI 10.1001/jamasurg.2018.2721
   Llovet JM, 1999, SEMIN LIVER DIS, V19, P329, DOI 10.1055/s-2007-1007122
   Luo CL, 2019, TECHNOL CANCER RES T, V18, DOI 10.1177/1533033819846632
   Manghisi G, 1998, HEPATOLOGY, V28, P751
   Minagawa M, 2007, ANN SURG, V245, P909, DOI 10.1097/01.sla.0000254368.65878.da
   Mizejewski GJ, 2003, OBSTET GYNECOL SURV, V58, P804, DOI 10.1097/01.OGX.0000099770.97668.18
   OKUDA K, 1985, CANCER, V56, P918, DOI 10.1002/1097-0142(19850815)56:4<918::AID-CNCR2820560437>3.0.CO;2-E
   Pandey D, 2007, ANN SURG ONCOL, V14, P2817, DOI 10.1245/s10434-007-9518-1
   Plessier Aurelie, 2004, Liver Transpl, V10, pS86, DOI 10.1002/lt.20039
   Pol B, 1999, EUR J SURG, V165, P446
   Poon RTP, 2000, CANCER, V89, P500, DOI 10.1002/1097-0142(20000801)89:3<500::AID-CNCR4>3.3.CO;2-F
   Roayaie S, 2009, GASTROENTEROLOGY, V137, P850, DOI 10.1053/j.gastro.2009.06.003
   de Lope CR, 2012, J HEPATOL, V56, pS75, DOI 10.1016/S0168-8278(12)60009-9
   Rodriguez-Peralvarez M, 2013, ANN SURG ONCOL, V20, P325, DOI 10.1245/s10434-012-2513-1
   Sakata J, 2008, EJSO-EUR J SURG ONC, V34, P900, DOI 10.1016/j.ejso.2008.01.031
   Sherman M, 2014, GASTROENTEROLOGY, V146, P1599, DOI 10.1053/j.gastro.2014.04.026
   Sternberg CN, 2006, J CLIN ONCOL, V24, P3819, DOI 10.1200/JCO.2006.07.1290
   Tanioka Hajime, 2002, Journal of Infection and Chemotherapy, V8, P64
   Trevisani F, 2001, J HEPATOL, V34, P570, DOI 10.1016/S0168-8278(00)00053-2
   Vickers AJ, 2006, MED DECIS MAKING, V26, P565, DOI 10.1177/0272989X06295361
   Wang XP, 2019, INT J BIOL SCI, V15, P221, DOI 10.7150/ijbs.28720
   Wang YZ, 2013, J CLIN ONCOL, V31, P1188, DOI 10.1200/JCO.2012.41.5984
   Xu XF, 2019, JAMA SURG, V154, P209, DOI 10.1001/jamasurg.2018.4334
   Yang LY, 2009, ANN SURG, V249, P118, DOI 10.1097/SLA.0b013e3181904988
   Zhang XF, 2010, EJSO-EUR J SURG ONC, V36, P718, DOI 10.1016/j.ejso.2010.05.022
   Zhou L, 2008, WORLD J SURG, V32, P1748, DOI 10.1007/s00268-008-9615-8
NR 46
TC 8
Z9 9
U1 1
U2 3
PU WILEY
PI HOBOKEN
PA 111 RIVER ST, HOBOKEN 07030-5774, NJ USA
SN 2045-7634
J9 CANCER MED-US
JI Cancer Med.
PD APR
PY 2020
VL 9
IS 8
BP 2791
EP 2802
DI 10.1002/cam4.2944
EA FEB 2020
PG 12
WC Oncology
WE Science Citation Index Expanded (SCI-EXPANDED)
SC Oncology
GA LE8SU
UT WOS:000515362800001
PM 32096346
OA Green Published, gold
DA 2022-05-02
ER

PT J
AU Wei, Y
   Huang, ZX
   Tang, HH
   Deng, LP
   Yuan, Y
   Li, JX
   Wu, DB
   Wei, XC
   Song, B
AF Wei, Yi
   Huang, Zixing
   Tang, Hehan
   Deng, Liping
   Yuan, Yuan
   Li, Jiaxing
   Wu, Dongbo
   Wei, Xiaocheng
   Song, Bin
TI IVIM improves preoperative assessment of microvascular invasion in HCC
SO EUROPEAN RADIOLOGY
LA English
DT Article
DE Magnetic resonance imaging; Hepatocellular carcinoma; Diagnostic imaging
ID INTRAVOXEL INCOHERENT MOTION; HEPATOCELLULAR-CARCINOMA; DIFFUSION;
   CANCER; RECURRENCE; MRI; DIFFERENTIATION; PREDICTION; EFFICACY; BIOPSY
AB Purpose To prospectively evaluate the potential role of intravoxel incoherent motion (IVIM) and conventional radiologic features for preoperative prediction of microvascular invasion (MVI) in patients with hepatocellular carcinoma (HCC). Methods Institutional review board approval and written informed consent were obtained for this study. A cohort comprising 115 patients with 135 newly diagnosed HCCs between January 2016 and April 2017 were evaluated. Two radiologists independently reviewed the radiologic features and the apparent diffusion coefficient (ADC), true diffusion coefficient (D), pseudodiffusion coefficient (D*), and pseudodiffusion component fraction (f) were also measured. Interobserver agreement was checked and univariate and multivariate logistic regressions were used for screening the risk factors. Receiver operating characteristics (ROC) curve analyses were performed to evaluate the diagnostic performance. Results Features significantly related to MVI of HCC at univariate analysis were reduced ADC (odds ratio, 0.341; 95% CI, 0.211-0.552; p < 0.001), D (odds ratio, 0.141; 95% CI, 0.067-0.299; p < 0.001), and irregular circumferential enhancement (odds ratio, 9.908; 95% CI, 3.776-25.996; p < 0.001). At multivariate analysis, only D value (odds ratio, 0.096; 95% CI, 0.025-0.364; p < 0.001) was the independent risk factor for MVI of HCC. The mean D value for MVI of HCC showed an area under ROC curves of 0.815 (95% CI, 0.740-0.877). Conclusion IVIM model-derived D value is superior to ADC measured with mono-exponential model for evaluating the MVI of HCC. Among MR imaging features, tumor margin, enhancement pattern, tumor capsule, and peritumoral enhancement were not predictive for MVI.
C1 [Wei, Yi; Huang, Zixing; Tang, Hehan; Deng, Liping; Yuan, Yuan; Song, Bin] Sichuan Univ, West China Hosp, Dept Radiol, Chengdu 610041, Sichuan, Peoples R China.
   [Li, Jiaxing] Sichuan Univ, West China Hosp, Dept Liver Surg, Chengdu, Sichuan, Peoples R China.
   [Wu, Dongbo] Sichuan Univ, West China Hosp, Ctr Infect Dis, Chengdu, Sichuan, Peoples R China.
   [Wei, Xiaocheng] GE Healthcare China, Beijing, Peoples R China.
RP Song, B (corresponding author), Sichuan Univ, West China Hosp, Dept Radiol, Chengdu 610041, Sichuan, Peoples R China.
EM songlab_radiology@163.com
RI Song, Bin/AAD-3670-2020
OI Song, Bin/0000-0002-7269-2101; Huang, Zixing/0000-0001-7967-5948
FU Research Grant of National Nature Science Foundation of China and
   ScienceNational Natural Science Foundation of China (NSFC) [81471658];
   Technology Support Program of Sichuan Province [2017SZ0003]; Science and
   Technology Support Program of Sichuan Province [2017SZ0185]
FX This study was funded by Research Grant of National Nature Science
   Foundation of China and Science (Grant number 81471658) and Technology
   Support Program of Sichuan Province (Grant number 2017SZ0003) and
   Science and Technology Support Program of Sichuan Province (Grant number
   2017SZ0185).
CR Amin MA, 2017, GASTROENTEROL INSIGH, V8, DOI 10.4081/gi.2017.6914
   An C, 2018, IMAGING FEATURES REL, DOI [10.1007/s00261-018-1758-y, DOI 10.1007/S00261-018-1758-Y]
   Cho ES, 2015, KOREAN J RADIOL, V16, P449, DOI 10.3348/kjr.2015.16.3.449
   Choi IY, 2017, J MAGN RESON IMAGING, V45, P1589, DOI 10.1002/jmri.25492
   Chou CT, 2014, AM J ROENTGENOL, V203, pW253, DOI 10.2214/AJR.13.10595
   Forner A, 2012, LANCET, V379, P1245, DOI 10.1016/S0140-6736(11)61347-0
   Hirokawa F, 2016, SURG ONCOL, V25, P24, DOI 10.1016/j.suronc.2015.12.002
   Hirokawa F, 2014, HEPATOL RES, V44, P846, DOI 10.1111/hepr.12196
   Iima M, 2016, RADIOLOGY, V278, P13, DOI 10.1148/radiol.2015150244
   Jerjir N, 2017, BRIT J RADIOL, V90, DOI 10.1259/bjr.20170007
   Jerome NP, 2016, PHYS MED BIOL, V61, pN667, DOI 10.1088/1361-6560/61/24/N667
   Jiang HY, 2018, WORLD J GASTROENTERO, V24, P2348, DOI 10.3748/wjg.v24.i22.2348
   Joo I, 2014, RADIOLOGY, V272, P417, DOI 10.1148/radiol.14131165
   Klauss M, 2016, EUR J RADIOL, V85, P1289, DOI 10.1016/j.ejrad.2016.04.011
   Kudo M, 2017, LIVER CANCER, V6, P16, DOI 10.1159/000449343
   Lee Y, 2015, RADIOLOGY, V274, P405, DOI 10.1148/radiol.14140759
   Li HX, 2018, EUR J RADIOL, V105, P65, DOI 10.1016/j.ejrad.2018.05.032
   Lim C, 2019, HPB, V21, P739, DOI 10.1016/j.hpb.2018.10.007
   Marzi S, 2017, EUR J RADIOL, V92, P93, DOI 10.1016/j.ejrad.2017.05.002
   Matsui O, 2011, ABDOM IMAGING, V36, P264, DOI 10.1007/s00261-011-9685-1
   Meeus EM, 2018, J MAGN RESON IMAGING, V47, P1475, DOI 10.1002/jmri.25901
   Murtz P, 2018, EUR RADIOL, V28, P4418, DOI 10.1007/s00330-018-5401-7
   Nougaret S, 2016, RADIOLOGY, V280, P446, DOI 10.1148/radiol.2016150702
   Pawlik TM, 2007, ANN SURG, V245, P435, DOI 10.1097/01.sla.0000250420.73854.ad
   Rubio ER, 2010, CIR ESPAN, V87, P133, DOI 10.1016/j.ciresp.2009.11.026
   Reginelli A, 2018, FUTURE ONCOL, V14, P2985, DOI [10.2217/fon-2018-0175, 10.2217/fon-2017-0687]
   Renzulli M, 2016, RADIOLOGY, V279, P432, DOI 10.1148/radiol.2015150998
   Rodriguez-Peralvarez M, 2013, ANN SURG ONCOL, V20, P325, DOI 10.1245/s10434-012-2513-1
   Shen NX, 2016, J MAGN RESON IMAGING, V44, P620, DOI 10.1002/jmri.25191
   Shirota N, 2016, CANCER IMAGING, V16, DOI 10.1186/s40644-016-0059-3
   Song XL, 2016, WORLD J GASTROENTERO, V22, P5520, DOI 10.3748/wjg.v22.i24.5520
   Suo ST, 2015, J MAGN RESON IMAGING, V42, P362, DOI 10.1002/jmri.24799
   Torre LA, 2015, CA-CANCER J CLIN, V65, P87, DOI 10.3322/caac.21262
   Unal E, 2016, DIAGN INTERV RADIOL, V22, P125, DOI 10.5152/dir.2015.15125
   Valerio M, 2016, EUR J RADIOL, V85, P790, DOI 10.1016/j.ejrad.2016.01.006
   Wang WT, 2018, RADIOLOGY, V286, P571, DOI 10.1148/radiol.2017170515
   Wei Y, 2019, EUR RADIOL, V29, P535, DOI 10.1007/s00330-018-5638-1
   Witjes CDM, 2012, J MAGN RESON IMAGING, V36, P641, DOI 10.1002/jmri.23681
   Woo S, 2014, RADIOLOGY, V270, P758, DOI 10.1148/radiol.13130444
   Xu PJ, 2014, J GASTROEN HEPATOL, V29, P330, DOI 10.1111/jgh.12358
   Yaprak O, 2018, WORLD J GASTRO ONCOL, V10, P336, DOI 10.4251/wjgo.v10.i10.336
   Yuan SX, 2012, HEPATOLOGY, V56, P2231, DOI 10.1002/hep.25895
NR 42
TC 35
Z9 39
U1 1
U2 10
PU SPRINGER
PI NEW YORK
PA 233 SPRING ST, NEW YORK, NY 10013 USA
SN 0938-7994
EI 1432-1084
J9 EUR RADIOL
JI Eur. Radiol.
PD OCT
PY 2019
VL 29
IS 10
BP 5403
EP 5414
DI 10.1007/s00330-019-06088-w
PG 12
WC Radiology, Nuclear Medicine & Medical Imaging
WE Science Citation Index Expanded (SCI-EXPANDED)
SC Radiology, Nuclear Medicine & Medical Imaging
GA IU6LD
UT WOS:000483696900031
PM 30877465
DA 2022-05-02
ER

PT J
AU Cai, BB
   Shi, KQ
   Li, P
   Chen, BC
   Shi, L
   Johnson, PJ
   Lai, P
   Toyoda, H
   Zhou, MT
AF Cai, Bin-Bin
   Shi, Ke-Qing
   Li, Peng
   Chen, Bi-Cheng
   Shi, Liang
   Johnson, Philip J.
   Lai, Paul
   Toyoda, Hidenori
   Zhou, Meng-Tao
TI A nomogram integrating hepatic reserve and tumor characteristics for
   hepatocellular carcinoma following curative liver resection
SO CLINICA CHIMICA ACTA
LA English
DT Article
DE Hepatocellular carcinoma; Nomogram; Time-dependent receiver operating;
   characteristics; Prognostic prediction
ID ALBUMIN-BILIRUBIN GRADE; MICROVASCULAR INVASION; CIRRHOTIC-PATIENTS;
   STAGING SYSTEMS; CHILD-PUGH; PREDICTION; SORAFENIB; CANCER; SCORE;
   CHEMOEMBOLIZATION
AB Background: Because of the mutual influence of liver dysfunction and malignancy, overall survival (OS) is a composite clinical endpoint in hepatocellular carcinoma (HCC). We developed a nomogram integrating albumin bilirubin (ALBI) grade, a new index of hepatic reserve, and tumor characteristics of HCC for predicting OS following curative liver resection.
   Methods: The nomogram was built to estimate the probabilities of 1, 3, and 5-y OS based on training cohort of 709 HCC, which was validated in an international independent dataset. The prognostic value of the nomogram was determined by concordance index (C-index), time-dependent receiver operating characteristics (tdROC), and decision curves, comparing with ALBI grade alone, the Cancer of the Liver Italian Program (CLIP), the Barcelona Clinic Liver Cancer (BCLC), and Okuda staging systems.
   Results: Independent factors derived from multivariable Cox analysis of the training cohort to predict OS were tumor grade, microvascular invasion, tumor size and ALBI grade which were assembled into nomogram. The calibration curves for probability of OS showed optimal agreement between nomogram-prediction and actual observation, which was tested in validation cohort. The C-index, tdROC and decision curves showed the nomogram was superior to CLIP, ALBI grade, BCLC and Okuda. The patients could also be stratified into low, intermediate risk, and high risk of the mortality by the normogram in both development and validation cohorts.
   Conclusions: The nomogram integrating hepatic reserve and tumor characteristics provided a highly accurate estimation of OS in patients with HCC after curative liver resection, contributing to assess patient prognosis.
C1 [Cai, Bin-Bin; Shi, Ke-Qing; Chen, Bi-Cheng; Zhou, Meng-Tao] Wenzhou Med Univ, Affiliated Hosp 1, Key Lab Diag & Treatment Severe Hepatopancreat Di, Wenzhou, Peoples R China.
   [Shi, Ke-Qing; Zhou, Meng-Tao] Wenzhou Med Univ, Affiliated Hosp 1, Precis Med Ctr Lab, Wenzhou, Peoples R China.
   [Li, Peng] Wenzhou Med Univ, Affiliated Hosp 1, Dept Pathol, Wenzhou, Peoples R China.
   [Shi, Liang] Wenzhou Med Univ, Affiliated Hosp 1, Dept Lab Med, Wenzhou, Peoples R China.
   [Johnson, Philip J.] Univ Liverpool, Dept Clin Canc Med, Inst Translat Med, Liverpool, Merseyside, England.
   [Lai, Paul] Chinese Univ Hong Kong, Prince Wales Hosp, Hong Kong, Hong Kong, Peoples R China.
   [Toyoda, Hidenori] Ogaki Municipal Hosp, Ogaki, Gifu, Japan.
RP Zhou, MT (corresponding author), Wenzhou Med Univ, Affiliated Hosp 1, Med Ctr Lab, Hepatobiliary & Pancreat Surg Lab, Wenzhou, Peoples R China.; Zhou, MT (corresponding author), Wenzhou Med Univ, Affiliated Hosp 1, Dept Hepatobiliary Surg, Wenzhou, Peoples R China.
EM zhoumengtao@wmu.edu.cn
RI Lai, Paul BS/K-8556-2015
OI Lai, Paul BS/0000-0002-9469-6728; Zhou, Mengtao/0000-0002-2455-250X
FU Natural Science Foundation of Zhejiang ProvinceNatural Science
   Foundation of Zhejiang Province [LY16H160047]; Provinces and Ministries
   Co-Contribution of Zhejiang, China [wkj-zj-1706]; Project of New Century
   551 Talent Nurturing in Wenzhou; Natural Science Foundation of
   ChinaNational Natural Science Foundation of China (NSFC) [81501823];
   Zhejiang Provincial Natural Science Foundation of ChinaNatural Science
   Foundation of Zhejiang Province [LY18H160049, LY17H200005]; medical
   scientific research of Zhejiang Province, Wenzhou municipal Science and
   Technology Bureau [Y20160077, Y20160071]
FX This work was supported by grants from Natural Science Foundation of
   Zhejiang Province (LY16H160047), Provinces and Ministries
   Co-Contribution of Zhejiang, China (No. wkj-zj-1706), Project of New
   Century 551 Talent Nurturing in Wenzhou, the Natural Science Foundation
   of China (81501823), Zhejiang Provincial Natural Science Foundation of
   China (LY18H160049 and LY17H200005), The medical scientific research of
   Zhejiang Province, Wenzhou municipal Science and Technology Bureau
   (Y20160077 and Y20160071).
CR Andersen JB, 2015, GASTROENTEROLOGY, V148, P707, DOI 10.1053/j.gastro.2015.02.039
   Balachandran VP, 2015, LANCET ONCOL, V16, pE173, DOI 10.1016/S1470-2045(14)71116-7
   Blanche P, 2013, STAT MED, V32, P5381, DOI 10.1002/sim.5958
   Bruix J, 2016, GASTROENTEROLOGY, V150, P835, DOI 10.1053/j.gastro.2015.12.041
   Cai YJ, 2017, ALIMENT PHARM THER, V45, P1413, DOI 10.1111/apt.14046
   Chambless LE, 2006, STAT MED, V25, P3474, DOI 10.1002/sim.2299
   Chan AWH, 2017, J GASTROEN HEPATOL, V32, P221, DOI 10.1111/jgh.13457
   Chan AWH, 2016, J GASTROEN HEPATOL, V31, P1300, DOI 10.1111/jgh.13291
   Chen RC, 2017, CLIN CHIM ACTA, V468, P195, DOI 10.1016/j.cca.2017.03.005
   Cucchetti A, 2010, J HEPATOL, V52, P880, DOI 10.1016/j.jhep.2009.12.037
   Edeline J, 2016, LIVER INT, V36, P1821, DOI 10.1111/liv.13170
   Edge SB, 2010, ANN SURG ONCOL, V17, P1471, DOI 10.1245/s10434-010-0985-4
   Fomer A, 2014, NAT REV CLIN ONCOL, V11, P525, DOI 10.1038/nrclinonc.2014.122
   Forner A, 2012, LANCET, V379, P1245, DOI 10.1016/S0140-6736(11)61347-0
   Guglielmi A, 2008, AM J GASTROENTEROL, V103, P597, DOI 10.1111/j.1572-0241.2007.01604.x
   Hickey R, 2016, J VASC INTERV RADIOL, V27, P795, DOI 10.1016/j.jvir.2016.03.005
   Johnson PJ, 2015, J CLIN ONCOL, V33, P550, DOI 10.1200/JCO.2014.57.9151
   Kim BK, 2008, J SURG ONCOL, V97, P246, DOI 10.1002/jso.20953
   Kuo YH, 2017, J GASTROEN HEPATOL, V32, P1975, DOI 10.1111/jgh.13783
   Llovet JM, 1999, SEMIN LIVER DIS, V19, P329, DOI 10.1055/s-2007-1007122
   Llovet JM, 2015, NAT REV CLIN ONCOL, V12, P408, DOI [10.1038/nrclinonc.2015.103, 10.1038/nrclinonc.2015.121]
   Pawlik TM, 2005, LIVER TRANSPLANT, V11, P1086, DOI 10.1002/lt.20472
   Pinato DJ, 2017, ALIMENT PHARM THER, V45, P714, DOI 10.1111/apt.13904
   Pinato DJ, 2017, J HEPATOL, V66, P338, DOI 10.1016/j.jhep.2016.09.008
   Shao YY, 2016, J GASTROEN HEPATOL, V31, P1336, DOI 10.1111/jgh.13312
   Shi KQ, 2017, J GASTROEN HEPATOL, V32, P497, DOI 10.1111/jgh.13502
   Testa R, 2003, ALIMENT PHARM THER, V17, P1563, DOI 10.1046/j.1365-2036.2003.01647.x
   Ueno S, 2001, HEPATOLOGY, V34, P529, DOI 10.1053/jhep.2001.27219
   Vickers AJ, 2006, MED DECIS MAKING, V26, P565, DOI 10.1177/0272989X06295361
   Voskoboynik M, 2014, J CLIN ONCOL, V32, P3198, DOI 10.1200/JCO.2014.55.8031
   Waked I, 2017, BRIT J CANCER, V116, P448, DOI 10.1038/bjc.2016.423
   Wang YY, 2016, BRIT J SURG, V103, P725, DOI 10.1002/bjs.10095
   Zucman-Rossi J, 2015, GASTROENTEROLOGY, V149, P1226, DOI 10.1053/j.gastro.2015.05.061
NR 33
TC 8
Z9 8
U1 0
U2 3
PU ELSEVIER
PI AMSTERDAM
PA RADARWEG 29, 1043 NX AMSTERDAM, NETHERLANDS
SN 0009-8981
EI 1873-3492
J9 CLIN CHIM ACTA
JI Clin. Chim. Acta
PD OCT
PY 2018
VL 485
BP 187
EP 194
DI 10.1016/j.cca.2018.06.020
PG 8
WC Medical Laboratory Technology
WE Science Citation Index Expanded (SCI-EXPANDED)
SC Medical Laboratory Technology
GA GX7JY
UT WOS:000447946700030
PM 29908940
DA 2022-05-02
ER

PT J
AU Testino, G
   Leone, S
   Borro, P
AF Testino, Gianni
   Leone, Silvia
   Borro, Paolo
TI Alcohol and hepatocellular carcinoma: A review and a point of view
SO WORLD JOURNAL OF GASTROENTEROLOGY
LA English
DT Article
DE Alcohol; Alcoholic liver disease; Hepatocellular carcinoma; Percutaneous
   ablation
ID CONTRAST-ENHANCED ULTRASOUND; FOCAL LIVER-LESIONS; RADIOFREQUENCY
   THERMAL ABLATION; PERCUTANEOUS ETHANOL INJECTION; SURGICAL RESECTION;
   RISK-FACTORS; MICROVASCULAR INVASION; CUMULATIVE CARCINOGEN; NATIONWIDE
   SURVEY; DNA-DAMAGE
AB It is well recognized that one cause of chronic liver disease and hepatocellular carcinoma (HCC) is alcohol consumption. Research in Italy and the United States concludes that the most common cause of HCC (responsible for 32% to 45% of HCC) is alcohol. It has recently been shown that a significant relationship between alcohol intake, metabolic changes, and hepatitis virus infection does exist. Alcohol may be a factor in the development of HCC via direct (genotoxic) and indirect mechanisms (cirrhosis). There is only one way of diagnosing HCC, which is early identification through surveillance, when curative treatments become possible. After stopping alcohol intake the risk of liver cancer decreases by 6% to 7% a year, and an estimated time period of 23 years is also needed. Therefore, surveillance is also important in former drinkers and, in our opinion, independently from the presence of compensated cirrhosis. In cases of very early stage (VES) and early stage with portal hypertension, liver transplantation is the optimal option; and in cases of associated disease, percutaneous ethanol injections, radiofrequency and microwave ablation are the ideal treatments. Despite the possibility of detecting microvascular invasion with HR, several studies and some randomized controlled trials revealed that overall survival and DSF rates in patients with VES HCC are much the same after ablation and HR. Therefore, ablation can be regarded as a firstline choice for patients with VES HCC. It is important to emphasize that the choice of treatment should be weighed carefully in the context of a multidisciplinary cancer team. (C) 2014 Baishideng Publishing Group Inc. All rights reserved.
C1 [Testino, Gianni; Borro, Paolo] IRCCS AOU San Martino Natl Inst Canc Res IST, Dept Gen Internal & Specialist Med, Alcohol Unit, Ctr Alcol Reg Reg Liguria, I-16100 Genoa, Italy.
   [Leone, Silvia] Univ Genoa, Clin Pharmacol & Toxicol Unit, Dept Internal Med, I-16100 Genoa, Italy.
RP Testino, G (corresponding author), IRCCS AOU San Martino Natl Inst Canc Res IST, Dept Gen Internal & Specialist Med, Alcohol Unit, Ctr Alcol Reg Reg Liguria, Padiglione 10,Piazzale R Benzi 10, I-16132 Genoa, Italy.
EM gianni.testino@hsanmartino.it
RI Borro, Paolo/AAE-1487-2019
CR Barreiros AP, 2012, J HEPATOL, V57, P930, DOI 10.1016/j.jhep.2012.04.018
   Barreto SG, 2013, ANZ J SURG, V83, P331, DOI 10.1111/j.1445-2197.2012.06196.x
   Bellentani S, 1997, GUT, V41, P845, DOI 10.1136/gut.41.6.845
   Boozari B, 2011, DIGEST LIVER DIS, V43, P484, DOI 10.1016/j.dld.2011.01.001
   Borro P, 2013, AM J GASTROENTEROL, V108, P1811, DOI 10.1038/ajg.2013.296
   Borro P, 2013, LIVER INT, V33, P1609, DOI 10.1111/liv.12289
   Bruix J, 2001, J HEPATOL, V35, P421, DOI 10.1016/S0168-8278(01)00130-1
   Bruix J, 2011, HEPATOLOGY, V53, P1020, DOI 10.1002/hep.24199
   Chen MS, 2006, ANN SURG, V243, P321, DOI 10.1097/01.sla.0000201480.65519.b8
   Cho YK, 2010, HEPATOLOGY, V51, P1284, DOI 10.1002/hep.23466
   Colombo M, 2013, EUR J GASTROEN HEPAT, V25, P639, DOI 10.1097/MEG.0b013e32835e33bb
   Crawford JM, 2012, CLIN LIVER DIS, V16, P699, DOI 10.1016/j.cld.2012.08.004
   Cucchetti A, 2013, WORLD J GASTROENTERO, V19, P4106, DOI 10.3748/wjg.v19.i26.4106
   Della Corte C, 2012, SEMIN ONCOL, V39, P384, DOI 10.1053/j.seminoncol.2012.05.002
   Di Tommaso L, 2009, J HEPATOL, V50, P746, DOI 10.1016/j.jhep.2008.11.014
   Dietrich CF, 2004, GUT, V53, P401, DOI 10.1136/gut.2003.026260
   Donato F, 2002, AM J EPIDEMIOL, V155, P323, DOI 10.1093/aje/155.4.323
   Eiro N, 2014, HEPATOL RES, V44, P769, DOI 10.1111/hepr.12180
   Farazi PA, 2006, NAT REV CANCER, V6, P674, DOI 10.1038/nrc1934
   Forner A, 2012, LANCET, V379, P1245, DOI 10.1016/S0140-6736(11)61347-0
   French SW, 2010, WORLD J GASTROENTERO, V16, P1344, DOI 10.3748/wjg.v16.i11.1344
   Friedrich-Rust M, 2013, LIVER INT, V33, P739, DOI 10.1111/liv.12115
   Fuks D, 2012, HEPATOLOGY, V55, P132, DOI 10.1002/hep.24680
   Genco C, 2013, EXPERT REV ANTICANC, V13, P469, DOI [10.1586/ERA.13.21, 10.1586/era.13.21]
   Grewal P, 2012, CLIN LIVER DIS, V16, P839, DOI 10.1016/j.cld.2012.08.011
   Groeschl RT, 2013, ANN SURG ONCOL, V20, P3591, DOI 10.1245/s10434-013-3031-5
   Grosse Y, 2009, LANCET ONCOL, V10, P13, DOI 10.1016/S1470-2045(08)70286-9
   Grossi S, 2008, EUR J GASTROEN HEPAT, V20, P22, DOI 10.1097/MEG.0b013e3282f163fe
   Gu JW, 2005, CANCER-AM CANCER SOC, V103, P422, DOI 10.1002/cncr.20781
   Hassan MM, 2002, HEPATOLOGY, V36, P1206, DOI 10.1053/jhep.2002.36780
   Heckley GA, 2011, BMC CANCER, V11, DOI 10.1186/1471-2407-11-446
   Hoare M, 2010, J HEPATOL, V53, P950, DOI 10.1016/j.jhep.2010.06.009
   Huang GT, 2005, ANN SURG, V242, P36, DOI 10.1097/01.sla.0000167925.90380.fe
   IARC, 2012, IARC MONOGRAPHS EVAL, V100A, P377
   Ikai I, 2004, CANCER-AM CANCER SOC, V101, P796, DOI 10.1002/cncr.20426
   Jang JY, 2013, CLIN MOL HEPATOL, V19, P1, DOI 10.3350/cmh.2013.19.1.1
   KANAI T, 1987, CANCER, V60, P810, DOI 10.1002/1097-0142(19870815)60:4<810::AID-CNCR2820600417>3.0.CO;2-1
   Kojiro M, 2005, BEST PRACT RES CL GA, V19, P39, DOI 10.1016/j.bpg.2004.10.007
   Lachenmeier DW, 2008, FOOD CHEM TOXICOL, V46, P2903, DOI 10.1016/j.fct.2008.05.034
   Lambert MP, 2011, J HEPATOL, V54, P705, DOI 10.1016/j.jhep.2010.07.027
   Le M, 2012, AM SURGEON, V78, P1091
   Lee CH, 2008, INT J CANCER, V122, P1347, DOI 10.1002/ijc.23264
   Lencioni R, 2012, RADIOLOGY, V262, P43, DOI 10.1148/radiol.11110144
   Lin SM, 2005, GUT, V54, P1151, DOI 10.1136/gut.2004.045203
   Livraghi T, 2010, J SURG ONCOL, V102, P868, DOI 10.1002/jso.21733
   Lok AS, 2011, GASTROENTEROLOGY, V140, P840, DOI 10.1053/j.gastro.2010.11.050
   Lu Ming-de, 2006, Zhonghua Yi Xue Za Zhi, V86, P801
   Machida K, 2010, GASTROENT RES PRACT, V2010, DOI 10.1155/2010/518674
   Maeda T, 2000, HEPATO-GASTROENTEROL, V47, P1063
   Mancebo A, 2013, CLIN GASTROENTEROL H, V11, P95, DOI 10.1016/j.cgh.2012.09.007
   Mathurin P, 2012, J HEPATOL, V56, pS39, DOI 10.1016/S0168-8278(12)60005-1
   Mato JM, 2011, ALCOHOL CLIN EXP RES, V35, P811, DOI 10.1111/j.1530-0277.2010.01404.x
   Matsuhashi T, 1996, INTERNAL MED, V35, P443, DOI 10.2169/internalmedicine.35.443
   Morgan TR, 2004, GASTROENTEROLOGY, V127, pS87, DOI 10.1053/j.gastro.2004.09.020
   Nahon P, 2009, HEPATOLOGY, V50, P1484, DOI 10.1002/hep.23187
   O'Shea RS, 2010, HEPATOLOGY, V51, P307, DOI 10.1002/hep.23258
   Pavanello S, 2011, INT J CANCER, V129, P983, DOI 10.1002/ijc.25999
   Perlemuter G, 2003, J HEPATOL, V39, P1020, DOI 10.1016/S0168-8278(03)00414-8
   Persson EC, 2013, CANCER EPIDEM BIOMAR, V22, P415, DOI 10.1158/1055-9965.EPI-12-1169
   Poschl G, 2004, ALCOHOL ALCOHOLISM, V39, P155, DOI 10.1093/alcalc/agh057
   Raynard B, 2002, HEPATOLOGY, V35, P635, DOI 10.1053/jhep.2002.31782
   Rehm J, 2010, ADDICTION, V105, P817, DOI 10.1111/j.1360-0443.2010.02899.x
   Riehle KJ, 2011, J GASTROEN HEPATOL, V26, P203, DOI 10.1111/j.1440-1746.2010.06539.x
   de Lope CR, 2012, J HEPATOL, V56, pS75, DOI 10.1016/S0168-8278(12)60009-9
   Roskams T, 2003, AM J PATHOL, V163, P1301, DOI 10.1016/S0002-9440(10)63489-X
   Safdar K, 2004, SEMIN LIVER DIS, V24, P305, DOI 10.1055/s-2004-832942
   Sala M, 2004, LIVER TRANSPLANT, V10, P1294, DOI 10.1002/lt.20202
   Salaspuro M, 2009, ADDICTION, V104, P551, DOI 10.1111/j.1360-0443.2009.02546.x
   Salaspuro M, 2009, SCAND J GASTROENTERO, V44, P912, DOI 10.1080/00365520902912563
   Santi V, 2010, J HEPATOL, V53, P291, DOI 10.1016/j.jhep.2010.03.010
   Sanyal AJ, 2010, ONCOLOGIST, V15, P14, DOI 10.1634/theoncologist.2010-S4-14
   Sasaki Y, 1996, SURGERY, V119, P252, DOI 10.1016/S0039-6060(96)80110-3
   Schutze M, 2011, BMJ-BRIT MED J, V342, DOI 10.1136/bmj.d1584
   Secretan B, 2009, LANCET ONCOL, V10, P1033, DOI 10.1016/S1470-2045(09)70326-2
   Seitz HK, 2007, ALCOHOL RES HEALTH, V30, P38
   Seitz HK, 2007, NAT REV CANCER, V7, P599, DOI 10.1038/nrc2191
   Seitz HK, 2004, INT J CANCER, V108, P483, DOI 10.1002/ijc.11600
   Sherman DIN, 2002, ETHANOL LIVER
   Sheron N, 2011, LANCET, V377, P1297, DOI 10.1016/S0140-6736(11)60022-6
   SINGH NP, 1988, EXP CELL RES, V175, P184, DOI 10.1016/0014-4827(88)90265-0
   Stickel F, 2012, GUT, V61, P150, DOI 10.1136/gutjnl-2011-301239
   Strobel D, 2008, ULTRASCHALL MED, V29, P499, DOI 10.1055/s-2008-1027806
   Sumie S, 2008, ANN SURG ONCOL, V15, P1375, DOI 10.1245/s10434-008-9846-9
   Testino G, 2013, J Med Life, V6, P161
   Testino G, 2012, EUR REV MED PHARMACO, V16, P512
   Testino G, 2008, HEPATO-GASTROENTEROL, V55, P371
   Testino G, 2013, WORLD J HEPATOL, V5, P521, DOI 10.4254/wjh.v5.i10.521
   Testino Gianni, 2011, Maedica (Bucur), V6, P313
   Testino G, 2010, WORLD J GASTRO ONCOL, V2, P322, DOI 10.4251/wjgo.v2.i8.322
   Tokushige K, 2011, J GASTROENTEROL, V46, P1230, DOI 10.1007/s00535-011-0431-9
   Tremosini S, 2010, DIGEST LIVER DIS, V42, pS242, DOI 10.1016/S1590-8658(10)60512-9
   Trillaud H, 2009, WORLD J GASTROENTERO, V15, P3748, DOI 10.3748/wjg.15.3748
   Velazquez RF, 2003, HEPATOLOGY, V37, P520, DOI 10.1053/jhep.2003.50093
   Veltri A, 2006, EUR RADIOL, V16, P661, DOI 10.1007/s00330-005-0029-9
   Vilana R, 2010, HEPATOLOGY, V51, P2020, DOI 10.1002/hep.23600
   Welzel TM, 2013, AM J GASTROENTEROL, V108, P1314, DOI 10.1038/ajg.2013.160
   Zhan Ping, 2013, Hepatobiliary Surg Nutr, V2, P148, DOI 10.3978/j.issn.2304-3881.2013.06.06
NR 97
TC 71
Z9 73
U1 0
U2 6
PU BAISHIDENG PUBLISHING GROUP INC
PI PLEASANTON
PA 8226 REGENCY DR, PLEASANTON, CA 94588 USA
SN 1007-9327
EI 2219-2840
J9 WORLD J GASTROENTERO
JI World J. Gastroenterol.
PD NOV 21
PY 2014
VL 20
IS 43
BP 15943
EP 15954
DI 10.3748/wjg.v20.i43.15943
PG 12
WC Gastroenterology & Hepatology
WE Science Citation Index Expanded (SCI-EXPANDED)
SC Gastroenterology & Hepatology
GA AW1LI
UT WOS:000346050500001
PM 25473148
OA hybrid, Green Published
DA 2022-05-02
ER

PT J
AU Schlichtemeier, SM
   Pang, TC
   Williams, NE
   Gill, AJ
   Smith, RC
   Samra, JS
   Lam, VWT
   Hollands, M
   Richardson, AJ
   Pleass, HC
   Nozawa, S
   Albania, M
   Hugh, TJ
AF Schlichtemeier, S. M.
   Pang, T. C.
   Williams, N. E.
   Gill, A. J.
   Smith, R. C.
   Samra, J. S.
   Lam, V. W. T.
   Hollands, M.
   Richardson, A. J.
   Pleass, H. C.
   Nozawa, S.
   Albania, M.
   Hugh, T. J.
TI A pre-operative clinical model to predict microvascular invasion and
   long-term outcome after resection of hepatocellular cancer: The
   Australian experience
SO EJSO
LA English
DT Article
DE Microvascular invasion; Hepatocellular cancer; Liver resection
ID HEPATIC RESECTION; PROGNOSTIC-FACTORS; MULTIVARIATE-ANALYSIS;
   NONCIRRHOTIC LIVER; SURGICAL RESECTION; VENOUS INVASION; RISK-FACTORS;
   TUMOR SIZE; 10 CM; CARCINOMA
AB Background: Hepatocellular cancer (HCC) is a leading cause of mortality worldwide. Liver resection or transplantation offer the best chance of long-term survival.
   The aim of this study was to perform a survival and prognostic factor analysis on patients who underwent resection of HCC at two major tertiary referral hospitals, and to investigate a pre-operative prediction model for microvascular invasion (MVI).
   Methods: Clinico-pathological and survival data were collected from all patients who underwent liver resection for HCC at two tertiary referral centres (Royal North Shore/North Shore Private Hospitals and Westmead Hospital) from 1998 to 2012. An overall and disease free survival analysis was performed and a predictive model for MVI identified.
[truncated: 3,049,903 more chars]
