# Supplementary material for: Global research status and frontiers on microvascular invasion of hepatocellular carcinoma: A bibliometric and visualized analysis
Source: Front Oncol. 2022 Dec 14;12:1037145. doi: 10.3389/fonc.2022.1037145 (PMC9795233; doi:10.3389/fonc.2022.1037145)
Supplement: Supplementary file 1 [file DataSheet_1.zip › data4/download2012u3pt1.txt]

PT J
AU Witjes, CDM
   Polak, WG
   Verhoef, C
   Eskens, FALM
   Dwarkasing, RS
   Verheij, J
   de Man, RA
   Ijzermans, JNM
AF Witjes, Caroline D. M.
   Polak, Wojciech G.
   Verhoef, Cornelis
   Eskens, Ferry A. L. M.
   Dwarkasing, Roy S.
   Verheij, Joanne
   de Man, Robert A.
   Ijzermans, Jan N. M.
TI Increased Alpha-Fetoprotein Serum Level is Predictive for Survival and
   Recurrence of Hepatocellular Carcinoma in Non-Cirrhotic Livers
SO DIGESTIVE SURGERY
LA English
DT Article
DE Hepatocellular carcinoma; Liver; Non-cirrhotic liver; Survival;
   Non-viral factors; Risk factors
ID RISING INCIDENCE; RESECTION; TRANSPLANTATION; HEPATITIS
AB Background: Hepatocellular carcinoma (HCC) may be diagnosed in the absence of cirrhosis. However, little is known about prognostic factors for the survival of HCC patients with a non-cirrhotic liver in the absence of well-established risk factors. Method: Survival rates and risk factors for survival and recurrence were analysed in all patients diagnosed between 2000 and 2010 with HCC in a non-cirrhotic liver and in the absence of well-established risk factors. Results: Ninety-four patients were analysed. Treatment with curative intent consisted of surgical resection in 43 patients (46%) and radiofrequency ablation in 4 patients (4%). In patients treated with curative intent and alive 30 days after treatment (n = 40), 1- and 5-year overall survival rates were 95 and 51%, respectively. Patients with a high preoperative alpha-fetoprotein (AFP) serum level, the presence of microvascular invasion in the resected specimen, a complicated postoperative course and a major resection, due to a greater tumour volume, had a significantly worse outcome and a higher recurrence rate. In multivariate analysis, a high AFP serum level at presentation was significantly associated with recurrence and a worse survival. Conclusion: HCC presenting in a non-cirrhotic liver in the absence of well-established risk factors has a poor prognosis. Increased AFP serum levels are significantly associated with clinical outcome. Copyright (c) 2013 S. Karger AG, Basel
C1 [Witjes, Caroline D. M.; Polak, Wojciech G.; Ijzermans, Jan N. M.] Erasmus Univ, Med Ctr, Dept Surg, Div Hepatobiliary & Transplantat Surg, NL-3000 CA Rotterdam, Netherlands.
   [Verhoef, Cornelis] Erasmus Univ, Med Ctr, Dept Surg, Div Surg Oncol, NL-3000 CA Rotterdam, Netherlands.
   [Eskens, Ferry A. L. M.] Erasmus Univ, Med Ctr, Dept Med Oncol, NL-3000 CA Rotterdam, Netherlands.
   [Dwarkasing, Roy S.] Erasmus Univ, Med Ctr, Dept Radiol, NL-3000 CA Rotterdam, Netherlands.
   [Verheij, Joanne] Erasmus Univ, Med Ctr, Dept Pathol, NL-3000 CA Rotterdam, Netherlands.
   [de Man, Robert A.] Erasmus Univ, Med Ctr, Dept Gastroenterol & Hepatol, NL-3000 CA Rotterdam, Netherlands.
RP Witjes, CDM (corresponding author), Erasmus Univ, Med Ctr, Dept Surg, Div Hepatobiliary & Transplantat Surg, POB 2040, NL-3000 CA Rotterdam, Netherlands.
EM c.witjes@erasmusmc.nl
RI Dwarkasing, Roy/AAR-6825-2021; Verhoef, Cornelis/ABD-3648-2020
OI Verhoef, Cornelis/0000-0001-9980-8613; Polak,
   Wojciech/0000-0002-3096-4893; Verheij, Joanne/0000-0003-1283-630X
CR Alkofer B, 2011, J VISC SURG, V148, P3, DOI 10.1016/j.jviscsurg.2010.12.012
   [Anonymous], HEALTHC US HOSP ADM
   Bruix J, 2011, HEPATOLOGY, V53, P1020, DOI 10.1002/hep.24199
   Deuffic S, 1998, LANCET, V351, P214, DOI 10.1016/S0140-6736(05)78179-4
   El-Serag HB, 1999, NEW ENGL J MED, V340, P745, DOI 10.1056/NEJM199903113401001
   Giannini EG, 2011, HEPATOLOGY, V1, P367
   Hung IFN, 2008, AM J GASTROENTEROL, V103, P1663, DOI 10.1111/j.1572-0241.2008.01872.x
   Kubicka S, 2000, LIVER, V20, P312, DOI 10.1034/j.1600-0676.2000.020004312.x
   Lang H, 2005, BRIT J SURG, V92, P198, DOI 10.1002/bjs.4763
   Lauwers GY, 2002, AM J SURG PATHOL, V26, P25, DOI 10.1097/00000478-200201000-00003
   Lubrano J, 2008, WORLD J SURG, V32, P104, DOI 10.1007/s00268-007-9291-0
   Mazzaferro V, 1996, NEW ENGL J MED, V334, P693, DOI 10.1056/NEJM199603143341104
   Mergental H, 2012, J HEPATOL, V57, P297, DOI 10.1016/j.jhep.2012.03.022
   Mergental H, 2010, TRANSPL INT, V23, P662, DOI 10.1111/j.1432-2277.2010.01076.x
   Nagasue N, 2001, BRIT J SURG, V88, P515, DOI 10.1046/j.1365-2168.2001.01732.x
   Nzeako UC, 1996, AM J CLIN PATHOL, V105, P65
   Smoot RL, 2011, BRIT J SURG, V98, P697, DOI 10.1002/bjs.7401
   TaylorRobinson SD, 1997, LANCET, V350, P1142, DOI 10.1016/S0140-6736(05)63789-0
   TREVISANI F, 1995, CANCER-AM CANCER SOC, V75, P2220, DOI 10.1002/1097-0142(19950501)75:9<2220::AID-CNCR2820750906>3.0.CO;2-4
   Trevisani F, 2010, DIGEST LIVER DIS, V42, P341, DOI 10.1016/j.dld.2009.09.002
   Van Roey G, 2000, EUR J GASTROEN HEPAT, V12, P61
   Verhoef C, 2004, DIGEST SURG, V21, P380, DOI 10.1159/000081882
   Witjes CDM, 2012, EUR J GASTROEN HEPAT, V24, P450, DOI 10.1097/MEG.0b013e32835030ce
   Wong N, 1999, AM J PATHOL, V154, P37, DOI 10.1016/S0002-9440(10)65248-0
NR 24
TC 22
Z9 23
U1 0
U2 6
PU KARGER
PI BASEL
PA ALLSCHWILERSTRASSE 10, CH-4009 BASEL, SWITZERLAND
SN 0253-4886
EI 1421-9883
J9 DIGEST SURG
JI Dig. Surg.
PY 2012
VL 29
IS 6
BP 522
EP 528
DI 10.1159/000348669
PG 7
WC Gastroenterology & Hepatology; Surgery
WE Science Citation Index Expanded (SCI-EXPANDED)
SC Gastroenterology & Hepatology; Surgery
GA 129YU
UT WOS:000317880700014
PM 23548745
OA Bronze
DA 2022-05-02
ER

PT J
AU Shim, JH
   Chung, YH
   Kim, JA
   Lee, D
   Kim, KM
   Lim, YS
   Lee, HC
   Lee, YS
   Yu, E
   Lee, YJ
AF Shim, Ju Hyun
   Chung, Young-Hwa
   Kim, Jeong A.
   Lee, Danbi
   Kim, Kang Mo
   Lim, Young-Suk
   Lee, Han Chu
   Lee, Yung Sang
   Yu, Eunsil
   Lee, Young Joo
TI Clinical Implications of Arrest-Defective Protein 1 Expression in
   Hepatocellular Carcinoma: A Novel Predictor of Microvascular Invasion
SO DIGESTIVE DISEASES
LA English
DT Article
DE Hepatocellular carcinoma; Arrest-defective protein 1; Liver resection;
   Microvascular invasion
ID HYPOXIA; CANCER; ACETYLTRANSFERASE; TUMORIGENESIS; ANGIOGENESIS;
   ACETYLATION; ARD1
AB Objective: The associations between arrest-defective protein 1 (ARD1) gene expression and the clinicopathological characteristics and clinical outcomes of 94 patients undergoing hepatectomy for hepatocellular carcinoma (HCC) were investigated. Methods: ARD1 mRNA levels in HCC and corresponding non-cancerous tissues were quantified by real-time PCR. The gene expression of the tumor relative to that in the non-tumor tissues was calculated using the 2(-Delta Delta CT) method. The subjects were classified into high expression (2(-Delta Delta CT) > 1, n = 38) and low expression (2(-Delta Delta CT) <= 1, n = 56) groups. Results: The HCCs did not differ from matched liver tissues in terms of ARD1 mRNA levels. The high expression group had more often microvascular invasion than the low expression group (32 vs. 14%; p = 0.045). The two groups did not differ significantly in terms of other patient or tumor variables. The median follow-up period was 92.1 months. The 5-year recurrence-free and overall survival rates were 34 and 76% for the high expression group, respectively, which were similar to the rates of the low expression group (46 vs. 73%, p = 0.98 and p = 0.52, respectively). Conclusions: Intratumoral ARD1 mRNA overexpression was involved in the microvascular invasion process in patients with HCC, although it did not associate strongly with postresectional outcomes. Copyright (C) 2012 S. Karger AG, Basel
C1 [Shim, Ju Hyun; Chung, Young-Hwa; Kim, Jeong A.; Lee, Danbi; Kim, Kang Mo; Lim, Young-Suk; Lee, Han Chu; Lee, Yung Sang] Univ Ulsan, Coll Med, Asan Med Ctr, Dept Internal Med, Seoul 138736, South Korea.
   [Yu, Eunsil] Univ Ulsan, Coll Med, Asan Med Ctr, Dept Pathol, Seoul 138736, South Korea.
   [Lee, Young Joo] Univ Ulsan, Coll Med, Asan Med Ctr, Dept Hepatobiliary Surg, Seoul 138736, South Korea.
RP Chung, YH (corresponding author), Univ Ulsan, Coll Med, Asan Med Ctr, Dept Internal Med, 388-1 Poongnap 2Dong, Seoul 138736, South Korea.
EM yhchung@amc.seoul.kr
OI Shim, Ju Hyun/0000-0002-7336-1371
FU Ministry of Health and Welfare, Republic of KoreaMinistry of Health &
   Welfare, Republic of Korea [A100529]
FX This work was supported by a grant from the Ministry of Health and
   Welfare, Republic of Korea (No. A100529).
CR Arnesen T, 2008, CURR CANCER DRUG TAR, V8, P545, DOI 10.2174/156800908786241113
   Bilton R, 2005, J BIOL CHEM, V280, P31132, DOI 10.1074/jbc.M504482200
   Bosch FX, 2004, GASTROENTEROLOGY, V127, pS5, DOI 10.1053/j.gastro.2004.09.011
   Brahimi-Horn C, 2005, CELL SIGNAL, V17, P1, DOI 10.1016/j.cellsig.2004.04.010
   Bruix J, 2011, HEPATOLOGY, V53, P1020, DOI 10.1002/hep.24199
   Carmeliet P, 2000, NATURE, V407, P249, DOI 10.1038/35025220
   di Bonzo LV, 2009, HISTOL HISTOPATHOL, V24, P1323, DOI 10.14670/HH-24.1323
   El-Serag HB, 2007, GASTROENTEROLOGY, V132, P2557, DOI 10.1053/j.gastro.2007.04.061
   Hanahan D, 1996, CELL, V86, P353, DOI 10.1016/S0092-8674(00)80108-7
   Hockel M, 2001, JNCI-J NATL CANCER I, V93, P266, DOI 10.1093/jnci/93.4.266
   Jeong JW, 2002, CELL, V111, P709, DOI 10.1016/S0092-8674(02)01085-1
   Jiang BH, 2010, AM J PATHOL, V177, P1095, DOI 10.2353/ajpath.2010.091178
   Kalvik TV, 2012, ONCOGENE IN PRESS
   Kim DY, 2012, LIVER CANCER, V1, P2, DOI 10.1159/000339016
   Kim KR, 2002, J MOL MED, V80, P703, DOI 10.1007/s00109-002-0380-0
   Kuo HP, 2010, AM J TRANSL RES, V2, P56
   Kuo HP, 2010, SCI SIGNAL, V3, DOI 10.1126/scisignal.2000590
   Livak KJ, 2001, METHODS, V25, P402, DOI 10.1006/meth.2001.1262
   Manalo DJ, 2005, BLOOD, V105, P659, DOI 10.1182/blood-2004-07-2958
   Midorikawa Y, 2002, JPN J CANCER RES, V93, P636, DOI 10.1111/j.1349-7006.2002.tb01301.x
   Polevoda B, 2003, J MOL BIOL, V325, P595, DOI 10.1016/S0022-2836(02)01269-X
   Yu M, 2009, ONCOL REP, V21, P909, DOI 10.3892/or_00000303
NR 22
TC 15
Z9 19
U1 0
U2 0
PU KARGER
PI BASEL
PA ALLSCHWILERSTRASSE 10, CH-4009 BASEL, SWITZERLAND
SN 0257-2753
J9 DIGEST DIS
JI Dig. Dis.
PY 2012
VL 30
IS 6
BP 603
EP 608
DI 10.1159/000343090
PG 6
WC Gastroenterology & Hepatology
WE Science Citation Index Expanded (SCI-EXPANDED)
SC Gastroenterology & Hepatology
GA 057OW
UT WOS:000312573900012
PM 23258102
DA 2022-05-02
ER

PT J
AU An, HJ
   Jang, JW
   Bae, SH
   Choi, JY
   Yoon, SK
   Lee, MA
   You, YK
   Kim, DG
   Jung, ES
AF An, Ho Jung
   Jang, Jeong Won
   Bae, Si Hyun
   Choi, Jong Young
   Yoon, Seung Kew
   Lee, Myung Ah
   You, Young Kyoung
   Kim, Dong Goo
   Jung, Eun Sun
TI Serum C-reactive protein is a useful biomarker for predicting outcomes
   after liver transplantation in patients with hepatocellular carcinoma
SO LIVER TRANSPLANTATION
LA English
DT Article
ID SURVIVAL; CANCER; RECURRENCE; EXPRESSION; PROGNOSIS
AB Liver transplantation (LT) is a curative modality for hepatocellular carcinoma (HCC), especially in patients with cirrhosis. However, there are still risks of recurrence. C-reactive protein (CRP), an acute-phase inflammatory reactant that is synthesized by hepatocytes, has been related to the prognosis of various malignancies, including HCC. In this study, we investigated the role of a high CRP level in predicting the posttransplant outcomes of HCC patients. We analyzed 85 patients undergoing LT between August 2000 and July 2010 whose pretransplant serum CRP levels were available. Only 2 patients underwent deceased donor LT, and the remaining patients underwent living donor LT. With 1 mg/dL used as a cutoff value, 27 patients showed high CRP levels (=1 mg/dL) at the time of LT, and 58 showed low CRP levels (<1 mg/dL). The total bilirubin level, Child-Pugh grade, Model for End-Stage Liver Disease score, maximal tumor size, and frequency of intrahepatic metastasis were significantly higher in the high-CRP group. According to multivariate analyses, HCC beyond the Milan criteria, a high CRP level, and microvascular invasion were related to tumor recurrence, and a high CRP level and microvascular invasion were related to poor overall survival. When a subgroup analysis was performed according to the Milan criteria, a high CRP level was an independent factor for predicting poor outcomes in patients with HCC beyond the Milan criteria (P = 0.02 for recurrence and P < 0.001 for survival) but not in patients with HCC within the criteria. Serum CRP could be considered a useful and cost-effective biomarker for predicting outcomes after LT for HCC, particularly in patients beyond the Milan criteria. Liver Transpl, 2012. (c) 2012 AASLD.
C1 [An, Ho Jung; Lee, Myung Ah] Catholic Univ Korea, Catholic Med Ctr, Dept Med Oncol, Seoul 137701, South Korea.
   [Jang, Jeong Won; Bae, Si Hyun; Choi, Jong Young; Yoon, Seung Kew] Catholic Univ Korea, Catholic Med Ctr, Dept Hepatol, Seoul 137701, South Korea.
   [You, Young Kyoung; Kim, Dong Goo] Catholic Univ Korea, Catholic Med Ctr, Dept Surg, Seoul 137701, South Korea.
   [Jung, Eun Sun] Catholic Univ Korea, Catholic Med Ctr, Dept Pathol, Seoul 137701, South Korea.
RP Jang, JW (corresponding author), Catholic Univ Korea, Coll Med, Dept Internal Med, Div Hepatol, 22 Banpo Daero, Seoul 137701, South Korea.
EM garden@catholic.ac.kr
OI An, Ho Jung/0000-0003-0821-8365
CR Allin KH, 2009, J CLIN ONCOL, V27, P2217, DOI 10.1200/JCO.2008.19.8440
   Bertuzzo VR, 2011, TRANSPLANTATION, V91, P1279, DOI 10.1097/TP.0b013e3182187cf0
   Calvisi DF, 2006, GASTROENTEROLOGY, V130, P1117, DOI 10.1053/j.gastro.2006.01.006
   CASTELL JV, 1990, HEPATOLOGY, V12, P1179, DOI 10.1002/hep.1840120517
   FUGGER R, 1991, TRANSPLANTATION, V52, P302
   Hashimoto K, 2005, CANCER-AM CANCER SOC, V103, P1856, DOI 10.1002/cncr.20976
   Howlader NNA, SEER CANC STAT REV 1
   Jang JW, 2010, ALIMENT PHARM THER, V31, P415, DOI 10.1111/j.1365-2036.2009.04167.x
   Jonas S, 2001, HEPATOLOGY, V33, P1080, DOI 10.1053/jhep.2001.23561
   KITA Y, 1994, TRANSPLANTATION, V57, P1037, DOI 10.1097/00007890-199404150-00009
   Libbrecht L, 2002, LIVER TRANSPLANT, V8, P749, DOI 10.1053/jlts.2002.34922
   Lin ZY, 2000, J GASTROEN HEPATOL, V15, P417, DOI 10.1046/j.1440-1746.2000.02149.x
   Mantovani A, 2008, NATURE, V454, P436, DOI 10.1038/nature07205
   Mazzaferro V, 1996, NEW ENGL J MED, V334, P693, DOI 10.1056/NEJM199603143341104
   Mundy GR, 1998, EUR J CANCER, V34, P246, DOI 10.1016/S0959-8049(97)10133-2
   Nagaoka S, 2007, LIVER INT, V27, P1091, DOI 10.1111/j.1478-3231.2007.01550.x
   Nakanishi H, 2002, INT J CANCER, V99, P167, DOI 10.1002/ijc.10343
   O'Dowd C, 2010, J THORAC ONCOL, V5, P988, DOI 10.1097/JTO.0b013e3181da78f9
   Polterauer S, 2010, INT J GYNECOL CANCER, V20, P1052, DOI 10.1111/IGC.0b013e3181e64bb1
   Ridker PM, 2004, NEW ENGL J MED, V351, P296
   Sangiovanni A, 2004, GASTROENTEROLOGY, V126, P1005, DOI 10.1053/j.gastro.2003.12.049
   Schwartz ME, 2008, EJSO-EUR J SURG ONC, V34, P256, DOI 10.1016/j.ejso.2007.07.208
   Sharma R, 2008, BRIT J CANCER, V98, P91, DOI 10.1038/sj.bjc.6604101
   Shimada H, 2003, J SURG ONCOL, V83, P248, DOI 10.1002/jso.10275
   Sieghart W, 2011, J HEPATOL, V54, P89, DOI 10.1016/j.jhep.2010.06.030
   Yoshida T, 2006, LIFE SCI, V79, P1981, DOI 10.1016/j.lfs.2006.06.034
   Yoshikawa H, 2001, NAT GENET, V28, P29, DOI 10.1038/88225
   Yu H, 2004, NAT REV CANCER, V4, P97, DOI 10.1038/nrc1275
   Zimmerman MA, 2008, ARCH SURG-CHICAGO, V143, P182, DOI 10.1001/archsurg.2007.39
NR 29
TC 59
Z9 60
U1 0
U2 12
PU WILEY
PI HOBOKEN
PA 111 RIVER ST, HOBOKEN 07030-5774, NJ USA
SN 1527-6465
EI 1527-6473
J9 LIVER TRANSPLANT
JI Liver Transplant.
PD DEC
PY 2012
VL 18
IS 12
BP 1406
EP 1414
DI 10.1002/lt.23512
PG 9
WC Gastroenterology & Hepatology; Surgery; Transplantation
WE Science Citation Index Expanded (SCI-EXPANDED)
SC Gastroenterology & Hepatology; Surgery; Transplantation
GA 053UD
UT WOS:000312298800002
PM 22821639
OA Bronze
DA 2022-05-02
ER
