# Supplementary material for: Global research status and frontiers on microvascular invasion of hepatocellular carcinoma: A bibliometric and visualized analysis
Source: Front Oncol. 2022 Dec 14;12:1037145. doi: 10.3389/fonc.2022.1037145 (PMC9795233; doi:10.3389/fonc.2022.1037145)
Supplement: Supplementary file 1 [file DataSheet_1.zip › data4/download2013u60pt1.txt]

PT J
AU Witjes, CDM
   ten Kate, FJW
   Verhoef, C
   de Man, RA
   IJzermans, JNM
AF Witjes, Caroline D. M.
   ten Kate, Fiebo J. W.
   Verhoef, Cornelis
   de Man, Robert A.
   IJzermans, Jan N. M.
TI Immunohistochemical characteristics of hepatocellular carcinoma in
   non-cirrhotic livers
SO JOURNAL OF CLINICAL PATHOLOGY
LA English
DT Article
ID USEFUL DIAGNOSTIC MARKER; MICROVASCULAR INVASION; VASCULAR INVASION;
   EXPRESSION; GLYPICAN-3; RESECTION; PREDICTORS; ADENOMA; CANCER; TISSUE
AB Hepatocellular carcinoma (HCC) typically develops in cirrhotic livers. In the absence of risk factors, for example, cirrhosis or hepatitis B or C virus infection, HCC diagnosis might be difficult. We aimed to explore the value of immunohistochemical characteristics to diagnostics and prognosis, and whether these immunohistochemical characteristics differ from those of HCC in a cirrhotic liver, possibly indicating an aberrant pathogenetic pathway. Paraffin-embedded, formalin-fixed tissue slides from liver resection specimens of the patients with HCC in a non-cirrhotic liver were analysed. From January 2000 through April 2011, 799 patients with HCC were admitted to our hospital; in total, 47 patients with 50 HCCs in a non-cirrhotic liver were operated. These tumours were stained positive for -fetoprotein (AFP) in 30%, CD34 in 88%, cytokeratine 7 (CK7) in 44%, CK19 in 12%, glypican-3 (GPC-3) in 40%, glutamine synthetase in 62% and -catenin in 32%. There was similarity in immunohistochemical expression of several markers comparing HCC in a non-cirrhotic liver with HCC in a cirrhotic liver. Moderate or poorly differentiated HCC more often expressed -catenin and GPC-3 and showed a higher percentage of MIB-1-positive hepatocytes. A positive AFP immunohistochemical staining was significantly related with a high preoperative AFP serum level (p=0.001). None of the immunohistochemical stainings were associated with a worse overall survival. Of the patients treated with a surgical resection, 17 had recurrence of HCC and these patients more often had a positive CK19 staining (p=0.048). In conclusion, immunohistochemical expression of several markers in HCC in a non-cirrhotic and cirrhotic liver was comparable. Immunohistochemical markers have limited additional value to characterise HCC in non-cirrhoitc livers.
C1 [Witjes, Caroline D. M.; IJzermans, Jan N. M.] Erasmus Univ, Med Ctr, Dept Hepatobiliary & Transplantat Surg, NL-3015 CE Rotterdam, Netherlands.
   [ten Kate, Fiebo J. W.] Erasmus Univ, Med Ctr, Dept Pathol, NL-3015 CE Rotterdam, Netherlands.
   [Verhoef, Cornelis] Erasmus Univ, Med Ctr, Dept Surg Oncol, NL-3015 CE Rotterdam, Netherlands.
   [de Man, Robert A.] Erasmus Univ, Med Ctr, Dept Gastroenterol & Hepatol, NL-3015 CE Rotterdam, Netherlands.
RP Witjes, CDM (corresponding author), Erasmus Univ, Med Ctr, Dept Hepatobiliary & Transplantat Surg, S Gravendijkwal 230, NL-3015 CE Rotterdam, Netherlands.
EM c.witjes@erasmusmc.nl
RI Verhoef, Cornelis/ABD-3648-2020
OI Verhoef, Cornelis/0000-0001-9980-8613
CR Abdul-Al HM, 2008, HUM PATHOL, V39, P209, DOI 10.1016/j.humpath.2007.06.004
   Alkofer B, 2011, J VISC SURG, V148, P3, DOI 10.1016/j.jviscsurg.2010.12.012
   Bedossa P, 1996, HEPATOLOGY, V24, P289, DOI 10.1002/hep.510240201
   Bruix J, 2011, HEPATOLOGY, V53, P1020, DOI 10.1002/hep.24199
   Chen CH, 2009, EUR J CANCER, V45, P1630, DOI 10.1016/j.ejca.2008.12.025
   Chen ZME, 2005, AM J SURG PATHOL, V29, P1600, DOI 10.1097/01.pas.0000176426.21876.a5
   Deuffic S, 1998, LANCET, V351, P214, DOI 10.1016/S0140-6736(05)78179-4
   Di Tommaso L, 2011, HEPATOLOGY, V53, P1549, DOI 10.1002/hep.24218
   Durnez A, 2006, HISTOPATHOLOGY, V49, P138, DOI 10.1111/j.1365-2559.2006.02468.x
   Eguchi S, 2010, WORLD J SURG, V34, P1034, DOI 10.1007/s00268-010-0424-5
   El-Serag HB, 1999, NEW ENGL J MED, V340, P745, DOI 10.1056/NEJM199903113401001
   Inagawa S, 2002, CLIN CANCER RES, V8, P450
   Ji JF, 2012, SEMIN ONCOL, V39, P461, DOI 10.1053/j.seminoncol.2012.05.011
   King KL, 1998, J GASTROEN HEPATOL, V13, P273, DOI 10.1111/j.1440-1746.1998.01555.x
   Kleiner DE, 2005, HEPATOLOGY, V41, P1313, DOI 10.1002/hep.20701
   Kubicka S, 2000, LIVER, V20, P312, DOI 10.1034/j.1600-0676.2000.020004312.x
   Lauwers GY, 2002, AM J SURG PATHOL, V26, P25, DOI 10.1097/00000478-200201000-00003
   Llovet JM, 2003, LANCET, V362, P1907, DOI 10.1016/S0140-6736(03)14964-1
   Long J, 2011, HEPATOL INT, V5, P698, DOI 10.1007/s12072-010-9230-2
   Nathan H, 2009, ANN SURG, V249, P799, DOI 10.1097/SLA.0b013e3181a38eb5
   Nzeako UC, 1996, AM J CLIN PATHOL, V105, P65
   Roayaie S, 2009, GASTROENTEROLOGY, V137, P850, DOI 10.1053/j.gastro.2009.06.003
   Sakata J, 2008, EJSO-EUR J SURG ONC, V34, P900, DOI 10.1016/j.ejso.2008.01.031
   Salizzoni M, 2003, TRANSPLANTATION, V76, P844, DOI 10.1097/01.TP.0000083555.06337.8E
   Shirakawa H, 2009, INT J ONCOL, V34, P649, DOI 10.3892/ijo_00000190
   Sumie S, 2008, ANN SURG ONCOL, V15, P1375, DOI 10.1245/s10434-008-9846-9
   TaylorRobinson SD, 1997, LANCET, V350, P1142, DOI 10.1016/S0140-6736(05)63789-0
   Tretiakova MS, 2010, HISTOPATHOLOGY, V56, P683, DOI 10.1111/j.1365-2559.2010.03554.x
   TREVISANI F, 1995, CANCER-AM CANCER SOC, V75, P2220, DOI 10.1002/1097-0142(19950501)75:9<2220::AID-CNCR2820750906>3.0.CO;2-4
   Uenishi T, 2003, CANCER SCI, V94, P851, DOI 10.1111/j.1349-7006.2003.tb01366.x
   van Dekken H, 2005, ACTA HISTOCHEM, V107, P161, DOI 10.1016/j.acthis.2005.03.001
   Van Roey G, 2000, EUR J GASTROEN HEPAT, V12, P61
   Verhoef C, 2004, DIGEST SURG, V21, P380, DOI 10.1159/000081882
   Wang FH, 2010, J CLIN PATHOL, V63, P599, DOI 10.1136/jcp.2010.075374
   Wang HL, 2008, ARCH PATHOL LAB MED, V132, P1723, DOI 10.1043/1543-2165-132.11.1723
   Zucman-Rossi J, 2006, HEPATOLOGY, V43, P515, DOI 10.1002/hep.21068
NR 36
TC 14
Z9 14
U1 0
U2 5
PU BMJ PUBLISHING GROUP
PI LONDON
PA BRITISH MED ASSOC HOUSE, TAVISTOCK SQUARE, LONDON WC1H 9JR, ENGLAND
SN 0021-9746
EI 1472-4146
J9 J CLIN PATHOL
JI J. Clin. Pathol.
PD AUG
PY 2013
VL 66
IS 8
BP 687
EP 691
DI 10.1136/jclinpath-2012-201156
PG 5
WC Pathology
WE Science Citation Index Expanded (SCI-EXPANDED)
SC Pathology
GA 201SL
UT WOS:000323163200011
PM 23585667
DA 2022-05-02
ER

PT J
AU Zhang, J
   Zhang, DL
   Jiao, XL
   Dong, Q
AF Zhang, J.
   Zhang, D. -L.
   Jiao, X. -L.
   Dong, Q.
TI S100A4 regulates migration and invasion in hepatocellular carcinoma
   HepG2 cells via NF-kappa B-dependent MMP-9 signal
SO EUROPEAN REVIEW FOR MEDICAL AND PHARMACOLOGICAL SCIENCES
LA English
DT Article
DE Hepatocellular carcinoma; Metastasis; S100A4, Nuclear factor- kappa B;
   MMP-9
ID CALCIUM-BINDING PROTEIN; HUMAN PROSTATE-CANCER; HUMAN BREAST-CANCER;
   METASTATIC PHENOTYPE; OSTEOSARCOMA CELLS; GENE-EXPRESSION; TRANSDUCTION
   MECHANISMS; PROGNOSTIC-SIGNIFICANCE; PANCREATIC-CANCER; TUMOR-CELLS
AB BACKGROUND AND OBJECTIVES: We previously showed that the calcium-binding protein S100A4 is overexpressed and related to metastasis in hepatocellular carcinoma (HCC). However, whether S100A4 participates in the regulation of metastasis and its mechanisms in HCC is mostly unknown. Given the associations of S100A4, nuclear factor-kappa B (NF-kappa B/RelA) and MMP-9 with metastasis in a variety of malignancies, we explored a potential role of S100A4 in HCC metastasis and its mechanism.
   METHODS: 20 patients with HCC invasion (Lymph node metastasis, microvascular invasion, major portal vein invasion and intrahepatic metastasis) and 20 patients without HCC invasion were included. These tissues were detected for the expression of S100A4, NF-kappa B/RelA and MMP-9 by immunohistochemistry and quantitative real time polymerase chain reaction (Q-PCR). Correlation between the expressions of S100A4, NF-kappa B/RelA and MMP-9 with the invasion was analysed. The expressions of S100A4, nuclear factor-kappa B and MMP-9 was evaluated in HepG2 cells by western blot and immunohistochemistry. HepG2 cells were stably transfected with S100A4-specific small interfering RNA (S100A4 siRNA) to knockdown of S100A4, then transiently transfected with S100A4 cDNA to rescure the S100A4 level and evaluated for effects on invasion and expression analysis for molecules involved in invasion. After the HepG2 cells recurred the S100A4 levels, the HepG2 cells was treated with 5 mu M Pyrrolidine Dithiocarbamate (PDTC) (a selective NF-kappa B inhibitor) to inhibit the NF-kappa B activity, or treated with Batimast (BB94: a MMPs inhibitor) to inhibit the MMP-9 activity. The expression analysis for molecules involved in invasion was analyzed.
   RESULTS: A significant increase of S100A4, NF-kappa B/RelA and MMP-9 expression in HCC tissues with invasion than that of without invasion. A positive correlation was observed between S100A4, NF-kappa B/RelA, MMP-9 and invasion, respectively. In addition, S100A4 was positively correlated with NF-kappa B and MMP-9. S100A4 siRNA mediated knockdown of S100A4 in HepG2 cells resulted in significant reduction in the NF-kappa B activity and MMP-9 expression, and dramatically decreased its invasion. Moreover, the HepG2 cell metastatic potential was rescued by overexpression of S100A4 completely, at the same time, the NF-kappa B activity and MMP-9 expression was also increased. Pretreatment with PDTC or BB94 was observed to significantly reduce NF-kappa B activity and MMP-9 expression and dramatically decreased S100A4-induced invasion.
   CONCLUSIONS: Our findings indicate that S100A4 contributes to HCC metastasis by activation of NF-kappa B dependent MMP-9 expression, suggesting S100A4 as a novel diagnostic biomarker and therapeutic target in HCC.
C1 [Zhang, J.; Zhang, D. -L.; Jiao, X. -L.; Dong, Q.] Qingdao Univ, Coll Med, Affiliated Hosp, Dept Surg, Qingdao 266071, Peoples R China.
RP Dong, Q (corresponding author), Qingdao Univ, Coll Med, Affiliated Hosp, Dept Surg, Qingdao 266071, Peoples R China.
EM qyfyzhang@126.com
OI Jiao, Xuelong/0000-0002-0348-9732
CR Algul H, 2002, J GASTROINTEST CANC, V31, P71, DOI 10.1385/IJGC:31:1-3:71
   AMBARTSUMIAN N, 1995, GENE, V159, P125, DOI 10.1016/0378-1119(94)00778-Q
   Arlt A, 2003, ONCOGENE, V22, P3243, DOI 10.1038/sj.onc.1206390
   Bjornland K, 1999, CANCER RES, V59, P4702
   Boye K, 2008, INT J CANCER, V123, P1301, DOI 10.1002/ijc.23617
   Cao WH, 2013, EUR REV MED PHARMACO, V17, P609
   Chen D, 2012, WORLD J GASTROENTERO, V18, P915, DOI 10.3748/wjg.v18.i9.915
   DAVIES BR, 1993, ONCOGENE, V8, P999
   Goyal L, 2013, CLIN CANCER RES, V19, P2310, DOI 10.1158/1078-0432.CCR-12-2791
   Grigorian M, 1996, INT J CANCER, V67, P831, DOI 10.1002/(SICI)1097-0215(19960917)67:6<831::AID-IJC13>3.0.CO;2-4
   Grotterod I, 2010, BMC CANCER, V10, DOI 10.1186/1471-2407-10-241
   Harimaya K, 2000, CLIN EXP METASTAS, V18, P121, DOI 10.1023/A:1006791723233
   He C, 1996, CANCER LETT, V106, P185, DOI 10.1016/0304-3835(96)04318-2
   Helfman DM, 2005, BRIT J CANCER, V92, P1955, DOI 10.1038/sj.bjc.6602613
   Hoshida Y, 2008, NEW ENGL J MED, V359, P1995, DOI 10.1056/NEJMoa0804525
   Hsieh HL, 2004, BIOCHEM BIOPH RES CO, V316, P949, DOI 10.1016/j.bbrc.2004.02.135
   Hua J, 2010, CANCER LETT, V292, P41, DOI 10.1016/j.canlet.2009.11.007
   Huang SY, 2001, ONCOGENE, V20, P4188, DOI 10.1038/sj.onc.1204535
   Jia W, 2013, EUR REV MED PHARMACO, V17, P1495
   Liu ZM, 2013, J INT MED RES, V41, P457, DOI 10.1177/0300060513478086
   Maelandsmo GM, 1996, CANCER RES, V56, P5490
   Marenholz I, 2004, BIOCHEM BIOPH RES CO, V322, P1111, DOI 10.1016/j.bbrc.2004.07.096
   Mazzucchelli L, 2002, AM J PATHOL, V160, P7, DOI 10.1016/S0002-9440(10)64342-8
   Min HS, 2008, MODERN PATHOL, V21, P748, DOI 10.1038/modpathol.2008.51
   Muerkoster S, 2003, INT J CANCER, V104, P469, DOI 10.1002/ijc.10963
   Ninomiya I, 2001, INT J ONCOL, V18, P715
   Pedersen KB, 2002, BRIT J CANCER, V87, P1281, DOI 10.1038/sj.bjc.6600624
   Ricca A, 2000, INT J CANCER, V86, P188, DOI 10.1002/(SICI)1097-0215(20000415)86:2<188::AID-IJC7>3.0.CO;2-W
   Rosty C, 2002, AM J PATHOL, V160, P45, DOI 10.1016/S0002-9440(10)64347-7
   Rudland PS, 2000, CANCER RES, V60, P1595
   Saleem M, 2006, P NATL ACAD SCI USA, V103, P14825, DOI 10.1073/pnas.0606747103
   SATO H, 1993, ONCOGENE, V8, P395
   Sclabas Guido M, 2003, Int J Gastrointest Cancer, V33, P15, DOI 10.1385/IJGC:33:1:15
   Takenaga K, 1997, ONCOGENE, V14, P331, DOI 10.1038/sj.onc.1200820
   Yammani RR, 2006, ARTHRITIS RHEUM-US, V54, P2901, DOI 10.1002/art.22042
   Yan CH, 2001, J BIOL CHEM, V276, P1164, DOI 10.1074/jbc.M008681200
   Yang P, 2009, HEPATOL RES, V39, P1169, DOI 10.1111/j.1872-034X.2009.00563.x
   Yang XC, 2013, EUR REV MED PHARMACO, V17, P1669
   Yeh MH, 2009, TOXICOL LETT, V184, P204, DOI 10.1016/j.toxlet.2008.11.018
   Yu HB, 2011, J ASIAN NAT PROD RES, V13, P242, DOI 10.1080/10286020.2010.551641
   ZABEL U, 1993, EMBO J, V12, P201, DOI 10.1002/j.1460-2075.1993.tb05646.x
   Zhang GY, 2011, ASIAN PAC J CANCER P, V12, P2075
   Zhang K, 2012, DIS ESOPHAGUS, V25, P731, DOI 10.1111/j.1442-2050.2012.01323.x
NR 43
TC 43
Z9 46
U1 0
U2 11
PU VERDUCI PUBLISHER
PI ROME
PA VIA GREGORIO VII, ROME, 186-00165, ITALY
SN 1128-3602
J9 EUR REV MED PHARMACO
JI Eur. Rev. Med. Pharmacol. Sci.
PD SEP
PY 2013
VL 17
IS 17
BP 2372
EP 2382
PG 11
WC Pharmacology & Pharmacy
WE Science Citation Index Expanded (SCI-EXPANDED)
SC Pharmacology & Pharmacy
GA 228RJ
UT WOS:000325204600016
PM 24065232
DA 2022-05-02
ER

PT J
AU Takayasu, K
   Arii, S
   Sakamoto, M
   Matsuyama, Y
   Kudo, M
   Ichida, T
   Nakashima, O
   Matsui, O
   Izumi, N
   Ku, Y
   Kokudo, N
   Makuuchi, M
AF Takayasu, Kenichi
   Arii, Shigeki
   Sakamoto, Michiie
   Matsuyama, Yutaka
   Kudo, Masatoshi
   Ichida, Takafumi
   Nakashima, Osamu
   Matsui, Osamu
   Izumi, Namiki
   Ku, Yonson
   Kokudo, Norihiro
   Makuuchi, Masatoshi
CA Liver Canc Study Grp Japan
TI Clinical implication of hypovascular hepatocellular carcinoma studied in
   4,474 patients with solitary tumour equal or less than 3cm
SO LIVER INTERNATIONAL
LA English
DT Article
DE arterial tumour hypervascularization; des-gamma-carboxy prothrombin
   (DCP); histologic differentiation; hypovascular hepatocellular carcinoma
   (HCC); multistep hepatocarcinogenesis
ID GAMMA-CARBOXY PROTHROMBIN; PATHOLOGICAL CORRELATION; RADIOFREQUENCY
   ABLATION; PROGNOSTIC-FACTORS; DIAGNOSIS; NODULES; CIRRHOSIS; JAPAN; CT;
   SENSITIVITY
AB Background & Aims To clarify the biological behaviour of small hypovascular hepatocellular carcinoma (HCC) because of insufficient evidence even though frequently encountered. Methods The study covered naive 4,474 patients who met solitary HCC 3cm (mean, 2.1cm), histopathologically proven and Child Pugh A or B. Macroscopic vascular invasion and distant metastasis were excluded. The hypovascularity of tumour was defined as hypo- or iso-enhancement in arterial phase of multiple dynamic imaging techniques. Results Of them, 802 (18%) were hypovascular. The ratio of hypovascular HCC decreased as tumour size increased (P<0.001) and most of them developed to hypervascular type when they grew over 1.5cm. Hypovascular group showed a significantly higher ratio of well differentiated grade (P<0.001) and marginally less incidence of microvascular invasion and metastases compared with hypervascular group. The histologic dedifferentiation (less differentiation) developed step-by-step as tumour size increased in hyper- and even hypovascular group. The des--carboxy prothrombin (DCP) value 300mAU/ml was closely correlated with increase of tumour size in both groups. Logistic regression analysis revealed five variables were independent predictors for hypovascular HCC; tumour size 1.5cm, alpha-fetoprotein < 200ng/ml, DCP < 40mAU/ml, well differentiated grade, and positivity for hepatitis C virus antibody. Conclusions Hypovascular HCC was biologically less aggressive and developed with stepwise dedifferentiation and transformation to hypervascular appearance along with tumour growth. These results will help in leading correct diagnosis of small hypovascular tumour and assessing optimal treatment for hypovascular HCC3cm.
C1 [Takayasu, Kenichi] Natl Canc Ctr, Dept Diagnost Radiol, Tokyo 1040045, Japan.
   [Arii, Shigeki] Japan Labor Hlth & Welf Org, Hamamatsu Rosai Hosp, Hepatobiliary Pancreat Surg, Hamamatsu, Shizuoka, Japan.
   [Sakamoto, Michiie] Keio Univ, Sch Med, Dept Pathol, Tokyo 160, Japan.
   [Matsuyama, Yutaka] Univ Tokyo, Sch Publ Hlth, Dept Biostat, Tokyo, Japan.
   [Kudo, Masatoshi] Kinki Univ, Sch Med, Dept Gastroenterol & Hepatol, Sayama, Osaka 589, Japan.
   [Ichida, Takafumi] Juntendo Shizuoka Hosp, Dept Gastroenterol & Hepatol, Izunokuni, Japan.
   [Nakashima, Osamu] Kurume Univ Hosp, Dept Clin Lab Med, Kurume, Fukuoka, Japan.
   [Matsui, Osamu] Kanazawa Univ, Grad Sch Med Sci, Dept Radiol, Kanazawa, Ishikawa, Japan.
   [Izumi, Namiki] Musashino Red Cross Hosp, Dept Gastroenterol & Hepatol, Musashino, Tokyo, Japan.
   [Ku, Yonson] Kobe Univ, Grad Sch Med, Dept Surg, Kobe, Hyogo 657, Japan.
   [Kokudo, Norihiro] Univ Tokyo, Grad Sch Med, Hepatobiliary Pancreat Surg Div, Artificial Organ & Transplantat Div,Dept Surg, Tokyo, Japan.
   [Makuuchi, Masatoshi] Japanese Red Cross Med Ctr, Tokyo, Japan.
RP Takayasu, K (corresponding author), Natl Canc Ctr, Dept Diagnost Radiol, Chuo Ku, 5-1-1 Tsukiji, Tokyo 1040045, Japan.
EM ktakayas@ncc.go.jp
RI Kudo, Masatoshi/AAA-9744-2019; Sakamoto, Michiie/N-2917-2015
OI Kudo, Masatoshi/0000-0002-4102-3474; 
CR Arii S, 2010, HEPATOL RES, V40, P667, DOI 10.1111/j.1872-034X.2010.00673.x
   Bolondi L, 2005, HEPATOLOGY, V42, P27, DOI 10.1002/hep.20728
   Bruix J, 2005, HEPATOLOGY, V42, P1208, DOI 10.1002/hep.20933
   Bruix J, 2011, HEPATOLOGY, V53, P1020, DOI 10.1002/hep.24199
   EDMONDSON HA, 1954, CANCER-AM CANCER SOC, V7, P462, DOI 10.1002/1097-0142(195405)7:3<462::AID-CNCR2820070308>3.0.CO;2-E
   Forner A, 2008, HEPATOLOGY, V47, P97, DOI 10.1002/hep.21966
   Golfieri R, 2011, EUR RADIOL, V21, P1233, DOI 10.1007/s00330-010-2030-1
   Hayashi M, 1999, AM J ROENTGENOL, V172, P969, DOI 10.2214/ajr.172.4.10587130
   Ikai I, 2004, CANCER-AM CANCER SOC, V101, P796, DOI 10.1002/cncr.20426
   Ikai I, 2010, HEPATOL RES, V40, P1043, DOI 10.1111/j.1872-034X.2010.00731.x
   Imamura H, 2003, J HEPATOL, V38, P200, DOI 10.1016/S0168-8278(02)00360-4
   Imamura J, 2008, AM J GASTROENTEROL, V103, P3057, DOI 10.1111/j.1572-0241.2008.02153.x
   Imamurai H, 1999, BRIT J SURG, V86, P1032, DOI 10.1046/j.1365-2168.1999.01185.x
   Jonas S, 2001, HEPATOLOGY, V33, P1080, DOI 10.1053/jhep.2001.23561
   Kamangar F, 2006, J CLIN ONCOL, V24, P2137, DOI 10.1200/JCO.2005.05.2308
   KANAI T, 1987, CANCER, V60, P810, DOI 10.1002/1097-0142(19870815)60:4<810::AID-CNCR2820600417>3.0.CO;2-1
   KENMOCHI K, 1987, LIVER, V7, P18
   Kogita S, 2010, EUR RADIOL, V20, P2405, DOI 10.1007/s00330-010-1812-9
   Koike Y, 2001, CANCER, V91, P561, DOI 10.1002/1097-0142(20010201)91:3<561::AID-CNCR1035>3.0.CO;2-N
   Kojiro M, 2009, HEPATOLOGY, V49, P658, DOI 10.1002/hep.22709
   KUDO M, 1992, RADIOLOGY, V182, P155, DOI 10.1148/radiology.182.1.1309216
   Kudos M, 2010, KANZO, V51, P460
   Kumada T, 2011, AM J ROENTGENOL, V197, P58, DOI 10.2214/AJR.10.5390
   Liver Cancer Study Group of Japan, 2010, GEN RUL CLIN PATH ST
   Liver Cancer Study Group of Japan, 2003, GEN RUL CLIN PATH ST
   Llovet JM, 2001, HEPATOLOGY, V33, P1124, DOI 10.1053/jhep.2001.24233
   Makuuchi M, 2008, HEPATOL RES, V38, P37, DOI 10.1111/j.1872-034X.2007.00216.x
   MATSUI O, 1991, RADIOLOGY, V178, P493, DOI 10.1148/radiology.178.2.1846240
   Motosugi U, 2011, J MAGN RESON IMAGING, V34, P88, DOI 10.1002/jmri.22630
   Oikawa T, 2005, J HEPATOL, V42, P225, DOI 10.1016/j.jhep.2004.10.024
   Okuda H, 2000, CANCER-AM CANCER SOC, V88, P544
   SAKAMOTO M, 1991, HUM PATHOL, V22, P172, DOI 10.1016/0046-8177(91)90039-R
   SAKON M, 1992, AM J SURG, V163, P251, DOI 10.1016/0002-9610(92)90111-4
   Sangiovanni A, 2010, GUT, V59, P638, DOI 10.1136/gut.2009.187286
   Sano K, 2011, RADIOLOGY, V261, P834, DOI 10.1148/radiol.11101840
   Takayama T, 1998, HEPATOLOGY, V28, P1241, DOI 10.1002/hep.510280511
   TAKAYASU K, 1995, AM J ROENTGENOL, V164, P885, DOI 10.2214/ajr.164.4.7726041
   TAKAYASU K, 1986, AM J ROENTGENOL, V147, P525, DOI 10.2214/ajr.147.3.525
   TAKAYASU K, 1995, RADIOLOGY, V194, P101, DOI 10.1148/radiology.194.1.7997534
   The Liver Cancer Study Group of Japan, 2000, REP 14 FOLL UP SURV, P38
   Tochio H, 1992, KANZO, V33, P758
   Yoon SH, 2009, AM J ROENTGENOL, V193, pW482, DOI 10.2214/AJR.08.1818
NR 42
TC 36
Z9 39
U1 0
U2 12
PU WILEY
PI HOBOKEN
PA 111 RIVER ST, HOBOKEN 07030-5774, NJ USA
SN 1478-3223
EI 1478-3231
J9 LIVER INT
JI Liver Int.
PD MAY
PY 2013
VL 33
IS 5
BP 762
EP 770
DI 10.1111/liv.12130
PG 9
WC Gastroenterology & Hepatology
WE Science Citation Index Expanded (SCI-EXPANDED)
SC Gastroenterology & Hepatology
GA 122HT
UT WOS:000317309900013
PM 23445409
DA 2022-05-02
ER

PT J
AU Lai, Q
   Nudo, F
   Mennini, G
   Spoletini, G
   Morabito, V
   Sandri, GBL
   Melandro, F
   Guglielmo, N
   Berloco, PB
   Rossi, M
AF Lai, Q.
   Nudo, F.
   Mennini, G.
   Spoletini, G.
   Morabito, V
   Sandri, Levi G. B.
   Melandro, F.
   Guglielmo, N.
   Berloco, P. B.
   Rossi, M.
TI Expanded Criteria for Hepatocellular Carcinoma after Liver
   Transplantation: A 20-Year Evolution
SO HEPATO-GASTROENTEROLOGY
LA English
DT Article
DE Milan Criteria; UCSF Criteria; Bridge therapy; Recurrence
ID IMPACT
AB Background/Aim: Milan Criteria (MC) consent excellent survivals for hepatocellular carcinoma (HCC) after liver transplantation (LT). However, several new expanded criteria were proposed, with the intent to increase the HCC patients eligible for LT, maintaining acceptable recurrence rates. The aim of the present study was to analyze a cohort of HCC patients, evaluating the evolutions in its management during the last 20 years and comparing the disease-free survivals among three different periods. Methodology: HCC patients (n = 122) were transplanted and stratified in three periods: 1st (1988-1998, liberal selection), 2nd (1999-2003, use of MC) and 3rd {2004-2008, use of UCSF criteria). The three periods were analyzed and their survivals were compared. Results: Statistical differences Were reported at univariate analysis regarding to both dimensional (total tumor diameter) and biological (alpha feto-protein, microvascular invasion) HCC features. Comparing the 5-year survival rates, a progressive increase was observed in the three periods (62.6%, 87.9% and 88.4%, respectively), with a significant difference between 1st and the second periods (p = 0.008). Conclusions: In our experience, use of UCSF criteria is safe, with a contemporaneous increased number of transplants and better survivals. Introduction of new selection criteria, also based on biological features, is on the way.
C1 [Lai, Q.; Nudo, F.; Mennini, G.; Spoletini, G.; Morabito, V; Sandri, Levi G. B.; Melandro, F.; Guglielmo, N.; Berloco, P. B.; Rossi, M.] Univ Roma La Sapienza, Umberto Hosp 1, Dept Gen Surg & Organ Transplantat, I-00161 Rome, Italy.
RP Lai, Q (corresponding author), Univ Roma La Sapienza, Umberto Hosp 1, Dept Gen Surg & Organ Transplantat, Viale Policlin 155, I-00161 Rome, Italy.
EM lai.quirino@libero.it
RI rossi, massimo/C-8411-2012; Spoletini, Gabriele/T-6346-2019; Lai,
   Quirino/H-2906-2019; melandro, fabio/AAA-1996-2019; ,
   gblevisandri/N-8438-2013
OI Spoletini, Gabriele/0000-0002-6855-4515; Lai,
   Quirino/0000-0003-1487-3235; melandro, fabio/0000-0003-4056-9245; ,
   gblevisandri/0000-0002-7893-5047; MENNINI, Gianluca/0000-0002-6412-6863;
   rossi, massimo/0000-0001-5105-4656
FU Inter-University Consortium for Organ Transplantation
FX Supported in part by Inter-University Consortium for Organ
   Transplantation.
CR Bruix J, 2001, J HEPATOL, V35, P421, DOI 10.1016/S0168-8278(01)00130-1
   Decaens T, 2006, LIVER TRANSPLANT, V12, P1761, DOI 10.1002/lt.20884
   IWATSUKI S, 1991, ANN SURG, V214, P221, DOI 10.1097/00000658-199109000-00005
   Lai Q, 2009, TRANSPL P, V41, P1306, DOI 10.1016/j.transproceed.2009.03.094
   Mazzaferro V, 1996, NEW ENGL J MED, V334, P693, DOI 10.1056/NEJM199603143341104
   Yao FY, 2008, HEPATOLOGY, V48, P819, DOI 10.1002/hep.22412
   Yao FY, 2001, HEPATOLOGY, V33, P1394, DOI 10.1053/jhep.2001.24563
NR 7
TC 8
Z9 8
U1 0
U2 3
PU H G E UPDATE MEDICAL PUBLISHING S A
PI ATHENS
PA PO BOX 17257, ATHENS GR-10024, GREECE
SN 0172-6390
J9 HEPATO-GASTROENTEROL
JI Hepato-Gastroenterol.
PD NOV-DEC
PY 2013
VL 60
IS 128
BP 2039
EP 2041
DI 10.5754/hge.11371
PG 3
WC Gastroenterology & Hepatology; Surgery
WE Science Citation Index Expanded (SCI-EXPANDED)
SC Gastroenterology & Hepatology; Surgery
GA 293ZF
UT WOS:000330011500038
PM 24719947
DA 2022-05-02
ER

PT J
AU Barreto, SG
   Brooke-Smith, M
   Dolan, P
   Wilson, TG
   Padbury, RTA
   Chen, JWC
AF Barreto, Savio G.
   Brooke-Smith, Mark
   Dolan, Paul
   Wilson, Thomas G.
   Padbury, Robert T. A.
   Chen, John W. C.
TI Cirrhosis and microvascular invasion predict outcomes in hepatocellular
   carcinoma
SO ANZ JOURNAL OF SURGERY
LA English
DT Article
DE Child-Pugh criteria; liver; transplantation; treatment
ID LIVER-TRANSPLANTATION; HEPATIC RESECTION; PROGNOSTIC-FACTORS;
   SURGICAL-TREATMENT; MILAN CRITERIA; SURVIVAL; SURGERY; MANAGEMENT;
   IMPACT
AB Background Liver resection (LR) and liver transplantation (LT) are two modalities offering potential for cure in patients with hepatocellular carcinoma (HCC). The objective of this study was to evaluate the long-term survival of patients with HCC treated with LT and LR and to analyse variables influencing these outcomes. Methods Patients referred to the South Australian Liver Transplant Unit and Hepatopancreatobiliary Unit at Flinders Medical Centre from January 1992 to September 2009 with a diagnosis of HCC who underwent LT or LR were included in the study. Histopathological parameters analysed included size, number and grade of tumour, microscopic vascular invasion and presence or absence of cirrhosis in remnant liver. Results Eighty-five patients with a median age of 58 years (range 2685 years) underwent LT or LR. Median follow-up was 40 months in both groups. Overall, 5-year actuarial survival for all patients with HCC in both groups was 55%. LR patients were significantly older (P < 0.001) than LT patients. Their tumours were larger (P < 001) and more often solitary (P < 0.001) compared with the LT group. In multivariate analysis, age >60 (P < 0.02), histopathological evidence of vascular invasion (P < 0.02) and presence of cirrhosis (P < 0.02) were associated with a significantly reduced survival. Patients without vascular invasion and cirrhosis had an actuarial 5-year survival >70%. Conclusions Our study indicates that LT (within University of California, San Francisco criteria) and LR can lead to acceptable long-term survival outcomes in patients with HCC. Microscopic vascular invasion and cirrhosis were the most significant prognostic factors impacting on survival.
C1 Flinders Med Ctr, Hepatopancreatobiliary Unit, Adelaide, SA, Australia.
   Flinders Med Ctr, South Australian Liver Transplant Unit, Adelaide, SA, Australia.
RP Chen, JWC (corresponding author), Flinders Med Ctr, Hepatopancreatobiliary Unit, 1 Flinders Dr, Bedford Pk, SA 5034, Australia.
EM john.chen@flinders.edu.au
OI Barreto, Savio George/0000-0002-4999-5657; Brooke-Smith,
   Mark/0000-0003-4229-7773
CR Bartlett ASJR, 2007, WORLD J SURG, V31, P1775, DOI 10.1007/s00268-007-9069-4
   BROUWER A, 1985, HEPATOLOGY, V5, P362, DOI 10.1002/hep.1840050304
   Bruix J, 2002, HEPATOLOGY, V35, P519, DOI 10.1053/jhep.2002.32089
   Chen XP, 2006, ANN SURG ONCOL, V13, P940, DOI 10.1245/ASO.2006.08.007
   CHIU ST, 1997, CHIN MED J TAIPEI, V59, P177
   Chu F, 2006, EJSO-EUR J SURG ONC, V32, P568, DOI 10.1016/j.ejso.2006.02.005
   DICE JF, 1985, HEPATOLOGY, V5, P508, DOI 10.1002/hep.1840050328
   George J, 2009, CANC FORUM, V33, P80
   Hanazaki K, 2001, J AM COLL SURGEONS, V192, P38, DOI 10.1016/S1072-7515(00)00778-X
   Huang J, 2009, J GASTROINTEST SURG, V13, P1627, DOI 10.1007/s11605-009-0933-4
   Ikai I, 2004, CANCER-AM CANCER SOC, V101, P796, DOI 10.1002/cncr.20426
   Jarnagin WR, 2010, ANN SURG ONCOL, V17, P1226, DOI 10.1245/s10434-010-0978-3
   KANAI T, 1987, CANCER, V60, P810, DOI 10.1002/1097-0142(19870815)60:4<810::AID-CNCR2820600417>3.0.CO;2-1
   Kim RD, 2009, J GASTROINTEST SURG, V13, P1023, DOI 10.1007/s11605-008-0784-4
   Law MG, 2000, MED J AUSTRALIA, V173, P403, DOI 10.5694/j.1326-5377.2000.tb139267.x
   Liu P, 2010, WORLD J GASTROENTERO, V16, P1123, DOI 10.3748/wjg.v16.i9.1123
   Llovet JM, 1999, HEPATOLOGY, V29, P62, DOI 10.1002/hep.510290145
   Mazzaferro V, 1996, NEW ENGL J MED, V334, P693, DOI 10.1056/NEJM199603143341104
   MullerHocker J, 1997, HEPATOLOGY, V26, P709
   Nagano Y, 2008, WORLD J SURG, V32, P2218, DOI 10.1007/s00268-008-9585-x
   Ng KK, 2005, ANN SURG ONCOL, V12, P364, DOI 10.1245/ASO.2005.06.004
   Parkin DM, 2005, CA-CANCER J CLIN, V55, P74, DOI 10.3322/canjclin.55.2.74
   Piardi T, 2010, EUR SURG RES, V44, P52, DOI 10.1159/000264635
   Poon RTP, 2007, ANN SURG, V245, P51, DOI 10.1097/01.sla.0000225255.01668.65
   Poon RTP, 1999, AM J GASTROENTEROL, V94, P2460
   Sastre J, 1996, HEPATOLOGY, V24, P1199, DOI 10.1002/hep.510240536
   Shukla PJ, 2009, J CANCER RES THER, V5, P154, DOI 10.4103/0973-1482.57119
   Sotiropoulos GC, 2009, DIGEST DIS SCI, V54, P2264, DOI 10.1007/s10620-008-0604-4
   Sumie S, 2008, ANN SURG ONCOL, V15, P1375, DOI 10.1245/s10434-008-9846-9
   Taura K, 2007, SURGERY, V142, P685, DOI 10.1016/j.surg.2007.05.009
   Wakabayashi H, 2003, J SURG ONCOL, V82, P98, DOI 10.1002/jso.10203
   Yan LN, 2009, CHINESE MED J-PEKING, V122, P3066, DOI 10.3760/cmaj.issn.0366-6999.2009.24.029
   Yao FY, 2001, HEPATOLOGY, V33, P1394, DOI 10.1053/jhep.2001.24563
   Yi Nam-Joon, 2008, Oncology, V75 Suppl 1, P124, DOI 10.1159/000173434
NR 34
TC 21
Z9 26
U1 0
U2 7
PU WILEY-BLACKWELL
PI HOBOKEN
PA 111 RIVER ST, HOBOKEN 07030-5774, NJ USA
SN 1445-1433
J9 ANZ J SURG
JI ANZ J. Surg.
PD MAY
PY 2013
VL 83
IS 5
BP 331
EP 335
DI 10.1111/j.1445-2197.2012.06196.x
PG 5
WC Surgery
WE Science Citation Index Expanded (SCI-EXPANDED)
SC Surgery
GA 134TO
UT WOS:000318237800011
PM 22943449
DA 2022-05-02
ER

PT J
AU Dumitra, TC
   Dumitra, S
   Metrakos, PP
   Barkun, JS
   Chaudhury, P
   Nes, MD
   Paraskevas, S
   Hassanain, M
   Tchervenkov, JI
AF Dumitra, Teodora C.
   Dumitra, Sinziana
   Metrakos, Peter P.
   Barkun, Jeffrey S.
   Chaudhury, Prosanto
   Nes, Marc Desche
   Paraskevas, Steven
   Hassanain, Mazen
   Tchervenkov, Jean I.
TI Pretransplantation alpha-Fetoprotein Slope and Milan Criteria: Strong
   Predictors of Hepatocellular Carcinoma Recurrence After Transplantation
SO TRANSPLANTATION
LA English
DT Article
DE alpha-Fetoprotein slope; Hepatocellular carcinoma; Liver
   transplantation; Recurrence
ID UNIVERSITY PROGNOSTIC INDEX; LIVER-TRANSPLANTATION; CIRRHOTIC-PATIENTS;
   IMPACT; RESECTION; SURVIVAL; GRADE
AB Background. Hepatocellular carcinoma (HCC) is a major cause of orthotropic liver transplantations (OLT). However, tumor recurrence remains a concern. Our group has shown that a rising natural alpha-fetoprotein (AFP) slope (NAS) correlates with tumor characteristics. We want to assess if a rising NAS predicts tumor recurrence.
   Methods. We reviewed first OLT for HCC (n=144) at our center from 1992 to 2010. Patients with less than two AFP values before treatment were excluded (n=52). A rising NAS (>0.1 mu g/L/day) was found in 28 patients whereas 64 presented a stable or dropping NAS. Demographics, pre-OLT therapy, and tumor characteristics were collected. Statistical analysis was performed using ANOVA, chi-square or Fisher's test, and logistic regression for recurrence after OLT.
   Results. Demographics were similar among the recurrence (n=12) and nonrecurrence (n=80) groups. Patients who recurred received more treatment (P=0.017), had a higher number of lesions (P=0.025), a greater total tumor size (P=0.001), and a higher incidence of microvascular invasion (P=0.013). More patients exceeded the Milan criteria (75.0% vs. 31.3%, odds ratio [OR] 6.60, 95% confidence interval [CI] 1.45-4.05, P=0.008) and had a rising NAS (58.3% vs. 26.3%, OR 3.20, 95% CI 1.11-9.22, P=0.024) among the recurrence group. NAS was also a strong predictor of microvascular invasion (P=0.040). After correcting for age and sex, both a rising NAS (OR 3.98, 95% CI 1.01-15.81, P=0.039) and nonadherence to Milan criteria (OR 5.69, 95% CI 1.14-28.38, P=0.034) were strong predictors of recurrence after OLT.
   Conclusion. The NAS is a predictor of microvascular invasion, a finding exclusive to pathology and in itself a predictor of HCC recurrence after OLT. The NAS and Milan criteria are good predictors of recurrence. These results encourage a frequent monitoring of AFP variations before OLT.
C1 [Tchervenkov, Jean I.] Royal Victoria Hosp, Montreal, PQ H3A 1A1, Canada.
   McGill Univ, Ctr Hlth, Multiorgan Transplant Program, Montreal, PQ H3A 1A1, Canada.
RP Tchervenkov, JI (corresponding author), Royal Victoria Hosp, 687 Pine Ave W,Room S10-26, Montreal, PQ H3A 1A1, Canada.
EM jean.tchervenkov@muhc.mcgill.ca
RI Hassanain, Mazen/C-7256-2011
OI Hassanain, Mazen/0000-0002-2441-5142; Dumitra,
   Sinziana/0000-0002-8129-6952
FU Astellas, CanadaAstellas Pharmaceuticals; McGill University
FX This study was presented at the XXIVth International Congress of the
   Transplantation Society in Berlin, Germany, 2012. The McGill University
   Health Center database is supported by means of an unrestricted grand by
   Astellas, Canada and the Avrith Liver Transplant Fund of McGill
   University. The authors thank Dr. Rose Djiana, the biochemistry expert,
   and Myriam Fernandez, the database coordinator, for their support.
CR Chan SL, 2011, J GASTROEN HEPATOL, V26, P340, DOI 10.1111/j.1440-1746.2010.06329.x
   Chau Gar-Yang, 2003, Surg Oncol Clin N Am, V12, P25, DOI 10.1016/S1055-3207(02)00077-7
   Chau GY, 2003, SURG ONCOL CLIN N AM, V12, pviii
   Chen CH, 2008, HEPATO-GASTROENTEROL, V55, P1423
   Chevret S, 1999, J HEPATOL, V31, P133, DOI 10.1016/S0168-8278(99)80173-1
   Clavien PA, 2012, LANCET ONCOL, V13, pE11, DOI 10.1016/S1470-2045(11)70175-9
   DuBay D, 2011, ANN SURG, V253, P166, DOI 10.1097/SLA.0b013e31820508f1
   Dumitra TC, 2010, TRANSPLANTATION, V90, P786
   El-Serag HB, 2011, NEW ENGL J MED, V365, P1118, DOI 10.1056/NEJMra1001683
   Han K, 2007, CAN J GASTROENTEROL, V21, P39, DOI 10.1155/2007/206383
   Leung TWT, 2002, CANCER, V94, P1760, DOI 10.1002/cncr.10384
   Lim KC, 2011, ANN SURG, V254, P108, DOI 10.1097/SLA.0b013e31821ad884
   Manghisi G, 1998, HEPATOLOGY, V28, P751
   Mazzaferro V, 1996, NEW ENGL J MED, V334, P693, DOI 10.1056/NEJM199603143341104
   Mazzaferro V, 2011, LIVER TRANSPLANT, V17, pS44, DOI 10.1002/lt.22365
   Mazzaferro V, 2009, LANCET ONCOL, V10, P35, DOI 10.1016/S1470-2045(08)70284-5
   Merani S, 2011, J HEPATOL, V55, P814, DOI 10.1016/j.jhep.2010.12.040
   NOMURA F, 1989, CANCER, V64, P1700, DOI 10.1002/1097-0142(19891015)64:8<1700::AID-CNCR2820640824>3.0.CO;2-Z
   Partitt JR, 2007, LIVER TRANSPLANT, V13, P543, DOI 10.1002/lt.21078
   Pawlik TM, 2007, ANN SURG, V245, P435, DOI 10.1097/01.sla.0000250420.73854.ad
   Poon RTP, 2007, ANN SURG, V245, P51, DOI 10.1097/01.sla.0000225255.01668.65
   Tamura S, 2001, ARCH SURG-CHICAGO, V136, P25, DOI 10.1001/archsurg.136.1.25
   Toso C, 2009, HEPATOLOGY, V49, P832, DOI 10.1002/hep.22693
   Vibert E, 2010, AM J TRANSPLANT, V10, P129, DOI 10.1111/j.1600-6143.2009.02750.x
   Yao FY, 2008, HEPATOLOGY, V48, P819, DOI 10.1002/hep.22412
   Yao FY, 2001, HEPATOLOGY, V33, P1394, DOI 10.1053/jhep.2001.24563
NR 26
TC 43
Z9 48
U1 0
U2 7
PU LIPPINCOTT WILLIAMS & WILKINS
PI PHILADELPHIA
PA TWO COMMERCE SQ, 2001 MARKET ST, PHILADELPHIA, PA 19103 USA
SN 0041-1337
EI 1534-6080
J9 TRANSPLANTATION
JI Transplantation
PD JAN 15
PY 2013
VL 95
IS 1
BP 228
EP 233
DI 10.1097/TP.0b013e31827743d7
PG 6
WC Immunology; Surgery; Transplantation
WE Science Citation Index Expanded (SCI-EXPANDED)
SC Immunology; Surgery; Transplantation
GA 064FT
UT WOS:000313058700033
PM 23222895
DA 2022-05-02
ER

PT J
AU Ahn, S
   Hyeon, J
   Park, CK
AF Ahn, Soomin
   Hyeon, Jiyeon
   Park, Cheol-Keun
TI Metadherin Is a Prognostic Predictor of Hepatocellular Carcinoma after
   Curative Hepatectomy
SO GUT AND LIVER
LA English
DT Article
DE Metadherin; Hepatocellular carcinoma; Survival
ID ASTROCYTE-ELEVATED GENE-1; METASTASIS; PROGRESSION; RESECTION;
   OVEREXPRESSION; RECURRENCE; ACTIVATION; EXPRESSION; CANCER; AEG-1
AB Background/Aims: The prognosis after surgical resection of hepatocellular carcinoma (HCC) remains poor because of a high rate of recurrence. Thus, it is crucial to identify patients with a high risk of recurrence after curative hepatectomy and to develop more effective and targeted treatment strategies to improve disease outcomes. In this study, we investigated the roles of metadherin (MTDH) in the prognosis of HCC.
   Methods: We investigated MTDH expression using immunohistochemistry in tumor tissue microarrays of 288 primary HCC patients who underwent curative surgical resection.
   Results: High MTDH expression was observed in 138 of the 288 HCC cases (47.9%). High MTDH expression was associated with a younger age (p<0.001), higher Edmondson grade (p<0.001), microvascular invasion (p<0.001), higher American Joint Committee on Cancer T stage (p=0.001), and higher alpha-fetoprotein level (p=0.003). Multivariate analyses revealed that high MTDH expression (p=0.014), higher Barcelona-Clinic Liver Cancer (BCLC) stage (p<0.001), and Edmondson grade III (p=0.042) were independent predictors of shorter disease-free survival (DFS). Higher BCLC stage (p<0.001) and Edmondson grade III (p=0.047) were also independent predictors of shorter disease-specific survival.
   Conclusions: High MTDH expression may be a prognostic predictor of shorter DFS in HCC patients after curative hepatectomy. (Gut Liver 2013;7:206-212)
C1 [Ahn, Soomin; Hyeon, Jiyeon; Park, Cheol-Keun] Sungkyunkwan Univ, Sch Med, Samsung Med Ctr, Dept Pathol, Seoul 135710, South Korea.
RP Park, CK (corresponding author), Sungkyunkwan Univ, Sch Med, Samsung Med Ctr, Dept Pathol, 81 Irwon Ro, Seoul 135710, South Korea.
EM ckpark@skku.edu
OI Hyeon, Jiyeon/0000-0003-3074-4142
CR Brown DM, 2004, CANCER CELL, V5, P365, DOI 10.1016/S1535-6108(04)00079-0
   Compton CC., 2010, AJCC CANC STAGING MA, V7th ed.
   EDMONDSON HA, 1954, CANCER-AM CANCER SOC, V7, P462, DOI 10.1002/1097-0142(195405)7:3<462::AID-CNCR2820070308>3.0.CO;2-E
   El-Serag HB, 2007, GASTROENTEROLOGY, V132, P2557, DOI 10.1053/j.gastro.2007.04.061
   Emdad L, 2006, CANCER RES, V66, P1509, DOI 10.1158/0008-5472.CAN-05-3029
   Gong ZB, 2012, ONCOL REP, V27, P2073, DOI 10.3892/or.2012.1749
   Ho MC, 2006, ANN SURG ONCOL, V13, P1474, DOI 10.1245/s10434-006-9057-1
   Hoshida Y, 2008, NEW ENGL J MED, V359, P1995, DOI 10.1056/NEJMoa0804525
   Hu GH, 2009, CLIN CANCER RES, V15, P5615, DOI 10.1158/1078-0432.CCR-09-0049
   Hu GH, 2009, CANCER CELL, V15, P9, DOI 10.1016/j.ccr.2008.11.013
   Kang DC, 2005, GENE, V353, P8, DOI [10.1016/j.gene.2005.04.006, 10.1016/j.gene.2005.04.005]
   Kikuno N, 2007, ONCOGENE, V26, P7647, DOI 10.1038/sj.onc.1210572
   Lee SG, 2008, ONCOGENE, V27, P1114, DOI 10.1038/sj.onc.1210713
   Liver Cancer Study Group of Japan, 2003, GEN RUL CLIN PATH ST
   Llovet JM, 2005, SEMIN LIVER DIS, V25, P181, DOI 10.1055/s-2005-871198
   Llovet JM, 1999, SEMIN LIVER DIS, V19, P329, DOI 10.1055/s-2007-1007122
   Poon RTP, 2011, HEPATOLOGY, V54, P757, DOI 10.1002/hep.24569
   Song HT, 2010, INT J COLORECTAL DIS, V25, P1201, DOI 10.1007/s00384-010-1009-3
   WANLESS IR, 1995, HEPATOLOGY, V22, P983, DOI 10.1002/hep.1840220341
   Yoo BK, 2009, J CLIN INVEST, V119, P465, DOI 10.1172/JCI36460
   Yu CP, 2009, CARCINOGENESIS, V30, P894, DOI 10.1093/carcin/bgp064
   Zhu K, 2011, CLIN CANCER RES, V17, P7294, DOI 10.1158/1078-0432.CCR-11-1327
NR 22
TC 26
Z9 27
U1 0
U2 8
PU EDITORIAL OFFICE GUT & LIVER
PI SEOUL
PA 305 LOTTE GOLD ROSE II, 890-59, DAECHI 4-DONG, GANGNAM-GU, SEOUL,
   135-839, SOUTH KOREA
SN 1976-2283
J9 GUT LIVER
JI Gut Liver
PD MAR 15
PY 2013
VL 7
IS 2
BP 206
EP 212
DI 10.5009/gnl.2013.7.2.206
PG 7
WC Gastroenterology & Hepatology
WE Science Citation Index Expanded (SCI-EXPANDED)
SC Gastroenterology & Hepatology
GA 108OD
UT WOS:000316304300011
PM 23560157
OA Green Published, Green Submitted
DA 2022-05-02
ER

PT J
AU Li, C
   Wen, TF
   Yan, LN
   Li, B
   Yang, JY
   Xu, MQ
   Wang, WT
   Wei, YG
AF Li, Chuan
   Wen, Tian-Fu
   Yan, Lu-Nan
   Li, Bo
   Yang, Jia-Ying
   Xu, Ming-Qing
   Wang, Wen-Tao
   Wei, Yong-Gang
TI Scoring Selection Criteria Including Total Tumour Volume and
   Pretransplant Percentage of Lymphocytes to Predict Recurrence of
   Hepatocellular Carcinoma after Liver Transplantation
SO PLOS ONE
LA English
DT Article
ID INTRAGRAFT GENE-EXPRESSION; LIVING DONOR; MICROVASCULAR INVASION; MILAN
   CRITERIA; ANTITUMOR IMMUNITY; RATIO; IMPACT; RESECTION; SURVIVAL; SIZE
AB Aim: The selection criteria for patients with hepatocellular carcinoma (HCC) to undergo liver transplantation should accurately predict posttransplant recurrence while not denying potential beneficiaries. In the present study, we attempted to identify risk factors associated with posttransplant recurrence and to expand the selection criteria.
   Patients and Methods: Adult patients with HCC who underwent liver transplantation between November 2004 and September 2012 at our centre were recruited into the current study (N = 241). Clinical and pathological data were retrospectively reviewed. Patients who died during the perioperative period or died of non-recurrence causes were excluded from this study (N = 25). All potential risk factors were analysed using uni- and multi-variate analyses.
   Results: Sixty-one recipients of 216 qualified patients suffered from recurrence. Similar recurrence-free and long-term survival rates were observed between living donor liver transplant recipients (N = 60) and deceased donor liver transplant recipients (N = 156). Total tumour volume (TTV) and preoperative percentage of lymphocytes (L%) were two independent risk factors in the multivariate analysis. We propose a prognostic score model based on these two risk factors. Patients within our criteria achieved a similar recurrence-free survival to patients within the Milan criteria. Seventy-one patients who were beyond the Milan criteria but within our criteria also had comparable survival to patients within the Milan criteria.
   Conclusions: TTV and L% are two risk factors that contribute to posttransplant recurrence. Selection criteria based on these two factors, which are proposed by our study, expanded the Milan criteria without increasing the risk of posttransplant recurrence.
C1 [Li, Chuan; Wen, Tian-Fu; Yan, Lu-Nan; Li, Bo; Yang, Jia-Ying; Xu, Ming-Qing; Wang, Wen-Tao; Wei, Yong-Gang] Sichuan Univ, Div Liver Transplantat, West China Hosp, Chengdu 610064, Sichuan Provinc, Peoples R China.
RP Wen, TF (corresponding author), Sichuan Univ, Div Liver Transplantat, West China Hosp, Chengdu 610064, Sichuan Provinc, Peoples R China.
EM ccwentianfu@sohu.com
FU National Science and Technology Major Project of China [2012ZX10002-016,
   2012ZX10002-017]
FX This work was supported by a grant from the National Science and
   Technology Major Project of China (2012ZX10002-016 and 2012ZX10002-017).
   The funders had no role in study design, data collection and analysis,
   decision to publish, or preparation of the manuscript.
CR Ataide EC, 2011, TRANSPL P, V43, P1362, DOI 10.1016/j.transproceed.2011.02.032
   Burra P, 2013, LIVER TRANSPLANT, V19, P122, DOI 10.1002/lt.23574
   Chen TM, 2012, J GASTROEN HEPATOL, V27, P553, DOI 10.1111/j.1440-1746.2011.06910.x
   Di Sandro S, 2009, TRANSPL P, V41, P1283, DOI 10.1016/j.transproceed.2009.03.022
   Dumitra TC, 2013, TRANSPLANTATION, V95, P228, DOI 10.1097/TP.0b013e31827743d7
   Duvoux C, 2012, GASTROENTEROLOGY, V143, P986, DOI 10.1053/j.gastro.2012.05.052
   Eto M, 2008, CLIN CANCER RES, V14, P2833, DOI 10.1158/1078-0432.CCR-07-1742
   Fisher RA, 2007, AM J TRANSPLANT, V7, P1601, DOI 10.1111/j.1600-6143.2007.01802.x
   Gomez D, 2008, WORLD J SURG, V32, P1757, DOI 10.1007/s00268-008-9552-6
   Grant RC, 2013, CLIN TRANSPLANT, V27, P140, DOI 10.1111/ctr.12031
   Halazun KJ, 2009, ANN SURG, V250, P141, DOI 10.1097/SLA.0b013e3181a77e59
   Jiang SM, 2009, LIVER TRANSPLANT, V15, P1043, DOI 10.1002/lt.21797
   Lee HH, 2005, TRANSPL P, V37, P1251, DOI 10.1016/j.transproceed.2005.01.018
   Liang WH, 2012, LIVER TRANSPLANT, V18, P1226, DOI 10.1002/lt.23490
   Llovet JM, 2008, J HEPATOL, V48, pS20, DOI 10.1016/j.jhep.2008.01.022
   Lo CM, 2007, BRIT J SURG, V94, P78, DOI 10.1002/bjs.5528
   Malinchoc M, 2000, HEPATOLOGY, V31, P864, DOI 10.1053/he.2000.5852
   Man K, 2003, LIVER TRANSPLANT, V9, P425, DOI 10.1053/jlts.2003.50066
   Man K, 2003, ANN SURG, V237, P256, DOI 10.1097/00000658-200302000-00015
   Mazzaferro V, 1996, NEW ENGL J MED, V334, P693, DOI 10.1056/NEJM199603143341104
   Mazzaferro V, 2009, LANCET ONCOL, V10, P35, DOI 10.1016/S1470-2045(08)70284-5
   Moon JI, 2012, TRANSPL P, V44, P487, DOI 10.1016/j.transproceed.2011.11.009
   Motomura T, 2013, J HEPATOL, V58, P58, DOI 10.1016/j.jhep.2012.08.017
   Nemes B, 2011, TRANSPL P, V43, P1272, DOI 10.1016/j.transproceed.2011.03.077
   Parkin DM, 2005, CA-CANCER J CLIN, V55, P74, DOI 10.3322/canjclin.55.2.74
   Roayaie S, 2009, GASTROENTEROLOGY, V137, P850, DOI 10.1053/j.gastro.2009.06.003
   Shah SA, 2007, J GASTROINTEST SURG, V11, P464, DOI 10.1007/s11605-006-0033-7
   Sumie S, 2008, ANN SURG ONCOL, V15, P1375, DOI 10.1245/s10434-008-9846-9
   Toso C, 2008, LIVER TRANSPLANT, V14, P1107, DOI 10.1002/lt.21484
   Wang HT, 2012, INT J CANCER, V130, P2892, DOI 10.1002/ijc.26339
   Wang R., 2013, HEPATOLOGY
   Western CE, 2012, GUT, V61, pA192, DOI 10.1136/gutjnl-2012-302514c.22
   Wittnich C, 2004, TRANSPL P, V36, P1485, DOI 10.1016/j.transproceed.2004.05.055
   Wu Y, 2010, INT J CANCER, V126, P2373, DOI 10.1002/ijc.24932
   Yao FY, 2001, HEPATOLOGY, V33, P1394, DOI 10.1053/jhep.2001.24563
   Zhang L, 2012, MOL BIOL REP, V39, P5085, DOI 10.1007/s11033-011-1304-2
NR 36
TC 12
Z9 13
U1 0
U2 8
PU PUBLIC LIBRARY SCIENCE
PI SAN FRANCISCO
PA 1160 BATTERY STREET, STE 100, SAN FRANCISCO, CA 94111 USA
SN 1932-6203
J9 PLOS ONE
JI PLoS One
PD AUG 21
PY 2013
VL 8
IS 8
AR e72235
DI 10.1371/journal.pone.0072235
PG 8
WC Multidisciplinary Sciences
WE Science Citation Index Expanded (SCI-EXPANDED)
SC Science & Technology - Other Topics
GA 218YW
UT WOS:000324470100089
PM 23991069
OA gold, Green Published, Green Submitted
DA 2022-05-02
ER

PT J
AU Zhu, K
   Pan, Q
   Zhang, X
   Kong, LQ
   Fan, J
   Dai, Z
   Wang, L
   Yang, XR
   Hu, J
   Wan, JL
   Zhao, YM
   Tao, ZH
   Chai, ZT
   Zeng, HY
   Tang, ZY
   Sun, HC
   Zhou, J
AF Zhu, Kai
   Pan, Qi
   Zhang, Xin
   Kong, Ling-Qun
   Fan, Jia
   Dai, Zhi
   Wang, Lu
   Yang, Xin-Rong
   Hu, Jie
   Wan, Jin-Liang
   Zhao, Yi-Ming
   Tao, Zhong-Hua
   Chai, Zong-Tao
   Zeng, Hai-Ying
   Tang, Zhao-You
   Sun, Hui-Chuan
   Zhou, Jian
TI MiR-146a enhances angiogenic activity of endothelial cells in
   hepatocellular carcinoma by promoting PDGFRA expression
SO CARCINOGENESIS
LA English
DT Article
ID BREAST-CANCER; TUMOR ANGIOGENESIS; MICRORNAS; METASTASIS; GROWTH; DICER;
   OVEREXPRESSION; ACTIVATION; MODULATOR; DISEASE
AB Endothelial cells (ECs) are critical for angiogenesis, and microRNAs play important roles in this process. We investigated the regulatory role of microRNAs in ECs of hepatocellular carcinoma (HCC) by examining the microRNA expression profile of human umbilical vein endothelial cells (HUVECs) in the absence or presence of human HCC cells, and identified miR-146a as the most highly upregulated microRNA. Furthermore, we revealed that miR-146a promoted the expression of platelet-derived growth factor receptor a (PDGFRA) in HUVECs, and this process was mediated by BRCA1. Overexpression of PDGFRA in the ECs of HCC tissues was associated with microvascular invasion and predicted a poorer prognosis. These results suggest that miR-146a plays a key role in regulating the angiogenic activity of ECs in HCC through miR-146a-BRCA1-PDGFRA pathway. MiR-146a and PDGFRA may emerge as potential anti-angiogenic targets on ECs for HCC therapy.
C1 [Zhu, Kai; Pan, Qi; Zhang, Xin; Kong, Ling-Qun; Fan, Jia; Dai, Zhi; Wang, Lu; Yang, Xin-Rong; Hu, Jie; Wan, Jin-Liang; Zhao, Yi-Ming; Tao, Zhong-Hua; Chai, Zong-Tao; Tang, Zhao-You; Sun, Hui-Chuan; Zhou, Jian] Fudan Univ, Zhongshan Hosp, Liver Canc Inst, Shanghai 200032, Peoples R China.
   [Zhu, Kai; Pan, Qi; Zhang, Xin; Kong, Ling-Qun; Fan, Jia; Dai, Zhi; Wang, Lu; Yang, Xin-Rong; Hu, Jie; Wan, Jin-Liang; Zhao, Yi-Ming; Tao, Zhong-Hua; Chai, Zong-Tao; Tang, Zhao-You; Sun, Hui-Chuan; Zhou, Jian] Fudan Univ, Minist Educ, Key Lab Carcinogenesis & Canc Invas, Shanghai 200032, Peoples R China.
   [Zeng, Hai-Ying] Fudan Univ, Dept Pathol, Shanghai 200032, Peoples R China.
   [Zhou, Jian] Fudan Univ, Zhongshan Hosp, Shanghai Key Lab Organ Transplantat, Shanghai 200032, Peoples R China.
RP Zhou, J (corresponding author), Fudan Univ, Zhongshan Hosp, Liver Canc Inst, Shanghai 200032, Peoples R China.
EM sun.huichuan@zs-hospital.sh.cn; zhou.jian@zs-hospital.sh.cn
RI Fan, Jia/C-6689-2017
OI Sun, Hui-Chuan/0000-0003-3761-7058; Zhou, Jian/0000-0002-7650-7540
FU National Key Sci-Tech Special Project of China [2012ZX10002-016];
   National Science Fund for Distinguished Young Scholars of ChinaNational
   Natural Science Foundation of China (NSFC)National Science Fund for
   Distinguished Young Scholars [81225019]; National Natural Science Funds
   of ChinaNational Natural Science Foundation of China (NSFC) [30801102];
   Shanghai Key-Tech Research and Development Program [09411951700]
FX National Key Sci-Tech Special Project of China (2012ZX10002-016);
   National Science Fund for Distinguished Young Scholars of China
   (81225019); National Natural Science Funds of China (30801102); Shanghai
   Key-Tech Research and Development Program (09411951700).
CR Bhaumik D, 2008, ONCOGENE, V27, P5643, DOI 10.1038/onc.2008.171
   Budhu A, 2010, J HEMATOL ONCOL, V3, DOI 10.1186/1756-8722-3-37
   Calin GA, 2006, NAT REV CANCER, V6, P857, DOI 10.1038/nrc1997
   Curtale G, 2010, BLOOD, V115, P265, DOI 10.1182/blood-2009-06-225987
   Dai Z, 2006, PROTEOMICS, V6, P5857, DOI 10.1002/pmic.200500707
   Fasanaro P, 2008, J BIOL CHEM, V283, P15878, DOI 10.1074/jbc.M800731200
   Furuta S, 2006, CANCER CELL, V10, P13, DOI 10.1016/j.ccr.2006.05.022
   George AL, 2011, J HEMATOL ONCOL, V4, DOI 10.1186/1756-8722-4-24
   Goffin JR, 2003, BRIT J CANCER, V89, P1031, DOI 10.1038/sj.bjc.6601195
   He HL, 2005, P NATL ACAD SCI USA, V102, P19075, DOI 10.1073/pnas.0509603102
   Hurst DR, 2009, CANCER RES, V69, P1279, DOI 10.1158/0008-5472.CAN-08-3559
   Kerbel RS, 2008, NEW ENGL J MED, V358, P2039, DOI 10.1056/NEJMra0706596
   Kuehbacher A, 2007, CIRC RES, V101, P59, DOI 10.1161/CIRCRESAHA.107.153916
   Li L, 2010, SCAND J IMMUNOL, V71, P227, DOI 10.1111/j.1365-3083.2010.02383.x
   Li YW, 2010, CANCER RES, V70, P1486, DOI 10.1158/0008-5472.CAN-09-2792
   Poon RTP, 2002, J CLIN ONCOL, V20, P1775, DOI 10.1200/JCO.2002.07.089
   Qu Y, 2011, J CLIN INVEST, V121, P212, DOI 10.1172/JCI43144
   Rolny C, 2011, CANCER CELL, V19, P31, DOI 10.1016/j.ccr.2010.11.009
   Suarez Y, 2008, P NATL ACAD SCI USA, V105, P14082, DOI 10.1073/pnas.0804597105
   Suarez Y, 2007, CIRC RES, V100, P1164, DOI 10.1161/01.RES.0000265065.26744.17
   Ventura A, 2009, CELL, V136, P586, DOI 10.1016/j.cell.2009.02.005
   Wang SS, 2009, CURR OPIN GENET DEV, V19, P205, DOI 10.1016/j.gde.2009.04.002
   Wang SY, 2010, BMC GENOMICS, V11, DOI 10.1186/1471-2164-11-163
   Wang XH, 2008, PLOS ONE, V3, DOI 10.1371/journal.pone.0002557
   Wurdinger T, 2008, CANCER CELL, V14, P382, DOI 10.1016/j.ccr.2008.10.005
   Xiong YQ, 2009, CLIN CANCER RES, V15, P4838, DOI 10.1158/1078-0432.CCR-08-2780
   Zeng QH, 2005, CANCER CELL, V8, P13, DOI 10.1016/j.ccr.2005.06.004
   Zhang HS, 2011, NAT COMMUN, V2, DOI 10.1038/ncomms1555
   Zhang T, 2005, CLIN CANCER RES, V11, P8557, DOI 10.1158/1078-0432.CCR-05-0944
   Zhao YM, 2011, INT J CANCER, V129, P2463, DOI 10.1002/ijc.25918
   Zhu K, 2011, CLIN CANCER RES, V17, P7294, DOI 10.1158/1078-0432.CCR-11-1327
NR 31
TC 87
Z9 91
U1 1
U2 17
PU OXFORD UNIV PRESS
PI OXFORD
PA GREAT CLARENDON ST, OXFORD OX2 6DP, ENGLAND
SN 0143-3334
EI 1460-2180
J9 CARCINOGENESIS
JI Carcinogenesis
PD SEP
PY 2013
VL 34
IS 9
BP 2071
EP 2079
DI 10.1093/carcin/bgt160
PG 9
WC Oncology
WE Science Citation Index Expanded (SCI-EXPANDED)
SC Oncology
GA 233ED
UT WOS:000325547900015
PM 23671131
OA Bronze
DA 2022-05-02
ER

PT J
AU Kaido, T
   Ogawa, K
   Mori, A
   Fujimoto, Y
   Ito, T
   Tomiyama, K
   Takada, Y
   Uemoto, S
AF Kaido, Toshimi
   Ogawa, Kohei
   Mori, Akira
   Fujimoto, Yasuhiro
   Ito, Takashi
   Tomiyama, Koji
   Takada, Yasutsugu
   Uemoto, Shinji
TI Usefulness of the Kyoto criteria as expanded selection criteria for
   liver transplantation for hepatocellular carcinoma
SO SURGERY
LA English
DT Article
ID GAMMA-CARBOXY PROTHROMBIN; VITAMIN-K-ABSENCE; ALPHA-FETOPROTEIN;
   SERUM-LEVELS; INVASION; MARKER; GRAFT
AB Background. Previously, we proposed expanded selection criteria for liver transplantation (LT) for hepatocellular carcinoma (HCC), the Kyoto criteria, involving a combination of tumor number <= 10, maximal diameter of each tumor <= 5 cm, and serum des-gamma-carboxy prothrombin levels <= 400 mAU/mL, and we have used these criteria since January. 2007. In the present study, the usefulness of the criteria was validated prospectively as well as retrospectively.
   Methods. One hundred ninety-eight patients with HCC who underwent living donor LT (LDLT) from February 1999 through December 2011 were enrolled in this study. Overall survival and recurrence rates were investigated in patients classified according to the Kyoto criteria, the Milan criteria, or previous treatments for HCC. Tumor biological aggressiveness, including microvascular invasion and histologic differentiation, according to selection criteria was also examined.
   Results. The 5-year overall survival for patients within the Kyoto criteria (n = 147; 82%) was greater than that for the 49 patients exceeding them (n = 49; 42%; P < .001). The 5-year recurrence rate for patients within the Kyoto criteria (4.4%) was less than that for patients exceeding them (51%; P < .001). Intention-to-treat analysis of the 62 patients who underwent LDLT after implementation of the Kyoto criteria showed that the 5-year overall survival rate and the recurrence rate were 82% and 7%, respectively. Tumor biology was significantly less aggressive in patients within the Kyoto criteria.
   Conclusion. The Kyoto criteria are useful expanded criteria for LDLT for HCC and could help to achieve favorable outcomes.
C1 [Kaido, Toshimi; Ogawa, Kohei; Mori, Akira; Fujimoto, Yasuhiro; Ito, Takashi; Tomiyama, Koji; Uemoto, Shinji] Kyoto Univ, Grad Sch Med, Div Hepatobiliary Pancreat & Transplant Surg, Kyoto 6068507, Japan.
   [Takada, Yasutsugu] Ehime Univ, Grad Sch Med, Dept Hepatobiliary Pancreat & Transplant Surg, Matsuyama, Ehime 790, Japan.
RP Kaido, T (corresponding author), Kyoto Univ, Grad Sch Med, Div Hepatobiliary Pancreat & Transplant Surg, Dept Surg,Sakyo Ku, 54 Kawahara Cho, Kyoto 6068507, Japan.
EM kaido@kuhp.kyoto-u.ac.jp
CR Fujiki M, 2009, AM J TRANSPLANT, V9, P2362, DOI 10.1111/j.1600-6143.2009.02783.x
   Gomaa AI, 2009, WORLD J GASTROENTERO, V15, P1301, DOI 10.3748/wjg.15.1301
   Inomata Y, 1996, TRANSPLANTATION, V61, P247, DOI 10.1097/00007890-199601270-00015
   Inomata Y, 2000, TRANSPLANTATION, V69, P258, DOI 10.1097/00007890-200001270-00011
   Ito T, 2003, TRANSPLANTATION, V76, P158, DOI 10.1097/01.TP.0000072372.42396.47
   Ito T, 2007, LIVER TRANSPLANT, V13, P1637, DOI 10.1002/lt.21281
   Kim DY, 2007, ONCOLOGY-BASEL, V72, P52, DOI 10.1159/000111707
   Koike Y, 2001, CANCER, V91, P561, DOI 10.1002/1097-0142(20010201)91:3<561::AID-CNCR1035>3.0.CO;2-N
   Marrero JA, 2003, HEPATOLOGY, V37, P1114, DOI 10.1053/jhep.2003.50195
   Mazzaferro V, 1996, NEW ENGL J MED, V334, P693, DOI 10.1056/NEJM199603143341104
   Mazzaferro V, 2009, LANCET ONCOL, V10, P35, DOI 10.1016/S1470-2045(08)70284-5
   Miyaaki H, 2007, J GASTROENTEROL, V42, P962, DOI 10.1007/s00535-007-2117-x
   Morioka D, 2007, ANN SURG, V245, P315, DOI 10.1097/01.sla.0000236600.24667.a4
   Nagaoka S, 2003, CANCER, V98, P2671, DOI 10.1002/cncr.11839
   Okuda H, 2000, CANCER-AM CANCER SOC, V88, P544
   Shirabe K, 2007, J SURG ONCOL, V95, P235, DOI 10.1002/jso.20655
   SUEHIRO T, 1994, CANCER-AM CANCER SOC, V73, P2464, DOI 10.1002/1097-0142(19940515)73:10<2464::AID-CNCR2820731004>3.0.CO;2-9
   Sugawara Y, 2007, DIGEST DIS, V25, P310, DOI 10.1159/000106910
   Takada Y, 2007, DIGEST DIS, V25, P299, DOI 10.1159/000106908
   Takada Y, 2006, LIVER TRANSPLANT, V12, P912, DOI 10.1002/lt.20642
   Toso C, 2013, J HEPATO-BIL-PAN SCI, V20, P342, DOI 10.1007/s00534-012-0528-4
   Toso C, 2009, HEPATOLOGY, V49, P832, DOI 10.1002/hep.22693
   Yamamoto K, 2009, ANN SURG ONCOL, V16, P2795, DOI 10.1245/s10434-009-0618-y
   Yao FY, 2007, AM J TRANSPLANT, V7, P2587, DOI 10.1111/j.1600-6143.2007.01965.x
   Zheng SS, 2008, TRANSPLANTATION, V85, P1726, DOI 10.1097/TP.0b013e31816b67e4
NR 25
TC 97
Z9 98
U1 1
U2 2
PU MOSBY-ELSEVIER
PI NEW YORK
PA 360 PARK AVENUE SOUTH, NEW YORK, NY 10010-1710 USA
SN 0039-6060
J9 SURGERY
JI Surgery
PD NOV
PY 2013
VL 154
IS 5
BP 1053
EP 1060
DI 10.1016/j.surg.2013.04.056
PG 8
WC Surgery
WE Science Citation Index Expanded (SCI-EXPANDED)
SC Surgery
GA 245AU
UT WOS:000326432100014
PM 24074704
DA 2022-05-02
ER

PT J
AU Hung, HH
   Lei, HJ
   Chau, GY
   Su, CW
   Hsia, CY
   Kao, WY
   Lui, WY
   Wu, WC
   Lin, HC
   Wu, JC
AF Hung, Hung-Hsu
   Lei, Hao-Jan
   Chau, Gar-Yang
   Su, Chien-Wei
   Hsia, Cheng-Yuan
   Kao, Wei-Yu
   Lui, Wing-Yiu
   Wu, Wen-Chieh
   Lin, Han-Chieh
   Wu, Jaw-Ching
TI Milan Criteria, Multi-nodularity, and Microvascular Invasion Predict the
   Recurrence Patterns of Hepatocellular Carcinoma After Resection
SO JOURNAL OF GASTROINTESTINAL SURGERY
LA English
DT Article
DE Hepatocellular carcinoma; Liver transplantation; Milan criteria;
   Surgical resection
ID LONG-TERM PROGNOSIS; LIVER-TRANSPLANTATION; RADIOFREQUENCY ABLATION;
   SURGICAL RESECTION; RISK-FACTORS; CANCER; RECOMMENDATIONS; MANAGEMENT;
   SURVIVAL; THERAPY
AB This study aims to evaluate the risk factors for tumor recurrence beyond the Milan criteria (MC) for patients with hepatocellular carcinoma (HCC) after surgical resection (SR) in which salvage liver transplantation is relatively contraindicated.
   A total of 447 patients who underwent SR for HCC were enrolled consecutively. Among them, 248 and 199 patients were within the Milan criteria and beyond the Milan criteria (BMC group), respectively. Overall survival, recurrence, and disease-free survival were analyzed by multivariate analysis.
   After a median follow-up of 34.4 months, 130 patients died. Microvascular invasion, higher Edmondson stage of tumor cell differentiation, BMC group, and no anti-viral therapy were associated with poor overall survival. Multi-nodularity, higher Edmondson stage, BMC group, and no anti-viral therapy were independent risk factors for tumor recurrence, while BMC group and no anti-viral therapy were independent risk factors for disease-free survival. The Milan criteria, multi-nodularity, and microvascular invasion were used to stratify the patients into low-, medium-, and high-risk groups for tumor recurrence outside the MC and showed statistical significance (low vs. medium, p = 0.011; low vs. high, p < 0.001; medium vs. high, p = 0.009).
   The combination of the MC, multi-nodularity, and microvascular invasion predict the post-operative recurrence of HCC and may provide a roadmap for further treatment.
C1 [Hung, Hung-Hsu; Su, Chien-Wei; Kao, Wei-Yu; Wu, Wen-Chieh; Lin, Han-Chieh] Taipei Vet Gen Hosp, Dept Med, Div Gastroenterol, Taipei 112, Taiwan.
   [Hung, Hung-Hsu; Lei, Hao-Jan; Chau, Gar-Yang; Su, Chien-Wei; Hsia, Cheng-Yuan; Kao, Wei-Yu; Lui, Wing-Yiu; Lin, Han-Chieh] Natl Yang Ming Univ, Sch Med, Fac Med, Taipei 112, Taiwan.
   [Hung, Hung-Hsu] Cheng Hsin Gen Hosp, Dept Med, Div Gastroenterol, Taipei, Taiwan.
   [Lei, Hao-Jan; Chau, Gar-Yang; Hsia, Cheng-Yuan] Taipei Vet Gen Hosp, Dept Surg, Div Gen Surg, Taipei 112, Taiwan.
   [Su, Chien-Wei; Wu, Jaw-Ching] Natl Yang Ming Univ, Sch Med, Inst Clin Med, Taipei 112, Taiwan.
   [Kao, Wei-Yu] Taipei Vet Gen Hosp, Dept Med, Div Gastroenterol, Taoyuan Branch, Taipei 112, Taiwan.
   [Lui, Wing-Yiu] Taichung Vet Gen Hosp, Dept Surg, Div Gen Surg, Taichung, Taiwan.
   [Wu, Jaw-Ching] Taipei Vet Gen Hosp, Dept Med Res & Educ, Taipei 112, Taiwan.
RP Su, CW (corresponding author), Taipei Vet Gen Hosp, Dept Med, Div Gastroenterol, 201,Shih Pai Rd,Sec 2, Taipei 112, Taiwan.
EM gychau@vghtpe.gov.tw; cwsu2@vghtpe.gov.tw
RI Su, Chien-Wei/C-1521-2012
OI Su, Chien-Wei/0000-0003-3889-7004
FU National Science CouncilMinistry of Science and Technology, Taiwan [NSC
   100-2314-B-075-073, NSC101-2314-B-075-013-MY2]; Taipei Veterans General
   HospitalTaipei Veterans General Hospital [V99C1-025]; Center of
   Excellence for Cancer Research at TVGH, Taipei, Taiwan
   [DOH100-TD-C-111-007]
FX This study was supported by grants from the National Science Council
   (NSC 100-2314-B-075-073 and NSC101-2314-B-075-013-MY2), Taipei Veterans
   General Hospital (V99C1-025), and Center of Excellence for Cancer
   Research at TVGH (DOH100-TD-C-111-007), Taipei, Taiwan.
CR Bruix J, 2001, J HEPATOL, V35, P421, DOI 10.1016/S0168-8278(01)00130-1
   Bruix J, 2011, HEPATOLOGY, V53, P1020, DOI 10.1002/hep.24199
   Clavien PA, 2012, LANCET ONCOL, V13, pE11, DOI 10.1016/S1470-2045(11)70175-9
   Cucchetti A, 2011, TRANSPL INT, V24, P787, DOI 10.1111/j.1432-2277.2011.01276.x
   De Carlis L, 2012, J CLIN GASTROENTEROL, V46, P78, DOI 10.1097/MCG.0b013e31822b36f6
   EDMONDSON HA, 1954, CANCER-AM CANCER SOC, V7, P462, DOI 10.1002/1097-0142(195405)7:3<462::AID-CNCR2820070308>3.0.CO;2-E
   El-Serag HB, 2008, GASTROENTEROLOGY, V134, P1752, DOI 10.1053/j.gastro.2008.02.090
   El-Serag HB, 2011, NEW ENGL J MED, V365, P1118, DOI 10.1056/NEJMra1001683
   European Assoc Study Liver, 2012, EUR J CANCER, V48, P599, DOI 10.1016/j.ejca.2011.12.021
   Fan ST, 2011, BRIT J SURG, V98, P1292, DOI 10.1002/bjs.7583
   Fujiki M, 2011, LIVER INT, V31, P1081, DOI [10.1111/j.1478-3231.2011.02473.x, 10.1111/j.1478-3231.2010.02373.x]
   Fuks D, 2012, HEPATOLOGY, V55, P132, DOI 10.1002/hep.24680
   Gordon-Weeks AN, 2011, BRIT J SURG, V98, P1201, DOI 10.1002/bjs.7561
   Ho CM, 2012, ANN SURG ONCOL, V19, P826, DOI 10.1245/s10434-011-1975-x
   Hung HH, 2011, CLIN GASTROENTEROL H, V9, P79, DOI 10.1016/j.cgh.2010.08.018
   Imamura H, 2003, J HEPATOL, V38, P200, DOI 10.1016/S0168-8278(02)00360-4
   Kao WY, 2012, J CLIN GASTROENTEROL, V46, P62, DOI 10.1097/MCG.0b013e31822b36cc
   Kao WY, 2011, EUR J GASTROEN HEPAT, V23, P528, DOI 10.1097/MEG.0b013e328346d529
   Kao WY, 2011, WORLD J SURG, V35, P858, DOI 10.1007/s00268-010-0928-z
   Koniaris LG, 2011, ANN SURG, V254, P527, DOI 10.1097/SLA.0b013e31822ca66f
   Lei HJ, 2006, J AM COLL SURGEONS, V203, P426, DOI 10.1016/j.jamcollsurg.2006.06.030
   Lim KC, 2011, ANN SURG, V254, P108, DOI 10.1097/SLA.0b013e31821ad884
   Llovet JM, 1998, HEPATOLOGY, V27, P1572, DOI 10.1002/hep.510270616
   Mazzaferro V, 1996, NEW ENGL J MED, V334, P693, DOI 10.1056/NEJM199603143341104
   N'Kontchou G, 2009, HEPATOLOGY, V50, P1475, DOI 10.1002/hep.23181
   Omata M, 2010, HEPATOL INT, V4, P439, DOI 10.1007/s12072-010-9165-7
   Ravaioli M, 2008, AM J TRANSPLANT, V8, P2547, DOI 10.1111/j.1600-6143.2008.02409.x
   de Lope CR, 2012, J HEPATOL, V56, pS75, DOI 10.1016/S0168-8278(12)60009-9
   Sala M, 2004, LIVER TRANSPLANT, V10, P1294, DOI 10.1002/lt.20202
   Su CW, 2012, ARCH SURG-CHICAGO, V147, P137, DOI 10.1001/archsurg.2011.288
   Wu JC, 2009, J HEPATOL, V51, P890, DOI 10.1016/j.jhep.2009.07.009
   Yao FY, 2008, HEPATOLOGY, V48, P819, DOI 10.1002/hep.22412
NR 32
TC 24
Z9 24
U1 2
U2 14
PU SPRINGER
PI NEW YORK
PA ONE NEW YORK PLAZA, SUITE 4600, NEW YORK, NY, UNITED STATES
SN 1091-255X
EI 1873-4626
J9 J GASTROINTEST SURG
JI J. Gastrointest. Surg.
PD APR
PY 2013
VL 17
IS 4
BP 702
EP 711
DI 10.1007/s11605-012-2087-z
PG 10
WC Gastroenterology & Hepatology; Surgery
WE Science Citation Index Expanded (SCI-EXPANDED)
SC Gastroenterology & Hepatology; Surgery
GA 108ZN
UT WOS:000316335000014
PM 23225107
DA 2022-05-02
ER

PT J
AU Pedica, F
   Ruzzenente, A
   Bagante, F
   Capelli, P
   Cataldo, I
   Pedron, S
   Iacono, C
   Chilosi, M
   Scarpa, A
   Brunelli, M
   Tomezzoli, A
   Martignoni, G
   Guglielmi, A
AF Pedica, Federica
   Ruzzenente, Andrea
   Bagante, Fabio
   Capelli, Paola
   Cataldo, Ivana
   Pedron, Serena
   Iacono, Calogero
   Chilosi, Marco
   Scarpa, Aldo
   Brunelli, Matteo
   Tomezzoli, Anna
   Martignoni, Guido
   Guglielmi, Alfredo
TI A Re-Emerging Marker for Prognosis in Hepatocellular Carcinoma: The
   Add-Value of FISHing c-myc Gene for Early Relapse
SO PLOS ONE
LA English
DT Article
ID INTRAHEPATIC RECURRENCE; LIVER-TRANSPLANTATION; RISK-FACTORS; GENOMIC
   HETEROGENEITY; RESECTION; HEPATECTOMY; EXPRESSION; SURVIVAL;
   CLASSIFICATION; AMPLIFICATION
AB Hepatocellular carcinoma is one leading cause of cancer-related death and surgical resection is still one of the major curative therapies. Recently, there has been a major effort to find mechanisms involved in carcinogenesis and early relapse. c-myc gene abnormality is found in hepatocarcinogenesis. Our aim was to analyze the role of c-myc as prognostic factor in terms of overall survival and disease-free survival and to investigate if c-myc may be an important target for therapy. We studied sixty-five hepatocellular carcinomas submitted to surgical resection with curative intent. Size, macro-microvascular invasion, necrosis, number of nodules, grading and serum alfa-fetoprotein level were registered for all cases. We evaluated the c-myc aberrations by using break-apart FISH probes. Probes specific for the centromeric part of chromosome 8 and for the locus specific c-myc gene (8q24) were used to assess disomy, gains of chromosomes (polysomy due to polyploidy) and amplification. c-myc gene amplification was scored as 8q24/CEP8 > 2. Statistical analysis for disease-free survival and overall survival were performed. At molecular level, c-myc was amplified in 19% of hepatocellular carcinoma, whereas showed gains in 55% and set wild in 26% of cases. The 1- and 3-year disease-free survival and overall survival for disomic, polysomic and amplified groups were significantly different (p=0.020 and p=.018 respectively). Multivariate analysis verified that the AFP and c-myc status (amplified vs. not amplified) were significant prognostic factors for overall patients survival. c-myc gene amplification is significantly correlated with disease-free survival and overall survival in patients with hepatocellular carcinoma after surgical resection and this model identifies patients with risk of early relapse (<= 12 months). We suggest that c-myc assessment may be introduced in the clinical practice for improving prognostication (high and low risk of relapse) routinely and may have be proposed as biomarker of efficacy to anti-c-myc targeted drugs in clinical trials.
C1 [Pedica, Federica; Capelli, Paola; Cataldo, Ivana; Pedron, Serena; Chilosi, Marco; Scarpa, Aldo; Brunelli, Matteo; Martignoni, Guido] Univ Verona, FISH Mol Lab, Dept Pathol & Diagnost, Azienda Osped Univ Integrata Verona, I-37100 Verona, Italy.
   [Ruzzenente, Andrea; Bagante, Fabio; Iacono, Calogero; Guglielmi, Alfredo] Univ Verona, Sch Med, GB Rossi Hosp, Dept Surg,Div Gen Surg A, I-37100 Verona, Italy.
   [Tomezzoli, Anna] Azienda Osped Univ Integrata Verona, dO DAI Pathol & Diagnost, Verona, Italy.
RP Guglielmi, A (corresponding author), Univ Verona, Sch Med, GB Rossi Hosp, Dept Surg,Div Gen Surg A, I-37100 Verona, Italy.
EM alfredo.guglielmi@univr.it
RI CHILOSI, MARCO/ABB-8028-2021; scarpa, aldo/K-6832-2016; Ruzzenente,
   Andrea/R-5850-2019; Pedica, Federica/AAB-1557-2019; Brunelli,
   Matteo/AAA-7679-2019
OI scarpa, aldo/0000-0003-1678-739X; Ruzzenente,
   Andrea/0000-0001-6911-563X; Pedica, Federica/0000-0003-0168-4718;
   BRUNELLI, Matteo/0000-0002-3832-2676; GUGLIELMI,
   Alfredo/0000-0003-1713-4307; Bagante, Fabio/0000-0002-5386-0958; IACONO,
   Calogero/0000-0002-0489-0747; CATALDO, Ivana/0000-0003-2032-2085
FU Ministero dell'Istruzione, dell'Universita e della RicercaMinistry of
   Education, Universities and Research (MIUR)
FX This work was supported by Ministero dell'Istruzione, dell'Universita e
   della Ricerca. The funders had no role in study design, data collection
   and analysis, decision to publish, or preparation of the manuscript.
CR Adachi E, 2002, SURGERY, V131, pS148, DOI 10.1067/msy.2002.119496
   Albarello L, 2011, ADV ANAT PATHOL, V18, P53, DOI 10.1097/PAP.0b013e3182026d72
   Ataide EC, 2011, TRANSPL P, V43, P1362, DOI 10.1016/j.transproceed.2011.02.032
   Boyault S, 2007, HEPATOLOGY, V45, P42, DOI 10.1002/hep.21467
   Brunelli M, 2008, AM J CLIN PATHOL, V129, P907, DOI 10.1309/MD79CDXN1D01E862
   Camidge DR, 2012, CANCER-AM CANCER SOC, V118, P4486, DOI 10.1002/cncr.27411
   Chan ACY, 2012, WORLD J SURG, V36, P151, DOI 10.1007/s00268-011-1323-0
   Chan KL, 2004, HUM PATHOL, V35, P1324, DOI 10.1016/j.humpath.2004.06.012
   Chiang DY, 2008, CANCER RES, V68, P6779, DOI 10.1158/0008-5472.CAN-08-0742
   Cuadros M, 2009, APPL IMMUNOHISTO M M, V17, P1, DOI 10.1097/PAI.0b013e318169fc1c
   Dang CV, 2009, CLIN CANCER RES, V15, P6479, DOI 10.1158/1078-0432.CCR-09-0889
   Delmore JE, 2011, CELL, V146, P903, DOI 10.1016/j.cell.2011.08.017
   EDMONDSON HA, 1954, CANCER-AM CANCER SOC, V7, P462, DOI 10.1002/1097-0142(195405)7:3<462::AID-CNCR2820070308>3.0.CO;2-E
   Hoshida Y, 2008, NEW ENGL J MED, V359, P1995, DOI 10.1056/NEJMoa0804525
   Hoshida Y, 2009, CANCER RES, V69, P7385, DOI 10.1158/0008-5472.CAN-09-1089
   Hui AM, 1997, BRIT J CANCER, V76, P335, DOI 10.1038/bjc.1997.387
   Imamura H, 2003, J HEPATOL, V38, P200, DOI 10.1016/S0168-8278(02)00360-4
   Kawate S, 1999, ONCOLOGY-BASEL, V57, P157, DOI 10.1159/000012024
   Kluin P, 2011, HISTOPATHOLOGY, V58, P128, DOI 10.1111/j.1365-2559.2010.03700.x
   KUO SH, 1987, LIVER, V7, P359
   Lauwers GY, 2002, AM J SURG PATHOL, V26, P25, DOI 10.1097/00000478-200201000-00003
   Li WH, 2010, VIROL J, V7, DOI 10.1186/1743-422X-7-45
   Liu JX, 2011, PLOS ONE, V6, DOI 10.1371/journal.pone.0023098
   Llovet JM, 2005, SEMIN LIVER DIS, V25, P181, DOI 10.1055/s-2005-871198
   Marelli L, 2008, ANN SURG ONCOL, V15, P3503, DOI 10.1245/s10434-008-0128-3
   Marrero JA, 2005, HEPATOLOGY, V41, P707, DOI 10.1002/hep.20636
   Nakata T, 2008, HEPATO-GASTROENTEROL, V55, P865
   Poon RTP, 2000, ANN SURG, V231, P544, DOI 10.1097/00000658-200004000-00014
   Poon RTP, 1999, ANN SURG, V229, P216, DOI 10.1097/00000658-199902000-00009
   Saeki R, 2000, J HEPATOL, V33, P99, DOI 10.1016/S0168-8278(00)80165-8
   Shah SA, 2007, SURGERY, V141, P330, DOI 10.1016/j.surg.2006.06.028
   Shimada K, 2007, ANN SURG ONCOL, V14, P2337, DOI 10.1245/s10434-007-9415-7
   Sirivatanauksorn Y, 1999, GUT, V45, P761, DOI 10.1136/gut.45.5.761
   Takeuchi H, 2009, J NEURO-ONCOL, V91, P33, DOI 10.1007/s11060-008-9690-6
   Tang SW, 2009, CANCER LETT, V273, P35, DOI 10.1016/j.canlet.2008.07.038
   Venook AP, 2010, ONCOLOGIST, V15, P5, DOI 10.1634/theoncologist.2010-S4-05
   Villanueva Augusto, 2011, Gastroenterology, V141, P1943, DOI 10.1053/j.gastro.2011.09.027
   Villanueva A, 2011, GASTROENTEROLOGY, V140, P1501, DOI 10.1053/j.gastro.2011.02.006
   Villanueva A, 2010, ANNU REV MED, V61, P317, DOI 10.1146/annurev.med.080608.100623
   Wang Y, 2002, CANCER-AM CANCER SOC, V95, P2346, DOI 10.1002/cncr.10963
   Yamashita T, 2008, CANCER RES, V68, P1451, DOI 10.1158/0008-5472.CAN-07-6013
   Zhang QL, 2011, J CELL BIOCHEM, V112, P2910, DOI 10.1002/jcb.23207
   Zhang YL, 2012, HEPATOLOGY, V56, P1631, DOI 10.1002/hep.25849
   Zhao WC, 2012, WORLD J GASTROENTERO, V18, P3272, DOI 10.3748/wjg.v18.i25.3272
NR 44
TC 9
Z9 9
U1 0
U2 2
PU PUBLIC LIBRARY SCIENCE
PI SAN FRANCISCO
PA 1160 BATTERY STREET, STE 100, SAN FRANCISCO, CA 94111 USA
SN 1932-6203
J9 PLOS ONE
JI PLoS One
PD JUL 10
PY 2013
VL 8
IS 7
AR e68203
DI 10.1371/journal.pone.0068203
PG 11
WC Multidisciplinary Sciences
WE Science Citation Index Expanded (SCI-EXPANDED)
SC Science & Technology - Other Topics
GA 182SU
UT WOS:000321765300033
PM 23874541
OA gold, Green Published, Green Submitted
DA 2022-05-02
ER

PT J
AU Han, DH
   Choi, GH
   Kim, KS
   Choi, JS
   Park, YN
   Kim, SU
   Park, JY
   Ahn, SH
   Han, KH
AF Han, Dai Hoon
   Choi, Gi Hong
   Kim, Kyung Sik
   Choi, Jin Sub
   Park, Young Nyun
   Kim, Seung Up
   Park, Jun Yong
   Ahn, Sang Hoon
   Han, Kwang-Hyub
TI Prognostic significance of the worst grade in hepatocellular carcinoma
   with heterogeneous histologic grades of differentiation
SO JOURNAL OF GASTROENTEROLOGY AND HEPATOLOGY
LA English
DT Article
DE carcinoma; hepatectomy; hepatocellular; neoplasm grading
ID LIVER-TRANSPLANTATION; VASCULAR INVASION; NEEDLE-BIOPSY; TUMOR SIZE; TNM
AB Background and Aim: Although tumor differentiation is a known prognostic factor after the treatment of hepatocellular carcinoma (HCC), there have not been any studies on the prognostic significance of tumor differentiation in HCC with heterogeneous histologic grades. In this study, we attempted to ascertain whether the major or the worst grade in mixed histologic type HCC determines the prognosis after liver resection.
   Methods: From January 1996 to March 2010, a total of 724 patients underwent curative resection of HCC at Yonsei University Health System, Korea. Of those, we excluded 99 patients who had total necrosis because of previous treatment. Among the remaining 625 patients, we compared the homogeneous moderately differentiated group (HG2, n = 241), mixed histologic grades with the worst component as poorly differentiated group (M2, n = 142), and homogeneous poorly differentiated group (HG3, n = 156). The clinicopathologic features, disease-free survival (DFS) and overall survival (OS) in each group were analyzed.
   Results: The DFS and OS were significantly lower in M2 than in HG2 (P = 0.004 and 0.025, respectively) whereas those of M2 were not significantly different from HG3. There were no significant differences in the clinicopathologic features of each group except that microvascular invasion was more frequently observed in M2 than in HG2. On multivariate analysis, being in the worst histologic group (M2 and HG3) was an independent poor prognostic factor for DFS and OS (P = 0.028 and < 0.001, respectively).
   Conclusions: In patients with advanced histologic grade, the worst histologic grade may determine the prognosis after curative resection of HCC.
C1 [Han, Dai Hoon; Choi, Gi Hong; Kim, Kyung Sik; Choi, Jin Sub; Kim, Seung Up; Park, Jun Yong; Ahn, Sang Hoon; Han, Kwang-Hyub] Yonsei Univ, Coll Med, Dept Surg, Seoul 120752, South Korea.
   [Kim, Seung Up; Park, Jun Yong; Ahn, Sang Hoon; Han, Kwang-Hyub] Yonsei Univ, Coll Med, Dept Internal Med, Seoul 120752, South Korea.
   [Park, Young Nyun] Yonsei Univ, Coll Med, Dept Pathol, Seoul 120752, South Korea.
   [Han, Dai Hoon; Choi, Gi Hong; Kim, Kyung Sik; Choi, Jin Sub] Yonsei Univ, Coll Med, Yonsei Liver Canc Special Clin, Seoul 120752, South Korea.
RP Choi, JS (corresponding author), Yonsei Univ, Coll Med, Dept Surg, 50 Yonsei Ro, Seoul 120752, South Korea.
EM choi5491@yuhs.ac
RI Kim, Kyung Sik/I-5501-2015; Park, Jun Yong/H-7127-2019; Han, Dai
   Hoon/AAS-3726-2021
OI Kim, Kyung Sik/0000-0001-9498-284X; Ahn, Sang Hoon/0000-0002-3629-4624;
   Park, Jun Yong/0000-0001-6324-2224; Choi, Gi Hong/0000-0002-1593-3773;
   Kim, Seung Up/0000-0002-9658-8050; Park, Young Nyun/0000-0003-0357-7967;
   Han, Dai Hoon/0000-0003-2787-7876; Han, Kwang-Hyub/0000-0003-3960-6539
CR Chapel F, 1996, CANCER, V77, P864, DOI 10.1002/(SICI)1097-0142(19960301)77:5<864::AID-CNCR9>3.3.CO;2-E
   Chou CT, 2012, BRIT J RADIOL, V85, P778, DOI 10.1259/bjr/65897774
   Cillo U, 2004, ANN SURG, V239, P150, DOI 10.1097/01.sla.0000109146.72827.76
   Compton CC., 2010, AJCC CANC STAGING MA, V7th ed.
   De Carlis L, 2003, TRANSPLANT INT, V16, P115, DOI 10.1007/s00147-002-0500-3
   Decaens T, 2011, LIVER INT, V31, P794, DOI 10.1111/j.1478-3231.2010.02425.x
   EDMONDSON HA, 1954, CANCER-AM CANCER SOC, V7, P462, DOI 10.1002/1097-0142(195405)7:3<462::AID-CNCR2820070308>3.0.CO;2-E
   Eguchi S, 2010, WORLD J SURG, V34, P1034, DOI 10.1007/s00268-010-0424-5
   Han KH, 2011, ONCOLOGY-BASEL, V81, P158, DOI 10.1159/000333280
   Jemal A, 2011, CA-CANCER J CLIN, V61, P134, DOI [10.3322/caac.20115, 10.3322/caac.20107]
   Jonas S, 2001, HEPATOLOGY, V33, P1080, DOI 10.1053/jhep.2001.23561
   Kang SH, 2012, EUR J GASTROEN HEPAT, V24, P849, DOI 10.1097/MEG.0b013e3283535c34
   Kim SH, 2006, AM J ROENTGENOL, V186, pS327, DOI 10.2214/AJR.05.0350
   Lauwers GY, 2002, AM J SURG PATHOL, V26, P25, DOI 10.1097/00000478-200201000-00003
   Lim SO, 2011, HEPATOLOGY, V53, P1352, DOI 10.1002/hep.24208
   Marelli L, 2008, ANN SURG ONCOL, V15, P3503, DOI 10.1245/s10434-008-0128-3
   Minagawa M, 2007, ANN SURG, V245, P909, DOI 10.1097/01.sla.0000254368.65878.da
   Pawlik TM, 2007, ANN SURG, V245, P435, DOI 10.1097/01.sla.0000250420.73854.ad
   Pawlik TM, 2005, LIVER TRANSPLANT, V11, P1086, DOI 10.1002/lt.20472
   Pawlik TM, 2005, SURGERY, V137, P403, DOI 10.1016/j.surg.2004.12.012
   Pirisi M, 2010, ARCH PATHOL LAB MED, V134, P1818, DOI 10.1043/2009-0551-OAR1.1
   Qin LX, 2002, WORLD J GASTROENTERO, V8, P193
   Raphe R, 2010, TRANSPL P, V42, P505, DOI 10.1016/j.transproceed.2010.01.034
   Senes G, 2007, WORLD J GASTROENTERO, V13, P4019, DOI 10.3748/wjg.v13.i29.4019
   Tamura S, 2001, ARCH SURG-CHICAGO, V136, P25, DOI 10.1001/archsurg.136.1.25
   Zhou L, 2008, WORLD J SURG, V32, P1748, DOI 10.1007/s00268-008-9615-8
NR 26
TC 33
Z9 38
U1 0
U2 6
PU WILEY
PI HOBOKEN
PA 111 RIVER ST, HOBOKEN 07030-5774, NJ USA
SN 0815-9319
EI 1440-1746
J9 J GASTROEN HEPATOL
JI J. Gastroenterol. Hepatol.
PD AUG
PY 2013
VL 28
IS 8
BP 1384
EP 1390
DI 10.1111/jgh.12200
PG 7
WC Gastroenterology & Hepatology
WE Science Citation Index Expanded (SCI-EXPANDED)
SC Gastroenterology & Hepatology
GA 187JC
UT WOS:000322112600023
PM 23517197
DA 2022-05-02
ER

PT J
AU Lv, Y
   Wang, W
   Jia, WD
   Sun, QK
   Li, JS
   Ma, JL
   Liu, WB
   Zhou, HC
   Ge, YS
   Yu, JH
   Xia, HH
   Xu, GL
AF Lv, Yang
   Wang, Wei
   Jia, Wei-Dong
   Sun, Qi-Kai
   Li, Jian-Sheng
   Ma, Jin-Liang
   Liu, Wen-Bin
   Zhou, Hang-Cheng
   Ge, Yong-Sheng
   Yu, Ji-Hai
   Xia, Hong-Hai
   Xu, Ge-Liang
TI High-level expression of periostin is closely related to metastatic
   potential and poor prognosis of hepatocellular carcinoma
SO MEDICAL ONCOLOGY
LA English
DT Article
DE Periostin; Hepatocellular carcinoma; Prognosis
ID ENDOTHELIAL GROWTH-FACTOR; TUMOR ANGIOGENESIS; GENE-EXPRESSION; CANCER;
   INVASION; INVASIVENESS; RESISTANCE; PROTEIN; CELLS; LIVER
AB Periostin (PN) is a kind of secreted glycoprotein, which is closely related to the metastatic potential and prognosis of many kinds of tumors in recent studies. However, the expression level of PN in hepatocellular carcinoma (HCC) and its correlation with tumor angiogenesis and prognosis remain unclear. Here Immunohistochemistry assay was used to determine the expression of PN in HCC and corresponding adjacent tissues from 71 patients. VEGF and CD34 were only examined in HCC tissues of patients mentioned above. Immunohistochemically, the expression of PN in HCC was judged to be positive in 73.2 % (52/71) compared with 19.7 % (14/71) in corresponding adjacent tissues, and it was associated with tumor nodules (P = 0.070), microvascular invasion (P = 0.013), Edmondson grade (P = 0.003), tumor capsula (P = 0.038) and TNM stage (P = 0.000); besides, tumors with PN-positive group expressed higher VEGF (82.7 vs. 26.3 %, chi(2) = 20.195, P = 0.000) and had higher MVD (80.5 +/- 36.5 vs. 24.0 +/- 19.9, t = -6.395, P = 0.000) than those in PN-negative group. Kaplan-Meier method was used for survival analysis, and Cox regression model was performed for multivariate survival analysis. In particular, the expression of PN was found to be an independent factor for predicting overall and disease-free survival of HCC. It is possible that the expression level of PN in HCC is associated with tumor metastatic potential and angiogenesis. Its abnormal expression could be a predictive factor to anticipate HCC patient's prognosis after surgery.
C1 [Lv, Yang; Wang, Wei; Jia, Wei-Dong; Sun, Qi-Kai; Liu, Wen-Bin; Xia, Hong-Hai; Xu, Ge-Liang] Anhui Med Univ, Anhui Prov Key Lab Hepatopancreatobiliary Surg, Dept Hepat Surg, Anhui Prov Hosp, Hefei 230001, Peoples R China.
   [Jia, Wei-Dong; Sun, Qi-Kai; Li, Jian-Sheng; Ma, Jin-Liang; Liu, Wen-Bin; Ge, Yong-Sheng; Yu, Ji-Hai; Xia, Hong-Hai; Xu, Ge-Liang] Anhui Med Univ, Anhui Prov Hosp, Dept Hepat Surg, Hefei 230001, Peoples R China.
   [Zhou, Hang-Cheng] Anhui Med Univ, Anhui Prov Hosp, Dept Pathol, Hefei 230001, Peoples R China.
RP Xu, GL (corresponding author), Anhui Med Univ, Anhui Prov Key Lab Hepatopancreatobiliary Surg, Dept Hepat Surg, Anhui Prov Hosp, 17 Lujiang Rd, Hefei 230001, Peoples R China.
EM xugeliang@yahoo.cn
FU National Natural Science Foundation of ChinaNational Natural Science
   Foundation of China (NSFC) [81201906]
FX This research was supported by the National Natural Science Foundation
   of China (No. 81201906).
CR Bao SD, 2004, CANCER CELL, V5, P329, DOI 10.1016/S1535-6108(04)00081-9
   Baril P, 2007, ONCOGENE, V26, P2082, DOI 10.1038/sj.onc.1210009
   Chang Y, 2005, HEAD NECK-J SCI SPEC, V27, P873, DOI 10.1002/hed.20253
   EDMONDSON HA, 1954, CANCER-AM CANCER SOC, V7, P462, DOI 10.1002/1097-0142(195405)7:3<462::AID-CNCR2820070308>3.0.CO;2-E
   Erkan M, 2007, GASTROENTEROLOGY, V132, P1447, DOI 10.1053/j.gastro.2007.01.031
   Fan ST, 2011, ANN SURG, V253, P745, DOI 10.1097/SLA.0b013e3182111195
   Fluge O, 2006, THYROID, V16, P161
   Gillan L, 2002, CANCER RES, V62, P5358
   Ismail RS, 2000, CANCER RES, V60, P6744
   Jemal A, 2011, CA-CANCER J CLIN, V61, P134, DOI [10.3322/caac.20115, 10.3322/caac.20107]
   Kanno A, 2008, INT J CANCER, V122, P2707, DOI 10.1002/ijc.23332
   Kikuchi Y, 2008, J HISTOCHEM CYTOCHEM, V56, P753, DOI 10.1369/jhc.2008.951061
   Kim CJ, 2008, INT J ONCOL, V32, P161
   Kim CJ, 2005, INT J CANCER, V117, P51, DOI 10.1002/ijc.21120
   Kudo Y, 2006, CANCER RES, V66, P6928, DOI 10.1158/0008-5472.CAN-05-4540
   Li GH, 2010, ATHEROSCLEROSIS, V208, P358, DOI 10.1016/j.atherosclerosis.2009.07.046
   Riener MO, 2010, HISTOPATHOLOGY, V56, P600, DOI 10.1111/j.1365-2559.2010.03527.x
   Shao R, 2004, MOL CELL BIOL, V24, P3992, DOI 10.1128/MCB.24.9.3992-4003.2004
   Siriwardena BSMS, 2006, BRIT J CANCER, V95, P1396, DOI 10.1038/sj.bjc.6603431
   Suzuki K, 1996, CANCER RES, V56, P3004
   Tai IT, 2005, CARCINOGENESIS, V26, P908, DOI 10.1093/carcin/bgi034
   TAKESHITA S, 1993, BIOCHEM J, V294, P271, DOI 10.1042/bj2940271
   Utispan K, 2012, INT J ONCOL, V41, P1110, DOI 10.3892/ijo.2012.1530
   Wang W, 2011, CELL BIOL INT, V35, P1085, DOI 10.1042/CBI20110171
   WEIDNER N, 1991, NEW ENGL J MED, V324, P1, DOI 10.1056/NEJM199101033240101
NR 25
TC 35
Z9 38
U1 0
U2 8
PU HUMANA PRESS INC
PI TOTOWA
PA 999 RIVERVIEW DRIVE SUITE 208, TOTOWA, NJ 07512 USA
SN 1357-0560
EI 1559-131X
J9 MED ONCOL
JI Med. Oncol.
PD MAR
PY 2013
VL 30
IS 1
AR 385
DI 10.1007/s12032-012-0385-7
PG 9
WC Oncology
WE Science Citation Index Expanded (SCI-EXPANDED)
SC Oncology
GA 115GO
UT WOS:000316800800064
PM 23275141
DA 2022-05-02
ER

PT J
AU Wang, WQ
   Liu, L
   Xu, HX
   Luo, GP
   Chen, T
   Wu, CT
   Xu, YF
   Xu, J
   Liu, C
   Zhang, B
   Long, J
   Tang, ZY
   Yu, XJ
AF Wang, Wen-Quan
   Liu, Liang
   Xu, Hua-Xiang
   Luo, Guo-Pei
   Chen, Tao
   Wu, Chun-Tao
   Xu, Yong-Feng
   Xu, Jin
   Liu, Chen
   Zhang, Bo
   Long, Jiang
   Tang, Zhao-You
   Yu, Xian-Jun
TI Intratumoral alpha-SMA Enhances the Prognostic Potency of CD34
   Associated with Maintenance of Microvessel Integrity in Hepatocellular
   Carcinoma and Pancreatic Cancer
SO PLOS ONE
LA English
DT Article
ID COLONY-STIMULATING FACTOR; PERITUMORAL LIVER-TISSUE; HEPATIC STELLATE
   CELLS; INHIBITS METASTASIS; TUMOR ANGIOGENESIS; CURATIVE RESECTION; HIGH
   EXPRESSION; BREAST-CANCER; RECURRENCE; DENSITY
AB Microvessel density (MVD) as an angiogenesis predictor is inefficient per se in cancer prognosis. We evaluated prognostic values of combining intratumoral alpha-smooth muscle actin (alpha-SMA)-positive stromal cell density and MVD after curative resection in hypervascular hepatocellular carcinoma (HCC) and hypovascular pancreatic cancer (PC). Tissue microarrays were constructed from tumors of 305 HCC and 57 PC patients who underwent curative resection and analyzed for alpha-SMA and CD34 expression by immunostaining. Prognostic values of these two proteins and other clinicopathological features were examined. Both low alpha-SMA density and high MVD-CD34 were associated in HCC with the presence of intrahepatic metastasis and microvascular invasion, and they were related to lymph node involvement and microvascular invasion in PC (p<0.05). Although CD34 alone, but not alpha-SMA, was an independent prognostic factor for overall survival and recurrence-free survival, the combination of low alpha-SMA and high CD34 was a predictor of worst prognosis for both types of tumors and had a better power to predict patient death and early recurrence (p<0.01). Furthermore, the results show that distribution of most of the alpha-SMA-positive cells and vascular endothelial cells overlap, showing major colocalization on vascular walls. Poor microvessel integrity, as indicated by high MVD, together with low perivascular alpha-SMA-positive cell coverage is associated with early recurrence, unfavorable metastasis, and short survival after tumor resection. This finding highlights the significance of vascular quality in tumor progression, which provides an optimized complement to vascular quantity in prognosis of postoperative patients.
C1 [Wang, Wen-Quan; Liu, Liang; Xu, Hua-Xiang; Luo, Guo-Pei; Chen, Tao; Wu, Chun-Tao; Xu, Yong-Feng; Xu, Jin; Liu, Chen; Zhang, Bo; Long, Jiang; Yu, Xian-Jun] Fudan Univ, Shanghai Canc Ctr, Dept Pancreat & Hepatobiliary Surg, Shanghai 200433, Peoples R China.
   [Wang, Wen-Quan; Liu, Liang; Xu, Hua-Xiang; Luo, Guo-Pei; Chen, Tao; Wu, Chun-Tao; Xu, Yong-Feng; Xu, Jin; Liu, Chen; Zhang, Bo; Long, Jiang; Yu, Xian-Jun] Fudan Univ, Shanghai Med Coll, Dept Oncol, Shanghai 200433, Peoples R China.
   [Wang, Wen-Quan; Liu, Liang; Xu, Hua-Xiang; Luo, Guo-Pei; Chen, Tao; Wu, Chun-Tao; Xu, Yong-Feng; Xu, Jin; Liu, Chen; Zhang, Bo; Long, Jiang; Yu, Xian-Jun] Fudan Univ, Pancreat Canc Inst, Shanghai 200433, Peoples R China.
   [Tang, Zhao-You] Fudan Univ, Key Lab Carcinogenesis & Canc Invas, Chinese Minist Educ, Liver Canc Inst,Zhongshan Hosp, Shanghai 200433, Peoples R China.
RP Yu, XJ (corresponding author), Fudan Univ, Shanghai Canc Ctr, Dept Pancreat & Hepatobiliary Surg, Shanghai 200433, Peoples R China.
EM yuxianjun88@hotmail.com
RI Luo, Guopei/Y-4642-2018
OI Luo, Guopei/0000-0002-6582-9624; yu, xianjun/0000-0002-6697-7143
FU National Natural Science Foundation of ChinaNational Natural Science
   Foundation of China (NSFC) [81172005, 81172276]; National Natural
   Science Foundation of Shanghai [11ZR1407000]; Ph.D. Programs Foundation
   of Ministry of Education of ChinaMinistry of Education, China
   [20110071120096]; Chinesisch-Deutsches Forschungsprojekt [GZ 857]
FX Supported by the National Natural Science Foundation of China (81172005
   and 81172276), the National Natural Science Foundation of Shanghai
   (11ZR1407000), Ph.D. Programs Foundation of Ministry of Education of
   China (20110071120096), and the Chinesisch-Deutsches Forschungsprojekt
   (GZ 857). The funders had no role in study design, data collection and
   analysis, decision to publish, or preparation of the manuscript.
CR Bao BN, 2012, PLOS ONE, V7, DOI 10.1371/journal.pone.0050860
   Batchelor TT, 2007, CANCER CELL, V11, P83, DOI 10.1016/j.ccr.2006.11.021
   Carmeliet P, 2011, NATURE, V473, P298, DOI 10.1038/nature10144
   Cascone T, 2012, J CLIN ONCOL, V30, P441, DOI 10.1200/JCO.2011.38.7621
   CHARPIN C, 1995, AM J CLIN PATHOL, V103, P443
   Compton CC., 2010, AJCC CANC STAGING MA, V7th ed.
   Cooke VG, 2012, CANCER CELL, V21, P66, DOI 10.1016/j.ccr.2011.11.024
   de Oliveira RL, 2012, CANCER CELL, V22, P263, DOI 10.1016/j.ccr.2012.06.028
   Ebos JML, 2009, CANCER CELL, V15, P232, DOI 10.1016/j.ccr.2009.01.021
   Feig C, 2012, CLIN CANCER RES, V18, P4266, DOI 10.1158/1078-0432.CCR-11-3114
   Friedman SL, 2008, PHYSIOL REV, V88, P125, DOI 10.1152/physrev.00013.2007
   Goel S, 2011, PHYSIOL REV, V91, P1071, DOI 10.1152/physrev.00038.2010
   Hanahan D, 2011, CELL, V144, P646, DOI 10.1016/j.cell.2011.02.013
   Hezel AF, 2012, CANCER RES, V72, P4840, DOI 10.1158/0008-5472.CAN-12-0634
   Hidalgo M, 2010, NEW ENGL J MED, V362, P1605, DOI 10.1056/NEJMra0901557
   Jain RK, 2006, NAT CLIN PRACT ONCOL, V3, P24, DOI 10.1038/ncponc0403
   Jain RK, 2001, NAT MED, V7, P987, DOI 10.1038/nm0901-987
   Jia JB, 2011, INVEST NEW DRUG, V29, P861, DOI 10.1007/s10637-010-9435-1
   Jia JB, 2010, ONCOLOGIST, V15, P732, DOI 10.1634/theoncologist.2009-0170
   Johansson A, 2012, P NATL ACAD SCI USA, V109, P7841, DOI 10.1073/pnas.1118296109
   Ju MJ, 2009, AM J CLIN PATHOL, V131, P498, DOI 10.1309/AJCP86PPBNGOHNNL
   Kumar S, 1999, CANCER RES, V59, P856
   Liu C, 2012, J SURG RES, V172, pE11, DOI 10.1016/j.jss.2011.09.002
   Liu LA, 2010, CLIN CANCER RES, V16, P2740, DOI 10.1158/1078-0432.CCR-09-2610
   MAEDA K, 1995, J CLIN ONCOL, V13, P477, DOI 10.1200/JCO.1995.13.2.477
   Mazzone M, 2009, CELL, V136, P839, DOI 10.1016/j.cell.2009.01.020
   Niedergethmann M, 2000, INT J PANCREATOL, V28, P31, DOI 10.1385/IJGC:28:1:31
   Paez-Ribes M, 2009, CANCER CELL, V15, P220, DOI 10.1016/j.ccr.2009.01.027
   Paradiso A, 2001, CLIN EXP MED, V1, P127, DOI 10.1007/s10238-001-8023-2
   Poon RTP, 2002, J CLIN ONCOL, V20, P1775, DOI 10.1200/JCO.2002.07.089
   Poon RTP, 2000, CANCER, V89, P500, DOI 10.1002/1097-0142(20000801)89:3<500::AID-CNCR4>3.3.CO;2-F
   Raza A, 2010, AM J HEMATOL, V85, P593, DOI 10.1002/ajh.21745
   Rolny C, 2011, CANCER CELL, V19, P31, DOI 10.1016/j.ccr.2010.11.009
   Roskoski R, 2007, BIOCHEM BIOPH RES CO, V356, P323, DOI 10.1016/j.bbrc.2007.02.156
   Sasajima J, 2010, CANCER RES, V70, P6283, DOI 10.1158/0008-5472.CAN-10-0412
   Sugimoto H, 2006, CANCER BIOL THER, V5, P1640, DOI 10.4161/cbt.5.12.3354
   Sun HC, 1999, J CANCER RES CLIN, V125, P419, DOI 10.1007/s004320050296
   Sun HC, 2007, J HEPATOL, V47, P684, DOI 10.1016/j.jhep.2007.06.019
   Thiery JP, 2009, CELL, V139, P871, DOI 10.1016/j.cell.2009.11.007
   Uzzan B, 2004, CANCER RES, V64, P2941, DOI 10.1158/0008-5472.CAN-03-1957
   van der Zee JA, 2011, EUR J CANCER, V47, P2576, DOI 10.1016/j.ejca.2011.08.016
   Wang WQ, 2012, J HEMATOL ONCOL, V5, DOI 10.1186/1756-8722-5-69
   Zhang W, 2012, GASTROENTEROLOGY, V143, P1641, DOI 10.1053/j.gastro.2012.08.032
   Zhu XD, 2008, J CLIN ONCOL, V26, P2707, DOI 10.1200/JCO.2007.15.6521
NR 44
TC 59
Z9 62
U1 0
U2 10
PU PUBLIC LIBRARY SCIENCE
PI SAN FRANCISCO
PA 1160 BATTERY STREET, STE 100, SAN FRANCISCO, CA 94111 USA
SN 1932-6203
J9 PLOS ONE
JI PLoS One
PD AUG 5
PY 2013
VL 8
IS 8
AR e71189
DI 10.1371/journal.pone.0071189
PG 11
WC Multidisciplinary Sciences
WE Science Citation Index Expanded (SCI-EXPANDED)
SC Science & Technology - Other Topics
GA 218XC
UT WOS:000324465000190
PM 23940715
OA gold, Green Published, Green Submitted
DA 2022-05-02
ER

PT J
AU Liu, JX
   Ni, WK
   Xiao, MB
   Jiang, F
   Ni, RZ
AF Liu, Jinxia
   Ni, Wenkai
   Xiao, Mingbing
   Jiang, Feng
   Ni, Runzhou
TI Decreased Expression and Prognostic Role of Mitogen-Activated Protein
   Kinase Phosphatase 4 in Hepatocellular Carcinoma
SO JOURNAL OF GASTROINTESTINAL SURGERY
LA English
DT Article
DE Hepatocellular carcinoma; MKP-4; HepG2 cell; Prognosis
ID SIGNAL-TRANSDUCTION; PATHWAYS; JNK
AB This study aimed to investigate the potential role and prognostic significance of mitogen-activated protein kinase phosphatase 4 (MKP-4) in the pathology of hepatocellular carcinoma (HCC).
   Western blot analysis and quantitative real-time polymerase chain reaction were performed to detect MKP-4 expression in HCC tissues, pericarcinomatous liver (PCL) tissues, and proliferating HCC cells. The detailed role of MKP-4 was further explored by MKP-4 downregulation in HepG2 cells using small interfering RNA (siRNA). Specimens of 134 HCC patients who had undergone hepatic resection were immunohistochemically evaluated for MKP-4 expression.
   MKP-4 protein and mRNA levels were significantly lower in HCC tissues than in PCL tissues. In vitro, its expression was gradually reduced following release of HepG2 cells from serum starvation. The cell counting kit-8 assay and Annexin-V-Fluos staining indicated that MKP-4 knockdown by siRNA in HCC cells enhanced cell survival and inhibited apoptosis. Univariate and multivariate analyses revealed that MKP-4 was a significant predictor for overall survival (OS) and time to recurrence (TTR). High MKP-4 expression was well correlated with prognosis independent of Edmondson grade and microvascular invasion (P < 0.001).
   MKP-4 expression was downregulated in HCC tissues and proliferating HCC cells and correlated with OS and TTR, which suggested that MKP-4 is a candidate prognostic marker for HCC.
C1 [Liu, Jinxia; Ni, Wenkai; Xiao, Mingbing; Jiang, Feng; Ni, Runzhou] Nantong Univ, Dept Gastroenterol, Affiliated Hosp, Nantong 226001, Jiangsu, Peoples R China.
RP Ni, RZ (corresponding author), Nantong Univ, Dept Gastroenterol, Affiliated Hosp, 20 Xisi Rd, Nantong 226001, Jiangsu, Peoples R China.
EM nirz@163.com
OI Liu, Jinxia/0000-0001-8327-2228; Xiao, Mingbing/0000-0003-3372-1069;
   jiang, feng/0000-0001-5416-4316; wenkai, ni/0000-0001-6056-1924; ni,
   runzhou/0000-0001-8187-185X
FU Health Project of Jiangsu Province [H200923]; Social Development
   Foundation of Nantong City [S2007028, S2010012]
FX This work was supported by grants from the Health Project of Jiangsu
   Province (H200923) and the Social Development Foundation of Nantong City
   (S2007028 and S2010012).
CR Christie GR, 2005, MOL CELL BIOL, V25, P8323, DOI 10.1128/MCB.25.18.8323-8333.2005
   Das M, 2011, GENE DEV, V25, P634, DOI 10.1101/gad.1989311
   Dhillon AS, 2007, ONCOGENE, V26, P3279, DOI 10.1038/sj.onc.1210421
   Dickinson RJ, 2002, BIOCHEM J, V364, P145, DOI 10.1042/bj3640145
   Eguchi S, 2011, BRIT J SURG, V98, P552, DOI 10.1002/bjs.7393
   Emanuelli B, 2008, P NATL ACAD SCI USA, V105, P3545, DOI 10.1073/pnas.0712275105
   Galabova-Kovacs G, 2010, METHODS MOL BIOL, V661, P421, DOI 10.1007/978-1-60761-795-2_26
   Haagenson KK, 2010, CANCER BIOL THER, V9, P337, DOI 10.4161/cbt.9.5.11217
   Heemers HV, 2009, MOL ENDOCRINOL, V23, P572, DOI 10.1210/me.2008-0363
   Inagawa S, 2002, CLIN CANCER RES, V8, P450
   Jemal A, 2010, CA-CANCER J CLIN, V60, P277, DOI 10.3322/caac.20073
   Jou J, 2010, J CLIN INVEST, V120, P1031, DOI 10.1172/JCI42615
   Katz ME, 1997, CURR OPIN GENET DEV, V7, P75, DOI 10.1016/S0959-437X(97)80112-8
   Laurent-Puig P, 2006, ONCOGENE, V25, P3778, DOI 10.1038/sj.onc.1209547
   Lee HO, 2011, CANCER RES, V71, P6327, DOI 10.1158/0008-5472.CAN-11-0304
   Lee JS, 2004, HEPATOLOGY, V40, P667, DOI 10.1002/hep.20375
   Lewis TS, 1998, ADV CANCER RES, V74, P49, DOI 10.1016/S0065-230X(08)60765-4
   Liu YG, 2007, CANCER RES, V67, P10711, DOI 10.1158/0008-5472.CAN-07-1968
   Llovet JM, 2008, HEPATOLOGY, V48, P1312, DOI 10.1002/hep.22506
   Ma NF, 2008, HEPATOLOGY, V47, P503, DOI 10.1002/hep.22072
   McAndrew CW, 2007, CELL CYCLE, V6, P1937, DOI 10.4161/cc.6.15.4520
   McGranahan N, 2012, EMBO REP, V13, P528, DOI 10.1038/embor.2012.61
   Muda M, 1997, J BIOL CHEM, V272, P5141, DOI 10.1074/jbc.272.8.5141
   Nakagawa H, 2011, HEPATOLOGY, V54, P185, DOI 10.1002/hep.24357
   Ogino S, 2011, NAT REV CLIN ONCOL, V8, P711, DOI 10.1038/nrclinonc.2011.122
   Poon RTP, 2000, CANCER, V89, P500, DOI 10.1002/1097-0142(20000801)89:3<500::AID-CNCR4>3.3.CO;2-F
   Saelee P, 2008, J CANCER RES CLIN, V134, P1135, DOI 10.1007/s00432-008-0379-1
   Shimada K, 2005, CANCER-AM CANCER SOC, V104, P1939, DOI 10.1002/cncr.21461
   Theodosiou A, 2002, GENOME BIOL, V3
   Wada T, 2008, CELL DEATH DIFFER, V15, P89, DOI 10.1038/sj.cdd.4402222
   Wu S, 2011, BMC CANCER, V11, P143
   Yang D, 2010, CARDIOVASC RES, V85, P520, DOI 10.1093/cvr/cvp323
NR 32
TC 12
Z9 15
U1 0
U2 3
PU SPRINGER
PI NEW YORK
PA ONE NEW YORK PLAZA, SUITE 4600, NEW YORK, NY, UNITED STATES
SN 1091-255X
EI 1873-4626
J9 J GASTROINTEST SURG
JI J. Gastrointest. Surg.
PD APR
PY 2013
VL 17
IS 4
BP 756
EP 765
DI 10.1007/s11605-013-2138-0
PG 10
WC Gastroenterology & Hepatology; Surgery
WE Science Citation Index Expanded (SCI-EXPANDED)
SC Gastroenterology & Hepatology; Surgery
GA 108ZN
UT WOS:000316335000020
PM 23325341
DA 2022-05-02
ER

PT J
AU Li, SH
   Wei, W
   Guo, RP
   Shi, M
   Guo, ZX
   Chen, ZY
   Xiao, CZ
   Cai, MY
   Zheng, L
AF Li, Shu-Hong
   Wei, Wei
   Guo, Rong-Ping
   Shi, Ming
   Guo, Zhi-Xing
   Chen, Zhi-Yuan
   Xiao, Cheng-Zuo
   Cai, Mu-Yan
   Zheng, Lie
TI Long-term outcomes after curative resection for patients with
   macroscopically solitary hepatocellular carcinoma without macrovascular
   invasion and an analysis of prognostic factors
SO MEDICAL ONCOLOGY
LA English
DT Article
DE Hepatocellular carcinoma; Hepatectomy; Prognostic factor; Survival;
   Tumor recurrence; Microvascular invasion
ID PARTIAL-HEPATECTOMY; LIVER RESECTION; MICROVASCULAR INVASION; HEPATIC
   RESECTION; EARLY RECURRENCE; SURVIVAL; MARGIN; PREDICTORS; RISK
AB The long-term outcome and prognostic factors after curative in patients with single hepatocellular carcinoma (HCC) without macrovascular invasion are still unclear. The objective of this study is to evaluate the effect of curative resection on survival and analyze the prognostic clinicopathologic factors, especially the presence of microvascular invasion (MVI), in these patients. Two hundred and sixty consecutive patients with single HCC without macrovascular invasion who underwent curative resection from December 2004 to December 2007 were retrospectively reviewed in this study. Survival rates were calculated by using the Kaplan-Meier method. Univariate and multivariate analyses of 14 clinicopathologic factors were performed to determine the significant prognostic factors. No patient died within 1 month after the operation. The 1-, 3-, and 5-year overall survival rates after curative resection were 96.54, 83.46, and 74.01 %, respectively. Multivariate analysis revealed that only the presence of MVI was an independent negative prognostic factor affecting overall survival. The 1-, 3-, and 5-year disease-free survival rates were 79.62, 62.69, and 56.01 %, respectively. The presence of MVI was the only independent unfavorable prognostic factor for disease-free survival. According to our analysis, patients with single HCC without macrovascular invasion after curative resection can be expected to have considerable long-term survival. The presence of MVI was an independent negative prognostic factor for both overall survival and disease-free survival. To improve the prognosis, these patients should be followed up more carefully and might be good candidates for adjuvant therapy.
C1 [Li, Shu-Hong; Wei, Wei; Guo, Rong-Ping; Shi, Ming; Chen, Zhi-Yuan; Xiao, Cheng-Zuo] Sun Yat Sen Univ, Ctr Canc, Dept Hepatobiliary Oncol, Guangzhou 510060, Guangdong, Peoples R China.
   [Li, Shu-Hong; Wei, Wei; Guo, Rong-Ping; Shi, Ming; Guo, Zhi-Xing; Chen, Zhi-Yuan; Xiao, Cheng-Zuo; Cai, Mu-Yan; Zheng, Lie] Sun Yat Sen Univ, Ctr Canc, State Key Lab Oncol South China, Guangzhou 510060, Guangdong, Peoples R China.
   [Guo, Zhi-Xing] Sun Yat Sen Univ, Ctr Canc, Dept Ultrasound, Guangzhou 510060, Guangdong, Peoples R China.
   [Xiao, Cheng-Zuo] Guangzhou Med Univ, Shenzhen Shajing Affiliated Hosp, Dept Gen Surg, Shengzheng 518104, Peoples R China.
   [Cai, Mu-Yan] Sun Yat Sen Univ, Ctr Canc, Dept Pathol, Guangzhou 510060, Guangdong, Peoples R China.
   [Zheng, Lie] Sun Yat Sen Univ, Ctr Canc, Dept Med Imaging & Intervent Radiol, Guangzhou 510060, Guangdong, Peoples R China.
RP Guo, RP (corresponding author), Sun Yat Sen Univ, Ctr Canc, Dept Hepatobiliary Oncol, 651 Dongfeng Rd East, Guangzhou 510060, Guangdong, Peoples R China.
EM guorp@sysucc.org.cn
OI Shi, Ming/0000-0002-4051-4474; Guo, Rongping/0000-0003-2799-3463
FU National Natural Science Foundation of ChinaNational Natural Science
   Foundation of China (NSFC) [81172037/H1606]; Guangzhou municipal science
   and technology project of China [2012J4100078]
FX We thank Yu Zhang and Yun-Xian Mo for their contribution to this study.
   This work was supported by grants from the National Natural Science
   Foundation of China (No. 81172037/H1606) and Guangzhou municipal science
   and technology project of China (No. 2012J4100078).
CR Ariizumi S, 2013, J SURG ONCOL, V107, P408, DOI 10.1002/jso.23226
   Bosch FX, 1999, SEMIN LIVER DIS, V19, P271, DOI 10.1055/s-2007-1007117
   Chen XP, 2006, ANN SURG ONCOL, V13, P940, DOI 10.1245/ASO.2006.08.007
   Cho YB, 2007, WORLD J SURG, V31, P795, DOI 10.1007/s00268-006-0359-z
   Chun JM, 2011, J SURG ONCOL, V103, P148, DOI 10.1002/jso.21786
   Edge SB, 2009, AM JOINT COMMITTEE C
   El-Serag HB, 1999, NEW ENGL J MED, V340, P745, DOI 10.1056/NEJM199903113401001
   Fan ST, 2011, BRIT J SURG, V98, P1292, DOI 10.1002/bjs.7583
   Giuliante F, 2012, J AM COLL SURGEONS, V215, P244, DOI 10.1016/j.jamcollsurg.2012.04.013
   Ikai I, 2004, CANCER-AM CANCER SOC, V101, P796, DOI 10.1002/cncr.20426
   Kiriyama S, 2011, ANN SURG, V254, P984, DOI 10.1097/SLA.0b013e3182215016
   LAI ECS, 1993, WORLD J SURG, V17, P786, DOI 10.1007/BF01659097
   Liu LG, 2012, AM J SURG, V203, P741, DOI 10.1016/j.amjsurg.2011.05.010
   Ng KK, 2005, ANN SURG ONCOL, V12, P364, DOI 10.1245/ASO.2005.06.004
   Poon RTP, 2000, ANN SURG, V231, P544, DOI 10.1097/00000658-200004000-00014
   Poon RTP, 2001, ANN SURG, V234, P63, DOI 10.1097/00000658-200107000-00010
   Poon RTP, 2000, CANCER, V89, P500, DOI 10.1002/1097-0142(20000801)89:3<500::AID-CNCR4>3.3.CO;2-F
   Santambrogio R, 2012, ANN SURG ONCOL, V19, P426, DOI 10.1245/s10434-011-1845-6
   Shah SA, 2006, J AM COLL SURGEONS, V202, P275, DOI 10.1016/j.jamcollsurg.2005.10.005
   Shi J, 2010, ANN SURG ONCOL, V17, P2073, DOI 10.1245/s10434-010-0940-4
   Shi M, 2004, WORLD J SURG, V28, P376, DOI 10.1007/s00268-003-7308-x
   Shi M, 2007, ANN SURG, V245, P36, DOI 10.1097/01.sla.0000231758.07868.71
   Shinkawa H, 2010, J HEPATO-BIL-PAN SCI, V17, P291, DOI 10.1007/s00534-009-0186-3
   Shirabe K, 2007, J SURG ONCOL, V95, P235, DOI 10.1002/jso.20655
   Sumie S, 2008, ANN SURG ONCOL, V15, P1375, DOI 10.1245/s10434-008-9846-9
   Sun HC, 2007, J HEPATOL, V47, P684, DOI 10.1016/j.jhep.2007.06.019
   Vauthey JN, 2002, J CLIN ONCOL, V20, P1527, DOI 10.1200/JCO.20.6.1527
   Wang CC, 2009, ANN SURG ONCOL, V16, P1832, DOI 10.1245/s10434-009-0448-y
   Wang J, 2010, WORLD J SURG, V34, P2434, DOI 10.1007/s00268-010-0664-4
   Yang LY, 2009, ANN SURG, V249, P118, DOI 10.1097/SLA.0b013e3181904988
   Zhou L, 2011, EJSO-EUR J SURG ONC, V37, P521, DOI 10.1016/j.ejso.2011.03.137
NR 31
TC 12
Z9 21
U1 0
U2 8
PU HUMANA PRESS INC
PI TOTOWA
PA 999 RIVERVIEW DRIVE SUITE 208, TOTOWA, NJ 07512 USA
SN 1357-0560
EI 1559-131X
J9 MED ONCOL
JI Med. Oncol.
PD DEC
PY 2013
VL 30
IS 4
AR 696
DI 10.1007/s12032-013-0696-3
PG 8
WC Oncology
WE Science Citation Index Expanded (SCI-EXPANDED)
SC Oncology
GA 264EC
UT WOS:000327858800067
PM 23975633
DA 2022-05-02
ER

PT J
AU Geraud, C
   Mogler, C
   Runge, A
   Evdokimov, K
   Lu, S
   Schledzewski, K
   Arnold, B
   Hammerling, G
   Koch, PS
   Breuhahn, K
   Longerich, T
   Marx, A
   Weiss, C
   Damm, F
   Schmieder, A
   Schirmacher, P
   Augustin, HG
   Goerdt, S
AF Geraud, Cyrill
   Mogler, Carolin
   Runge, Anja
   Evdokimov, Konstantin
   Lu, Shun
   Schledzewski, Kai
   Arnold, Bernd
   Haemmerling, Guenter
   Koch, Philipp S.
   Breuhahn, Kai
   Longerich, Thomas
   Marx, Alexander
   Weiss, Christel
   Damm, Friederike
   Schmieder, Astrid
   Schirmacher, Peter
   Augustin, Hellmut G.
   Goerdt, Sergij
TI Endothelial transdifferentiation in hepatocellular carcinoma: loss of
   Stabilin-2 expression in peri-tumourous liver correlates with increased
   survival
SO LIVER INTERNATIONAL
LA English
DT Article
DE CD32; hepatocellular carcinoma; LSEC; Lyve-1; sinusoidal endothelial
   cell; Stabilin; tumour endothelium
ID ALTERNATIVELY ACTIVATED MACROPHAGES; DYSPLASTIC NODULES; CELL-ADHESION;
   SINUSOIDAL ENDOTHELIUM; VESSEL COOPTION; MODEL; ANGIOGENESIS; PROTEIN;
   GROWTH; HYALURONAN
AB Background & Aims: Hepatocellular carcinoma (HCC) is a malignant tumour that is characterized by extensive vascular remodelling and responsiveness to treatment with the anti-angiogenic multikinase inhibitor sorafenib. The aim was to study endothelial remodelling in HCC. Methods: The murine inducible albumin-SV40-large T-antigen model and two tissue micro-arrays (TMA) with 295 tumourous and 83 peri-tumourous samples of 296 patients with HCC were analysed for expression of liver sinusoidal endothelial cell (LSEC)-specific marker proteins, stabilin-1 and stabilin-2, LYVE-1 and CD32b. Results: LSEC marker proteins were sequentially lost during HCC progression in the murine HCC model being absent from tumour nodules larger than 800 mu m in diameter. Similarly, the TMA analysis of human HCCs revealed loss of all four marker proteins in the majority of tumourous tissue samples. Preservation of LYVE-1 expression showed a significant correlation with low grading (G1). In corresponding peri-tumourous liver tissue, loss of all marker proteins was seen in a minor proportion of cases (34%) while the majority of cases retained expression of at least one of the marker proteins. Loss of stabilin-2 expression in peri-tumourous liver tissue of patients with HCC was significantly less likely to occur (38%) than loss of the other marker proteins (63-95%) and it was associated with significantly longer tumour-specific (P = 0.0523) and overall (P = 0.0338) survival. Loss of stabilin-2 may enhance survival in HCC by preventing endothelial-tumour cell adhesive interactions and microvascular invasion. Conclusions: In summary, endothelial transdifferentiation is a major pathogenic event in HCC development indicating a switch from vessel co-option/intussusceptive angiogenesis to sprouting angiogenesis.
C1 [Geraud, Cyrill; Evdokimov, Konstantin; Lu, Shun; Schledzewski, Kai; Koch, Philipp S.; Damm, Friederike; Schmieder, Astrid; Goerdt, Sergij] Univ Med Ctr, Dept Dermatol Venereol & Allergol, Mannheim, Germany.
   [Geraud, Cyrill; Evdokimov, Konstantin; Lu, Shun; Schledzewski, Kai; Koch, Philipp S.; Marx, Alexander; Damm, Friederike; Schmieder, Astrid; Goerdt, Sergij] Heidelberg Univ, Med Fac Mannheim, Mannheim, Germany.
   [Geraud, Cyrill; Evdokimov, Konstantin; Lu, Shun; Schledzewski, Kai; Koch, Philipp S.; Damm, Friederike; Schmieder, Astrid; Goerdt, Sergij] Ctr Excellence Dermatol, Mannheim, Germany.
   [Runge, Anja; Augustin, Hellmut G.] Heidelberg Univ, Med Fac Mannheim, Joint Res Div Vasc Biol, Heidelberg, Germany.
   [Runge, Anja; Augustin, Hellmut G.] German Canc Res Ctr, Heidelberg, Germany.
   [Mogler, Carolin; Breuhahn, Kai; Longerich, Thomas; Schirmacher, Peter] Heidelberg Univ, Inst Pathol, Univ Clin Heidelberg, Heidelberg, Germany.
   [Arnold, Bernd; Haemmerling, Guenter] German Canc Res Ctr, Dept Mol Immunol, Heidelberg, Germany.
   [Marx, Alexander] Univ Med Ctr, Dept Pathol, Mannheim, Germany.
   [Weiss, Christel] Heidelberg Univ, Med Fac Mannheim, Div Med Stat, Mannheim, Germany.
RP Geraud, C (corresponding author), Univ Med Mannheim, Klin Dermatol Venerol & Allergol, D-68135 Mannheim, Germany.
EM cyrill.geraud@umm.de
RI Augustin, Hellmut/AAA-5246-2020
OI Augustin, Hellmut/0000-0002-7173-4242; Breuhahn,
   Kai/0000-0002-2462-1229; Geraud, Cyrill/0000-0001-9432-6869;
   Schledzewski, Kai/0000-0002-0107-1674; Evdokimov,
   Konstantin/0000-0003-1343-1355
FU Deutsche ForschungsgemeinschaftGerman Research Foundation (DFG)
   [SFB-TRR77, C3, SFB-TRR23, B1]
FX This work was supported in part by grants of Deutsche
   Forschungsgemeinschaft SFB-TRR77, project C3 (to S.G. and H.G.A.) and
   SFB-TRR23, project B1 (to S.G.).
CR Bartha K, 2006, J THEOR BIOL, V241, P903, DOI 10.1016/j.jtbi.2006.01.022
   Benetti A, 2008, CANCER RES, V68, P8626, DOI 10.1158/0008-5472.CAN-08-1218
   Carreira CM, 2001, CANCER RES, V61, P8079
   Chen X, 2004, MODERN PATHOL, V17, P1198, DOI 10.1038/modpathol.3800167
   Colombat M, 2003, J PATHOL, V201, P260, DOI 10.1002/path.1451
   Cooley LS, 2010, J CELL SCI, V123, P3808, DOI 10.1242/jcs.064279
   David C, 2012, BRAIN RES, V1481, P71, DOI 10.1016/j.brainres.2012.08.048
   Dieterich LC, 2012, J PATHOL, V228, P378, DOI 10.1002/path.4072
   Dudley AC, 2008, CANCER CELL, V14, P201, DOI 10.1016/j.ccr.2008.06.017
   Falkowski M, 2003, HISTOCHEM CELL BIOL, V120, P361, DOI 10.1007/s00418-003-0585-5
   Ferlay J, 2010, INT J CANCER, V127, P2893, DOI 10.1002/ijc.25516
   Fernandez M, 2009, J HEPATOL, V50, P604, DOI 10.1016/j.jhep.2008.12.011
   Gao CJ, 2003, CARCINOGENESIS, V24, P1871, DOI 10.1093/carcin/bgg139
   Geraud C, 2012, PLOS ONE, V7, DOI 10.1371/journal.pone.0034206
   Geraud C, 2010, HEPATOLOGY, V52, P313, DOI 10.1002/hep.23618
   Heindryckx F, 2010, MOL CANCER, V9, DOI 10.1186/1476-4598-9-219
   Heukamp LC, 2006, HISTOPATHOLOGY, V49, P242, DOI 10.1111/j.1365-2559.2006.02489.x
   Hlushchuk R, 2008, AM J PATHOL, V173, P1173, DOI 10.2353/ajpath.2008.071131
   Holash J, 1999, SCIENCE, V284, P1994, DOI 10.1126/science.284.5422.1994
   Jia JH, 2010, PROTEOMICS, V10, P224, DOI 10.1002/pmic.200900607
   Jung CW, 2012, INT J MOL MED, V29, P1158, DOI 10.3892/ijmm.2012.951
   Jung MY, 2007, J LEUKOCYTE BIOL, V82, P1156, DOI 10.1189/jlb.0107052
   Kim MY, 2009, CELL, V139, P1315, DOI 10.1016/j.cell.2009.11.025
   Kim S, 2012, MOL CELL BIOL, V32, P2698, DOI 10.1128/MCB.06743-11
   Kzhyshkowska J, 2006, BLOOD, V107, P3221, DOI 10.1182/blood-2005-07-2843
   Kzhyshkowska J, 2008, J IMMUNOL, V180, P3028, DOI 10.4049/jimmunol.180.5.3028
   Lencioni R, 2005, SEMIN LIVER DIS, V25, P162, DOI 10.1055/s-2005-871196
   Li H, 2011, HEPATOLOGY, V54, P910, DOI 10.1002/hep.24479
   LIPTON BH, 1991, DIFFERENTIATION, V46, P117, DOI 10.1111/j.1432-0436.1991.tb00872.x
   Llovet JM, 2003, HEPATOLOGY, V37, P429, DOI 10.1053/jhep.2003.50047
   Llovet JM, 2008, NEW ENGL J MED, V359, P378, DOI 10.1056/NEJMoa0708857
   Llovet JM, 2006, GASTROENTEROLOGY, V131, P1758, DOI 10.1053/j.gastro.2006.09.014
   Monnier J, 2012, EUR J CANCER, V48, P138, DOI 10.1016/j.ejca.2011.06.044
   Morinaga S, 2003, HEPATO-GASTROENTEROL, V50, P1521
   Nakamura S, 1997, HEPATOLOGY, V26, P407, DOI 10.1002/hep.510260222
   Naumov GN, 2006, CELL CYCLE, V5, P1779, DOI 10.4161/cc.5.16.3018
   Park SY, 2009, J CELL SCI, V122, P3365, DOI 10.1242/jcs.049569
   Park YN, 1998, AM J SURG PATHOL, V22, P656, DOI 10.1097/00000478-199806000-00002
   Piguet AC, 2011, MOL CANCER THER, V10, P1007, DOI 10.1158/1535-7163.MCT-10-0666
   Roncalli M, 1999, HEPATOLOGY, V30, P1174, DOI 10.1002/hep.510300507
   Ryschich E, 2006, CANCER RES, V66, P198, DOI 10.1158/0008-5472.CAN-05-1636
   Sakamoto M, 2009, J GASTROENTEROL, V44, P108, DOI 10.1007/s00535-008-2245-y
   Sanz-Cameno P, 2010, J ONCOL, V2010, DOI 10.1155/2010/272170
   Schledzewski K, 2006, J PATHOL, V209, P67, DOI 10.1002/path.1942
   Schledzewski K, 2011, J CLIN INVEST, V121, P703, DOI 10.1172/JCI44740
   Semela D, 2004, J HEPATOL, V41, P864, DOI 10.1016/j.jhep.2004.09.006
   Semela D, 2007, J HEPATOL, V46, P840, DOI 10.1016/j.jhep.2006.11.021
   Singer S, 2007, HEPATOLOGY, V46, P759, DOI 10.1002/hep.21736
   Sironen RK, 2011, EXP CELL RES, V317, P383, DOI 10.1016/j.yexcr.2010.11.017
   Stahl S, 2009, IMMUNOL LETT, V123, P31, DOI 10.1016/j.imlet.2009.01.011
   Stroka D, 2007, J HEPATOL, V46, pS146, DOI 10.1016/S0168-8278(07)61974-6
   Tang J, 2009, EXP BIOL MED, V234, P35, DOI 10.3181/0806-RM-187
   Toole BP, 2004, NAT REV CANCER, V4, P528, DOI 10.1038/nrc1391
   Toso C, 2011, AM J TRANSPLANT, V11, P2031, DOI 10.1111/j.1600-6143.2011.03689.x
   von Sengbusch A, 2005, AM J PATHOL, V166, P585, DOI 10.1016/S0002-9440(10)62280-8
   Welker MW, 2011, WORLD J GASTROENTERO, V17, P3075, DOI 10.3748/wjg.v17.i26.3075
   Wu YH, 2011, EXPERT OPIN THER TAR, V15, P421, DOI 10.1517/14728222.2011.555402
   Yu DC, 2010, INT J MOL SCI, V11, P2901, DOI 10.3390/ijms11082901
   Zoller M, 2011, NAT REV CANCER, V11, P254, DOI 10.1038/nrc3023
NR 59
TC 37
Z9 39
U1 0
U2 8
PU WILEY
PI HOBOKEN
PA 111 RIVER ST, HOBOKEN 07030-5774, NJ USA
SN 1478-3223
EI 1478-3231
J9 LIVER INT
JI Liver Int.
PD OCT
PY 2013
VL 33
IS 9
BP 1428
EP 1440
DI 10.1111/liv.12262
PG 13
WC Gastroenterology & Hepatology
WE Science Citation Index Expanded (SCI-EXPANDED)
SC Gastroenterology & Hepatology
GA 213HF
UT WOS:000324045700018
PM 23870052
DA 2022-05-02
ER

PT J
AU Lee, SJ
   Lee, J
   Sohn, I
   Mao, M
   Kai, W
   Park, CK
   Lim, HY
AF Lee, Su Jin
   Lee, Jeeyun
   Sohn, Insuk
   Mao, Mao
   Kai, Wang
   Park, Cheol-Keun
   Lim, Ho Yeong
TI A Survey of c-MET Expression and Amplification in 287 Patients with
   Hepatocellular Carcinoma
SO ANTICANCER RESEARCH
LA English
DT Article
DE Hepatocellular carcinoma; c-MET; immunohistochemistry; copy number
   variation; prognosis
ID HEPATOCYTE GROWTH-FACTOR; GENE COPY NUMBER; INTRAHEPATIC RECURRENCE;
   PROGNOSTIC-FACTORS; FACTOR RECEPTOR; LIVER; CANCER; HGF; OVEREXPRESSION;
   PROTOONCOGENE
AB Background: c-N-Methyl-N'-nitro-N-nitroso-guanidine HOS transforming gene (c-MET) is a new potential drug target for treatment of patients with hepatocellular carcinoma (HCC), and a recent study of a c-MET inhibitor in such patients has shown promising results. In the present study, we investigated the incidence of c-MET overexpression and its prognostic impact. Materials and Methods: Tumor tissue microarrays were used to detect the expression of c-MET in samples from 287 patients with HCC who underwent surgical resection at Samsung Medical Center. We explored the relationships between c-MET overexpression and clinicopathological features of HCC, and investigated recurrence-free survival (RFS) and HCC-specific survival according to the level of c-MET expression. Additionally, we explored the correlation between c-MET protein overexpression, and MET mRNA expression and copy number variation. Results: Most patients in the present study were male (n=297, 82.6%), with Child-Pugh class A liver function (n=286, 99.7%) and hepatitis B viral infection (n=217, 75.6%). c-MET overexpression was observed in 80 patients (27.9%), and was not associated with Edmondson grade, tumor size, microvascular invasion, major portal vein invasion or stage. In addition, c-MET expression levels did not affect RFS or HCC-specific survival, c-MET expression was weakly correlated with c-MET copy number variation (r=0.255, p<0.001), but more than half of all patients with c-MET overexpression had a neutral c-MET copy number. c-MET protein expression was very weakly but significantly positively correlated with its mRNA expression (r=0.199, p=0.002). Conclusion: c-MET overexpression did not have any prognostic impact on recurrence or survival of patients with HCC undergoing surgical resection. However, 27.9% of patients who had c-MET overexpression could be considered candidates for treatment with c-MET inhibitor.
C1 [Lee, Su Jin; Lee, Jeeyun; Lim, Ho Yeong] Sungkyunkwan Univ, Sch Med, Samsung Med Ctr, Div Hematol Oncol,Dept Med, Seoul 135710, South Korea.
   [Park, Cheol-Keun] Sungkyunkwan Univ, Sch Med, Samsung Med Ctr, Dept Pathol, Seoul 135710, South Korea.
   [Sohn, Insuk] Samsung Canc Res Inst, Seoul, South Korea.
   [Mao, Mao; Kai, Wang] Pfizer Inc, Oncol Res Unit, San Diego, CA USA.
RP Park, CK (corresponding author), Sungkyunkwan Univ, Sch Med, Samsung Med Ctr, Dept Pathol, 50 Irwon Dong Gangnam Gu, Seoul 135710, South Korea.
EM ckpark@skku.edu; hoylim@skku.edu
RI Lee, Jeeyun/I-7171-2015; Lee, Jee Yun/C-9646-2011
OI Wang, Kai/0000-0003-0567-3004; Lee, Su Jin/0000-0003-3405-9935
CR Birchmeier C, 2003, NAT REV MOL CELL BIO, V4, P915, DOI 10.1038/nrm1261
   Bolstad BM, 2003, BIOINFORMATICS, V19, P185, DOI 10.1093/bioinformatics/19.2.185
   Bruix J, 2001, J HEPATOL, V35, P421, DOI 10.1016/S0168-8278(01)00130-1
   Cappuzzo F, 2009, J CLIN ONCOL, V27, P1667, DOI 10.1200/JCO.2008.19.1635
   Cheng AL, 2009, LANCET ONCOL, V10, P25, DOI 10.1016/S1470-2045(08)70285-7
   Comoglio PM, 2008, NAT REV DRUG DISCOV, V7, P504, DOI 10.1038/nrd2530
   DErrico A, 1996, HEPATOLOGY, V24, P60, DOI 10.1053/jhep.1996.v24.pm0008707284
   EDMONDSON HA, 1954, CANCER-AM CANCER SOC, V7, P462, DOI 10.1002/1097-0142(195405)7:3<462::AID-CNCR2820070308>3.0.CO;2-E
   Garcia S, 2007, HUM PATHOL, V38, P830, DOI 10.1016/j.humpath.2006.11.015
   Go H, 2010, J THORAC ONCOL, V5, P305, DOI 10.1097/JTO.0b013e3181ce3d1d
   Hoshida Y, 2008, NEW ENGL J MED, V359, P1995, DOI 10.1056/NEJMoa0804525
   Ichimura E, 1996, JPN J CANCER RES, V87, P1063, DOI 10.1111/j.1349-7006.1996.tb03111.x
   Iizuka N, 2003, LANCET, V361, P923, DOI 10.1016/S0140-6736(03)12775-4
   Imamura H, 2003, J HEPATOL, V38, P200, DOI 10.1016/S0168-8278(02)00360-4
   Inagaki Y, 2010, BIOSCI TRENDS, V4, P56
   Japan LCSGo, 2003, GEN RUL CLIN PATH ST, P38
   Jemal A, 2011, CA-CANCER J CLIN, V61, P134, DOI [10.3322/caac.20115, 10.3322/caac.20107]
   Ke AW, 2009, HEPATOLOGY, V49, P491, DOI 10.1002/hep.22639
   Kim SH, 2012, HEPATOB PANCREAT DIS, V11, P51, DOI 10.1016/S1499-3872(11)60125-2
   Kiss A, 1997, CLIN CANCER RES, V3, P1059
   Kondo S, 2012, INT J CLIN ONCOL
   Kumada T, 1997, HEPATOLOGY, V25, P87, DOI 10.1002/hep.510250116
   Lee HE, 2012, BRIT J CANCER, V107, P325, DOI 10.1038/bjc.2012.237
   Ljubimova JY, 1997, J HISTOCHEM CYTOCHEM, V45, P79, DOI 10.1177/002215549704500111
   Llovet JM, 2005, SEMIN LIVER DIS, V25, P181, DOI 10.1055/s-2005-871198
   Llovet JM, 2003, LANCET, V362, P1907, DOI 10.1016/S0140-6736(03)14964-1
   Llovet JM, 2008, NEW ENGL J MED, V359, P378, DOI 10.1056/NEJMoa0708857
   Nakopoulou L, 2000, HISTOPATHOLOGY, V36, P313
   Ocal IT, 2003, CANCER-AM CANCER SOC, V97, P1841, DOI 10.1002/cncr.11335
   Okano JI, 1999, LIVER, V19, P151, DOI 10.1111/j.1478-3231.1999.tb00025.x
   Osada S, 2008, HEPATO-GASTROENTEROL, V55, P544
   Park S, 2012, HISTOL HISTOPATHOL, V27, P197, DOI 10.14670/HH-27.197
   Rosario M, 2003, TRENDS CELL BIOL, V13, P328, DOI 10.1016/S0962-8924(03)00104-1
   Santoro A, 2013, LANCET ONCOL, V14, P55, DOI 10.1016/S1470-2045(12)70490-4
   Siegel R, 2011, CA-CANCER J CLIN, V61, P212, DOI 10.3322/caac.20121
   Song PP, 2010, BIOSCI TRENDS, V4, P283
   SUZUKI K, 1994, HEPATOLOGY, V20, P1231
   Takanami I, 1996, ONCOLOGY, V53, P392
   Trusolino L, 2010, NAT REV MOL CELL BIO, V11, P834, DOI 10.1038/nrm3012
   Turashvili G, 2009, BMC CANCER, V9, DOI 10.1186/1471-2407-9-165
   Ueki T, 1997, HEPATOLOGY, V25, P862, DOI 10.1002/hep.510250413
   Wang ZL, 2008, J GASTROINTEST SURG, V12, P327, DOI 10.1007/s11605-007-0310-0
   You HN, 2011, HEPATOLOGY, V54, P879, DOI 10.1002/hep.24450
   Zeng ZS, 2008, CANCER LETT, V265, P258, DOI 10.1016/j.canlet.2008.02.049
   Zhang YW, 2003, J CELL BIOCHEM, V88, P408, DOI 10.1002/jcb.10358
NR 45
TC 47
Z9 49
U1 1
U2 6
PU INT INST ANTICANCER RESEARCH
PI ATHENS
PA EDITORIAL OFFICE 1ST KM KAPANDRITIOU-KALAMOU RD KAPANDRITI, PO BOX 22,
   ATHENS 19014, GREECE
SN 0250-7005
EI 1791-7530
J9 ANTICANCER RES
JI Anticancer Res.
PD NOV
PY 2013
VL 33
IS 11
BP 5179
EP 5186
PG 8
WC Oncology
WE Science Citation Index Expanded (SCI-EXPANDED)
SC Oncology
GA 257CW
UT WOS:000327362200066
PM 24222167
DA 2022-05-02
ER

PT J
AU Toso, C
   Cader, S
   Mentha-Dugerdil, A
   Meeberg, G
   Majno, P
   Morard, I
   Giostra, E
   Berney, T
   Morel, P
   Mentha, G
   Kneteman, NM
AF Toso, Christian
   Cader, Sonia
   Mentha-Dugerdil, Ariane
   Meeberg, Glenda
   Majno, Pietro
   Morard, Isabelle
   Giostra, Emiliano
   Berney, Thierry
   Morel, Philippe
   Mentha, Gilles
   Kneteman, Norman M.
TI Factors predicting survival after post-transplant hepatocellular
   carcinoma recurrence
SO JOURNAL OF HEPATO-BILIARY-PANCREATIC SCIENCES
LA English
DT Article
DE Hepatocellular carcinoma; Recurrence; Survival
ID SIROLIMUS-BASED IMMUNOSUPPRESSION; DONOR LIVER-TRANSPLANTATION; RISK;
   RECIPIENTS; RESECTION; SMOKING; IMPACT
AB Although factors associated with an increased risk of recurrence after liver transplantation for hepatocellular carcinoma (HCC) have been extensively studied, the history of patients with a post-transplant recurrence is poorly known.
   Patients experiencing a post-transplant HCC recurrence from 1996 to 2011 in two transplant programs were included. Demographic, transplant, and post-recurrence variables were assessed.
   Thirty patients experienced an HCC recurrence-22 men and 8 women with a mean age of 55 +/- A 6 years. Sixteen (53 %) were outside the Milan criteria at the time of transplantation. Most recurrences (60 %) appeared within the first 18 months after transplantation, ranging between 1.7 and 109 months (median 14.2 months). Mean post-recurrence survival was 33 +/- A 31 months. On univariate analysis, total tumor volume (TTV; p = 0.047), microvascular invasion (p = 0.011), and time from transplant to recurrence (p = 0.001) predicted post-recurrence survival. On multivariate analysis, both time from transplant to recurrence (p = 0.001) and history of rejection (p = 0.043), but not the location of the recurrence or the type of recurrence treatment, predicted post-recurrence survival.
   This study suggests that patients with early post-transplant HCC recurrence have worse outcomes. Those with a history of graft rejection have better survivals, possibly due to more active anti-cancer immunity.
C1 [Toso, Christian; Mentha-Dugerdil, Ariane; Majno, Pietro; Berney, Thierry; Morel, Philippe; Mentha, Gilles] Univ Hosp Geneva, Dept Surg, Div Transplant Surg, CH-1211 Geneva, Switzerland.
   [Toso, Christian; Mentha-Dugerdil, Ariane; Majno, Pietro; Berney, Thierry; Morel, Philippe; Mentha, Gilles] Univ Hosp Geneva, Dept Surg, Div Abdominal Surg, CH-1211 Geneva, Switzerland.
   [Cader, Sonia; Meeberg, Glenda; Kneteman, Norman M.] Univ Alberta, Dept Surg, Div Transplantat, Mackenzie Ctr 2D4 44, Edmonton, AB T6G 2B7, Canada.
   [Morard, Isabelle; Giostra, Emiliano] Univ Hosp Geneva, Dept Internal Med, Div Gastroenterol, CH-1211 Geneva, Switzerland.
RP Toso, C (corresponding author), Univ Hosp Geneva, Dept Surg, Div Transplant Surg, Rue Gabrielle Perret Gentil, CH-1211 Geneva, Switzerland.
EM christian.toso@hcuge.ch
RI Berney, Thierry/ABE-9450-2021
OI Berney, Thierry/0000-0002-4230-9378
FU Swiss National Science Foundation (SCORE grant) [3232230-126233];
   Arteres Foundation; Astellas Foundation Europe
FX C.T. was supported by the Swiss National Science Foundation (SCORE grant
   3232230-126233). The study was supported by the Arteres Foundation and
   the Astellas Foundation Europe.
CR Cheng JW, 2011, J CANCER RES CLIN, V137, P1445, DOI 10.1007/s00432-011-1014-0
   Clavien PA, 2012, LANCET ONCOL, V13, pE11, DOI 10.1016/S1470-2045(11)70175-9
   Davis E, 2011, LIVER TRANSPLANT, V17, pS162, DOI 10.1002/lt.22361
   Decaens T, 2006, WORLD J GASTROENTERO, V12, P7319, DOI 10.3748/wjg.v12.i45.7319
   Koh WP, 2011, BRIT J CANCER, V105, P1430, DOI 10.1038/bjc.2011.360
   Kornberg A, 2010, EJSO-EUR J SURG ONC, V36, P275, DOI 10.1016/j.ejso.2009.10.001
   Marangoni G, 2008, HEPATOB PANCREAT DIS, V7, P590
   Mazzaferro V, 1996, NEW ENGL J MED, V334, P693, DOI 10.1056/NEJM199603143341104
   Mazzaferro V, 2009, LANCET ONCOL, V10, P35, DOI 10.1016/S1470-2045(08)70284-5
   McCleary NJ, 2010, CANCER-AM CANCER SOC, V116, P957, DOI 10.1002/cncr.24866
   Merani S, 2011, J HEPATOL, V55, P814, DOI 10.1016/j.jhep.2010.12.040
   Regalia E, 1998, J Hepatobiliary Pancreat Surg, V5, P29, DOI 10.1007/PL00009947
   Schnitzbauer AA, 2010, BMC CANCER, V10, DOI 10.1186/1471-2407-10-190
   Shin WY, 2010, LIVER TRANSPLANT, V16, P678, DOI 10.1002/lt.22047
   Taketomi A, 2010, ANN SURG ONCOL, V17, P2283, DOI 10.1245/s10434-010-0999-y
   Toso C, 2011, AM J TRANSPLANT, V11, P2031, DOI 10.1111/j.1600-6143.2011.03689.x
   Toso C, 2008, LIVER TRANSPLANT, V14, P1107, DOI 10.1002/lt.21484
   Toso C, 2007, TRANSPLANTATION, V83, P1162, DOI 10.1097/01.tp.0000262607.95372.e0
   Toso C, 2010, HEPATOLOGY, V51, P1237, DOI 10.1002/hep.23437
   Toso C, 2009, HEPATOLOGY, V49, P832, DOI 10.1002/hep.22693
   Valdivieso A, 2010, TRANSPL P, V42, P660, DOI 10.1016/j.transproceed.2010.02.014
   Vivarelli M, 2008, ANN SURG, V248, P857, DOI 10.1097/SLA.0b013e3181896278
   Wei PL, 2011, ANN SURG ONCOL, V18, P1782, DOI 10.1245/s10434-010-1504-3
NR 23
TC 34
Z9 38
U1 1
U2 7
PU SPRINGER JAPAN KK
PI TOKYO
PA CHIYODA FIRST BLDG EAST, 3-8-1 NISHI-KANDA, CHIYODA-KU, TOKYO, 101-0065,
   JAPAN
SN 1868-6974
J9 J HEPATO-BIL-PAN SCI
JI J. Hepato-Biliary-Pancreat. Sci.
PD MAR
PY 2013
VL 20
IS 3
BP 342
EP 347
DI 10.1007/s00534-012-0528-4
PG 6
WC Gastroenterology & Hepatology; Surgery
WE Science Citation Index Expanded (SCI-EXPANDED)
SC Gastroenterology & Hepatology; Surgery
GA 105LV
UT WOS:000316072600011
PM 22710887
OA Green Published
DA 2022-05-02
ER

PT J
AU Nishikawa, H
   Arimoto, A
   Wakasa, T
   Kita, R
   Kimura, T
   Osaki, Y
AF Nishikawa, Hiroki
   Arimoto, Akira
   Wakasa, Tomoko
   Kita, Ryuichi
   Kimura, Toru
   Osaki, Yukio
TI Surgical resection for hepatocellular carcinoma: clinical outcomes and
   safety in elderly patients
SO EUROPEAN JOURNAL OF GASTROENTEROLOGY & HEPATOLOGY
LA English
DT Article
DE clinical outcome; elderly patients; hepatocellular carcinoma; safety;
   surgical resection
ID HEPATIC RESECTION; LIVER RESECTION; RADIOFREQUENCY ABLATION; THERMAL
   ABLATION; PATIENTS OLDER; FEATURES; RISK; CHEMOEMBOLIZATION; LOBECTOMY;
   SURVIVAL
AB Objectives The aim of this study was to compare the clinical outcomes and safety of surgical resection for hepatocellular carcinoma between patients older than 75 years of age (elderly group) and those younger than 75 years (control group).
   Methods A total of 92 patients were included in the elderly group and 206 patients were included in the control group. Clinical outcomes including overall survival, recurrence-free survival, and safety were compared between these two groups after initial surgery.
   Results The mean (+/- SD) observation periods were 2.5 +/- 1.8 years in the elderly group and 3.1 +/- 2.2 years in the control group. The 1, 3, and 5-year overall survival rates after surgery were 90.0, 73.3, and 43.0%, respectively, in the elderly group and 91.0, 77.5, and 64.4%, respectively, in the control group (P=0.188). The corresponding recurrence-free survival rates were 66.3, 38.8, and 26.2%, respectively, in the elderly group and 66.3, 38.8, and 22.2%, respectively, in the control group (P=0.634). Multivariate analysis identified a total bilirubin level greater than 1.0 mg/dl (P=0.003), a serum albumin level greater than 4.0 g/dl (P=0.005), an -fetoprotein level greater than 100 ng/ml (P<0.001), and microvascular invasion (P<0.001) as significant factors linked to overall survival, and tumor number (P=0.014) and microvascular invasion (P=0.008) were significant factors associated with recurrence-free survival. There was no significant difference between the two groups in terms of surgery-related serious adverse events (P>0.999).
   Conclusion Surgical resection appears to be a safe and feasible procedure for the treatment of hepatocellular carcinoma in elderly patients. (C) 2013 Wolters Kluwer Health vertical bar Lippincott Williams & Wilkins.
C1 [Nishikawa, Hiroki; Kita, Ryuichi; Kimura, Toru; Osaki, Yukio] Osaka Red Cross Hosp, Dept Gastroenterol & Hepatol, Osaka 5430027, Japan.
   [Arimoto, Akira] Osaka Red Cross Hosp, Dept Surg, Osaka 5430027, Japan.
   [Wakasa, Tomoko] Osaka Red Cross Hosp, Dept Pathol, Osaka 5430027, Japan.
RP Nishikawa, H (corresponding author), Osaka Red Cross Hosp, Dept Gastroenterol & Hepatol, Tennoji Ku, 5-30 Fudegasaki Cho, Osaka 5430027, Japan.
EM h-nishikawa@osaka-med.jrc.or.jp
CR Allgaier HP, 1999, LANCET, V353, P1676, DOI 10.1016/S0140-6736(99)00368-2
   [Anonymous], 1989, JPN J SURG, V19, P98
   Asahina Y, 2010, HEPATOLOGY, V52, P518, DOI 10.1002/hep.23691
   Bruix J, 2005, HEPATOLOGY, V42, P1208, DOI 10.1002/hep.20933
   CAPOCACCIA L, 1994, J HEPATOL, V21, P317
   Cho SJ, 2007, J GASTROEN HEPATOL, V22, P1226, DOI 10.1111/j.1440-1746.2007.04914.x
   Dindo D, 2004, ANN SURG, V240, P205, DOI 10.1097/01.sla.0000133083.54934.ae
   Dohmen K, 2003, HEPATO-GASTROENTEROL, V50, P2022
   El-Serag HB, 2012, GASTROENTEROLOGY, V142, P1264, DOI 10.1053/j.gastro.2011.12.061
   EZAKI T, 1987, BRIT J SURG, V74, P471, DOI 10.1002/bjs.1800740614
   FORTNER JG, 1990, ANN SURG, V211, P141, DOI 10.1097/00000658-199002000-00005
   Fujii H, 2012, WORLD J GASTROENTERO, V18, P1926, DOI 10.3748/wjg.v18.i16.1926
   Hankey BF, 2000, CANCER CAUSE CONTROL, V11, P31, DOI 10.1023/A:1008953201688
   Hazama H, 2001, HEPATO-GASTROENTEROL, V48, P1692
   Health and Welfare Statistics Association, 2004, J HLTH WELFARE STAT, V51, P67
   Hu BS, 2011, WORLD J GASTROENTERO, V17, P4725, DOI 10.3748/wjg.v17.i42.4725
   Huang J, 2009, J GASTROINTEST SURG, V13, P1627, DOI 10.1007/s11605-009-0933-4
   Ikai I, 2007, HEPATOL RES, V37, P676, DOI 10.1111/j.1872-034X.2007.00119.x
   Kaibori M, 2011, ANN NUCL MED, V25, P593, DOI 10.1007/s12149-011-0520-0
   KATO Y, 1994, CANCER, V74, P2234, DOI 10.1002/1097-0142(19941015)74:8<2234::AID-CNCR2820740805>3.0.CO;2-6
   Kiyosawa K, 2002, ONCOLOGY-BASEL, V62, P5, DOI 10.1159/000048269
   Kondo K, 2008, WORLD J SURG, V32, P2223, DOI 10.1007/s00268-008-9688-4
   Kudo M, 2010, ONCOLOGY-BASEL, V78, P113, DOI 10.1159/000315239
   LAUTZ HU, 1992, CLIN INVESTIGATOR, V70, P478, DOI 10.1007/BF00210228
   Lim KC, 2011, ANN SURG, V254, P108, DOI 10.1097/SLA.0b013e31821ad884
   Livraghi T, 2011, SCAND J SURG, V100, P22, DOI 10.1177/145749691110000105
   MAKUUCHI M, 1993, SEMIN SURG ONCOL, V9, P298, DOI 10.1002/ssu.2980090404
   Marin-Hargreaves G, 2003, CRIT REV ONCOL HEMAT, V47, P13, DOI 10.1016/S1040-8428(02)00213-5
   Mirici-Cappa F, 2010, GUT, V59, P387, DOI 10.1136/gut.2009.194217
   MIYAGAWA S, 1995, AM J SURG, V169, P589, DOI 10.1016/S0002-9610(99)80227-X
   NAGASUE N, 1993, SURGERY, V113, P148
   NAMIENO T, 1995, ANN SURG, V221, P308, DOI 10.1097/00000658-199503000-00014
   Nishikawa H, 2012, J CLIN GASTROENTEROL
   Nishikawa H, 2012, INT J ONCOL, V41, P903, DOI 10.3892/ijo.2012.1512
   Nishikawa H, 2012, WORLD J GASTROENTERO, V18, P1379, DOI 10.3748/wjg.v18.i12.1379
   NOMURA F, 1994, BRIT J CANCER, V70, P690, DOI 10.1038/bjc.1994.374
   Oishi K, 2009, J GASTROINTEST SURG, V13, P695, DOI 10.1007/s11605-008-0758-6
   Poon RTP, 1999, AM J GASTROENTEROL, V94, P2460
   Siegel AB, 2012, TRANSPLANTATION, V94, P539, DOI 10.1097/TP.0b013e31825c58ea
   Takahashi H, 2010, HEPATOL RES, V40, P997, DOI 10.1111/j.1872-034X.2010.00713.x
   TAKENAKA K, 1994, ARCH SURG-CHICAGO, V129, P846
   Xiong JJ, 2012, WORLD J GASTROENTERO, V18, P6657, DOI 10.3748/wjg.v18.i45.6657
   Yamamoto K, 1997, HEPATO-GASTROENTEROL, V44, P514
   YANAGA K, 1988, AM J SURG, V155, P238, DOI 10.1016/S0002-9610(88)80703-7
   Yu MC, 2004, GASTROENTEROLOGY, V127, pS72, DOI 10.1016/j.gastro.2004.09.018
   Zhou WP, 2009, ANN SURG, V249, P195, DOI 10.1097/SLA.0b013e3181961c16
NR 46
TC 23
Z9 25
U1 0
U2 4
PU LIPPINCOTT WILLIAMS & WILKINS
PI PHILADELPHIA
PA TWO COMMERCE SQ, 2001 MARKET ST, PHILADELPHIA, PA 19103 USA
SN 0954-691X
EI 1473-5687
J9 EUR J GASTROEN HEPAT
JI Eur. J. Gastroenterol. Hepatol.
PD AUG
PY 2013
VL 25
IS 8
BP 912
EP 919
DI 10.1097/MEG.0b013e32835fa668
PG 8
WC Gastroenterology & Hepatology
WE Science Citation Index Expanded (SCI-EXPANDED)
SC Gastroenterology & Hepatology
GA 202NU
UT WOS:000323225100006
PM 23470356
DA 2022-05-02
ER

PT J
AU Li, SH
   Guo, ZX
   Xiao, CZ
   Wei, W
   Shi, M
   Chen, ZY
   Cai, MY
   Zheng, L
   Guo, RP
AF Li, Shu-Hong
   Guo, Zhi-Xing
   Xiao, Cheng-Zuo
   Wei, Wei
   Shi, Ming
   Chen, Zhi-Yuan
   Cai, Mu-Yan
   Zheng, Lie
   Guo, Rong-Ping
TI Risk Factors for Early and Late Intrahepatic Recurrence in Patients with
   Single Hepatocellular Carcinoma Without Macrovascular Invasion after
   Curative Resection
SO ASIAN PACIFIC JOURNAL OF CANCER PREVENTION
LA English
DT Article
DE Hepatocellular carcinoma; hepatectomy; risk factor; tumor recurrence
ID PROGNOSTIC-FACTORS; LIVER RESECTION; HEPATECTOMY; TRANSPLANTATION;
   PREDICTION; SURVIVAL
AB Background: Prognostic factors of postoperative early and late recurrence in patients with hepatocellular carcinoma (HCC)undergoing curative resection remain to be clarified. The aim of this study was to identify risk factors for postoperative early (<= 2 year)and late (> 2 year)intrahepatic recurrences in patients with single HCCs without macrovascular invasion. Methods: A total of 280 patients from December 2004 to December 2007 were retrospectively included in this study. Intrahepatic recurrence was classified into early (<= 2 year)and late (> 2 year)and the Chi-Square test or Fisher's exact test and multivariate logistic regression analysis were performed to determine significant risk factors. Results: During the follow-up, 124 patients had intrahepatic recurrence, early and late in 82 and 42 patients, respectively. Multivariate logistic regression analysis showed that microvascular invasion (p=0.006, HR: 2.397, 95% CI: 1.290-4.451)was the only independent risk factor for early recurrence, while being female (p = 0.031, HR: 0.326, 95% CI: 0.118-0.901), and having a high degree of cirrhosis (P=0.001, HR: 2.483, 95% CI: 1.417-4.349)were independent risk factors for late recurrence. Conclusions: Early and late recurrence of HCC is linked to different risk factors in patients with single HCC without macrovascular invasion. This results suggested different emphases of strategies for prevent of recurrence after curative resection, more active intervention including adjuvant therapy, anti-cirrhosis drugs and careful follow-up being necessary for patients with relevant risk factors.
C1 [Li, Shu-Hong; Xiao, Cheng-Zuo; Wei, Wei; Shi, Ming; Chen, Zhi-Yuan; Guo, Rong-Ping] Sun Yat Sen Univ, Ctr Canc, Dept Hepatobiliary Oncol, Guangzhou 510275, Guangdong, Peoples R China.
   [Li, Shu-Hong; Guo, Zhi-Xing; Xiao, Cheng-Zuo; Wei, Wei; Shi, Ming; Chen, Zhi-Yuan; Cai, Mu-Yan; Zheng, Lie; Guo, Rong-Ping] Sun Yat Sen Univ, Ctr Canc, State Key Lab Oncol South China, Guangzhou 510275, Guangdong, Peoples R China.
   [Guo, Zhi-Xing] Sun Yat Sen Univ, Ctr Canc, Dept Ultrasound, Guangzhou 510275, Guangdong, Peoples R China.
   [Xiao, Cheng-Zuo] Shenzhen Shajing Affiliated Hosp Guangzhou Med, Dept Gen Surg, Shengzheng, Peoples R China.
   [Cai, Mu-Yan] Sun Yat Sen Univ, Ctr Canc, Dept Pathol, Guangzhou 510275, Guangdong, Peoples R China.
   [Zheng, Lie] Sun Yat Sen Univ, Ctr Canc, Dept Med Imaging & Intervent Radiol, Guangzhou 510275, Guangdong, Peoples R China.
RP Guo, RP (corresponding author), Sun Yat Sen Univ, Ctr Canc, Dept Hepatobiliary Oncol, Guangzhou 510275, Guangdong, Peoples R China.
EM guorp@sysucc.org.cn
OI Guo, Rongping/0000-0003-2799-3463; Shi, Ming/0000-0002-4051-4474
FU National Natural Science Foundation of ChinaNational Natural Science
   Foundation of China (NSFC) [81172037/H1606]; Guangzhou municipal science
   and technology project of China [2012J4100078]
FX The authors thank Yu Zhang and Yun-Xian Mo for their contribution in
   this study. This study was supported by grants from the National Natural
   Science Foundation of China (No. 81172037/H1606) and Guangzhou municipal
   science and technology project of China (No.2012J4100078). The author(s)
   declare that they have no competing interests.
CR Cabibbo G, 2010, EUR REV MED PHARMACO, V14, P352
   Chen YJ, 2000, GASTROENTEROLOGY, V119, P431, DOI 10.1053/gast.2000.9373
   Chok KSH, 2011, WORLD J SURG, V35, P2058, DOI 10.1007/s00268-011-1146-z
   Chua TC, 2011, INT J CLIN ONCOL, V16, P125, DOI 10.1007/s10147-010-0143-9
   Chun JM, 2011, J SURG ONCOL, V103, P148, DOI 10.1002/jso.21786
   El-Serag HB, 1999, NEW ENGL J MED, V340, P745, DOI 10.1056/NEJM199903113401001
   Fan ST, 2011, ANN SURG, V254, P569, DOI 10.1097/SLA.0b013e3182300a1d
   Fan ST, 1999, ANN SURG, V229, P322, DOI 10.1097/00000658-199903000-00004
   Ho CM, 2012, ANN SURG ONCOL, V19, P826, DOI 10.1245/s10434-011-1975-x
   Imamura H, 2003, J HEPATOL, V38, P200, DOI 10.1016/S0168-8278(02)00360-4
   John AR, 2006, DIGEST SURG, V23, P103, DOI 10.1159/000093779
   Jung KS, 2012, ANN SURG ONCOL, V19, P4278, DOI 10.1245/s10434-012-2422-3
   JWO SC, 1992, HEPATOLOGY, V16, P1367, DOI 10.1002/hep.1840160611
   Kamiyama T, 2009, ANN SURG ONCOL, V16, P1560, DOI 10.1245/s10434-009-0407-7
   Kang CM, 2010, J SURG RES, V160, P81, DOI 10.1016/j.jss.2009.01.021
   Lau H, 1998, CANCER-AM CANCER SOC, V83, P2302, DOI 10.1002/(SICI)1097-0142(19981201)83:11<2302::AID-CNCR9>3.3.CO;2-T
   MATSUMATA T, 1989, HEPATOLOGY, V9, P457, DOI 10.1002/hep.1840090320
   Muscari F, 2011, WORLD J SURG, V35, P1055, DOI 10.1007/s00268-011-1000-3
   Parkin DM, 2005, CA-CANCER J CLIN, V55, P74, DOI 10.3322/canjclin.55.2.74
   Poon RTP, 1999, ANN SURG, V229, P216, DOI 10.1097/00000658-199902000-00009
   Poon RTP, 2002, ANN SURG, V235, P373, DOI 10.1097/00000658-200203000-00009
   Poon RTP, 2000, CANCER, V89, P500, DOI 10.1002/1097-0142(20000801)89:3<500::AID-CNCR4>3.3.CO;2-F
   Portolani N, 2006, ANN SURG, V243, P229, DOI 10.1097/01.sla.0000197706.21803.a1
   Sumie S, 2008, ANN SURG ONCOL, V15, P1375, DOI 10.1245/s10434-008-9846-9
   Taketomi A, 2010, ANN SURG ONCOL, V17, P2740, DOI 10.1245/s10434-010-1076-2
   Toyosaka A, 1996, HPB Surg, V10, P97, DOI 10.1155/1996/75210
   Toyosaka A, 1996, HPB SURG, V10, P103, DOI DOI 10.1155/1996/75210
   Wu JC, 2009, J HEPATOL, V51, P890, DOI 10.1016/j.jhep.2009.07.009
   Yamamoto J, 1996, BRIT J SURG, V83, P1219
   Zhang XF, 2009, EJSO-EUR J SURG ONC, V35, P622, DOI 10.1016/j.ejso.2008.08.003
   Zhou YM, 2010, HEPATOB PANCREAT DIS, V9, P33
NR 31
TC 32
Z9 48
U1 0
U2 1
PU ASIAN PACIFIC ORGANIZATION CANCER PREVENTION
PI GYEONGGI-DO
PA APJCP HEAD OFFICE, KOREAN NATL CANCER CENTER, 323 ILAN -RO,
   ILSANDONG-GU, GOYANG-SI, GYEONGGI-DO, 410-769, SOUTH KOREA
SN 1513-7368
J9 ASIAN PAC J CANCER P
JI Asian Pac. J. Cancer Prev.
PY 2013
VL 14
IS 8
BP 4759
EP 4763
DI 10.7314/APJCP.2013.14.8.4759
PG 5
WC Oncology
WE Science Citation Index Expanded (SCI-EXPANDED)
SC Oncology
GA 269VY
UT WOS:000328271800051
PM 24083739
OA Green Submitted, gold
DA 2022-05-02
ER

PT J
AU Hyeon, J
   Ahn, S
   Lee, JJ
   Song, DH
   Park, CK
AF Hyeon, Jiyeon
   Ahn, Soomin
   Lee, Jae Jun
   Song, Dae Hyun
   Park, Cheol-Keun
TI Prognostic Significance of BCL9 Expression in Hepatocellular Carcinoma
SO KOREAN JOURNAL OF PATHOLOGY
LA English
DT Article
DE BCL9; Carcinoma, hepatocellular; Recurrence; Survival
ID BETA-CATENIN; RECURRENCE; RESECTION; CANCER
AB Background: BCL9 enhances beta-catenin-mediated transcriptional activity regardless of the mutational status of the Wnt signaling components and increases the cell proliferation, migration, invasion, and metastatic potential of tumor cells. The goal of this study was to elucidate the prognostic significance of BCL9 protein expression in hepatocellular carcinoma (HCC) patients. Methods: We evaluated BCL9 protein expression by immunohistochemistry in tumor tissue from 288 primary HCC patients who underwent curative hepatectomy. The impact of BCL9 expression on the survival of the patients was analyzed. The median follow-up period was 97.1 months. Results: Nuclear BCL9 protein expression was observed in 74(25.7%) of the 288 HCCs. BCL9 expression was significantly associated with younger age (p=0.038), higher Edmondson grade (p=0.001), microvascular invasion (p=0.013), and intrahepatic metastasis (p=0.017). Based on univariate analyses, BCL9 expression showed an unfavorable influence on both disease-free survival (DFS, p=0.012) and disease-specific survival (DSS, p=0.032). Multivariate analyses revealed that higher Barcelona Clinic Liver Cancer stage was an independent predictor of both shorter DFS (p < 0.001) and shorter DSS (p < 0.001). BCL9 expression tended to be an independent predictor of shorter DFS (p=0.078). Conclusions: BCL9 protein expression might be a marker of shorter DES in HCC patients after curative hepatectomy.
C1 [Hyeon, Jiyeon; Ahn, Soomin; Lee, Jae Jun; Song, Dae Hyun; Park, Cheol-Keun] Sungkyunkwan Univ, Sch Med, Samsung Med Ctr, Dept Pathol, Seoul 135710, South Korea.
RP Park, CK (corresponding author), Sungkyunkwan Univ, Sch Med, Samsung Med Ctr, Dept Pathol, 81 Irwon Ro, Seoul 135710, South Korea.
EM ckpark@skku.edu
OI Hyeon, Jiyeon/0000-0003-3074-4142
CR Brembeck FH, 2011, GASTROENTEROLOGY, V141, P1359, DOI 10.1053/j.gastro.2011.06.039
   Compton CC., 2010, AJCC CANC STAGING MA, V7th ed.
   EDMONDSON HA, 1954, CANCER-AM CANCER SOC, V7, P462, DOI 10.1002/1097-0142(195405)7:3<462::AID-CNCR2820070308>3.0.CO;2-E
   Hoshida Y, 2008, NEW ENGL J MED, V359, P1995, DOI 10.1056/NEJMoa0804525
   Japan LCSGo, 2003, GEN RUL CLIN PATH ST, P38
   Kim SH, 2012, HEPATOB PANCREAT DIS, V11, P51, DOI 10.1016/S1499-3872(11)60125-2
   Kim TM, 2008, INT J CANCER, V123, P2808, DOI 10.1002/ijc.23901
   Kramps T, 2002, CELL, V109, P47, DOI 10.1016/S0092-8674(02)00679-7
   Llovet JM, 2005, SEMIN LIVER DIS, V25, P181, DOI 10.1055/s-2005-871198
   Llovet JM, 1999, SEMIN LIVER DIS, V19, P329, DOI 10.1055/s-2007-1007122
   Mani M, 2009, CANCER RES, V69, P7577, DOI 10.1158/0008-5472.CAN-09-0773
   Moinzadeh P, 2005, BRIT J CANCER, V92, P935, DOI 10.1038/sj.bjc.6602448
   Morin PJ, 1997, SCIENCE, V275, P1787, DOI 10.1126/science.275.5307.1787
   Polakis P, 2000, GENE DEV, V14, P1837
   Poon RTP, 2011, HEPATOLOGY, V54, P757, DOI 10.1002/hep.24569
   Qin LX, 2004, J CANCER RES CLIN, V130, P497, DOI 10.1007/s00432-004-0572-9
   WANLESS IR, 1995, HEPATOLOGY, V22, P983, DOI 10.1002/hep.1840220341
   Willis TG, 1998, BLOOD, V91, P1873, DOI 10.1182/blood.V91.6.1873.1873_1873_1881
   Wong N, 1999, AM J PATHOL, V154, P37, DOI 10.1016/S0002-9440(10)65248-0
NR 19
TC 14
Z9 15
U1 0
U2 9
PU KOREAN SOCIETY PATHOLOGISTS
PI SEOUL
PA ROOM 702 KOREAN MED ASSOC BLDG, 302-75 ICHON, 1 DONG, YOUNGSAN-GU,
   SEOUL, 140-721, SOUTH KOREA
SN 1738-1843
J9 KOREAN J PATHOL
JI Korean J. Pathol.
PD APR
PY 2013
VL 47
IS 2
BP 130
EP 136
DI 10.4132/KoreanJPathol.2013.47.2.130
PG 7
WC Pathology
WE Science Citation Index Expanded (SCI-EXPANDED)
SC Pathology
GA 136ST
UT WOS:000318384400006
PM 23667372
OA Green Published, Green Submitted, gold
DA 2022-05-02
ER

PT J
AU Park, SK
   Jung, YK
   Chung, DH
   Kim, KK
   Park, YH
   Lee, JN
   Kwon, OS
   Kim, YS
   Choi, DJ
   Kim, JH
AF Park, Sung Keun
   Jung, Young Kul
   Chung, Dong Hae
   Kim, Keon Kuk
   Park, Yeon Ho
   Lee, Jung Nam
   Kwon, Oh Sang
   Kim, Yun Soo
   Choi, Duck Joo
   Kim, Ju Hyun
TI Factors influencing hepatocellular carcinoma prognosis after
   hepatectomy: a single-center experience
SO KOREAN JOURNAL OF INTERNAL MEDICINE
LA English
DT Article
ID MICROVASCULAR INVASION; LIVER-TRANSPLANTATION; RESECTION; CANCER;
   VALIDATION; MANAGEMENT; RECURRENCE; CRITERIA; JAPAN
AB Background/Aims: Recurrence after hepatic resection is one of the most important factors impacting the prognosis and survival of patients with hepatocellular carcinoma (HCC). We identified prognostic factors affecting overall survival (OS) and disease-free survival (DFS) in patients with HCC after hepatic resection.
   Methods: This study was of a retrospective cohort design, and 126 patients who underwent hepatic resection for HCC at Gachon University Gil Medical Center between January 2005 and December 2010 were enrolled. Various clinical, laboratory, and pathological data were evaluated to determine the prognostic factors affecting OS and DFS.
   Results: Two- and 4-year OS and 2- and 4-year UPS were 78.1% and 65% and 51.1% and 26.6%, respectively. In a multivariate analysis, preoperative alpha-fetoprotein (> 400 ng/mL), tumor size (>= 5 cm), multiple tumors (two or more nodules), presence of portal vein invasion, modified Union for International Cancer Control (UICC) stage III/IV, and Barcelona Clinic Liver Cancer (BCLC) stage B/C were independent prognostic factors affecting a shorter OS. In the multivariate analysis, presence of microvascular invasion, modified UICC stage III/IV, and BCLC stage B/C were independent prognostic factors for a shorter DFS.
   Conclusions: The presence of vascular invasion was an independent poor prognostic factor for OS and DFS in patients with HCC after hepatic resection. Thus, close postoperative surveillance for early detection of recurrence and additional treatments are urgently needed in patients with vascular invasion after hepatic resection.
RP Jung, YK (corresponding author), Gachon Univ, Gil Med Ctr, Dept Internal Med, 21 Namdong Daero 774 Beon Gil, Inchon 405760, South Korea.
EM 93cool@hanmail.net
CR Bruix J, 2005, HEPATOLOGY, V42, P1208, DOI 10.1002/hep.20933
   CALVET X, 1990, HEPATOLOGY, V12, P753, DOI 10.1002/hep.1840120422
   Chen YL, 2011, J GASTROEN HEPATOL, V26, P851, DOI 10.1111/j.1440-1746.2010.06595.x
   Fong YM, 1999, ANN SURG, V229, P790, DOI 10.1097/00000658-199906000-00005
   Gouw ASH, 2011, LIVER TRANSPLANT, V17, pS72, DOI 10.1002/lt.22368
   Jonas S, 2001, HEPATOLOGY, V33, P1080, DOI 10.1053/jhep.2001.23561
   Kim SH, 2011, J GASTROINTEST SURG, V15, P598, DOI 10.1007/s11605-011-1452-7
   Korean Liver Cancer Study Group and National Cancer Center Korea, 2009, Korean J Hepatol, V15, P391, DOI 10.3350/kjhep.2009.15.3.391
   Lee KU, 1997, KOREAN J HEPATOBILIA, V1, P41
   Lim KC, 2011, ANN SURG, V254, P108, DOI 10.1097/SLA.0b013e31821ad884
   Makuuchi Masatoshi, 2004, Liver Transpl, V10, pS46, DOI 10.1002/lt.20044
   Minagawa M, 2003, ANN SURG, V238, P703, DOI 10.1097/01.sla.0000094549.11754.e6
   Minagawa M, 2007, ANN SURG, V245, P909, DOI 10.1097/01.sla.0000254368.65878.da
   Ministry of Heath and Welfare, 2005, CANC INC KOR 1999 20
   Ministry of Heath and Welfare, 2010, 2008 ANN REP CANC ST
   Oh Kil Chan, 2005, Korean J Gastroenterol, V45, P45
   OKUDA K, 1977, GASTROENTEROLOGY, V73, P109
   Park Joong-Won, 2005, Korean J Hepatol, V11, P303
   Parkin DM, 2001, LANCET ONCOL, V2, P533, DOI 10.1016/S1470-2045(01)00486-7
   Poon RTP, 2001, ANN SURG, V234, P63, DOI 10.1097/00000658-200107000-00010
   Shah SA, 2007, SURGERY, V141, P330, DOI 10.1016/j.surg.2006.06.028
   Sharma P, 2004, LIVER TRANSPLANT, V10, P36, DOI 10.1002/lt.20012
   Song Il Han, 2009, Korean J Hepatol, V15 Suppl 6, pS50, DOI 10.3350/kjhep.2009.15.S6.S50
   Song TJ, 2004, GASTROENTEROLOGY, V127, pS248, DOI 10.1053/j.gastro.2004.09.039
   Ueno S, 2002, HEPATOL RES, V24, P395, DOI 10.1016/S1386-6346(02)00144-4
   Vauthey JN, 2002, J CLIN ONCOL, V20, P1527, DOI 10.1200/JCO.20.6.1527
   Vitale A, 2009, TRANSPL P, V41, P1260, DOI 10.1016/j.transproceed.2009.03.054
   Zhang BH, 2004, J CANCER RES CLIN, V130, P417, DOI 10.1007/s00432-004-0552-0
NR 28
TC 18
Z9 20
U1 1
U2 7
PU KOREAN ASSOC INTERNAL MEDICINE
PI SEOUL
PA 101-2501 LOTTE CASTLE PRESIDENT, 109 MAPO-DAERO, MAPO-GU, SEOUL,
   121-916, SOUTH KOREA
SN 1226-3303
EI 2005-6648
J9 KOREAN J INTERN MED
JI Korean J. Intern. Med.
PD JUL
PY 2013
VL 28
IS 4
BP 428
EP 438
DI 10.3904/kjim.2013.28.4.428
PG 11
WC Medicine, General & Internal
WE Science Citation Index Expanded (SCI-EXPANDED)
SC General & Internal Medicine
GA 179RH
UT WOS:000321538500007
PM 23864801
OA gold, Green Published, Green Submitted
DA 2022-05-02
ER

PT J
AU Rodriguez-Peralvarez, M
   Tsochatzis, E
   Naveas, MC
   Pieri, G
   Garcia-Caparros, C
   O'Beirne, J
   Poyato-Gonzalez, A
   Ferrin-Sanchez, G
   Montero-Alvarez, JL
   Patch, D
   Thorburn, D
   Briceno, J
   De la Mata, M
   Burroughs, AK
AF Rodriguez-Peralvarez, Manuel
   Tsochatzis, Emmanuel
   Carmen Naveas, Maria
   Pieri, Giulia
   Garcia-Caparros, Carmen
   O'Beirne, James
   Poyato-Gonzalez, Antonio
   Ferrin-Sanchez, Gustavo
   Luis Montero-Alvarez, Jose
   Patch, David
   Thorburn, Douglas
   Briceno, Javier
   De la Mata, Manuel
   Burroughs, Andrew Kenneth
TI Reduced exposure to calcineurin inhibitors early after liver
   transplantation prevents recurrence of hepatocellular carcinoma
SO JOURNAL OF HEPATOLOGY
LA English
DT Article
DE Liver transplantation; Hepatocellular carcinoma; Recurrence; Calcineurin
   inhibitors; Trough concentrations; Immunosuppression
ID SIROLIMUS-BASED IMMUNOSUPPRESSION; TACROLIMUS EXPOSURE; TUMOR
   RECURRENCE; RISK-FACTORS; EVEROLIMUS; SURVIVAL; INVASION; IMPROVES;
   GROWTH
AB Background & Aims: Recurrence of hepatocellular carcinoma (HCC) is a major complication after liver transplantation (LT). The initial immunosuppression protocol may influence HCC recurrence, but the optimal regimen is still unknown.
   Methods: 219 HCC consecutive patients under Milan criteria, who received an LT at 2 European centres between 2000 and 2010, were included. Median follow-up was 51 months (IQR 26-93). Demographic characteristics, HCC features, and immunosuppression protocol within the first month after LT were evaluated against HCC recurrence by using Cox regression.
   Results: In the explanted liver, 110 patients (50%) had multinodular HCC, and largest nodule diameter was 3 +/- 2.1 cm. Macrovascular invasion was incidentally detected in 11 patients (5%), and microvascular invasion was present in 41 patients (18.7%). HCC recurrence rates were 13.3% at 3 years and 17.6% at 5 years. HCC recurrence was not influenced by the use/non-use of steroids and antimetabolites (p = 0.69 and p = 0.70 respectively), and was similar with tacrolimus or cyclosporine (p = 0.25). Higher exposure to calcineurin inhibitors within the first month after LT (mean tacrolimus trough concentrations >10 ng/ml or cyclosporine trough concentrations >300 ng/ml), but not thereafter, was associated with increased risk of HCC recurrence (27.7% vs. 14.7% at 5 years; p = 0.007). The independent predictors of HCC recurrence by multivariate analysis were: high exposure to calcineurin inhibitors defined as above (RR = 2.82; p = 0.005), diameter of the largest nodule (RR = 1.31; p <0.001), microvascular invasion (RR = 2.98; p = 0.003) and macrovascular invasion (RR = 4.57; p = 0.003).
   Conclusions: Immunosuppression protocols with early CNI minimization should be preferred in LT patients with HCC in order to minimize tumour recurrence. (C) 2013 European Association for the Study of the Liver. Published by Elsevier B.V. All rights reserved.
C1 [Rodriguez-Peralvarez, Manuel; Carmen Naveas, Maria; Garcia-Caparros, Carmen; Poyato-Gonzalez, Antonio; Ferrin-Sanchez, Gustavo; Luis Montero-Alvarez, Jose; Briceno, Javier; De la Mata, Manuel] CIBERehd, IMIBIC, Reina Sofia Univ Hosp, Hepatol & Liver Transplant Unit, Cordoba, Spain.
   [Tsochatzis, Emmanuel; Pieri, Giulia; O'Beirne, James; Patch, David; Thorburn, Douglas; Burroughs, Andrew Kenneth] Royal Free Hosp, Royal Free Sheila Sherlock Liver Ctr, London NW3 2QG, England.
   [Tsochatzis, Emmanuel; Pieri, Giulia; O'Beirne, James; Patch, David; Thorburn, Douglas; Burroughs, Andrew Kenneth] UCL Inst Liver & Digest Hlth, London, England.
RP Burroughs, AK (corresponding author), Pond St, London NW3 2QG, England.
EM andrew.burroughs@nhs.net
RI Rodríguez-Perálvarez, Manuel/AAO-8616-2021; Burroughs, Andrew
   K/C-5645-2009; Tsochatzis, Emmanuel A/A-1651-2012; o'beirne, james
   p/C-5701-2009; O'Beirne, James/I-8251-2019
OI Burroughs, Andrew K/0000-0001-6527-457X; Tsochatzis, Emmanuel
   A/0000-0001-5069-2461; o'beirne, james p/0000-0001-8590-396X; O'Beirne,
   James/0000-0003-3400-2816; Rodriguez-peralvarez,
   Manuel/0000-0002-1795-2919; Ferrin, Gustavo/0000-0002-5744-3289
CR Bruix J, 2005, HEPATOLOGY, V42, P1208, DOI 10.1002/hep.20933
   De Simone P, 2012, AM J TRANSPLANT, V12, P3008, DOI 10.1111/j.1600-6143.2012.04212.x
   Duvoux C, 2012, GASTROENTEROLOGY, V143, P986, DOI 10.1053/j.gastro.2012.05.052
   EDMONDSON HA, 1954, CANCER-AM CANCER SOC, V7, P462, DOI 10.1002/1097-0142(195405)7:3<462::AID-CNCR2820070308>3.0.CO;2-E
   Fischer L, 2012, AM J TRANSPLANT, V12, P1855, DOI 10.1111/j.1600-6143.2012.04049.x
   Hanahan D, 2011, CELL, V144, P646, DOI 10.1016/j.cell.2011.02.013
   Liang WH, 2012, LIVER TRANSPLANT, V18, P62, DOI 10.1002/lt.22441
   Maluccio M, 2003, TRANSPLANTATION, V76, P597, DOI 10.1097/01.TP.0000081399.75231.3B
   Massoud O, 2012, J HEPATOL, V56, P288, DOI 10.1016/j.jhep.2011.06.012
   Mazzaferro V, 2009, LANCET ONCOL, V10, P35, DOI 10.1016/S1470-2045(08)70284-5
   McAlister VC, 2006, AM J TRANSPLANT, V6, P1578, DOI 10.1111/j.1600-6143.2006.01360.x
   Menon KV, 2013, ALIMENT PHARM THER, V37, P411, DOI 10.1111/apt.12185
   Ogawa T, 2007, AM J TRANSPLANT, V7, P347, DOI 10.1111/j.1600-6143.2006.01647.x
   Ojo AO, 2003, NEW ENGL J MED, V349, P931, DOI 10.1056/NEJMoa021744
   Quaglia A, 2005, ARCH PATHOL LAB MED, V129, P639
   Rodriguez-Peralvarez M, 2013, AM J TRANSPLANT, V13, P1371, DOI 10.1111/ajt.12216
   Rodriguez-Peralvarez M, 2013, AM J TRANSPLANT, V13, P239, DOI 10.1111/j.1600-6143.2012.04306.x
   Rodriguez-Peralvarez M, 2012, Am J Transplant, V12, P2797
   Rodriguez-Peralvarez M, 2013, J HEPATOL, V58, P262, DOI 10.1016/j.jhep.2012.09.019
   Rodriguez-Peralvarez M, 2013, ANN SURG ONCOL, V20, P325, DOI 10.1245/s10434-012-2513-1
   Schumacher G, 2005, WORLD J GASTROENTERO, V11, P1420
   Toso C, 2010, HEPATOLOGY, V51, P1237, DOI 10.1002/hep.23437
   Vivarelli M, 2005, LIVER TRANSPLANT, V11, P497, DOI 10.1002/lt.20391
   Vivarelli M, 2008, ANN SURG, V248, P857, DOI 10.1097/SLA.0b013e3181896278
   Welker MW, 2013, TRANSPL INT, V26, P109, DOI 10.1111/j.1432-2277.2012.01562.x
NR 25
TC 126
Z9 135
U1 2
U2 10
PU ELSEVIER SCIENCE BV
PI AMSTERDAM
PA PO BOX 211, 1000 AE AMSTERDAM, NETHERLANDS
SN 0168-8278
EI 1600-0641
J9 J HEPATOL
JI J. Hepatol.
PD DEC
PY 2013
VL 59
IS 6
BP 1193
EP 1199
DI 10.1016/j.jhep.2013.07.012
PG 7
WC Gastroenterology & Hepatology
WE Science Citation Index Expanded (SCI-EXPANDED)
SC Gastroenterology & Hepatology
GA 254CV
UT WOS:000327141800008
PM 23867318
DA 2022-05-02
ER

PT J
AU Shindoh, J
   Andreou, A
   Aloia, TA
   Zimmitti, G
   Lauwers, GY
   Laurent, A
   Nagorney, DM
   Belghiti, J
   Cherqui, D
   Poon, RTP
   Kokudo, N
   Vauthey, JN
AF Shindoh, Junichi
   Andreou, Andreas
   Aloia, Thomas A.
   Zimmitti, Giuseppe
   Lauwers, Gregory Y.
   Laurent, Alexis
   Nagorney, David M.
   Belghiti, Jacques
   Cherqui, Daniel
   Poon, Ronnie Tung-Ping
   Kokudo, Norihiro
   Vauthey, Jean-Nicolas
TI Microvascular Invasion Does Not Predict Long-Term Survival in
   Hepatocellular Carcinoma up to 2 cm: Reappraisal of the Staging System
   for Solitary Tumors
SO ANNALS OF SURGICAL ONCOLOGY
LA English
DT Article
ID AMERICAN-JOINT-COMMITTEE; LIVER-TRANSPLANTATION; RESECTION; PROGRESSION;
   VALIDATION; PATHOLOGY
AB Excellent long-term outcomes have been reported recently for patients with small (a parts per thousand currency sign2 cm) hepatocellular carcinoma (HCC). However, the significance of microvascular invasion (MVI) in small HCC remains unclear. The purpose of this study was to determine the impact of MVI in small HCC up to 2 cm.
   In 1,109 patients with solitary HCC from six major international hepatobiliary centers, the impact of MVI on long-term survival in patients with small HCC (a parts per thousand currency sign2 cm) and patients with tumors larger than 2 cm was analyzed.
   In patients with small HCC, long-term survival was not affected by MVI (p = 0.8), whereas in patients with larger HCC, significantly worse survival was observed in patients with MVI (p < 0.0001). In multivariate analysis, MVI (hazard ratio [HR] 1.59; 95 % confidence interval (CI) 1.27-1.99; p < 0.001), elevated alpha-fetoprotein (HR 1.41; 95 % CI 1.11-1.8; p = 0.005), and higher histologic grade (HR 1.29; 95 % CI 1.01-1.64; p = 0.04) were significant predictors of worse survival in patients with HCC larger than 2 cm but were not correlated with long-term survival in small HCC. When the cohort was divided into three groups-HCC a parts per thousand currency sign2, > 2 cm without MVI, and HCC > 2 cm with MVI-significant between-group survival difference was observed (p < 0.0001).
   Small HCC is associated with an excellent prognosis that is not affected by the presence of MVI. The discriminatory power of the 7th edition of the AJCC classification for solitary HCC could be further improved by subdividing tumors according to size (a parts per thousand currency sign2 vs. > 2 cm).
C1 [Shindoh, Junichi; Andreou, Andreas; Aloia, Thomas A.; Zimmitti, Giuseppe; Vauthey, Jean-Nicolas] Univ Texas MD Anderson Canc Ctr, Dept Surg Oncol, Int Cooperat Study Grp Hepatocellular Carcinoma, Houston, TX 77030 USA.
   [Lauwers, Gregory Y.] Massachusetts Gen Hosp, Dept Pathol, Boston, MA 02114 USA.
   [Laurent, Alexis; Cherqui, Daniel] Hop Henri Mondor, Dept Digest & Hepatobiliary Surg & Liver Transpla, F-94010 Creteil, France.
   [Nagorney, David M.] Mayo Clin, Dept Gastroenterol & Gen Surg, Rochester, MI USA.
   [Belghiti, Jacques] Beaujon Hosp, AP HP, Dept Hepatopancreatobiliary & Transplantat Surg, Clichy, France.
   [Poon, Ronnie Tung-Ping] Univ Hong Kong, Dept Surg, Queen Mary Hosp, Hong Kong, Hong Kong, Peoples R China.
   [Kokudo, Norihiro] Univ Tokyo, Dept Surg, Hepatobiliary Pancreat Surg Div, Tokyo, Japan.
RP Shindoh, J (corresponding author), Univ Texas MD Anderson Canc Ctr, Dept Surg Oncol, Int Cooperat Study Grp Hepatocellular Carcinoma, Houston, TX 77030 USA.
EM jvauthey@mdanderson.org
RI Cherqui, Daniel/T-6831-2018; Laurent, Alexis/O-3657-2016
OI Laurent, Alexis/0000-0003-1372-0843; Zimmitti,
   Giuseppe/0000-0003-4925-4012
FU National Institutes of Health through Cancer Center Support GrantUnited
   States Department of Health & Human ServicesNational Institutes of
   Health (NIH) - USA [CA016672]; NATIONAL CANCER INSTITUTEUnited States
   Department of Health & Human ServicesNational Institutes of Health (NIH)
   - USANIH National Cancer Institute (NCI) [P30CA016672] Funding Source:
   NIH RePORTER
FX The authors thank Ms. Stephanie Deming and Ms. Ruth Haynes for their
   contribution to our manuscript. The University of Texas MD Anderson
   Cancer Center is supported in part by the National Institutes of Health
   through Cancer Center Support Grant CA016672.
CR Arii S, 2000, HEPATOLOGY, V32, P1224, DOI 10.1053/jhep.2000.20456
   Beighiti J, 2003, ANN SURG, V238, P885, DOI 10.1097/01.sla.0000098621.74851.65
   Busuttil RW, 2004, ANN SURG, V240, P459
   Cheng CH, 2011, WORLD J SURG ONCOL, V9, DOI 10.1186/1477-7819-9-114
   Compton CC., 2010, AJCC CANC STAGING MA, V7th ed.
   EDMONDSON HA, 1954, CANCER-AM CANCER SOC, V7, P462, DOI 10.1002/1097-0142(195405)7:3<462::AID-CNCR2820070308>3.0.CO;2-E
   Inoue Kazuto, 2004, Liver Transpl, V10, pS16, DOI 10.1002/lt.20049
   ISHAK K, 1995, J HEPATOL, V22, P696, DOI 10.1016/0168-8278(95)80226-6
   Jonas S, 2001, HEPATOLOGY, V33, P1080, DOI 10.1053/jhep.2001.23561
   KANAI T, 1987, CANCER, V60, P810, DOI 10.1002/1097-0142(19870815)60:4<810::AID-CNCR2820600417>3.0.CO;2-1
   Kee KM, 2007, INT J CANCER, V120, P2650, DOI 10.1002/ijc.22616
   Kojiro M, 1996, SEMIN SURG ONCOL, V12, P197, DOI 10.1002/(SICI)1098-2388(199605/06)12:3<197::AID-SSU10>3.3.CO;2-L
   Lei HJ, 2006, J AM COLL SURGEONS, V203, P426, DOI 10.1016/j.jamcollsurg.2006.06.030
   Liver Cancer Study Group of Japan, 1990, Ann Surg, V211, P277
   Liver Cancer Study Group of Japan, 2008, GEN RUL CLIN PATH ST
   Livraghi T, 2008, HEPATOLOGY, V47, P82, DOI 10.1002/hep.21933
   Llovet JM, 1999, SEMIN LIVER DIS, V19, P329, DOI 10.1055/s-2007-1007122
   Llovet JM, 2003, LANCET, V362, P1907, DOI 10.1016/S0140-6736(03)14964-1
   Makuuchi Masatoshi, 2003, J Hepatobiliary Pancreat Surg, V10, P26
   Manghisi G, 1998, HEPATOLOGY, V28, P751
   Mazzaferro V, 1996, NEW ENGL J MED, V334, P693, DOI 10.1056/NEJM199603143341104
   Poon Ronnie Tung-Ping, 2003, Surg Oncol Clin N Am, V12, P35, DOI 10.1016/S1055-3207(02)00086-8
   Rahbari NN, 2011, ANN SURG, V253, P453, DOI 10.1097/SLA.0b013e31820d944f
   Ramacciato G, 2005, ANN SURG ONCOL, V12, P289, DOI 10.1245/ASO.2005.03.098
   Roayaie S, 2012, HEPATOLOGY IN PRESS
   Sala M, 2004, LIVER TRANSPLANT, V10, P1294, DOI 10.1002/lt.20202
   Takayama T, 1998, HEPATOLOGY, V28, P1241, DOI 10.1002/hep.510280511
   Todo S, 2004, ANN SURG, V240, P451, DOI 10.1097/01.sla.0000137129.98894.42
   TSUDA H, 1990, P NATL ACAD SCI USA, V87, P6791, DOI 10.1073/pnas.87.17.6791
   Varotti G, 2005, EJSO-EUR J SURG ONC, V31, P760, DOI 10.1016/j.ejso.2005.04.008
   Vauthey JN, 2007, J AM COLL SURGEONS, V204, P1016, DOI 10.1016/j.jamcollsurg.2006.12.043
   Vauthey JN, 2002, J CLIN ONCOL, V20, P1527, DOI 10.1200/JCO.20.6.1527
   Wu CC, 2005, BRIT J SURG, V92, P348, DOI 10.1002/bjs.4838
   Yamashita Y, 2012, ANN SURG ONCOL, V19, P2027, DOI 10.1245/s10434-011-2195-0
NR 34
TC 84
Z9 94
U1 0
U2 8
PU SPRINGER
PI NEW YORK
PA 233 SPRING ST, NEW YORK, NY 10013 USA
SN 1068-9265
EI 1534-4681
J9 ANN SURG ONCOL
JI Ann. Surg. Oncol.
PD APR
PY 2013
VL 20
IS 4
BP 1223
EP 1229
DI 10.1245/s10434-012-2739-y
PG 7
WC Oncology; Surgery
WE Science Citation Index Expanded (SCI-EXPANDED)
SC Oncology; Surgery
GA 109TV
UT WOS:000316392600025
PM 23179993
OA Green Accepted, Green Submitted
DA 2022-05-02
ER

PT J
AU Mathews, P
   Lee, D
   Chung, YH
   Kim, JA
   Lee, JH
   Jin, YJ
   Park, W
   Lyu, H
   Jaffee, E
   Zheng, L
   Yu, E
   Lee, YJ
AF Mathews, Priya
   Lee, Danbi
   Chung, Young-Hwa
   Kim, Jeong A.
   Lee, Ju-Ho
   Jin, Young-Joo
   Park, Wonhyung
   Lyu, Heather
   Jaffee, Elizabeth
   Zheng, Lei
   Yu, Eunsil
   Lee, Young Joo
TI Effects of Genomic Changes in Hepatitis B Virus on Postoperative
   Recurrence and Survival in Patients with Hepatocellular Carcinoma
SO ANNALS OF SURGICAL ONCOLOGY
LA English
DT Article
ID PRE-S DELETION; INTRAHEPATIC RECURRENCE; RISK-FACTORS; GENOTYPE-C;
   MUTATIONS; RESECTION; DISEASE; ASSOCIATIONS; INVASION; FEATURES
AB To determine whether the genomic changes in hepatitis B virus (HBV) affect the clinical outcomes of hepatocellular carcinoma (HCC) in patients with HBV-associated HCC treated with curative surgical resection.
   A total of 247 patients with HBV-associated HCC were treated with curative surgical resection. They were followed regularly for a median of 30 months. The whole X, S, basal core promoter (BCP), and precore regions of HBV were sequenced.
   The genomic changes such as the G1896A at precore, the A1762T/G1764A at BCP, the C1653T and the T1753V at X gene, and pre-S2 deletion were not significantly associated with postoperative recurrence of HCC or survival of patients after curative resection. However, in univariate analysis, younger age, elevated serum alpha-fetoprotein level, elevated serum alanine aminotransferase level, larger tumor size, microvascular invasion, and advanced Cancer of the Liver Italian Program stage were closely associated with shorter survival after surgical resection. In multivariate analysis, only microvascular invasion revealed to be an independent risk factor of postoperative recurrence (relative risk [RR] 5.406; P < 0.001); the independent risk factors of shorter survival appeared to be infiltrative type (RR 5.110; P = 0.032), larger tumor size (RR 1.976; P = 0.047), and microvascular invasion (RR 6.118; P < 0.001).
   The postoperative recurrence or survival period may not be affected by the genomic changes at the precore, BCP, X, and pre-S2 regions in HBV of genotype C2 in patients with HBV-associated HCC treated with curative surgical resection. Rather, it may be closely associated with tumor characteristics, such as the size and type of HCC or presence of microvascular invasion.
C1 [Mathews, Priya; Lyu, Heather; Jaffee, Elizabeth; Zheng, Lei] Johns Hopkins Univ, Sch Med, Sidney Kimmel Comprehens Canc Ctr, Baltimore, MD 21218 USA.
   [Lee, Danbi; Chung, Young-Hwa; Kim, Jeong A.; Lee, Ju-Ho; Jin, Young-Joo; Park, Wonhyung] Univ Ulsan, Coll Med, Asan Med Ctr, Dept Internal Med, Seoul, South Korea.
   [Yu, Eunsil] Univ Ulsan, Coll Med, Asan Med Ctr, Dept Pathol, Seoul, South Korea.
   [Lee, Young Joo] Univ Ulsan, Coll Med, Asan Med Ctr, Dept Hepatobiliary Surg, Seoul, South Korea.
RP Mathews, P (corresponding author), Johns Hopkins Univ, Sch Med, Sidney Kimmel Comprehens Canc Ctr, Baltimore, MD 21218 USA.
EM yhchung@amc.seoul.kr
OI Jaffee, Elizabeth/0000-0003-3841-6549; Park,
   Wonhyeong/0000-0002-6824-2423
FU NCI NIH HHSUnited States Department of Health & Human ServicesNational
   Institutes of Health (NIH) - USANIH National Cancer Institute (NCI) [P30
   CA006973] Funding Source: Medline; NATIONAL CANCER INSTITUTEUnited
   States Department of Health & Human ServicesNational Institutes of
   Health (NIH) - USANIH National Cancer Institute (NCI) [P30CA006973]
   Funding Source: NIH RePORTER
CR Ahn SH, 2010, J MED VIROL, V82, P1126, DOI 10.1002/jmv.21844
   Asim M, 2010, J MED VIROL, V82, P1115, DOI 10.1002/jmv.21774
   Bruix J, 2002, HEPATOLOGY, V35, P519, DOI 10.1053/jhep.2002.32089
   Cha C, 2003, J AM COLL SURGEONS, V197, P753, DOI 10.1016/j.jamcollsurg.2003.07.003
   Chan HLY, 2004, GUT, V53, P1494, DOI 10.1136/gut.2003.033324
   Chen CH, 2007, GASTROENTEROLOGY, V133, P1466, DOI 10.1053/j.gastro.2007.09.002
   Chen JD, 2004, CLIN GASTROENTEROL H, V2, P64, DOI 10.1016/S1542-3565(03)00293-3
   Fang ZL, 2008, J GEN VIROL, V89, P2882, DOI 10.1099/vir.0.2008/002824-0
   Fattovich G, 2008, J HEPATOL, V48, P335, DOI 10.1016/j.jhep.2007.11.011
   Imamura H, 2003, J HEPATOL, V38, P200, DOI 10.1016/S0168-8278(02)00360-4
   Liu SJ, 2009, JNCI-J NATL CANCER I, V101, P1066, DOI 10.1093/jnci/djp180
   Mann CD, 2007, EUR J CANCER, V43, P979, DOI 10.1016/j.ejca.2007.01.004
   Mun HS, 2008, J MED VIROL, V80, P1189, DOI 10.1002/jmv.21208
   Murakami S, 2001, J GASTROENTEROL, V36, P651, DOI 10.1007/s005350170027
   Pawlik TM, 2005, LIVER TRANSPLANT, V11, P1086, DOI 10.1002/lt.20472
   Poon RTP, 2001, J CLIN ONCOL, V19, P3037, DOI 10.1200/JCO.2001.19.12.3037
   Poon RTP, 2000, CANCER, V89, P500, DOI 10.1002/1097-0142(20000801)89:3<500::AID-CNCR4>3.3.CO;2-F
   Pujol FH, 2009, CANCER LETT, V286, P80, DOI 10.1016/j.canlet.2009.07.013
   Qin LX, 2002, WORLD J GASTROENTERO, V8, P193
   Su H, 2008, MUTAT RES-FUND MOL M, V641, P27, DOI 10.1016/j.mrfmmm.2008.02.005
   Sumie S, 2008, ANN SURG ONCOL, V15, P1375, DOI 10.1245/s10434-008-9846-9
   Wu JC, 2009, J HEPATOL, V51, P890, DOI 10.1016/j.jhep.2009.07.009
   Yang HI, 2008, JNCI-J NATL CANCER I, V100, P1134, DOI 10.1093/jnci/djn243
   Yuan JM, 2009, CANCER EPIDEM BIOMAR, V18, P590, DOI 10.1158/1055-9965.EPI-08-0966
NR 24
TC 10
Z9 10
U1 0
U2 9
PU SPRINGER
PI NEW YORK
PA 233 SPRING ST, NEW YORK, NY 10013 USA
SN 1068-9265
J9 ANN SURG ONCOL
JI Ann. Surg. Oncol.
PD APR
PY 2013
VL 20
IS 4
BP 1216
EP 1222
DI 10.1245/s10434-012-2706-7
PG 7
WC Oncology; Surgery
WE Science Citation Index Expanded (SCI-EXPANDED)
SC Oncology; Surgery
GA 109TV
UT WOS:000316392600024
PM 23104706
OA Green Accepted
DA 2022-05-02
ER

PT J
AU Takamura, H
   Nakanuma, S
   Hayashi, H
   Tajima, H
   Kakinoki, K
   Sakai, S
   Makino, I
   Nakagawara, H
   Miyashita, T
   Okamoto, K
   Nakamura, K
   Oyama, K
   Inokuchi, M
   Ninomiya, I
   Kitagawa, H
   Fushida, S
   Fujimura, T
   Ohnishi, I
   Kayahara, M
   Tani, T
   Arai, K
   Yamashita, T
   Yamashita, T
   Kitamura, H
   Ikeda, H
   Kaneko, S
   Nakanuma, Y
   Matsui, O
   Ohta, T
AF Takamura, Hiroyuki
   Nakanuma, Shinichi
   Hayashi, Hironori
   Tajima, Hidehiro
   Kakinoki, Kaheita
   Sakai, Seisyo
   Makino, Isamu
   Nakagawara, Hisatoshi
   Miyashita, Tomoharu
   Okamoto, Koichi
   Nakamura, Keishi
   Oyama, Katunobu
   Inokuchi, Masashi
   Ninomiya, Itasu
   Kitagawa, Hirohisa
   Fushida, Sachio
   Fujimura, Takashi
   Ohnishi, Ichiro
   Kayahara, Masato
   Tani, Takashi
   Arai, Kuniaki
   Yamashita, Taro
   Yamashita, Tatsuya
   Kitamura, Hoshiko
   Ikeda, Hiroko
   Kaneko, Shuichi
   Nakanuma, Yasuni
   Matsui, Osamu
   Ohta, Tetsuo
TI Evaluation of eligibility criteria in living donor liver transplantation
   for hepatocellular carcinoma by alpha-SMA-positive cancer-associated
   fibroblasts
SO ONCOLOGY REPORTS
LA English
DT Article
DE living donor liver transplantation; hepatocellular carcinoma;
   cancer-associated fibroblast; Up-to-seven criteria; alpha-smooth muscle
   actin
ID MICROVASCULAR INVASION; ARTERIAL PORTOGRAPHY; BORDERLINE LESIONS;
   SELECTION CRITERIA; EXPANDED CRITERIA; MILAN CRITERIA; POOR-PROGNOSIS;
   HUMAN BREAST; TUMOR SIZE; HIGH-RISK
AB The eligibility criteria of liver transplantation (LT) for hepatocellular carcinoma (HCC) must clearly confirm the prognosis not only from pathological diagnosis but also from pre-operative imaging diagnosis. In the present study, we evaluated published eligibility criteria for LT based on both pre-operative imaging diagnosis and pathological diagnosis using living donor liver transplantation (LDLT) recipients at our hospital by alpha-smooth muscle actin (SMA)-positive cancer-associated fibroblasts (CAFs) in HCC. The Up-to-seven (Up-to-7), Asan and Tokyo criteria were evaluated, in both overall survival and HCC disease-free survival, to be statistically significantly beneficial criteria to define post-LDLT prognosis. Recipients only within Up-to-7 criteria based on both pre-operative imaging diagnosis and pathological diagnosis survived without HCC recurrence. Recipients with proliferation of alpha-SMA-positive CAFs in HCC had significantly poorer prognosis. All survival recipients without HCC recurrence, who were above the Up-to-7 criteria in pathological diagnosis, had no proliferation of alpha-SMA-positive CAFs. As a result of multivariate analysis, the significant independent factors defining prognosis of recipients after LDLT for HCC were Up-to-7 criteria and proliferation of alpha-SMA-positive CAFs. The ideal eligibility criteria for LDLT with HCC is Up-to-7 criteria and alpha-SMA-positive CAFs was considered to be an important factor in HCC recurrence. LDLT should be limited to recipients within Up-to-7 criteria or without proliferation of alpha-SMA-positive CAFs.
C1 [Takamura, Hiroyuki; Nakanuma, Shinichi; Hayashi, Hironori; Tajima, Hidehiro; Sakai, Seisyo; Makino, Isamu; Nakagawara, Hisatoshi; Miyashita, Tomoharu; Okamoto, Koichi; Nakamura, Keishi; Oyama, Katunobu; Inokuchi, Masashi; Ninomiya, Itasu; Kitagawa, Hirohisa; Fushida, Sachio; Fujimura, Takashi; Ohnishi, Ichiro; Kayahara, Masato; Tani, Takashi; Ohta, Tetsuo] Kanazawa Univ, Dept Surg Gastroenterol, Grad Sch Med, Kanazawa, Ishikawa 9208641, Japan.
   [Kakinoki, Kaheita; Arai, Kuniaki; Yamashita, Taro; Yamashita, Tatsuya; Kaneko, Shuichi] Kanazawa Univ, Dept Gastroenterol, Grad Sch Med, Kanazawa, Ishikawa 9208641, Japan.
   [Kitamura, Hoshiko; Ikeda, Hiroko; Nakanuma, Yasuni] Kanazawa Univ, Dept Diagnost Pathol, Grad Sch Med, Kanazawa, Ishikawa 9208641, Japan.
   [Ikeda, Hiroko] Kanazawa Univ, Dept Human Pathol, Grad Sch Med, Kanazawa, Ishikawa 9208641, Japan.
   [Matsui, Osamu] Kanazawa Univ, Dept Radiol, Grad Sch Med, Kanazawa, Ishikawa 9208641, Japan.
RP Takamura, H (corresponding author), Kanazawa Univ, Dept Surg Gastroenterol, 13-1 Takaramachi, Kanazawa, Ishikawa 9208641, Japan.
EM takamuh@staff.kanazawa-u.ac.jp
OI Nakanuma, Shinichi/0000-0002-5118-2225
CR Aaltonen, 2000, PATHOLOGY GENETICS T, P159
   Adler M, 2008, LIVER TRANSPLANT, V14, P526, DOI 10.1002/lt.21399
   [Anonymous], 1995, HEPATOLOGY, V22, P101
   Chan SC, 2011, HEPATOL INT
   Chandarana H, 2011, AM J ROENTGENOL, V196, P1083, DOI 10.2214/AJR.10.4720
   Chapman WC, 2008, ANN SURG, V248, P617, DOI 10.1097/SLA.0b013e31818a07d4
   Chen JWC, 2009, HPB, V11, P81, DOI 10.1111/j.1477-2574.2009.00022.x
   Chou CT, 2012, BRIT J RADIOL, V85, P778, DOI 10.1259/bjr/65897774
   D'Amico F, 2009, LIVER TRANSPLANT, V15, P1278, DOI 10.1002/lt.21842
   Di Tommaso L, 2003, HISTOPATHOLOGY, V42, P448, DOI 10.1046/j.1365-2559.2003.01607.x
   Furukawa H, 2010, J HEPATO-BIL-PAN SCI, V17, P533, DOI 10.1007/s00534-009-0168-5
   Greene FL., 2002, AJCC CANC STAGING MA, V6, P435
   Guo C, 2008, HEPATOB PANCREAT DIS, V7, P490
   Haviv I, 2009, CELL CYCLE, V8, P589, DOI 10.4161/cc.8.4.7669
   Hayashi M, 1999, AM J ROENTGENOL, V172, P969, DOI 10.2214/ajr.172.4.10587130
   Hu L, 2004, ONCOGENE, V23, P298, DOI 10.1038/sj.onc.1206483
   Ito T, 2007, LIVER TRANSPLANT, V13, P1637, DOI 10.1002/lt.21281
   Kim KA, 2012, J MAGN RESON IMAGING, V35, P629, DOI 10.1002/jmri.22876
   Kitao A, 2009, RADIOLOGY, V252, P605, DOI 10.1148/radiol.2522081414
   Kobayashi S, 2012, EUR J RADIOL, V81, P3839, DOI 10.1016/j.ejrad.2012.06.027
   Kobayashi S, 2011, J COMPUT ASSIST TOMO, V35, P181, DOI 10.1097/RCT.0b013e3182026f3b
   Korita PV, 2008, HUM PATHOL, V39, P1777, DOI 10.1016/j.humpath.2008.05.006
   Lee SG, 2008, LIVER TRANSPLANT, V14, P935, DOI 10.1002/lt.21445
   Matsui O, 2011, ABDOM IMAGING, V36, P264, DOI 10.1007/s00261-011-9685-1
   Mazzaferro V, 1996, NEW ENGL J MED, V334, P693, DOI 10.1056/NEJM199603143341104
   Mazzaferro V, 2009, LANCET ONCOL, V10, P35, DOI 10.1016/S1470-2045(08)70284-5
   Mazzocca A, 2011, HEPATOLOGY, V54, P920, DOI 10.1002/hep.24485
   Mergental H, 2012, J HEPATOL, V57, P297, DOI 10.1016/j.jhep.2012.03.022
   Miyayama S, 2011, CARDIOVASC INTER RAD, V34, P81, DOI 10.1007/s00270-010-9835-9
   Miyayama S, 2009, ABDOM IMAGING, V34, P502, DOI 10.1007/s00261-007-9254-9
   Miyoshi A, 2005, BRIT J CANCER, V92, P252, DOI 10.1038/sj.bjc.6602266
   Okabe H, 2009, ANN SURG ONCOL, V16, P2555, DOI 10.1245/s10434-009-0568-4
   Orimo A, 2005, CELL, V121, P335, DOI 10.1016/j.cell.2005.02.034
   Pan TL, 2012, J PROTEOMICS, V75, P4676, DOI 10.1016/j.jprot.2012.02.017
   Qiu W, 2008, NAT GENET, V40, P650, DOI 10.1038/ng.117
   Ravaioli M, 2008, AM J TRANSPLANT, V8, P2547, DOI 10.1111/j.1600-6143.2008.02409.x
   Sandhu L, 2012, LIVER TRANSPLANT, V18, P315, DOI 10.1002/lt.22477
   SAPPINO AP, 1988, INT J CANCER, V41, P707, DOI 10.1002/ijc.2910410512
   Seo DD, 2008, J GASTROEN HEPATOL, V23, P1112, DOI 10.1111/j.1440-1746.2007.05182.x
   Serini G, 1999, EXP CELL RES, V250, P273, DOI 10.1006/excr.1999.4543
   Shah SA, 2007, J GASTROINTEST SURG, V11, P464, DOI 10.1007/s11605-006-0033-7
   Shirabe K, 2011, CLIN TRANSPLANT, V25, pE491, DOI 10.1111/j.1399-0012.2011.01463.x
   Soejima Y, 2007, TRANSPLANTATION, V83, P893, DOI 10.1097/01.tp.0000259015.46798.ec
   Sugawara Y, 2007, DIGEST DIS, V25, P310, DOI 10.1159/000106910
   Takada Y, 2007, DIGEST DIS, V25, P299, DOI 10.1159/000106908
   Taketomi A, 2009, TRANSPLANTATION, V87, P531, DOI 10.1097/TP.0b013e3181943bee
   Tomasek JJ, 2002, NAT REV MOL CELL BIO, V3, P349, DOI 10.1038/nrm809
   URATA K, 1995, HEPATOLOGY, V21, P1317, DOI 10.1016/0270-9139(95)90053-5
   Yang MH, 2009, HEPATOLOGY, V50, P1464, DOI 10.1002/hep.23221
   Yao FY, 2008, HEPATOLOGY, V48, P819, DOI 10.1002/hep.22412
   Yao FY, 2001, HEPATOLOGY, V33, P1394, DOI 10.1053/jhep.2001.24563
   Zhan DQ, 2012, J GASTROEN HEPATOL, V27, P173, DOI 10.1111/j.1440-1746.2011.06847.x
   Zheng SS, 2008, TRANSPLANTATION, V85, P1726, DOI 10.1097/TP.0b013e31816b67e4
NR 53
TC 6
Z9 6
U1 0
U2 7
PU SPANDIDOS PUBL LTD
PI ATHENS
PA POB 18179, ATHENS, 116 10, GREECE
SN 1021-335X
J9 ONCOL REP
JI Oncol. Rep.
PD OCT
PY 2013
VL 30
IS 4
BP 1561
EP 1574
DI 10.3892/or.2013.2616
PG 14
WC Oncology
WE Science Citation Index Expanded (SCI-EXPANDED)
SC Oncology
GA 219VR
UT WOS:000324539700005
PM 23863893
OA hybrid, Green Published, Green Submitted
DA 2022-05-02
ER

PT J
AU Wong, LL
   Naugler, WE
   Schwartz, J
   Scott, DL
   Bhattacharya, R
   Reyes, J
   Orloff, SL
AF Wong, Linda L.
   Naugler, Willscott E.
   Schwartz, Jonathan
   Scott, David L.
   Bhattacharya, Renuka
   Reyes, Jorge
   Orloff, Susan L.
TI Impact of locoregional therapy and alpha-fetoprotein on outcomes in
   transplantation for liver cancer: a UNOS Region 6 pooled analysis
SO CLINICAL TRANSPLANTATION
LA English
DT Article
DE alpha-fetoprotein; chemoembolization; hepatocellular cancer; liver
   transplant; locoregional therapy
ID HEPATOCELLULAR-CARCINOMA PRIOR; MICROVASCULAR INVASION; SELECTION
   CRITERIA; PROGNOSTIC-FACTORS; TUMOR RECURRENCE; RISK-FACTORS; SURVIVAL;
   LEVEL; PROGRESSION; VALIDATION
AB Liver transplantation (LT) provides optimal long-term disease-free survival for hepatocellular carcinoma (HCC). High pre-LT alpha-fetoprotein (AFP) has been associated with HCC recurrence, but it is unclear whether a drop in AFP or locoregional therapy impacts survival/recurrence after LT. LT-recipients transplanted for HCC in three centers (UNOS Region 6) were reviewed (20062009) for demographics, tumor characteristics, locoregional therapy, AFP, recurrence, and survival. Among 211 LT recipients (mean age 56.4 yr, 83% male, mean MELD 12.2), 94% met Milan criteria and 61% received locoregional therapy. Mean disease-free survival (DFS) was 1549.7 d, and 84% are currently alive. Factors affecting DFS included recurrence (RR, 0.074; 95% CI, 0.0380.14), normal peak AFP (29.6, 95% CI, 2.96296.3), peak AFP >400 (RR, 0.15; 95% CI, 0.030.73) and AFP at LT >400 (RR, 15.5; 95% CI, 2.4100.5). Twenty-one patients had recurrence and were more likely beyond Milan criteria (5/23(21%) vs. 8/220 (4%), p = 0.0038), with peak AFP >400 and AFP at LT >400 (p = 0.001). Locoregional therapy did not affect mean DFS (1458.0 vs. 1603.8 d, p = 0.05) or recurrence (12.5% vs. 6%). Predictors of recurrence were similar to previous studies, including high AFP and tumor outside Milan criteria. While locoregional therapy itself did not affect DFS/recurrence, a decrease in AFP pre-transplant appears to positively influence outcomes in those who received locoregional therapy.
C1 [Wong, Linda L.] Hawaii Med Ctr E, Transplant Inst, Honolulu, HI USA.
   [Naugler, Willscott E.; Schwartz, Jonathan] Oregon Hlth & Sci Univ, Div Gastroenterol, Portland, OR 97201 USA.
   [Scott, David L.; Orloff, Susan L.] Oregon Hlth & Sci Univ, Div Abdominal Organ Transplantat, Portland, OR 97201 USA.
   [Scott, David L.; Orloff, Susan L.] Portland VA Med Ctr, Liver Transplant Program, Portland, OR USA.
   [Bhattacharya, Renuka; Reyes, Jorge] Univ Washington, Med Ctr, Transplant Serv, Seattle, WA 98195 USA.
RP Wong, LL (corresponding author), Queens Med Ctr, 550 S Beretania St,Suite 403, Honolulu, HI 96813 USA.
EM hepatoma@aol.com
FU NATIONAL INSTITUTE OF DIABETES AND DIGESTIVE AND KIDNEY DISEASESUnited
   States Department of Health & Human ServicesNational Institutes of
   Health (NIH) - USANIH National Institute of Diabetes & Digestive &
   Kidney Diseases (NIDDK) [T32DK007202] Funding Source: NIH RePORTER;
   NIDDK NIH HHSUnited States Department of Health & Human ServicesNational
   Institutes of Health (NIH) - USANIH National Institute of Diabetes &
   Digestive & Kidney Diseases (NIDDK) [T32 DK007202] Funding Source:
   Medline
CR Bruix J, 2005, HEPATOLOGY, V42, P1208, DOI 10.1002/hep.20933
   Cherqui D, 2009, ANN SURG, V250, P738, DOI 10.1097/SLA.0b013e3181bd582b
   Cucchetti A, 2010, J HEPATOL, V52, P880, DOI 10.1016/j.jhep.2009.12.037
   Del Gaudio M, 2004, HEPATO-GASTROENTEROL, V51, P510
   Eguchi S, 2010, WORLD J SURG, V34, P1034, DOI 10.1007/s00268-010-0424-5
   Farinati F, 2006, AM J GASTROENTEROL, V101, P524, DOI 10.1111/j.1572-0241.2006.00443.x
   Furihata T, 2008, HEPATO-GASTROENTEROL, V55, P1705
   Han K, 2007, CAN J GASTROENTEROL, V21, P39, DOI 10.1155/2007/206383
   Hsieh CB, 2010, WORLD J GASTROENTERO, V16, P3049, DOI 10.3748/wjg.v16.i24.3049
   Huo TI, 2004, ONCOL REP, V11, P543
   Ioannou GN, 2008, GASTROENTEROLOGY, V134, P1342, DOI 10.1053/j.gastro.2008.02.013
   Kondili LA, 2007, EJSO-EUR J SURG ONC, V33, P868, DOI 10.1016/j.ejso.2006.10.001
   Lao OB, 2009, CLIN TRANSPLANT, V23, P874, DOI 10.1111/j.1399-0012.2009.00993.x
   Levi DM, 2010, J AM COLL SURGEONS, V210, P727, DOI 10.1016/j.jamcollsurg.2010.01.007
   Mailey B, 2011, ARCH SURG-CHICAGO, V146, P26, DOI 10.1001/archsurg.2010.295
   Mazzaferro V, 1996, NEW ENGL J MED, V334, P693, DOI 10.1056/NEJM199603143341104
   Mazzaferro V, 2009, LANCET ONCOL, V10, P35, DOI 10.1016/S1470-2045(08)70284-5
   McHugh PP, 2010, HPB, V12, P56, DOI 10.1111/j.1477-2574.2009.00128.x
   Nobuoka D, 2010, ONCOL REP, V24, P521, DOI 10.3892/or_00000888
   NOMURA F, 1989, CANCER, V64, P1700, DOI 10.1002/1097-0142(19891015)64:8<1700::AID-CNCR2820640824>3.0.CO;2-Z
   Onaca N, 2009, LIVER TRANSPLANT, V15, P574, DOI 10.1002/lt.21738
   Partitt JR, 2007, LIVER TRANSPLANT, V13, P543, DOI 10.1002/lt.21078
   Perez-Saborido B, 2007, TRANSPL P, V39, P2304, DOI 10.1016/j.transproceed.2007.06.059
   Reichman TCW, 2005, J GASTROINTEST SURG, V9, P638, DOI 10.1016/j.gassur.2004.11.002
   Roberts JP, 2010, LIVER TRANSPLANT, V16, P925, DOI 10.1002/lt.22103
   Shetty K, 2004, LIVER TRANSPLANT, V10, P911, DOI 10.1002/lt.20140
   Shi XJ, 2011, HEPATOB PANCREAT DIS, V10, P143, DOI 10.1016/S1499-3872(11)60023-4
   Tangkijvanich P, 2000, J CLIN GASTROENTEROL, V31, P302, DOI 10.1097/00004836-200012000-00007
   Toso C, 2009, HEPATOLOGY, V49, P832, DOI 10.1002/hep.22693
   Toyoda H, 2008, J HEPATOL, V49, P223, DOI 10.1016/j.jhep.2008.04.013
   Tsai MC, 2010, J GASTROEN HEPATOL, V25, P605, DOI 10.1111/j.1440-1746.2009.06115.x
   Vibert E, 2010, AM J TRANSPLANT, V10, P129, DOI 10.1111/j.1600-6143.2009.02750.x
   Xu HX, 2005, CLIN RADIOL, V60, P1018, DOI 10.1016/j.crad.2005.04.009
   Xu X, 2009, DIGEST DIS SCI, V54, P385, DOI 10.1007/s10620-008-0349-0
   Yamashiki N, 2004, AM J TRANSPLANT, V4, P774, DOI 10.1111/j.1600-6143.2004.00412.x
   Yao FY, 2007, AM J TRANSPLANT, V7, P2587, DOI 10.1111/j.1600-6143.2007.01965.x
   Yao FY, 2008, HEPATOLOGY, V48, P819, DOI 10.1002/hep.22412
   Zou WL, 2008, HEPATOB PANCREAT DIS, V7, P145
NR 38
TC 16
Z9 16
U1 0
U2 0
PU WILEY
PI HOBOKEN
PA 111 RIVER ST, HOBOKEN 07030-5774, NJ USA
SN 0902-0063
EI 1399-0012
J9 CLIN TRANSPLANT
JI Clin. Transplant.
PD JAN-FEB
PY 2013
VL 27
IS 1
BP E72
EP E79
DI 10.1111/ctr.12056
PG 8
WC Surgery; Transplantation
WE Science Citation Index Expanded (SCI-EXPANDED)
SC Surgery; Transplantation
GA 079YL
UT WOS:000314208000019
PM 23278701
DA 2022-05-02
ER

PT J
AU Zhao, WC
   Fan, LF
   Yang, N
   Zhang, HB
   Chen, BD
   Yang, GS
AF Zhao, W. -C.
   Fan, L. -F.
   Yang, N.
   Zhang, H. -B.
   Chen, B. -D.
   Yang, G. -S.
TI Preoperative predictors of microvascular invasion in multinodular
   hepatocellular carcinoma
SO EJSO
LA English
DT Article
DE Hepatocellular carcinoma; Multinodular; Microvascular invasion
ID SURGICAL RESECTION; ALPHA-FETOPROTEIN; HEPATECTOMY; RECURRENCE
AB Background: The preoperative predictors of microvascular invasion (MVI) in multinodular hepatocellular carcinoma (HCC) are currently unclear.
   Methods: We retrospectively analyzed 266 patients who underwent potentially curative resection of multinodular HCC. MVI was diagnosed on pathological examination in 64 patients. Preoperative risk factors for MVI were identified and survival curves were analyzed.
   Results: Patients with MVI had significantly lower overall and recurrence-free survival rates than those without MVI (overall survival, 1 year: 86% vs. 71%, 3 years: 58% vs. 16%; recurrence-free survival, 1 year: 69% vs. 12%; 3 years: 48% vs. 12%; both P < 0.001). Multi-variate analysis showed that serum alpha-fetoprotein (AFP) level >400 mu g/L (odds ratio [OR] = 3.732, P = 0.016), serum gamma-glutamyltransferase (GOT) level >130 U/L (OR = 19.779, P < 0.001), total tumor diameter >8 cm (OR = 5.545, P = 0.010), and tumor number >3 (OR = 11.566, P = 0.007) were independent predictors of MVI. A scoring system was constructed, and the MVI rate was significantly higher in patients with a score of >= 3 than those with a score of <3 (64.1% vs. 10.9%, P < 0.001). Overall and recurrence-free survival rates were significantly lower in patients with a score of >= 3 (both P < 0.001).
   Conclusions: Serum AFP level >400 mu g/L, serum GGT level >130 U/L, total tumor diameter >8 cm, and tumor number >3 were preoperative predictors of MVI in patients with multinodular HCC. In patients with a high risk of MVI and well-preserved liver function, anatomic resection may be worth considering. (C) 2013 Elsevier Ltd. All rights reserved.
C1 [Zhao, W. -C.] PLA Navy Gen Hosp, Dept Hepatobiliary Surg, Beijing 100048, Peoples R China.
   [Fan, L. -F.; Yang, N.; Zhang, H. -B.; Chen, B. -D.; Yang, G. -S.] Second Mil Med Univ, Eastern Hepatobiliary Surg Hosp, Dept Hepat Surg 5, Shanghai 200438, Peoples R China.
RP Yang, GS (corresponding author), Second Mil Med Univ, Eastern Hepatobiliary Surg Hosp, Dept Hepat Surg 5, 225 Changhai Rd, Shanghai 200438, Peoples R China.
EM dreamcatcher919@gmail.com
CR Altekruse SF, 2009, J CLIN ONCOL, V27, P1485, DOI 10.1200/JCO.2008.20.7753
   Andreana L, 2010, DIGEST LIVER DIS, V42, pS249, DOI 10.1016/S1590-8658(10)60513-0
   Carr BI, 2010, J GASTROEN HEPATOL, V25, P1543, DOI 10.1111/j.1440-1746.2010.06303.x
   Choi KK, 2011, J GASTROEN HEPATOL, V26, P1646, DOI 10.1111/j.1440-1746.2011.06780.x
   Cucchetti A, 2010, J HEPATOL, V52, P880, DOI 10.1016/j.jhep.2009.12.037
   Fan ST, 1999, ARCH SURG-CHICAGO, V134, P1124, DOI 10.1001/archsurg.134.10.1124
   Hasegawa K, 2005, ANN SURG, V242, P252, DOI 10.1097/01.sla.0000171307.37401.db
   Ho MC, 2009, ANN SURG ONCOL, V16, P848, DOI 10.1245/s10434-008-0282-7
   Ishizawa T, 2008, GASTROENTEROLOGY, V134, P1908, DOI 10.1053/j.gastro.2008.02.091
   Ju MJ, 2009, J GASTROENTEROL, V44, P635, DOI 10.1007/s00535-009-0050-x
   Kaibori M, 2010, J SURG ONCOL, V102, P462, DOI 10.1002/jso.21631
   Kim BK, 2008, J SURG ONCOL, V97, P246, DOI 10.1002/jso.20953
   Lim KC, 2011, ANN SURG, V254, P108, DOI 10.1097/SLA.0b013e31821ad884
   Lin CT, 2010, WORLD J SURG, V34, P2155, DOI 10.1007/s00268-010-0598-x
   McHugh PP, 2010, HPB, V12, P56, DOI 10.1111/j.1477-2574.2009.00128.x
   Ng KK, 2005, ANN SURG ONCOL, V12, P364, DOI 10.1245/ASO.2005.06.004
   Parkin DM, 2001, LANCET ONCOL, V2, P533, DOI 10.1016/S1470-2045(01)00486-7
   Poon RTP, 2000, ANN SURG, V231, P544, DOI 10.1097/00000658-200004000-00014
   Portolani N, 2006, ANN SURG, V243, P229, DOI 10.1097/01.sla.0000197706.21803.a1
   Sullivan LM, 2004, STAT MED, V23, P1631, DOI 10.1002/sim.1742
   Sun Ying, 2002, Ai Zheng, V21, P509
   Tanaka K, 2008, SURGERY, V143, P607, DOI 10.1016/j.surg.2008.01.006
   Vivarelli M, 2004, ANN SURG, V240, P102, DOI 10.1097/01.sla.0000129672.51886.44
   Whitfield JB, 2001, CRIT REV CL LAB SCI, V38, P263, DOI 10.1080/20014091084227
   Yang T, 2011, WORLD J SURG, V35, P2073, DOI 10.1007/s00268-011-1161-0
   Zeng ZC, 2008, CANCER SCI, V99, P2510, DOI 10.1111/j.1349-7006.2008.00981.x
NR 26
TC 72
Z9 91
U1 2
U2 14
PU ELSEVIER SCI LTD
PI OXFORD
PA THE BOULEVARD, LANGFORD LANE, KIDLINGTON, OXFORD OX5 1GB, OXON, ENGLAND
SN 0748-7983
EI 1532-2157
J9 EJSO-EUR J SURG ONC
JI EJSO
PD AUG
PY 2013
VL 39
IS 8
BP 858
EP 864
DI 10.1016/j.ejso.2013.04.003
PG 7
WC Oncology; Surgery
WE Science Citation Index Expanded (SCI-EXPANDED)
SC Oncology; Surgery
GA 187EW
UT WOS:000322100700009
PM 23669199
DA 2022-05-02
ER

PT J
AU Kamiyama, T
   Yokoo, H
   Furukawa, JI
   Kurogochi, M
   Togashi, T
   Miura, N
   Nakanishi, K
   Kamachi, H
   Kakisaka, T
   Tsuruga, Y
   Fujiyoshi, M
   Taketomi, A
   Nishimura, SI
   Todo, S
AF Kamiyama, Toshiya
   Yokoo, Hideki
   Furukawa, Jun-Ichi
   Kurogochi, Masaki
   Togashi, Tomoaki
   Miura, Nobuaki
   Nakanishi, Kazuaki
   Kamachi, Hirofumi
   Kakisaka, Tatsuhiko
   Tsuruga, Yosuke
   Fujiyoshi, Masato
   Taketomi, Akinobu
   Nishimura, Shin-Ichiro
   Todo, Satoru
TI Identification of novel serum biomarkers of hepatocellular carcinoma
   using glycomic analysis
SO HEPATOLOGY
LA English
DT Article
ID GAMMA-CARBOXY PROTHROMBIN; ALPHA-FETOPROTEIN LEVELS; MICROVASCULAR
   INVASION; LIVER-TRANSPLANTATION; PROGNOSTIC-SIGNIFICANCE; HEPATIC
   RESECTION; NATIONWIDE SURVEY; TUMOR-MARKERS; RISK-FACTORS;
   CLASSIFICATION
AB The altered N-glycosylation of glycoproteins has been suggested to play an important role in the behavior of malignant cells. Using glycomics technology, we attempted to determine the specific and detailed N-glycan profile for hepatocellular carcinoma (HCC) and investigate the prognostic capabilities. From 1999 to 2011, 369 patients underwent primary curative hepatectomy in our facility and were followed up for a median of 60.7 months. As normal controls, 26 living Japanese related liver transplantation donors were selected not infected by hepatitis B and C virus. Their mean age was 40.0 and 15 (57.7%) were male. We used a glycoblotting method to purify N-glycans from preoperative blood samples from this cohort (10 L serum) which were then identified and quantified using mass spectrometry (MS). Correlations between the N-glycan levels and the clinicopathologic characteristics and outcomes for these patients were evaluated. Our analysis of the relative areas of all the sugar peaks identified by MS, totaling 67 N-glycans, revealed that a proportion had higher relative areas in the HCC cases compared with the normal controls. Fourteen of these molecules had an area under the curve of greater than 0.80. Analysis of the correlation between these 14 N-glycans and surgical outcomes by univariate and multivariate analysis identified G2890 (m/z value, 2890.052) as a significant recurrence factor and G3560 (m/z value, 3560.295) as a significant prognostic factor. G2890 and G3560 were found to be strongly correlated with tumor number, size, and vascular invasion. Conclusion: Quantitative glycoblotting based on whole serum N-glycan profiling is an effective approach to screening for new biomarkers. The G2890 and G3560 N-glycans determined by tumor glycomics appear to be promising biomarkers for malignant behavior in HCCs. (HEPATOLOGY 2013;)
C1 [Kamiyama, Toshiya; Yokoo, Hideki; Nakanishi, Kazuaki; Kakisaka, Tatsuhiko; Tsuruga, Yosuke; Fujiyoshi, Masato; Taketomi, Akinobu] Hokkaido Univ, Grad Sch Med, Dept Gastroenterol Surg 1, Sapporo, Hokkaido 0608638, Japan.
   [Furukawa, Jun-Ichi; Kurogochi, Masaki; Togashi, Tomoaki; Miura, Nobuaki; Nishimura, Shin-Ichiro] Hokkaido Univ, Grad Sch Life Sci, Sapporo, Hokkaido 0608638, Japan.
   [Furukawa, Jun-Ichi; Kurogochi, Masaki; Togashi, Tomoaki; Miura, Nobuaki; Nishimura, Shin-Ichiro] Hokkaido Univ, Frontier Res Ctr Postgenome Sci & Technol, Sapporo, Hokkaido 0608638, Japan.
   [Kamachi, Hirofumi; Todo, Satoru] Hokkaido Univ, Grad Sch Med, Dept Transplantat Surg, Sapporo, Hokkaido 0608638, Japan.
RP Kamiyama, T (corresponding author), Hokkaido Univ, Grad Sch Med, Dept Gastroenterol Surg 1, Kita Ku, North 15,West 7, Sapporo, Hokkaido 0608638, Japan.
EM t-kamiya@med.hokudai.ac.jp
OI Yokoo, Hideki/0000-0002-6203-8528
FU Japan Science and Technology Agency (JST)Japan Science & Technology
   Agency (JST)
FX Supported by grants for "Development of Systems and Technology for
   Advanced Measurement and Analysis (SENTAN)" from the Japan Science and
   Technology Agency (JST).
CR AKAIKE H, 1974, IEEE T AUTOMAT CONTR, VAC19, P716, DOI 10.1109/TAC.1974.1100705
   An HJ, 2006, J PROTEOME RES, V5, P1626, DOI 10.1021/pr060010k
   Arii S, 2000, HEPATOLOGY, V32, P1224, DOI 10.1053/jhep.2000.20456
   Ding N, 2011, AGE AGEING, V40, P568, DOI 10.1093/ageing/afr084
   Esnaola NF, 2002, J GASTROINTEST SURG, V6, P224, DOI 10.1016/S1091-255X(01)00015-4
   Farazi PA, 2006, NAT REV CANCER, V6, P674, DOI 10.1038/nrc1934
   Fujiyama S, 2002, ONCOLOGY-BASEL, V62, P57, DOI 10.1159/000048277
   Furukawa JI, 2008, ANAL CHEM, V80, P1094, DOI 10.1021/ac702124d
   Hanazaki K, 2001, AM J GASTROENTEROL, V96, P1243, DOI 10.1111/j.1572-0241.2001.03634.x
   Hasegawa K, 2005, ANN SURG, V242, P252, DOI 10.1097/01.sla.0000171307.37401.db
   Ichida F, 1996, INT HEPATOL COMMUN, V6, P112, DOI 10.1016/S0928-4346(96)00325-8
   Ikai I, 2004, CANCER-AM CANCER SOC, V101, P796, DOI 10.1002/cncr.20426
   Imamura H, 2003, J HEPATOL, V38, P200, DOI 10.1016/S0168-8278(02)00360-4
   Imamurai H, 1999, BRIT J SURG, V86, P1032, DOI 10.1046/j.1365-2168.1999.01185.x
   INOUE S, 1994, AM J GASTROENTEROL, V89, P2222
   Kamiyama T, 2009, ANN SURG ONCOL, V16, P1560, DOI 10.1245/s10434-009-0407-7
   Kang P, 2011, INT J MASS SPECTROM, V305, P185, DOI 10.1016/j.ijms.2010.11.007
   Kirmiz C, 2007, MOL CELL PROTEOMICS, V6, P43, DOI 10.1074/mcp.M600171-MCP200
   Kudo T, 2007, MOL CANCER, V6, DOI 10.1186/1476-4598-6-32
   MATSUMOTO Y, 1982, CANCER, V49, P354, DOI 10.1002/1097-0142(19820115)49:2<354::AID-CNCR2820490224>3.0.CO;2-J
   Miura Y, 2008, MOL CELL PROTEOMICS, V7, P370, DOI 10.1074/mcp.M700377-MCP200
   Mizejewski GJ, 2001, EXP BIOL MED, V226, P377, DOI 10.1177/153537020122600503
   Nishimura SI, 2005, ANGEW CHEM INT EDIT, V44, P91, DOI 10.1002/anie.200461685
   NOMURA F, 1989, CANCER, V64, P1700, DOI 10.1002/1097-0142(19891015)64:8<1700::AID-CNCR2820640824>3.0.CO;2-Z
   Shah SA, 2007, SURGERY, V141, P330, DOI 10.1016/j.surg.2006.06.028
   Shimada M, 1996, CANCER, V78, P2094, DOI 10.1002/(SICI)1097-0142(19961115)78:10<2094::AID-CNCR9>3.0.CO;2-O
   Shirabe K, 2007, J SURG ONCOL, V95, P235, DOI 10.1002/jso.20655
   SILVER HKB, 1974, NEW ENGL J MED, V291, P506, DOI 10.1056/NEJM197409052911006
   SMITH JB, 1971, INT J CANCER, V8, P421, DOI 10.1002/ijc.2910080309
   Sumie S, 2008, ANN SURG ONCOL, V15, P1375, DOI 10.1245/s10434-008-9846-9
   Tamura S, 2001, ARCH SURG-CHICAGO, V136, P25, DOI 10.1001/archsurg.136.1.25
   Tang ZQ, 2010, J PROTEOME RES, V9, P104, DOI 10.1021/pr900397n
   The Liver Study Group of Japan, GEN RUL CLIN PATH ST
   Toyoda H, 2006, CLIN GASTROENTEROL H, V4, P111, DOI 10.1016/S1542-3565(05)00855-4
   Vanhooren V, 2009, MECH AGEING DEV, V130, P92, DOI 10.1016/j.mad.2008.11.008
   Yang XJ, 2008, CANCER LETT, V271, P281, DOI 10.1016/j.canlet.2008.06.017
NR 36
TC 64
Z9 66
U1 1
U2 35
PU WILEY
PI HOBOKEN
PA 111 RIVER ST, HOBOKEN 07030-5774, NJ USA
SN 0270-9139
EI 1527-3350
J9 HEPATOLOGY
JI Hepatology
PD JUN
PY 2013
VL 57
IS 6
BP 2314
EP 2325
DI 10.1002/hep.26262
PG 12
WC Gastroenterology & Hepatology
WE Science Citation Index Expanded (SCI-EXPANDED)
SC Gastroenterology & Hepatology
GA 162PC
UT WOS:000320276400025
PM 23322672
OA Bronze
DA 2022-05-02
ER

PT J
AU Nishikawa, H
   Arimoto, A
   Wakasa, T
   Kita, R
   Kimura, T
   Osaki, Y
AF Nishikawa, Hiroki
   Arimoto, Akira
   Wakasa, Tomoko
   Kita, Ryuichi
   Kimura, Toru
   Osaki, Yukio
TI Lack of correlation between the antibody to hepatitis B core antigen and
   survival after surgical resection for hepatitis C virus-related
   hepatocellular carcinoma
SO ONCOLOGY REPORTS
LA English
DT Article
DE antibodies to hepatitis B core antigen; hepatitis C virus;
   hepatocellular carcinoma; surgery; overall survival; recurrence-free
   survival
ID INFECTION; INTERFERON; MANAGEMENT; RECURRENCE; RISK; CHEMOEMBOLIZATION;
   EPIDEMIOLOGY; INDIVIDUALS; ABLATION
AB The impact of antibodies to hepatitis B core antigen (anti-HBc) on survival after curative surgical resection (SR) for hepatitis C virus (HCV)-related hepatocellular carcinoma (HCC) remains unclear. The aim of the present study was to examine the relationship between anti-HBc positivity and survival of HCV-related HCC patients who underwent curative SR. A total of 222 patients with HCV-related, hepatitis B surface antigen (HBsAg)-negative HCC who underwent curative SR were analyzed. They included 119 anti-HBc-positive patients (53.6%) and 103 anti-HBc-negative patients (46.4%). Overall survival (OS) and recurrence-free survival (RFS) rates were compared between the two groups. The median follow-up periods in the anti-HBc-positive and anti-HBc-negative groups were 3.4 years (range, 0.3-10.9 years) and 3.2 years (range, 0.5-10.9 years), respectively. The 1-, 3- and 5-year cumulative OS rates were 88.8, 70.2 and 50.0%, respectively, in the anti-HBc-positive group and 95.8, 77.1 and 61.7% in the anti-HBc-negative group (P=0.300). The corresponding RFS rates were 68.7, 33.0 and 20.0%, respectively, in the anti-HBc-positive group and 74.4, 38.5 and 16.5% in the anti-HBc-negative group (P=0.482). Multivariate analyses identified serum albumin >= 3.8 g/dl (P=0.005) and the presence of microvascular invasion (P<0.001) as independent factors linked to OS, and interferon therapy after surgery (P=0.011), a-fetoprotein >= 40 ng/ml (P=0.030) and the presence of microvascular invasion (P<0.001) were significant predictors linked to RFS. In subgroup analyses according to maximum tumor size and background liver disease in terms of OS and RFS, no significant difference between the anti-HBc-positive and anti-HBc-negative groups was observed except in patients with non-cirrhotic liver in terms of RFS. In conclusion, anti-HBc-positivity is not a useful predictor for survival of patients with HCV-related HCC after curative SR.
C1 [Nishikawa, Hiroki; Kita, Ryuichi; Kimura, Toru; Osaki, Yukio] Osaka Red Cross Hosp, Dept Gastroenterol & Hepatol, Tennoji Ku, Osaka 5430027, Japan.
   [Arimoto, Akira] Osaka Red Cross Hosp, Dept Surg, Tennoji Ku, Osaka 5430027, Japan.
   [Wakasa, Tomoko] Osaka Red Cross Hosp, Dept Pathol, Tennoji Ku, Osaka 5430027, Japan.
RP Nishikawa, H (corresponding author), Osaka Red Cross Hosp, Dept Gastroenterol & Hepatol, Tennoji Ku, 5-30 Fudegasaki Cho, Osaka 5430027, Japan.
EM h-nishikawa@osaka-med.jrc.or.jp
CR [Anonymous], 2002, HEPATOLOGY, V36, pS3, DOI 10.1053/jhep.2002.37117
   [Anonymous], 1989, JPN J SURG, V19, P98
   Bruix J, 2005, HEPATOLOGY, V42, P1208, DOI 10.1002/hep.20933
   Cacciola I, 1999, NEW ENGL J MED, V341, P22, DOI 10.1056/NEJM199907013410104
   CAPOCACCIA L, 1994, J HEPATOL, V21, P317
   El-Serag HB, 2012, GASTROENTEROLOGY, V142, P1264, DOI 10.1053/j.gastro.2011.12.061
   El-Serag HB, 2011, NEW ENGL J MED, V365, P1118, DOI 10.1056/NEJMra1001683
   Ikeda K, 2007, ANN INTERN MED, V146, P649, DOI 10.7326/0003-4819-146-9-200705010-00008
   JILG W, 1995, J HEPATOL, V23, P14, DOI 10.1016/0168-8278(95)80305-X
   LAUTZ HU, 1992, CLIN INVESTIGATOR, V70, P478, DOI 10.1007/BF00210228
   Lim KC, 2011, ANN SURG, V254, P108, DOI 10.1097/SLA.0b013e31821ad884
   Livraghi T, 2011, SCAND J SURG, V100, P22, DOI 10.1177/145749691110000105
   Lok AS, 2011, HEPATOLOGY, V54, P434, DOI 10.1002/hep.24257
   Marusawa H, 2000, HEPATOLOGY, V31, P488, DOI 10.1002/hep.510310232
   Marusawa H, 1999, GUT, V45, P284, DOI 10.1136/gut.45.2.284
   Mazzaferro V, 2006, HEPATOLOGY, V44, P1543, DOI 10.1002/hep.21415
   Nishikawa H, 2013, J CLIN GASTROENTEROL, V47, P359, DOI 10.1097/MCG.0b013e31826be9ad
   Nishikawa H, 2012, INT J ONCOL, V41, P903, DOI 10.3892/ijo.2012.1512
   Nishikawa H, 2012, WORLD J GASTROENTERO, V18, P1379, DOI 10.3748/wjg.v18.i12.1379
   Ohki T, 2010, J VIRAL HEPATITIS, V17, P91, DOI 10.1111/j.1365-2893.2009.01152.x
   de Lope CR, 2012, J HEPATOL, V56, pS75, DOI 10.1016/S0168-8278(12)60009-9
   Sakae M, 2012, HEPATOL RES, V42, P564, DOI 10.1111/j.1872-034X.2011.00959.x
   Shiota G, 2000, J MED VIROL, V62, P151, DOI 10.1002/1096-9071(200010)62:2&lt;151::AID-JMV5&gt;3.0.CO;2-N
   Singal AK, 2010, ALIMENT PHARM THER, V32, P851, DOI 10.1111/j.1365-2036.2010.04414.x
   Squadrito G, 2006, CANCER-AM CANCER SOC, V106, P1326, DOI 10.1002/cncr.21702
   Strader DB, 2004, HEPATOLOGY, V39, P1147, DOI 10.1002/hep.20119
   Tanaka K, 2006, INT J MOL MED, V17, P827
   Tanimoto Y, 2012, ANN SURG ONCOL, V19, P418, DOI 10.1245/s10434-011-1866-1
   Umemura T, 2007, HEPATOL RES, V37, pS95, DOI 10.1111/j.1872-034X.2007.00169.x
   Zhou WP, 2009, ANN SURG, V249, P195, DOI 10.1097/SLA.0b013e3181961c16
NR 30
TC 2
Z9 2
U1 0
U2 2
PU SPANDIDOS PUBL LTD
PI ATHENS
PA POB 18179, ATHENS, 116 10, GREECE
SN 1021-335X
EI 1791-2431
J9 ONCOL REP
JI Oncol. Rep.
PD JUL
PY 2013
VL 30
IS 1
BP 91
EP 98
DI 10.3892/or.2013.2422
PG 8
WC Oncology
WE Science Citation Index Expanded (SCI-EXPANDED)
SC Oncology
GA 173KD
UT WOS:000321077500013
PM 23615658
OA Bronze
DA 2022-05-02
ER

PT J
AU Park, Y
   Yu, E
AF Park, Yangsoon
   Yu, Eunsil
TI Expression of metallothionein-1 and metallothionein-2 as a prognostic
   marker in hepatocellular carcinoma
SO JOURNAL OF GASTROENTEROLOGY AND HEPATOLOGY
LA English
DT Article
DE hepatocellular carcinoma; immunohistochemistry; metallothionein; tissue
   microarray method
ID CELL CARCINOMA; OVARIAN-CANCER; CLINICOPATHOLOGICAL SIGNIFICANCE;
   SUBCELLULAR-LOCALIZATION; MT1G HYPERMETHYLATION; CISPLATIN RESISTANCE;
   MOLECULAR MARKERS; GENE-EXPRESSION; NUCLEAR; INDUCTION
AB Background and Aims: Metallothionein (MT)-1 and -2 are low-molecular weight, cysteine-rich, intracellular metal-binding proteins involved in diverse functions, such as metal homeostasis, cell cycle progression, cell differentiation, and carcinogenesis. This study investigated the expression of MT-1 and MT-2 as a prognostic marker in hepatocellular carcinoma (HCC). Methods: Expression of MT-1 and MT-2 were evaluated immunohistochemically in tissue microarrays containing samples from 370 HCCs, 336 adjacent noncancerous livers, and 12 normal livers. The relationships between MT-1 and MT-2 expression and the clinicopathological parameters of HCC were assessed. Results: The expression of MT-1 and MT-2 was uniformly strong in the nucleus and cytoplasm of normal liver, but varied in noncancerous livers and HCCs. Loss of nuclear and cytoplasmic expression was significantly more in HCCs than in adjacent noncancerous livers (P < 0.001). The loss of nuclear expression of MT-1 and MT-2 was significantly correlated with high Edmondson-Steiner grade and the presence of microvascular invasion (P < 0.05 each). Multivariate analysis showed that the loss of nuclear expression of MT-1 and MT-2 was an independent poor prognostic factor for both recurrence-free survival and overall survival. Conclusions: The expression of MT-1 and MT-2 may play a role in HCC differentiation and carcinogenesis, and may predict prognosis in patients with HCC.
C1 [Park, Yangsoon; Yu, Eunsil] Univ Ulsan, Coll Med, Asan Med Ctr, Dept Pathol, Seoul 138736, South Korea.
RP Yu, E (corresponding author), Univ Ulsan, Coll Med, Asan Med Ctr, Dept Pathol, 88 Olympic Ro 43 Gil, Seoul 138736, South Korea.
EM esyu@amc.seoul.kr
CR Bosman F. T., 2010, WHO CLASSIFICATION T
   Cai L, 1999, TOXICOLOGY, V132, P85, DOI 10.1016/S0300-483X(98)00150-4
   Cherian MG, 2000, CELL MOL BIOL, V46, P347
   CHERIAN MG, 1994, ENVIRON HEALTH PERSP, V102, P131, DOI 10.2307/3431776
   Compton CC., 2010, AJCC CANC STAGING MA, V7th ed.
   Datta J, 2007, CANCER RES, V67, P2736, DOI 10.1158/0008-5472.CAN-06-4433
   Eid Hanna, 1997, Orvosi Hetilap, V138, P135
   Endo T, 2004, J GASTROENTEROL, V39, P1196, DOI 10.1007/s00535-004-1471-1
   Ferrario C, 2008, LAB INVEST, V88, P474, DOI 10.1038/labinvest.2008.17
   Furuta K, 2008, J GASTROENTEROL, V43, P866, DOI 10.1007/s00535-008-2237-y
   Ghoshal K, 2000, J BIOL CHEM, V275, P539, DOI 10.1074/jbc.275.1.539
   Hengstler JG, 2001, INT J CANCER, V95, P121, DOI 10.1002/1097-0215(20010320)95:2<121::AID-IJC1021>3.0.CO;2-N
   Henrique R, 2005, CANCER EPIDEM BIOMAR, V14, P1274, DOI 10.1158/1055-9965.EPI-04-0659
   Huang GW, 2002, WORLD J GASTROENTERO, V8, P650, DOI 10.3748/wjg.v8.i4.650
   Huang Y, 2003, INT J CANCER, V104, P735, DOI 10.1002/ijc.11006
   Hung HH, 2013, J GASTROINTEST SURG, V17, P702, DOI 10.1007/s11605-012-2087-z
   Iizuka N, 2005, FEBS LETT, V579, P1089, DOI 10.1016/j.febslet.2004.10.113
   Jacob ST, 2002, ENVIRON HEALTH PERSP, V110, P827, DOI 10.1289/ehp.02110s5827
   Jin RX, 2004, PATHOL ONCOL RES, V10, P74, DOI 10.1007/BF02893459
   Joseph MG, 2001, CANCER, V92, P836, DOI 10.1002/1097-0142(20010815)92:4<836::AID-CNCR1390>3.3.CO;2-B
   Jung ES, 2012, KOREAN J PATHOL, V46, P443, DOI 10.4132/KoreanJPathol.2012.46.5.443
   Kanda M, 2009, INT J ONCOL, V35, P477, DOI 10.3892/ijo_00000359
   KELLEY SL, 1988, SCIENCE, V241, P1813, DOI 10.1126/science.3175622
   Kikuchi Y, 1997, JPN J CANCER RES, V88, P213, DOI 10.1111/j.1349-7006.1997.tb00368.x
   KONDO Y, 1995, CANCER RES, V55, P474
   Lu Dong-Dong, 2003, Yale Journal of Biology and Medicine, V76, P55
   McCluggage WG, 1999, HISTOPATHOLOGY, V34, P51
   Miles AT, 2000, CRIT REV BIOCHEM MOL, V35, P35, DOI 10.1080/10409230091169168
   Mitropoulos Dionisios, 2005, World J Surg Oncol, V3, P5, DOI 10.1186/1477-7819-3-5
   Moffatt P, 1997, DRUG METAB REV, V29, P261, DOI 10.3109/03602539709037585
   Moussa M, 1997, CLIN INVEST MED, V20, P371
   Ogra Y, 2000, CELL MOL BIOL, V46, P357
   Pedersen MO, 2009, PROG HISTOCHEM CYTO, V44, P29, DOI 10.1016/j.proghi.2008.10.001
   Roth MJ, 2006, ONCOL REP, V15, P1591
   Sakamoto LHT, 2010, PEDIATR RES, V67, P387, DOI 10.1203/PDR.0b013e3181d01863
   SATOH M, 1994, CANCER RES, V54, P5255
   Surowiak P, 2007, VIRCHOWS ARCH, V450, P279, DOI 10.1007/s00428-006-0362-7
   Tao X, 2007, HEPATOL RES, V37, P820, DOI 10.1111/j.1872-034X.2007.00113.x
   Theocharis SE, 2004, HISTOPATHOLOGY, V45, P103, DOI 10.1111/j.1365-2559.2004.01922.x
   Thirumoorthy N, 2007, WORLD J GASTROENTERO, V13, P993, DOI 10.3748/wjg.v13.i7.993
   Trotti, 2010, AJCC CANC STAGING MA, P191
   TSUJIKAWA K, 1991, FEBS LETT, V283, P239, DOI 10.1016/0014-5793(91)80597-V
   TSUJIKAWA K, 1994, EUR J CELL BIOL, V63, P240
   Tuzel E, 2001, J UROLOGY, V165, P1710, DOI 10.1016/S0022-5347(05)66399-9
   Woo ES, 1997, CANCER RES, V57, P4236
   Yamasaki Y, 2006, UROLOGY, V67, P530, DOI 10.1016/j.urology.2005.09.033
   Yap XL, 2009, J PATHOL, V217, P563, DOI 10.1002/path.2489
NR 47
TC 18
Z9 20
U1 0
U2 18
PU WILEY
PI HOBOKEN
PA 111 RIVER ST, HOBOKEN 07030-5774, NJ USA
SN 0815-9319
EI 1440-1746
J9 J GASTROEN HEPATOL
JI J. Gastroenterol. Hepatol.
PD SEP
PY 2013
VL 28
IS 9
BP 1565
EP 1572
DI 10.1111/jgh.12261
PG 8
WC Gastroenterology & Hepatology
WE Science Citation Index Expanded (SCI-EXPANDED)
SC Gastroenterology & Hepatology
GA 204SP
UT WOS:000323389700023
PM 23662831
DA 2022-05-02
ER

PT J
AU Jhaveri, KS
   Cleary, SP
   Fischer, S
   Haider, MA
   Pargoankar, V
   Khalidi, K
   Moshonov, H
   Gallinger, S
AF Jhaveri, Kartik S.
   Cleary, Sean P.
   Fischer, Sandra
   Haider, Masoom A.
   Pargoankar, Vivek
   Khalidi, Karim
   Moshonov, Hadas
   Gallinger, Steven
TI Blood oxygen level-dependent liver MRI: Can It predict microvascular
   invasion in HCC?
SO JOURNAL OF MAGNETIC RESONANCE IMAGING
LA English
DT Article
DE hepatocellular carcinoma (HCC); magnetic resonance imaging (MRI); blood
   oxygen level dependent MRI (BOLD MRI); microvascular invasion (MVI);
   cirrhosis; liver transplantation
ID HEPATOCELLULAR-CARCINOMA; HEPATIC RESECTION; RISK-FACTORS; PREOPERATIVE
   ASSESSMENT; ARTERIAL PORTOGRAPHY; EARLY RECURRENCE; PROSTATE-CANCER;
   PORTAL-VEIN; HYPOXIA; CT
AB Purpose: To assess Blood Oxygen Level-Dependent (BOLD) Magnetic Resonance Imaging (MRI) for noninvasive preoperative prediction of Microvascular Invasion (MVI) in Hepatocellular Carcinoma (HCC). Materials and Methods: In this prospective, institutional review board approved study, 26 patients (21 men and 5 women age range, 3477 years with mean age of 61 years) with HCC were evaluated preoperatively with liver MRI including baseline and post oxygen (O2) breathing BOLD MRI. Post processing of MRI data was performed to obtain R2* values (1/s) and correlated with histopathological assessment of MVI. Statistical analysis was performed to assess correlation of baseline R2*, post O2 R2* and R2* ratios to presence of MVI in HCC by binary logistic regression analysis. Results: MVI was present in 15/26 (58%) of HCC on histopathology. The mean R2* values +/- SD at baseline and post O2 with and without MVI were 35 +/- 12, 36 +/- 12, 38 +/- 10, 42 +/- 17. The R2* values between the groups with and without MVI were not significantly different statistically. Conclusion: BOLD MRI is unable to accurately predict MVI in HCC. The noninvasive preoperative MRI detection of MVI in HCC remains elusive. J. Magn. Reson. Imaging 2013;37:692699. (c) 2012 Wiley Periodicals, Inc.
C1 [Jhaveri, Kartik S.; Haider, Masoom A.; Pargoankar, Vivek; Khalidi, Karim; Moshonov, Hadas] Univ Toronto, Joint Dept Med Imaging, Univ Hlth Network, Toronto, ON M5S 1A1, Canada.
   [Jhaveri, Kartik S.; Haider, Masoom A.; Pargoankar, Vivek; Khalidi, Karim; Moshonov, Hadas] Univ Toronto, Mt Sinai Hosp, Toronto, ON M5S 1A1, Canada.
   [Cleary, Sean P.; Gallinger, Steven] Univ Toronto, Dept Surg, Div Hepatobiliary Surg, Univ Hlth Network, Toronto, ON M5S 1A1, Canada.
   [Fischer, Sandra] Univ Toronto, Dept Pathol, Univ Hlth Network, Toronto, ON M5S 1A1, Canada.
RP Jhaveri, KS (corresponding author), 3-957,610 Univ Ave, Toronto, ON M5G 2M9, Canada.
EM kartik.jhaveri@uhn.ca
RI Gallinger, Steven/E-4575-2013; Haider, Masoom/Q-1315-2017; Cleary, Sean
   P/F-6810-2013
OI Cleary, Sean/0000-0002-5274-9983
CR Bach AM, 1996, RADIOLOGY, V201, P149, DOI 10.1148/radiology.201.1.8816536
   Baudelet C, 2002, MAGN RESON MED, V48, P980, DOI 10.1002/mrm.10318
   BISMUTH H, 1993, SEMIN SURG ONCOL, V9, P341, DOI 10.1002/ssu.2980090412
   BOXERMAN JL, 1995, MAGNET RESON MED, V34, P555, DOI 10.1002/mrm.1910340412
   BRU C, 1989, DIGEST DIS SCI, V34, P1765, DOI 10.1007/BF01540056
   Chandarana H, 2011, AM J ROENTGENOL, V196, P1083, DOI 10.2214/AJR.10.4720
   Chopra S, 2009, INT J RADIAT BIOL, V85, P805, DOI 10.1080/09553000903043059
   De Milito Angelo, 2005, Future Oncol, V1, P779, DOI 10.2217/14796694.1.6.779
   Dewhirst MW, 2008, NAT REV CANCER, V8, P425, DOI 10.1038/nrc2397
   EDMONDSON HA, 1954, CANCER-AM CANCER SOC, V7, P462, DOI 10.1002/1097-0142(195405)7:3<462::AID-CNCR2820070308>3.0.CO;2-E
   Esnaola NF, 2002, J GASTROINTEST SURG, V6, P224, DOI 10.1016/S1091-255X(01)00015-4
   Forner A, 2006, CRIT REV ONCOL HEMAT, V60, P89, DOI 10.1016/j.critrevonc.2006.06.001
   Gillies RJ, 2008, J NUCL MED, V49, p24S, DOI 10.2967/jnumed.107.047258
   Hann LE, 1998, RADIOLOGY, V206, P651, DOI 10.1148/radiology.206.3.9494482
   HARADA T, 1992, J CLIN GASTROENTEROL, V14, P245, DOI 10.1097/00004836-199204000-00011
   Hoskin PJ, 2007, INT J RADIAT ONCOL, V68, P1065, DOI 10.1016/j.ijrobp.2007.01.018
   IMAEDA T, 1989, J COMPUT ASSIST TOMO, V13, P262, DOI 10.1097/00004728-198903000-00015
   Ishigami K, 2009, RADIOLOGY, V250, P435, DOI 10.1148/radiol.2501071702
   Kanematsu M, 2003, J MAGN RESON IMAGING, V18, P189, DOI 10.1002/jmri.10336
   Kondo K, 2005, J HEPATO-BILIARY-PAN, V12, P399, DOI 10.1007/s00534-005-1009-9
   Lei HJ, 2006, J AM COLL SURGEONS, V203, P426, DOI 10.1016/j.jamcollsurg.2006.06.030
   Li DB, 1998, MAGNET RESON MED, V39, P685, DOI 10.1002/mrm.1910390503
   Lim JH, 2006, EUR RADIOL, V16, P2326, DOI 10.1007/s00330-006-0203-8
   Llovet JM, 2008, J HEPATOL, V48, pS20, DOI 10.1016/j.jhep.2008.01.022
   Mazzaferro V, 1996, NEW ENGL J MED, V334, P693, DOI 10.1056/NEJM199603143341104
   NELSON RC, 1990, RADIOLOGY, V176, P89, DOI 10.1148/radiology.176.1.2353115
   Nishie A, 2008, AM J ROENTGENOL, V190, P81, DOI 10.2214/AJR.07.2810
   Overgaard J, 2007, J CLIN ONCOL, V25, P4066, DOI 10.1200/JCO.2007.12.7878
   Park JH, 2006, AM J SURG, V192, P29, DOI 10.1016/j.amjsurg.2005.11.010
   Pawlik TM, 2007, ANN SURG, V245, P435, DOI 10.1097/01.sla.0000250420.73854.ad
   Poon RTP, 2000, CANCER, V89, P500, DOI 10.1002/1097-0142(20000801)89:3<500::AID-CNCR4>3.3.CO;2-F
   Portolani N, 2006, ANN SURG, V243, P229, DOI 10.1097/01.sla.0000197706.21803.a1
   Shah SA, 2006, J AM COLL SURGEONS, V202, P275, DOI 10.1016/j.jamcollsurg.2005.10.005
   SHIRABE K, 1991, HEPATOLOGY, V14, P802, DOI 10.1002/hep.1840140510
   Song TJ, 2004, GASTROENTEROLOGY, V127, pS248, DOI 10.1053/j.gastro.2004.09.039
   Sumie S, 2008, ANN SURG ONCOL, V15, P1375, DOI 10.1245/s10434-008-9846-9
   Vaupel P, 2004, ONCOLOGIST, V9, P4, DOI 10.1634/theoncologist.9-90005-4
   Villanueva A, 2008, CURR OPIN ONCOL, V20, P444, DOI 10.1097/CCO.0b013e328302c9e9
   von Marschall Z, 2001, GUT, V48, P87, DOI 10.1136/gut.48.1.87
   Wu XZ, 2007, J GASTROEN HEPATOL, V22, P1178, DOI 10.1111/j.1440-1746.2007.04997.x
   Zhou L, 2006, EJSO-EUR J SURG ONC, V32, P767, DOI 10.1016/j.ejso.2006.03.050
NR 41
TC 16
Z9 23
U1 2
U2 18
PU WILEY
PI HOBOKEN
PA 111 RIVER ST, HOBOKEN 07030-5774, NJ USA
SN 1053-1807
EI 1522-2586
J9 J MAGN RESON IMAGING
JI J. Magn. Reson. Imaging
PD MAR
PY 2013
VL 37
IS 3
BP 692
EP 699
DI 10.1002/jmri.23858
PG 8
WC Radiology, Nuclear Medicine & Medical Imaging
WE Science Citation Index Expanded (SCI-EXPANDED)
SC Radiology, Nuclear Medicine & Medical Imaging
GA 093VE
UT WOS:000315220000017
PM 23125092
OA hybrid
DA 2022-05-02
ER

PT J
AU Fan, LF
   Zhao, WC
   Yang, N
   Yang, GS
AF Fan, Lu-Feng
   Zhao, Wen-Chao
   Yang, Ning
   Yang, Guang-Shun
TI Alpha-Fetoprotein: The Predictor of Microvascular Invasion in Solitary
   Small Hepatocellular Carcinoma and Criterion for Anatomic or
   Non-Anatomic Hepatic Resection
SO HEPATO-GASTROENTEROLOGY
LA English
DT Article
DE Hepatocellular carcinoma; Anatomic resection; Non-anatomic resection;
   Microvascular invasion; Alpha-fetoprotein; Solitary
ID LIVER RESECTION; RISK-FACTORS; CURATIVE RESECTION; CIRRHOTIC-PATIENTS;
   RECURRENCE; TRANSPLANTATION; HEPATECTOMY; SURVIVAL; SYSTEM; IMPACT
AB Background/Aims: This study aimed to identify the preoperative predictors of microvascular invasion (MVI) in solitary small hepatocellular carcinoma (HCC) and evaluate their application in surgical treatment. Methodology: We retrospectively analyzed 161 patients with solitary small HCC who underwent curative hepatic resection. Overall and disease-free survival rates were calculated by Kaplan-Meier method and compared by log-rank test. The independent predictors were identified by Cox proportional hazards model. Results: MVI was an independent predictor of both overall and disease-free survival. In 51 patients with MVI, anatomic resection achieved better survival than non-anatomic resection. However, anatomic resection and non-anatomic resection brought similar survival in patients without MVI. Alpha-fetoprotein (AFP) was identified as the unique predictor of MVI (HR=2.773, p=0.004). Anatomic resection achieved better survival outcome than non-anatomic resection when AFP >100 mu g/L (5-year overall survival rate: 85% vs. 55%, p=0.024; 5-year disease-free survival rate: 37% vs. 21%, p=0.025), while there was no statistical survival difference between anatomic and non-anatomic resection when AFP <= 100 mu g/L (5-year overall survival rate: 85% vs. 76%, p=0.838; 5-year disease-free survival rate: 48% vs. 49%, p=0.921). Conclusions: Compared with non-anatomic resection, anatomic hepatic resection improves overall and disease-free survival of solitary small HCC patients with AFP >100 mu g/L.
C1 [Fan, Lu-Feng; Yang, Ning; Yang, Guang-Shun] Second Mil Med Univ, Dept Hepat Surg 5, Eastern Hepatobiliary Surg Hosp, Shanghai 200438, Peoples R China.
   [Zhao, Wen-Chao] Navy Gen Hosp PLA China, Dept Hepatobiliary Surg, Beijing, Peoples R China.
RP Yang, GS (corresponding author), Second Mil Med Univ, Dept Hepat Surg 5, Eastern Hepatobiliary Surg Hosp, 225 Changhai Rd, Shanghai 200438, Peoples R China.
EM oasis60527@gmail.com
CR Bosch FX, 1999, SEMIN LIVER DIS, V19, P271, DOI 10.1055/s-2007-1007117
   Clark HP, 2005, RADIOGRAPHICS, V25, pS3, DOI 10.1148/rg.25si055507
   COUINAUD C, 1954, PRESSE MED, V62, P709
   EDMONDSON HA, 1954, CANCER-AM CANCER SOC, V7, P462, DOI 10.1002/1097-0142(195405)7:3<462::AID-CNCR2820070308>3.0.CO;2-E
   El-Serag H, 2003, ANN INTERN MED, V139, P817, DOI 10.7326/0003-4819-139-10-200311180-00009
   GUIU B, 2011, CARDIOVASC INTERVENT
   Hasegawa K, 2005, ANN SURG, V242, P252, DOI 10.1097/01.sla.0000171307.37401.db
   Ikai I, 2004, CANCER-AM CANCER SOC, V101, P796, DOI 10.1002/cncr.20426
   Imamura H, 2003, J HEPATOL, V38, P200, DOI 10.1016/S0168-8278(02)00360-4
   Ju MJ, 2009, J GASTROENTEROL, V44, P635, DOI 10.1007/s00535-009-0050-x
   Kaibori M, 2006, SURGERY, V139, P385, DOI 10.1016/j.surg.2005.08.035
   Kaibori M, 2010, J SURG ONCOL, V102, P462, DOI 10.1002/jso.21631
   Kang CM, 2010, J SURG RES, V160, P81, DOI 10.1016/j.jss.2009.01.021
   Kim BK, 2008, J SURG ONCOL, V97, P246, DOI 10.1002/jso.20953
   Kim BW, 2006, WORLD J GASTROENTERO, V12, P99, DOI 10.3748/wjg.v12.i1.99
   Ko S, 1996, ANN SURG, V224, P591, DOI 10.1097/00000658-199611000-00001
   Kondo K, 2005, J HEPATO-BILIARY-PAN, V12, P399, DOI 10.1007/s00534-005-1009-9
   Lei HJ, 2006, J AM COLL SURGEONS, V203, P426, DOI 10.1016/j.jamcollsurg.2006.06.030
   MAKUUCHI M, 1985, SURG GYNECOL OBSTET, V161, P346
   Nagano Y, 2008, WORLD J SURG, V32, P2218, DOI 10.1007/s00268-008-9585-x
   Ng KK, 2005, ANN SURG ONCOL, V12, P364, DOI 10.1245/ASO.2005.06.004
   Poon RTP, 2007, ANN SURG, V245, P51, DOI 10.1097/01.sla.0000225255.01668.65
   Poon RTP, 2000, ANN SURG, V232, P10, DOI 10.1097/00000658-200007000-00003
   Poon RTP, 2002, ANN SURG, V235, P373, DOI 10.1097/00000658-200203000-00009
   Regimbeau JM, 2002, SURGERY, V131, P311, DOI 10.1067/msy.2002.121892
   Roayaie S, 2009, GASTROENTEROLOGY, V137, P850, DOI 10.1053/j.gastro.2009.06.003
   Sakata J, 2008, EJSO-EUR J SURG ONC, V34, P900, DOI 10.1016/j.ejso.2008.01.031
   Shirabe K, 2007, J SURG ONCOL, V95, P235, DOI 10.1002/jso.20655
   Suh KS, 2005, J HEPATO-BILIARY-PAN, V12, P365, DOI 10.1007/s00534-005-1002-3
   Sumie S, 2008, ANN SURG ONCOL, V15, P1375, DOI 10.1245/s10434-008-9846-9
   Tanaka K, 2008, SURGERY, V143, P607, DOI 10.1016/j.surg.2008.01.006
   Tsai TJ, 2000, SURGERY, V127, P603, DOI 10.1067/msy.2000.105498
   Vibert E, 2010, AM J TRANSPLANT, V10, P129, DOI 10.1111/j.1600-6143.2009.02750.x
   Vivarelli M, 2004, ANN SURG, V240, P102, DOI 10.1097/01.sla.0000129672.51886.44
   Wang CC, 2009, ANN SURG ONCOL, V16, P1832, DOI 10.1245/s10434-009-0448-y
   Witjes CDM, 2011, NETH J MED, V69, P508
   Wu CC, 2005, BRIT J SURG, V92, P348, DOI 10.1002/bjs.4838
NR 37
TC 17
Z9 20
U1 0
U2 5
PU H G E UPDATE MEDICAL PUBLISHING S A
PI ATHENS
PA PO BOX 17257, ATHENS GR-10024, GREECE
SN 0172-6390
J9 HEPATO-GASTROENTEROL
JI Hepato-Gastroenterol.
PD JUN
PY 2013
VL 60
IS 124
BP 825
EP 836
DI 10.5754/hge121039
PG 12
WC Gastroenterology & Hepatology; Surgery
WE Science Citation Index Expanded (SCI-EXPANDED)
SC Gastroenterology & Hepatology; Surgery
GA 168XH
UT WOS:000320740700037
PM 23321029
DA 2022-05-02
ER

PT J
AU Nault, JC
   De Reynies, A
   Villanueva, A
   Calderaro, J
   Rebouissou, S
   Couchy, G
   Decaens, T
   Franco, D
   Imbeaud, S
   Rousseau, F
   Azoulay, D
   Saric, J
   Blanc, JF
   Balabaud, C
   Bioulac-Sage, P
   Laurent, A
   Laurent-Puig, P
   Llovet, JM
   Zucman-Rossi, J
AF Nault, Jean-Charles
   De Reynies, Aurelien
   Villanueva, Augusto
   Calderaro, Julien
   Rebouissou, Sandra
   Couchy, Gabrielle
   Decaens, Thomas
   Franco, Dominique
   Imbeaud, Sandrine
   Rousseau, Francis
   Azoulay, Daniel
   Saric, Jean
   Blanc, Jean-Frederic
   Balabaud, Charles
   Bioulac-Sage, Paulette
   Laurent, Alexis
   Laurent-Puig, Pierre
   Llovet, Josep M.
   Zucman-Rossi, Jessica
TI A Hepatocellular Carcinoma 5-Gene Score Associated With Survival of
   Patients After Liver Resection
SO GASTROENTEROLOGY
LA English
DT Article
DE Molecular Classification; Liver Cancer; Microarray Analysis; BCLC
ID GENE-EXPRESSION; PREDICTION; CLASSIFICATION; SIGNATURE
AB BACKGROUND & AIMS: Due to the phenotypic and molecular diversity of hepatocellular carcinomas (HCC), it is a challenge to determine a patient's prognosis. We aimed to identify new prognostic markers of patients with HCC treated by liver resection. METHODS: We collected 314 HCC samples from patients at Bordeaux (1998-2007) and Creteil (2003-2007) hospitals in France. We analyzed the gene expression patterns of the tumors and compared expression patterns with patient survival times. Using the coefficient and regression formula of the multivariate Cox model, we identified a "5-gene score" associated with survival times. This molecular score was then validated in 2 groups of patients from Europe and the United States (n = 213) and China (n = 221). RESULTS: The 5-gene score, based on combined expression level of HN1, RAN, RAMP3, KRT19, and TAF9, was associated with disease-specific survival times of 189 patients with resected HCC in Bordeaux (hazard ratio = 3.5; 95% confidence interval: 1.9-6.6; P < .0001). The association between the 5-gene score and disease-specific survival was validated in an independent cohort of 125 patients in Creteil (hazard ratio = 2.3; 95% confidence interval: 1.1-4.9; P < .0001). The 5-gene score more accurately predicted patient outcomes than gene expression signatures reported previously. In multivariate analyses, the 5-gene score was associated with disease-specific survival, independent of other clinical and pathology feature of HCC. Disease-specific survival was also predicted by combining data on microvascular invasion, the Barcelona Clinic Liver Cancer classification system, and the 5-gene score in a nomogram. The prognostic accuracy of the 5-gene score was further validated in European and US patients with hepatitis C, cirrhosis, and HCC (overall survival P = .002) and in Asian patients with HCC with hepatitis B (overall survival, P = .02). Combining the 5-gene score with the expression pattern of 186 genes in corresponding cirrhotic tissues increased its prognostic accuracy. CONCLUSIONS: The molecular 5-gene score is associated with outcomes of patients with HCC treated by resection in different clinical settings worldwide. This new biomarker should be tested in clinical trials to stratify patients in therapeutic decisions.
C1 [Nault, Jean-Charles; Calderaro, Julien; Rebouissou, Sandra; Couchy, Gabrielle; Imbeaud, Sandrine; Zucman-Rossi, Jessica] IUH, INSERM, UMR 674, F-75010 Paris, France.
   [Nault, Jean-Charles; Rebouissou, Sandra; Couchy, Gabrielle; Imbeaud, Sandrine; Zucman-Rossi, Jessica] Univ Paris 05, Fac Med, Sorbonne Paris Cite, Labex Immunooncol, Paris, France.
   [De Reynies, Aurelien] Ligue Natl Canc, Paris, France.
   [Villanueva, Augusto; Llovet, Josep M.] Hosp Clin Barcelona, Inst Invest Biomed August Pi & Sunyer, Barcelona Clin Liver Canc Grp, HCC Translat Res Lab, Barcelona, Spain.
   [Villanueva, Augusto; Llovet, Josep M.] Inst Carlos III, Ctr Invest Biomed Red Enfermedades Hepat & Digest, Barcelona, Spain.
   [Calderaro, Julien] Henri Mondor Univ Hosp, AP HP, Dept Pathol, Creteil, France.
   [Decaens, Thomas] Henri Mondor Univ Hosp, AP HP, Dept Hepatol, Creteil, France.
   [Calderaro, Julien; Decaens, Thomas; Azoulay, Daniel; Laurent, Alexis] Univ Paris Est Creteil Val de Marne, Creteil, France.
   [Decaens, Thomas; Laurent, Alexis] Inserm U955, Creteil, France.
   [Franco, Dominique] Hop Antoine Beclere, AP HP, Dept Surg, Clamart, France.
   [Rousseau, Francis] IntegraGen, Evry, France.
   [Azoulay, Daniel; Laurent, Alexis] AP HP, Creteil, France.
   [Saric, Jean] Ctr Hosp Univ Bordeaux, Dept Surg, Bordeaux, France.
   [Blanc, Jean-Frederic] CHU Bordeaux, St Andre Hop, Gastroenterol Unit, F-33075 Bordeaux, France.
   [Balabaud, Charles; Bioulac-Sage, Paulette] Univ Bordeaux Segalen, Inserm U1053, Bordeaux, France.
   [Bioulac-Sage, Paulette] Pellegrin Hosp, CHU Bordeaux, Dept Pathol, Bordeaux, France.
   [Laurent-Puig, Pierre] Paris Descartes Univ, Paris Sorbonne Cite, INSERM UMR S775, Paris, France.
   [Llovet, Josep M.] Mt Sinai Sch Med, Div Liver Dis, Mt Sinai Liver Canc Program, New York, NY USA.
   [Llovet, Josep M.] Inst Catalana Recerca & Estudis Avancats, Barcelona, Catalonia, Spain.
   [Zucman-Rossi, Jessica] Hop Europeen Georges Pompidou, AP HP, Paris, France.
RP Zucman-Rossi, J (corresponding author), IUH, Inserm U674, 27 Rue Juliette Dodu, F-75010 Paris, France.
EM zucman@cephb.fr
RI laurent-puig, pierre/B-2226-2013; Rebouissou, Sandra/O-5938-2017; j,
   zucman-rossi/AAV-3594-2021; de Reyniès, Aurélien/Q-8640-2017; Llovet,
   Josep M/ABB-6264-2021; zucman-rossi, Jessica/B-5098-2009; Azoulay,
   Daniel/Q-7887-2018; Decaens, Thomas/L-9483-2013; Laurent-Puig,
   Pierre/K-3641-2019; Llovet, Josep M/D-4340-2014; Imbeaud,
   Sandrine/P-8780-2017; Laurent, Alexis/O-3657-2016
OI laurent-puig, pierre/0000-0001-8475-5459; Rebouissou,
   Sandra/0000-0003-0188-2271; j, zucman-rossi/0000-0002-5687-0334; de
   Reyniès, Aurélien/0000-0002-1328-5290; Llovet, Josep
   M/0000-0003-0547-2667; zucman-rossi, Jessica/0000-0002-5687-0334;
   Decaens, Thomas/0000-0003-0928-0048; Laurent-Puig,
   Pierre/0000-0001-8475-5459; Llovet, Josep M/0000-0003-0547-2667;
   Imbeaud, Sandrine/0000-0001-8439-6732; Villanueva,
   Augusto/0000-0003-3585-3727; nault, jean charles/0000-0002-4875-9353;
   Laurent, Alexis/0000-0003-1372-0843
FU Ligue Nationale Contre le Cancer ("Cartes d'identite des tumeurs"
   program); IntegraGen (OSEO); HEPTROMIC (FP7); PAIR-CHC project NoFLIC;
   INCaInstitut National du Cancer (INCA) France; Association pour la
   recherche contre le Cancer, ARCFondation ARC pour la Recherche sur le
   CancerFrench National Research Agency (ANR); Reseau national CRB Foie;
   INCa (WntHCC); BioIntelligence (OSEO); ARCAustralian Research Council;
   European CommissionEuropean CommissionEuropean Commission Joint Research
   Centre [259744]; Samuel Waxman Cancer Research Foundation; Spanish
   National Health InstituteSpanish Government [JML: SAF-2010-16055];
   Asociacion Espanola Contra el Cancer; ICREAICREA Funding Source: Custom
FX This work was supported by the Ligue Nationale Contre le Cancer ("Cartes
   d'identite des tumeurs" program), IntegraGen (OSEO), HEPTROMIC (FP7),
   the PAIR-CHC project NoFLIC (funded by INCa and Association pour la
   recherche contre le Cancer, ARC), the Reseau national CRB Foie, INCa
   (WntHCC) and BioIntelligence (OSEO). J-CN is supported by a fellowship
   from the ARC and INCa. JML is supported by grants from the European
   Commission Framework Programme 7 (HEPTROMIC, proposal no. 259744), The
   Samuel Waxman Cancer Research Foundation, the Spanish National Health
   Institute (JML: SAF-2010-16055), and the Asociacion Espanola Contra el
   Cancer.
CR Albain KS, 2010, LANCET ONCOL, V11, P55, DOI 10.1016/S1470-2045(09)70314-6
   Boyault S, 2007, HEPATOLOGY, V45, P42, DOI 10.1002/hep.21467
   Cardoso F, 2008, J CLIN ONCOL, V26, P729, DOI 10.1200/JCO.2007.14.3222
   Clavien PA, 2012, LANCET ONCOL, V13, pE11, DOI 10.1016/S1470-2045(11)70175-9
   Durnez A, 2006, HISTOPATHOLOGY, V49, P138, DOI 10.1111/j.1365-2559.2006.02468.x
   El-Serag HB, 2011, NEW ENGL J MED, V365, P1118, DOI 10.1056/NEJMra1001683
   European Assoc Study Liver, 2012, EUR J CANCER, V48, P599, DOI 10.1016/j.ejca.2011.12.021
   Forner A, 2012, LANCET, V379, P1245, DOI 10.1016/S0140-6736(11)61347-0
   Hoshida Y, 2008, NEW ENGL J MED, V359, P1995, DOI 10.1056/NEJMoa0804525
   Hoshida Y, 2013, GASTROENTEROLOGY, V144, P1024, DOI 10.1053/j.gastro.2013.01.021
   Hsu HC, 2000, AM J PATHOL, V157, P763, DOI 10.1016/S0002-9440(10)64590-7
   Imamura H, 2003, J HEPATOL, V38, P200, DOI 10.1016/S0168-8278(02)00360-4
   Ishizawa T, 2008, GASTROENTEROLOGY, V134, P1908, DOI 10.1053/j.gastro.2008.02.091
   Kudo M, 2011, ONCOLOGY-BASEL, V81, P50, DOI 10.1159/000333259
   Lee JS, 2006, NAT MED, V12, P410, DOI 10.1038/nm1377
   Lee JS, 2004, HEPATOLOGY, V40, P667, DOI 10.1002/hep.20375
   Marrero JA, 2005, HEPATOLOGY, V41, P707, DOI 10.1002/hep.20636
   McShane LM, 2005, J CLIN ONCOL, V23, P9067, DOI 10.1200/JCO.2004.01.0454
   Nault JC, 2011, SEMIN LIVER DIS, V31, P173, DOI 10.1055/s-0031-1276646
   Nikitenko LL, 2006, BRIT J CANCER, V94, P1, DOI 10.1038/sj.bjc.6602832
   Ramacciato G, 2010, AM SURGEON, V76, P1189
   Roayaie S, 2009, GASTROENTEROLOGY, V137, P850, DOI 10.1053/j.gastro.2009.06.003
   Roessler S, 2012, GASTROENTEROLOGY, V142, P957, DOI 10.1053/j.gastro.2011.12.039
   Roessler S, 2010, CANCER RES, V70, P10202, DOI 10.1158/0008-5472.CAN-10-2607
   Uno H, 2007, J AM STAT ASSOC, V102, P527, DOI 10.1198/016214507000000149
   van Malenstein H, 2010, CLIN CANCER RES, V16, P4278, DOI 10.1158/1078-0432.CCR-09-3274
   Villanueva A, 2011, GASTROENTEROLOGY, V140, P1501
   Villanueva A, 2010, CLIN CANCER RES, V16, P4688, DOI 10.1158/1078-0432.CCR-09-1811
   WANLESS IR, 1995, HEPATOLOGY, V22, P983, DOI 10.1002/hep.1840220341
   Woo HG, 2011, GASTROENTEROLOGY, V140, P1063, DOI 10.1053/j.gastro.2010.11.034
   Yuen HF, 2012, CLIN CANCER RES, V18, P380, DOI 10.1158/1078-0432.CCR-11-2035
NR 31
TC 231
Z9 238
U1 3
U2 44
PU W B SAUNDERS CO-ELSEVIER INC
PI PHILADELPHIA
PA 1600 JOHN F KENNEDY BOULEVARD, STE 1800, PHILADELPHIA, PA 19103-2899 USA
SN 0016-5085
EI 1528-0012
J9 GASTROENTEROLOGY
JI Gastroenterology
PD JUL
PY 2013
VL 145
IS 1
BP 176
EP 187
DI 10.1053/j.gastro.2013.03.051
PG 12
WC Gastroenterology & Hepatology
WE Science Citation Index Expanded (SCI-EXPANDED)
SC Gastroenterology & Hepatology
GA 172ZR
UT WOS:000321047300032
PM 23567350
HC Y
HP N
DA 2022-05-02
ER

PT J
AU Zhao, Y
   Yu, P
   Wu, R
   Ge, YZ
   Wu, JP
   Zhu, JG
   Jia, RP
AF Zhao, Yan
   Yu, Peng
   Wu, Ran
   Ge, Yuzheng
   Wu, Jianping
   Zhu, Jiageng
   Jia, Ruipeng
TI Renal cell carcinoma-adjacent tissues enhance mobilization and
   recruitment of endothelial progenitor cells to promote the invasion of
   the neoplasm
SO BIOMEDICINE & PHARMACOTHERAPY
LA English
DT Article
DE Tumor-adjacent tissues; Renal cell carcinoma; Endothelial progenitor
   cells; Angiogenic factors; Angiogenic factors receptor
ID MATRIX METALLOPROTEINASES; HEPATOCELLULAR-CARCINOMA; FACTOR-I;
   NEOVASCULARIZATION; METASTASIS; VIVO; ANGIOGENESIS; INVOLVEMENT;
   CONTRIBUTE; INCREASE
AB Aims: The aim of this study was to detect the levels of CD34(+)/ Flk-1(+) endothelial progenitor cells (EPCs) in renal cell carcinoma (RCC)-adjacent tissues and explore the correlation of RCC-adjacent tissues EPCs and tumor invasion.
   Methods: An orthotopic renal tumor model was successfully established. At days 7, 12, 17 and 21, eight mice were put to death respectively. Tumor diameters were measured and RCC-adjacent tissues were collected. The percentage of EPCs within the kidney mononuclear cell population was detected. The expression levels of Stromal cell-derived factor-1 (SDF-1), vascular endothelial growth factor (VEGF) and their receptors CXCR4, Flk-1 mRNA and protein were probed respectively. And then, mean microvascular density (MVD) was examined.
   Results: EPC numbers in RCC-adjacent tissues were significantly higher than those in control groups. The ratios of EPCs were increased gradually, and so were tumor diameters. The levels of SDF-1 and VEGF were also increased gradually, but significantly reduced compared with control group at each time point. In addition, CXCR4 and Flk-1 expression were decreased gradually.
   Conclusions: Our investigation suggested that EPCs in RCC-adjacent tissues play an important role in early stage RCC invasion, involving the promotion on angiogenesis through releasing several angiogenic factors. (C) 2013 Elsevier Masson SAS. All rights reserved.
C1 [Zhao, Yan; Yu, Peng; Wu, Ran; Ge, Yuzheng; Wu, Jianping; Zhu, Jiageng; Jia, Ruipeng] Nanjing Med Univ, Nanjing Hosp 1, Dept Urol, Nanjing 210006, Peoples R China.
RP Jia, RP (corresponding author), Nanjing Med Univ, Nanjing Hosp 1, Dept Urol, Nanjing 210006, Peoples R China.
EM 529735655@qq.com; urologist025@sohu.com
FU National Natural Science Foundation of ChinaNational Natural Science
   Foundation of China (NSFC) [81070597]; Open Key Program of the Jiangsu
   Province Health Bureau [KF200942]; Science and Education Development
   Program of the Jiangsu Province Health Board [LJ201107]; Six Talent
   Peaks of the Jiangsu Province Health Bureau [2011-WS-093]
FX This work was supported by grants from the National Natural Science
   Foundation of China (81070597), the Open Key Program of the Jiangsu
   Province Health Bureau (KF200942), Science and Education Development
   Program of the Jiangsu Province Health Board (LJ201107) and Six Talent
   Peaks of the Jiangsu Province Health Bureau (2011-WS-093).
CR Abe-Yoshio Y, 2008, VIRCHOWS ARCH, V453, P97, DOI 10.1007/s00428-008-0618-5
   Asahara T, 1997, SCIENCE, V275, P964, DOI 10.1126/science.275.5302.964
   Barlow LJ, 2010, BJU INT, V106, P489, DOI 10.1111/j.1464-410X.2009.09147.x
   Breau RH, 2010, J UROLOGY, V183, P2212
   Ceradini DJ, 2004, NAT MED, V10, P858, DOI 10.1038/nm1075
   De Falco E, 2004, BLOOD, V104, P3472, DOI 10.1182/blood-2003-12-4423
   Deryugina EI, 2006, CANCER METAST REV, V25, P9, DOI 10.1007/s10555-006-7886-9
   Fingleton B, 2006, FRONT BIOSCI-LANDMRK, V11, P479, DOI 10.2741/1811
   Gao DC, 2008, SCIENCE, V319, P195, DOI 10.1126/science.1150224
   Gordts SC, 2012, PLOS ONE, V7, DOI 10.1371/journal.pone.0046849
   Gupta K, 2008, CANCER TREAT REV, V34, P193, DOI 10.1016/j.ctrv.2007.12.001
   Kyoda Y, 2013, INT J CLIN ONCOL
   Lapidot T, 2002, EXP HEMATOL, V30, P973, DOI 10.1016/S0301-472X(02)00883-4
   Laschke MW, 2011, AM J PATHOL, V178, P442, DOI 10.1016/j.ajpath.2010.11.037
   Li CX, 2012, PLOS ONE, V7, DOI 10.1371/journal.pone.0032380
   Liang L, 2012, ONCOL REP, V28, P999, DOI 10.3892/or.2012.1874
   Massot A, 2013, CEREBROVASC DIS, V35, P81, DOI 10.1159/000346097
   Murayama T, 2002, EXP HEMATOL, V30, P967, DOI 10.1016/S0301-472X(02)00867-6
   Rookmaaker MB, 2002, BLOOD, V99, P1095, DOI 10.1182/blood.V99.3.1095
   Rundhaug JE, 2005, J CELL MOL MED, V9, P267, DOI 10.1111/j.1582-4934.2005.tb00355.x
   Sacco E, 2011, UROL INT, V86, P125, DOI 10.1159/000322724
   Schuh A, 2008, BASIC RES CARDIOL, V103, P69, DOI 10.1007/s00395-007-0685-9
   Shumiya T, 2010, CIRC J, V74, P1006, DOI 10.1253/circj.CJ-09-0584
   Thum T, 2007, CIRC RES, V100, P434, DOI 10.1161/01.RES.0000257912.78915.af
   Timmermans F, 2009, J CELL MOL MED, V13, P87, DOI 10.1111/j.1582-4934.2008.00598.x
   Tsuchiya K, 2010, INT J ONCOL, V36, P1379, DOI 10.3892/ijo_00000622
   Urbich C, 2005, J MOL CELL CARDIOL, V39, P733, DOI 10.1016/j.yjmcc.2005.07.003
   Uzzo RG, 2001, J UROLOGY, V166, P6, DOI 10.1016/S0022-5347(05)66066-1
   Walter DH, 2002, CIRCULATION, V105, P3017, DOI 10.1161/01.CIR.0000018166.84319.55
   Wang Hong-Yan, 2003, Ai Zheng, V22, P529
   Xu SJ, 2012, J CARDIOVASC PHARM, V59, P387, DOI 10.1097/FJC.0b013e3182440338
   Yamaguchi J, 2003, CIRCULATION, V107, P1322, DOI 10.1161/01.CIR.0000055313.77510.22
   Yu DC, 2010, BMC CANCER, V10, DOI 10.1186/1471-2407-10-435
   Yu DC, 2007, CLIN CANCER RES, V13, P3814, DOI 10.1158/1078-0432.CCR-06-2594
NR 34
TC 16
Z9 16
U1 0
U2 4
PU ELSEVIER FRANCE-EDITIONS SCIENTIFIQUES MEDICALES ELSEVIER
PI ISSY-LES-MOULINEAUX
PA 65 RUE CAMILLE DESMOULINS, CS50083, 92442 ISSY-LES-MOULINEAUX, FRANCE
SN 0753-3322
EI 1950-6007
J9 BIOMED PHARMACOTHER
JI Biomed. Pharmacother.
PD SEP
PY 2013
VL 67
IS 7
BP 643
EP 649
DI 10.1016/j.biopha.2013.06.009
PG 7
WC Medicine, Research & Experimental; Pharmacology & Pharmacy
WE Science Citation Index Expanded (SCI-EXPANDED)
SC Research & Experimental Medicine; Pharmacology & Pharmacy
GA 238SC
UT WOS:000325967400013
PM 23910158
DA 2022-05-02
ER

PT J
AU Huang, C
   Wang, YW
   Liu, SD
   Ding, GY
   Liu, WR
   Zhou, J
   Kuang, M
   Ji, Y
   Kondo, T
   Fan, J
AF Huang, Cheng
   Wang, Yuwei
   Liu, Shengdong
   Ding, Guangyu
   Liu, Weiren
   Zhou, Jian
   Kuang, Ming
   Ji, Yuan
   Kondo, Tadashi
   Fan, Jia
TI Quantitative Proteomic Analysis Identified Paraoxonase 1 as a Novel
   Serum Biomarker for Microvascular Invasion in Hepatocellular Carcinoma
SO JOURNAL OF PROTEOME RESEARCH
LA English
DT Article
DE hepatocellular carcinoma; paraoxonase 1; microvascular invasion
ID ARYLESTERASE ACTIVITIES; GENE POLYMORPHISMS; LIVER-TRANSPLANTATION;
   OXIDATIVE STRESS; CANCER; EXPRESSION; RESECTION; INFLAMMATION;
   RECURRENCE; FIBROSIS
AB This study aimed to identify serum biomarkers for microvascular invasion (MVI) in hepatocellular carcinoma (HCC). MVI is a histological sign of micrometastasis in the liver and is considered as one of the most powerful prognostic factors in HCC. The serum of HCC patients with different vascular invasion statuses was examined by iTRAQ-based proteomic profiling. The expression levels of 24 proteins were associated with the extent of vascular invasion in the pooled samples of 45 HCC cases. Western blot analyses in 90 HCC cases confirmed the correlation of the expression level of paraoxonase 1 (PON1) with the extent of vascular invasion. ELISA assays demonstrated the diagnostic utility of the PON1 level, with the area under curve values of 0.847 and 0.889 for the MVI and gross vascular invasion, respectively, relative to the patients without vascular invasion, in a cohort of 387 additional HCC cases. Immunohistochemistry revealed that PON1 expression in tumor cells was inversely correlated with the extent of vascular invasion in 200 additional HCC cases. In conclusion, using a proteomic approach, we found that serum PON1 was a novel diagnostic biomarker for MVI. The prognostic values of serum PON1 and its possible therapeutic applications are worth further investigation.
C1 [Huang, Cheng; Wang, Yuwei; Liu, Shengdong; Ding, Guangyu; Liu, Weiren; Zhou, Jian; Fan, Jia] Fudan Univ, Chinese Minist Educ, Key Lab Carcinogenesis & Canc Invas, Liver Canc Inst,Zhongshan Hosp, Shanghai 200433, Peoples R China.
   [Huang, Cheng; Wang, Yuwei; Liu, Shengdong; Ding, Guangyu; Liu, Weiren; Zhou, Jian; Fan, Jia] Fudan Univ, Chinese Minist Educ, Key Lab Carcinogenesis & Canc Invas, Shanghai Med Sch, Shanghai 200433, Peoples R China.
   [Kuang, Ming] Sun Yat Sen Univ, Affiliated Hosp 1, Dept Hepatobiliary Surg, Guangzhou 510275, Guangdong, Peoples R China.
   [Ji, Yuan] Fudan Univ, Zhongshan Hosp, Dept Pathol, Shanghai 200433, Peoples R China.
   [Kondo, Tadashi] Natl Canc Ctr, Res Inst, Div Pharmacoprote, Tokyo 104, Japan.
RP Kondo, T (corresponding author), Natl Canc Ctr, Res Inst, Div Pharmacoprote, Tokyo 104, Japan.
EM proteomebioinformatics@gmail.com; fan.jia@zs-hospital.sh.cn
RI Fan, Jia/C-6689-2017
OI Zhou, Jian/0000-0002-7650-7540
FU National Natural Science Foundation of ChinaNational Natural Science
   Foundation of China (NSFC) [30600605]; Major Program of NSFC [81030038];
   National Key Sci-Tech Project of China [2008ZX10002-019]
FX We thank the patients and clinicians at the Liver Cancer Institute and
   Zhongshan Hospital, Fudan University, for their contributions to this
   study. This work is financially supported by grants from the National
   Natural Science Foundation of China (No. 30600605), the Major Program of
   NSFC (No. 81030038), and the National Key Sci-Tech Project of China
   (2008ZX10002-019).
CR Akcay M N, 2003, Hepatogastroenterology, V50 Suppl 2, pccxxv
   Akcay M N, 2003, Hepatogastroenterology, V50 Suppl 2, pcclxxiii
   Arioz DT, 2009, EUR J GYNAECOL ONCOL, V30, P679
   Balci H, 2012, J CLIN LAB ANAL, V26, P155, DOI 10.1002/jcla.21503
   Bhattacharyya T, 2008, JAMA-J AM MED ASSOC, V299, P1265, DOI 10.1001/jama.299.11.1265
   Bobin-Dubigeon C, 2012, CLIN BIOCHEM, V45, P1503, DOI 10.1016/j.clinbiochem.2012.05.021
   Bouman HJ, 2011, NAT MED, V17, P110, DOI 10.1038/nm.2281
   Bruix J, 2009, LANCET, V373, P614, DOI 10.1016/S0140-6736(09)60381-0
   Camuzcuoglu H, 2009, GYNECOL ONCOL, V112, P481, DOI 10.1016/j.ygyno.2008.10.031
   Carmeliet P, 2011, NAT REV DRUG DISCOV, V10, P417, DOI 10.1038/nrd3455
   Cornella H., 2011, GASTROENTEROLOGY, V140, P1501
   Coussens LM, 2002, NATURE, V420, P860, DOI 10.1038/nature01322
   Dudek K, 2009, TRANSPL P, V41, P3135, DOI 10.1016/j.transproceed.2009.08.016
   Elkiran ET, 2007, BMC CANCER, V7, DOI 10.1186/1471-2407-7-48
   Ferre N, 2006, J HEPATOL, V45, P51, DOI 10.1016/j.jhep.2005.12.018
   Freeman RB, 2006, LIVER TRANSPLANT, V12, pS8, DOI 10.1002/lt.20936
   Gstaiger M, 2009, NAT REV GENET, V10, P617, DOI 10.1038/nrg2633
   Gupta N, 2011, PLOS ONE, V6, DOI 10.1371/journal.pone.0017805
   Jin GZ, 2011, J PROTEOME RES, V10, P3418, DOI 10.1021/pr200482t
   Kedage Vivekananda, 2010, Saudi J Gastroenterol, V16, P79, DOI 10.4103/1319-3767.61232
   Keskin M, 2009, INTERN MED J, V39, P243, DOI 10.1111/j.1445-5994.2009.01793.x
   Kordi-Tamandani DM, 2012, MOL BIOL REP, V39, P937, DOI 10.1007/s11033-011-0819-x
   Lim KC, 2011, ANN SURG, V254, P108, DOI 10.1097/SLA.0b013e31821ad884
   Llovet JM, 2008, NEW ENGL J MED, V359, P378, DOI 10.1056/NEJMoa0708857
   Marsillach J, 2009, BMC GASTROENTEROL, V9, DOI 10.1186/1471-230X-9-3
   Mazzaferro V, 2009, LANCET ONCOL, V10, P35, DOI 10.1016/S1470-2045(08)70284-5
   Minguez B, 2011, J HEPATOL, V55, P1325, DOI 10.1016/j.jhep.2011.02.034
   Parkin DM, 2005, CA-CANCER J CLIN, V55, P74, DOI 10.3322/canjclin.55.2.74
   Poon RTP, 2009, ANN SURG ONCOL, V16, P792, DOI 10.1245/s10434-009-0330-y
   Precourt LP, 2011, ATHEROSCLEROSIS, V214, P20, DOI 10.1016/j.atherosclerosis.2010.08.076
   Qin LX, 2004, J CANCER RES CLIN, V130, P497, DOI 10.1007/s00432-004-0572-9
   Roayaie S, 2002, ANN SURG, V235, P533, DOI 10.1097/00000658-200204000-00012
   Roayaie S, 2009, GASTROENTEROLOGY, V137, P850, DOI 10.1053/j.gastro.2009.06.003
   Sumie S, 2008, ANN SURG ONCOL, V15, P1375, DOI 10.1245/s10434-008-9846-9
   Wepf A, 2009, NAT METHODS, V6, P203, DOI [10.1038/NMETH.1302, 10.1038/nmeth.1302]
   Wheeler JG, 2004, LANCET, V363, P689, DOI 10.1016/S0140-6736(04)15642-0
   Ye QH, 2003, NAT MED, V9, P416, DOI 10.1038/nm843
   Yiu GK, 2001, AM J PATHOL, V159, P609, DOI 10.1016/S0002-9440(10)61732-4
   Zabirnyk O, 2010, CARCINOGENESIS, V31, P446, DOI 10.1093/carcin/bgp299
NR 39
TC 38
Z9 45
U1 4
U2 35
PU AMER CHEMICAL SOC
PI WASHINGTON
PA 1155 16TH ST, NW, WASHINGTON, DC 20036 USA
SN 1535-3893
EI 1535-3907
J9 J PROTEOME RES
JI J. Proteome Res.
PD APR
PY 2013
VL 12
IS 4
BP 1838
EP 1846
DI 10.1021/pr3011815
PG 9
WC Biochemical Research Methods
WE Science Citation Index Expanded (SCI-EXPANDED)
SC Biochemistry & Molecular Biology
GA 122ON
UT WOS:000317327500028
PM 23442176
DA 2022-05-02
ER

PT J
AU Gugenheim, J
   Bredt, LC
   Iannelli, A
   Decaens, T
   Roudot-Thoraval, F
   Meyer, C
   Francois-Durand
   Bernard, PH
   Boillot, O
   Sulpice, L
   Calmus, Y
   Hardwigsen, J
   Ducerf, C
   Pageaux, GP
   Dharancy, S
   Chazouilleres, O
   Cherqui, D
   Duvoux, C
   Hadni-Bresson, S
AF Gugenheim, Jean
   Bredt, Luis Cesar
   Iannelli, Antonio
   Decaens, Thomas
   Roudot-Thoraval, Francoise
   Meyer, Carole
   Francois-Durand
   Bernard, Pierre-Henri
   Boillot, Olivier
   Sulpice, Laurent
   Calmus, Yvon
   Hardwigsen, Jean
   Ducerf, Christian
   Pageaux, Georges-Philippe
   Dharancy, Sebastien
   Chazouilleres, Olivier
   Cherqui, Daniel
   Duvoux, Christophe
   Hadni-Bresson, Solange
TI Recurrence after Liver Transplantation for Hepatocellular Carcinoma
   According to Up-to-Seven Criteria
SO HEPATO-GASTROENTEROLOGY
LA English
DT Article
DE Transplantation; Up-to-seven; Criteria
ID EXPANDED CRITERIA; PREDICTING RECURRENCE; SELECTION CRITERIA;
   SURGICAL-TREATMENT; TUMOR SIZE; IMPACT; VALIDATION; REGISTRY;
   EXPERIENCE; RESECTION
AB Background/Aims: The Up7 criteria for HCC have recently emerged to identify potential candidates for OLT. The aim of this study was assessing the validity of the Up7 criteria according to the pathological analysis of the explanted livers. Methodology: For recurrence risk calculation the 669 HCC transplanted patients were classified according to both the pathological Milan and Up7 criteria. In order to identify potential predictors of recurrence, selected biological tumor markers and morphological features were then tested by Cox regression. Results: The 5-year HCC recurrence rate for the "Milan out/Up7 in" subgroup (n=87), was significantly higher than patients meeting Milan criteria (n=299), 15.8% vs. 9.4% (p 00290). For patients within the Up7 criteria (n=383), only pre-OLT AFP level>1000 ng/ml and microvascular invasion were significant predictors for recurrence, and for those beyond the Up7 criteria (n=286), pre-OLT AFP level>1000 ng/ml, poor differentiation grade and microvascular invasion remained significant. Conclusions: Compared to the current Milan staging system, HCC patients within the pathological Up7 criteria were associated with a higher, but acceptable risk of recurrence after OLT, and along with tumor burden, others parameters can potentially be used for further refinement of HCC staging, such as AFP levels and microvascular invasion.
   We conducted this present work in France to assess on a multicentric series of patients transplanted for HCC the validity of the up-to-seven criteria based on the pathological analysis of the explanted livers, in order to encourage future larger randomized trials,
C1 [Gugenheim, Jean; Bredt, Luis Cesar; Iannelli, Antonio] Hop Archet II, Serv Chirurg Digest, Ctr Transplantat Hepat, F-06202 Nice 3, France.
   [Decaens, Thomas; Duvoux, Christophe] Hop Henri Mondor, AP HP, Serv Hepatol & Gastroenterol, F-94010 Creteil, France.
   [Roudot-Thoraval, Francoise] Hop Henri Mondor, AP HP, Dept Sante Publ, F-94010 Creteil, France.
   [Cherqui, Daniel] Hop Henri Mondor, AP HP, Serv Chirurg Gen & Digest, F-94010 Creteil, France.
   [Meyer, Carole] Hop Hautefeuille, Transplantat Serv, Strasbourg, France.
   [Francois-Durand] Hop Beaujon, Serv Hepatol, Paris, France.
   [Bernard, Pierre-Henri] Hop Pellegrin, Serv Hepatol & Gastroenterol, F-33076 Bordeaux, France.
   [Boillot, Olivier] Hop Croix Rousse, Dept Chirurg Gen Digest & Transplantat Hepat, F-69317 Lyon, France.
   [Ducerf, Christian] Hop Croix Rousse, Serv Chirurg Digest, F-69317 Lyon, France.
   [Sulpice, Laurent] Hop Pontchaillou, Dept Chirurg Viscerale, Rennes, France.
   [Calmus, Yvon] Hop Cochin, AP HP, Serv Chirurg Digest, F-75674 Paris, France.
   [Hardwigsen, Jean] Hop Conception, Serv Chirurg Digest, Marseille, France.
   [Pageaux, Georges-Philippe] Hop St Eloi, Federat Medicochirurg Malad Appareil Digestif, Montpellier, France.
   [Dharancy, Sebastien] Hop Claude Huriez, Serv Hepatol & Gastroenterol, Lille, France.
   [Chazouilleres, Olivier] Hop St Antoine, AP HP, Serv Hepatol, F-75571 Paris, France.
   [Hadni-Bresson, Solange] Hop Jean Minjoz, Serv Hepatol, F-25030 Besancon, France.
RP Bredt, LC (corresponding author), Hop Archet II, Serv Chirurg Digest, Ctr Transplantat Hepat, 151 Route St Antoine de Ginestiere,BP 3079, F-06202 Nice 3, France.
EM lcbredt@gmail.com
RI Dharancy, Sebastien/M-4357-2018; Sulpice, Laurent/AAA-3881-2019;
   Cherqui, Daniel/T-6831-2018; Decaens, Thomas/L-9483-2013
OI Dharancy, Sebastien/0000-0002-8262-5607; Sulpice,
   Laurent/0000-0002-8817-1685; Decaens, Thomas/0000-0003-0928-0048;
   GUGENHEIM, Jean/0000-0002-2624-3014; Durand,
   Francois/0000-0002-0357-1090; Iannelli, Antonio/0000-0002-1611-071X
CR American Liver Tumor Study Group, 1998, RAND PROSP MULT TRIA
   Bedossa P, 1996, HEPATOLOGY, V24, P289, DOI 10.1002/hep.510240201
   BISMUTH H, 1993, ANN SURG, V218, P145, DOI 10.1097/00000658-199308000-00005
   Bruix J, 2005, HEPATOLOGY, V42, P1208, DOI 10.1002/hep.20933
   Cescon M, 2010, J TRANSPLANT, V2010, DOI 10.1155/2010/904152
   D'Amico F, 2009, LIVER TRANSPLANT, V15, P1278, DOI 10.1002/lt.21842
   De Carlis L, 2003, J AM COLL SURGEONS, V196, P887, DOI 10.1016/S1072-7515(03)00140-6
   Decaens T, 2006, LIVER TRANSPLANT, V12, P1761, DOI 10.1002/lt.20884
   Duffy JP, 2007, ANN SURG, V246, P502, DOI 10.1097/SLA.0b013e318148c704
   EDMONDSON HA, 1954, CANCER-AM CANCER SOC, V7, P462, DOI 10.1002/1097-0142(195405)7:3<462::AID-CNCR2820070308>3.0.CO;2-E
   Hemming AW, 2001, ANN SURG, V233, P652, DOI 10.1097/00000658-200105000-00009
   Herrero JI, 2008, LIVER TRANSPLANT, V14, P272, DOI 10.1002/lt.21368
   Ho MC, 2004, TRANSPL P, V36, P2291, DOI 10.1016/j.transproceed.2004.08.098
   Iwatsuki S, 2000, J AM COLL SURGEONS, V191, P389, DOI 10.1016/S1072-7515(00)00688-8
   Jonas S, 2001, HEPATOLOGY, V33, P1080, DOI 10.1053/jhep.2001.23561
   Kew MC, 1998, SLEISENGER FORDTRANS, V1, P1364
   Klintmalm GB, 1998, ANN SURG, V228, P479, DOI 10.1097/00000658-199810000-00005
   Leung JY, 2004, LIVER TRANSPLANT, V10, P1343, DOI 10.1002/lt.20311
   Llovet JM, 2003, LANCET, V362, P1907, DOI 10.1016/S0140-6736(03)14964-1
   Llovet JM, 1999, HEPATOLOGY, V30, P1434, DOI 10.1002/hep.510300629
   Marelli L, 2008, ANN SURG ONCOL, V15, P3503, DOI 10.1245/s10434-008-0128-3
   Marsh JW, 1997, HEPATOLOGY, V26, P444, DOI 10.1002/hep.510260227
   Marsh JW, 2003, LIVER TRANSPLANT, V9, P693, DOI 10.1053/jlts.2003.50086
   Mazzaferro V, 1996, NEW ENGL J MED, V334, P693, DOI 10.1056/NEJM199603143341104
   Mazzaferro V, 2009, LANCET ONCOL, V10, P35, DOI 10.1016/S1470-2045(08)70284-5
   Onaca N, 2007, LIVER TRANSPLANT, V13, P391, DOI 10.1002/lt.21095
   Parkin DM, 2001, INT J CANCER, V94, P153, DOI 10.1002/ijc.1440
   Partitt JR, 2007, LIVER TRANSPLANT, V13, P543, DOI 10.1002/lt.21078
   Peduzzi P, 1995, J CLIN EPIDEMIOL, V48, P1503, DOI 10.1016/0895-4356(95)00048-8
   PUGH RNH, 1973, BRIT J SURG, V60, P646, DOI 10.1002/bjs.1800600817
   Ravaioli M, 2008, AM J TRANSPLANT, V8, P2547, DOI 10.1111/j.1600-6143.2008.02409.x
   Ravaioli M, 2004, LIVER TRANSPLANT, V10, P1195, DOI 10.1002/lt.20239
   Roayaie S, 2004, LIVER TRANSPLANT, V10, P534, DOI 10.1002/lt.20128
   Shetty K, 2004, LIVER TRANSPLANT, V10, P911, DOI 10.1002/lt.20140
   Silva M, 2008, LIVER TRANSPLANT, V14, P1449, DOI 10.1002/lt.21576
   Soejima Y, 2007, TRANSPLANTATION, V83, P893, DOI 10.1097/01.tp.0000259015.46798.ec
   Tamura S, 2001, ARCH SURG-CHICAGO, V136, P25, DOI 10.1001/archsurg.136.1.25
   Todo S, 2004, ANN SURG, V240, P451, DOI 10.1097/01.sla.0000137129.98894.42
   Toso C, 2009, HEPATOLOGY, V49, P832, DOI 10.1002/hep.22693
   Vibert E, 2010, AM J TRANSPLANT, V10, P129, DOI 10.1111/j.1600-6143.2009.02750.x
   Yao FY, 2007, AM J TRANSPLANT, V7, P2587, DOI 10.1111/j.1600-6143.2007.01965.x
   Yao FY, 2001, HEPATOLOGY, V33, P1394, DOI 10.1053/jhep.2001.24563
   Zavaglia C, 2005, AM J GASTROENTEROL, V100, P2708, DOI 10.1111/j.1572-0241.2005.00289.x
NR 43
TC 8
Z9 8
U1 0
U2 2
PU H G E UPDATE MEDICAL PUBLISHING S A
PI ATHENS
PA PO BOX 17257, ATHENS GR-10024, GREECE
SN 0172-6390
J9 HEPATO-GASTROENTEROL
JI Hepato-Gastroenterol.
PD JUN
PY 2013
VL 60
IS 124
BP 799
EP 806
DI 10.5754/hge12997
PG 8
WC Gastroenterology & Hepatology; Surgery
WE Science Citation Index Expanded (SCI-EXPANDED)
SC Gastroenterology & Hepatology; Surgery
GA 168XH
UT WOS:000320740700033
PM 23742832
DA 2022-05-02
ER

PT J
AU Shindoh, J
   Hasegawa, K
   Inoue, Y
   Ishizawa, T
   Nagata, R
   Aoki, T
   Sakamoto, Y
   Sugawara, Y
   Makuuchi, M
   Kokudo, N
AF Shindoh, Junichi
   Hasegawa, Kiyoshi
   Inoue, Yosuke
   Ishizawa, Takeaki
   Nagata, Rihito
   Aoki, Taku
   Sakamoto, Yoshihiro
   Sugawara, Yasuhiko
   Makuuchi, Masatoshi
   Kokudo, Norihiro
TI Risk factors of post-operative recurrence and adequate surgical approach
   to improve long-term outcomes of hepatocellular carcinoma
SO HPB
LA English
DT Article
ID ANATOMIC RESECTION; INTRAHEPATIC RECURRENCE; MICROVASCULAR INVASION;
   NONANATOMIC RESECTION; PREDICTIVE FACTORS; CHRONIC HEPATITIS; LIVER
   RESECTION; HEPATECTOMY; SURVIVAL; SUBSEGMENTECTOMY
AB Introduction A high recurrence rate of hepatocellular carcinoma (HCC) remains a significant concern. The risk factors for recurrence were analysed and the optimal surgical approaches were investigated.
   Methods The subjects comprised 280 consecutive patients with primary solitary HCC measuring =5?cm in diameter, who underwent curative resections. Multivariate analysis was conducted to identify the risk factors for post-operative recurrence, and the clinical significance of an anatomic resection was evaluated.
   Results Multivariate analysis identified HCV infection, a des-gamma-carboxyprothrombin level >100?mAU/ml, underlying cirrhosis, the presence of microvascular invasion, the presence of micrometastases and non-anatomic resection as being significant risk factors for post-operative recurrence. The 5-year recurrence rate was 56.7% in the anatomic resection (AR) group and 74.7% in the non-AR group. The 5-year survival rate was 82.2% in the AR group and 71.9% in the non-AR group. Local recurrence within the same segment was observed in 25% of the patients of the non-AR group. The prognostic superiority of AR was confirmed only in patients with histopathological evidence of microvascular invasion and/or micrometastases, and in patients having a solitary HCC measuring 2 to 5?cm in diameter.
   Conclusions Anatomic resection may decrease local recurrence and improve the surgical outcomes in solitary HCC measuring 2 to 5?cm in diameter.
C1 [Kokudo, Norihiro] Univ Tokyo, Dept Surg, Grad Sch Med, Hepatobiliary Pancreat Surg Div,Bunkyo Ku, Tokyo 1138655, Japan.
   [Makuuchi, Masatoshi] Japan Red Cross Med Ctr, Dept Hepatobiliary Pancreat Surg, Tokyo, Japan.
RP Kokudo, N (corresponding author), Univ Tokyo, Dept Surg, Grad Sch Med, Hepatobiliary Pancreat Surg Div,Bunkyo Ku, 7-3-1 Hongo, Tokyo 1138655, Japan.
EM kokudo-2su@h.u-tokyo.ac.jp
CR ARII S, 1992, CANCER, V69, P913, DOI 10.1002/1097-0142(19920215)69:4<913::AID-CNCR2820690413>3.0.CO;2-T
   BELGHITI J, 1991, ANN SURG, V214, P114, DOI 10.1097/00000658-199108000-00004
   Cha C, 2003, J AM COLL SURGEONS, V197, P753, DOI 10.1016/j.jamcollsurg.2003.07.003
   DESMET VJ, 1994, HEPATOLOGY, V19, P1513, DOI 10.1002/hep.1840190629
   Eguchi S, 2008, SURGERY, V143, P469, DOI 10.1016/j.surg.2007.12.003
   Grazi GL, 2001, ANN SURG, V234, P71, DOI 10.1097/00000658-200107000-00011
   Hasegawa K, 2005, ANN SURG, V242, P252, DOI 10.1097/01.sla.0000171307.37401.db
   IKEDA K, 1993, CANCER, V71, P19, DOI 10.1002/1097-0142(19930101)71:1<19::AID-CNCR2820710105>3.0.CO;2-I
   Imamurai H, 1999, BRIT J SURG, V86, P1032, DOI 10.1046/j.1365-2168.1999.01185.x
   KAKAZU T, 1993, HEPATO-GASTROENTEROL, V40, P337
   Kamiyama T, 2010, J SURG ONCOL, V101, P54, DOI 10.1002/jso.21414
   Ko S, 1996, ANN SURG, V224, P591, DOI 10.1097/00000658-199611000-00001
   Liver Cancer Study Group of Japan, 2008, GEN RUL CLIN PATH ST
   Llovet JM, 2003, LANCET, V362, P1907, DOI 10.1016/S0140-6736(03)14964-1
   MAKUUCHI M, 1993, SEMIN SURG ONCOL, V9, P298, DOI 10.1002/ssu.2980090404
   MAKUUCHI M, 1985, SURG GYNECOL OBSTET, V161, P346
   Nagano Y, 2008, WORLD J SURG, V32, P2218, DOI 10.1007/s00268-008-9585-x
   NAGASUE N, 1993, GASTROENTEROLOGY, V105, P488, DOI 10.1016/0016-5085(93)90724-Q
   Nakajima Y, 2001, J AM COLL SURGEONS, V192, P339, DOI 10.1016/S1072-7515(00)00789-4
   NAKASHIMA T, 1986, SEMIN LIVER DIS, V6, P259, DOI 10.1055/s-2008-1040608
   Poon RTP, 2000, ANN SURG, V232, P10, DOI 10.1097/00000658-200007000-00003
   Poon RTP, 2002, ANN SURG, V235, P373, DOI 10.1097/00000658-200203000-00009
   Rahbari NN, 2011, ANN SURG, V253, P453, DOI 10.1097/SLA.0b013e31820d944f
   Sumie S, 2008, ANN SURG ONCOL, V15, P1375, DOI 10.1245/s10434-008-9846-9
   TAKAYAMA T, 1991, SURGERY, V109, P226
   Takayama T, 1998, HEPATOLOGY, V28, P1241, DOI 10.1002/hep.510280511
   Takenaka K, 1996, ARCH SURG-CHICAGO, V131, P71
   Tanaka S, 2009, J AM COLL SURGEONS, V208, P368, DOI 10.1016/j.jamcollsurg.2008.10.031
   Tsai TJ, 2000, SURGERY, V127, P603, DOI 10.1067/msy.2000.105498
   Ueno S, 2008, J HEPATO-BILIARY-PAN, V15, P493, DOI 10.1007/s00534-007-1312-8
   Wakai T, 2007, ANN SURG ONCOL, V14, P1356, DOI 10.1245/s10434-006-9318-z
   Yamamoto J, 1996, BRIT J SURG, V83, P1219
   Yamamoto M, 2001, SURGERY, V130, P443, DOI 10.1067/msy.2001.116406
   Zhou YM, 2011, LANGENBECK ARCH SURG, V396, P1109, DOI 10.1007/s00423-011-0784-9
NR 34
TC 74
Z9 82
U1 0
U2 7
PU WILEY-BLACKWELL
PI HOBOKEN
PA 111 RIVER ST, HOBOKEN 07030-5774, NJ USA
SN 1365-182X
J9 HPB
JI HPB
PD JAN
PY 2013
VL 15
IS 1
BP 31
EP 39
DI 10.1111/j.1477-2574.2012.00552.x
PG 9
WC Gastroenterology & Hepatology; Surgery
WE Science Citation Index Expanded (SCI-EXPANDED)
SC Gastroenterology & Hepatology; Surgery
GA 053CK
UT WOS:000312247300005
PM 23216777
OA Green Published, Bronze
DA 2022-05-02
ER

PT J
AU Kim, PTW
   Jang, JH
   Atenafu, EG
   Fischer, S
   Greig, PD
   McGilvray, ID
   Wei, AC
   Gallinger, S
   Cleary, SP
AF Kim, P. T. W.
   Jang, J. -H.
   Atenafu, E. G.
   Fischer, S.
   Greig, P. D.
   McGilvray, I. D.
   Wei, A. C.
   Gallinger, S.
   Cleary, S. P.
TI Outcomes after hepatic resection and subsequent multimodal treatment of
   recurrence for multifocal hepatocellular carcinoma
SO BRITISH JOURNAL OF SURGERY
LA English
DT Article
ID RADIOFREQUENCY ABLATION; CHEMOEMBOLIZATION; PROGNOSIS; CANCER
AB Background: The role of liver resection in patients with multifocal hepatocellular carcinoma (HCC) with well preserved liver function is controversial. This study was conducted to evaluate the outcomes of such patients.
   Methods: This was a retrospective analysis of patients who underwent liver resection for multifocal HCC between 1992 and 2011. Postoperative outcomes, survival and predictors of outcomes were analysed.
   Results: Of 46 patients who underwent hepatic resection for multifocal HCC, 38 had Barcelona Clinic Liver Cancer stage B disease. Major hepatectomy was performed in 27 patients, and major complications occurred in nine (20 per cent). The 90-day postoperative mortality rate was 7 per cent. Overall 1-, 2-, 3- and 5-year survival rates were 78, 64, 59 and 53 per cent respectively (median 70 months), whereas corresponding recurrence-free survival rates were 53, 32, 30 and 27 per cent (median 14 months). Recurrence developed in 28 (61 per cent) of the 46 patients, affecting the liver only in 22. Three-quarters of patients with recurrence underwent further therapy. Major hepatectomy (hazard ratio (HR) 0.37, 95 per cent confidence interval 0.14 to 0.95; P = 0.038), microvascular (HR 3.44, 1.35 to 8.74; P = 0.009) and macrovascular (HR 2.68, 1.11 to 6.43; P = 0.028) invasion, and cirrhosis (HR 3.15, 1.12 to 8.86; P = 0.029) were associated with overall survival. Microvascular invasion (HR 2.81, 1.06 to 7.40; P = 0.037), cirrhosis (HR 3.12, 1.41 to 6.88; P < 0.001) and bilobar disease (HR 2.93, 1.09 to 7.88; P = 0.033) were associated with recurrence-free survival.
   Conclusion: In selected patients with multifocal HCC and well preserved liver function, long-term survival is possible after liver resection and subsequent aggressive treatment of recurrence.
C1 [Kim, P. T. W.; Jang, J. -H.; Greig, P. D.; McGilvray, I. D.; Wei, A. C.; Gallinger, S.; Cleary, S. P.] Univ Toronto, Dept Surg, Princess Margaret Canc Ctr, Toronto, ON, Canada.
   [Atenafu, E. G.] Princess Margaret Canc Ctr, Dept Biostat, Toronto, ON, Canada.
   [Fischer, S.] Univ Toronto, Dept Lab Med & Pathobiol, Toronto, ON, Canada.
RP Cleary, SP (corresponding author), Toronto Gen Hosp, Dept Surg, 200 Elizabeth St, Toronto, ON M5G 2C4, Canada.
EM sean.cleary@uhn.ca
RI Atenafu, Eshetu G./H-7520-2019; Gallinger, Steven/E-4575-2013
OI Atenafu, Eshetu G./0000-0002-4613-3680; McGilvray,
   Ian/0000-0003-4649-546X; Cleary, Sean/0000-0002-5274-9983; Wei, Alice
   Chia-Chi/0000-0002-2505-959X
CR Bedossa P, 1996, HEPATOLOGY, V24, P289, DOI 10.1002/hep.510240201
   Bruix J, 2011, HEPATOLOGY, V53, P1020, DOI 10.1002/hep.24199
   Cheung TT, 2010, WORLD J GASTROENTERO, V16, P3056, DOI 10.3748/wjg.v16.i24.3056
   Choi D, 2007, ANN SURG ONCOL, V14, P3510, DOI 10.1245/s10434-007-9492-7
   Dindo D, 2004, ANN SURG, V240, P205, DOI 10.1097/01.sla.0000133083.54934.ae
   DuBay D, 2011, ANN SURG, V253, P166, DOI 10.1097/SLA.0b013e31820508f1
   Ferlay J, 2010, INT J CANCER, V127, P2893, DOI 10.1002/ijc.25516
   Forner A, 2012, LANCET, V379, P1245, DOI 10.1016/S0140-6736(11)61347-0
   Ikai I, 2007, HEPATOL RES, V37, P676, DOI 10.1111/j.1872-034X.2007.00119.x
   Ishizawa T, 2008, GASTROENTEROLOGY, V134, P1908, DOI 10.1053/j.gastro.2008.02.091
   Liu CL, 2003, ARCH SURG-CHICAGO, V138, P100, DOI 10.1001/archsurg.138.1.100
   Llovet JM, 2003, HEPATOLOGY, V37, P429, DOI 10.1053/jhep.2003.50047
   Llovet JM, 2002, LANCET, V359, P1734, DOI 10.1016/S0140-6736(02)08649-X
   Lo CM, 2002, HEPATOLOGY, V35, P1164, DOI 10.1053/jhep.2002.33156
   Mazzaferro V, 1996, NEW ENGL J MED, V334, P693, DOI 10.1056/NEJM199603143341104
   Molinari M, 2006, CLIN ONCOL-UK, V18, P684, DOI 10.1016/j.clon.2006.07.012
   PEPE MS, 1993, STAT MED, V12, P737, DOI 10.1002/sim.4780120803
   Pons Fernando, 2005, HPB (Oxford), V7, P35, DOI 10.1080/13651820410024058
   Rahbari NN, 2011, SURGERY, V149, P713, DOI 10.1016/j.surg.2010.10.001
   Ramacciato G, 2010, AM SURGEON, V76, P1189
   Raut CP, 2005, ANN SURG ONCOL, V12, P616, DOI 10.1245/ASO.2005.06.011
   Shah SA, 2007, J GASTROINTEST SURG, V11, P589, DOI 10.1007/s11605-007-0154-7
   Vauthey JN, 2002, J CLIN ONCOL, V20, P1527, DOI 10.1200/JCO.20.6.1527
   Wu CC, 2005, BRIT J SURG, V92, P348, DOI 10.1002/bjs.4838
NR 24
TC 22
Z9 23
U1 0
U2 3
PU WILEY
PI HOBOKEN
PA 111 RIVER ST, HOBOKEN 07030-5774, NJ USA
SN 0007-1323
EI 1365-2168
J9 BRIT J SURG
JI Br. J. Surg.
PD OCT
PY 2013
VL 100
IS 11
BP 1516
EP 1522
DI 10.1002/bjs.9263
PG 7
WC Surgery
WE Science Citation Index Expanded (SCI-EXPANDED)
SC Surgery
GA 211EE
UT WOS:000323886900021
PM 24037575
DA 2022-05-02
ER

PT J
AU Ziol, M
   Sutton, A
   Calderaro, J
   Barget, N
   Aout, M
   Leroy, V
   Blanc, JF
   Sturm, N
   Bioulac-Sage, P
   Nahon, P
   Nault, JC
   Charnaux, N
   N'Kontchou, G
   Trinchet, JC
   Delehedde, M
   Seror, O
   Beaugrand, M
   Vicaut, E
   Ganne-Carrie, N
AF Ziol, Marianne
   Sutton, Angela
   Calderaro, Julien
   Barget, Nathalie
   Aout, Mounir
   Leroy, Vincent
   Blanc, Jean-Frederic
   Sturm, Nathalie
   Bioulac-Sage, Paulette
   Nahon, Pierre
   Nault, Jean-Charles
   Charnaux, Nathalie
   N'Kontchou, Gisele
   Trinchet, Jean-Claude
   Delehedde, Maryse
   Seror, Olivier
   Beaugrand, Michel
   Vicaut, Eric
   Ganne-Carrie, Nathalie
TI ESM-1 expression in stromal cells is predictive of recurrence after
   radiofrequency ablation in early hepatocellular carcinoma
SO JOURNAL OF HEPATOLOGY
LA English
DT Article
DE Tissue biomarkers; ESM-1; Endocan; Immunohistochemistry; Liver biopsy;
   Microvascular invasion; Early hepatocellular carcinoma; Radiofrequency
   ablation
ID ENDOCAN EXPRESSION; KERATIN 19; SURVIVAL; RESECTION; TUMORS; LIVER;
   EPCAM; GENE; LUNG
AB Background & Aims: The prognosis of hepatocellular carcinoma (HCC) treated by radiofrequency ablation (RFA) is mainly linked to tumor recurrence. So far, no tissue biomarker of recurrence has been validated in biopsy samples. We aimed at investigating the prognostic value of tissue biomarkers in HCC biopsy samples of patients treated with RFA.
   Methods: All consecutive naive patients from 3 university hospitals, with compensated cirrhosis, early-stage (BCLC 0/A) uninodular HCC treated with RFA, and available tumor biopsy, were included. Edmondson's grade, and the expression of cytokeratin 19, glutamine synthase, beta-catenin, epithelial cell adhesion molecule (EpCAM), and endothelial cell-specific molecule 1 (ESM-1) were assessed. Main clinical end points were overall and early recurrence. Statistical analyses were performed using Kaplan Meier, Log-rank test, and Cox models.
   Results: 150 patients were included. Recurrence, death or liver transplantation occurred in 85, 51, and 12 patients, respectively. Median follow-up was 27 months. ESM-1 expression by HCC stromal endothelial cells was observed in 58 patients (40%) and was associated with higher serum AFP levels, larger tumor, and more frequent expression of EpCAM and surrogate markers of activation of the Wnt-beta-catenin pathway. The 2 independent predictive factors of overall recurrence were serum AFP (HR 1.11 [1.002; 1.22], p = 0.045) and ESM-1 expression (HR 1.56 [1.004; 2.43], p = 0.048). ESM-1 expression was also an independent predictive factor of early recurrence (HR 1.81 [1.02; 3.21], p = 0.042).
   Conclusions: ESM-1 expression by stromal endothelial cells, in tumor biopsy samples, has an independent predictive value of early recurrence after RFA. (C) 2013 European Association for the Study of the Liver. Published by Elsevier B.V. All rights reserved.
C1 [Ziol, Marianne] Hop Jean Verdier, Grp Hosp Paris Seine St Denis, AP HP, Serv Anat Pathol, F-93143 Bondy, France.
   [Ziol, Marianne; Nahon, Pierre; Trinchet, Jean-Claude; Seror, Olivier; Beaugrand, Michel; Ganne-Carrie, Nathalie] Univ Paris 13, Sorbonne Paris Cite, UFR SMBH, F-93000 Bobigny, France.
   [Sutton, Angela; Charnaux, Nathalie] Hop Jean Verdier, AP HP, Biochim Lab, F-93143 Bondy, France.
   [Sutton, Angela; Charnaux, Nathalie] Univ Paris 13, Sorbonne Paris Cite, UFR SMBH, INSERM Bioingn Cardiovasc U698, F-93000 Bobigny, France.
   [Calderaro, Julien] Grp Hosp Henri Mondor, APHP, Dept Pathol, F-94010 Creteil, France.
   [Barget, Nathalie] Hop Jean Verdier, Grp Hosp Paris Seine St Denis, AP HP, Ctr Ressources Biol, F-93143 Bondy, France.
   [Aout, Mounir; Vicaut, Eric] Hop Lariboisiere, AP HP, Unite Rech Clin, F-75010 Paris, France.
   [Aout, Mounir; Vicaut, Eric] Univ Paris 07, F-75221 Paris 05, France.
   [Leroy, Vincent] CHU La Tronche, Serv Hepatogastroenterol, Grenoble, France.
   [Blanc, Jean-Frederic] Hop St Andre, Serv Hepatogastroenterol, F-33000 Bordeaux, France.
   [Sturm, Nathalie] CHU La Tronche, Lab Anat & Cytol Pathol, Grenoble, France.
   [Bioulac-Sage, Paulette] Hop St Andre, Lab Anat & Cytol Pathol, F-33000 Bordeaux, France.
   [Nahon, Pierre; N'Kontchou, Gisele; Trinchet, Jean-Claude; Beaugrand, Michel; Ganne-Carrie, Nathalie] Hop Jean Verdier, Grp Hosp Paris Seine St Denis, AP HP, Serv Hepatol, F-93143 Bondy, France.
   [Trinchet, Jean-Claude] IUH, INSERM, UMR Genom Fonct Tumeurs Solides 674, F-75010 Paris, France.
   [Nault, Jean-Charles] Univ Paris 05, Labex Immunooncol, Sorbonne Paris Cite, Fac Med, Paris, France.
   [Delehedde, Maryse] Inst Pasteur, Lunginnov, F-59000 Lille, France.
   [Seror, Olivier] Hop Jean Verdier, Grp Hosp Paris Seine St Denis, AP HP, Dept Imagerie, F-93143 Bondy, France.
RP Ganne-Carrie, N (corresponding author), Univ Paris 13, Hop Jean Verdier, AP HP, Serv Hepatogastroenterol, F-93140 Bobigny, France.
EM nathalie.ganne@jvr.aphp.fr
RI Sutton, Angela/AAG-5169-2021; Nahon, Pierre/AAM-9896-2021; Ziol,
   Marianne/AAC-5801-2019
OI Ziol, Marianne/0000-0001-5117-4842; CHARNAUX,
   NATHALIE/0000-0001-8254-2601; Nahon, Pierre/0000-0003-2489-0768;
   Ganne-Carrie, Nathalie/0000-0002-7351-5027; Seror,
   Olivier/0000-0001-6680-8991; SUTTON, Angela/0000-0002-8415-0107; nault,
   jean charles/0000-0002-4875-9353
FU Societe Nationale Francaise de Gastro-Enterologie (SNFGE)
FX Societe Nationale Francaise de Gastro-Enterologie (SNFGE).
CR Almog N, 2009, CANCER RES, V69, P836, DOI 10.1158/0008-5472.CAN-08-2590
   Bae JS, 2012, ONCOL LETT, V4, P213, DOI 10.3892/ol.2012.731
   Bechard D, 2001, J BIOL CHEM, V276, P48341, DOI 10.1074/jbc.M108395200
   Boyault S, 2007, HEPATOLOGY, V45, P42, DOI 10.1002/hep.21467
   Chen LY, 2010, J INT MED RES, V38, P498, DOI 10.1177/147323001003800213
   Cho YK, 2011, J GASTROEN HEPATOL, V26, P1354, DOI 10.1111/j.1440-1746.2011.06812.x
   Dal Bello B, 2010, CLIN CANCER RES, V16, P2157, DOI 10.1158/1078-0432.CCR-09-1978
   Durnez A, 2006, HISTOPATHOLOGY, V49, P138, DOI 10.1111/j.1365-2559.2006.02468.x
   EDMONDSON HA, 1954, CANCER-AM CANCER SOC, V7, P462, DOI 10.1002/1097-0142(195405)7:3<462::AID-CNCR2820070308>3.0.CO;2-E
   Grigoriu BD, 2006, CLIN CANCER RES, V12, P4575, DOI 10.1158/1078-0432.CCR-06-0185
   Huang GW, 2009, DIGEST DIS SCI, V54, P389, DOI 10.1007/s10620-008-0346-3
   Imamura H, 2003, J HEPATOL, V38, P200, DOI 10.1016/S0168-8278(02)00360-4
   Ishizawa T, 2008, GASTROENTEROLOGY, V134, P1908, DOI 10.1053/j.gastro.2008.02.091
   Ji JF, 2009, NEW ENGL J MED, V361, P1437, DOI 10.1056/NEJMoa0901282
   Kim H, 2011, HEPATOLOGY, V54, P1707, DOI 10.1002/hep.24559
   Kumada T, 1997, HEPATOLOGY, V25, P87, DOI 10.1002/hep.510250116
   Lassalle P, 1996, J BIOL CHEM, V271, P20458, DOI 10.1074/jbc.271.34.20458
   Leroy X, 2010, HISTOPATHOLOGY, V56, P180, DOI 10.1111/j.1365-2559.2009.03458.x
   Llovet JM, 1999, HEPATOLOGY, V30, P1434, DOI 10.1002/hep.510300629
   Roayaie S, 2009, GASTROENTEROLOGY, V137, P850, DOI 10.1053/j.gastro.2009.06.003
   Scherpereel A, 2003, CANCER RES, V63, P6084
   Trinchet JC, 2011, HEPATOLOGY, V54, P1987, DOI 10.1002/hep.24545
   Tsuchiya K, 2011, ONCOLOGY-BASEL, V80, P278, DOI 10.1159/000328448
   van Malenstein H, 2012, HEPATOL RES, V42, P990, DOI 10.1111/j.1872-034X.2012.01010.x
   Villanueva Augusto, 2011, Gastroenterology, V141, P1943, DOI 10.1053/j.gastro.2011.09.027
   Villanueva A, 2011, GASTROENTEROLOGY, V140, P1501, DOI 10.1053/j.gastro.2011.02.006
   Yamashita T, 2008, CANCER RES, V68, P1451, DOI 10.1158/0008-5472.CAN-07-6013
   Yamashita T, 2009, GASTROENTEROLOGY, V136, P1012, DOI 10.1053/j.gastro.2008.12.004
NR 28
TC 31
Z9 31
U1 0
U2 12
PU ELSEVIER
PI AMSTERDAM
PA RADARWEG 29, 1043 NX AMSTERDAM, NETHERLANDS
SN 0168-8278
EI 1600-0641
J9 J HEPATOL
JI J. Hepatol.
PD DEC
PY 2013
VL 59
IS 6
BP 1264
EP 1270
DI 10.1016/j.jhep.2013.07.030
PG 7
WC Gastroenterology & Hepatology
WE Science Citation Index Expanded (SCI-EXPANDED)
SC Gastroenterology & Hepatology
GA 254CV
UT WOS:000327141800017
PM 23928407
DA 2022-05-02
ER

PT J
AU Kim, JM
   Kwon, CHD
   Joh, JW
   Park, JB
   Ko, JS
   Lee, JH
   Kim, SJ
   Park, CK
AF Kim, Jong Man
   Kwon, Choon Hyuck David
   Joh, Jae-Won
   Park, Jae Berm
   Ko, Justin Sangwook
   Lee, Joon Hyeok
   Kim, Sung Joo
   Park, Cheol-Keun
TI The effect of alkaline phosphatase and intrahepatic metastases in large
   hepatocellular carcinoma
SO WORLD JOURNAL OF SURGICAL ONCOLOGY
LA English
DT Article
DE Hepatocellular carcinoma; Liver resection; Metastasis; Survival
ID HEPATIC RESECTION; LIVER-REGENERATION; CURATIVE RESECTION;
   PROGNOSTIC-FACTORS; 10 CM; RECURRENCE; MANAGEMENT; HEPATECTOMY;
   EXPERIENCE; SURVIVAL
AB Background: Hepatectomy is the standard treatment for HCC. However, large HCC poses a difficult challenge because of the technical complexity of surgical resection and the fear of postoperative hepatic decompensation. We analyzed the outcome and prognostic factors in patients with large hepatocellular carcinoma (HCC >= 10 cm) after surgery.
   Methods: We retrospectively investigated the medical records of 91 patients who had undergone hepatectomy between January 2006 and June 2010. A survival analysis was performed utilizing the Kaplan-Meier method and prognostic factors were evaluated using Cox regression analysis.
   Results: Of the 91 patients evaluated, most tumors were associated with hepatitis B virus (HBV). The median tumor size was 12.3 cm (range, 10 to 21 cm), with microvascular invasion present in most patients. The postoperative mortality rate was 2.2%. The median disease-free survival and overall survival were six months and 41 months. The one-year, two-year, and three-year disease-free survival rates were 33.5%, 29.3%, and 18.8%, respectively. The one-year, two-year, and three-year overall survival rates were 73.9%, 63.7%, and 54.8%, respectively. Of the 89 surviving patients, 69 patients (77.5%) developed HCC recurrence during the mean follow-up period of 23.4 +/- 15.9 months. On multivariate analysis, the statistically significant factors that predicted HCC recurrence were ALP >= 80 IU/mL (P = 0.009) and intrahepatic metastases (P = 0.013).
   Conclusions: Our study suggests that preoperative ALP levels (>= 80 IU/L) and intrahepatic metastases could be utilized to monitor and predict recurrence in HCC patients.
C1 [Kim, Jong Man; Kwon, Choon Hyuck David; Joh, Jae-Won; Park, Jae Berm; Kim, Sung Joo] Sungkyunkwan Univ, Samsung Med Ctr, Dept Surg, Sch Med, Seoul 135710, South Korea.
   [Ko, Justin Sangwook] Sungkyunkwan Univ, Samsung Med Ctr, Dept Anesthesiol & Pain Med, Sch Med, Seoul 135710, South Korea.
   [Lee, Joon Hyeok] Sungkyunkwan Univ, Samsung Med Ctr, Dept Med, Sch Med,Div Gastroenterol, Seoul 135710, South Korea.
   [Park, Cheol-Keun] Sungkyunkwan Univ, Samsung Med Ctr, Dept Pathol, Sch Med, Seoul 135710, South Korea.
RP Joh, JW (corresponding author), Sungkyunkwan Univ, Samsung Med Ctr, Dept Surg, Sch Med, 50 Ilwon Dong, Seoul 135710, South Korea.
EM jw.joh@samsung.com
RI Kim, Jong Man/AAH-5295-2020; kim, jm/O-5935-2014; Kwon, Choon Hyuck
   David/H-7263-2019
OI Kwon, Choon Hyuck David/0000-0002-1082-3321; Kim, Jong
   Man/0000-0002-1903-8354; Joh, Jae-Won/0000-0003-1732-6210
CR BLUMGART LH, 1971, GUT, V12, P922, DOI 10.1136/gut.12.11.922
   Bruix J, 2005, HEPATOLOGY, V42, P1208, DOI 10.1002/hep.20933
   Chen CH, 2009, EUR J CANCER, V45, P1630, DOI 10.1016/j.ejca.2008.12.025
   Chen WT, 2004, EJSO-EUR J SURG ONC, V30, P414, DOI 10.1016/j.ejso.2004.01.013
   Chen XP, 2004, BRIT J SURG, V91, P322, DOI 10.1002/bjs.4413
   Choi DI, 2004, RADIOLOGY, V230, P135, DOI 10.1148/radiol.2301021182
   Choi GH, 2009, AM J SURG, V198, P693, DOI 10.1016/j.amjsurg.2008.09.019
   EDMONDSON HA, 1954, CANCER-AM CANCER SOC, V7, P462, DOI 10.1002/1097-0142(195405)7:3<462::AID-CNCR2820070308>3.0.CO;2-E
   Kubo S, 2001, ANN INTERN MED, V134, P963, DOI 10.7326/0003-4819-134-10-200105150-00010
   Lau WY, 2002, J ROY COLL SURG EDIN, V47, P389
   Lee SG, 2007, BRIT J SURG, V94, P320, DOI 10.1002/bjs.5622
   Liau KH, 2005, CANCER-AM CANCER SOC, V104, P1948, DOI 10.1002/cncr.21415
   Liu CL, 2000, ANN SURG, V232, P25, DOI 10.1097/00000658-200007000-00004
   Liver Cancer Study Group of Japan, 2003, GEN RUL CLIN PATH ST
   Llovet JM, 2005, SEMIN LIVER DIS, V25, P181, DOI 10.1055/s-2005-871198
   Miyagawa S, 1999, HEPATO-GASTROENTEROL, V46, P364
   Mok KT, 2003, J AM COLL SURGEONS, V197, P730, DOI 10.1016/j.jamcollsurg.2003.07.013
   Moriyama M, 2005, LIVER INT, V25, P85, DOI 10.1111/j.1478-3231.2005.01028.x
   Nagano Y, 2005, WORLD J SURG, V29, P66, DOI 10.1007/s00268-004-7509-y
   Pandey D, 2007, ANN SURG ONCOL, V14, P2817, DOI 10.1245/s10434-007-9518-1
   Pawlik TM, 2005, LIVER TRANSPLANT, V11, P1086, DOI 10.1002/lt.20472
   Poon Ronnie Tung-Ping, 2003, Surg Oncol Clin N Am, V12, P35, DOI 10.1016/S1055-3207(02)00086-8
   Poon RT, 2003, SURG ONCOL CLIN N AM, V12, pviii
   Poon RTP, 1999, ANN SURG, V229, P216, DOI 10.1097/00000658-199902000-00009
   Poon RTP, 2002, J AM COLL SURGEONS, V195, P311, DOI 10.1016/S1072-7515(02)01226-7
   Poon RTP, 2000, J SURG ONCOL, V73, P109, DOI 10.1002/(SICI)1096-9098(200002)73:2<109::AID-JSO10>3.3.CO;2-A
   Regimbeau JM, 2004, J SURG ONCOL, V85, P36, DOI 10.1002/jso.10284
   Shah SA, 2006, J AM COLL SURGEONS, V202, P275, DOI 10.1016/j.jamcollsurg.2005.10.005
   Sun HC, 2006, J CANCER RES CLIN, V132, P458, DOI 10.1007/s00432-006-0091-y
   Taketomi A, 1997, HEPATO-GASTROENTEROL, V44, P477
   Tarao K, 2000, INTERVIROLOGY, V43, P20, DOI 10.1159/000025019
   Tong MJ, 2010, J CLIN GASTROENTEROL, V44, pE63, DOI 10.1097/MCG.0b013e3181b4b68b
   Vauthey JN, 2002, J CLIN ONCOL, V20, P1527, DOI 10.1200/JCO.20.6.1527
   Yamashita YI, 2011, J SURG ONCOL, V104, P292, DOI 10.1002/jso.21931
   Yeh CN, 2003, ANN SURG ONCOL, V10, P1070, DOI 10.1245/ASO.2003.03.072
NR 35
TC 41
Z9 43
U1 0
U2 13
PU BMC
PI LONDON
PA CAMPUS, 4 CRINAN ST, LONDON N1 9XW, ENGLAND
SN 1477-7819
J9 WORLD J SURG ONCOL
JI World J. Surg. Oncol.
PD FEB 21
PY 2013
VL 11
AR 40
DI 10.1186/1477-7819-11-40
PG 8
WC Oncology; Surgery
WE Science Citation Index Expanded (SCI-EXPANDED)
SC Oncology; Surgery
GA 099LR
UT WOS:000315623400001
PM 23432910
OA Green Published, gold
DA 2022-05-02
ER

PT J
AU Ijichi, H
   Shirabe, K
   Taketomi, A
   Yoshizumi, T
   Ikegami, T
   Mano, Y
   Aishima, S
   Abe, K
   Honda, H
   Maehara, Y
AF Ijichi, Hideki
   Shirabe, Ken
   Taketomi, Akinobu
   Yoshizumi, Tomoharu
   Ikegami, Toru
   Mano, Youhei
   Aishima, Shinichi
   Abe, Koichiro
   Honda, Hiroshi
   Maehara, Yoshihiko
TI Clinical usefulness of 18F-fluorodeoxyglucose positron emission
   tomography/computed tomography for patients with primary liver cancer
   with special reference to rare histological types, hepatocellular
   carcinoma with sarcomatous change and combined hepatocellular and
   cholangiocarcinoma
SO HEPATOLOGY RESEARCH
LA English
DT Article
DE 18F-fluorodeoxyglucose positron emission tomography; combined
   hepatocellular and cholangiocarcinoma; hepatocellular carcinoma;
   sarcomatous hepatocellular carcinoma
ID CLINICOPATHOLOGICAL FEATURES; F-18 FLUORODEOXYGLUCOSE; RESECTION;
   PROGNOSIS; PET; CT
AB Aim The role of 18F-fluorodeoxyglucose positron emission tomography (FDG-PET) in the diagnosis and staging of primary liver cancer has been demonstrated in several reports. However, no preoperative evaluations of sarcomatous hepatocellular carcinoma (HCC) and combined hepatocellular and cholangiocarcinoma (cHCC-CC) with FDG-PET have been reported so far. Methods Fifty-three HCC patients and three cHCC-CC patients who received liver resection or living-donor liver transplantation were enrolled in this study. All 56 patients had undergone preoperative FDG-PET, and a total of 67 HCC and three cHCC-CC were analyzed histologically. The relationship between clinicopathological features and the maximum standardized uptake value (SUVmax) of tumors were evaluated. Results The detection rate of HCC by FDG-PET was 43.3 %, and the sensitivity of FDG-PET for the detection of HCC was significantly associated with tumor differentiation, tumor size and microvascular invasion. All three cHCC-CC were detected by FDG-PET. The SUVmax values of the three sarcomatous HCC (SUVmax 14.1, 18.6 and 25.0) and the three cHCC-CC (SUVmax 9.9, 12.0 and 13.0) were higher than that of the poorly differentiated HCC (mean SUVmax 5.7 +/- 2.3). Conclusion SUVmax may be a useful diagnostic tool for the preoperative evaluation of the aggressiveness of primary liver cancers such as sarcomatous HCC and cHCC-CC.
C1 [Ijichi, Hideki; Shirabe, Ken; Taketomi, Akinobu; Yoshizumi, Tomoharu; Ikegami, Toru; Mano, Youhei; Maehara, Yoshihiko] Kyushu Univ, Dept Surg & Sci, Fukuoka 8128582, Japan.
   [Mano, Youhei; Aishima, Shinichi] Kyushu Univ, Dept Anat Pathol, Fukuoka 8128582, Japan.
   [Abe, Koichiro; Honda, Hiroshi] Kyushu Univ, Grad Sch Med Sci, Dept Clin Radiol, Fukuoka 8128582, Japan.
RP Ijichi, H (corresponding author), Kyushu Univ, Grad Sch Med Sci, Dept Surg & Sci, Higashi Ku, 3-1-1 Maidashi, Fukuoka 8128582, Japan.
EM h_iditi@yahoo.co.jp
CR Aishima S, 2006, HUM PATHOL, V37, P283, DOI 10.1016/j.humpath.2005.08.019
   Breitenstein S, 2008, HPB, V10, P120, DOI 10.1080/13651820801992583
   Hatano E, 2006, WORLD J SURG, V30, P1736, DOI 10.1007/s00268-005-0791-5
   Honda H, 1996, ABDOM IMAGING, V21, P37, DOI 10.1007/s002619900006
   Iglehart JK, 2006, NEW ENGL J MED, V354, P2822, DOI 10.1056/NEJMhpr061219
   Ikebe T, 1998, J Hepatobiliary Pancreat Surg, V5, P217
   Jarnagin WR, 2002, CANCER-AM CANCER SOC, V94, P2040, DOI 10.1002/cncr.10392
   KAKIZOE S, 1987, CANCER-AM CANCER SOC, V59, P310, DOI 10.1002/1097-0142(19870115)59:2<310::AID-CNCR2820590224>3.0.CO;2-S
   Khan MA, 2000, J HEPATOL, V32, P792, DOI 10.1016/S0168-8278(00)80248-2
   Kim KH, 2009, ANN SURG ONCOL, V16, P623, DOI 10.1245/s10434-008-0278-3
   Koh KC, 2005, AM J SURG, V189, P120, DOI 10.1016/j.amjsurg.2004.03.018
   KOJIRO M, 1989, CANCER CHEMOTH PHARM, V23, pS4, DOI 10.1007/BF00647229
   Kudo M, 2009, J GASTROENTEROL, V44, P112, DOI 10.1007/s00535-008-2274-6
   Liver Cancer Study Group of Japan, 1990, Ann Surg, V211, P277
   Maeda T, 1996, CANCER, V77, P51, DOI 10.1002/(SICI)1097-0142(19960101)77:1<51::AID-CNCR10>3.0.CO;2-7
   Ng IOL, 1998, J GASTROEN HEPATOL, V13, P666, DOI 10.1111/j.1440-1746.1998.tb00709.x
   Nishie A, 2005, AM J ROENTGENOL, V184, P1157, DOI 10.2214/ajr.184.4.01841157
   Oishi K, 2007, J SURG ONCOL, V95, P311, DOI 10.1002/jso.20661
   Riedl CC, 2007, J NUCL MED, V48, P771, DOI 10.2967/jnumed.106.037291
   Rigo P, 1996, EUR J NUCL MED, V23, P1641, DOI 10.1007/BF01249629
   SATO M, 1995, AM J GASTROENTEROL, V90, P112
   Seo S, 2007, CLIN CANCER RES, V13, P427, DOI 10.1158/1078-0432.CCR-06-1357
   TORIZUKA T, 1995, J NUCL MED, V36, P1811
   Trojan J, 1999, AM J GASTROENTEROL, V94, P3314, DOI 10.1111/j.1572-0241.1999.01544.x
   TSUJIMOTO M, 1984, ACTA PATHOL JAPON, V34, P839
   Yano Y, 2003, JPN J CLIN ONCOL, V33, P283, DOI 10.1093/jjco/hyg056
NR 26
TC 25
Z9 26
U1 0
U2 6
PU WILEY
PI HOBOKEN
PA 111 RIVER ST, HOBOKEN 07030-5774, NJ USA
SN 1386-6346
EI 1872-034X
J9 HEPATOL RES
JI Hepatol. Res.
PD MAY
PY 2013
VL 43
IS 5
BP 481
EP 487
DI 10.1111/j.1872-034X.2012.01107.x
PG 7
WC Gastroenterology & Hepatology
WE Science Citation Index Expanded (SCI-EXPANDED)
SC Gastroenterology & Hepatology
GA 137IY
UT WOS:000318430400006
PM 23145869
DA 2022-05-02
ER

PT J
AU Chan, ACY
   Fan, ST
   Poon, RTP
   Cheung, TT
   Chok, KSH
   Chan, SC
   Lo, CM
AF Chan, Albert C. Y.
   Fan, Sheung Tat
   Poon, Ronnie T. P.
   Cheung, Tan To
   Chok, Kenneth S. H.
   Chan, See Ching
   Lo, Chung Mau
TI Evaluation of the seventh edition of the American Joint Committee on
   Cancer tumournodemetastasis (TNM) staging system for patients undergoing
   curative resection of hepatocellular carcinoma: implications for the
   development of a refined staging system
SO HPB
LA English
DT Article
ID INTRAHEPATIC RECURRENCE; NODE-METASTASIS; RISK-FACTORS; EPIDEMIOLOGY;
   SURVIVAL; INVASION; SINGLE; TUMORS
AB Objectives This study aimed to evaluate the seventh edition of the American Joint Committee on Cancer (AJCC) tumournodemetastasis (TNM) staging system and to compare its efficacy with those of the fifth and sixth editions of the AJCC staging system and the TNM staging system defined by the Liver Cancer Study Group of Japan. Methods Data for 754 patients submitted to hepatectomy for hepatocellular carcinoma (HCC) between 1989 and 2005 were reviewed. Tumour-free survival was estimated using the KaplanMeier method and compared between subgroups using the log-rank test. Prognostic factors for tumour-free survival were identified by multivariable analysis. The accuracy of these staging systems was evaluated using the Cox regression model and a refined staging system was developed based on the drawbacks of the respective systems. Results According to the criteria defined by the seventh AJCC TNM staging system, 5-year survival was 50.6% in patients with T1 tumours, 21.0% in patients with T2 tumours, 14.6% in patients with T3a tumours, 12.1% in patients with T3b tumours, and 12.9% in patients with T4 tumours. There was no survival difference between patients with T3a and T3b tumours (P = 0.073), nor between those with T3b and T4 tumours (P = 0.227). Significant prognostic tumour factors were microvascular invasion, tumour multiplicity, bilobar disease and a tumour size of 5.0cm. The fifth and sixth editions of the AJCC TNM staging system were found to be more accurate in prognosis than the seventh. Conclusions The seventh edition of the AJCC TNM staging system is able to adequately stratify patients with early HCC only. A refined staging system is therefore proposed.
C1 [Chan, Albert C. Y.; Fan, Sheung Tat; Poon, Ronnie T. P.; Cheung, Tan To; Chok, Kenneth S. H.; Chan, See Ching; Lo, Chung Mau] Univ Hong Kong, Dept Surg, Hong Kong, Hong Kong, Peoples R China.
   [Fan, Sheung Tat; Poon, Ronnie T. P.; Chan, See Ching; Lo, Chung Mau] Univ Hong Kong, State Key Lab Liver Res, Hong Kong, Hong Kong, Peoples R China.
RP Fan, ST (corresponding author), Univ Hong Kong, Dept Surg, 102 Pokfulam Rd, Hong Kong, Hong Kong, Peoples R China.
EM stfan@hku.hk
RI Chok, Kenneth Siu Ho/C-9606-2012; Chan, Albert/AAC-1642-2022
OI Chok, Kenneth Siu Ho/0000-0001-7921-3807; Chan,
   Albert/0000-0002-1383-2952
CR Bosch FX, 1999, SEMIN LIVER DIS, V19, P271, DOI 10.1055/s-2007-1007117
   Choi KK, 2011, J GASTROEN HEPATOL, V26, P1646, DOI 10.1111/j.1440-1746.2011.06780.x
   Edge SB, 2009, AJCC CANC STAGING MA, P201
   Ercolani G, 2004, ANN SURG, V239, P202, DOI 10.1097/01.sla.0000109154.00020.e0
   Fan ST, 2011, ANN SURG, V253, P745, DOI 10.1097/SLA.0b013e3182111195
   Henderson J M, 2003, HPB (Oxford), V5, P243, DOI 10.1080/13651820310015833
   Huang YH, 2005, LIVER INT, V25, P236, DOI 10.1111/j.1478-3231.2005.01081.x
   Ishizawa T, 2008, GASTROENTEROLOGY, V134, P1908, DOI 10.1053/j.gastro.2008.02.091
   IZUMI R, 1994, GASTROENTEROLOGY, V106, P720, DOI 10.1016/0016-5085(94)90707-2
   *JAP LIV CANC STUD, 2003, GEN RUL CLIN PATH ST
   Japan Liver Cancer Study Group, 2000, GEN RUL CLIN PATH ST
   Kaibori M, 2009, AM J SURG, V198, P39, DOI 10.1016/j.amjsurg.2008.07.051
   Kao WY, 2011, WORLD J SURG, V35, P858, DOI 10.1007/s00268-010-0928-z
   Katz SC, 2009, ANN SURG, V249, P617, DOI 10.1097/SLA.0b013e31819ed22f
   Kobayashi S, 2011, J HEPATO-BIL-PAN SCI, V18, P559, DOI 10.1007/s00534-011-0372-y
   Li BK, 2010, BMC CANCER, V10, DOI 10.1186/1471-2407-10-535
   Liu CL, 2001, J CLIN ONCOL, V19, P3725, DOI 10.1200/JCO.2001.19.17.3725
   Makino Y, 2000, AM J GASTROENTEROL, V95, P1294
   Minagawa M, 2007, ANN SURG, V245, P909, DOI 10.1097/01.sla.0000254368.65878.da
   Nathan H, 2009, HPB, V11, P382, DOI 10.1111/j.1477-2574.2009.00070.x
   Nordenstedt H, 2010, DIGEST LIVER DIS, V42, pS206, DOI 10.1016/S1590-8658(10)60507-5
   Poon Ronnie Tung-Ping, 2003, Surg Oncol Clin N Am, V12, P35, DOI 10.1016/S1055-3207(02)00086-8
   Poon RTP, 2001, J CLIN ONCOL, V19, P3037, DOI 10.1200/JCO.2001.19.12.3037
   Poon RTP, 2000, CANCER, V89, P500, DOI 10.1002/1097-0142(20000801)89:3<500::AID-CNCR4>3.3.CO;2-F
   Sasaki Y, 2006, ANN SURG, V244, P771, DOI 10.1097/01.sla.0000225126.56483.b3
   Sherman M, 2005, SEMIN LIVER DIS, V25, P143, DOI 10.1055/s-2005-871194
   Sun HC, 2007, J SURG ONCOL, V96, P37, DOI 10.1002/jso.20772
   Taketomi A, 2010, ANN SURG ONCOL, V17, P2740, DOI 10.1245/s10434-010-1076-2
   Tanaka S, 2009, J AM COLL SURGEONS, V208, P368, DOI 10.1016/j.jamcollsurg.2008.10.031
   Vauthey JN, 2002, J CLIN ONCOL, V20, P1527, DOI 10.1200/JCO.20.6.1527
NR 30
TC 58
Z9 60
U1 0
U2 7
PU ELSEVIER SCI LTD
PI OXFORD
PA THE BOULEVARD, LANGFORD LANE, KIDLINGTON, OXFORD OX5 1GB, OXON, ENGLAND
SN 1365-182X
EI 1477-2574
J9 HPB
JI HPB
PD JUN
PY 2013
VL 15
IS 6
BP 439
EP 448
DI 10.1111/j.1477-2574.2012.00617.x
PG 10
WC Gastroenterology & Hepatology; Surgery
WE Science Citation Index Expanded (SCI-EXPANDED)
SC Gastroenterology & Hepatology; Surgery
GA 142OQ
UT WOS:000318807200006
PM 23659567
OA Green Published, Bronze
DA 2022-05-02
ER

PT J
AU Shim, JH
   Lee, HC
   Han, S
   Kang, HJ
   Yu, E
   Lee, SG
AF Shim, Ju Hyun
   Lee, Han Chu
   Han, Seungbong
   Kang, Hyo Jeong
   Yu, Eunsil
   Lee, Sung-Gyu
TI Hepatocyte nuclear factor 1 is a novel prognostic marker independent of
   the milan criteria in transplantable hepatocellular carcinoma: A
   retrospective analysis based on tissue microarrays
SO LIVER TRANSPLANTATION
LA English
DT Article
ID DONOR LIVER-TRANSPLANTATION; ALPHA-FETOPROTEIN; FACTOR-I; EXPRESSION;
   PROGRESSION; RECURRENCE; SURVIVAL; PROTEIN
AB We retrospectively investigated the prognostic value of hepatocyte nuclear factor 1 (HNF1) proteins in 159 liver transplant patients with hepatocellular carcinoma (HCC), including 36 (22.6%) exceeding the Milan criteria. The expression of alpha-fetoprotein (AFP), HNF1, and HNF1 was examined with immunohistochemistry on duplicate tissue microarray slides containing HCC tumor explants. The times to recurrence and cancer death were analyzed with a Cox regression model and were compared according to the expression of markers of interest. We compared risk predictions with area under the receiver operator curves (AUROCs) and C statistics. AFP, HNF1, and HNF1 were positive in 22.6%, 46.5%, and 61.0% of the tumor immunoprofiles, respectively. Although several variables were associated with the times to recurrence and cancer death in univariate Cox analyses, only AFP expression for the time to recurrence and the Milan criteria and HNF1 expression for the times to recurrence and cancer death remained significant after multivariate adjustments. The expression of HNF1 (but not HNF1) was related to a serum AFP level 200 ng/mL, microvascular invasion, and AFP expression (P < 0.05 for all). A subgroup analysis showed that in the group meeting the Milan criteria, recurrence and cancer death rates at 10 years in the HNF1-negative patients were approximately one-tenth of those in the HNF1-positive patients, but the difference was not significant in the group exceeding the Milan criteria. The addition of HNF1 expression to the Milan criteria increased the C statistics and AUROCs for both recurrence and mortality (P < 0.05 for all). In conclusion, the immunohistological detection of HNF1 predicts recurrence and HCC-specific death after transplantation and provides an additive benefit in comparison with the Milan selection criteria on their own. Liver Transpl 19:336345, 2013. (c) 2013 AASLD.
C1 [Shim, Ju Hyun; Lee, Han Chu] Univ Ulsan, Coll Med, Dept Gastroenterol, Asan Liver Ctr,Asan Med Ctr, Seoul 138736, South Korea.
   [Han, Seungbong] Univ Ulsan, Coll Med, Dept Biostat, Asan Med Ctr, Seoul 138736, South Korea.
   [Kang, Hyo Jeong; Yu, Eunsil] Univ Ulsan, Coll Med, Dept Pathol, Asan Liver Ctr,Asan Med Ctr, Seoul 138736, South Korea.
   [Lee, Sung-Gyu] Univ Ulsan, Coll Med, Dept Surg, Asan Liver Ctr,Asan Med Ctr, Seoul 138736, South Korea.
RP Lee, HC (corresponding author), Univ Ulsan, Coll Med, Dept Gastroenterol, Asan Liver Ctr,Asan Med Ctr, 388-1 Poongnap 2Dong, Seoul 138736, South Korea.
EM hch@amc.seoul.kr
CR BOISJOYEUX B, 1994, BIOCHEM J, V301, P49, DOI 10.1042/bj3010049
   Bruix J, 2011, HEPATOLOGY, V53, P1020, DOI 10.1002/hep.24199
   Cescon M, 2010, J TRANSPLANT, V2010, DOI 10.1155/2010/904152
   Fujiki M, 2009, AM J TRANSPLANT, V9, P2362, DOI 10.1111/j.1600-6143.2009.02783.x
   Fujioka M, 2001, HEPATOLOGY, V34, P1128, DOI 10.1053/jhep.2001.29202
   Gouw ASH, 2011, LIVER TRANSPLANT, V17, pS72, DOI 10.1002/lt.22368
   Hakeem AR, 2012, ALIMENT PHARM THER, V35, P987, DOI 10.1111/j.1365-2036.2012.05060.x
   Hellerbrand C, 2008, GUT, V57, P243, DOI 10.1136/gut.2007.129544
   Hwang S, 2011, J GASTROINTEST SURG, V15, P971, DOI 10.1007/s11605-011-1467-0
   Hwang S, 2010, J HEPATO-BIL-PAN SCI, V17, P443, DOI 10.1007/s00534-009-0241-0
   Kamath PS, 2001, HEPATOLOGY, V33, P464, DOI 10.1053/jhep.2001.22172
   Lau B, 2009, AM J EPIDEMIOL, V170, P244, DOI 10.1093/aje/kwp107
   Lazarevich N, 2004, HEPATOLOGY, V39, P1038, DOI 10.1002/hep.20155
   Lazarevich NL, 2000, BIOCHEMISTRY-MOSCOW+, V65, P117
   Lee SG, 2008, LIVER TRANSPLANT, V14, P935, DOI 10.1002/lt.21445
   Lee S, 2010, J HEPATO-BIL-PAN SCI, V17, P539, DOI 10.1007/s00534-009-0167-6
   Leung JY, 2004, LIVER TRANSPLANT, V10, P1343, DOI 10.1002/lt.20311
   Lyu J, 2011, LIVER TRANSPLANT, V17, P963, DOI 10.1002/lt.22319
   Mazzaferro V, 1996, NEW ENGL J MED, V334, P693, DOI 10.1056/NEJM199603143341104
   Ninomiya T, 1996, J HEPATOL, V25, P445, DOI 10.1016/S0168-8278(96)80203-0
   Pencina MJ, 2008, STAT MED, V27, P157, DOI 10.1002/sim.2929
   Ryu SH, 2008, HEPATOLOGY, V47, P929, DOI 10.1002/hep.22124
   Vibert E, 2010, AM J TRANSPLANT, V10, P129, DOI 10.1111/j.1600-6143.2009.02750.x
   Xu L, 2001, CANCER RES, V61, P3176
   Zeng X, 2011, HEPATOLOGY, V54, P2036, DOI 10.1002/hep.24647
   Zimmerman MA, 2008, ARCH SURG-CHICAGO, V143, P182, DOI 10.1001/archsurg.2007.39
NR 26
TC 19
Z9 19
U1 0
U2 1
PU WILEY
PI HOBOKEN
PA 111 RIVER ST, HOBOKEN 07030-5774, NJ USA
SN 1527-6465
EI 1527-6473
J9 LIVER TRANSPLANT
JI Liver Transplant.
PD MAR
PY 2013
VL 19
IS 3
BP 336
EP 345
DI 10.1002/lt.23584
PG 10
WC Gastroenterology & Hepatology; Surgery; Transplantation
WE Science Citation Index Expanded (SCI-EXPANDED)
SC Gastroenterology & Hepatology; Surgery; Transplantation
GA 107JG
UT WOS:000316212000014
PM 23203386
DA 2022-05-02
ER

PT J
AU Kim, PTW
   Onaca, N
   Chinnakotla, S
   Davis, GL
   Jennings, LW
   McKenna, GJ
   Ruiz, RM
   Levy, MF
   Goldstein, R
   Klintmalm, GB
AF Kim, Peter T. W.
   Onaca, Nicholas
   Chinnakotla, Srinath
   Davis, Gary L.
   Jennings, Linda W.
   McKenna, Greg J.
   Ruiz, Richard M.
   Levy, Marlon F.
   Goldstein, Robert
   Klintmalm, Goran B.
TI Tumor biology and pre-transplant locoregional treatments determine
   outcomes in patients with T3 hepatocellular carcinoma undergoing liver
   transplantation
SO CLINICAL TRANSPLANTATION
LA English
DT Article
DE expansion of Milan criteria; hepatocellular carcinoma; liver
   transplantation; locoregional therapy; tumor biology
ID WAITING-LIST; MICROVASCULAR INVASION; THERAPY; IMPACT;
   CHEMOEMBOLIZATION; PROGRESSION; PREDICTORS; ALLOCATION; SELECTION;
   CRITERIA
AB Liver transplantation is the optimal treatment for patients with hepatocellular carcinoma (HCC) and cirrhosis. This study was conducted to determine the impact of pre-transplant locoregional therapy (LRT) on HCC and our institution's experience with expansion to United Network of Organ Sharing Region 4 T3 (R4T3) criteria. Two hundred and twenty-five patients with HCC (176 meeting Milan and 49 meeting R4T3 criteria) underwent liver transplantation from 2002 to 2008. Compared with the Milan criteria, HCCs in R4T3 criteria displayed less favorable biological features such as higher median alpha-fetoprotein level (21.9 vs. 8.5ng/mL, p=0.01), larger tumor size, larger tumor number, and higher incidence of microvascular invasion (22% vs. 5%, p=0.002). As a result, patients meeting Milan criteria had better five-yr survival (79% vs. 69%, p=0.03) and a trend toward lower HCC recurrence rates (5% vs. 13%, p=0.05). Pre-transplant LRT did not affect post-transplant outcomes in patients meeting Milan criteria but did result in lower three-yr HCC recurrence (7% vs. 75%, p<0.001) and better three-yr survival (p=0.02) in patients meeting R4T3 criteria. Tumor biology and pre-transplant LRT are important factors that determine the post-transplant outcomes in patients with HCC who meet R4T3 criteria.
C1 [Kim, Peter T. W.; Onaca, Nicholas; Chinnakotla, Srinath; Davis, Gary L.; Jennings, Linda W.; McKenna, Greg J.; Ruiz, Richard M.; Levy, Marlon F.; Goldstein, Robert; Klintmalm, Goran B.] Baylor Univ, Med Ctr, Simmons Transplant Inst, Dallas, TX 75246 USA.
   [Kim, Peter T. W.; Onaca, Nicholas; Chinnakotla, Srinath; Davis, Gary L.; Jennings, Linda W.; McKenna, Greg J.; Ruiz, Richard M.; Levy, Marlon F.; Goldstein, Robert; Klintmalm, Goran B.] Baylor All St Med Ctr, Ft Worth, TX USA.
RP Klintmalm, GB (corresponding author), Baylor Univ, Med Ctr, Simmons Transplant Inst, 3410 Worth St,Suite 950, Dallas, TX 75246 USA.
EM gorank@baylorhealth.edu
RI McKenna, Greg/Q-2966-2019
CR Chapman WC, 2008, ANN SURG, V248, P617, DOI 10.1097/SLA.0b013e31818a07d4
   Chinnakotla S, 2009, LIVER TRANSPLANT, V15, P1834, DOI 10.1002/lt.21953
   DuBay D, 2011, ANN SURG, V253, P166, DOI 10.1097/SLA.0b013e31820508f1
   Esnaola NF, 2002, J GASTROINTEST SURG, V6, P224, DOI 10.1016/S1091-255X(01)00015-4
   Graziadei IW, 2003, LIVER TRANSPLANT, V9, P557, DOI 10.1053/jlts.2003.50106
   Guiteau JJ, 2010, AM J TRANSPLANT, V10, P2092, DOI 10.1111/j.1600-6143.2010.03222.x
   Klintmalm GB, 1998, ANN SURG, V228, P479, DOI 10.1097/00000658-199810000-00005
   Lao OB, 2009, CLIN TRANSPLANT, V23, P874, DOI 10.1111/j.1399-0012.2009.00993.x
   Llovet JM, 2002, GUT, V50, P123, DOI 10.1136/gut.50.1.123
   Llovet JM, 2003, LANCET, V362, P1907, DOI 10.1016/S0140-6736(03)14964-1
   Mazzaferro V, 1996, NEW ENGL J MED, V334, P693, DOI 10.1056/NEJM199603143341104
   Molmenti EP, 2002, LIVER TRANSPLANT, V8, P736, DOI 10.1053/jlts.2002.34879
   Onaca N, 2007, LIVER TRANSPLANT, V13, P391, DOI 10.1002/lt.21095
   Partitt JR, 2007, LIVER TRANSPLANT, V13, P543, DOI 10.1002/lt.21078
   Pawlik TM, 2005, LIVER TRANSPLANT, V11, P1086, DOI 10.1002/lt.20472
   Pomfret EA, 2010, LIVER TRANSPLANT, V16, P262, DOI 10.1002/lt.21999
   Porrett PM, 2006, LIVER TRANSPLANT, V12, P665, DOI 10.1002/lt.20636
   Ravaioli M, 2008, AM J TRANSPLANT, V8, P2547, DOI 10.1111/j.1600-6143.2008.02409.x
   Shah SA, 2007, J GASTROINTEST SURG, V11, P464, DOI 10.1007/s11605-006-0033-7
   STONE MJ, 1993, GASTROENTEROLOGY, V104, P196, DOI 10.1016/0016-5085(93)90852-4
   Vibert E, 2010, AM J TRANSPLANT, V10, P129, DOI 10.1111/j.1600-6143.2009.02750.x
   Volk ML, 2008, AM J TRANSPLANT, V8, P839, DOI 10.1111/j.1600-6143.2007.02138.x
   Washburn WK, 2006, LIVER TRANSPLANT, V12, P585, DOI 10.1002/lt.20631
   Yao FY, 2008, HEPATOLOGY, V48, P819, DOI 10.1002/hep.22412
   Yao FY, 2005, AM J TRANSPLANT, V5, P795, DOI 10.1111/j.1600-6143.2005.00750.x
   Yao FY, 2003, LIVER TRANSPLANT, V9, P684, DOI 10.1053/jlts.2003.50147
NR 26
TC 12
Z9 12
U1 0
U2 6
PU WILEY
PI HOBOKEN
PA 111 RIVER ST, HOBOKEN 07030-5774, NJ USA
SN 0902-0063
EI 1399-0012
J9 CLIN TRANSPLANT
JI Clin. Transplant.
PD MAR-APR
PY 2013
VL 27
IS 2
BP 311
EP 318
DI 10.1111/ctr.12089
PG 8
WC Surgery; Transplantation
WE Science Citation Index Expanded (SCI-EXPANDED)
SC Surgery; Transplantation
GA 123XA
UT WOS:000317423900036
PM 23351129
DA 2022-05-02
ER

PT J
AU Pote, N
   Alexandrov, T
   Le Faouder, J
   Laouirem, S
   Leger, T
   Mebarki, M
   Belghiti, J
   Camadro, JM
   Bedossa, P
   Paradis, V
AF Pote, Nicolas
   Alexandrov, Theodore
   Le Faouder, Julie
   Laouirem, Samira
   Leger, Thibaut
   Mebarki, Mouniya
   Belghiti, Jacques
   Camadro, Jean-Michel
   Bedossa, Pierre
   Paradis, Valerie
TI Imaging Mass Spectrometry Reveals Modified Forms of Histone H4 as New
   Biomarkers of Microvascular Invasion in Hepatocellular Carcinomas
SO HEPATOLOGY
LA English
DT Article
ID VASCULAR INVASION; LIVER-TRANSPLANTATION; HIGH EXPRESSION; RECURRENCE;
   CANCER; PROGNOSIS; ACETYLATION; DISCOVERY; RESECTION; PATTERNS
AB Microvascular invasion (MiVI) is a major risk factor in postoperative tumor recurrence and mortality in hepatocellular carcinoma (HCC). Unfortunately, this histological feature is usually missed by liver biopsy because of limited sampling, and MiVI is commonly detected only after surgery and examination of the full resected specimen. To date, there exists no reliable tool for identifying MiVI prior to surgical procedures. This study aimed to compare the proteome of HCC with and without MiVI in order to identify surrogate biomarkers of MiVI. A training cohort comprising surgically resected primary HCC with MiVI (n=30) and without MiVI (n=26) was subjected to matrix-assisted laser desorption ionization imaging mass spectrometry (MALDI IMS). Comparative analysis of acquired mass spectra of the two groups yielded 30 differential protein peaks, among which 28 were more strongly expressed in HCC with MiVI. Among these, two peaks were identified as N-term acetylated histone H4 dimethylated at lysine (K) 20, and N-term acetylated histone H4 dimethylated at K20 and acetylated at K16. Both peaks were validated in the training cohort and in an independent validation cohort (n=23) by immunohistochemistry and western blot. Conclusion: These results demonstrate the potential of MALDI IMS for uncovering new relevant biomarkers of MiVI in HCC, and highlight the role of epigenetic modifications in the prognosis of HCC. Preoperative detection of modified forms of histone H4 expression in tumor biopsies would be helpful in management of patients with HCC. (Hepatology 2013;53:983-994)
C1 [Pote, Nicolas; Bedossa, Pierre; Paradis, Valerie] Beaujon Hosp, AP HP, Dept Pathol, F-92110 Clichy, France.
   [Pote, Nicolas; Le Faouder, Julie; Laouirem, Samira; Mebarki, Mouniya; Bedossa, Pierre; Paradis, Valerie] Univ Paris Diderot, Ctr Rech Biomed Bichat Beaujon, INSERM U773, Paris, France.
   [Alexandrov, Theodore] Univ Bremen, Ctr Ind Math, D-28359 Bremen, Germany.
   [Alexandrov, Theodore] Steinbeis Innovat Ctr SCiLS, Bremen, Germany.
   [Le Faouder, Julie] Univ Paris Diderot, Claude Bernard Inst, Paris, France.
   [Leger, Thibaut; Camadro, Jean-Michel] Univ Paris Diderot, Inst Jacques Monod, Mass Spectrometry Facil, CNRS UMR7592, Paris, France.
   [Belghiti, Jacques] Beaujon Hosp, AP HP, Hepatobiliary Surg & Liver Transplantat Dept, F-92110 Clichy, France.
RP Paradis, V (corresponding author), Beaujon Hosp, AP HP, Dept Pathol, 100 Blvd Gen Leclerc, F-92110 Clichy, France.
EM vparadis@teaser.fr
RI Paradis, Valerie/X-9097-2019
OI Alexandrov, Theodore/0000-0001-9464-6125; Leger,
   Thibaut/0000-0002-6304-3433; LAOUIREM, SAMIRA/0000-0002-7113-4036; Pote,
   Nicolas/0000-0001-7695-7317; Camadro, Jean-Michel/0000-0002-8549-2707;
   Bedossa, Pierre/0000-0002-8487-7322; Le Faouder,
   Julie/0000-0003-3583-282X; Paradis, Valerie/0000-0003-3142-3762
FU Fondation pour la Recherche MedicaleFondation pour la Recherche
   Medicale; Societe Francaise de Pathologie; Ligue contre le cancer-Hauts
   de Seine; European UnionEuropean Commission [305259]
FX Supported by the "Fondation pour la Recherche Medicale," the "Societe
   Francaise de Pathologie," the "Ligue contre le cancer-Hauts de Seine,"
   and European Union 7th Framework Program grant 305259.
CR Alexandrov T, 2009, BIOINFORMATICS, V25, P643, DOI 10.1093/bioinformatics/btn662
   Balluff B, 2012, GASTROENTEROLOGY, V143, P544, DOI 10.1053/j.gastro.2012.07.022
   Botuyan MV, 2006, CELL, V127, P1361, DOI 10.1016/j.cell.2006.10.043
   Bruix J, 2005, HEPATOLOGY, V42, P1208, DOI 10.1002/hep.20933
   Cai MY, 2011, MOL MED, V17, P12, DOI 10.2119/molmed.2010.00103
   Caprioli RM, 1997, ANAL CHEM, V69, P4751, DOI 10.1021/ac970888i
   Cazares LH, 2009, CLIN CANCER RES, V15, P5541, DOI 10.1158/1078-0432.CCR-08-2892
   Elsheikh SE, 2009, CANCER RES, V69, P3802, DOI 10.1158/0008-5472.CAN-08-3907
   Fan DNY, 2013, HEPATOLOGY, V57, P637, DOI 10.1002/hep.26083
   Ferlay J, 2010, INT J CANCER, V127, P2893, DOI 10.1002/ijc.25516
   Fraga MF, 2005, NAT GENET, V37, P391, DOI 10.1038/ng1531
   Gupta A, 2008, MOL CELL BIOL, V28, P397, DOI 10.1128/MCB.01045-07
   He CC, 2012, HUM PATHOL, V43, P1425, DOI 10.1016/j.humpath.2011.11.003
   Ho MC, 2006, ANN SURG ONCOL, V13, P1474, DOI 10.1245/s10434-006-9057-1
   Imamura H, 2003, J HEPATOL, V38, P200, DOI 10.1016/S0168-8278(02)00360-4
   Jonas S, 2001, HEPATOLOGY, V33, P1080, DOI 10.1053/jhep.2001.23561
   Kouzarides T, 2007, CELL, V128, P693, DOI 10.1016/j.cell.2007.02.005
   Kuo AJ, 2012, NATURE, V484, P115, DOI 10.1038/nature10956
   Lagarrigue M, 2012, J PROTEOME RES, V11, P5453, DOI 10.1021/pr3006974
   Le Faouder J, 2011, J PROTEOME RES, V10, P3755, DOI 10.1021/pr200372p
   Lim KC, 2011, ANN SURG, V254, P108, DOI 10.1097/SLA.0b013e31821ad884
   Mazzaferro V, 1996, NEW ENGL J MED, V334, P693, DOI 10.1056/NEJM199603143341104
   Mazzaferro V, 2009, LANCET ONCOL, V10, P35, DOI 10.1016/S1470-2045(08)70284-5
   Meding S, 2012, J PATHOL, V228, P459, DOI 10.1002/path.4021
   Minguez B, 2011, J HEPATOL, V55, P1325, DOI 10.1016/j.jhep.2011.02.034
   Pawlik TM, 2005, LIVER TRANSPLANT, V11, P1086, DOI 10.1002/lt.20472
   Schlitt HJ, 1999, J CLIN ONCOL, V17, P324, DOI 10.1200/JCO.1999.17.1.324
   Schotta G, 2008, GENE DEV, V22, P2048, DOI 10.1101/gad.476008
   Schwamborn K, 2010, NAT REV CANCER, V10, P639, DOI 10.1038/nrc2917
   Schwartz SA, 2005, CANCER RES, V65, P7674, DOI 10.1158/0008-5472.CAN-04-3016
   Seeley EH, 2011, TRENDS BIOTECHNOL, V29, P136, DOI 10.1016/j.tibtech.2010.12.002
   Seligson DB, 2005, NATURE, V435, P1262, DOI 10.1038/nature03672
   Shogren-Knaak M, 2006, SCIENCE, V311, P844, DOI 10.1126/science.1124000
   Stoeckli M, 2001, NAT MED, V7, P493, DOI 10.1038/86573
   Sumie S, 2008, ANN SURG ONCOL, V15, P1375, DOI 10.1245/s10434-008-9846-9
   Wang GG, 2007, TRENDS MOL MED, V13, P363, DOI 10.1016/j.molmed.2007.07.003
NR 36
TC 56
Z9 60
U1 0
U2 35
PU WILEY
PI HOBOKEN
PA 111 RIVER ST, HOBOKEN 07030-5774, NJ USA
SN 0270-9139
EI 1527-3350
J9 HEPATOLOGY
JI Hepatology
PD SEP
PY 2013
VL 58
IS 3
BP 983
EP 994
DI 10.1002/hep.26433
PG 12
WC Gastroenterology & Hepatology
WE Science Citation Index Expanded (SCI-EXPANDED)
SC Gastroenterology & Hepatology
GA 283YX
UT WOS:000329284000020
PM 23553687
DA 2022-05-02
ER

PT J
AU Lei, JY
   Wang, WT
   Yan, LN
AF Lei, Jian-Yong
   Wang, Wen-Tao
   Yan, Lu-Nan
TI "Metroticket" predictor for assessing liver transplantation to treat
   hepatocellular carcinoma: A single-center analysis in mainland China
SO WORLD JOURNAL OF GASTROENTEROLOGY
LA English
DT Article
DE Metroticket; Model; Survival; Hepatocellular carcinoma; Liver
   transplantation
ID ALPHA-FETOPROTEIN; RECURRENCE; CRITERIA; RESECTION; TUMORS; SELECTION;
   SURVIVAL; OUTCOMES; DONOR; RISK
AB AIM: To validate the "Metroticket" predictor using a large cohort of liver transplantation (LT) patients with hepatocellular carcinoma (HCC) in China.
   METHODS: In total, 230 cases of LT for HCC treatment at our center, from July 2000 to August 2008, were included in the present study. The predicted 1-, 3- and 5-year post-LT survival rates were calculated using the Metroticket model (http://89.96.76.14/metroticket/calculator/). The predicted and observed long-term survival rates were then compared and analyzed.
   RESULTS: The predicted survival rates for all 230 cases, as calculated by the Metroticket model, were 64.7% and 56.2% at 3 and 5 years, respectively, and the observed survival rates for these patients were 71.3% and 57.8%, respectively. For the 23 cases with macrovascular invasion, the predicted 5-year survival rate was 43.5%, whereas the observed 5-year survival rate was only 8.7%. For the 42 cases with microvascular invasion but an absence of macrovascular invasion, the predicted 5-year survival rate was 44.9%, and the observed 5-year survival rate was 50%. For the remaining 165 patients without any vascular invasion, the predicted 5-year survival rate was 65.8%, and the observed 5-year survival rate was 66.7%.
   CONCLUSION: The Metroticket model can be used to accurately predict survival in HCC-related LT cases with an absence of macrovascular invasion. (C) 2013 Baishideng Publishing Group Co., Limited. All rights reserved.
C1 [Lei, Jian-Yong; Wang, Wen-Tao; Yan, Lu-Nan] Sichuan Univ, West China Hosp, Liver Transplantat Ctr, Chengdu 610041, Sichuan Provinc, Peoples R China.
RP Wang, WT (corresponding author), Sichuan Univ, West China Hosp, Liver Transplantat Ctr, Chengdu 610041, Sichuan Provinc, Peoples R China.
EM zzphuaxiyiyuanno1@163.com
CR Adam R, 2012, ANN SURG, V256, P883, DOI 10.1097/SLA.0b013e318273bad0
   An HJ, 2012, LIVER TRANSPLANT, V18, P1406, DOI 10.1002/lt.23512
   Bova V, 2013, CARDIOVASC INTER RAD, V36, P433, DOI 10.1007/s00270-012-0458-1
   BRET PM, 1988, GASTROINTEST RADIOL, V13, P253, DOI 10.1007/BF01889073
   Cillo U, 2010, DIGEST LIVER DIS, V42, P642, DOI 10.1016/j.dld.2010.02.010
   Duvoux C, 2012, GASTROENTEROLOGY, V143, P986, DOI 10.1053/j.gastro.2012.05.052
   Fan J, 2009, J CANCER RES CLIN, V135, P1403, DOI 10.1007/s00432-009-0584-6
   Herrero JI, 2001, LIVER TRANSPLANT, V7, P631, DOI 10.1053/jlts.2001.25458
   Hu J, 2011, PLOS ONE, V6, DOI 10.1371/journal.pone.0026003
   Huang XH, 2013, HEPATO-GASTROENTEROL, V60, P225, DOI [10.5754/hge12630, 10.5754/hge]
   IWATSUKI S, 1991, ANN SURG, V214, P221, DOI 10.1097/00000658-199109000-00005
   Jemal A, 2011, CA-CANCER J CLIN, V61, P134, DOI [10.3322/caac.20115, 10.3322/caac.20107]
   Jiang L, 2010, AM J TRANSPLANT, V10, P1861, DOI 10.1111/j.1600-6143.2010.03208.x
   Lai Q, 2013, LIVER TRANSPLANT, V19, P1108, DOI 10.1002/lt.23706
   Lei JY, 2013, EUR J GASTROEN HEPAT, V25, P1340, DOI 10.1097/MEG.0b013e3283622743
   Lei JY, 2013, PLOS ONE, V8, DOI 10.1371/journal.pone.0061769
   Machi J, 2001, J GASTROINTEST SURG, V5, P477, DOI 10.1016/S1091-255X(01)80085-8
   Mazzaferro V, 1996, NEW ENGL J MED, V334, P693, DOI 10.1056/NEJM199603143341104
   Mazzaferro V, 2009, LANCET ONCOL, V10, P35, DOI 10.1016/S1470-2045(08)70284-5
   Merchant N, 2011, INT J HEPATOL, V2011, DOI 10.4061/2011/142085
   Nagai S, 2013, J HEPATOL, DOI [10.1016/j.jhep.2013.02.003, DOI 10.1016/J.JHEP.2013.02.003]]
   Parkin DM, 2005, CA-CANCER J CLIN, V55, P74, DOI 10.3322/canjclin.55.2.74
   Raj A, 2011, J HEPATOL, V55, P1063, DOI 10.1016/j.jhep.2011.01.052
   Roayaie S, 2013, ANN SURG ONCOL, V20, P3754, DOI 10.1245/s10434-013-3074-7
   Sharma P, 2012, DIGEST DIS SCI, V57, P806, DOI 10.1007/s10620-011-1910-9
   Silva MF, 2011, J HEPATOL, V55, P1137, DOI 10.1016/j.jhep.2011.05.012
   Stigliano R, 2007, CANCER TREAT REV, V33, P437, DOI 10.1016/j.ctrv.2007.04.001
   Toso C, 2008, LIVER TRANSPLANT, V14, P1107, DOI 10.1002/lt.21484
   Toso C, 2009, HEPATOLOGY, V49, P832, DOI 10.1002/hep.22693
   Vitale A, 2010, TRANSPL P, V42, P1194, DOI 10.1016/j.transproceed.2010.03.089
   Wai CT, 2012, TRANSPL P, V44, P516, DOI 10.1016/j.transproceed.2012.01.032
   Wang GY, 2011, PLOS ONE, V6, DOI 10.1371/journal.pone.0025295
   Xu X, 2009, DIGEST DIS SCI, V54, P385, DOI 10.1007/s10620-008-0349-0
   Yao FY, 2005, LIVER TRANSPLANT, V11, P1505, DOI 10.1002/lt.20526
   Yoshizumi T, 2013, HEPATOL RES, V43, P709, DOI 10.1111/hepr.12016
   Zavaglia C, 2005, AM J GASTROENTEROL, V100, P2708, DOI 10.1111/j.1572-0241.2005.00289.x
   Zhang Q, 2012, PLOS ONE, V7, DOI 10.1371/journal.pone.0050919
   Zheng SS, 2008, TRANSPLANTATION, V85, P1726, DOI 10.1097/TP.0b013e31816b67e4
NR 38
TC 8
Z9 9
U1 2
U2 3
PU BAISHIDENG PUBLISHING GROUP INC
PI PLEASANTON
PA 7041 Koll Center Parkway, Suite 160, PLEASANTON, CA, UNITED STATES
SN 1007-9327
EI 2219-2840
J9 WORLD J GASTROENTERO
JI World J. Gastroenterol.
PD NOV 28
PY 2013
VL 19
IS 44
BP 8093
EP 8098
DI 10.3748/wjg.v19.i44.8093
PG 6
WC Gastroenterology & Hepatology
WE Science Citation Index Expanded (SCI-EXPANDED)
SC Gastroenterology & Hepatology
GA 259HZ
UT WOS:000327519300031
PM 24307805
OA Green Published, hybrid
DA 2022-05-02
ER

PT J
AU Liu, XL
   Li, FQ
   Liu, LX
   Li, B
   Zhou, ZP
AF Liu, Xiao-Long
   Li, Fu-Qiang
   Liu, Li-Xin
   Li, Bo
   Zhou, Zhi-Peng
TI TNF-alpha, HGF and Macrophage in Peritumoural Liver Tissue Relate to
   Major Risk Factors of HCC Recurrence
SO HEPATO-GASTROENTEROLOGY
LA English
DT Article
DE Macrophage; Tumor necrosis factor- alpha; Hepatic growth factor;
   Hepatocellular carcinoma
ID HEPATOCYTE GROWTH-FACTOR; TUMOR; CELLS; CARCINOMA
AB Background/Aims: Hepatocyte growth factor (HGF) responds to tumor necrosis factor- alpha (TNF- alpha) secreted by macrophages and has been suggested to function in malignant metastasis. This study was performed to shed a light on the complicated relation between intrahepatic macrophages, TNF- alpha, HGF and hepatocellular carcinoma (HCC) microvascular invasion (MVI) and pathological grade. Methodology: Forty-eight HCC cases were divided into three groups according to pathological grade: poorly-differentiated (PD), moderately-differentiated (MD) and well-differentiated (WD) groups. Each group was divided into subgroups based on the condition of MVI. Macrophages were counted, and TNF- alpha and HGF were tested in all specimens by immunohistochemical analysis and RT-PCR. Results: In peritumoural liver tissue, MVI had more HGF (t=8.22, p<0.05) and less TNF- alpha (t=4.20, p<0.05) than non-MVI. With MVI, PD and MD had more TNF- alpha (t=3.30, p<0.05and t=2.82, p<0.05) than WD in peritumoural tissue. Conclusions: Overexpressed TNF- alpha and HGF in microenvironment were related to poor differentiation and microvascular invasion of HCC. We suggest that inflammation of hepatic microenvironment promote pathological degradation and microvascular invasion of HCC.
C1 [Liu, Xiao-Long; Liu, Li-Xin] Southern Med Univ, Affiliated Hosp 3, Dept Gen Surg, Guangzhou, Guangdong, Peoples R China.
   [Liu, Xiao-Long; Li, Bo; Zhou, Zhi-Peng] Sichuan Univ, West China Hosp, Ctr Liver Transplantat, Chengdu 610041, Peoples R China.
   [Li, Fu-Qiang] Zhejiang Univ, Sch Med, Affiliated Hosp 1, Dept Gen Surg, Hangzhou 310003, Zhejiang, Peoples R China.
RP Li, B (corresponding author), Sichuan Univ, West China Hosp, Ctr Liver Transplantat, Chengdu 610041, Peoples R China.
EM g_xlliu@126.com
RI Li, Bo/AAA-8968-2020
OI Li, Bo/0000-0002-7294-6888
CR Ataseven H, 2006, MEDIAT INFLAMM, V2006, DOI 10.1155/MI/2006/78380
   Chiba T, 2012, GASTROENTEROLOGY, V143, P550, DOI 10.1053/j.gastro.2012.07.009
   Dankbar B, 2007, J ORTHOP RES, V25, P569, DOI 10.1002/jor.20338
   Delgado JP, 2009, EXP CELL RES, V315, P3396, DOI 10.1016/j.yexcr.2009.07.007
   Galimi F, 2001, J IMMUNOL, V166, P1241, DOI 10.4049/jimmunol.166.2.1241
   Imai Y, 2005, J GASTROEN HEPATOL, V20, P287, DOI 10.1111/j.1440-1746.2004.03575.x
   Kolios G, 2006, WORLD J GASTROENTERO, V12, P7413, DOI 10.3748/wjg.v12.i46.7413
   Masson S, 2001, GROWTH FACTORS, V18, P237, DOI 10.3109/08977190109029113
   Ozaki I, 2003, HEPATOL RES, V27, P288, DOI 10.1016/S1386-6346(03)00268-7
   Parkin DM, 2001, INT J CANCER, V94, P153, DOI 10.1002/ijc.1440
   Peng SH, 2005, WORLD J GASTROENTERO, V11, P6521, DOI 10.3748/wjg.v11.i41.6521
   Pollard JW, 2004, NAT REV CANCER, V4, P71, DOI 10.1038/nrc1256
   Toivonen P, 2004, INVEST OPHTH VIS SCI, V45, P1, DOI 10.1167/iovs.03-0622
   Yang JD, 2011, SEMIN CANCER BIOL, V21, P35, DOI 10.1016/j.semcancer.2010.10.007
   Zarnegar R, 1995, EXS, V74, P33
   Zhanaeva SY, 2005, B EXP BIOL MED+, V140, P449, DOI 10.1007/s10517-005-0516-7
   Zhanaeva SY, 2004, B EXP BIOL MED+, V137, P581, DOI 10.1023/B:BEBM.0000042718.76183.40
NR 17
TC 10
Z9 12
U1 1
U2 2
PU H G E UPDATE MEDICAL PUBLISHING S A
PI ATHENS
PA PO BOX 17257, ATHENS GR-10024, GREECE
SN 0172-6390
J9 HEPATO-GASTROENTEROL
JI Hepato-Gastroenterol.
PD JUL-AUG
PY 2013
VL 60
IS 125
BP 1121
EP 1126
DI 10.5754/hge12982
PG 6
WC Gastroenterology & Hepatology; Surgery
WE Science Citation Index Expanded (SCI-EXPANDED)
SC Gastroenterology & Hepatology; Surgery
GA 298MJ
UT WOS:000330327700033
PM 24018067
DA 2022-05-02
ER

PT J
AU Abdel-Wahab, M
   Sultan, AM
   Fathy, OM
   Salah, T
   Elshobary, MM
   Elghawalby, NA
   Yassen, AM
   Elsarraf, WMR
   Elsaadany, MF
   Zalatah, K
AF Abdel-Wahab, Mohammed
   Sultan, Ahmad M.
   Fathy, Omar M.
   Salah, Tarek
   Elshobary, Mohammed M.
   Elghawalby, Nabieh A.
   Yassen, Amr M.
   Elsarraf, Walid M. R.
   Elsaadany, Mohammed F.
   Zalatah, Khaled
TI Factors Affecting Recurrence and Survival after Living Donor Liver
   Transplantation for Hepatocellular Carcinoma
SO HEPATO-GASTROENTEROLOGY
LA English
DT Article
DE Chronic liver disease; Living donor liver transplantation; MELD
ID MILAN CRITERIA; ADULT PATIENTS; TUMOR SIZE; EPIDEMIOLOGY; IMPACT
AB Background/Aims: HCC is a leading cause of cancer-related deaths worldwide. The main etiological factor in Egypt is HCV infection. Lack of cadaveric transplantation in Egypt makes LDLT the only available option for liver transplantation for HCC patients with advanced cirrhosis and/or non-resectable tumors. Methodology: Between January 2004 and April 2012, 170 patients underwent LDLT at the Liver Transplantation Unit, Mansoura University and 52 (30.6%) were shown-to have HCC by pathological examination. Patient demographics, preoperative interventions and pathological findings were evaluated for their influence on recurrence and survival. Patients were followed-up with abdominal sonography and AFP every 3 months and CT scans every 6 months. Median follow-up was 22.9 months. Results: The main cause of underlying cirrhosis was HCV (96.2%). One or more different pre-transplant treatments of HCC were performed in 14 (27.4%) patients. The median total size was 4cm (0.8-15.5). Microvascular invasion was detected in 16 (31.4%) patients; 16 patients proved to have tumors beyond the Milan criteria. Pre-transplantation AFP more than 200ng/mL, total tumor size more than 8cm and microvascular invasion influenced recurrence rate on univariate analysis. Multivariate analysis identified AFP (p=0.016) as independent factor for recurrence. Survival was significantly affected by AFP (p=0.003) and microvascular invasion (p=0.003). Conclusions: LDLT is a feasible option for patients with HCC on top of cirrhosis with good survival and recurrence-free survival rates.
C1 [Abdel-Wahab, Mohammed; Sultan, Ahmad M.; Fathy, Omar M.; Salah, Tarek; Elshobary, Mohammed M.; Elghawalby, Nabieh A.] Mansoura Univ, Gastroenterol Surg Ctr, Gatrointestinal Surg & Liver Transplantat Unit, Mansoura, Egypt.
   [Zalatah, Khaled] Mansoura Univ, Gastroenterol Surg Ctr, Dept Radiol, Mansoura, Egypt.
   [Yassen, Amr M.; Elsarraf, Walid M. R.] Mansoura Univ, Mansoura Fac Med, Anesthesia & Intens Care Dept, Mansoura, Egypt.
   [Elsaadany, Mohammed F.] Mansoura Univ, Mansoura Fac Med, Dept Internal Med, Mansoura, Egypt.
RP Abdel-Wahab, M (corresponding author), Mansoura Fac Med, Gastroenterol Surg Ctr, Gehan St, Mansoura, Egypt.
EM wahab_m_eg@yahoo.com
OI Abdel wahab, Mohamed/0000-0003-0004-6036; Sultan,
   Ahmad/0000-0001-5776-1837; Yassen, Amr/0000-0001-6607-7877; salah,
   Tarek/0000-0002-7230-6987
CR Abdel Wahab M, 2004, HEPATO-GASTROENTEROL, V51, P559
   Abdel-Wahab M, 2007, HEPATO-GASTROENTEROL, V54, P157
   [Anonymous], 2010, IARC CANCERBASE
   BISMUTH H, 1993, ANN SURG, V218, P145, DOI 10.1097/00000658-199308000-00005
   El-Serag HB, 2012, GASTROENTEROLOGY, V142, P1264, DOI 10.1053/j.gastro.2011.12.061
   El-Serag HB, 2011, NEW ENGL J MED, V365, P1118, DOI 10.1056/NEJMra1001683
   Fisher RA, 2007, AM J TRANSPLANT, V7, P1601, DOI 10.1111/j.1600-6143.2007.01802.x
   Furukawa H, 2010, J HEPATO-BIL-PAN SCI, V17, P533, DOI 10.1007/s00534-009-0168-5
   Herrero JI, 2001, LIVER TRANSPLANT, V7, P631, DOI 10.1053/jlts.2001.25458
   Hwang S, 2005, LIVER TRANSPLANT, V11, P1265, DOI 10.1002/lt.20549
   Kulik L, 2004, GASTROENTEROLOGY, V127, pS277, DOI 10.1053/j.gastro.2004.09.042
   Lee S, 2010, J HEPATO-BIL-PAN SCI, V17, P539, DOI 10.1007/s00534-009-0167-6
   Llovet JM, 1998, HEPATOLOGY, V27, P1572, DOI 10.1002/hep.510270616
   Lo CM, 2007, BRIT J SURG, V94, P78, DOI 10.1002/bjs.5528
   Martin AP, 2009, INT J SURG, V7, P324, DOI 10.1016/j.ijsu.2008.12.041
   Mazzaferro V, 1996, NEW ENGL J MED, V334, P693, DOI 10.1056/NEJM199603143341104
   PENN I, 1991, SURGERY, V110, P726
   Ryder S. D., 2003, Gut, V52, P1
   Salah T, 2012, J GASTROINTEST SURG, V16, P1181, DOI 10.1007/s11605-012-1851-4
   Scatton O, 2010, J HEPATO-BIL-PAN SCI, V17, P567, DOI 10.1007/s00534-009-0164-9
   Takada Y, 2007, DIGEST DIS, V25, P299, DOI 10.1159/000106908
   Takada Y, 2010, J HEPATO-BIL-PAN SCI, V17, P527, DOI 10.1007/s00534-009-0162-y
   Taketomi A, 2009, TRANSPLANTATION, V87, P531, DOI 10.1097/TP.0b013e3181943bee
   Todo S, 2004, ANN SURG, V240, P451, DOI 10.1097/01.sla.0000137129.98894.42
   Todo S, 2007, LIVER TRANSPLANT, V13, pS48, DOI 10.1002/lt.21334
   Vakili K, 2009, LIVER TRANSPLANT, V15, P1861, DOI 10.1002/lt.21940
   Yao FY, 2001, HEPATOLOGY, V33, P1394, DOI 10.1053/jhep.2001.24563
   Yao FY, 2002, LIVER TRANSPLANT, V8, P765, DOI 10.1053/jlts.2002.34892
NR 28
TC 13
Z9 14
U1 0
U2 2
PU H G E UPDATE MEDICAL PUBLISHING S A
PI ATHENS
PA PO BOX 17257, ATHENS GR-10024, GREECE
SN 0172-6390
J9 HEPATO-GASTROENTEROL
JI Hepato-Gastroenterol.
PD NOV-DEC
PY 2013
VL 60
IS 128
BP 1847
EP 1853
DI 10.5754/hge.12832
PG 7
WC Gastroenterology & Hepatology; Surgery
WE Science Citation Index Expanded (SCI-EXPANDED)
SC Gastroenterology & Hepatology; Surgery
GA 293ZF
UT WOS:000330011500004
PM 24719918
DA 2022-05-02
ER

PT J
AU Zhu, WJ
   Huang, CY
   Li, C
   Peng, W
   Wen, TF
   Yan, LN
   Li, B
   Wang, WT
   Xu, MQ
   Yang, JY
   Jiang, L
AF Zhu, Wen-Jiang
   Huang, Chu-Ying
   Li, Chuan
   Peng, Wei
   Wen, Tian-Fu
   Yan, Lv-Nan
   Li, Bo
   Wang, Wen-Tao
   Xu, Ming-Qing
   Yang, Jia-Yin
   Jiang, Li
TI Risk Factors for Early Recurrence of HBV-related Hepatocellular
   Carcinoma Meeting Milan Criteria after Curative Resection
SO ASIAN PACIFIC JOURNAL OF CANCER PREVENTION
LA English
DT Article
DE Hepatocellular carcinoma; Milan criteria; early recurrence; factors;
   curative resection
ID LONG-TERM SURVIVAL; PRESERVED LIVER-FUNCTION; MICROVASCULAR INVASION;
   PREOPERATIVE PREDICTORS; SALVAGE TRANSPLANTATION; INTRAHEPATIC
   RECURRENCE; HEPATIC RESECTION; HEPATECTOMY; CIRRHOSIS; EXPERIENCE
AB Background: The prognosis of patients with hepatocellular carcinoma (HCC) after curative resection varies greatly. Few studies had investigated the risk factors for early recurrence (recurrence-free time <= 1 year) of hepatitis B virus (HBV)-related HCCs meeting Milan criteria. Methods: A retrospective analysis was performed on the 224 patients with HCC meeting Milan criteria who underwent curative liver resection in our center between February 2007 and March 2012. The overall survival (OS) rate, recurrence-free survival (RFS) rate and risk factors for early recurrence were analyzed. Results: After a median follow-up of 33.3 months, HCC reoccurred in 105 of 224 patients and 32 died during the period. The 1-, 3- and 5-year OS rates were 97.3%, 81.6% and 75.6% respectively, and the 1-, 3-and 5-year RFS rates were 73.2%, 53.7% and 41.6%. Cox regression showed alpha-fetoprotein (AFP) > 800 ng/ml (HR 2.538, 95% CI 1.464-4.401, P=0.001), multiple tumors (HR 2.286, 95% CI 1.123-4.246, P=0.009) and microvascular invasion (HR 2.518, 95% CI 1.475-4.298, P=0.001) to be associated with early recurrence (recurrence-free time=1-year) of HCC meeting Milan criteria. Conclusions: AFP>800 ng/ml, multiple tumors and microvascular invasion are independent risk factors affecting early postoperative recurrence of HCC. In addition resection appears capable of replacing liver transplantation in some situations with safety and a better outcome.
C1 [Zhu, Wen-Jiang; Li, Chuan; Peng, Wei; Wen, Tian-Fu; Yan, Lv-Nan; Li, Bo; Wang, Wen-Tao; Xu, Ming-Qing; Yang, Jia-Yin; Jiang, Li] Sichuan Univ, West China Hosp, Liver Transplantat Ctr, Dept Liver Surg, Chengdu 610064, Peoples R China.
   [Huang, Chu-Ying] Sichuan Univ, West China Hosp, Dept Med Oncol, Chengdu 610064, Peoples R China.
RP Wen, TF (corresponding author), Sichuan Univ, West China Hosp, Liver Transplantat Ctr, Dept Liver Surg, Chengdu 610064, Peoples R China.
EM ccwentianfu@sohu.com
RI Li, Bo/AAA-8968-2020
OI Li, Bo/0000-0002-7294-6888
FU National Sciences and Technology Major Project of China
   [2012ZX10002-016, 2012ZX10002-017]
FX This work is supported by a grant from the National Sciences and
   Technology Major Project of China (2012ZX10002-016) and
   (2012ZX10002-017). There is no potential conflict of interest involved
   in this paper.
CR Baccarani U, 2008, TRANSPL INT, V21, P247, DOI 10.1111/j.1432-2277.2007.00597.x
   Beighiti J, 2003, ANN SURG, V238, P885, DOI 10.1097/01.sla.0000098621.74851.65
   Cherqui D, 2009, ANN SURG, V250, P738, DOI 10.1097/SLA.0b013e3181bd582b
   Cheung TT, 2013, ANN SURG, V257, P506, DOI 10.1097/SLA.0b013e31827b947a
   Fan ST, 2011, BRIT J SURG, V98, P1292, DOI 10.1002/bjs.7583
   Fuks D, 2012, HEPATOLOGY, V55, P132, DOI 10.1002/hep.24680
   Hasegawa K, 2005, ANN SURG, V242, P252, DOI 10.1097/01.sla.0000171307.37401.db
   Huang ZY, 2012, ANN SURG ONCOL, V19, P2515, DOI 10.1245/s10434-012-2269-7
   Kim BK, 2008, J SURG ONCOL, V97, P246, DOI 10.1002/jso.20953
   Kim H, 2009, YONSEI MED J, V50, P789, DOI 10.3349/ymj.2009.50.6.789
   Koniaris LG, 2011, ANN SURG, V254, P527, DOI 10.1097/SLA.0b013e31822ca66f
   Kuang DM, 2011, J HEPATOL, V54, P948, DOI 10.1016/j.jhep.2010.08.041
   Lee KK, 2010, J SURG ONCOL, V101, P47, DOI 10.1002/jso.21415
   Lei JY, 2013, J GASTROINTEST SURG, V17, P1440, DOI 10.1007/s11605-013-2229-y
   Lim KC, 2012, BRIT J SURG, V99, P1622, DOI 10.1002/bjs.8915
   Majno PE, 2000, HEPATOLOGY, V31, P899, DOI 10.1053/he.2000.5763
   Mano Y, 2013, ANN SURG, V258, P301, DOI 10.1097/SLA.0b013e318297ad6b
   Mazzaferro V, 1996, NEW ENGL J MED, V334, P693, DOI 10.1056/NEJM199603143341104
   Minagawa M, 2003, ANN SURG, V238, P703, DOI 10.1097/01.sla.0000094549.11754.e6
   Ochiai T, 2004, J CANCER RES CLIN, V130, P197, DOI 10.1007/s00432-003-0533-8
   Park YK, 2009, TRANSPL P, V41, P1691, DOI 10.1016/j.transproceed.2008.07.146
   Poon RTP, 2002, ANN SURG, V235, P373, DOI 10.1097/00000658-200203000-00009
   Poon RTP, 2000, CANCER, V89, P500, DOI 10.1002/1097-0142(20000801)89:3<500::AID-CNCR4>3.3.CO;2-F
   Ren JZ, 2009, J HUAZHONG U SCI-MED, V29, P198, DOI 10.1007/s11596-009-0212-3
   Roayaie S, 2011, J HEPATOL, V55, P346, DOI 10.1016/j.jhep.2010.11.026
   Sakata J, 2008, EJSO-EUR J SURG ONC, V34, P900, DOI 10.1016/j.ejso.2008.01.031
   Sala M, 2004, HEPATOLOGY, V40, P1352, DOI 10.1002/hep.20465
   Sumie S, 2008, ANN SURG ONCOL, V15, P1375, DOI 10.1245/s10434-008-9846-9
   Toyosaka A, 1996, HPB Surg, V10, P97, DOI 10.1155/1996/75210
   Ueno S, 2009, J HEPATO-BILIARY-PAN, V16, P359, DOI 10.1007/s00534-009-0069-7
   Wang CC, 2009, ANN SURG ONCOL, V16, P1832, DOI 10.1245/s10434-009-0448-y
   Yao FY, 2001, HEPATOLOGY, V33, P1394, DOI 10.1053/jhep.2001.24563
   Zhao WC, 2013, EJSO-EUR J SURG ONC, V39, P858, DOI 10.1016/j.ejso.2013.04.003
   Zheng SS, 2008, TRANSPLANTATION, V85, P1726, DOI 10.1097/TP.0b013e31816b67e4
   Zhou YM, 2010, HEPATOB PANCREAT DIS, V9, P33
NR 35
TC 25
Z9 30
U1 0
U2 2
PU ASIAN PACIFIC ORGANIZATION CANCER PREVENTION
PI GYEONGGI-DO
PA APJCP HEAD OFFICE, KOREAN NATL CANCER CENTER, 323 ILAN -RO,
   ILSANDONG-GU, GOYANG-SI, GYEONGGI-DO, 410-769, SOUTH KOREA
SN 1513-7368
J9 ASIAN PAC J CANCER P
JI Asian Pac. J. Cancer Prev.
PY 2013
VL 14
IS 12
BP 7101
EP 7106
DI 10.7314/APJCP.2013.14.12.7101
PG 6
WC Oncology
WE Science Citation Index Expanded (SCI-EXPANDED)
SC Oncology
GA AB1CM
UT WOS:000331528900010
PM 24460258
OA gold, Green Submitted
DA 2022-05-02
ER

PT J
AU Ke, S
   Ding, XM
   Qian, XJ
   Zhou, YM
   Cao, BX
   Gao, K
   Sun, WB
AF Ke, Shan
   Ding, Xue-Mei
   Qian, Xiao-Jun
   Zhou, Yi-Ming
   Cao, Bao-Xin
   Gao, Kun
   Sun, Wen-Bing
TI Radiofrequency ablation of hepatocellular carcinoma sized > 3 and <= 5
   cm: Is ablative margin of more than 1 cm justified?
SO WORLD JOURNAL OF GASTROENTEROLOGY
LA English
DT Article
DE Hepatocellular carcinoma; Radiofrequency ablation; Ablative margin;
   Recurrence; Survival
ID RANDOMIZED CONTROLLED-TRIAL; LOCAL TUMOR PROGRESSION; RISK-FACTORS;
   MICROVASCULAR INVASION; 1ST-LINE TREATMENT; PROGNOSTIC-FACTORS; RAPID
   PROGRESSION; ETHANOL INJECTION; THERMAL ABLATION; RECURRENCE
AB AIM: To investigate whether an ablative margin (AM) > 1.0 cm might reduce chance of recurrence for patients with hepatocellular carcinoma (HCC) tumors 3.1 to 5.0 cm in size, compared with an AM of 0.5-1.0 cm.
   METHODS: From October 2005 to December 2012, 936 consecutive patients with HCC who received radiofrequency ablation were screened. Of these, 281 patients, each with a single primary HCC tumor of 3.1 to 5.0 cm in size on its greatest diameter, were included in the study. Based on the AM width, we categorized patients into the 0.5-1.0 cm group and the > 1.0 cm group. Local tumor progression (LTP)-free survival, intrahepatic distant recurrence (IDR)-free survival and overall survival (OS) rates were obtained using the Kaplan-Meier method.
   RESULTS: The 1-, 2-, 3-, 4-, and 5-year LTP-free survival rates and IDR-free survival rates were significantly higher in the > 1.0 cm group compared with the 0.5-1.0 cm group (97.5%, 86.3%, 73.6%, 49.5% and 26.4% vs 91.3%, 78.4%, 49.5%, 27.8%, and 12.8%; 95.1%, 90.3%, 77.0%, 61.0% and 48.3% vs 95.2%, 85.9%, 62.6%, 47.2% and 28.5%; P < 0.05). The 1-, 2-, 3-, 4-, and 5-year OS rates were 98.6%, 91.5%, 69.2%, 56.0% and 42.2%, respectively, in the 0.5-1.0 cm group and 100%, 98.9%, 90.1%, 68.7% and 57.4%, respectively, in the > 1.0 cm group (P = 0.010). There were no significant differences in complication rates between the two groups. Both univariate and multivariate analyses identified AM as an independent prognostic factor linked to LTP, IDR, and OS.
   CONCLUSION: For HCC tumors > 3.0 cm and <= 5.0 cm, AM > 1.0 cm could reduce chances of recurrence compared with AM of 0.5-1.0 cm, emphasizing the need for a more defensive strategy using AMs > 1.0 cm for ablating HCC tumors of 3.1 to 5.0 cm. (C) 2013 Baishideng Publishing Group Co., Limited. All rights reserved.
C1 [Ke, Shan; Ding, Xue-Mei; Sun, Wen-Bing] Capital Med Univ, Chao Yang Hosp, Dept Hepatobiliary Surg, Beijing 100043, Peoples R China.
   [Qian, Xiao-Jun; Cao, Bao-Xin] Capital Med Univ, Chao Yang Hosp, Dept Radiol, Beijing 100043, Peoples R China.
   [Zhou, Yi-Ming; Gao, Kun] Capital Med Univ, Chao Yang Hosp, Dept Intervent Med, Beijing 100043, Peoples R China.
RP Sun, WB (corresponding author), Capital Med Univ, Chao Yang Hosp, Dept Hepatobiliary Surg, Beijing Gongren Tiyuchang Nan Rd 8, Beijing 100043, Peoples R China.
EM cyhswb@qq.com
FU National Natural Science Foundation of ChinaNational Natural Science
   Foundation of China (NSFC) [30872490, 81172320]; Dr. Wu Jie-ping Medical
   Foundation [320675012712, 320675007131]
FX Supported by National Natural Science Foundation of China, No. 30872490
   and 81172320; Dr. Wu Jie-ping Medical Foundation, No. 320675012712 and
   320675007131
CR Chen MS, 2011, ONCOLOGY-BASEL, V81, P100, DOI 10.1159/000333268
   Choi D, 2007, EUR RADIOL, V17, P684, DOI 10.1007/s00330-006-0461-5
   Dodd GD, 2001, AM J ROENTGENOL, V177, P777, DOI 10.2214/ajr.177.4.1770777
   Fernandes ML, 2009, BRIT J SURG, V96, P756, DOI 10.1002/bjs.6645
   Goldberg SN, 2009, J VASC INTERV RADIOL, V20, pS377, DOI 10.1016/j.jvir.2009.04.011
   Ikeda K, 2007, INT J ONCOL, V31, P485
   Ke S, 2010, J TRANSL MED, V8, DOI 10.1186/1479-5876-8-73
   Kim H, 2010, WORLD J SURG, V34, P1881, DOI 10.1007/s00268-010-0533-1
   Kim JH, 2011, ANN SURG ONCOL, V18, P1624, DOI 10.1245/s10434-011-1673-8
   Kim Y, 2006, EUR J RADIOL, V59, P432, DOI 10.1016/j.ejrad.2006.03.007
   Kim YS, 2013, J HEPATOL, V58, P89, DOI 10.1016/j.jhep.2012.09.020
   Kim YS, 2010, AM J ROENTGENOL, V195, P758, DOI 10.2214/AJR.09.2954
   Kong J, 2012, J TRANSL MED, V10, DOI 10.1186/1479-5876-10-230
   Kong J, 2012, PLOS ONE, V7, DOI 10.1371/journal.pone.0037266
   Lau WY, 2009, ANN SURG, V249, P20, DOI 10.1097/SLA.0b013e31818eec29
   Lencioni R, 2010, HEPATOLOGY, V52, P762, DOI 10.1002/hep.23725
   Lin SM, 2005, GUT, V54, P1151, DOI 10.1136/gut.2004.045203
   Livraghi T, 2011, SURG ONCOL CLIN N AM, V20, P281, DOI 10.1016/j.soc.2010.11.010
   MATSUI O, 1994, CANCER CHEMOTH PHARM, V33, pS84, DOI 10.1007/BF00686674
   McHugh PP, 2010, HPB, V12, P56, DOI 10.1111/j.1477-2574.2009.00128.x
   Morimoto M, 2010, CANCER-AM CANCER SOC, V116, P5452, DOI 10.1002/cncr.25314
   Nakazawa T, 2007, AM J ROENTGENOL, V188, P480, DOI 10.2214/AJR.05.2079
   Nishikawa H, 2011, J GASTROENTEROL, V46, P1418, DOI 10.1007/s00535-011-0452-4
   Okusaka T, 2002, CANCER-AM CANCER SOC, V95, P1931, DOI 10.1002/cncr.10892
   Ruzzenente A, 2004, WORLD J GASTROENTERO, V10, P1137
   Shi M, 2004, WORLD J SURG, V28, P376, DOI 10.1007/s00268-003-7308-x
   Shiina S, 2005, GASTROENTEROLOGY, V129, P122, DOI 10.1053/j.gastro.2005.04.009
   Shindoh J, 2013, HPB, V15, P31, DOI 10.1111/j.1477-2574.2012.00552.x
   Sumie S, 2008, ANN SURG ONCOL, V15, P1375, DOI 10.1245/s10434-008-9846-9
   Tateishi R, 2005, CANCER-AM CANCER SOC, V103, P1201, DOI 10.1002/cncr.20892
   Zytoon AA, 2007, JPN J CLIN ONCOL, V37, P658, DOI 10.1093/jjco/hym086
NR 31
TC 24
Z9 35
U1 2
U2 10
PU BAISHIDENG PUBL GRP CO LTD
PI WANCHAI
PA ROOM 1701, 17-F, HENAN BUILDING, NO. 90, JAFFE RD, WANCHAI, HONG KONG
   100025, PEOPLES R CHINA
SN 1007-9327
EI 2219-2840
J9 WORLD J GASTROENTERO
JI World J. Gastroenterol.
PD NOV 14
PY 2013
VL 19
IS 42
BP 7389
EP 7398
DI 10.3748/wjg.v19.i42.7389
PG 10
WC Gastroenterology & Hepatology
WE Science Citation Index Expanded (SCI-EXPANDED)
SC Gastroenterology & Hepatology
GA 253FM
UT WOS:000327068600019
PM 24259969
OA Green Published
DA 2022-05-02
ER

PT J
AU Kim, JM
   Hyuck, C
   Kwon, D
   Joh, JW
   Lee, JH
   Paik, SW
   Park, CK
AF Kim, Jong Man
   Hyuck, Choon
   Kwon, David
   Joh, Jae-Won
   Lee, Joon Hyeok
   Paik, Seung Woon
   Park, Cheol Keun
TI Protein Induced by Vitamin K Antagonist-II (PIVKA-II) Is a Reliable
   Prognostic Factor in Small Hepatocellular Carcinoma
SO WORLD JOURNAL OF SURGERY
LA English
DT Article
ID GAMMA-CARBOXY PROTHROMBIN; MICROVASCULAR INVASION;
   LIVER-TRANSPLANTATION; VASCULAR INVASION; TUMOR SIZE; SERUM; RESECTION;
   PREDICTORS; RECURRENCE; SELECTION
AB Hepatocellular carcinoma (HCC) < 2 cm in diameter has a favorable prognosis. Therefore surgical resection of small HCC is associated with good outcomes. However, the predisposing factors of prognosis following resection of HCC remain ill-defined. The aims of the present study were to identify the clinicopathologic characteristics and outcomes of patients with small HCC and analyze the predisposing factors for tumor recurrence after surgery.
   We retrospectively reviewed 180 patients with small HCC who underwent hepatectomy between 2006 and 2010. Independent predictors of tumor recurrence were identified with Cox regression analysis.
   The 1-year, 3-year, and 5-year disease-free survival rates and overall survival rates were 83.7, 68.0, 65.3, and 98.9, 96.5, 92.7 %, respectively. Multivariate analysis reported that protein induced by the vitamin K antagonist-II (PIVKA-II) a parts per thousand yen200 mAU/mL, alkaline phosphatase (ALP) a parts per thousand yen80 IU/mL, and microvascular invasion were important predisposing factors for tumor recurrence. Elevated serum PIVKA-II level was associated with microvascular invasion in small HCC, which was a powerful predisposing factor.
   Although small HCC is generally associated with a good prognosis, serum PIVKA-II level a parts per thousand yen200 mAU/mL, ALP a parts per thousand yen 80 IU/L, and microvascular invasion were predisposing factors for tumor recurrence. These factors can be used to stratify patients with respect to recurrence after resection. Elevated PIVKA-II was closely associated with microvascular invasion in small HCC. These data emphasize the importance of PIVKA-II in small HCC.
C1 [Kim, Jong Man; Hyuck, Choon; Kwon, David; Joh, Jae-Won] Sungkyunkwan Univ, Sch Med, Samsung Med Ctr, Dept Surg, Seoul 135710, South Korea.
   [Lee, Joon Hyeok; Paik, Seung Woon] Sungkyunkwan Univ, Sch Med, Samsung Med Ctr, Div Gastroenterol,Dept Med, Seoul 135710, South Korea.
   [Park, Cheol Keun] Sungkyunkwan Univ, Sch Med, Samsung Med Ctr, Dept Pathol, Seoul 135710, South Korea.
RP Kim, JM (corresponding author), Sungkyunkwan Univ, Sch Med, Samsung Med Ctr, Dept Surg, 50 Ilwon Dong, Seoul 135710, South Korea.
EM yjongman21@gmail.com; jw.joh@samsung.com
RI Kwon, Choon Hyuck David/H-7263-2019; kim, jm/O-5935-2014; Kim, Jong
   Man/AAH-5295-2020
OI Kwon, Choon Hyuck David/0000-0002-1082-3321; Kim, Jong
   Man/0000-0002-1903-8354; Joh, Jae-Won/0000-0003-1732-6210
CR Bae HM, 2011, BMC CANCER, V11, DOI 10.1186/1471-2407-11-435
   Bruix J, 2005, HEPATOLOGY, V42, P1208, DOI 10.1002/hep.20933
   Bruix J, 2011, HEPATOLOGY, V53, P1020, DOI 10.1002/hep.24199
   Chen CH, 2009, EUR J CANCER, V45, P1630, DOI 10.1016/j.ejca.2008.12.025
   EDMONDSON HA, 1954, CANCER-AM CANCER SOC, V7, P462, DOI 10.1002/1097-0142(195405)7:3<462::AID-CNCR2820070308>3.0.CO;2-E
   Eguchi S, 2010, WORLD J SURG, V34, P1034, DOI 10.1007/s00268-010-0424-5
   El-Serag HB, 2008, GASTROENTEROLOGY, V134, P1752, DOI 10.1053/j.gastro.2008.02.090
   Fujikawa T, 2007, J BIOL CHEM, V282, P8741, DOI 10.1074/jbc.M609358200
   Fujiki M, 2009, AM J TRANSPLANT, V9, P2362, DOI 10.1111/j.1600-6143.2009.02783.x
   Gouw ASH, 2011, LIVER TRANSPLANT, V17, pS72, DOI 10.1002/lt.22368
   Jonas S, 2001, HEPATOLOGY, V33, P1080, DOI 10.1053/jhep.2001.23561
   Koike Y, 2001, CANCER, V91, P561, DOI 10.1002/1097-0142(20010201)91:3<561::AID-CNCR1035>3.0.CO;2-N
   Minagawa M, 2007, ANN SURG, V245, P909, DOI 10.1097/01.sla.0000254368.65878.da
   Moriyama M, 2005, LIVER INT, V25, P85, DOI 10.1111/j.1478-3231.2005.01028.x
   Nakashima Y, 2003, HEPATOL RES, V26, P142, DOI 10.1016/S1386-6346(03)00007-X
   Nathan H, 2009, ANN SURG, V249, P799, DOI 10.1097/SLA.0b013e3181a38eb5
   Pawlik TM, 2005, LIVER TRANSPLANT, V11, P1086, DOI 10.1002/lt.20472
   Santi V, 2010, J HEPATOL, V53, P291, DOI 10.1016/j.jhep.2010.03.010
   Sherman M, 2011, CLIN LIVER DIS, V15, P323, DOI 10.1016/j.cld.2011.03.003
   Shi M, 2007, ANN SURG, V245, P36, DOI 10.1097/01.sla.0000231758.07868.71
   Shirabe K, 2007, J SURG ONCOL, V95, P235, DOI 10.1002/jso.20655
   Sumie S, 2008, ANN SURG ONCOL, V15, P1375, DOI 10.1245/s10434-008-9846-9
   Takayama T, 2008, ANN SURG ONCOL, V15, P972, DOI 10.1245/s10434-007-9685-0
   Taketomi A, 1997, HEPATO-GASTROENTEROL, V44, P477
   Taketomi A, 2009, TRANSPLANTATION, V87, P531, DOI 10.1097/TP.0b013e3181943bee
   Tamano M, 2002, HEPATOL RES, V22, P261, DOI 10.1016/S1386-6346(01)00150-4
   Tarao K, 2000, INTERVIROLOGY, V43, P20, DOI 10.1159/000025019
   Tong MJ, 2010, J CLIN GASTROENTEROL, V44, pE63, DOI 10.1097/MCG.0b013e3181b4b68b
   Ueno S, 2008, J HEPATO-BILIARY-PAN, V15, P493, DOI 10.1007/s00534-007-1312-8
   Yamashita Y, 2012, ANN SURG ONCOL, V19, P2027, DOI 10.1245/s10434-011-2195-0
   Yu MC, 2011, J GASTROINTEST SURG, V15, P1440, DOI 10.1007/s11605-011-1537-3
   Zhang BH, 2004, J CANCER RES CLIN, V130, P417, DOI 10.1007/s00432-004-0552-0
NR 32
TC 20
Z9 21
U1 0
U2 5
PU SPRINGER
PI NEW YORK
PA 233 SPRING ST, NEW YORK, NY 10013 USA
SN 0364-2313
EI 1432-2323
J9 WORLD J SURG
JI World J.Surg.
PD JUN
PY 2013
VL 37
IS 6
BP 1371
EP 1378
DI 10.1007/s00268-013-1966-0
PG 8
WC Surgery
WE Science Citation Index Expanded (SCI-EXPANDED)
SC Surgery
GA 143DA
UT WOS:000318845400027
PM 23443153
DA 2022-05-02
ER

PT J
AU Shim, JH
   Han, S
   Lee, YJ
   Lee, SG
   Kim, KM
   Lim, YS
   Chung, YH
   Lee, YS
   Lee, HC
AF Shim, Ju Hyun
   Han, Seungbong
   Lee, Young-Joo
   Lee, Sung-Gyu
   Kim, Kang Mo
   Lim, Young-Suk
   Chung, Young-Hwa
   Lee, Yung Sang
   Lee, Han Chu
TI Half-Life of Serum Alpha-Fetoprotein An Early Prognostic Index of
   Recurrence and Survival After Hepatic Resection for Hepatocellular
   Carcinoma
SO ANNALS OF SURGERY
LA English
DT Article
DE alpha-fetoprotein; half-life; hepatocellular carcinoma; recurrence;
   survival
ID HEPATOCELLULAR-CARCINOMA; LIVER RESECTION; TUMOR-MARKERS; MANAGEMENT;
   HEPATECTOMY; PREDICTOR; CRITERIA
AB Objective: To explore the prognostic value of the postsurgical half-life (HL) of serum alpha-fetoprotein (AFP).
   Background: There is still a paucity of early surrogate indicators of clinical endpoints after liver resection of hepatocellular carcinoma (HCC).
   Methods: The analysis was based on cohorts of 225 (exploration set) and 117 (validation set) treatment-naive HCC patients undergoing curative liver resection. We defined 3 categories of AFP HL: early complete resolution of AFP, normal HL, and prolonged HL if the HL exceeded 7 days. Overall, probabilities of recurrence and survival were estimated and compared across the AFP HL categories.
   Results: In the exploration cohort, 48 patients (21.3%) achieved early AFP complete resolution, 116 (51.6%) had normal HL, and 61 (27.1%) had prolonged HL. Long AFP HL was significantly associated with early postoperative recurrence (P < 0.001), as was microvascular invasion. Early recurrence within 2 years of resection was observed in 59% of the patients with prolonged AFP HL compared with only 29.3% of those with normal AFP HL (P < 0.001). Alog-rank test followed by multivariate Cox analysis identified an independent function of prolonged AFP HL in predicting shorter recurrence-free survival and overall survival time after HCC resection (hazard ratios, 2.81 and 3.58; P < 0.001). When AFP HL analysis was applied to the validation cohort, the association between prolonged AFP HL and survival endpoints (hazard ratio, 11.63 and 16.39; P < 0.001) was confirmed.
C1 [Shim, Ju Hyun; Kim, Kang Mo; Lim, Young-Suk; Chung, Young-Hwa; Lee, Yung Sang; Lee, Han Chu] Univ Ulsan, Coll Med, Asan Med Ctr, Asan Canc Ctr,Dept Gasteroenterol, Seoul 138736, South Korea.
   [Han, Seungbong] Univ Ulsan, Coll Med, Asan Med Ctr, Dept Biostat,Asan Canc Ctr, Seoul 138736, South Korea.
   [Lee, Young-Joo; Lee, Sung-Gyu] Univ Ulsan, Coll Med, Asan Med Ctr, Dept Surg,Asan Canc Ctr, Seoul 138736, South Korea.
RP Shim, JH (corresponding author), Univ Ulsan, Coll Med, Asan Med Ctr, Asan Canc Ctr, 388-1 Poongnap 2Dong, Seoul 138736, South Korea.
EM s5854@medimail.co.kr; hch@amc.seoul.kr
OI Shim, Ju Hyun/0000-0002-7336-1371
CR Bruix J, 2011, HEPATOLOGY, V53, P1020, DOI 10.1002/hep.24199
   BUAMAH PK, 1988, J SURG ONCOL, V37, P161, DOI 10.1002/jso.2930370305
   Chan SL, 2009, J CLIN ONCOL, V27, P446, DOI 10.1200/JCO.2008.18.8151
   Fan ST, 2011, ANN SURG, V253, P745, DOI 10.1097/SLA.0b013e3182111195
   Fong YM, 1999, ANN SURG, V229, P790, DOI 10.1097/00000658-199906000-00005
   Fujioka M, 2001, HEPATOLOGY, V34, P1128, DOI 10.1053/jhep.2001.29202
   GITLIN D, 1966, J CLIN INVEST, V45, P1826, DOI 10.1172/JCI105486
   Greene FL, 2002, AJCC CANC STAGING MA, P131
   Han SJ, 1997, PEDIATR SURG INT, V12, P599
   Ikai I, 2004, CANCER-AM CANCER SOC, V101, P796, DOI 10.1002/cncr.20426
   Johnson P J, 2001, Clin Liver Dis, V5, P145, DOI 10.1016/S1089-3261(05)70158-6
   KOHN J, 1978, SCAND J IMMUNOL   S8, V8, P103
   Lee SG, 2005, J HEPATO-BILIARY-PAN, V12, P38, DOI 10.1007/s00534-004-0949-9
   Lim KC, 2011, ANN SURG, V254, P108, DOI 10.1097/SLA.0b013e31821ad884
   Marrero JA, 2003, HEPATOLOGY, V37, P1114, DOI 10.1053/jhep.2003.50195
   Minagawa M, 2003, ANN SURG, V238, P703, DOI 10.1097/01.sla.0000094549.11754.e6
   Nakamura S, 2006, AM J GASTROENTEROL, V101, P2038, DOI 10.1111/j.1572-0241.2006.00681.x
   Nanashima A, 2011, DIG DIS SCI
   Nobuoka D, 2010, ONCOL REP, V24, P521, DOI 10.3892/or_00000888
   Poon RTP, 2000, ANN SURG, V232, P10, DOI 10.1097/00000658-200007000-00003
   Poon RTP, 2000, J CLIN ONCOL, V18, P1094, DOI 10.1200/JCO.2000.18.5.1094
   Portolani N, 2006, ANN SURG, V243, P229, DOI 10.1097/01.sla.0000197706.21803.a1
   Rahbari NN, 2011, ANN SURG, V253, P453, DOI 10.1097/SLA.0b013e31820d944f
   Riaz A, 2009, J CLIN ONCOL, V27, P5734, DOI 10.1200/JCO.2009.23.1282
   SCHWARTZ M, 1961, CANCER, V14, P1272, DOI 10.1002/1097-0142(196111/12)14:6<1272::AID-CNCR2820140618>3.0.CO;2-H
   Tateishi R, 2006, HEPATOLOGY, V44, P1518, DOI 10.1002/hep.21408
   Toyoda H, 2008, J HEPATOL, V49, P223, DOI 10.1016/j.jhep.2008.04.013
   Vora SR, 2009, ONCOLOGIST, V14, P717, DOI 10.1634/theoncologist.2009-0038
NR 28
TC 15
Z9 15
U1 0
U2 5
PU LIPPINCOTT WILLIAMS & WILKINS
PI PHILADELPHIA
PA 530 WALNUT ST, PHILADELPHIA, PA 19106-3621 USA
SN 0003-4932
J9 ANN SURG
JI Ann. Surg.
PD APR
PY 2013
VL 257
IS 4
BP 708
EP 717
DI 10.1097/SLA.0b013e318273be70
PG 10
WC Surgery
WE Science Citation Index Expanded (SCI-EXPANDED)
SC Surgery
GA 104JY
UT WOS:000315990100027
PM 23108121
DA 2022-05-02
ER

PT J
AU Nishikawa, H
   Arimoto, A
   Wakasa, T
   Kita, R
   Kimura, T
   Osaki, Y
AF Nishikawa, Hiroki
   Arimoto, Akira
   Wakasa, Tomoko
   Kita, Ryuichi
   Kimura, Toru
   Osaki, Yukio
TI The Relation between Obesity and Survival after Surgical Resection of
   Hepatitis C Virus-Related Hepatocellular Carcinoma
SO GASTROENTEROLOGY RESEARCH AND PRACTICE
LA English
DT Article
ID BODY-MASS INDEX; MICROVASCULAR INVASION; MANAGEMENT; RISK; EPIDEMIOLOGY;
   RECURRENCE; DIAGNOSIS; CIRRHOSIS; ABLATION; OUTCOMES
AB Background and Aims. We aimed to investigate the relationship between obesity and survival in hepatitis C virus-(HCV-) related hepatocellular carcinoma (HCC) patients who underwent curative surgical resection (SR). Methods. A total of 233 patients with HCV-related HCC who underwent curative SR were included. They included 60 patients (25.8%) with a body mass index (BMI) of > 25 kg/m(2) (obesity group) and 173 patients with a BMI of < 25 kg/m2 (control group). Overall survival (OS) and recurrence-free survival (RFS) rates were compared. Results. The median follow-up periods were 3.6 years in the obesity group and 3.1 years in the control group. The 1-, 3-, and 5-year cumulative OS rates were 98.3%, 81.0%, and 63.9% in the obesity group and 90.0%, 70.5%, and 50.3% in the control group (P = 0.818). The corresponding RFS rates were 70.1%, 27.0%, and 12.0% in the obesity group and 70.1%, 39.0%, and 21.7% in the control group (P = 0.124). There were no significant differences between the obesity group and the control group in terms of blood loss during surgery (P = 0.899) and surgery-related serious adverse events (P = 0.813). Conclusions. Obesity itself did not affect survival in patients with HCV-related HCC after curative SR.
C1 [Nishikawa, Hiroki; Kita, Ryuichi; Kimura, Toru; Osaki, Yukio] Osaka Red Cross Hosp, Dept Gastroenterol & Hepatol, Tennoji Ku, Osaka 5430027, Japan.
   [Arimoto, Akira] Osaka Red Cross Hosp, Dept Surg, Tennoji Ku, Osaka 5430027, Japan.
   [Wakasa, Tomoko] Osaka Red Cross Hosp, Dept Pathol, Tennoji Ku, Osaka 5430027, Japan.
RP Nishikawa, H (corresponding author), Osaka Red Cross Hosp, Dept Gastroenterol & Hepatol, Tennoji Ku, 5-30 Fudegasaki Cho, Osaka 5430027, Japan.
EM h-nishikawa@osaka-med.jrc.or.jp
CR Akiyama T, 2011, WORLD J GASTROENTERO, V17, P914, DOI 10.3748/wjg.v17.i7.914
   Alberti KGMM, 1998, DIABETIC MED, V15, P539, DOI 10.1002/(SICI)1096-9136(199807)15:7<539::AID-DIA668>3.0.CO;2-S
   [Anonymous], 2002, HEPATOLOGY, V36, pS3, DOI 10.1053/jhep.2002.37117
   [Anonymous], 1989, JPN J SURG, V19, P98
   Barba C, 2004, LANCET, V363, P157, DOI 10.1016/S0140-6736(03)15268-3
   Bruix J, 2005, HEPATOLOGY, V42, P1208, DOI 10.1002/hep.20933
   Bugianesi E, 2002, GASTROENTEROLOGY, V123, P134, DOI 10.1053/gast.2002.34168
   Calle EE, 2003, NEW ENGL J MED, V348, P1625, DOI 10.1056/NEJMoa021423
   Delgado-Borrego A, 2010, J PEDIATR GASTR NUTR, V51, P191, DOI 10.1097/MPG.0b013e3181d32756
   Dindo D, 2003, LANCET, V361, P2032, DOI 10.1016/S0140-6736(03)13640-9
   El-Serag HB, 2012, GASTROENTEROLOGY, V142, P1264, DOI 10.1053/j.gastro.2011.12.061
   El-Serag HB, 2011, NEW ENGL J MED, V365, P1118, DOI 10.1056/NEJMra1001683
   Ikai I, 2004, CANCER-AM CANCER SOC, V101, P796, DOI 10.1002/cncr.20426
   LAUTZ HU, 1992, CLIN INVESTIGATOR, V70, P478, DOI 10.1007/BF00210228
   Lim KC, 2011, ANN SURG, V254, P108, DOI 10.1097/SLA.0b013e31821ad884
   Livraghi T, 2011, SCAND J SURG, V100, P22, DOI 10.1177/145749691110000105
   Marusawa H, 1999, GUT, V45, P284, DOI 10.1136/gut.45.2.284
   Matsuzawa Y, 2002, CIRC J, V66, P987, DOI 10.1253/circj.66.987
   McCurry J, 2007, LANCET, V369, P451, DOI 10.1016/S0140-6736(07)60214-1
   Nishikawa H, 2012, INT J ONCOL, V41, P903, DOI 10.3892/ijo.2012.1512
   Park SM, 2006, J CLIN ONCOL, V24, P5017, DOI 10.1200/JCO.2006.07.0243
   Roayaie S, 2009, GASTROENTEROLOGY, V137, P850, DOI 10.1053/j.gastro.2009.06.003
   de Lope CR, 2012, J HEPATOL, V56, pS75, DOI 10.1016/S0168-8278(12)60009-9
   Shindoh J, 2013, HPB, V15, P31, DOI 10.1111/j.1477-2574.2012.00552.x
   Siegel AB, 2009, CANCER-AM CANCER SOC, V115, P5651, DOI 10.1002/cncr.24687
   Singal AK, 2010, ALIMENT PHARM THER, V32, P851, DOI 10.1111/j.1365-2036.2010.04414.x
   Strader DB, 2004, HEPATOLOGY, V39, P1147, DOI 10.1002/hep.20119
   Umemura T, 2009, J GASTROENTEROL, V44, P102, DOI 10.1007/s00535-008-2251-0
   Utsunomiya T, 2008, WORLD J GASTROENTERO, V14, P1553, DOI 10.3748/wjg.14.1553
   Veldt BJ, 2008, HEPATOLOGY, V47, P1856, DOI 10.1002/hep.22251
   WHO, 1997, OB PREV MAN GLOB EP
   YuChung C, 1997, BRIT J SURG, V84, P1525
   Zhou WP, 2009, ANN SURG, V249, P195, DOI 10.1097/SLA.0b013e3181961c16
NR 33
TC 10
Z9 10
U1 0
U2 1
PU HINDAWI LTD
PI LONDON
PA ADAM HOUSE, 3RD FLR, 1 FITZROY SQ, LONDON, W1T 5HF, ENGLAND
SN 1687-6121
EI 1687-630X
J9 GASTROENT RES PRACT
JI Gastroenterol. Res. Pract.
PY 2013
VL 2013
AR 430438
DI 10.1155/2013/430438
PG 11
WC Gastroenterology & Hepatology
WE Science Citation Index Expanded (SCI-EXPANDED)
SC Gastroenterology & Hepatology
GA 141MI
UT WOS:000318728900001
PM 23710167
OA gold, Green Published, Green Submitted
DA 2022-05-02
ER

PT J
AU Hyeon, J
   Ahn, S
   Park, CK
AF Hyeon, Jiyeon
   Ahn, Soomin
   Park, Cheol-Keun
TI CHD1L Is a Marker for Poor Prognosis of Hepatocellular Carcinoma after
   Surgical Resection
SO KOREAN JOURNAL OF PATHOLOGY
LA English
DT Article
DE CHD1L; Carcinoma, hepatocellular; Survival
ID COMPARATIVE GENOMIC HYBRIDIZATION; GENE-EXPRESSION; SUBFAMILIES;
   RECURRENCE; SEQUENCES
AB Background: The gene for chromodomain helicase/ATPase DNA binding protein 1-like (CHD1L) was recently identified as a target oncogene within the 1q21 amplicon, which occurs in 46% to 86% of primary hepatocellular carcinoma (HCC) cases. However, the prognostic significance of CHD1L in HCC remains uncertain. In this study, we investigated the roles of CHD1L in the prognosis of HCC. Methods: We investigated the expressions of CHD1L in tumor tissue microarrays of 281 primary HCC patients who underwent surgical resection using immunohistochemistry. Prognostic factors of HCC were examined by univariate and multivariate analyses. The median follow-up period was 75.6 months. Results: CHD1L expression was observed in 48 of the 281 HCCs (17.1%). CHD1L expression was associated with a younger age (p = 0.033), higher Edmondson grade (p = 0.019), microvascular invasion (p < 0.001), major portal vein invasion (p = 0.037), higher American Joint Committee on Cancer T stage (p = 0.001), lower albumin level (p = 0.047), and higher alpha-fetoprotein level (p = 0.002). Multivariate analyses revealed that CHD1L expression (p = 0.027), Edmondson grade III (p = 0.034), and higher Barcelona Clinic Liver Cancer stage (p < 0.001) were independent predictors of shorter disease-free survival. Conclusions: CHD1L expression might be a prognostic marker of shorter disease-free survival in HCC patients after surgical resection.
C1 [Hyeon, Jiyeon; Ahn, Soomin; Park, Cheol-Keun] Sungkyunkwan Univ, Sch Med, Samsung Med Ctr, Dept Pathol, Seoul 135710, South Korea.
RP Park, CK (corresponding author), Sungkyunkwan Univ, Sch Med, Samsung Med Ctr, Dept Pathol, 81 Irwon Ro, Seoul 135710, South Korea.
EM ckpark@skku.edu
OI Hyeon, Jiyeon/0000-0003-3074-4142
CR [Anonymous], 1995, HEPATOLOGY, V22, P983
   Chang J, 2002, CANCER LETT, V182, P193, DOI 10.1016/S0304-3835(02)00083-6
   Chen LL, 2011, GUT, V60, P534, DOI 10.1136/gut.2010.224071
   Chen LL, 2010, J CLIN INVEST, V120, P1178, DOI 10.1172/JCI40665
   Chen MH, 2009, PLOS ONE, V4, DOI 10.1371/journal.pone.0006727
   Compton CC., 2010, AJCC CANC STAGING MA, V7th ed.
   EDMONDSON HA, 1954, CANCER-AM CANCER SOC, V7, P462, DOI 10.1002/1097-0142(195405)7:3<462::AID-CNCR2820070308>3.0.CO;2-E
   EISEN JA, 1995, NUCLEIC ACIDS RES, V23, P2715, DOI 10.1093/nar/23.14.2715
   Flaus A, 2006, NUCLEIC ACIDS RES, V34, P2887, DOI 10.1093/nar/gkl295
   Gao J, 2008, DIGEST LIVER DIS, V40, P114, DOI 10.1016/j.dld.2007.08.001
   Gumus-Akay G, 2009, ARCH MED RES, V40, P551, DOI 10.1016/j.arcmed.2009.07.004
   Ho MC, 2006, ANN SURG ONCOL, V13, P1474, DOI 10.1245/s10434-006-9057-1
   Hoshida Y, 2008, NEW ENGL J MED, V359, P1995, DOI 10.1056/NEJMoa0804525
   Japan LCSGo, 2003, GEN RUL CLIN PATH ST, P38
   Llovet JM, 2005, SEMIN LIVER DIS, V25, P181, DOI 10.1055/s-2005-871198
   Llovet JM, 1999, SEMIN LIVER DIS, V19, P329, DOI 10.1055/s-2007-1007122
   Ma NF, 2008, HEPATOLOGY, V47, P503, DOI 10.1002/hep.22072
   Miller G, 2009, J EXP CLIN CANC RES, V28, DOI 10.1186/1756-9966-28-62
   Poon RTP, 2011, HEPATOLOGY, V54, P757, DOI 10.1002/hep.24569
   Sakakura C, 1999, BRIT J CANCER, V80, P2034, DOI 10.1038/sj.bjc.6690638
   Tsuji Katumi, 2010, BMC Cancer, V10, P15, DOI 10.1186/1471-2407-10-15
   Wong N, 2003, J HEPATOL, V38, P298, DOI 10.1016/S0168-8278(02)00412-9
   Wong N, 1999, AM J PATHOL, V154, P37, DOI 10.1016/S0002-9440(10)65248-0
NR 23
TC 22
Z9 24
U1 0
U2 12
PU KOREAN SOCIETY PATHOLOGISTS
PI SEOUL
PA ROOM 702 KOREAN MED ASSOC BLDG, 302-75 ICHON, 1 DONG, YOUNGSAN-GU,
   SEOUL, 140-721, SOUTH KOREA
SN 1738-1843
J9 KOREAN J PATHOL
JI Korean J. Pathol.
PD FEB
PY 2013
VL 47
IS 1
BP 9
EP 15
DI 10.4132/KoreanJPathol.2013.47.1.9
PG 7
WC Pathology
WE Science Citation Index Expanded (SCI-EXPANDED)
SC Pathology
GA 104EM
UT WOS:000315974600002
PM 24868221
OA Green Published, gold, Green Submitted
DA 2022-05-02
ER

PT J
AU Ma, WJ
   Wang, HY
   Teng, LS
AF Ma, Wen-jun
   Wang, Hai-yong
   Teng, Li-song
TI Correlation analysis of preoperative serum alpha-fetoprotein (AFP) level
   and prognosis of hepatocellular carcinoma (HCC) after hepatectomy
SO WORLD JOURNAL OF SURGICAL ONCOLOGY
LA English
DT Article
DE Alpha-fetoprotein; Hepatocellular carcinoma; Differentiation degree;
   Hepatectomy; Prognosis
ID LIVER-DISEASE; RISK-FACTORS; SURVIVAL; PROGRESSION; RECURRENCE;
   CIRRHOSIS; RESECTION
AB Background: To investigate the prediction value of preoperative serum alpha-fetoprotein (AFP) level for the prognosis of hepatocellular carcinoma (HCC), by comparing pathological characteristics, recurrence rate and survival rate after hepatectomy.
   Methods: 108 cases of HCC patients who received liver resection in our hospital from 2005 to 2011 were enrolled in this study. According to preoperative serum AFP level, the patients were divided into AFP <= 20 ng/mL group, AFP 20 to 400 ng/mL group and AFP > 400 ng/mL group, and the clinicopathological and cytopathological features were compared. All the patients were followed up for 24 months, the postoperative recurrence rates and survival rates were compared and analyzed, and the risk factors for HCC postoperative survival rate were studied by multifactor regression analysis.
   Results: Of the 108 cases of HCC patients, there were 42 cases in AFP <= 20 ng/mL group, 28 cases in AFP 20-400 ng/mL group and 39 cases in AFP > 400 ng/mL group. It was shown that cell differentiation degrees (chi(2) = 20.198, P = 0.000) and microvascular invasion rates (chi(2) = 20.358, P = 0.000) were significantly different among the three groups. The AFP <= 20 ng/mL group showed higher cell differentiation degrees and significantly lower microvascular invasion rates compared to the other groups (P < 0.05). The follow-up data showed that postoperative 2-year recurrence rate (chi(2) = 6.164, P = 0.046), 18-month survival rate (chi(2) = 7.647, P = 0.022) and 24-month survival rate (chi(2) = 6.725, P = 0.035) of the three groups were significantly different, and we found that the AFP <= 20 ng/mL group had lower postoperative 2-year recurrence rate, and higher 18-month survival rate and 24-month survival rate than the other two groups (P < 0.05). Multiple logistic regression analysis indicated that tumor diameter (>= 5 cm) and preoperative serum AFP level (> 400 ng/mL) were closely correlated with HCC postoperative survival rate (P < 0.05).
   Conclusions: It is shown that preoperative serum AFP level has considerable predictive value for the malignant feature and prognosis of HCC. It is suggested that HCC patients with no contraindication of operation and serum AFP <= 20 ng/mL can benefit most from primary treatment of hepatectomy. While HCC patients with serum AFP higher than 20 ng/mL need comprehensive therapy besides surgical resection and close follow up.
C1 [Ma, Wen-jun; Wang, Hai-yong; Teng, Li-song] Zhejiang Univ, Sch Med, Affiliated Hosp 1, Ctr Canc, Hangzhou 310003, Zhejiang, Peoples R China.
   [Ma, Wen-jun] Hangzhou Xixi Hosp, Hangzhou 310023, Zhejiang, Peoples R China.
RP Teng, LS (corresponding author), Zhejiang Univ, Sch Med, Affiliated Hosp 1, Ctr Canc, Hangzhou 310003, Zhejiang, Peoples R China.
EM lsteng@zju.edu.cn
FU National Nature Science Foundation of ChinaNational Natural Science
   Foundation of China (NSFC) [81000894]
FX We thank He Kuifeng for his technical support and preparation of the
   material. This study was supported in part by the National Nature
   Science Foundation of China (grant no. 81000894).
CR Baig Jawed Altaf, 2009, J Ayub Med Coll Abbottabad, V21, P72
   Chan SL, 2009, J CLIN ONCOL, V27, P446, DOI 10.1200/JCO.2008.18.8151
   Chang SKY, 2012, SINGAP MED J, V53, P32
   Fan Wen-Zhe, 2011, Zhonghua Yi Xue Za Zhi, V91, P2190
   Gao Ji-Dong, 2005, Hepatobiliary Pancreat Dis Int, V4, P46
   Ha NB, 2012, CANCER CAUSE CONTROL, V23, P455, DOI 10.1007/s10552-012-9895-z
   Ikai I, 2004, CANCER-AM CANCER SOC, V101, P796, DOI 10.1002/cncr.20426
   Jiang JT, 2011, ANTICANCER RES, V31, P687
   Johnson PJ, 1999, J GASTROEN HEPATOL, V14, pS32, DOI 10.1046/j.1440-1746.1999.01873.x
   Kobayashi M, 2011, HEPATOL RES, V41, P1036, DOI 10.1111/j.1872-034X.2011.00858.x
   Lee Heon Young, 2004, Korean J Gastroenterol, V43, P252
   Levi DM, 2010, J AM COLL SURGEONS, V210, P727, DOI 10.1016/j.jamcollsurg.2010.01.007
   Li P, 2011, WORLD J GASTROENTERO, V17, P4563, DOI 10.3748/wjg.v17.i41.4563
   Luo Jing-tao, 2009, Zhonghua Wai Ke Za Zhi, V47, P1529
   Qin LX, 2002, WORLD J GASTROENTERO, V8, P193
   Reichman TCW, 2005, J GASTROINTEST SURG, V9, P638, DOI 10.1016/j.gassur.2004.11.002
   Snowberger N, 2007, ALIMENT PHARM THER, V26, P1187, DOI 10.1111/j.1365-2036.2007.03498.x
   Tangkijvanich P, 2000, J CLIN GASTROENTEROL, V31, P302, DOI 10.1097/00004836-200012000-00007
   Tateishi R, 2008, HEPATOL INT, V2, P17, DOI 10.1007/s12072-007-9038-x
   Tong MJ, 2009, DIGEST DIS SCI, V54, P1337, DOI 10.1007/s10620-009-0747-y
   Volk Michael L., 2007, Cancer Biomarkers, V3, P79
   Xu Wen-fang, 2011, Zhonghua Shi Yan He Lin Chuang Bing Du Xue Za Zhi, V25, P286
   Yamamoto K, 2010, J GASTROENTEROL, V45, P1272, DOI 10.1007/s00535-010-0278-5
   Zheng Meirong, 2004, J Huazhong Univ Sci Technolog Med Sci, V24, P547
NR 24
TC 119
Z9 133
U1 0
U2 16
PU BIOMED CENTRAL LTD
PI LONDON
PA 236 GRAYS INN RD, FLOOR 6, LONDON WC1X 8HL, ENGLAND
SN 1477-7819
J9 WORLD J SURG ONCOL
JI World J. Surg. Oncol.
PD AUG 27
PY 2013
VL 11
AR 212
DI 10.1186/1477-7819-11-212
PG 7
WC Oncology; Surgery
WE Science Citation Index Expanded (SCI-EXPANDED)
SC Oncology; Surgery
GA 216BO
UT WOS:000324256100001
PM 23981851
OA Green Published, gold
DA 2022-05-02
ER

PT J
AU Tilki, SU
   Engin, H
   Gokmen, A
   Bilir, C
   Ustundag, Y
AF Tilki, Serap Unal
   Engin, Huseyin
   Gokmen, Ayla
   Bilir, Cemil
   Ustundag, Yucel
TI Plasma soluble thrombomodulin and soluble endothelial protein C receptor
   levels in colorectal cancer patients
SO TURKISH JOURNAL OF MEDICAL SCIENCES
LA English
DT Article
DE Thrombomodulin; endothelial protein C receptor; colorectal cancer
ID SQUAMOUS-CELL CARCINOMA; HEPATOCELLULAR-CARCINOMA; ANTICOAGULANT
   FUNCTION; EXPRESSION; LUNG; METASTASIS; INHIBITION; INCREASE
AB Aim: Thrombomodulin (TM) and endothelial protein C receptor (EPCR) are 2 transmembrane proteins that are thought to play an important role in cancer. We aimed to discover whether these 2 proteins are prognostic indicators in colorectal cancer.
   Materials and methods: Plasma TM and EPCR levels were measured using the ELISA method in 50 patients in different tumor stages that had been recently diagnosed with colorectal cancer and in a healthy control group of 50 people.
   Results: In colorectal cancer patients, higher plasma TM (21.3 +/- 22.8 ng/mL, 13.2 +/- 16.2 ng/mL, P = 0.010) and plasma EPCR levels (149.9 +/- 79.6, 113.3 +/- 49.3, P = 0.007) were determined compared to the control group. No statistically significant relationship was present between plasma TM, EPCR levels and tumor stage, tumor localization, tumor differentiation, lymphovascular invasion state, microvascular thrombus existence, and thrombosis progression (P > 0.05).
   Conclusion: We think that these 2 proteins are released into plasma as an indicator of endothelial dysfunction and can play a role in pathogenesis and biology of colorectal cancer.
C1 [Tilki, Serap Unal] Bulent Ecevit Univ, Fac Med, Dept Internal Med, Zonguldak, Turkey.
   [Engin, Huseyin; Bilir, Cemil] Bulent Ecevit Univ, Fac Med, Dept Med Oncol, Zonguldak, Turkey.
   [Gokmen, Ayla] Bulent Ecevit Univ, Fac Med, Dept Hematol, Zonguldak, Turkey.
   [Ustundag, Yucel] Bulent Ecevit Univ, Fac Med, Dept Gastroenterol, Zonguldak, Turkey.
RP Bilir, C (corresponding author), Bulent Ecevit Univ, Fac Med, Dept Med Oncol, Zonguldak, Turkey.
EM cebilir@yahoo.com
RI Bilir, Cemil/A-2491-2017
OI Bilir, Cemil/0000-0002-1372-4791
FU Zonguldak Karaelmas UniversityBulent Ecevit University
   [BAP-2009-20-01-13]
FX This work was supported in part by Zonguldak Karaelmas University under
   project BAP-2009-20-01-13.
CR Barutcuoglu B, 2010, TURK J MED SCI, V40, P239, DOI 10.3906/sag-0807-11
   Bezuhly M, 2009, BLOOD, V113, P3371, DOI 10.1182/blood-2008-05-159434
   Biguzzi E, 2007, THROMB RES, V120, P289, DOI 10.1016/j.thromres.2006.09.009
   Dahlback B, 2004, INT J HEMATOL, V79, P109, DOI 10.1532/IJH97.03149
   Esmon CT, 2000, THROMB HAEMOSTASIS, V83, P639
   Hamatake M, 1996, CLIN CANCER RES, V2, P763
   Kim SJ, 1997, ANTICANCER RES, V17, P2319
   Kurosawa S, 1998, BLOOD, V91, P725, DOI 10.1182/blood.V91.2.725
   LINDAHL AK, 1993, THROMB HAEMOSTASIS, V69, P112
   Ogawa H, 2000, CANCER LETT, V149, P95, DOI 10.1016/S0304-3835(99)00348-1
   Orhon FS, 2010, J THROMB THROMBOLYS, V29, P46, DOI 10.1007/s11239-009-0329-z
   Regan LM, 1996, J BIOL CHEM, V271, P17499, DOI 10.1074/jbc.271.29.17499
   Sahin E, 2012, TURK J MED SCI, V42, P597, DOI 10.3906/sag-1105-14
   Salmaggi A, 1999, CANCER LETT, V146, P169, DOI 10.1016/S0304-3835(99)00255-4
   SUEHIRO T, 1995, HEPATOLOGY, V21, P1285, DOI 10.1016/0270-9139(95)90049-7
   Tabata M, 1997, J ORAL PATHOL MED, V26, P258, DOI 10.1111/j.1600-0714.1997.tb01234.x
   Tamura A, 2001, LUNG CANCER-J IASLC, V34, P375, DOI 10.1016/S0169-5002(01)00261-6
   Tsuneyoshi N, 2001, THROMB HAEMOSTASIS, V85, P356, DOI 10.1055/s-0037-1615692
   Wilhelm S, 1998, INT J ONCOL, V13, P645
   Wojtukiewicz MZ, 2007, SEMIN THROMB HEMOST, V33, P621, DOI 10.1055/s-2007-991530
   Wood SC, 2010, J CARDIOVASC PHARM, V55, P276, DOI 10.1097/FJC.0b013e3181d263f7
   Xu Gen-bo, 2003, Zhejiang Da Xue Xue Bao Yi Xue Ban, V32, P141
   Yurdakul A, 2012, TURK J MED SCI, V42, P281, DOI 10.3906/sag-1012-1361
   ZHOU QS, 1992, THROMB RES, V68, P109, DOI 10.1016/0049-3848(92)90026-7
NR 24
TC 1
Z9 1
U1 0
U2 3
PU TUBITAK SCIENTIFIC & TECHNICAL RESEARCH COUNCIL TURKEY
PI ANKARA
PA ATATURK BULVARI NO 221, KAVAKLIDERE, ANKARA, 00000, TURKEY
SN 1300-0144
EI 1303-6165
J9 TURK J MED SCI
JI Turk. J. Med. Sci.
PY 2013
VL 43
IS 2
BP 194
EP 198
DI 10.3906/sag-1205-124
PG 5
WC Medicine, General & Internal
WE Science Citation Index Expanded (SCI-EXPANDED)
SC General & Internal Medicine
GA 175JR
UT WOS:000321227500002
DA 2022-05-02
ER

PT J
AU Chiche, L
   Menahem, B
   Bazille, C
   Bouvier, V
   Plard, L
   Saguet, V
   Alves, A
   Salame, E
AF Chiche, Laurence
   Menahem, B.
   Bazille, C.
   Bouvier, V.
   Plard, L.
   Saguet, V.
   Alves, A.
   Salame, E.
TI Recurrence of Hepatocellular Carcinoma in Noncirrhotic Liver After
   Hepatectomy
SO WORLD JOURNAL OF SURGERY
LA English
DT Article
ID PROGNOSTIC-FACTORS; HEPATIC RESECTION; RISK-FACTORS; SURVIVAL; OUTCOMES
AB Hepatocellular carcinoma in noncirrhotic liver (HCCNC) is rare. This tumor has a particular epidemiology and presentation, and it requires specific treatment, compared with HCC in cirrhotic liver. The aims of this study were to determine the survival and recurrence rates, prognostic factors, and optimum treatment of HCCNC and to propose a follow-up protocol for patients who have undergone surgery for HCCNC.
   This study included 131 patients who underwent surgical treatment for HCCNC from January 1992 to December 2010. Survival and recurrence rates were evaluated, and the prognostic factors and characteristics of recurrence were analyzed. Pathologic characteristics of the tumors and the nontumoral liver were examined.
   The mean survival time was 67.9 months. The 5- and 10-year overall survival rates were 72.9 and 36.7 %, respectively. In all, 54 patients (41.2 %) developed recurrence at a median interval of 30.96 months. Of these recurrences, 31.5 % occurred during the first year, and 24.1 % occurred more than 5 years after surgery. Macro- or microvascular invasion and tumor size > 5 cm were significantly associated with a poor survival rate. The predictive factors for recurrence were multiple tumors, tumor diameter > 5 cm, and satellite nodules. Patients who underwent surgical treatment for recurrence had a significantly longer survival time than those who did not (p < 0.0292).
   Recurrence is the most common cause of death after hepatectomy for HCC, and patients should undergo careful, long-term follow-up. Early detection and treatment of recurrence with curative intent should improve the prognosis of these patients.
C1 [Chiche, Laurence] CHU Bordeaux, Dept Digest Surg, F-33604 Pessac, France.
   [Menahem, B.; Plard, L.; Alves, A.; Salame, E.] Univ Hosp Caen, Dept Digest Surg, F-14032 Caen, France.
   [Bazille, C.; Saguet, V.] Univ Hosp Caen, Lab Histopathol, F-14032 Caen, France.
   [Bouvier, V.] Univ Hosp Caen, UCBN, INSERM, Lab Digest Tumours Epidemiol Canc & Prevent,U1086, F-14032 Caen, France.
RP Menahem, B (corresponding author), Univ Hosp Caen, Dept Digest Surg, Ave Cote Nacre, F-14032 Caen, France.
EM laurence.chiche@chu-bordeaux.fr; b.menahem@hotmail.fr
RI Menahem, Benjamin JM/E-8087-2018; alves, arnaud/ABE-1469-2020; alves,
   arnaud/ABD-2113-2021; BOUVIER, Véronique/L-7799-2015
OI alves, arnaud/0000-0002-7280-8688; BOUVIER,
   Véronique/0000-0002-2016-0779; CHICHE, LAURENCE/0000-0001-9081-4750
CR Altekruse SF, 2009, J CLIN ONCOL, V27, P1485, DOI 10.1200/JCO.2008.20.7753
   BEDOSSA P, 1994, HEPATOLOGY, V20, P15
   Bege T, 2007, J GASTROINTEST SURG, V11, P619, DOI 10.1007/s11605-006-0023-9
   BISMUTH H, 1995, WORLD J SURG, V19, P35, DOI 10.1007/BF00316977
   Borie F, 2008, J SURG ONCOL, V98, P505, DOI 10.1002/jso.21159
   Chang CH, 2004, ARCH SURG-CHICAGO, V139, P320, DOI 10.1001/archsurg.139.3.320
   Chen MF, 2003, WORLD J SURG, V27, P443, DOI 10.1007/s00268-002-6708-7
   Dupont-Bierre E, 2005, J AM COLL SURGEONS, V201, P663, DOI 10.1016/j.jamcollsurg.2005.06.265
   Lang HK, 2007, J AM COLL SURGEONS, V205, P27, DOI 10.1016/j.jamcollsurg.2007.03.002
   Laurent C, 2005, J AM COLL SURGEONS, V201, P656, DOI 10.1016/j.jamcollsurg.2005.05.027
   Lubrano J, 2008, WORLD J SURG, V32, P104, DOI 10.1007/s00268-007-9291-0
   Mergental H, 2012, J HEPATOL, V57, P297, DOI 10.1016/j.jhep.2012.03.022
   Nagasue N, 2001, BRIT J SURG, V88, P515, DOI 10.1046/j.1365-2168.2001.01732.x
   Sherman M, 2005, SEMIN LIVER DIS, V25, P143, DOI 10.1055/s-2005-871194
   Shrager B, 2012, ANN SURG, V255, P1135, DOI 10.1097/SLA.0b013e31823e70a3
   Verhoef C, 2004, DIGEST SURG, V21, P380, DOI 10.1159/000081882
   Xu L, 2008, DIGEST SURG, V25, P376, DOI 10.1159/000170881
NR 17
TC 14
Z9 20
U1 0
U2 7
PU SPRINGER
PI NEW YORK
PA 233 SPRING ST, NEW YORK, NY 10013 USA
SN 0364-2313
EI 1432-2323
J9 WORLD J SURG
JI World J.Surg.
PD OCT
PY 2013
VL 37
IS 10
BP 2410
EP 2418
DI 10.1007/s00268-013-2127-1
PG 9
WC Surgery
WE Science Citation Index Expanded (SCI-EXPANDED)
SC Surgery
GA 208IU
UT WOS:000323672300024
PM 23775516
DA 2022-05-02
ER
