# Supplementary material for: Global research status and frontiers on microvascular invasion of hepatocellular carcinoma: A bibliometric and visualized analysis
Source: Front Oncol. 2022 Dec 14;12:1037145. doi: 10.3389/fonc.2022.1037145 (PMC9795233; doi:10.3389/fonc.2022.1037145)
Supplement: Supplementary file 1 [file DataSheet_1.zip › data4/download2014u65pt1.txt]

PT J
AU Sun, QK
   Zhu, JY
   Wang, W
   Lv, Y
   Zhou, HC
   Yu, JH
   Xu, GL
   Ma, JL
   Zhong, W
   Jia, WD
AF Sun, Qi-Kai
   Zhu, Jian-Yu
   Wang, Wei
   Lv, Yang
   Zhou, Hang-Cheng
   Yu, Ji-Hai
   Xu, Ge-Liang
   Ma, Jin-Liang
   Zhong, Wen
   Jia, Wei-Dong
TI Diagnostic and prognostic significance of peroxiredoxin 1 expression in
   human hepatocellular carcinoma
SO MEDICAL ONCOLOGY
LA English
DT Article
DE Diagnosis; Metastasis; Peroxiredoxin 1; Prognosis; Tumor angiogenesis
ID UP-REGULATION; LUNG-CANCER; ANGIOGENESIS; SUPPRESSION; RECURRENCE;
   ACTIVATION; INDUCTION; SURVIVAL; GROWTH; PRDX1
AB Peroxiredoxin 1 (Prdx1) is a member of the peroxiredoxin family of antioxidant enzymes and implicated in cell differentiation, proliferation, and apoptosis. The aim of the present study was to determine the expression and diagnostic and prognostic significance of Prdx1 in human hepatocellular carcinoma (HCC). Prdx1 expression was examined in 76 HCC patients and 20 healthy volunteers. The relationships between Prdx1 expression and clinicopathological features were analyzed. Receiver operating characteristics analysis was used to calculate the diagnostic accuracy of serum Prdx1, serum alpha-fetoprotein (AFP), and their combination. The prognostic impact of Prdx1 on overall survival (OS) and disease-free survival (DFS) of HCC patients was investigated. Prdx1-positive rate was significantly (p < 0.05) higher in HCC (77.1 %) than in adjacent non-tumorous liver tissues (18.4 %). Prdx1 immunoreactivity was positively correlated with tumor vascular endothelial growth factor expression and microvessel density. Prdx1 expression was significantly associated with tumor size, microvascular invasion, Edmondson grade, tumor capsula status, serum AFP, and tumor-node-metastasis stage. The combination of serum Prdx1 and AFP had a markedly higher area under the curve than serum Prdx1 alone. Positive Prdx1 expression was associated with unfavorable OS (p = 0.004) and DFS (p = 0.001). Multivariate analysis revealed intratumoral Prdx1 staining as an independent poor prognostic marker for OS (p = 0.006) and DFS (p = 0.002). Taken together, our data suggest that increased Prdx1 expression is associated with tumor angiogenesis and progression in HCC and serves as a promising biomarker for detection and prognosis of this malignancy.
C1 [Sun, Qi-Kai; Zhu, Jian-Yu; Lv, Yang; Yu, Ji-Hai; Xu, Ge-Liang; Ma, Jin-Liang; Jia, Wei-Dong] Anhui Med Univ, Anhui Prov Hosp, Dept Hepat Surg, Hefei 230001, Peoples R China.
   [Wang, Wei] Anhui Med Univ, Anhui Prov Hosp, Dept Med Oncol, Hefei 230001, Peoples R China.
   [Zhou, Hang-Cheng; Zhong, Wen] Anhui Med Univ, Anhui Prov Hosp, Dept Pathol, Hefei 230001, Peoples R China.
   [Xu, Ge-Liang; Jia, Wei-Dong] Anhui Prov Key Lab Hepatopancreatobiliary Surg, Hefei 230001, Peoples R China.
RP Jia, WD (corresponding author), Anhui Med Univ, Anhui Prov Hosp, Dept Hepat Surg, Hefei 230001, Peoples R China.
EM whouwei@gmail.com; jiawd2013@aliyun.com
FU National Natural Science Foundation of ChinaNational Natural Science
   Foundation of China (NSFC) [81201906, 81172364]
FX This research was supported by the National Natural Science Foundation
   of China (Nos. 81201906 and 81172364).
CR Altekruse SF, 2009, J CLIN ONCOL, V27, P1485, DOI 10.1200/JCO.2008.20.7753
   Bertino G, 2012, SEMIN ONCOL, V39, P410, DOI 10.1053/j.seminoncol.2012.05.001
   Chen ZB, 2009, MED ONCOL, V26, P365, DOI 10.1007/s12032-008-9130-7
   Du ZX, 2010, ENDOCR-RELAT CANCER, V17, P553, DOI 10.1677/ERC-09-0269
   EDMONDSON HA, 1954, CANCER-AM CANCER SOC, V7, P462, DOI 10.1002/1097-0142(195405)7:3<462::AID-CNCR2820070308>3.0.CO;2-E
   El-Serag HB, 2011, NEW ENGL J MED, V365, P1118, DOI 10.1056/NEJMra1001683
   Folkman J, 2002, SEMIN ONCOL, V29, P15, DOI 10.1053/sonc.2002.37263
   Ha B, 2012, BIOCHEM BIOPH RES CO, V421, P33, DOI 10.1016/j.bbrc.2012.03.103
   Hoshino I, 2005, CLIN CANCER RES, V11, P7945, DOI 10.1158/1078-0432.CCR-05-0840
   Jemal A, 2011, CA-CANCER J CLIN, V61, P134, DOI [10.3322/caac.20115, 10.3322/caac.20107]
   Kim JH, 2012, BIOCHEM BIOPH RES CO, V425, P730, DOI 10.1016/j.bbrc.2012.07.142
   Kim JH, 2008, CLIN CANCER RES, V14, P2326, DOI 10.1158/1078-0432.CCR-07-4457
   Kim JH, 2007, CLIN CANCER RES, V13, P3875, DOI 10.1158/1078-0432.CCR-06-2893
   Lee TK, 2006, CLIN CANCER RES, V12, P5369, DOI 10.1158/1078-0432.CCR-05-2722
   Li JH, 2013, TUMOR BIOL, V34, P359, DOI 10.1007/s13277-012-0557-2
   Neumann CA, 2003, NATURE, V424, P561, DOI 10.1038/nature01819
   Qiao BB, 2012, INT J MOL MED, V29, P832, DOI 10.3892/ijmm.2012.916
   Quan CY, 2006, J UROLOGY, V175, P1512, DOI 10.1016/S0022-5347(05)00659-2
   Riddell JR, 2012, PLOS ONE, V7, DOI 10.1371/journal.pone.0050394
   Riddell JR, 2011, CANCER RES, V71, P1637, DOI 10.1158/0008-5472.CAN-10-3674
   Rostila A, 2012, LUNG CANCER, V77, P450, DOI 10.1016/j.lungcan.2012.03.024
   Shao R, 2004, MOL CELL BIOL, V24, P3992, DOI 10.1128/MCB.24.9.3992-4003.2004
   Song IS, 2009, CARCINOGENESIS, V30, P1106, DOI 10.1093/carcin/bgp104
   Wada H, 2006, LIVER INT, V26, P414, DOI 10.1111/j.1478-3231.2006.01243.x
   Wood ZA, 2003, TRENDS BIOCHEM SCI, V28, P32, DOI 10.1016/S0968-0004(02)00003-8
   Yanagawa T, 1999, CANCER LETT, V145, P127, DOI 10.1016/S0304-3835(99)00243-8
   Yonglitthipagon P, 2012, HUM PATHOL, V43, P1719, DOI 10.1016/j.humpath.2011.11.021
NR 27
TC 43
Z9 47
U1 2
U2 19
PU HUMANA PRESS INC
PI TOTOWA
PA 999 RIVERVIEW DRIVE SUITE 208, TOTOWA, NJ 07512 USA
SN 1357-0560
EI 1559-131X
J9 MED ONCOL
JI Med. Oncol.
PD JAN
PY 2014
VL 31
IS 1
AR 786
DI 10.1007/s12032-013-0786-2
PG 9
WC Oncology
WE Science Citation Index Expanded (SCI-EXPANDED)
SC Oncology
GA 278AB
UT WOS:000328859300022
PM 24297309
DA 2022-05-02
ER

PT J
AU Montasser, MF
   Shaker, MK
   Albreedy, AM
   Montasser, IF
   El Dorry, A
AF Montasser, Mohammed Fawzy
   Shaker, Mohamed Kamal
   Albreedy, Ashraf M.
   Montasser, Iman Fawzy
   El Dorry, Ahmed
TI Risk factors for early intrahepatic distant recurrence after
   radiofrequency ablation for hepatocellular carcinoma in Egyptian
   patients
SO JOURNAL OF DIGESTIVE DISEASES
LA English
DT Article
DE intrahepatic distant recurrence; liver neoplasms; radiofrequency
   ablation; risk factors; survival
ID MICROVASCULAR INVASION; RESECTION; LIVER; SURVIVAL; PREDICTION;
   PROGNOSIS; PATTERN
AB ObjectiveEarly tumor recurrence, either local or intrahepatic distant recurrence (IDR), after successful radiofrequency ablation (RFA) for hepatocellular carcinoma (HCC) remains a significant problem. The study aimed to determine the potential risk factors for IDR within one year after successful RFA in HCC patients.
   MethodsIn total, 105 patients with 138 lesions who underwent RFA and were followed up for at least one year were included in this study. The patients' data was retrospectively reviewed. Multiple host and tumoral potential risk factors were analyzed.
   ResultsIDR was found in 62 (59.0%) of all patients. Cumulative IDR-free survival rates in all patients studied were 81.9%, 45.4% and 35.2% at 1, 2 and 3 years, respectively, after RFA. Univariate and multivariate analysis showed that both tumor size >2.8cm and primary multinodular tumors were significant risk factors for IDR within one year after RFA.
   ConclusionsPatients with tumors of >2.8cm in diameter or multinodular HCC should be closely monitored for early recurrence after RFA. Combined or systemic therapies should be tried for these patients to improve their disease-free and overall survival.
C1 [Montasser, Mohammed Fawzy; Shaker, Mohamed Kamal; Albreedy, Ashraf M.; Montasser, Iman Fawzy] Ain Shams Univ, Dept Trop Med, Cairo, Egypt.
   [El Dorry, Ahmed] Ain Shams Univ, Fac Med, Intervent Radiol Dept, Cairo, Egypt.
RP Montasser, IF (corresponding author), Ain Shams Univ Hosp, Dept Trop Med, El Abbassia Sq, Cairo 11566, Egypt.
EM imanfawzy2@gmail.com
RI Montasser, Iman/AAH-5730-2019
OI Montasser, Iman/0000-0002-1351-978X; Montasser, Mohamed
   Fawzy/0000-0001-6759-5924; albreedy, ashraf/0000-0002-7754-2639; Shaker,
   Mohammed/0000-0003-0199-074X
CR Bruix J, 2005, HEPATOLOGY, V42, P1208, DOI 10.1002/hep.20933
   Bruix J, 2011, HEPATOLOGY, V53, P1020, DOI 10.1002/hep.24199
   Cho YK, 2009, HEPATOLOGY, V49, P453, DOI 10.1002/hep.22648
   Chou CT, 2012, BRIT J RADIOL, V85, P778, DOI 10.1259/bjr/65897774
   Egypt National Cancer Registry, 2014, EG NAT CANC REG
   Goldberg SN, 2005, RADIOLOGY, V235, P728, DOI 10.1148/radiol.2353042205
   Gupta S, 2003, ANN INTERN MED, V139, P46, DOI 10.7326/0003-4819-139-1-200307010-00012
   Harrison LE, 2003, J AM COLL SURGEONS, V197, P759, DOI 10.1016/S1072-7515(03)00750-6
   Hori T, 2003, J GASTROENTEROL, V38, P977, DOI 10.1007/s00535-003-1181-0
   Izumi N, 2001, CANCER, V91, P949, DOI 10.1002/1097-0142(20010301)91:5<949::AID-CNCR1084>3.3.CO;2-8
   Kao WY, 2011, EUR J GASTROEN HEPAT, V23, P528, DOI 10.1097/MEG.0b013e328346d529
   Kim BK, 2008, J SURG ONCOL, V97, P246, DOI 10.1002/jso.20953
   Kim SJ, 2010, HEPATO-GASTROENTEROL, V57, P121
   Kim Y, 2006, EUR J RADIOL, V59, P432, DOI 10.1016/j.ejrad.2006.03.007
   Lencioni R, 2010, HEPATOLOGY, V52, P762, DOI 10.1002/hep.23725
   Llovet JM, 2005, SEMIN LIVER DIS, V25, P181, DOI 10.1055/s-2005-871198
   Llovet JM, 2003, LANCET, V362, P1907, DOI 10.1016/S0140-6736(03)14964-1
   Llovet JM, 2012, J HEPATOL, V56, P908, DOI 10.1016/j.jhep.2011.12.001
   Nakashima O, 2001, J Hepatobiliary Pancreat Surg, V8, P404, DOI 10.1007/s005340100001
   Ng KK, 2008, J GASTROINTEST SURG, V12, P183, DOI 10.1007/s11605-007-0276-y
   Okuwaki Y, 2008, J GASTROENTEROL, V43, P71, DOI 10.1007/s00535-007-2123-z
   Poon RTP, 2000, CANCER, V89, P500, DOI 10.1002/1097-0142(20000801)89:3<500::AID-CNCR4>3.3.CO;2-F
   Shah SA, 2007, SURGERY, V141, P330, DOI 10.1016/j.surg.2006.06.028
   SHIRABE K, 1991, HEPATOLOGY, V14, P802, DOI 10.1002/hep.1840140510
   Velazquez RF, 2003, HEPATOLOGY, V37, P520, DOI 10.1053/jhep.2003.50093
   Verslype C, 2012, ANN ONCOL, V23, P41, DOI 10.1093/annonc/mds225
   Wang JH, 2012, J HEPATOL, V56, P412, DOI 10.1016/j.jhep.2011.05.020
   Yamanaka Y, 2005, WORLD J GASTROENTERO, V11, P2174, DOI 10.3748/wjg.v11.i14.2174
   Yu HC, 2005, WORLD J GASTROENTERO, V11, P1439
   Zhou YM, 2010, HEPATOB PANCREAT DIS, V9, P33
   Zhou YM, 2010, BMC GASTROENTEROL, V10, DOI 10.1186/1471-230X-10-78
   Zytoon AA, 2007, JPN J CLIN ONCOL, V37, P658, DOI 10.1093/jjco/hym086
NR 32
TC 8
Z9 9
U1 0
U2 1
PU WILEY
PI HOBOKEN
PA 111 RIVER ST, HOBOKEN 07030-5774, NJ USA
SN 1751-2972
EI 1751-2980
J9 J DIGEST DIS
JI J. Dig. Dis.
PD DEC
PY 2014
VL 15
IS 12
BP 676
EP 683
DI 10.1111/1751-2980.12190
PG 8
WC Gastroenterology & Hepatology
WE Science Citation Index Expanded (SCI-EXPANDED)
SC Gastroenterology & Hepatology
GA AX6WE
UT WOS:000347058200006
PM 25214183
DA 2022-05-02
ER

PT J
AU Dai, B
   Ruan, B
   Wu, J
   Wang, JL
   Shang, RZ
   Sun, W
   Dou, KF
   Wang, DS
   Li, Y
AF Dai, Bin
   Ruan, Bai
   Wu, Juan
   Wang, Jianlin
   Shang, Runze
   Sun, Wei
   Dou, Kefeng
   Wang, Desheng
   Li, Yu
TI Insulin-like growth factor binding protein-1 inhibits cancer cell
   invasion and is associated with poor prognosis in hepatocellular
   carcinoma
SO INTERNATIONAL JOURNAL OF CLINICAL AND EXPERIMENTAL PATHOLOGY
LA English
DT Article
DE IGFBP-1; hepatocellular carcinoma; poor prognosis; invasion; MMP-9;
   tumor suppressor gene
ID ALPHA-5-BETA-1 INTEGRIN; GENE-EXPRESSION; IGFBP-1 GENE; APOPTOSIS;
   MIGRATION; LIVER
AB Insulin-like growth factor binding protein-1 (IGFBP-1) plays an important role in the development and progression of cancer. However, the expression of IGFBP-1 remains equivocal, and little is known about its clinicopathological significance and prognostic value in hepatocellular carcinoma (HCC). In this study, we evaluated the expression of IGFBP-1 in 90 paired HCC tissues and adjacent non-cancerous liver tissues and analyzed its clinical and prognostic significance. The results showed that IGFBP-1 was detected in cytoplasm as well as cell nucleus, and down-regulated in HCC tissues compared to the adjacent non-cancerous liver tissues. The decreased expression of IGFBP-1 was correlated with tumor differentiation, liver cirrhosis, microvascular invasion or metastasis, TNM stage and poor survival. Moreover, low levels of IGFBP-1 may be an independent prognostic indicator for the survival of patients with HCC. We also evaluated its function by adding recombinant IGFBP-1 to the cultured HCC cell lines HepG2 and MHCC97-H. The result of the invasion chamber assay showed that IGFBP-1 could inhibit the invasion of HepG2 and MHCC97-H. MMP-9 secretion by these cells was significantly decreased when the cells were treated with IGFBP-1. Our results suggest that IGFBP-1 inhibits the invasion and metastasis of HCC cells and that IGFBP-1 may be useful as a valuable marker for the prognosis of patients with HCC.
C1 [Dai, Bin; Ruan, Bai; Wang, Jianlin; Shang, Runze; Sun, Wei; Dou, Kefeng; Wang, Desheng] Fourth Mil Med Univ, Xijing Hosp, Dept Hepatobiliary Surg, Xian 710032, Peoples R China.
   [Wu, Juan] Fourth Mil Med Univ, Xijing Hosp, Dept Obstet & Gynecol, Xian 710032, Peoples R China.
   [Li, Yu] Fourth Mil Med Univ, Cell Engn Res Ctr, Xian 710032, Peoples R China.
   [Li, Yu] Fourth Mil Med Univ, Dept Cell Biol, State Key Lab Canc Biol, Xian 710032, Peoples R China.
RP Wang, DS (corresponding author), Fourth Mil Med Univ, Xijing Hosp, Dept Hepatobiliary Surg, 15 Changle West Rd, Xian 710032, Peoples R China.
EM wangds@fmmu.edu.cn; liyufmmu@yahoo.com
FU National Natural Science Foundation of ChinaNational Natural Science
   Foundation of China (NSFC) [81030010/H0318]
FX This work was supported by grants from the Major Program of the National
   Natural Science Foundation of China (Grants No. 81030010/H0318).
CR Abou-Alfa GK, 2014, J HEPATOL, V60, P319, DOI 10.1016/j.jhep.2013.09.008
   BREWER MT, 1988, BIOCHEM BIOPH RES CO, V152, P1289, DOI 10.1016/S0006-291X(88)80425-X
   Chesik D, 2010, J NEUROCHEM, V113, P1319, DOI 10.1111/j.1471-4159.2010.06703.x
   Firth SM, 2002, ENDOCR REV, V23, P824, DOI 10.1210/er.2001-0033
   Gleeson LM, 2001, J CLIN ENDOCR METAB, V86, P2484, DOI 10.1210/jc.86.6.2484
   GOCKERMAN A, 1995, ENDOCRINOLOGY, V136, P4168, DOI 10.1210/en.136.10.4168
   Gong YW, 2000, MOL CELL BIOCHEM, V207, P101, DOI 10.1023/A:1007010818094
   Hwang DL, 2003, GROWTH HORM IGF RES, V13, P316, DOI 10.1016/S1096-6374(03)00042-X
   Jemal A, 2011, CA-CANCER J CLIN, V61, P134, DOI [10.3322/caac.20115, 10.3322/caac.20107]
   JONES JI, 1993, P NATL ACAD SCI USA, V90, P10553, DOI 10.1073/pnas.90.22.10553
   Jousse C, 1998, BIOCHEM J, V334, P147, DOI 10.1042/bj3340147
   Kaaks R, 2000, JNCI-J NATL CANCER I, V92, P1592, DOI 10.1093/jnci/92.19.1592
   Kondoh N, 1999, CANCER RES, V59, P4990
   Lang CH, 1999, AM J PHYSIOL-GASTR L, V276, pG719, DOI 10.1152/ajpgi.1999.276.3.G719
   LEE JY, 1994, HEPATOLOGY, V19, P656, DOI 10.1002/hep.1840190317
   Lee PDK, 1997, P SOC EXP BIOL MED, V216, P319
   Leu JIJ, 2007, GENE DEV, V21, P3095, DOI 10.1101/gad.1567107
   Leu JI, 2003, J CLIN INVEST, V111, P129, DOI 10.1172/JCI200316712
   LEWITT MS, 1994, DIABETES, V43, P232, DOI 10.2337/diabetes.43.2.232
   Lu SY, 2003, MOL CARCINOGEN, V36, P142, DOI 10.1002/mc.10105
   Magne L, 2007, J HEPATOL, V47, P691, DOI 10.1016/j.jhep.2007.05.018
   MOHN KL, 1991, MOL CELL BIOL, V11, P1393, DOI 10.1128/MCB.11.3.1393
   Perks CM, 1999, J CELL BIOCHEM, V75, P652, DOI 10.1002/(SICI)1097-4644(19991215)75:4<652::AID-JCB11>3.0.CO;2-0
   Perks CM, 1999, J MOL ENDOCRINOL, V22, P141, DOI 10.1677/jme.0.0220141
   Pollak M, 2008, NAT REV CANCER, V8, P915, DOI 10.1038/nrc2536
   Siegel R, 2012, CA-CANCER J CLIN, V62, P10, DOI 10.3322/caac.20138
   Tazuke SI, 1998, P NATL ACAD SCI USA, V95, P10188, DOI 10.1073/pnas.95.17.10188
   Wu J, 2011, J HEMATOL ONCOL, V4, DOI 10.1186/1756-8722-4-30
   Xue YZ, 2013, TUMOR BIOL, V34, P895, DOI 10.1007/s13277-012-0624-8
   Younossi ZM, 2005, LIVER INT, V25, P760, DOI 10.1111/j.1478-3231.2005.01117.x
   Zhou L, 2012, ONCOL REP, V28, P874, DOI 10.3892/or.2012.1880
   Zhou Q, 2012, PLOS ONE, V7, DOI 10.1371/journal.pone.0046851
NR 32
TC 28
Z9 29
U1 1
U2 1
PU E-CENTURY PUBLISHING CORP
PI MADISON
PA 40 WHITE OAKS LN, MADISON, WI 53711 USA
SN 1936-2625
J9 INT J CLIN EXP PATHO
JI Int. J. Clin. Exp. Pathol.
PY 2014
VL 7
IS 9
BP 5645
EP 5654
PG 10
WC Oncology; Pathology
WE Science Citation Index Expanded (SCI-EXPANDED)
SC Oncology; Pathology
GA AT7PH
UT WOS:000345129400024
PM 25337205
DA 2022-05-02
ER

PT J
AU Yang, J
   Li, C
   Wen, TF
   Yan, LN
   Li, B
   Wang, WT
   Yang, JY
   Xu, MQ
AF Yang, Jian
   Li, Chuan
   Wen, Tian-Fu
   Yan, Lu-Nan
   Li, Bo
   Wang, Wen-Tao
   Yang, Jia-Yin
   Xu, Ming-Qing
TI Is Hepatectomy for Huge Hepatocellular Carcinoma (>= 10cm in Diameter)
   Safe and Effective? A Single-center Experience
SO ASIAN PACIFIC JOURNAL OF CANCER PREVENTION
LA English
DT Article
DE Hepatocellular carcinoma; hepatectomy; safety; effectiveness; short-term
   results; long-term results
ID LIVER-TRANSPLANTATION; HEPATIC RESECTION; TRANSARTERIAL
   CHEMOEMBOLIZATION; SURGICAL-TREATMENT; 10 CM; CLINICAL-SIGNIFICANCE;
   PROGNOSTIC-FACTORS; VASCULAR INVASION; SURGERY; LARGER
AB Background: This retrospective study aimed to validate the safety and effectiveness of hepatectomy for huge hepatocellular carcinoma (HCC). Materials and Methods: Data of patients who underwent hepatectomy for HCC between January 2006 and December 2012 were reviewed. The patients were divided into three groups: huge HCC(>= 10cm in diameter), large HCC(>= 5 but<10 cm in diameter) and small HCC(<5cm in diameter). Results: Characteristics of pre-operative patients in all three groups were homogeneously distributed except for alpha fetal protein (AFP)(p<0.001). The 30, 60, 90-day post-operative mortality rates were not different among the three groups (p=0.785, p=0.560, and p=0.549). Laboratory data at 1, 3, and 7 days after surgery also did not vary. The 5-year overall survival (OS) and 5-year disease-free survival (DFS) rates in the huge and large HCC groups were lower than that of the small HCC group (OS: 32.5% vs 36.3% vs 71.2%, p=0.000; DFS: 20.0% vs 24.8% vs 40.7%, p=0.039), but there was no difference between the huge and large HCC groups (OS: 32.5% vs 36.3%, p=0.667; DFS: 20.0% vs 24.8%, p=0.540). In multivariate analysis, five independent poor prognostic factors that affected OS were significantly associated with worse survival (p < 0.05), namely, AFP level, macrovascular invasion, Edmondsone Steiner grade, surgical margin and Ishak score. AFP level, macrovascular invasion, microvascular invasion, and surgical margin influenced disease-free survival independently (p < 0.05). Conclusions: The safety of hepatectomy for huge HCC is similar to that for large and small HCC; and this approach for huge HCC may achieve similar long-term survival and disease-free survival as for large HCC.
C1 [Yang, Jian; Li, Chuan; Wen, Tian-Fu; Yan, Lu-Nan; Li, Bo; Wang, Wen-Tao; Yang, Jia-Yin; Xu, Ming-Qing] Sichuan Univ, West China Hosp, Dept Liver Surg & Liver Transplantat, Chengdu 610064, Peoples R China.
RP Wen, TF (corresponding author), Sichuan Univ, West China Hosp, Dept Liver Surg & Liver Transplantat, Chengdu 610064, Peoples R China.
EM SCTianfuwen@hotmail.com
RI Li, Bo/AAA-8968-2020
OI Li, Bo/0000-0002-7294-6888
CR Abdalla EK, 2008, ANN SURG ONCOL, V15, P979, DOI 10.1245/s10434-007-9727-7
   Abdalla EK, 2006, ANN SURG ONCOL, V13, P1271, DOI 10.1245/s10434-006-9045-5
   Allemann P, 2013, WORLD J SURG, V37, P452, DOI 10.1007/s00268-012-1840-5
   Azoulay D, 2000, ANN SURG, V232, P665, DOI 10.1097/00000658-200011000-00008
   BELGHITI J, 1991, ANN SURG, V214, P114, DOI 10.1097/00000658-199108000-00004
   Bruix J, 2004, CANCER CELL, V5, P215, DOI 10.1016/S1535-6108(04)00058-3
   Bruix J, 2001, J HEPATOL, V35, P421, DOI 10.1016/S0168-8278(01)00130-1
   Bruix J, 2002, HEPATOLOGY, V35, P519, DOI 10.1053/jhep.2002.32089
   Bruix J, 2011, HEPATOLOGY, V53, P1020, DOI 10.1002/hep.24199
   Chen XP, 2006, WORLD J GASTROENTERO, V12, P4652, DOI 10.3748/wjg.v12.i29.4652
   Dindo D, 2004, ANN SURG, V240, P205, DOI 10.1097/01.sla.0000133083.54934.ae
   EDMONDSON HA, 1954, CANCER-AM CANCER SOC, V7, P462, DOI 10.1002/1097-0142(195405)7:3<462::AID-CNCR2820070308>3.0.CO;2-E
   Forner A, 2010, SEMIN LIVER DIS, V30, P61, DOI 10.1055/s-0030-1247133
   Hoffe SE, 2010, CANCER CONTROL, V17, P100, DOI 10.1177/107327481001700205
   Hsu CY, 2012, ANN SURG ONCOL, V19, P842, DOI 10.1245/s10434-011-2060-1
   Huang JW, 2012, J SURG RES, V178, P743, DOI 10.1016/j.jss.2012.04.058
   Huang YH, 2006, ALIMENT PHARM THER, V23, P129, DOI 10.1111/j.1365-2036.2006.02704.x
   Imamura H, 2003, ARCH SURG-CHICAGO, V138, P1198, DOI 10.1001/archsurg.138.11.1198
   ISHAK K, 1995, J HEPATOL, V22, P696, DOI 10.1016/0168-8278(95)80226-6
   Ishizawa T, 2008, GASTROENTEROLOGY, V134, P1908, DOI 10.1053/j.gastro.2008.02.091
   Jemal A, 2011, CA-CANCER J CLIN, V61, P134, DOI [10.3322/caac.20115, 10.3322/caac.20107]
   Jonas S, 2001, HEPATOLOGY, V33, P1080, DOI 10.1053/jhep.2001.23561
   Kubo S, 2004, ANN SURG, V239, P186, DOI 10.1097/01.sla.0000109152.48425.4d
   Kubota K, 1997, HEPATOLOGY, V26, P1176
   LAI ECS, 1990, HEPATOLOGY, V11, P815, DOI 10.1002/hep.1840110516
   Lau H, 1997, BRIT J SURG, V84, P1255
   Lee NH, 1998, BRIT J SURG, V85, P1654
   Lencioni R, 2010, HEPATOLOGY, V52, P762, DOI 10.1002/hep.23725
   Liau KH, 2005, CANCER-AM CANCER SOC, V104, P1948, DOI 10.1002/cncr.21415
   Llovet JM, 1999, SEMIN LIVER DIS, V19, P329, DOI 10.1055/s-2007-1007122
   Llovet JM, 2002, LANCET, V359, P1734, DOI 10.1016/S0140-6736(02)08649-X
   Lo CM, 2002, HEPATOLOGY, V35, P1164, DOI 10.1053/jhep.2002.33156
   Mazzaferro V, 1996, NEW ENGL J MED, V334, P693, DOI 10.1056/NEJM199603143341104
   Melendez JA, 1998, J AM COLL SURGEONS, V187, P620, DOI 10.1016/S1072-7515(98)00240-3
   Mok KT, 2003, J AM COLL SURGEONS, V197, P730, DOI 10.1016/j.jamcollsurg.2003.07.013
   Ng KK, 2005, ANN SURG ONCOL, V12, P364, DOI 10.1245/ASO.2005.06.004
   Osada S, 2004, HEPATO-GASTROENTEROL, V51, P1434
   Pandey D, 2007, ANN SURG ONCOL, V14, P2817, DOI 10.1245/s10434-007-9518-1
   Pawlik TM, 2005, LIVER TRANSPLANT, V11, P1086, DOI 10.1002/lt.20472
   Pawlik TM, 2005, ARCH SURG-CHICAGO, V140, P450, DOI 10.1001/archsurg.140.5.450
   Poon RTP, 2000, J SURG ONCOL, V73, P109, DOI 10.1002/(SICI)1096-9098(200002)73:2<109::AID-JSO10>3.3.CO;2-A
   RINGE B, 1989, ANN SURG, V209, P88, DOI 10.1097/00000658-198901000-00013
   Ruzzenente A, 2009, J GASTROINTEST SURG, V13, P1313, DOI 10.1007/s11605-009-0903-x
   Schwartz M, 2004, GASTROENTEROLOGY, V127, pS268, DOI 10.1053/j.gastro.2004.09.041
   Shah SA, 2007, J GASTROINTEST SURG, V11, P589, DOI 10.1007/s11605-007-0154-7
   Shrager B, 2013, J SURG ONCOL, V107, P111, DOI 10.1002/jso.23246
   Sotiropoulos GC, 2009, DIGEST DIS SCI, V54, P2264, DOI 10.1007/s10620-008-0604-4
   Torzilli G, 2013, ANN SURG, V257, P929, DOI 10.1097/SLA.0b013e31828329b8
   Truty MJ, 2010, ANN SURG ONCOL, V17, P1219, DOI 10.1245/s10434-010-0976-5
   Tsai TJ, 2000, SURGERY, V127, P603, DOI 10.1067/msy.2000.105498
   Tsoulfas G, 2012, ANZ J SURG, V82, P510, DOI 10.1111/j.1445-2197.2012.06079.x
   Uchiyama K, 2008, J HEPATO-BILIARY-PAN, V15, P596, DOI 10.1007/s00534-007-1326-2
   Wang CC, 2010, WORLD J SURG, V34, P1874, DOI 10.1007/s00268-010-0546-9
   Wang J, 2010, WORLD J SURG, V34, P2434, DOI 10.1007/s00268-010-0664-4
   Wu CC, 1996, SURGERY, V120, P34, DOI 10.1016/S0039-6060(96)80238-8
   Yamashita YI, 2011, J SURG ONCOL, V104, P292, DOI 10.1002/jso.21931
   Young AL, 2007, J AM COLL SURGEONS, V205, P453, DOI 10.1016/j.jamcollsurg.2007.04.033
   Zhou L, 2012, ASIAN PAC J CANCER P, V13, P483, DOI 10.7314/APJCP.2012.13.2.483
   Zhou XD, 2001, CANCER-AM CANCER SOC, V91, P1479, DOI 10.1002/1097-0142(20010415)91:8<1479::AID-CNCR1155>3.0.CO;2-0
   Zorzi D, 2007, BRIT J SURG, V94, P274, DOI 10.1002/bjs.5719
NR 60
TC 15
Z9 17
U1 0
U2 2
PU ASIAN PACIFIC ORGANIZATION CANCER PREVENTION
PI GYEONGGI-DO
PA APJCP HEAD OFFICE, KOREAN NATL CANCER CENTER, 323 ILAN -RO,
   ILSANDONG-GU, GOYANG-SI, GYEONGGI-DO, 410-769, SOUTH KOREA
SN 1513-7368
J9 ASIAN PAC J CANCER P
JI Asian Pac. J. Cancer Prev.
PY 2014
VL 15
IS 17
BP 7069
EP 7077
DI 10.7314/APJCP.2014.15.17.7069
PG 9
WC Oncology
WE Science Citation Index Expanded (SCI-EXPANDED)
SC Oncology
GA AR8OA
UT WOS:000343833100013
PM 25227793
OA gold
DA 2022-05-02
ER

PT J
AU Faber, W
   Stockmann, M
   Kruschke, JE
   Denecke, T
   Bahra, M
   Seehofer, D
AF Faber, Wladimir
   Stockmann, Martin
   Kruschke, Johannes Eberhard
   Denecke, Timm
   Bahra, Marcus
   Seehofer, Daniel
TI Implication of Microscopic and Macroscopic Vascular Invasion for Liver
   Resection in Patients with Hepatocellular Carcinoma
SO DIGESTIVE SURGERY
LA English
DT Article
DE Hepatocellular carcinoma; Vascular invasion; Liver resection
ID HEPATIC RESECTION; TRANSPLANTATION; CIRRHOSIS; OUTCOMES
AB Background and Aim: Long-term data after liver resection for hepatocellular carcinoma (HCC) with vascular invasion are rare for non-Asian patients. The aim of the present study was to analyze the long-term outcome of liver resection for HCC with vascular invasion and to compare the results of subgroups with micro- and macrovascular invasion. Methods: From January 2000 to September 2010, 288 patients without extrahepatic metastases underwent liver resection for HCC. In 107 out of 288 patients (37%), vascular invasion was found in the final pathological analysis. The long-term outcome as well as the perioperative course of these patients was analyzed using a prospective database. Results: The 1-, 3-and 5-year cumulative survival rate of HCC patients with vascular invasion was 64.3, 41.4 and 23.9%, respectively. The median survival was 19 months. In the multivariate analysis, the overall survival was not influenced by the type of vascular invasion (micro- vs. macrovascular invasion), however overall survival was significantly impaired in case of lymphatic vessel invasion, intraoperative blood transfusions, need of fresh frozen plasma application, prolonged ICU stay and elevated preoperative bilirubin levels. Conclusions: Acceptable survival rates can be achieved in selected patients with macrovascular invasion after surgical resection, which is not markedly different from those with microvascular invasion. In view of an otherwise poor prognosis, liver resection seems to be justified for selected HCC patients with macrovascular invasion, although this stands in contrast with the BCLC recommendations. However, it is in accordance for example with the guidelines of the Asia-Pacific Association for the Study of the Liver. (C) 2014 S. Karger AG, Basel
C1 [Faber, Wladimir; Stockmann, Martin; Kruschke, Johannes Eberhard; Bahra, Marcus; Seehofer, Daniel] Charite, Dept Gen Visceral & Transplantat Surg, D-13353 Berlin, Germany.
   [Denecke, Timm] Charite, Dept Radiol, D-13353 Berlin, Germany.
RP Faber, W (corresponding author), Charite, Dept Gen Visceral & Transplantat Surg, Augustenburger Pl 1, D-13353 Berlin, Germany.
EM wladimir.faber@charite.de
RI Seehofer, Daniel/X-1933-2019
OI Denecke, Timm/0000-0003-3313-3208
CR Baccarani U, 2008, TRANSPL INT, V21, P247, DOI 10.1111/j.1432-2277.2007.00597.x
   Belghiti J, 2005, SEMIN ONCOL, V32, pS29, DOI 10.1053/j.seminoncol.2005.07.023
   BISMUTH H, 1995, WORLD J SURG, V19, P35, DOI 10.1007/BF00316977
   Ch W, 2002, UICC TNM CLASSIFICAT
   Dindo D, 2004, ANN SURG, V240, P205, DOI 10.1097/01.sla.0000133083.54934.ae
   Fan ST, 2010, J HEPATO-BIL-PAN SCI, V17, P380, DOI 10.1007/s00534-009-0229-9
   Fattovich G, 2004, GASTROENTEROLOGY, V127, pS35, DOI 10.1053/j.gastro.2004.09.014
   Lee KK, 2010, J SURG ONCOL, V101, P47, DOI 10.1002/jso.21415
   Lee YH, 2014, J CLIN GASTROENTEROL
   Lin CT, 2010, WORLD J SURG, V34, P2155, DOI 10.1007/s00268-010-0598-x
   Llovet JM, 2008, NEW ENGL J MED, V359, P378, DOI 10.1056/NEJMoa0708857
   Marsh JW, 2000, CANCER, V88, P538, DOI 10.1002/(SICI)1097-0142(20000201)88:3<538::AID-CNCR7>3.0.CO;2-H
   Mazzaferro V, 1996, NEW ENGL J MED, V334, P693, DOI 10.1056/NEJM199603143341104
   Merkel C, 2011, DIGEST LIVER DIS, V43, P762, DOI 10.1016/j.dld.2011.03.002
   Ng KK, 2005, ANN SURG ONCOL, V12, P364, DOI 10.1245/ASO.2005.06.004
   Omata M, 2010, HEPATOL INT, V4, P439, DOI 10.1007/s12072-010-9165-7
   Parkin DM, 2005, CA-CANCER J CLIN, V55, P74, DOI 10.3322/canjclin.55.2.74
   Poon RTP, 2001, ANN SURG, V234, P63, DOI 10.1097/00000658-200107000-00010
   Rahbari NN, 2011, ANN SURG, V253, P453, DOI 10.1097/SLA.0b013e31820d944f
   Roayaie S, 2013, ANN SURG ONCOL, V20, P3754, DOI 10.1245/s10434-013-3074-7
   Shah SA, 2006, J AM COLL SURGEONS, V202, P275, DOI 10.1016/j.jamcollsurg.2005.10.005
   Shah SA, 2007, J GASTROINTEST SURG, V11, P464, DOI 10.1007/s11605-006-0033-7
   Shirabe K, 1999, J AM COLL SURGEONS, V188, P304, DOI 10.1016/S1072-7515(98)00301-9
   SIMONETTI RG, 1991, DIGEST DIS SCI, V36, P962, DOI 10.1007/BF01297149
   Stockmann M, 2010, HPB, V12, P139, DOI 10.1111/j.1477-2574.2009.00151.x
   Strasberg SM, 2013, ANN SURG, V257, P377, DOI 10.1097/SLA.0b013e31825a01f6
   Verhoef C, 2004, DIGEST SURG, V21, P380, DOI 10.1159/000081882
   Wong Robert, 2011, Gastroenterol Hepatol (N Y), V7, P16
   Yeh CN, 2002, J SURG ONCOL, V81, P195, DOI 10.1002/jso.10178
   Young AL, 2012, J AM COLL SURGEONS, V214, P174, DOI 10.1016/j.jamcollsurg.2011.10.005
NR 30
TC 10
Z9 11
U1 0
U2 3
PU KARGER
PI BASEL
PA ALLSCHWILERSTRASSE 10, CH-4009 BASEL, SWITZERLAND
SN 0253-4886
EI 1421-9883
J9 DIGEST SURG
JI Dig. Surg.
PY 2014
VL 31
IS 3
BP 204
EP 209
DI 10.1159/000365257
PG 6
WC Gastroenterology & Hepatology; Surgery
WE Science Citation Index Expanded (SCI-EXPANDED)
SC Gastroenterology & Hepatology; Surgery
GA AR5ID
UT WOS:000343617500007
PM 25196847
DA 2022-05-02
ER

PT J
AU Minami, Y
   Nishida, N
   Kudo, M
AF Minami, Yasunori
   Nishida, Naoshi
   Kudo, Masatoshi
TI Therapeutic response assessment of RFA for HCC: Contrast-enhanced US, CT
   and MRI
SO WORLD JOURNAL OF GASTROENTEROLOGY
LA English
DT Article
DE Hepatocellular carcinoma; Micrometastasis; Microvascular invasion;
   Radiofrequency ablation; Safety margin
ID PERCUTANEOUS-ETHANOL-INJECTION; SMALL HEPATOCELLULAR-CARCINOMA;
   TRANSCATHETER ARTERIAL CHEMOEMBOLIZATION; RANDOMIZED CONTROLLED-TRIAL;
   RADIOFREQUENCY ABLATION THERAPY; MICROWAVE COAGULATION THERAPY;
   RADIO-FREQUENCY ABLATION; ACETIC-ACID INJECTION; RISK-FACTORS;
   RECURRENCE
AB Radiofrequency ablation (RFA) is commonly applied for the treatment of hepatocellular carcinoma (HCC) because of the facile procedure, and the safety and effectiveness for the treatment of this type of tumor. On the other hand, it is believed that HCC cells should spread predominantly through the blood flow of the portal vein, which could lead to the formation of intrahepatic micrometastases. Therefore, monitoring tumor response after the treatment is quite important and accurate assessment of treatment response is critical to obtain the most favorable outcome after the RFA. Indeed, several reports suggested that even small HCCs of <= 3 cm in diameter might carry intrahepatic micrometastases and/or microvascular invasion. From this point of view, for preventing local recurrences, RFA should be performed ablating a main tumor as well as its surrounding non-tumorous liver tissue where micrometastases and microvascular invasion might exist. Recent advancement of imaging modalities such as contrast-enhanced ultrasonic, computed tomography, and magnetic resonance imaging are playing an important role on assessing the therapeutic effects of RFA. The local recurrence rate tends to be low in HCC patients who were proven to have adequate ablation margin after RFA; namely, not only disappearance of vascular enhancement of main tumor, but also an adequate ablation margin. Therefore, contrast enhancement gives important findings for the diagnosis of recurrent HCCs on each imaging. However, hyperemia of non-tumorous liver surrounding the ablated lesion, which could be attributed to an inflammation after RFA, may well obscure the findings of local recurrence of HCCs after RFA. Therefore, we need to carefully address to these imaging findings given the fact that diagnostic difficulties of local recurrence of HCC. Here, we give an overview of the current status of the imaging assessment of HCC response to RFA. (C) 2014 Baishideng Publishing Group Co., Limited. All rights reserved.
C1 [Minami, Yasunori; Nishida, Naoshi; Kudo, Masatoshi] Kinki Univ, Fac Med, Dept Gastroenterol & Hepatol, Osaka 5898511, Japan.
RP Kudo, M (corresponding author), Kinki Univ, Fac Med, Dept Gastroenterol & Hepatol, 377-2 Ohno Higashi, Osaka 5898511, Japan.
EM m-kudo@med.kindai.ac.jp
RI Kudo, Masatoshi/AAA-9744-2019
OI Kudo, Masatoshi/0000-0002-4102-3474
CR Bruix J, 2011, HEPATOLOGY, V53, P1020, DOI 10.1002/hep.24199
   Campos JT, 2012, INSIGHTS IMAGING, V3, P451, DOI 10.1007/s13244-012-0179-7
   Capussotti Lorenzo, 2004, Liver Transpl, V10, pS64, DOI 10.1002/lt.20035
   Curley SA, 2000, ANN SURG, V232, P381, DOI 10.1097/00000658-200009000-00010
   Esnaola NF, 2002, J GASTROINTEST SURG, V6, P224, DOI 10.1016/S1091-255X(01)00015-4
   Goldberg SN, 2005, J VASC INTERV RADIOL, V16, P765, DOI 10.1097/01.RVI.0000170858.46668.65
   Inoue T, 2013, ONCOLOGY-BASEL, V84, P51, DOI 10.1159/000345890
   Kagawa T, 2010, CANCER-AM CANCER SOC, V116, P3638, DOI 10.1002/cncr.25142
   Khankan AA, 2008, J MAGN RESON IMAGING, V27, P546, DOI 10.1002/jmri.21050
   Kim CK, 2005, EUR J RADIOL, V56, P66, DOI 10.1016/j.ejrad.2005.03.023
   Kim KW, 2011, AM J ROENTGENOL, V196, pW565, DOI 10.2214/AJR.10.5122
   Kim SK, 2003, RADIOGRAPHICS, V23, P107, DOI 10.1148/rg.231025055
   Kitamoto M, 2003, AM J ROENTGENOL, V181, P997, DOI 10.2214/ajr.181.4.1810997
   Koda M, 2013, J GASTROENTEROL, V48, P1283, DOI 10.1007/s00535-012-0747-0
   Kojiro M, 1998, HEPATO-GASTROENTEROL, V45, P1203
   Kudo M, 2004, J GASTROENTEROL, V39, P205, DOI 10.1007/s00535-003-1280-y
   Kudo M, 2007, HEPATOL RES, V37, pS193, DOI 10.1111/j.1872-034X.2007.00184.x
   Kudo M, 2011, AM J GASTROENTEROL, V106, P368, DOI 10.1038/ajg.2010.432
   Kudo M, 2010, ONCOLOGY-BASEL, V78, P40, DOI 10.1159/000315229
   Lee JM, 2012, LIVER CANCER, V1, P22, DOI 10.1159/000339018
   Lencioni R, 2012, RADIOLOGY, V262, P43, DOI 10.1148/radiol.11110144
   Limanond P, 2003, AM J ROENTGENOL, V181, P1635, DOI 10.2214/ajr.181.6.1811635
   Lin SB, 2012, LIVER CANCER, V1, P144, DOI 10.1159/000343828
   Lin SM, 2005, GUT, V54, P1151, DOI 10.1136/gut.2004.045203
   LIVRAGHI T, 1992, CANCER, V69, P925, DOI 10.1002/1097-0142(19920215)69:4<925::AID-CNCR2820690415>3.0.CO;2-G
   Llovet JM, 2005, SEMIN LIVER DIS, V25, P181, DOI 10.1055/s-2005-871198
   Llovet JM, 2008, J HEPATOL, V48, pS20, DOI 10.1016/j.jhep.2008.01.022
   Lu ZM, 2013, EUR J GASTROEN HEPAT, V25, P187, DOI 10.1097/MEG.0b013e32835a0a07
   Marrero JA, 2009, GASTROENTEROLOGY, V137, P110, DOI 10.1053/j.gastro.2009.04.005
   Masuzaki R, 2011, J GASTROEN HEPATOL, V26, P759, DOI 10.1111/j.1440-1746.2010.06559.x
   Meloni MF, 2001, AM J ROENTGENOL, V177, P375, DOI 10.2214/ajr.177.2.1770375
   Mikami S, 2012, J VASC INTERV RADIOL, V23, P1269, DOI 10.1016/j.jvir.2012.06.032
   Minagawa M, 2003, ANN SURG, V238, P703, DOI 10.1097/01.sla.0000094549.11754.e6
   Minami Y, 2013, ONCOLOGY-BASEL, V84, P58, DOI 10.1159/000345891
   Minami Y, 2012, EUR J RADIOL, V81, pE277, DOI 10.1016/j.ejrad.2011.02.026
   Minami Y, 2011, WORLD J GASTROENTERO, V17, P4952, DOI 10.3748/wjg.v17.i45.4952
   Motosugi U, 2010, RADIOLOGY, V256, P151, DOI 10.1148/radiol.10091885
   Nakashima Y, 2003, HEPATOL RES, V26, P142, DOI 10.1016/S1386-6346(03)00007-X
   Nishikawa H, 2011, J GASTROENTEROL, V46, P1418, DOI 10.1007/s00535-011-0452-4
   Obara K, 2008, HEPATOL INT, V2, P116, DOI 10.1007/s12072-007-9040-3
   Ohnishi K, 1998, HEPATOLOGY, V27, P67, DOI 10.1002/hep.510270112
   Okusaka T, 2002, CANCER-AM CANCER SOC, V95, P1931, DOI 10.1002/cncr.10892
   Okuwaki Y, 2008, J GASTROENTEROL, V43, P71, DOI 10.1007/s00535-007-2123-z
   Peng ZW, 2013, J CLIN ONCOL, V31, P426, DOI 10.1200/JCO.2012.42.9936
   Peng ZW, 2012, RADIOLOGY, V262, P689, DOI 10.1148/radiol.11110637
   Poon Ronnie Tung-Ping, 2004, Liver Transpl, V10, pS39, DOI 10.1002/lt.20040
   Rossi S, 1995, Cancer J Sci Am, V1, P73
   Rossi S, 2011, HEPATOLOGY, V53, P136, DOI 10.1002/hep.23965
   Sala M, 2004, HEPATOLOGY, V40, P1352, DOI 10.1002/hep.20465
   Salvatore V, 2012, LIVER CANCER, V1, P238, DOI 10.1159/000343838
   Sasaki A, 2005, CANCER-AM CANCER SOC, V103, P299, DOI 10.1002/cncr.20798
   Seki T, 1999, CANCER, V85, P1694, DOI 10.1002/(SICI)1097-0142(19990415)85:8<1694::AID-CNCR8>3.3.CO;2-V
   SEKI T, 1994, CANCER, V74, P817, DOI 10.1002/1097-0142(19940801)74:3<817::AID-CNCR2820740306>3.0.CO;2-8
   Shiina S, 2005, GASTROENTEROLOGY, V129, P122, DOI 10.1053/j.gastro.2005.04.009
   SHIINA S, 1991, CANCER, V68, P1524, DOI 10.1002/1097-0142(19911001)68:7<1524::AID-CNCR2820680711>3.0.CO;2-O
   Song PP, 2013, LIVER CANCER, V2, P31, DOI 10.1159/000346220
   Song TJ, 2004, GASTROENTEROLOGY, V127, pS248, DOI 10.1053/j.gastro.2004.09.039
   Tateishi R, 2009, J GASTROENTEROL, V44, P142, DOI 10.1007/s00535-008-2247-9
   Toyoda H, 2012, J HEPATOL, V57, P1251, DOI 10.1016/j.jhep.2012.07.018
   Vilana R, 2006, EUR RADIOL, V16, P2454, DOI 10.1007/s00330-006-0264-8
   Watanabe H, 2012, AM J ROENTGENOL, V198, P589, DOI 10.2214/AJR.11.6844
   Wen YL, 2003, AM J ROENTGENOL, V181, P57, DOI 10.2214/ajr.181.1.1810057
   Yamamoto K, 2010, J GASTROENTEROL, V45, P1272, DOI 10.1007/s00535-010-0278-5
   Yoon JH, 2010, J VASC INTERV RADIOL, V21, P348, DOI 10.1016/j.jvir.2009.11.014
   Yu HC, 2005, WORLD J GASTROENTERO, V11, P1439
   Zhou P, 2007, ONCOLOGY-BASEL, V72, P92, DOI 10.1159/000111713
   Zytoon AA, 2007, JPN J CLIN ONCOL, V37, P658, DOI 10.1093/jjco/hym086
NR 67
TC 47
Z9 56
U1 0
U2 11
PU BAISHIDENG PUBLISHING GROUP INC
PI PLEASANTON
PA 8226 REGENCY DR, PLEASANTON, CA 94588 USA
SN 1007-9327
EI 2219-2840
J9 WORLD J GASTROENTERO
JI World J. Gastroenterol.
PD APR 21
PY 2014
VL 20
IS 15
BP 4160
EP 4166
DI 10.3748/wjg.v20.i15.4160
PG 7
WC Gastroenterology & Hepatology
WE Science Citation Index Expanded (SCI-EXPANDED)
SC Gastroenterology & Hepatology
GA AF3HQ
UT WOS:000334603000005
PM 24764654
OA hybrid, Green Published
DA 2022-05-02
ER

PT J
AU Ho, CM
   Hu, RH
   Lee, PH
   Wu, YM
   Ho, MC
AF Ho, Cheng-Maw
   Hu, Rey-Heng
   Lee, Po-Huang
   Wu, Yao-Ming
   Ho, Ming-Chih
TI Long-Term Survival in Patients With T2 Hepatocellular Carcinoma After
   Primary Curative Resection Can Be Further Stratified by Tumor Size
SO MEDICINE
LA English
DT Article
ID TNM STAGING SYSTEM; MICROVASCULAR INVASION; HEPATITIS-B; VASCULAR
   INVASION; LIVER RESECTION; 7TH EDITION; RECURRENCE; INTERFERON;
   PREDICTION; THERAPY
AB Insufficient data are available regarding the validation of long-term survival in patients with T2 (solitary tumor with microvascular invasion [MVI] or multiple tumors, none >5 cm) hepatocellular carcinoma (HCC) after primary hepatectomy. We aim to evaluate the survival and relevant risk factors for T2 HCC patients. Between 2001 and 2007, 312 T2 HCC patients who underwent primary hepatectomy were included. Survival was estimated using the Kaplan-Meier method and compared using Cox proportional hazard model with adjusted independent prognostic factors. The 1, 3, and 5-year overall survival rates of patients with MVI were 85.7%, 68.7%, and 64.8%, respectively; these were inferior to the rates in patients without MVI, which were 93.0%, 89.3%, and 73.7%, respectively (P = 0.037). Within the with-MVI group, the survival rate of patients with tumor sizes >= 5 cm was inferior to that of patients with tumors <5 cm (overall, P = 0.01; recurrence-free, P < 0.0001). For patients with the largest tumors in the <5-cm group, those without MVI tended to have a higher probability of recurrence for 2 years after resection (P = 0.088) but a similar overall survival rate relative to those with MVI (P = 0.31). The crude metastasis-free survival was higher in the without-MVI group than in the with-MVI group (P = 0.012). The T2 HCC category comprised heterogeneous patients with differences in survival rates. Extrahepatic recurrence occurred more frequently in patients with MVI than in those without MVI. These results provide evidence for an updated definition of T2 HCC.
C1 [Ho, Cheng-Maw; Hu, Rey-Heng; Lee, Po-Huang; Wu, Yao-Ming; Ho, Ming-Chih] Natl Taiwan Univ Hosp, Dept Surg, Taipei 100, Taiwan.
   [Ho, Cheng-Maw; Lee, Po-Huang] Natl Taiwan Univ, Coll Med, Grad Inst Clin Med, Taipei 10764, Taiwan.
RP Ho, MC (corresponding author), Natl Taiwan Univ Hosp, Dept Surg, 7 Chung Shan South Rd, Taipei 100, Taiwan.
EM mcho1215@ntu.edu.tw
RI Ho, Ming-Chih/AAR-9783-2021; Ho, Cheng-Maw/H-5366-2019
OI Ho, Ming-Chih/0000-0003-3660-1062; Ho, Cheng-Maw/0000-0003-1874-7615;
   LEE, PO-HUANG/0000-0001-5831-035X; WU, YAO-MING/0000-0002-1720-7863; HU,
   REY-HENG/0000-0001-6709-031X
FU National Taiwan University HospitalNational Taiwan University [MG259]
FX This study was supported by the National Taiwan University Hospital
   under grant MG259. The funders had no role in study design, data
   collection and analysis, decision to publish, or preparation of the
   manuscript.
CR Ariizumi SI, 2007, DIGEST SURG, V24, P342, DOI 10.1159/000107714
   Chan ACY, 2013, HPB, V15, P439, DOI 10.1111/j.1477-2574.2012.00617.x
   Chou CT, 2012, BRIT J RADIOL, V85, P778, DOI 10.1259/bjr/65897774
   Du M, 2014, BMC CANCER, V14, DOI 10.1186/1471-2407-14-38
   Edge S, 2010, AJCC CANC STAGING MA, P237
   El-Serag HB, 2011, NEW ENGL J MED, V365, P1118, DOI 10.1056/NEJMra1001683
   Esnaola NF, 2002, J GASTROINTEST SURG, V6, P224, DOI 10.1016/S1091-255X(01)00015-4
   Ferlay J, GLOBOCAN 2012 V1 0 C, V11
   Ho CM, 2012, SURGERY, V151, P700, DOI 10.1016/j.surg.2011.12.015
   Ho CM, 2012, ANN SURG ONCOL, V19, P826, DOI 10.1245/s10434-011-1975-x
   Huang JT, 2013, J CANCER RES CLIN, V139, P1709, DOI 10.1007/s00432-013-1497-y
   Huang YH, 2005, LIVER INT, V25, P236, DOI 10.1111/j.1478-3231.2005.01081.x
   Jonas S, 2001, HEPATOLOGY, V33, P1080, DOI 10.1053/jhep.2001.23561
   Kee KM, 2013, DIGEST DIS SCI, V58, P2721, DOI 10.1007/s10620-013-2716-8
   Kubo S, 2013, LIVER CANCER, V2, P40, DOI 10.1159/000346214
   Lang HK, 2007, J AM COLL SURGEONS, V205, P27, DOI 10.1016/j.jamcollsurg.2007.03.002
   Mazzaferro V, 2006, HEPATOLOGY, V44, P1543, DOI 10.1002/hep.21415
   Miyagawa S, 1996, HEPATOLOGY, V24, P307
   Pawlik TM, 2005, LIVER TRANSPLANT, V11, P1086, DOI 10.1002/lt.20472
   Roayaie S, 2000, ANN SURG ONCOL, V7, P764, DOI 10.1007/s10434-000-0764-8
   Sarkar S, 2014, HEPATOLOGY, V59, P1641, DOI 10.1002/hep.27055
   Shah SA, 2007, SURGERY, V141, P330, DOI 10.1016/j.surg.2006.06.028
   Shindoh J, 2013, ANN SURG ONCOL, V20, P1223, DOI 10.1245/s10434-012-2739-y
   Shirabe K, 2014, LIVER INT, V34, P937, DOI 10.1111/liv.12459
   Tabrizian P, 2014, ANN SURG
   Vauthey JN, 2002, J CLIN ONCOL, V20, P1527, DOI 10.1200/JCO.20.6.1527
   Wu CY, 2012, JAMA-J AM MED ASSOC, V308, P1906, DOI 10.1001/2012.jama.11975
   Xu ZY, 2012, INT J BIOL SCI, V8, P1130, DOI 10.7150/ijbs.4769
NR 28
TC 7
Z9 8
U1 1
U2 6
PU LIPPINCOTT WILLIAMS & WILKINS
PI PHILADELPHIA
PA TWO COMMERCE SQ, 2001 MARKET ST, PHILADELPHIA, PA 19103 USA
SN 0025-7974
EI 1536-5964
J9 MEDICINE
JI Medicine (Baltimore)
PD DEC
PY 2014
VL 93
IS 27
AR e203
DI 10.1097/MD.0000000000000203
PG 8
WC Medicine, General & Internal
WE Science Citation Index Expanded (SCI-EXPANDED)
SC General & Internal Medicine
GA AW6WP
UT WOS:000346406500030
PM 25501076
OA Green Published, gold
DA 2022-05-02
ER

PT J
AU You, Z
   Chen, LP
   Ye, H
AF You, Zhen
   Chen, Li-Ping
   Ye, Hui
TI Predictors of microvascular invasion in patients with solitary small
   hepatitis B related hepatocellular carcinoma
SO PAKISTAN JOURNAL OF MEDICAL SCIENCES
LA English
DT Article
DE Hepatocellular carcinoma; Microvascular invasion; Predictor
ID GLOBAL CANCER STATISTICS; LIVER-TRANSPLANTATION; ALPHA-FETOPROTEIN;
   CELL-LINE; RECURRENCE; RESECTION; HEPATECTOMY; CANDIDATES; GROWTH; LEVEL
AB Objective: To identify the risk factors for the presence of microvascular invasion (MVI) in patients with solitary small hepatitis B related hepatocellular carcinoma (HCC).
   Methods: The data of 215 patients who underwent liver resection between 2008 and 2011 at our hospital were reviewed. MVI was confirmed on pathological examination in 41 patients. Preoperative risk factors for MVI were analyzed using uni- and multi-variate analyses.
   Results: In the multivariate analysis, alpha-fetoprotein (AFP) greater than 400 ng/mL, tumor size and hypersplenism were independently associated with MVI. Receiver operating curve (ROC) analysis suggested the best cut-off value for tumor size was greater than 3.1 cm. The ROC curve analysis further identified patients with more than one above-mentioned risk factor may suffer from MVI with 75.6% sensitivity and 75.3% specificity. The recurrence-free and long-term survival rates of patients with MVI were significantly lower than patients without MVI.
   Conclusions: Patients with MVI may suffer from poor outcomes. AFP greater than 400 ng/mL, tumor size and hypersplenisnn were preoperative predictors of MVI in patients with solitary small hepatitis B related HCC.
C1 [You, Zhen; Chen, Li-Ping; Ye, Hui] Sichuan Univ, West China Hosp, Div Biliary Surg, Chengdu 610041, Peoples R China.
RP Ye, H (corresponding author), Sichuan Univ, West China Hosp, Div Biliary Surg, Chengdu 610041, Peoples R China.
EM schxyz123@163.com
CR Andreou A, 2013, J GASTROINTEST SURG, V17, P66, DOI 10.1007/s11605-012-2005-4
   Ataide EC, 2011, TRANSPL P, V43, P1362, DOI 10.1016/j.transproceed.2011.02.032
   Barreto SG, 2013, ANZ J SURG, V83, P331, DOI 10.1111/j.1445-2197.2012.06196.x
   Bruix J, 2005, HEPATOLOGY, V42, P1208, DOI 10.1002/hep.20933
   Cany J, 2011, J HEPATOL, V54, P115, DOI 10.1016/j.jhep.2010.06.027
   Chen XP, 2005, BRIT J SURG, V92, P334, DOI 10.1002/bjs.4776
   Eguchi S, 2010, WORLD J SURG, V34, P1034, DOI 10.1007/s00268-010-0424-5
   Esnaola NF, 2002, J GASTROINTEST SURG, V6, P224, DOI 10.1016/S1091-255X(01)00015-4
   Furihata T, 2008, HEPATO-GASTROENTEROL, V55, P1705
   Graham JA, 2013, AM J SURG, V205, P374, DOI 10.1016/j.amjsurg.2012.12.002
   Li CA, 2010, HEPATOB PANCREAT DIS, V9, P366
   Li MS, 2002, WORLD J GASTROENTERO, V8, P469, DOI 10.3748/wjg.v8.i3.469
   Li T, 2013, CANCER-AM CANCER SOC, V119, P126, DOI 10.1002/cncr.27697
   Lim KC, 2011, ANN SURG, V254, P108, DOI 10.1097/SLA.0b013e31821ad884
   Nagano Y, 2008, WORLD J SURG, V32, P2218, DOI 10.1007/s00268-008-9585-x
   Parkin DM, 2005, CA-CANCER J CLIN, V55, P74, DOI 10.3322/canjclin.55.2.74
   Parkin DM, 2001, LANCET ONCOL, V2, P533, DOI 10.1016/S1470-2045(01)00486-7
   Pawlik TM, 2005, LIVER TRANSPLANT, V11, P1086, DOI 10.1002/lt.20472
   Shirabe K, 2007, J SURG ONCOL, V95, P235, DOI 10.1002/jso.20655
   Suh YJ, 2012, LIVER TRANSPLANT, V18, P1171, DOI 10.1002/lt.23502
   Sumie S, 2008, ANN SURG ONCOL, V15, P1375, DOI 10.1245/s10434-008-9846-9
   Xia Y, 2012, HEPATO-GASTROENTEROL, V59, P2248, DOI 10.5754/hge11978
   Yen YH, 2009, DIGEST LIVER DIS, V41, P431, DOI 10.1016/j.dld.2008.11.008
   Zhang MN, 2000, J HEPATOL, V32, P85, DOI 10.1016/S0168-8278(00)80193-2
   Zheng SS, 2008, TRANSPLANTATION, V85, P1726, DOI 10.1097/TP.0b013e31816b67e4
NR 25
TC 17
Z9 22
U1 0
U2 14
PU PROFESSIONAL MEDICAL PUBLICATIONS
PI SADDAR
PA PANORAMA CENTRE, RM 522, 5TH FLOOR, BLDG 2, RAJA GHAZANFAR ALI RD, PO
   BOX 8766, SADDAR, KARACHI 00000, PAKISTAN
SN 1682-024X
J9 PAK J MED SCI
JI Pak. J. Med. Sci.
PD MAR-APR
PY 2014
VL 30
IS 2
BP 331
EP 334
PG 4
WC Medicine, General & Internal
WE Science Citation Index Expanded (SCI-EXPANDED)
SC General & Internal Medicine
GA AF2SQ
UT WOS:000334562700021
PM 24772137
OA gold, Green Submitted, Green Published
DA 2022-05-02
ER

PT J
AU Qiao, GL
   Li, J
   Huang, AM
   Yan, ZL
   Lau, WY
   Shen, F
AF Qiao, Guoliang
   Li, Jun
   Huang, Aiming
   Yan, Zhenlin
   Lau, Wan-Yee
   Shen, Feng
TI An artificial neural networking model for the prediction of
   post-hepatectomy survival of patients with early hepatocellular
   carcinoma
SO JOURNAL OF GASTROENTEROLOGY AND HEPATOLOGY
LA English
DT Article
DE artificial neural network; hepatocellular carcinoma; partial
   hepatectomy; prognostic prediction
ID LIVER-TRANSPLANTATION; FOLLOW-UP; MORTALITY; RESECTION; RISK
AB Background and Aims: This study aimed to establish a prognostic artificial neural network model (ANN) for early hepatocellular carcinoma (HCC) following partial hepatectomy.
   Methods: Consecutive patients who were operated between February 2005 and March 2012 were prospectively studied. Seventy-five and 25% of these patients were randomly selected as a training cohort and an internal validation cohort. Similar patients from another hospital formed an external validation cohort. The predictive accuracy of the ANN for postoperative survival was measured by the area under the curve (AUC) on receiver operating characteristic (ROC) curve analysis. The results were compared with those obtained using the conventional Cox proportional hazard model, and the Hepato-Pancreato-Biliary Association (IHPBA), TNM 6th, and Barcelona-Clinic-Liver-Cancer (BCLC) staging systems.
   Results: The number of patients in the training, internal validation and external validation cohorts were 543, 182, and 104, respectively. On linear regression analysis, tumor size, number, alpha fetoprotein, microvascular invasion, and tumor capsule were independent factors affecting survival (P < 0.05). The ANN model was established based on these factors. In the training cohort, the AUC of the ANN was larger than that of the Cox model (0.855 vs 0.826, P = 0.0115), and the staging systems (0.784 vs TNM 6th: 0.639, BCLC: 0.612, IHPBA: 0.711, P < 0.0001 for all). These findings were confirmed with the internal and external validation cohorts.
   Conclusion: The ANN was significantly better than the other commonly used model and systems in predicting survival of patients with early HCC who underwent partial hepatectomy.
C1 [Qiao, Guoliang; Li, Jun; Yan, Zhenlin; Shen, Feng] Second Mil Med Univ, Eastern Hepatobiliary Surg Hosp, Dept Hepat Surg, Shanghai 200438, Peoples R China.
   [Huang, Aiming] Fujian Med Univ, Affiliated Hosp 1, Dept Hepatobiliary Surg, Fuzhou, Peoples R China.
   [Lau, Wan-Yee] Chinese Univ Hong Kong, Fac Med, Shatin, Hong Kong, Peoples R China.
RP Shen, F (corresponding author), Second Mil Med Univ, Eastern Hepatobiliary Surg Hosp, 225 Changhai Rd, Shanghai 200438, Peoples R China.
EM shenfdfgd@163.com
CR Arii S, 2000, HEPATOLOGY, V32, P1224, DOI 10.1053/jhep.2000.20456
   Banerjee R, 2003, J GASTROEN HEPATOL, V18, P1054, DOI 10.1046/j.1440-1746.2003.03123.x
   Beaugrand M, 2005, SEMIN LIVER DIS, V25, P201, DOI 10.1055/s-2005-871199
   Bolondi L, 2001, GUT, V48, P251, DOI 10.1136/gut.48.2.251
   Bruix J, 2005, HEPATOLOGY, V42, P1208, DOI 10.1002/hep.20933
   Chan HLY, 2008, J CLIN ONCOL, V26, P177, DOI 10.1200/JCO.2007.13.2043
   CROSS SS, 1995, LANCET, V346, P1075, DOI 10.1016/S0140-6736(95)91746-2
   Cucchetti A, 2007, GUT, V56, P253, DOI 10.1136/gut.2005.084434
   Cucchetti A, 2010, J HEPATOL, V52, P880, DOI 10.1016/j.jhep.2009.12.037
   Edge SB, 2010, ANN SURG ONCOL, V17, P1471, DOI 10.1245/s10434-010-0985-4
   Ferlay J, 2010, INT J CANCER, V127, P2893, DOI 10.1002/ijc.25516
   HANLEY JA, 1989, CRIT REV DIAGN IMAG, V29, P307
   Ikai I, 2007, HEPATOL RES, V37, P676, DOI 10.1111/j.1872-034X.2007.00119.x
   Imamura H, 2003, J HEPATOL, V38, P200, DOI 10.1016/S0168-8278(02)00360-4
   Jemal A, 2011, CA-CANCER J CLIN, V61, P134, DOI [10.3322/caac.20115, 10.3322/caac.20107]
   Klintmalm GB, 1998, ANN SURG, V228, P479, DOI 10.1097/00000658-199810000-00005
   Llovet JM, 2000, HEPATOLOGY, V31, P1019, DOI 10.1053/he.2000.6959
   Llovet JM, 1999, SEMIN LIVER DIS, V19, P329, DOI 10.1055/s-2007-1007122
   Makuuchi Masatoshi, 2003, J Hepatobiliary Pancreat Surg, V10, P26
   Makuuchi M, 2010, HEPATOL RES, V40, P4, DOI 10.1111/j.1872-034X.2010.00651.x
   Mazzaferro V, 1996, NEW ENGL J MED, V334, P693, DOI 10.1056/NEJM199603143341104
   Minagawa M, 2007, ANN SURG, V245, P909, DOI 10.1097/01.sla.0000254368.65878.da
   Nathan H, 2009, ANN SURG, V249, P799, DOI 10.1097/SLA.0b013e3181a38eb5
   OKEN MM, 1982, AM J CLIN ONCOL-CANC, V5, P649, DOI 10.1097/00000421-198212000-00014
   Piscaglia F, 2006, EUR J GASTROEN HEPAT, V18, P1255, DOI 10.1097/01.meg.0000243885.55562.7e
   Rumelhart D.E., 1986, PARALLEL DISTRIBUTED, V1, P318, DOI [DOI 10.7551/MITPRESS/5236.001.0001, 10.1016/b978-1-4832-1446-7.50035-2]
   Schwarzer Guido, 2002, Semin Urol Oncol, V20, P89, DOI 10.1053/suro.2002.32492
   SHIRAKI K, 1995, HEPATOLOGY, V22, P802, DOI 10.1016/0270-9139(95)90300-3
   Shiratori Y, 2001, Expert Rev Anticancer Ther, V1, P277, DOI 10.1586/14737140.1.2.277
   Snow PB, 2001, CANCER, V91, P1673, DOI 10.1002/1097-0142(20010415)91:8+<1673::AID-CNCR1182>3.0.CO;2-T
   Snow PB, 1999, UROLOGY, V54, P787, DOI 10.1016/S0090-4295(99)00327-1
   Tateishi R, 2008, HEPATOL INT, V2, P17, DOI 10.1007/s12072-007-9038-x
   Torzilli G, 1999, ARCH SURG-CHICAGO, V134, P984, DOI 10.1001/archsurg.134.9.984
   Vauthey JN, 2002, J CLIN ONCOL, V20, P1527, DOI 10.1200/JCO.20.6.1527
   Wang K, 2010, HEPATOLOGY, V52, P164, DOI 10.1002/hep.23650
   Yamamoto J, 2001, HEPATOLOGY, V34, P707, DOI 10.1053/jhep.2001.27950
   Yang HI, 2008, JNCI-J NATL CANCER I, V100, P1134, DOI 10.1093/jnci/djn243
   Ye SL, 2010, ONCOLOGIST, V15, P34, DOI 10.1634/theoncologist.2010-S4-34
   Zeidenberg M, 1990, NEURAL NETWORKS ARTI
NR 39
TC 18
Z9 20
U1 3
U2 11
PU WILEY
PI HOBOKEN
PA 111 RIVER ST, HOBOKEN 07030-5774, NJ USA
SN 0815-9319
EI 1440-1746
J9 J GASTROEN HEPATOL
JI J. Gastroenterol. Hepatol.
PD DEC
PY 2014
VL 29
IS 12
BP 2014
EP 2020
DI 10.1111/jgh.12672
PG 7
WC Gastroenterology & Hepatology
WE Science Citation Index Expanded (SCI-EXPANDED)
SC Gastroenterology & Hepatology
GA AU0OM
UT WOS:000345322800014
PM 24989634
DA 2022-05-02
ER

PT J
AU Chou, CT
   Chen, RC
   Lin, WC
   Ko, CJ
   Chen, CB
   Chen, YL
AF Chou, Chen-Te
   Chen, Ran-Chou
   Lin, Wei-Chan
   Ko, Chih-Jan
   Chen, Chia-Bang
   Chen, Yao-Li
TI Prediction of Microvascular Invasion of Hepatocellular Carcinoma:
   Preoperative CT and Histopathologic Correlation
SO AMERICAN JOURNAL OF ROENTGENOLOGY
LA English
DT Article
DE CT; hepatocellular carcinoma; microvascular invasion; tumor capsule;
   tumor margin
ID PORTAL VENOUS INVASION; LIVER-TRANSPLANTATION; GROSS CLASSIFICATION;
   MRI; RECURRENCE; RESECTION; SURVIVAL; PROPOSAL
AB OBJECTIVE. The objective of our study was to prospectively investigate whether nonsmooth margins detected on multiphasic CT images correlate with the presence and location of microvascular invasion (MVI) in hepatocellular carcinoma (HCC).
   SUBJECTS AND METHODS. A total of 102 patients with preoperative CT findings of solitary HCC were prospectively enrolled. Tumor size, tumor capsule, tumor margins, and peritumoral enhancement on preoperative CT images were assessed. Histopathologic results including the following were also recorded: tumor differentiation; liver fibrosis score; presence or absence of MVI; and, if present, the location of MVI. Correlation between tumor margin on preoperative CT images and histopathologic location of MVI was determined.
   RESULTS. Pathologic examination revealed MVI in 60 of the 102 HCC specimens. Although the results of the univariate analysis showed that tumor size, higher Edmondson-Steiner grade, and nonsmooth tumor margins were associated with MVI, multivariate analysis revealed that only nonsmooth margins correlated with the presence of MVI in HCC (p < 0.001). Of the 60 HCC specimens with histopathologic evidence of MVI, 40 exhibited focal nonsmooth margins. In addition, the locations of the nonsmooth margins and MVI were similar in 36 of the 40 specimens.
   CONCLUSION. Nonsmooth tumor margins correlated with the histopathologic presence and location of MVI. Therefore, nonsmooth margins detected on multiphasic CT may be predictive of MVI in HCC.
C1 [Chou, Chen-Te; Chen, Chia-Bang] Chang Hua Christian Hosp, Dept Radiol, Changhua, Taiwan.
   [Chou, Chen-Te; Chen, Ran-Chou; Lin, Wei-Chan] Natl Yang Ming Med Univ, Dept Biomed Imaging & Radiol Sci, Taipei, Taiwan.
   [Chen, Ran-Chou] Taipei City Hosp, Dept Radiol, Taipei, Taiwan.
   [Lin, Wei-Chan] Cathay Gen Hosp, Dept Radiol, Taipei, Taiwan.
   [Ko, Chih-Jan; Chen, Yao-Li] Chang Hua Christian Hosp, Transplant Med & Surg Res Ctr, Changhua 500, Taiwan.
   [Chen, Yao-Li] Chung Shan Med Univ, Sch Med, Taichung, Taiwan.
RP Chen, YL (corresponding author), Chang Hua Christian Hosp, Transplant Med & Surg Res Ctr, 135 Nanhsiao St, Changhua 500, Taiwan.
EM chouchente@yahoo.com.tw
CR Adachi E, 1996, CANCER, V77, P2022, DOI 10.1002/(SICI)1097-0142(19960515)77:10<2022::AID-CNCR9>3.0.CO;2-S
   Ariizumi S, 2011, J HEPATO-BIL-PAN SCI, V18, P575, DOI 10.1007/s00534-010-0369-y
   Bedossa P, 1996, HEPATOLOGY, V24, P289, DOI 10.1002/hep.510240201
   Chandarana H, 2011, AM J ROENTGENOL, V196, P1083, DOI 10.2214/AJR.10.4720
   Chou CT, 2012, BRIT J RADIOL, V85, P778, DOI 10.1259/bjr/65897774
   EDMONDSON HA, 1954, CANCER-AM CANCER SOC, V7, P462, DOI 10.1002/1097-0142(195405)7:3<462::AID-CNCR2820070308>3.0.CO;2-E
   Eguchi S, 2010, WORLD J SURG, V34, P1034, DOI 10.1007/s00268-010-0424-5
   Gouw ASH, 2011, LIVER TRANSPLANT, V17, pS72, DOI 10.1002/lt.22368
   Hemming AW, 2001, ANN SURG, V233, P652, DOI 10.1097/00000658-200105000-00009
   Hui AM, 2000, J HEPATOL, V33, P975, DOI 10.1016/S0168-8278(00)80131-2
   Ikai I, 2004, CANCER-AM CANCER SOC, V101, P796, DOI 10.1002/cncr.20426
   Iwatsuki S, 2000, J AM COLL SURGEONS, V191, P389, DOI 10.1016/S1072-7515(00)00688-8
   KANAI T, 1987, CANCER, V60, P810, DOI 10.1002/1097-0142(19870815)60:4<810::AID-CNCR2820600417>3.0.CO;2-1
   Kim H, 2009, EUR RADIOL, V19, P1744, DOI 10.1007/s00330-009-1331-8
   Kornberg A, 2009, AM J TRANSPLANT, V9, P592, DOI 10.1111/j.1600-6143.2008.02516.x
   Lauwers GY, 2002, AM J SURG PATHOL, V26, P25, DOI 10.1097/00000478-200201000-00003
   Liver Cancer Study Group of Japan, 2003, GEN RUL CLIN PATH ST
   Nagano Y, 2008, WORLD J SURG, V32, P2218, DOI 10.1007/s00268-008-9585-x
   Nakashima Y, 2003, HEPATOL RES, V26, P142, DOI 10.1016/S1386-6346(03)00007-X
   NG IOL, 1992, CANCER, V70, P45, DOI 10.1002/1097-0142(19920701)70:1<45::AID-CNCR2820700108>3.0.CO;2-7
   Nishie A, 2008, AM J ROENTGENOL, V190, P81, DOI 10.2214/AJR.07.2810
   Shah SA, 2007, SURGERY, V141, P330, DOI 10.1016/j.surg.2006.06.028
   Shirabe K, 2011, BRIT J SURG, V98, P261, DOI 10.1002/bjs.7311
   Suh YJ, 2012, LIVER TRANSPLANT, V18, P1171, DOI 10.1002/lt.23502
   Sumie S, 2008, ANN SURG ONCOL, V15, P1375, DOI 10.1245/s10434-008-9846-9
   TORIMURA T, 1991, ARCH PATHOL LAB MED, V115, P365
   Witjes CDM, 2012, J MAGN RESON IMAGING, V36, P641, DOI 10.1002/jmri.23681
NR 27
TC 98
Z9 127
U1 1
U2 24
PU AMER ROENTGEN RAY SOC
PI RESTON
PA 1891 PRESTON WHITE DR, SUBSCRIPTION FULFILLMENT, RESTON, VA 22091 USA
SN 0361-803X
EI 1546-3141
J9 AM J ROENTGENOL
JI Am. J. Roentgenol.
PD SEP
PY 2014
VL 203
IS 3
BP W253
EP W259
DI 10.2214/AJR.13.10595
PG 7
WC Radiology, Nuclear Medicine & Medical Imaging
WE Science Citation Index Expanded (SCI-EXPANDED)
SC Radiology, Nuclear Medicine & Medical Imaging
GA AS9HE
UT WOS:000344553100004
PM 25148181
DA 2022-05-02
ER

PT J
AU Lee, SD
   Kim, SH
   Kim, YK
   Lee, SA
   Park, SJ
AF Lee, Seung Duk
   Kim, Seong Hoon
   Kim, Young-Kyu
   Lee, Soon-Ae
   Park, Sang-Jae
TI Prognostic Significance of Preoperative Peripheral Blood Monocyte Ratio
   in Patients with Hepatocellular Carcinoma
SO WORLD JOURNAL OF SURGERY
LA English
DT Article
ID ACTIVATED MONOCYTES; PERITUMORAL STROMA; CANCER; LIVER; COUNT
AB Leukocyte subsets in peripheral blood, which include neutrophils, lymphocytes, and monocytes, have not been well established as prognostic factors in patients with hepatocellular carcinoma (HCC).
   Consecutive patients who underwent curative hepatic resection for HCC at the National Cancer Center, Republic of Korea, from 2001 to 2008 were enrolled in this retrospective study. Clinicopathologic factors, cancer-specific survival (CSS), and disease-free survival (DFS) were analyzed with respect to preoperative lymphocyte subsets, especially monocyte ratio.
   The 603 patients had a median follow-up of 40.0 months and a 5-year overall survival rate of 67.7 %. In univariate analysis of survivals, preoperative lymphocyte ratio a parts per thousand currency sign35 % and monocyte ratio > 7 % were significantly poor prognostic factors. In multivariate analysis, preoperative monocyte ratio > 7 %, satellite nodule, and microvascular invasion were independent risk factors for CSS and DFS (hazard ratio of monocyte ratio > 7 % = 1.77, p = 0.02 and 1.57, p = 0.006, respectively). Considering monocyte ratio with preoperative alpha-fetoprotein level, patients with both abnormal alpha-fetoprotein levels (> 12 ng/mL) and monocyte ratio > 7 % showed significantly worse CSS and DFS than other groups (p < 0.001). Cirrhotic patients with monocyte ratio > 7 % showed significantly poor CSS and DFS compared with non-cirrhotic patients (p = 0.033 and < 0.001, respectively).
   A preoperative monocyte ratio > 7 % of peripheral blood is an independent risk factor for CSS and DFS after hepatic resection for HCC. Preoperative monocyte ratio might be considered as a novel biomarker for HCC.
C1 [Lee, Seung Duk; Kim, Seong Hoon; Kim, Young-Kyu; Lee, Soon-Ae; Park, Sang-Jae] Natl Canc Ctr, Res Inst & Hosp, Ctr Liver Canc, Goyang Si 410769, Gyeonggi Do, South Korea.
RP Kim, SH (corresponding author), Natl Canc Ctr, Res Inst & Hosp, Ctr Liver Canc, 323 Ilsan Ro, Goyang Si 410769, Gyeonggi Do, South Korea.
EM lsd@ncc.re.kr; kshlj@ncc.re.kr
CR Belge KU, 2002, J IMMUNOL, V168, P3536, DOI 10.4049/jimmunol.168.7.3536
   BRUCKNER HW, 1982, JAMA-J AM MED ASSOC, V247, P1004, DOI 10.1001/jama.247.7.1004
   Budhu A, 2006, CANCER CELL, V10, P99, DOI 10.1016/j.ccr.2006.06.016
   Collier J, 1998, HEPATOLOGY, V27, P273, DOI 10.1002/hep.510270140
   COUINAUD C., 1961, ACTA GASTRO ENTEROL BELGICA, V24, P338
   Crozier JEM, 2007, BRIT J SURG, V94, P1028, DOI 10.1002/bjs.5706
   De Palma M, 2005, CANCER CELL, V8, P211, DOI 10.1016/j.ccr.2005.08.002
   Ding T, 2009, HUM PATHOL, V40, P381, DOI 10.1016/j.humpath.2008.08.011
   Droin N, 2009, J PROTEOMICS, V72, P918, DOI 10.1016/j.jprot.2009.01.002
   EDMONDSON HA, 1954, CANCER-AM CANCER SOC, V7, P462, DOI 10.1002/1097-0142(195405)7:3<462::AID-CNCR2820070308>3.0.CO;2-E
   ELIAS EG, 1986, AM J SURG, V152, P487
   Ercolani G, 2003, ANN SURG, V237, P536, DOI 10.1097/00000658-200304000-00016
   Ishigami S, 2003, ANTICANCER RES, V23, P4079
   Kuang DM, 2010, HEPATOLOGY, V51, P154, DOI 10.1002/hep.23291
   Kuang DM, 2009, J EXP MED, V206, P1327, DOI 10.1084/jem.20082173
   Lee YY, 2012, GYNECOL ONCOL, V124, P92, DOI 10.1016/j.ygyno.2011.09.034
   Lewis CE, 2006, CANCER RES, V66, P605, DOI 10.1158/0008-5472.CAN-05-4005
   Lin Jia-Ying, 2011, Chin J Cancer, V30, P280
   Llovet JM, 2003, LANCET, V362, P1907, DOI 10.1016/S0140-6736(03)14964-1
   Marcus B, 2004, CANCER-AM CANCER SOC, V101, P2779, DOI 10.1002/cncr.20701
   Melief CJM, 2008, IMMUNITY, V29, P372, DOI 10.1016/j.immuni.2008.08.004
   Poon RTP, 2000, ANN SURG, V232, P10, DOI 10.1097/00000658-200007000-00003
   Sajadieh A, 2011, EUR J CANCER, V47, P2015, DOI 10.1016/j.ejca.2011.02.015
   Sasaki A, 2007, J GASTROINTEST SURG, V11, P596, DOI 10.1007/s11605-007-0140-0
   Sasaki A, 2006, SURGERY, V139, P755, DOI 10.1016/j.surg.2005.10.009
   Semela D, 2004, J HEPATOL, V41, P864, DOI 10.1016/j.jhep.2004.09.006
   Subimerb C, 2010, CLIN EXP IMMUNOL, V161, P471, DOI 10.1111/j.1365-2249.2010.04200.x
   Wang L, 2009, J EXP MED, V206, P1457, DOI 10.1084/jem.20090207
   Wong CP, 2009, CANCER LETT, V276, P38, DOI 10.1016/j.canlet.2008.10.025
   Wu WY, 2011, BMC CANCER, V11, DOI 10.1186/1471-2407-11-506
NR 30
TC 10
Z9 10
U1 0
U2 3
PU SPRINGER
PI NEW YORK
PA ONE NEW YORK PLAZA, SUITE 4600, NEW YORK, NY, UNITED STATES
SN 0364-2313
EI 1432-2323
J9 WORLD J SURG
JI World J.Surg.
PD SEP
PY 2014
VL 38
IS 9
BP 2377
EP 2385
DI 10.1007/s00268-014-2545-8
PG 9
WC Surgery
WE Science Citation Index Expanded (SCI-EXPANDED)
SC Surgery
GA AN2NE
UT WOS:000340421700028
PM 24692003
DA 2022-05-02
ER

PT J
AU Hirokawa, F
   Hayashi, M
   Miyamoto, Y
   Asakuma, M
   Shimizu, T
   Komeda, K
   Inoue, Y
   Uchiyama, K
AF Hirokawa, Fumitoshi
   Hayashi, Michihiro
   Miyamoto, Yoshiharu
   Asakuma, Mitsuhiro
   Shimizu, Tetsunosuke
   Komeda, Koji
   Inoue, Yoshihiro
   Uchiyama, Kazuhisa
TI Outcomes and predictors of microvascular invasion of solitary
   hepatocellular carcinoma
SO HEPATOLOGY RESEARCH
LA English
DT Article
DE AFP-L3; HCC; microvascular invasion; PIVKA-II
ID RISK-FACTORS; INTRAHEPATIC RECURRENCE; CURATIVE RESECTION; VENOUS
   INVASION; HEPATECTOMY; SURGERY
AB Aim: Microvascular invasion (MVI) is an important risk factor for early recurrence of hepatocellular carcinoma (HCC), but preoperative prediction of MVI is difficult.
   Methods: A retrospective review was undertaken on 167 patients with primary solitary HCC who underwent initial hepatectomy. Independent predictors of MVI were identified, and factors affecting disease-free survival in patients with MVI were clarified.
   Results: Of the 167 patients, 20 patients (12%) had MVI. Recurrence rates of HCC after hepatectomy in MVI patients were significantly worse than in patients without MVI (P < 0.0361). Univariate analysis revealed that positive L3-AFP, PIVKA-II >= 150 mAU/mL and tumor size >= 3 cm preoperatively were associated with positive MVI. On multivariate analysis, independent predictors of MVI were PIVKA-II >= 150 mAU/mL (odds ratio [OR], 5.19; 95% confidence interval [95% CI], 1.44-24.87; P = 0.0109) and positive L3-AFP (OR, 3.47; 95% CI, 1.19-10.75; P = 0.0229). Among the MVI-positive group, the 1-, 2- and 3-year disease-free survival rates were 78%, 58%, and 58% in patients with surgical margin (SM) >= 10 mm and 38%, 29%, and 29% in those with SM < 10 mm, respectively (P = 0.0263).
   Conclusions: Patients with PIVKA-II >= 150 mAU/mL and positive L3-AFP on preoperative examination are at high risk for MVI.
C1 [Hirokawa, Fumitoshi; Hayashi, Michihiro; Miyamoto, Yoshiharu; Asakuma, Mitsuhiro; Shimizu, Tetsunosuke; Komeda, Koji; Inoue, Yoshihiro; Uchiyama, Kazuhisa] Osaka Med Coll, Dept Gen & Gastroenterol Surg, Takatsuki, Osaka 5698686, Japan.
RP Hirokawa, F (corresponding author), Osaka Med Coll, Dept Gen & Gastroenterol Surg, 2-7 Daigaku Machi, Takatsuki, Osaka 5698686, Japan.
EM sur122@poh.osaka-med.ac.jp
CR Ariizumi S, 2011, J HEPATO-BIL-PAN SCI, V18, P575, DOI 10.1007/s00534-010-0369-y
   Cha C, 2003, J AM COLL SURGEONS, V197, P753, DOI 10.1016/j.jamcollsurg.2003.07.003
   Chou CT, 2012, BRIT J RADIOL, V85, P778, DOI 10.1259/bjr/65897774
   Eguchi S, 2010, WORLD J SURG, V34, P1034, DOI 10.1007/s00268-010-0424-5
   Ercolani G, 2003, ANN SURG, V237, P536, DOI 10.1097/00000658-200304000-00016
   Hirokawa F, 2011, SURGERY, V149, P438, DOI 10.1016/j.surg.2009.11.015
   Imamura H, 2003, J HEPATOL, V38, P200, DOI 10.1016/S0168-8278(02)00360-4
   Japan LCSGo, 2008, GEN RUL CLIN PATH ST
   Kaibori M, 2010, J SURG ONCOL, V102, P462, DOI 10.1002/jso.21631
   Kim BK, 2008, J SURG ONCOL, V97, P246, DOI 10.1002/jso.20953
   Kim BW, 2006, WORLD J GASTROENTERO, V12, P99, DOI 10.3748/wjg.v12.i1.99
   Koike Y, 2001, CANCER, V91, P561, DOI 10.1002/1097-0142(20010201)91:3<561::AID-CNCR1035>3.0.CO;2-N
   Kubo S, 2001, ANN INTERN MED, V134, P963, DOI 10.7326/0003-4819-134-10-200105150-00010
   MAKUUCHI M, 1993, SEMIN SURG ONCOL, V9, P298, DOI 10.1002/ssu.2980090404
   Mutoh T, 2006, GEN RULES CLIN PATHO, V7th
   Nagano Y, 2008, WORLD J SURG, V32, P2218, DOI 10.1007/s00268-008-9585-x
   Nakanishi M, 2012, ANN SURG ONCOL, V19, P1302, DOI 10.1245/s10434-011-2066-8
   Nakashima Y, 2003, HEPATOL RES, V26, P142, DOI 10.1016/S1386-6346(03)00007-X
   Poon RTP, 2000, CANCER, V89, P500, DOI 10.1002/1097-0142(20000801)89:3<500::AID-CNCR4>3.3.CO;2-F
   Portier G, 2006, J CLIN ONCOL, V24, P4976, DOI 10.1200/JCO.2006.06.8353
   Rodriguez-Peralvarez M, 2013, ANN SURG ONCOL, V20, P325, DOI 10.1245/s10434-012-2513-1
   Saito Y, 2012, HEPATOL RES, V42, P887, DOI 10.1111/j.1872-034X.2012.01004.x
   Sumie S, 2008, ANN SURG ONCOL, V15, P1375, DOI 10.1245/s10434-008-9846-9
   Tsai TJ, 2000, SURGERY, V127, P603, DOI 10.1067/msy.2000.105498
   Ueno S, 2008, J HEPATO-BILIARY-PAN, V15, P493, DOI 10.1007/s00534-007-1312-8
   Witjes CDM, 2012, J MAGN RESON IMAGING, V36, P641, DOI 10.1002/jmri.23681
   Xu ZQ, 2010, BIOMICROFLUIDICS, V4, DOI 10.1063/1.3366719
   Yamashita Y, 2012, ANN SURG ONCOL, V19, P2027, DOI 10.1245/s10434-011-2195-0
   Zhang XF, 2011, ANN SURG ONCOL, V18, P2218, DOI 10.1245/s10434-011-1613-7
NR 29
TC 75
Z9 81
U1 1
U2 18
PU WILEY
PI HOBOKEN
PA 111 RIVER ST, HOBOKEN 07030-5774, NJ USA
SN 1386-6346
EI 1872-034X
J9 HEPATOL RES
JI Hepatol. Res.
PD AUG
PY 2014
VL 44
IS 8
BP 846
EP 853
DI 10.1111/hepr.12196
PG 8
WC Gastroenterology & Hepatology
WE Science Citation Index Expanded (SCI-EXPANDED)
SC Gastroenterology & Hepatology
GA AM6DD
UT WOS:000339951200004
PM 23834279
DA 2022-05-02
ER

PT J
AU Shibahara, J
   Ando, S
   Sakamoto, Y
   Kokudo, N
   Fukayama, M
AF Shibahara, Junji
   Ando, Sumiyo
   Sakamoto, Yoshihiro
   Kokudo, Norihiro
   Fukayama, Masashi
TI Hepatocellular carcinoma with steatohepatitic features: a
   clinicopathological study of Japanese patients
SO HISTOPATHOLOGY
LA English
DT Article
DE alcohol; diabetes mellitus; hepatitis C virus; hepatocellular carcinoma;
   metabolic syndrome; non-alcoholic fatty liver disease; steatohepatitis
ID MODEST ALCOHOL-CONSUMPTION; FATTY LIVER-DISEASE; CHRONIC HEPATITIS;
   MICROVASCULAR INVASION; STEATOSIS; ASSOCIATION; GENOTYPE-3; FIBROSIS;
   SYSTEM
AB AimsThe aim of this study was to investigate the clinicopathological significance of steatohepatitic features in hepatocellular carcinomas (HCCs) using a large-scale analysis.
   Methods and resultsRetrospective clinicopathological analysis was performed on HCCs treated surgically at the University of Tokyo Hospital between 2005 and 2010. The diagnosis of HCC with steatohepatitic features (SH-HCC) was made if the tumour fulfilled four of the following five criteria: steatosis (>5% tumour cells), ballooning or Mallory-Denk body formation, interstitial fibrosis and inflammatory infiltrates. There were 120 HCCs (31.4%) from 106 patients (36.3%) that met the criteria of SH-HCC. Patients with SH-HCC were characterized by a higher frequency of diabetes mellitus and hypertension, along with higher serum levels of cholesterol and triglycerides, than those with conventional HCC (P<0.01). The background liver of SH-HCC patients showed steatosis and steatohepatitis more frequently (P<0.01). SH-HCCs were smaller, relatively more differentiated and had a higher frequency of bile duct invasion (P<0.05). Multivariate analysis failed to show prognostic significance of steatohepatitic features in HCCs.
   ConclusionsSH-HCC is a subcategory of HCC associated with the patient's metabolic condition and the presence of steatosis or steatohepatitis in the background liver. Steatohepatitic features were not a significant prognostic factor for HCCs.
C1 [Shibahara, Junji; Ando, Sumiyo; Fukayama, Masashi] Univ Tokyo, Grad Sch Med, Dept Pathol, Tokyo 1130033, Japan.
   [Sakamoto, Yoshihiro; Kokudo, Norihiro] Univ Tokyo, Grad Sch Med, Dept Surg, Hepatobiliary Pancreat Div, Tokyo 1130033, Japan.
RP Shibahara, J (corresponding author), Univ Tokyo, Grad Sch Med, Dept Pathol, Bunkyo Ku, 7-3-1 Hongo, Tokyo 1130033, Japan.
EM jshiba-tky@umin.ac.jp
CR Alexander J, 2013, MOD PATHOL SS1, V26, p397A
   Bedossa P, 1996, HEPATOLOGY, V24, P289, DOI 10.1002/hep.510240201
   Busler JF, 2012, MODERN PATHOL, V25, p412A
   Caldwell SH, 2009, ANN HEPATOL, V8, P346, DOI 10.1016/S1665-2681(19)31748-X
   Dixon JB, 2001, GASTROENTEROLOGY, V121, P91, DOI 10.1053/gast.2001.25540
   Dunn W, 2012, J HEPATOL, V57, P384, DOI 10.1016/j.jhep.2012.03.024
   Fartoux L, 2005, GUT, V54, P1003, DOI 10.1136/gut.2004.050302
   Ferlay J, 2010, INT J CANCER, V127, P2893, DOI 10.1002/ijc.25516
   Gao B, 2011, GASTROENTEROLOGY, V141, P1572, DOI 10.1053/j.gastro.2011.09.002
   Gunji T, 2012, HEPATO-GASTROENTEROL, V59, P2552, DOI 10.5754/hge12175
   Hezode C, 2004, J VIRAL HEPATITIS, V11, P455, DOI 10.1111/j.1365-2893.2004.00528.x
   Hoshida Y, 2012, SEMIN ONCOL, V39, P473, DOI 10.1053/j.seminoncol.2012.05.003
   Ishak KG, 2000, AM J CLIN PATHOL, V113, P40, DOI 10.1309/42D6-W7PL-FX0A-LBXF
   Kleiner DE, 2005, HEPATOLOGY, V41, P1313, DOI 10.1002/hep.20701
   Kumar D, 2002, HEPATOLOGY, V36, P1266, DOI 10.1053/jhep.2002.36370
   Rodriguez-Peralvarez M, 2013, ANN SURG ONCOL, V20, P325, DOI 10.1245/s10434-012-2513-1
   Salomao M, 2012, HUM PATHOL, V43, P737, DOI 10.1016/j.humpath.2011.07.005
   Salomao M, 2010, AM J SURG PATHOL, V34, P1630, DOI 10.1097/PAS.0b013e3181f31caa
   Shindoh J, 2013, ANN SURG ONCOL, V20, P1223, DOI 10.1245/s10434-012-2739-y
   Theise ND, 2010, WHO CLASSIFICATION T, P205
NR 20
TC 52
Z9 52
U1 0
U2 2
PU WILEY
PI HOBOKEN
PA 111 RIVER ST, HOBOKEN 07030-5774, NJ USA
SN 0309-0167
EI 1365-2559
J9 HISTOPATHOLOGY
JI Histopathology
PD JUN
PY 2014
VL 64
IS 7
BP 951
EP 962
DI 10.1111/his.12343
PG 12
WC Cell Biology; Pathology
WE Science Citation Index Expanded (SCI-EXPANDED)
SC Cell Biology; Pathology
GA AG9HJ
UT WOS:000335729700004
PM 24898917
DA 2022-05-02
ER

PT J
AU Zhou, L
   Rui, JA
   Wang, SB
   Chen, SG
   Qu, Q
AF Zhou, Li
   Rui, Jing-An
   Wang, Shao-Bin
   Chen, Shu-Guang
   Qu, Qiang
TI Early Recurrence in Large Hepatocellular Carcinoma after Curative
   Hepatic Resection: Prognostic Significance and Risk Factors
SO HEPATO-GASTROENTEROLOGY
LA English
DT Article
DE Early recurrence; Large hepatocellular carcinoma; Prognosis; Curative
   resection; Small hepatocellular carcinoma
ID LONG-TERM PROGNOSIS; INTRAHEPATIC RECURRENCE; LIVER-TRANSPLANTATION;
   CANCER; HEPATECTOMY; SURVIVAL
AB Background/Aims: So far, prognostic significance and risk factors of early recurrence after curative resection in large hepatocellular carcinoma (LHCC) remain unclear. The present study aimed to answer these questions. Methodology: Clinical, pathologic and follow-up data of consecutive 116 patients with LHCC (>5cm) after curative resection were collected and analyzed. The recurrence pattern of LHCC was also compared with that of 55 patients with small HCC (SHCC, 55cm). Results: Forty-five patients (38.8%) with LHCC developed recurrence within 1 year after surgery (defined as early recurrence), with a significantly higher ratio contrast to those with SHCC. Univariate analysis showed that age, HBsAg positivity, satellite nodule, TNM stage, resection extent and early recurrence served as significant indicators of post-recurrence overall survival in recurrent LHCC. In addition, only early recurrence was proven to be significant in multivariate Cox regression test. On the other hand, age, HBsAg positivity, portal vein tumor thrombosis, microvascular invasion, TNM stage, Edmondson-Steiner grade and resection extent were related to early recurrence in LHCC. Among them microvascular invasion and Edmondson-Steiner grade were independent predictors.Conclusions:Patients with early recurrence carried very poor post-recurrence prognosis in LHCC. The microvascular involvement and differentiation grade might be particularly helpful for prediction of early recurrence.
C1 [Zhou, Li; Rui, Jing-An; Wang, Shao-Bin; Chen, Shu-Guang; Qu, Qiang] Chinese Acad Med Sci, Dept Gen Surg, Peking Union Med Coll Hosp, Peking Union Med Coll, Beijing 100730, Peoples R China.
RP Zhou, L (corresponding author), Chinese Acad Med Sci, Dept Gen Surg, Peking Union Med Coll Hosp, Peking Union Med Coll, Beijing 100730, Peoples R China.
EM lizhou02@hotmail.com
FU  [HK100230446]
FX This work was supported by the grant for the municipal key discipline of
   Beijing, China (HK100230446).
CR Ahn SG, 2011, J GASTROINTEST SURG, V15, P2044, DOI 10.1007/s11605-011-1660-1
   Cherqui D, 2009, ANN SURG, V250, P738, DOI 10.1097/SLA.0b013e3181bd582b
   Chun JM, 2011, J SURG ONCOL, V103, P148, DOI 10.1002/jso.21786
   Couinaud C, 1999, DIGEST SURG, V16, P459, DOI 10.1159/000018770
   EDMONDSON HA, 1954, CANCER-AM CANCER SOC, V7, P462, DOI 10.1002/1097-0142(195405)7:3<462::AID-CNCR2820070308>3.0.CO;2-E
   Eguchi S, 2010, WORLD J SURG, V34, P1034, DOI 10.1007/s00268-010-0424-5
   El-Serag HB, 2011, NEW ENGL J MED, V365, P1118, DOI 10.1056/NEJMra1001683
   Hanazaki K, 2005, HEPATO-GASTROENTEROL, V52, P552
   Hanazaki K, 1999, HEPATO-GASTROENTEROL, V46, P3201
   Huang J, 2009, J GASTROINTEST SURG, V13, P1627, DOI 10.1007/s11605-009-0933-4
   Kaibori M, 2009, AM J SURG, V198, P39, DOI 10.1016/j.amjsurg.2008.07.051
   Karabulut K, 2012, SURG ENDOSC, V26, P990, DOI 10.1007/s00464-011-1983-8
   Kim H, 2009, YONSEI MED J, V50, P789, DOI 10.3349/ymj.2009.50.6.789
   Kim SH, 2011, J GASTROINTEST SURG, V15, P598, DOI 10.1007/s11605-011-1452-7
   MATSUMATA T, 1989, HEPATOLOGY, V9, P457, DOI 10.1002/hep.1840090320
   Mazzaferro V, 1996, NEW ENGL J MED, V334, P693, DOI 10.1056/NEJM199603143341104
   Parkin DM, 2005, CA-CANCER J CLIN, V55, P74, DOI 10.3322/canjclin.55.2.74
   Parkin DM, 2001, INT J CANCER, V94, P153, DOI 10.1002/ijc.1440
   Parkin DM, 1993, INT J CANCER, V4, P594
   Poon RTP, 2000, CANCER, V89, P500, DOI 10.1002/1097-0142(20000801)89:3<500::AID-CNCR4>3.3.CO;2-F
   Portolani N, 2006, ANN SURG, V243, P229, DOI 10.1097/01.sla.0000197706.21803.a1
   Shah SA, 2006, J AM COLL SURGEONS, V202, P275, DOI 10.1016/j.jamcollsurg.2005.10.005
   Shimozawa N, 2004, J AM COLL SURGEONS, V198, P356, DOI 10.1016/j.jamcollsurg.2003.10.017
   Shirabe K, 2011, WORLD J SURG, V35, P1072, DOI 10.1007/s00268-011-1013-y
   Sobin LH, 2010, CANCER-AM CANCER SOC, V116, P5336, DOI 10.1002/cncr.25537
   Wu JC, 2009, J HEPATOL, V51, P890, DOI 10.1016/j.jhep.2009.07.009
   Xiangji L, 2011, J VIRAL HEPATITIS, V18, P653, DOI 10.1111/j.1365-2893.2010.01346.x
   Yoshioka S, MOL PREDICTION EARLY
   Zhou L, 2012, ASIAN PAC J CANCER P, V13, P483, DOI 10.7314/APJCP.2012.13.2.483
   Zhou YM, 2010, HEPATOB PANCREAT DIS, V9, P33
NR 30
TC 14
Z9 14
U1 2
U2 10
PU H G E UPDATE MEDICAL PUBLISHING S A
PI ATHENS
PA PO BOX 17257, ATHENS GR-10024, GREECE
SN 0172-6390
J9 HEPATO-GASTROENTEROL
JI Hepato-Gastroenterol.
PD OCT
PY 2014
VL 61
IS 135
BP 2035
EP 2041
DI 10.5754/hge13772
PG 7
WC Gastroenterology & Hepatology; Surgery
WE Science Citation Index Expanded (SCI-EXPANDED)
SC Gastroenterology & Hepatology; Surgery
GA AW5PH
UT WOS:000346326200032
PM 25713907
DA 2022-05-02
ER

PT J
AU Du, ZG
   Wei, YG
   Chen, KF
   Li, B
AF Du, Zheng-Gui
   Wei, Yong-Gang
   Chen, Ke-Fei
   Li, Bo
TI Risk factors associated with early and late recurrence after curative
   resection of hepatocellular carcinoma: a single institution's experience
   with 398 consecutive patients
SO HEPATOBILIARY & PANCREATIC DISEASES INTERNATIONAL
LA English
DT Article
DE hepatocellular carcinoma; intrahepatic recurrence; hepatectomy; risk
   factors; prognosis
ID INTRAHEPATIC RECURRENCE; LIVER RESECTION; MICROVASCULAR INVASION;
   PROGNOSTIC-FACTORS; ANTIVIRAL THERAPY; HEPATECTOMY; SURVIVAL;
   PREDICTORS; MANAGEMENT; PATTERNS
AB BACKGROUND: Surgical resection is an important curative treatment for hepatocellular carcinoma (HCC); however, some patients experience an unexpected recurrence even after hepatectomy. The present study aimed to investigate risk factors and predictive criteria for early and late recurrence of HCC after resection.
   METHODS: A retrospective analysis of 398 Chinese patients who received curative resection for HCC was conducted. Patients were divided into three groups: without recurrence, early recurrence, and late recurrence. Prognostic factors and predictive criteria for early and late recurrence were statistically analyzed.
   RESULTS: The cumulative recurrence-free survival rates at 1, 2, 3, 4, and 5 years were 75.5%, 58.2%, 54.1%, 40.5%, and 28.7%, respectively. The distribution of the time to recurrence suggested that recurrence could be divided into early phase (before 2 years; n=164) and late phase (after 2 years; n=83). Cox's multivariate proportional hazard model analysis revealed that multiplicity of tumors (P=0.004) and venous infiltration (P=0.002) were independent risk factors associated with early recurrence. In contrast, indocyanine green retention rate at 15 minutes (P=0.007), serum albumin level (P=0.045), and HBeAg status (P=0.028) proved to be significant independent adverse prognostic factors for late recurrence. Patients with at least 1 of the 2 early recurrence risk factors (multiplicity of tumors >= 2 and venous infiltration) or with 2 or more late recurrence risk factors are often susceptible to recurrence (P=1.36e-4 and 1.0e-6, respectively).
   CONCLUSIONS: Early and late recurrences correlate with different risk factors and predictive criteria. Early recurrence primarily results from intrahepatic metastases, while late recurrence may be multicentric in origin.
C1 [Du, Zheng-Gui; Wei, Yong-Gang; Chen, Ke-Fei; Li, Bo] Sichuan Univ, West China Hosp, Liver Transplantat Ctr, Dept Liver & Vasc Surg, Chengdu 610041, Peoples R China.
RP Li, B (corresponding author), Sichuan Univ, West China Hosp, Liver Transplantat Ctr, Dept Liver & Vasc Surg, 37 Guoxue St, Chengdu 610041, Peoples R China.
EM doclibo@gmail.com
RI Li, Bo/AAA-8968-2020
OI Li, Bo/0000-0002-7294-6888
CR Bigourdan JM, 2003, LIVER TRANSPLANT, V9, P513, DOI 10.1053/jlts.2003.50070
   Bruix J, 2006, ONCOGENE, V25, P3848, DOI 10.1038/sj.onc.1209548
   Cha C, 2003, J AM COLL SURGEONS, V197, P753, DOI 10.1016/j.jamcollsurg.2003.07.003
   Clark HP, 2005, RADIOGRAPHICS, V25, pS3, DOI 10.1148/rg.25si055507
   Du Y, 2012, HEPAT MON, V12, DOI 10.5812/hepatmon.6031
   Du ZG, 2011, HEPATOB PANCREAT DIS, V10, P265, DOI 10.1016/S1499-3872(11)60044-1
   EDMONDSON HA, 1954, CANCER-AM CANCER SOC, V7, P462, DOI 10.1002/1097-0142(195405)7:3<462::AID-CNCR2820070308>3.0.CO;2-E
   Eguchi S, 2008, SURGERY, V143, P469, DOI 10.1016/j.surg.2007.12.003
   Fan ST, 1999, ANN SURG, V229, P322, DOI 10.1097/00000658-199903000-00004
   Hasegawa K, 2005, ANN SURG, V242, P252, DOI 10.1097/01.sla.0000171307.37401.db
   Hasegawa K, 2009, SURG TODAY, V39, P833, DOI 10.1007/s00595-008-4024-z
   Ikai I, 2004, CANCER-AM CANCER SOC, V101, P796, DOI 10.1002/cncr.20426
   Imamura H, 2003, J HEPATOL, V38, P200, DOI 10.1016/S0168-8278(02)00360-4
   Kim H, 2009, YONSEI MED J, V50, P789, DOI 10.3349/ymj.2009.50.6.789
   Kim JH, 2006, J GASTROEN HEPATOL, V21, P588, DOI 10.1111/j.1440-1746.2005.04127.x
   Kumada T, 1997, HEPATOLOGY, V25, P87, DOI 10.1002/hep.510250116
   Lam VWT, 2008, J AM COLL SURGEONS, V207, P20, DOI 10.1016/j.jamcollsurg.2008.01.020
   Lau WY, 2008, HEPATOB PANCREAT DIS, V7, P237
   Llovet JM, 2005, SEMIN LIVER DIS, V25, P181, DOI 10.1055/s-2005-871198
   Lok ASF, 2012, JAMA-J AM MED ASSOC, V308, P1922, DOI 10.1001/jama.2012.12971
   Morris-Stiff G, 2009, SURG ONCOL, V18, P298, DOI 10.1016/j.suronc.2008.08.003
   Nagano Y, 2008, WORLD J SURG, V32, P2218, DOI 10.1007/s00268-008-9585-x
   NAGASUE N, 1993, GASTROENTEROLOGY, V105, P488, DOI 10.1016/0016-5085(93)90724-Q
   Poon RTP, 2002, ANN SURG, V235, P373, DOI 10.1097/00000658-200203000-00009
   Poon RTP, 2000, CANCER, V89, P500, DOI 10.1002/1097-0142(20000801)89:3<500::AID-CNCR4>3.3.CO;2-F
   Portolani N, 2006, ANN SURG, V243, P229, DOI 10.1097/01.sla.0000197706.21803.a1
   Rua S, 1996, CANCER-AM CANCER SOC, V78, P1195, DOI 10.1002/(SICI)1097-0142(19960915)78:6<1195::AID-CNCR5>3.3.CO;2-3
   Sakata J, 2008, EJSO-EUR J SURG ONC, V34, P900, DOI 10.1016/j.ejso.2008.01.031
   Sakka SG, 2002, INT J INTENSIVE CARE, V122, P66
   Schwartz M, 2007, NAT CLIN PRACT ONCOL, V4, P424, DOI 10.1038/ncponc0844
   Shindoh J, 2013, HPB, V15, P31, DOI 10.1111/j.1477-2574.2012.00552.x
   Sumie S, 2008, ANN SURG ONCOL, V15, P1375, DOI 10.1245/s10434-008-9846-9
   TARAO K, 1994, CANCER, V73, P1149, DOI 10.1002/1097-0142(19940215)73:4<1149::AID-CNCR2820730405>3.0.CO;2-9
   Tsai TJ, 2000, SURGERY, V127, P603, DOI 10.1067/msy.2000.105498
   Wakai T, 2003, EUR J SURG ONCOL, V29, P266, DOI 10.1053/ejso.2002.1395
   Wu CC, 2005, BRIT J SURG, V92, P348, DOI 10.1002/bjs.4838
   Yamamoto J, 1996, BRIT J SURG, V83, P1219
   Yang T, 2012, EJSO-EUR J SURG ONC, V38, P683, DOI 10.1016/j.ejso.2012.04.010
   Yi Nam-Joon, 2008, Oncology, V75 Suppl 1, P124, DOI 10.1159/000173434
NR 39
TC 50
Z9 53
U1 2
U2 8
PU ELSEVIER
PI AMSTERDAM
PA RADARWEG 29, 1043 NX AMSTERDAM, NETHERLANDS
SN 1499-3872
EI 2352-9377
J9 HEPATOB PANCREAT DIS
JI Hepatob. Pancreatic. Dis. Int.
PD APR 15
PY 2014
VL 13
IS 2
BP 153
EP 161
DI 10.1016/S1499-3872(14)60025-4
PG 9
WC Gastroenterology & Hepatology
WE Science Citation Index Expanded (SCI-EXPANDED)
SC Gastroenterology & Hepatology
GA AE2FE
UT WOS:000333787900004
PM 24686542
DA 2022-05-02
ER

PT J
AU Pan, TT
   Jia, WD
   Yao, QY
   Sun, QK
   Ren, WH
   Huang, M
   Ma, J
   Li, JS
   Ma, JL
   Yu, JH
   Ge, YS
   Liu, WB
   Zhang, CH
   Xu, GL
AF Pan, Ting-Ting
   Jia, Wei-Dong
   Yao, Qi-Yang
   Sun, Qi-Kai
   Ren, Wei-Hua
   Huang, Mei
   Ma, Jie
   Li, Jian-Sheng
   Ma, Jin-Liang
   Yu, Ji-Hai
   Ge, Yong-Sheng
   Liu, Wen-Bin
   Zhang, Chuan-Hai
   Xu, Ge-Liang
TI Overexpression of HOXA13 as a Potential Marker for Diagnosis and Poor
   Prognosis of Hepatocellular Carcinoma
SO TOHOKU JOURNAL OF EXPERIMENTAL MEDICINE
LA English
DT Article
DE hepatocellular carcinoma; homeobox gene; HOXA13; prognosis; tumor
   angiogenesis
ID ABERRANT EXPRESSION; GENES; GROWTH; ANGIOGENESIS; LOCALIZATION
AB HOXA13 is a member of homeobox genes that encode transcription factors regulating embryonic development and cell fate. Abnormal HOXA13 expression was reported in hepatocellular carcinoma (HCC), but its correlation with tumor angiogenesis and prognosis still remain unclear. This study was aimed to uncover the expression, diagnostic and prognostic significance of HOXA13 in HCC. lmmunohistochemistry was performed to detect HOXA13 expression in HCC and corresponding paracarcinomatous tissues from 90 patients. Enzyme-linked immunosorbent assay was used to detect serum HOXA13 in 90 HCC patients and 20 healthy volunteers. Receiver operating characteristics was analyzed to calculate diagnostic accuracy of serum HOXA13, alpha-fetoprotein (AFP) and their combination. lmmunoreactivity of HOXA13 was detected in 72.2% of HCC, and 12.2% of adjacent non-cancerous samples. HOXA13 expression was significantly associated with tumor size, microvascular invasion, pathological grade, tumor capsula status, AFP level, tumor-node-metastasis stage and positively correlated with VEGF (p < 0.001) and microvessel density (p < 0.001). The combination of serum HOXA13 and AFP had a markedly higher area under the curve than HOXA13 alone. HOXA13 expression was associated with unfavorable overall survival (OS) (p < 0.001) and disease-free survival (DFS) (p < 0.001). Multivariate analysis indicated that patients with HOXA13-expressing tumors had a significantly shorter OS (p = 0.030) and DFS (p = 0.005) than those with HOXA13-negative tumors. Thus, HOXA13 expression possibly plays an important role in tumor angiogenesis, progression and prognosis of HCC. Moreover, we demonstrate that serum HOXA13 may serve as a biomarker for early HCC diagnosing and predicting outcome.
C1 [Pan, Ting-Ting] Tianjin Med Univ, Grad Sch, Tianjin, Peoples R China.
   [Jia, Wei-Dong; Yao, Qi-Yang; Sun, Qi-Kai; Ren, Wei-Hua; Huang, Mei; Ma, Jie; Xu, Ge-Liang] Anhui Prov Key Lab Hepatopancreatobiliary Surg, Hefei, Anhui, Peoples R China.
   [Jia, Wei-Dong; Li, Jian-Sheng; Ma, Jin-Liang; Yu, Ji-Hai; Ge, Yong-Sheng; Liu, Wen-Bin; Zhang, Chuan-Hai; Xu, Ge-Liang] Anhui Med Univ, Affiliated Prov Hosp, Dept Hepat Surg, Hefei 230001, Anhui, Peoples R China.
RP Xu, GL (corresponding author), Anhui Med Univ, Affiliated Prov Hosp, Anhui Prov Key Lab Hepatopancreatobiliary Surg, 17 Lujiang Rd, Hefei 230001, Anhui, Peoples R China.
EM xugeliang2013@163.com
FU Programs for Science and Technology Development of Anhui Province, China
   [1106c0805028, 11010402163]; Natural Science Foundation of ChinaNational
   Natural Science Foundation of China (NSFC) [81101877]
FX This project was supported by the Programs for Science and Technology
   Development of Anhui Province, China (Grant No. 1106c0805028 and No.
   11010402163) and Natural Science Foundation of China (Grant No.
   81101877). We acknowledge two pathologists Chen Ke and Wang Xiao-Qiu for
   their excellent professional support.
CR ACAMPORA D, 1989, NUCLEIC ACIDS RES, V17, P10385, DOI 10.1093/nar/17.24.10385
   Altekruse SF, 2014, AM J GASTROENTEROL, V109, P542, DOI 10.1038/ajg.2014.11
   Behne T, 2012, INT J HEPATOL, V2012, DOI 10.1155/2012/859076
   BURKE AC, 1995, DEVELOPMENT, V121, P333
   Cantile M, 2013, INT J MOL SCI, V14, P21727, DOI 10.3390/ijms141121727
   CILLO C, 1994, INVAS METAST, V14, P38
   Cillo C, 2011, INT J CANCER, V129, P2577, DOI 10.1002/ijc.25941
   DEVITA G, 1993, EUR J CANCER, V29A, P887, DOI 10.1016/S0959-8049(05)80432-0
   Ferlay J, 2010, INT J CANCER, V127, P2893, DOI 10.1002/ijc.25516
   Folkman J, 2002, SEMIN ONCOL, V29, P15, DOI 10.1053/sonc.2002.37263
   Forner A, 2012, LANCET ONCOL, V13, P750, DOI 10.1016/S1470-2045(12)70271-1
   GEHRING WJ, 1986, ANNU REV GENET, V20, P147, DOI 10.1146/annurev.ge.20.120186.001051
   GRAHAM A, 1989, CELL, V57, P367, DOI 10.1016/0092-8674(89)90912-4
   Gu ZD, 2009, CANCER RES, V69, P4969, DOI 10.1158/0008-5472.CAN-08-4546
   Haller K, 2004, J BIOL CHEM, V279, P49384, DOI 10.1074/jbc.M406046200
   Hamada J, 2001, INT J CANCER, V93, P516, DOI 10.1002/ijc.1357
   Jemal A, 2011, CA-CANCER J CLIN, V61, P134, DOI [10.3322/caac.20115, 10.3322/caac.20107]
   Jung CY, 2004, CANCER RES, V64, P3046, DOI 10.1158/0008-5472.CAN-03-2614
   Kanai M, 2010, ONCOL REP, V23, P843, DOI 10.3892/or_00000706
   Kim SE, 2011, LIVER INT, V31, P1468, DOI 10.1111/j.1478-3231.2011.02529.x
   Knosp WM, 2004, DEVELOPMENT, V131, P4581, DOI 10.1242/dev.01327
   LEWIS EB, 1978, NATURE, V276, P565, DOI 10.1038/276565a0
   Makiyama K, 2005, ONCOL REP, V13, P673
   Quagliata L, 2014, HEPATOLOGY, V59, P911, DOI 10.1002/hep.26740
   ROBERTS DJ, 1995, DEVELOPMENT, V121, P3163
   SCOTT MP, 1992, CELL, V71, P551, DOI 10.1016/0092-8674(92)90588-4
   Shaut CAE, 2008, PLOS GENET, V4, DOI 10.1371/journal.pgen.1000073
   Siegel R, 2013, CA-CANCER J CLIN, V63, P11, DOI 10.3322/caac.21166
   Stevens KE, 2007, GENETICS, V175, P1625, DOI 10.1534/genetics.106.066449
   Sun HX, 2013, HEPATOLOGY, V57, P1088, DOI 10.1002/hep.26188
   Takahashi Y, 2004, EXP CELL RES, V293, P144, DOI 10.1016/j.yexcr.2003.09.024
   Zhu AX, 2011, NAT REV CLIN ONCOL, V8, P292, DOI 10.1038/nrclinonc.2011.30
   Ziegelbauer J, 2001, MOL CELL, V8, P339, DOI 10.1016/S1097-2765(01)00313-6
NR 33
TC 18
Z9 20
U1 3
U2 7
PU TOHOKU UNIV MEDICAL PRESS
PI SENDAI
PA 2-1, SEIRYO-MACHI, AOBA-KU, SENDAI, MIYAGI 980-8575, JAPAN
SN 0040-8727
EI 1349-3329
J9 TOHOKU J EXP MED
JI Tohoku J. Exp. Med.
PD NOV
PY 2014
VL 234
IS 3
BP 209
EP 219
DI 10.1620/tjem.234.209
PG 11
WC Medicine, General & Internal; Medicine, Research & Experimental
WE Science Citation Index Expanded (SCI-EXPANDED)
SC General & Internal Medicine; Research & Experimental Medicine
GA AT8RL
UT WOS:000345199700006
PM 25341685
OA Bronze
DA 2022-05-02
ER

PT J
AU Cucchetti, A
   Qiao, GL
   Cescon, M
   Li, J
   Xia, Y
   Ercolani, G
   Shen, F
   Pinna, AD
AF Cucchetti, Alessandro
   Qiao, Guo-Liang
   Cescon, Matteo
   Li, Jun
   Xia, Yong
   Ercolani, Giorgio
   Shen, Feng
   Pinna, Antonio Daniele
TI Anatomic versus nonanatomic resection in cirrhotic patients with early
   hepatocellular carcinoma
SO SURGERY
LA English
DT Article
ID MICROVASCULAR INVASION; RISK-FACTORS; TUMOR GRADE; HEPATECTOMY;
   DIFFERENTIATION; PREDICTION; SURVIVAL; MRI
AB Background. Whether anatomic resection (AR) for hepatocellular carcinoma (HCC) can really confer a survival advantage over non-AR (NAR), especially for cirrhotic patients, remains unclear.
   Methods. Prospectively collected data of 543 cirrhotic patients in Child-Pugh class A submitted to AR (n = 228) versus NAR (n = 315) for early HCC in an Eastern (n = .269) and a Western (n = 274) surgical unit, were reviewed. To control for confounding variable distributions, a 1-to-1 propensity score match was applied to compare AR and NAB outcomes (n = 298).
   Results. The 5-year recurrence-free and overall survivals of the 543 patients were 32.3% and 60.0%, respectively, without differences between the 2 centers (P = .635 and .479, respectively). AR conferred better overall and recurrence-free survival than NAR (P = .009 and .041, respectively), but NAB patients suffered from significantly worse hepatic dysfunction. After 1-to-1 match, AR (n = 149) and NAB (n = 149) patients had similar covari ate distributions. In this matched sample, AR still conferred better recurrence-free survival over NAB (P = .044) but the beneficial effect of AR was limited to the reduction of early recurrence (<2 years) of poorly differentiated tumors and of tumors with microvascular invasion (P < .05), resulting in better overall survival (P = .018).
   Conclusion. In cirrhotic patients, AR for early HCC can lead to a lower early recurrence rate in tumors with unfavorable tumor features, whereas NAB will not worsen the recurrence rate in well/moderately differentiated tumors or in the absence of microvascular invasion.
C1 [Cucchetti, Alessandro; Cescon, Matteo; Ercolani, Giorgio; Pinna, Antonio Daniele] Univ Bologna, S Orsola Hosp, Liver & Multiorgan Transplant Unit, I-40138 Bologna, Italy.
   [Qiao, Guo-Liang; Li, Jun; Xia, Yong; Shen, Feng] Eastern Hepatobiliary Surg Hosp, Shanghai, Peoples R China.
RP Cucchetti, A (corresponding author), Univ Bologna, Via Massarenti 9, I-40138 Bologna, Italy.
EM aleqko@libero.it
RI Cucchetti, Alessandro/B-5194-2014; Pinna, Antonio/AAC-6685-2019;
   ercolani, giorgio/AAD-1462-2022
OI Cucchetti, Alessandro/0000-0001-5269-1964; Ercolani,
   Giorgio/0000-0003-4334-5167
FU Regione Emilia RomagnaRegione Emilia Romagna
FX Supported in part by a grant from Regione Emilia Romagna.
CR Austin PC, 2008, STAT MED, V27, P2037, DOI 10.1002/sim.3150
   Cheng AL, 2009, LANCET ONCOL, V10, P25, DOI 10.1016/S1470-2045(08)70285-7
   Colecchia A, 2011, J HEPATOL, V54, P300, DOI 10.1016/j.jhep.2010.06.037
   Cucchetti A, 2012, ANN SURG ONCOL, V19, P3697, DOI 10.1245/s10434-012-2450-z
   Cucchetti A, 2011, ANN SURG ONCOL, V18, P1630, DOI 10.1245/s10434-010-1463-8
   Cucchetti A, 2010, J HEPATOL, V52, P880, DOI 10.1016/j.jhep.2009.12.037
   EDMONDSON HA, 1954, CANCER-AM CANCER SOC, V7, P462, DOI 10.1002/1097-0142(195405)7:3<462::AID-CNCR2820070308>3.0.CO;2-E
   Eguchi S, 2008, SURGERY, V143, P469, DOI 10.1016/j.surg.2007.12.003
   El-Serag HB, 2002, J CLIN GASTROENTEROL, V35, pS72, DOI 10.1097/00004836-200211002-00002
   Fan ST, 1999, ANN SURG, V229, P322, DOI 10.1097/00000658-199903000-00004
   Huang G, 2013, ANN SURG, V257, P490, DOI 10.1097/SLA.0b013e318262b218
   Kamiyama T, 2012, WORLD J SURG ONCOL, V10, DOI 10.1186/1477-7819-10-107
   Kim BK, 2008, J SURG ONCOL, V97, P246, DOI 10.1002/jso.20953
   Llovet JM, 2008, NEW ENGL J MED, V359, P378, DOI 10.1056/NEJMoa0708857
   Nasu K, 2009, AM J ROENTGENOL, V193, P438, DOI 10.2214/AJR.08.1424
   Normand SLT, 2001, J CLIN EPIDEMIOL, V54, P387, DOI 10.1016/S0895-4356(00)00321-8
   NZEAKO UC, 1995, CANCER-AM CANCER SOC, V76, P579, DOI 10.1002/1097-0142(19950815)76:4<579::AID-CNCR2820760407>3.0.CO;2-D
   Park JH, 2006, AM J SURG, V192, P29, DOI 10.1016/j.amjsurg.2005.11.010
   Parkin DM, 2001, LANCET ONCOL, V2, P533, DOI 10.1016/S1470-2045(01)00486-7
   Pawlik TM, 2007, ANN SURG, V245, P435, DOI 10.1097/01.sla.0000250420.73854.ad
   Pawlik TM, 2005, LIVER TRANSPLANT, V11, P1086, DOI 10.1002/lt.20472
   Saito K, 2012, J MED IMAG RADIAT ON, V56, P261, DOI 10.1111/j.1754-9485.2012.02374.x
   Stigliano R, 2007, CANCER TREAT REV, V33, P437, DOI 10.1016/j.ctrv.2007.04.001
   Vauthey JN, 2002, J CLIN ONCOL, V20, P1527, DOI 10.1200/JCO.20.6.1527
   Witjes CDM, 2012, J MAGN RESON IMAGING, V36, P641, DOI 10.1002/jmri.23681
NR 25
TC 86
Z9 102
U1 0
U2 8
PU MOSBY-ELSEVIER
PI NEW YORK
PA 360 PARK AVENUE SOUTH, NEW YORK, NY 10010-1710 USA
SN 0039-6060
J9 SURGERY
JI Surgery
PD MAR
PY 2014
VL 155
IS 3
BP 512
EP 521
DI 10.1016/j.surg.2013.10.009
PG 10
WC Surgery
WE Science Citation Index Expanded (SCI-EXPANDED)
SC Surgery
GA AB7SO
UT WOS:000331991200020
PM 24439747
DA 2022-05-02
ER

PT J
AU Xia, L
   Huang, W
   Tian, D
   Chen, Z
   Zhang, L
   Li, Y
   Hu, H
   Liu, J
   Chen, Z
   Tang, G
   Dou, J
   Sha, S
   Xu, B
   Liu, C
   Ma, J
   Zhang, S
   Li, M
   Fan, D
   Nie, Y
   Wu, K
AF Xia, L.
   Huang, W.
   Tian, D.
   Chen, Z.
   Zhang, L.
   Li, Y.
   Hu, H.
   Liu, J.
   Chen, Z.
   Tang, G.
   Dou, J.
   Sha, S.
   Xu, B.
   Liu, C.
   Ma, J.
   Zhang, S.
   Li, M.
   Fan, D.
   Nie, Y.
   Wu, K.
TI ACP5, a direct transcriptional target of FoxM1, promotes tumor
   metastasis and indicates poor prognosis in hepatocellular carcinoma
SO ONCOGENE
LA English
DT Article
DE Forkhead box M1; tartrate-resistant acid phosphatase 5; hepatocellular
   carcinoma; metastasis; transcriptional regulation
ID RESISTANT ACID-PHOSPHATASE; FORKHEAD BOX M1B; FOCAL-ADHESION KINASE;
   HUMAN BREAST-CANCER; BONE METASTASES; UP-REGULATION; SERUM MARKER;
   HEPATITIS-B; EXPRESSION; 5B
AB Tartrate-resistant acid phosphatase 5 (ACP5), which is essential for bone resorption and osteoclast differentiation, promotes cell motility through the modulation of focal adhesion kinase phosphorylation. However, whether ACP5 contributes to the metastasis and progression of hepatocellular carcinoma (HCC) remains unknown. In this paper, a complementary DNA microarray, serial deletion, site-directed mutagenesis and a chromatin immunoprecipitation assays confirmed that ACP5 is a direct transcriptional target of Forkhead box M1 (FoxM1). ACP5 expression was markedly higher in HCC tissues compared with adjacent noncancerous tissues. ACP5 overexpression was correlated with microvascular invasion, poor differentiation and higher tumor-node-metastasis stage. HCC patients with positive ACP5 expression had poorer prognoses than those with negative ACP5 expression. A multivariate analysis revealed that ACP5 expression was an independent and significant risk factor for disease recurrence and reduced-patient survival following curative resection. Transwell assays and an orthotopic metastatic model showed that the upregulation of ACP5 promoted HCC invasion and lung metastasis, whereas ACP5 knockdown inhibited these processes. The knockdown of ACP5 significantly attenuated FoxM1-enhanced invasion and lung metastasis. Immunohistochemistry revealed that ACP5 expression was positively correlated with FoxM1 expression in human HCC tissues, and their coexpression was associated with poor prognoses. In summary, ACP5 is a direct transcriptional and functional target of FoxM1. This novel FoxM1/ACP5 signaling pathway promotes HCC metastasis and may be a candidate biomarker for prognosis and a target for new therapies.
C1 [Xia, L.; Huang, W.; Chen, Z.; Zhang, L.; Hu, H.; Liu, J.; Chen, Z.; Tang, G.; Dou, J.; Sha, S.; Xu, B.; Liu, C.; Ma, J.; Zhang, S.; Li, M.; Fan, D.; Nie, Y.; Wu, K.] Fourth Mil Med Univ, State Key Lab Canc Biol, Xian 710032, Shaanxi Provinc, Peoples R China.
   [Tian, D.] Fourth Mil Med Univ, Xijing Hosp Digest Dis, Xian 710032, Shaanxi Provinc, Peoples R China.
   [Li, Y.] Huazhong Univ Sci & Technol, Tongji Hosp, Tongji Med Coll, Dept Gastroenterol, Wuhan 430074, Hubei Province, Peoples R China.
   [Xia, L.; Huang, W.] Univ British Columbia, Vancouver, BC V5Z 1M9, Canada.
RP Nie, Y (corresponding author), Fourth Mil Med Univ, State Key Lab Canc Biol, Xian 710032, Shaanxi Provinc, Peoples R China.
EM yongznie@fmmu.edu.cn; wu_kaichun@yahoo.cn
RI Huang, Wenjie/G-1778-2017
FU National Natural Science Foundation of ChinaNational Natural Science
   Foundation of China (NSFC) [81272652, 81172290, 91129723, 81090270,
   81090273, 81120108005]; National Key and Basic Research Development
   Program of ChinaNational Basic Research Program of China [2010CB529302,
   2010CB529306]; National Municipal Science and Technology Project
   [2009ZX09103-667, 2009ZX09301-009-RC06]; Chinese Postdoctoral Science
   FoundationChina Postdoctoral Science Foundation [20100471776, 201104757]
FX This study was supported by combined grants from the National Natural
   Science Foundation of China (No. 81272652, No. 81172290, No. 91129723,
   No.81090270, No.81090273 and No.81120108005), the National Key and Basic
   Research Development Program of China (No. 2010CB529302 and
   2010CB529306), the National Municipal Science and Technology Project
   (2009ZX09103-667 and 2009ZX09301-009-RC06) and the Chinese Postdoctoral
   Science Foundation (No. 20100471776 and No.201104757).
CR Adams LM, 2007, CELL BIOL INT, V31, P191, DOI 10.1016/j.cellbi.2006.09.022
   Bao B, 2011, J CELL BIOCHEM, V112, P2296, DOI 10.1002/jcb.23150
   Calvisi DF, 2009, GUT, V58, P679, DOI 10.1136/gut.2008.152652
   Capeller B, 2003, ANTICANCER RES, V23, P1011
   Chao TY, 2005, CLIN CANCER RES, V11, P544
   Dai B, 2007, ONCOGENE, V26, P6212, DOI 10.1038/sj.onc.1210443
   EDMONDSON HA, 1954, CANCER-AM CANCER SOC, V7, P462, DOI 10.1002/1097-0142(195405)7:3<462::AID-CNCR2820070308>3.0.CO;2-E
   El-Serag HB, 2008, GASTROENTEROLOGY, V134, P1752, DOI 10.1053/j.gastro.2008.02.090
   El-Serag HB, 2011, NEW ENGL J MED, V365, P1118, DOI 10.1056/NEJMra1001683
   Gusarova GA, 2007, J CLIN INVEST, V117, P99, DOI 10.1172/JCI27527
   Halleen JM, 2001, CLIN CHEM, V47, P597
   Honig A, 2006, BMC CANCER, V6, DOI 10.1186/1471-2407-6-199
   Huang C, 2012, CANCER RES, V72, P655, DOI 10.1158/0008-5472.CAN-11-3102
   Kalinichenko VV, 2004, GENE DEV, V18, P830, DOI 10.1101/gad.1200704
   Laoukili J, 2007, BBA-REV CANCER, V1775, P92, DOI 10.1016/j.bbcan.2006.08.006
   Li Y, 2012, NAT REV GASTRO HEPAT, V9, P32, DOI 10.1038/nrgastro.2011.196
   Lyubimova NV, 2004, B EXP BIOL MED+, V138, P77, DOI 10.1023/B:BEBM.0000046945.95479.d6
   McLean GW, 2005, NAT REV CANCER, V5, P505, DOI 10.1038/nrc1647
   Mitra SK, 2005, NAT REV MOL CELL BIO, V6, P56, DOI 10.1038/nrm1549
   Park HJ, 2011, EMBO MOL MED, V3, P21, DOI 10.1002/emmm.201000107
   Raychaudhuri P, 2011, CANCER RES, V71, P4329, DOI 10.1158/0008-5472.CAN-11-0640
   Scott KL, 2011, CANCER CELL, V20, P92, DOI 10.1016/j.ccr.2011.05.025
   Sun HC, 2011, CANCER LETT, V306, P214, DOI 10.1016/j.canlet.2011.03.009
   Wang IC, 2008, J BIOL CHEM, V283, P20770, DOI 10.1074/jbc.M709892200
   Wang XH, 2002, P NATL ACAD SCI USA, V99, P16881, DOI 10.1073/pnas.252570299
   Wang XH, 2001, P NATL ACAD SCI USA, V98, P11468, DOI 10.1073/pnas.201360898
   Wang ZW, 2007, CANCER RES, V67, P8293, DOI 10.1158/0008-5472.CAN-07-1265
   Wu YY, 2010, BMC CANCER, V10, DOI 10.1186/1471-2407-10-158
   Xia LM, 2012, CARCINOGENESIS, V33, P2250, DOI 10.1093/carcin/bgs249
   Xia LM, 2012, J HEPATOL, V57, P600, DOI 10.1016/j.jhep.2012.04.020
   Xia LM, 2012, J IMMUNOL, V188, P753, DOI 10.4049/jimmunol.1101652
   Yang JD, 2010, NAT REV GASTRO HEPAT, V7, P448, DOI 10.1038/nrgastro.2010.100
   Zenger S, 2011, CLIN EXP METASTAS, V28, P65, DOI 10.1007/s10585-010-9358-4
NR 33
TC 29
Z9 30
U1 2
U2 27
PU NATURE PUBLISHING GROUP
PI LONDON
PA MACMILLAN BUILDING, 4 CRINAN ST, LONDON N1 9XW, ENGLAND
SN 0950-9232
EI 1476-5594
J9 ONCOGENE
JI Oncogene
PD MAR 13
PY 2014
VL 33
IS 11
BP 1395
EP 1406
DI 10.1038/onc.2013.90
PG 12
WC Biochemistry & Molecular Biology; Oncology; Cell Biology; Genetics &
   Heredity
WE Science Citation Index Expanded (SCI-EXPANDED)
SC Biochemistry & Molecular Biology; Oncology; Cell Biology; Genetics &
   Heredity
GA AD0SD
UT WOS:000332943500007
PM 23604121
OA Bronze
DA 2022-05-02
ER

PT J
AU Dai, BH
   Geng, L
   Yu, Y
   Sui, CJ
   Xie, F
   Shen, WF
   Zheng, T
   Yang, JM
AF Dai, Binghua
   Geng, Li
   Yu, Yong
   Sui, Chengjun
   Xie, Feng
   Shen, Weifeng
   Zheng, Tao
   Yang, Jiamei
TI Methylation patterns of estrogen receptor alpha promoter correlate with
   estrogen receptor alpha expression and clinicopathological factors in
   hepatocellular carcinoma
SO EXPERIMENTAL BIOLOGY AND MEDICINE
LA English
DT Article
DE Estrogen receptor alpha; hepatocellular carcinoma; methylation
ID BREAST-CANCER CELLS; DNA METHYLATION; RNA-SEQ; ER-ALPHA; HEPATITIS;
   EPIDEMIOLOGY; PROGRESSION; SURVIVAL; TUMORS
AB Hepatocellular carcinoma (HCC) is the seventh most common type of cancer; notably, the incidence of HCC is four to eight times higher in men than women. Previous studies reported that the estrogen receptor (ER) signaling pathway is involved in the pathogenesis of HCC, although the extent of its involvement is unclear due to several conflicting reports. In the present study, tumor and paired adjacent non-cancerous tissues from 157 HCC patients were collected. Transcriptome sequencing and real-time quantitative polymerase chain reaction were used to quantify the ER alpha (ESR1) expression levels, and the Sequenom EpiTYPER assay was used to delineate the methylation patterns in the ESR1 promoter. We found that ESR1 expression was significantly reduced in tumor tissues (P < 0.001) compared to adjacent non-cancerous tissues. The CpG sites around the transcription start site were significantly hypermethylated in the tumor (P < 0.0001). This methylation pattern also correlated with the gene expression (P < 0.0001). Additionally, we found that the hypermethylation of ESR1 was associated with the presence of fibrous capsules (P = 1.2 x 10(-4)), the absence of microvascular invasions (P = 8.0 x 10(-4)), thin trabecular pattern (P = 0.025), and lower histologic gradings (P = 5.2 x 10(-3)). Thus, ESR1 expression is a candidate tumor suppressor gene in HCC. Further, promoter hypermethylation may be a mechanism by which expression of ESR1 is repressed, and the extent of hypermethylation of ESR1 may be a marker for HCC status and progression.
C1 [Dai, Binghua; Geng, Li; Sui, Chengjun; Xie, Feng; Shen, Weifeng; Zheng, Tao; Yang, Jiamei] Second Mil Med Univ, Eastern Hepatobiliary Surg Hosp, Dept Special Treatment, Shanghai 200438, Peoples R China.
   [Yu, Yong] Second Mil Med Univ, Eastern Hepatobiliary Surg Hosp, Dept Biliary Tract Surg, Shanghai 200438, Peoples R China.
RP Yang, JM (corresponding author), Second Mil Med Univ, Eastern Hepatobiliary Surg Hosp, Dept Special Treatment, Shanghai 200438, Peoples R China.
EM jmyang@smmu.edu.cn
OI dai, binghua/0000-0003-3139-5749
FU National Natural Science Foundation of ChinaNational Natural Science
   Foundation of China (NSFC) [81172304]; Science Foundation of Shanghai
   Municipal Public Health Bureau [2010127]
FX This study was supported by the National Natural Science Foundation of
   China (81172304); the Science Foundation of Shanghai Municipal Public
   Health Bureau (2010127).
CR Arabsolghar R, 2013, MOL BIOL REP, V40, P2617, DOI 10.1007/s11033-012-2348-7
   BOIX L, 1993, J HEPATOL, V17, P187, DOI 10.1016/S0168-8278(05)80036-4
   CHRISTOPHERSON WM, 1975, OBSTET GYNECOL, V46, P221
   Couse JF, 1997, MOL CARCINOGEN, V19, P236, DOI 10.1002/(SICI)1098-2744(199708)19:4<236::AID-MC4>3.0.CO;2-A
   De Maria N, 2002, MOL CELL ENDOCRINOL, V193, P59
   EDMONDSON HA, 1976, NEW ENGL J MED, V294, P470, DOI 10.1056/NEJM197602262940904
   El-Serag HB, 2007, GASTROENTEROLOGY, V132, P2557, DOI 10.1053/j.gastro.2007.04.061
   El-Serag HB, 2012, GASTROENTEROLOGY, V142, P1264, DOI 10.1053/j.gastro.2011.12.061
   Flanagan JM, 2013, ANN ONCOL, V24, P2813, DOI 10.1093/annonc/mdt370
   Hamilton SR, 2000, WHO CLASSIFICATION T
   Hishida M, 2013, INT J ONCOL, V43, P88, DOI 10.3892/ijo.2013.1951
   Kalra M, 2008, WORLD J GASTROENTERO, V14, P5945, DOI 10.3748/wjg.14.5945
   Kos M, 2001, MOL ENDOCRINOL, V15, P2057, DOI 10.1210/me.15.12.2057
   Langmead B, 2009, GENOME BIOL, V10, DOI 10.1186/gb-2009-10-3-r25
   Lohse M, 2012, NUCLEIC ACIDS RES, V40, pW622, DOI 10.1093/nar/gks540
   Maynadier M, 2008, ADV EXP MED BIOL, V617, P485, DOI 10.1007/978-0-387-69080-3_48
   MIZOGUCHI Y, 1989, Gastroenterologia Japonica, V24, P373
   MIZOGUCHI Y, 1988, JPN J MED, V27, P183, DOI 10.2169/internalmedicine1962.27.183
   Murphy LC, 1998, J STEROID BIOCHEM, V65, P175, DOI 10.1016/S0960-0760(98)00012-0
   NAGASUE N, 1986, CANCER, V57, P87, DOI 10.1002/1097-0142(19860101)57:1<87::AID-CNCR2820570118>3.0.CO;2-K
   Rasti M, 2012, PATHOL ONCOL RES, V18, P169, DOI 10.1007/s12253-011-9423-6
   Shimizu I, 2003, LIVER INT, V23, P63, DOI 10.1034/j.1600-0676.2003.00811.x
   Tang LP, 2011, ACTA BIOCH BIOPH SIN, V43, P640, DOI 10.1093/abbs/gmr051
   Teng J, 2008, ENDOCR-RELAT CANCER, V15, P351, DOI 10.1677/erc.1.01255
   Tischoff I, 2008, WORLD J GASTROENTERO, V14, P1741, DOI 10.3748/wjg.14.1741
   Trapnell C, 2010, NAT BIOTECHNOL, V28, P511, DOI 10.1038/nbt.1621
   Trapnell C, 2009, BIOINFORMATICS, V25, P1105, DOI 10.1093/bioinformatics/btp120
   Villa E, 2000, HEPATOLOGY, V32, P233, DOI 10.1053/jhep.2000.9603
   Villa E, 2008, WOMENS HEALTH, V4, P41, DOI 10.2217/17455057.4.1.41
   Wan-Hsin L, 2009, GASTROENTEROLOGY, V136, P683
   Wang SH, 2012, GASTROENTEROLOGY, V142, P989, DOI 10.1053/j.gastro.2011.12.045
   Woo HG, 2011, GASTROENTEROLOGY, V140, P1063, DOI 10.1053/j.gastro.2010.11.034
   Yang JD, 2010, NAT REV GASTRO HEPAT, V7, P448, DOI 10.1038/nrgastro.2010.100
   Zhu JD, 2006, J HEPATO-BILIARY-PAN, V13, P265, DOI 10.1007/s00534-005-1054-4
NR 34
TC 12
Z9 12
U1 1
U2 6
PU SAGE PUBLICATIONS LTD
PI LONDON
PA 1 OLIVERS YARD, 55 CITY ROAD, LONDON EC1Y 1SP, ENGLAND
SN 1535-3702
EI 1535-3699
J9 EXP BIOL MED
JI Exp. Biol. Med.
PD JUL
PY 2014
VL 239
IS 7
BP 883
EP 890
DI 10.1177/1535370214536651
PG 8
WC Medicine, Research & Experimental
WE Science Citation Index Expanded (SCI-EXPANDED)
SC Research & Experimental Medicine
GA AN2PC
UT WOS:000340426800012
PM 24939822
DA 2022-05-02
ER

PT J
AU Franssen, B
   Jibara, G
   Tabrizian, P
   Schwartz, ME
   Roayaie, S
AF Franssen, Bernardo
   Jibara, Ghalib
   Tabrizian, Parissa
   Schwartz, Myron E.
   Roayaie, Sasan
TI Actual 10-year survival following hepatectomy for hepatocellular
   carcinoma
SO HPB
LA English
DT Article
ID CLINICOPATHOLOGICAL FEATURES; LIVER RESECTION; RISK-FACTORS; RECURRENCE;
   PROGNOSIS; INVASION; OUTCOMES; CIRRHOSIS; TUMOR
AB Objectives: This study was conducted to compare 10-year survivors with patients who survived <10 years in a large Western series of patients submitted to hepatectomy for hepatocellular carcinoma (HCC).
   Methods: A retrospective review of a series of hepatic resections conducted in a referral centre for HCC between January 1987 and October 2002 was conducted.
   Results: A total of 176 patients were analysed. Twenty-eight patients survived >= 10 years (Group A) and were compared with the 148 patients who did not (Group B). Group A had smaller tumours (5.7 cm versus 8.2 cm; P = 0.001) and a lower incidence of microvascular invasion (18.5% versus 37.1%; P = 0.004). Recurrence did not differ significantly (Group A 18/28, 64.3% versus Group B 94/148, 63.5%). Median time to recurrence was longer in Group A (70 months versus 15 months; P < 0.0001), and more patients in Group A were able to undergo curative treatment for recurrence (88.8% versus 40.4%; P < 0.0001). Multivariate analysis showed that lack of vascular invasion (P = 0.020), absence of perioperative transfusion (P = 0.014), and recurrence at >2 years after primary resection (P = 0.045) were significantly associated with 10-year survival.
   Conclusions: Ten-year survival after liver resection for HCC can be expected in approximately 15% of patients. Recurrence does not preclude longterm survival. Recurrence at >2 years after resection, absence of vascular invasion, and absence of perioperative transfusion are independently associated with 10-year survival.
C1 [Franssen, Bernardo; Jibara, Ghalib; Tabrizian, Parissa; Schwartz, Myron E.; Roayaie, Sasan] Mt Sinai Sch Med, Mt Sinai Liver Canc Programme, New York, NY 10029 USA.
RP Roayaie, S (corresponding author), Mt Sinai Sch Med, Mt Sinai Liver Canc Programme, Box 1104, New York, NY 10029 USA.
EM sasan.roayaie@mssm.edu
CR Arii S, 2000, HEPATOLOGY, V32, P1224, DOI 10.1053/jhep.2000.20456
   Bruix J, 2011, HEPATOLOGY, V53, P1020, DOI 10.1002/hep.24199
   Ferlay J, 2010, INT J CANCER, V127, P2893, DOI 10.1002/ijc.25516
   Fong YM, 1999, ANN SURG, V229, P790, DOI 10.1097/00000658-199906000-00005
   Forner A, 2012, LANCET, V379, P1245, DOI 10.1016/S0140-6736(11)61347-0
   Forner A, 2010, SEMIN LIVER DIS, V30, P61, DOI 10.1055/s-0030-1247133
   Fuks D, 2012, HEPATOLOGY, V55, P132, DOI 10.1002/hep.24680
   Fukuda S, 2007, WORLD J SURG, V31, P345, DOI 10.1007/s00268-006-0513-7
   Gluer AM, 2012, HPB, V14, P285, DOI 10.1111/j.1477-2574.2012.00446.x
   Grazi GL, 2001, ANN SURG, V234, P71, DOI 10.1097/00000658-200107000-00011
   Hanazaki K, 2000, J AM COLL SURGEONS, V191, P381, DOI 10.1016/S1072-7515(00)00700-6
   Kaibori M, 2013, WORLD J SURG, V37, P820, DOI 10.1007/s00268-013-1902-3
   Katz SC, 2009, ANN SURG, V249, P617, DOI 10.1097/SLA.0b013e31819ed22f
   Ko S, 1996, ANN SURG, V224, P591, DOI 10.1097/00000658-199611000-00001
   Llovet JM, 1999, SEMIN LIVER DIS, V19, P329, DOI 10.1055/s-2007-1007122
   Pawlik TM, 2005, LIVER TRANSPLANT, V11, P1086, DOI 10.1002/lt.20472
   Pawlik TM, 2005, SURGERY, V137, P403, DOI 10.1016/j.surg.2004.12.012
   Pawlik TM, 2004, J GASTROINTEST SURG, V8, P794, DOI 10.1016/j.gassur.2004.06.013
   Poon RTP, 2000, CANCER, V89, P500, DOI 10.1002/1097-0142(20000801)89:3<500::AID-CNCR4>3.3.CO;2-F
   Roayaie S, 2000, ANN SURG ONCOL, V7, P764, DOI 10.1007/s10434-000-0764-8
   Roayaie S, 2009, GASTROENTEROLOGY, V137, P850, DOI 10.1053/j.gastro.2009.06.003
   Shah SA, 2006, J AM COLL SURGEONS, V202, P275, DOI 10.1016/j.jamcollsurg.2005.10.005
   Shah SA, 2007, SURGERY, V141, P330, DOI 10.1016/j.surg.2006.06.028
   Yamanaka N, 1997, CANCER-AM CANCER SOC, V79, P1509, DOI 10.1002/(SICI)1097-0142(19970415)79:8<1509::AID-CNCR10>3.0.CO;2-1
NR 24
TC 24
Z9 26
U1 1
U2 6
PU WILEY-BLACKWELL
PI HOBOKEN
PA 111 RIVER ST, HOBOKEN 07030-5774, NJ USA
SN 1365-182X
EI 1477-2574
J9 HPB
JI HPB
PD SEP
PY 2014
VL 16
IS 9
BP 830
EP 835
DI 10.1111/hpb.12206
PG 6
WC Gastroenterology & Hepatology; Surgery
WE Science Citation Index Expanded (SCI-EXPANDED)
SC Gastroenterology & Hepatology; Surgery
GA AN3YP
UT WOS:000340525100008
PM 24372853
OA Green Published, Bronze
DA 2022-05-02
ER

PT J
AU Suh, SW
   Lee, JM
   You, T
   Choi, YR
   Yi, NJ
   Lee, KW
   Suh, KS
AF Suh, Suk-Won
   Lee, Jeong-Moo
   You, Tae
   Choi, Young Rok
   Yi, Nam-Joon
   Lee, Kwang-Woong
   Suh, Kyung-Suk
TI Hepatic Venous Congestion in Living Donor Grafts in Liver
   Transplantation: Is There an Effect on Hepatocellular Carcinoma
   Recurrence?
SO LIVER TRANSPLANTATION
LA English
DT Article
ID COMPUTED-TOMOGRAPHY; INFLAMMATION; DISEASE; CANCER; VOLUME
AB A certain degree of graft congestion in living donor liver transplantation (LDLT) using a right liver graft may be inevitable because of the mismatch between the inflow and outflow structures of the liver. The subsequent inflammatory reaction and rapid regeneration of the graft have been suggested as causes of tumor recurrence. Therefore, we investigated the influence of graft congestion on hepatocellular carcinoma (HCC) recurrence after LDLT. Two hundred eighty-nine LDLT patients for HCC within the University of California San Francisco criteria between November 1999 and February 2012 were investigated. Patients were assigned to groups on the basis of the degree of congestion (<= 10% for group A and >10% for group B), which was determined by 3-dimensional reconstruction of posttransplant multidetector helical computed tomography within 2 weeks. Perioperative characteristics, regeneration rates after 6 months, and recurrence rates were compared between the groups, and a multivariate analysis of the influence of congestion on tumor recurrence was subsequently completed. No significant difference in demographics was found. Group B had more elevated peak posttransplant levels of aspartate aminotransferase (296.26 versus 227.53, P=0.05), alanine aminotransferase (382.91 versus 276.98, P=0.04), and highly selective C-reactive protein (5.41 versus 3.55, P<0.001); a higher noncongestive section regeneration rate (25.8% versus 13.6%, P=0.012); and a higher recurrence rate (30.4% versus 9.7%, P=0.01) than group A. Graft congestion >10% [hazard ratio (HR) = 3.10, 95% confidence interval (CI) = 1.15-8.35, P=0.03], microvascular invasion (HR = 5.43, 95% CI = 2.04-14.44, P<0.01), and an alpha-fetoprotein level >200 IU/L (HR = 2.98, 95% CI = 1.10-8.03, P=0.03) were significantly related to tumor recurrence. Liver congestion may promote the recurrence of HCC after LDLT; therefore, it should be minimized. (C) 2014 AASLD.
C1 [Suh, Suk-Won; Lee, Jeong-Moo; You, Tae; Choi, Young Rok; Yi, Nam-Joon; Lee, Kwang-Woong; Suh, Kyung-Suk] Seoul Natl Univ, Coll Med, Dept Surg, Seoul 110744, South Korea.
RP Suh, KS (corresponding author), Seoul Natl Univ, Coll Med, Dept Surg, 101 Daehak Ro, Seoul 110744, South Korea.
EM kssuh@snu.ac.kr
RI Lee, Jeong Min/V-3429-2019; Choi, YoungRok/D-5532-2012; Yi,
   Nam-Joon/I-6142-2019
OI Lee, Jeong Min/0000-0003-0561-8777; Choi, YoungRok/0000-0003-2408-7086;
   Yi, Nam-Joon/0000-0002-5467-425X
CR BEPPU M, 1990, ARCH SURG-CHICAGO, V125, P1170
   Bertuzzo VR, 2011, TRANSPLANTATION, V91, P1279, DOI 10.1097/TP.0b013e3182187cf0
   Bruix J, 2001, J HEPATOL, V35, P421, DOI 10.1016/S0168-8278(01)00130-1
   Fisher RA, 2007, AM J TRANSPLANT, V7, P1601, DOI 10.1111/j.1600-6143.2007.01802.x
   Fukuhara T, 2009, TRANSPL INT, V22, P837, DOI 10.1111/j.1432-2277.2009.00880.x
   Hwang S, 2007, TRANSPL P, V39, P1526, DOI 10.1016/j.transproceed.2007.03.066
   Hwang S, 2004, LIVER TRANSPLANT, V10, P763, DOI 10.1002/lt.20178
   Kakar S, 2004, MODERN PATHOL, V17, P874, DOI 10.1038/modpathol.3800073
   Kim BS, 2004, RADIOLOGY, V232, P173, DOI 10.1148/radiol.2321030482
   Lee S, 2001, TRANSPLANTATION, V71, P812, DOI 10.1097/00007890-200103270-00021
   Lee Sung-Gyu, 1998, Journal of Korean Medical Science, V13, P350
   Llovet JM, 2003, LANCET, V362, P1907, DOI 10.1016/S0140-6736(03)14964-1
   Lo CM, 2007, BRIT J SURG, V94, P78, DOI 10.1002/bjs.5528
   Maema A, 2002, TRANSPLANTATION, V73, P765, DOI 10.1097/00007890-200203150-00019
   Mantovani A, 2008, NATURE, V454, P436, DOI 10.1038/nature07205
   Mazzaferro V, 1996, NEW ENGL J MED, V334, P693, DOI 10.1056/NEJM199603143341104
   OGRADY JG, 1988, ANN SURG, V207, P373, DOI 10.1097/00000658-198804000-00002
   Park MS, 2014, TRANSPLANTATION, V97, P71, DOI 10.1097/TP.0b013e3182a68953
   Sandhu L, 2012, LIVER TRANSPLANT, V18, P315, DOI 10.1002/lt.22477
   Shiba H, 2013, ANTICANCER RES, V33, P705
   Suh KS, 2002, LIVER TRANSPLANT, V8, P910, DOI 10.1053/jlts.2002.35665
   Yonemura Y, 2005, LIVER TRANSPLANT, V11, P1556, DOI 10.1002/lt.20537
   Yu H, 2004, NAT REV CANCER, V4, P97, DOI 10.1038/nrc1275
NR 23
TC 13
Z9 15
U1 0
U2 2
PU WILEY-BLACKWELL
PI HOBOKEN
PA 111 RIVER ST, HOBOKEN 07030-5774, NJ USA
SN 1527-6465
EI 1527-6473
J9 LIVER TRANSPLANT
JI Liver Transplant.
PD JUL
PY 2014
VL 20
IS 7
BP 784
EP 790
DI 10.1002/lt.23877
PG 7
WC Gastroenterology & Hepatology; Surgery; Transplantation
WE Science Citation Index Expanded (SCI-EXPANDED)
SC Gastroenterology & Hepatology; Surgery; Transplantation
GA AM9HT
UT WOS:000340192500006
PM 24668935
DA 2022-05-02
ER

PT J
AU Park, MS
   Lee, KW
   Suh, SW
   You, T
   Choi, Y
   Kim, H
   Hong, G
   Yi, NJ
   Kwon, CHD
   Joh, JW
   Lee, SK
   Suh, KS
AF Park, Min-Su
   Lee, Kwang-Woong
   Suh, Suk-Won
   You, Tae
   Choi, YoungRok
   Kim, Hyeyoung
   Hong, Geun
   Yi, Nam-Joon
   Kwon, Choon-Hyuck David
   Joh, Jae-Won
   Lee, Suk-Koo
   Suh, Kyung-Suk
TI Living-Donor Liver Transplantation Associated With Higher Incidence of
   Hepatocellular Carcinoma Recurrence Than Deceased-Donor Liver
   Transplantation
SO TRANSPLANTATION
LA English
DT Article
DE Deceased-donor liver transplantation; Hepatocellular carcinoma;
   Living-donor liver transplantation; Recurrence
ID RIGHT-LOBE; GROWTH-FACTOR; GRAFT INJURY; SIZE; SURVIVAL
AB Background Living-donor liver transplantation (LDLT) is becoming an important tool in hepatocellular carcinoma (HCC) treatment. However, the oncologic outcome between LDLT and deceased-donor LT (DDLT) for HCC remains controversial. This study aims to compare the HCC recurrence rates after LDLT versus DDLT.
   Methods Two hundred sixteen patients (166 LDLTs and 50 DDLTs) who underwent LT for HCC within University of California-San Francisco criteria were retrospectively reviewed. LDLT patients were divided into two groups: small living-donor graft (LDG; graft-to-recipient body weight ratio<1.0, n=59) and nonsmall LDG (graft-to-recipient body weight ratio1.0, n=107). Patients were further stratified into low- and high-risk settings by the number of risk factors for recurrence.
   Results The recurrence-free survival was lower in LDLT compared with DDLT (88.6% and 80.7% vs. 96.0% and 94.0% at 1 and 5 years; P=0.045). There was no significant difference between two groups regarding the majority of clinical and tumor characteristics, with the exception of a higher proportion of microvascular invasion presence in LDLT. After the adjustment for microvascular invasion, LDLT was identified as an independent risk factor for recurrence. Moreover, recurrence-free survival between small and nonsmall LDG was not statistically significant. In low-risk setting (1 risk factor), LDLT showed comparable outcome with DDLT. However, the risk of recurrence was higher in LDLT than DDLT in high-risk patients.
   Conclusion In conclusion, LDLT showed poorer outcome than DDLT. This should be considered to select optimal strategy for HCC.
C1 [Park, Min-Su; Lee, Kwang-Woong; Suh, Suk-Won; You, Tae; Choi, YoungRok; Kim, Hyeyoung; Hong, Geun; Yi, Nam-Joon; Suh, Kyung-Suk] Seoul Natl Univ, Coll Med, Dept Surg, Seoul 110Y744, South Korea.
   [Kwon, Choon-Hyuck David; Joh, Jae-Won; Lee, Suk-Koo] Sungkyunkwan Univ, Sch Med, Samsung Med Ctr, Dept Surg, Seoul, South Korea.
RP Lee, KW (corresponding author), Seoul Natl Univ, Coll Med, Dept Surg, 101 Daehak No, Seoul 110Y744, South Korea.
EM Kwleegs@gmail.com
RI Choi, YoungRok/D-5532-2012; Yi, Nam-Joon/I-6142-2019; Kwon, Choon Hyuck
   David/H-7263-2019
OI Choi, YoungRok/0000-0003-2408-7086; Yi, Nam-Joon/0000-0002-5467-425X;
   Kwon, Choon Hyuck David/0000-0002-1082-3321; Joh,
   Jae-Won/0000-0003-1732-6210; Hong, Geun/0000-0003-2597-1068
CR Cheng SJ, 2001, TRANSPLANTATION, V72, P861
   Efimova EA, 2004, EUR SURG RES, V36, P300, DOI 10.1159/000079915
   Ferlay J, 2010, INT J CANCER, V127, P2893, DOI 10.1002/ijc.25516
   Fisher RA, 2007, AM J TRANSPLANT, V7, P1601, DOI 10.1111/j.1600-6143.2007.01802.x
   Hwang S, 2007, TRANSPL P, V39, P1526, DOI 10.1016/j.transproceed.2007.03.066
   Kulik L, 2004, GASTROENTEROLOGY, V127, pS277, DOI 10.1053/j.gastro.2004.09.042
   Lo CM, 2007, BRIT J SURG, V94, P78, DOI 10.1002/bjs.5528
   Man K, 2003, ANN SURG, V237, P256, DOI 10.1097/00000658-200302000-00015
   Man K, 2008, ANN SURG, V247, P1049, DOI 10.1097/SLA.0b013e31816ffab6XXX
   Moon JI, 2010, LIVER TRANSPLANT, V16, P864, DOI 10.1002/lt.22094
   Sandhu L, 2012, LIVER TRANSPLANT, V18, P315, DOI 10.1002/lt.22477
   Shi JH, 2011, LIVER TRANSPLANT, V17, P866, DOI 10.1002/lt.22325
   Vakili K, 2009, LIVER TRANSPLANT, V15, P1861, DOI 10.1002/lt.21940
   Yang ZF, 2004, J IMMUNOL, V173, P2507, DOI 10.4049/jimmunol.173.4.2507
   Yokoi H, 2005, TRANSPL INT, V18, P915, DOI 10.1111/j.1432-2277.2005.00158.x
NR 15
TC 53
Z9 56
U1 0
U2 11
PU LIPPINCOTT WILLIAMS & WILKINS
PI PHILADELPHIA
PA 530 WALNUT ST, PHILADELPHIA, PA 19106-3621 USA
SN 0041-1337
EI 1534-6080
J9 TRANSPLANTATION
JI Transplantation
PD JAN 15
PY 2014
VL 97
IS 1
BP 71
EP 77
DI 10.1097/TP.0b013e3182a68953
PG 7
WC Immunology; Surgery; Transplantation
WE Science Citation Index Expanded (SCI-EXPANDED)
SC Immunology; Surgery; Transplantation
GA AH0VA
UT WOS:000335837500013
PM 24056623
DA 2022-05-02
ER

PT J
AU Huang, JT
   Xu, L
   Luo, YL
   He, FY
   Zhang, YJ
   Chen, MS
AF Huang, Junting
   Xu, Li
   Luo, Yaoling
   He, Fengying
   Zhang, Yaojun
   Chen, Minshan
TI inflammation- based scores to predict prognosis of patients with
   hepatocellular carcinoma after hepatectomy
SO MEDICAL ONCOLOGY
LA English
DT Article
DE Inflammation-based prognostic score; The Glasgow Prognostic Score;
   Hepatocellular carcinoma; Hepatectomy; Staging system
ID TO-LYMPHOCYTE RATIO; PROSPECTIVE VALIDATION; SYSTEM; PREVENTION;
   COUNTRIES; SURVIVAL; CANCER; IMPACT; INDEX
AB The aims of this study were to compare the prognostic ability of inflammation- based prognostic scores including the Glasgow Prognostic Score (GPS), the modified Glasgow Prognostic Score (mGPS), neutrophil to lymphocyte ratio, prognostic index, and prognostic nutritional index (PNI) for patients with hepatocellular carcinoma (HCC) undergoing hepatectomy, and to propose the combination of staging systems and inflammation scores to improve the prognostic power. Data for 349 patients who underwent hepatectomy as initial treatment for HCC between 2008 and 2009 were retrieved from a prospective database. The association of inflammation scores with clinicopathological variables and overall survival (OS) was analyzed, and the concordance index (C- index) was calculated to compare the predictive ability of each inflammation scores and staging systems including Barcelona Clinic Liver Cancer (BCLC) and Cancer of the Liver Italian Program (CLIP) scores. The median follow- up period was 39 months, the 1, 2, and 3 year OS was 75.4, 67.0, and 59.0 %, respectively, and the median OS was 39 months. All inflammation scores, except PNI, were associated with tumor size, major/ microvascular invasion and clinical stages, and the GPS and mGPS had a higher C-index = 0.608). Multivariate analysis showed that the GPS, BCLC, and CLIP were independently associated with OS. The combined GPS and CLIP (C-index = 0.705) were superior to CLIP alone (C- index = 0.686) or the GPS alone in prognostic ability. The prognostic ability of the GPS is superior to other inflammation scores for patients undergoing hepatectomy as initial treatment for HCC. Combining GPS and CLIP improved the prognostic power.
C1 [Huang, Junting; Xu, Li; He, Fengying; Zhang, Yaojun; Chen, Minshan] Sun Yat Sen Univ, Ctr Canc, Dept Hepatobiliary Surg, Guangzhou 510060, Guangdong, Peoples R China.
   [Huang, Junting; Xu, Li; Luo, Yaoling; He, Fengying; Zhang, Yaojun; Chen, Minshan] Sun Yat Sen Univ, Ctr Canc, Collaborat Innovat Ctr Canc Med, State Key Lab Oncol South China, Guangzhou 510060, Guangdong, Peoples R China.
   [Luo, Yaoling] Sun Yat Sen Univ, Ctr Canc, Dept Clin Lab, Guangzhou 510060, Guangdong, Peoples R China.
RP Chen, MS (corresponding author), Sun Yat Sen Univ, Ctr Canc, Dept Hepatobiliary Surg, 651 Dongfeng Rd East, Guangzhou 510060, Guangdong, Peoples R China.
EM Chminsh@mail.sysu.edu.cn
RI Huang, Junting/Q-4839-2019; Zhang, Yaojun/U-2965-2019
OI Huang, Junting/0000-0002-2448-5837; Zhang, Yaojun/0000-0002-9752-4729
CR Arii S, 2000, HEPATOLOGY, V32, P1224, DOI 10.1053/jhep.2000.20456
   Bruix J, 2005, HEPATOLOGY, V42, P1208, DOI 10.1002/hep.20933
   Chan SL, 2011, J GASTROEN HEPATOL, V26, P340, DOI 10.1111/j.1440-1746.2010.06329.x
   Chen TM, 2012, J GASTROEN HEPATOL, V27, P553, DOI 10.1111/j.1440-1746.2011.06910.x
   Edge SB, 2010, ANN SURG ONCOL, V17, P1471, DOI 10.1245/s10434-010-0985-4
   Forner A, 2010, SEMIN LIVER DIS, V30, P61, DOI 10.1055/s-0030-1247133
   Forrest LM, 2005, BRIT J CANCER, V92, P1834, DOI 10.1038/sj.bjc.6602591
   Gomez D, 2008, WORLD J SURG, V32, P1757, DOI 10.1007/s00268-008-9552-6
   Hashimoto K, 2005, CANCER-AM CANCER SOC, V103, P1856, DOI 10.1002/cncr.20976
   Huang ZL, 2011, J VASC INTERV RADIOL, V22, P702, DOI 10.1016/j.jvir.2010.12.041
   Huitzil-Melendez FD, 2010, J CLIN ONCOL, V28, P2889, DOI 10.1200/JCO.2009.25.9895
   Ishizuka M, 2012, AM J SURG, V203, P101, DOI 10.1016/j.amjsurg.2010.09.030
   Ishizuka M, 2011, J SURG ONCOL, V103, P801, DOI 10.1002/jso.21857
   Jemal A, 2011, CA-CANCER J CLIN, V61, P134, DOI [10.3322/caac.20115, 10.3322/caac.20107]
   Kew MC, 2012, WORLD J HEPATOL, V4, P99, DOI 10.4254/wjh.v4.i3.99
   Kinoshita A, 2012, BRIT J CANCER, V107, P988, DOI 10.1038/bjc.2012.354
   Kinoshita A, 2012, MED ONCOL, V29, P2800, DOI 10.1007/s12032-012-0220-1
   Llovet JM, 2000, HEPATOLOGY, V32, P679, DOI 10.1053/jhep.2000.16475
   Lodato F, 2006, WORLD J GASTROENTERO, V12, P7239, DOI 10.3748/wjg.v12.i45.7239
   OKUDA K, 1985, CANCER, V56, P918, DOI 10.1002/1097-0142(19850815)56:4<918::AID-CNCR2820560437>3.0.CO;2-E
   Pinato DJ, 2012, BRIT J CANCER, V106, P1439, DOI 10.1038/bjc.2012.92
   Shi J, 2010, ANN SURG ONCOL, V17, P2073, DOI 10.1245/s10434-010-0940-4
   Vitale A, 2009, TRANSPL P, V41, P1260, DOI 10.1016/j.transproceed.2009.03.054
NR 23
TC 41
Z9 43
U1 0
U2 15
PU HUMANA PRESS INC
PI TOTOWA
PA 999 RIVERVIEW DRIVE SUITE 208, TOTOWA, NJ 07512 USA
SN 1357-0560
EI 1559-131X
J9 MED ONCOL
JI Med. Oncol.
PD APR
PY 2014
VL 31
IS 4
AR 883
DI 10.1007/s12032-014-0883-x
PG 8
WC Oncology
WE Science Citation Index Expanded (SCI-EXPANDED)
SC Oncology
GA AE7NQ
UT WOS:000334185200030
PM 24535607
DA 2022-05-02
ER

PT J
AU Li, C
   Zhao, H
   Zhao, JJ
   Li, ZY
   Huang, Z
   Zhang, YF
   Bi, XY
   Cai, JQ
AF Li, Cong
   Zhao, Hong
   Zhao, Jianjun
   Li, Zhiyu
   Huang, Zhen
   Zhang, Yefan
   Bi, Xinyu
   Cai, Jianqiang
TI Prognosis of patients with hepatocellular carcinoma and hypersplenism
   after surgery: a single-center experience from the People's Republic of
   China
SO ONCOTARGETS AND THERAPY
LA English
DT Article
DE hepatectomy; splenectomy; overall survival; disease-free survival
ID PORTAL-VEIN THROMBOSIS; LIVER-TRANSPLANTATION; SPLENECTOMY;
   REGENERATION; HEPATECTOMY; SMOKING
AB Purpose: As prognosis of patients with hepatocellular carcinoma (HCC) and hypersplenism is rarely reported, this study examined prognostic factors for patients who underwent surgery for this condition.
   Patients and methods: This study retrospectively analyzed prognostic factors in 181 consecutive HCC patients using univariate and multivariate analyses, as well as subgroup analyses for disease-free survival (DFS) and overall survival (OS) of two groups: one group who received splenectomies (Sp) and one group who did not (non-Sp).
   Results: 1, 3, and 5 year OS rates were 88.4%, 67.1%, and 52.8%, respectively; corresponding DFS rates were 67.0%, 43.8%, and 31.6%, respectively. Age >= 55 years old, cigarette smoking, tumor size >= 5 cm, microvascular invasion, and Child-Pugh grade B (versus A) correlated significantly with OS (P < 0.05). Interestingly, in patients with tumor lymph node metastasis (TNM) stage I disease, DFS of the Sp-group (median DFS, 24.1 months; n=34) was significantly lower than that of the non-Sp group (median DFS, 62.1 months; n=74), P=0.034; whereas at TNM stage II, OS of the Sp-group (median OS, 79.1 months; n=21) was significantly better than that of the non-Sp group (median OS, 23.3 months; n=30), P=0.018.
   Conclusion: Hepatectomy without concomitant splenectomy can contribute to improved DFS of TNM stage I HCC patients with hypersplenism, whereas simultaneous hepatectomy and splenectomy can prolong OS for patients at TNM stage II.
C1 [Cai, Jianqiang] Peking Union Med Coll, Canc Inst & Hosp, Dept Abdominal Surg, Beijing 100021, Peoples R China.
   Chinese Acad Med Sci, Beijing 100021, Peoples R China.
RP Cai, JQ (corresponding author), Peking Union Med Coll, Canc Inst & Hosp, Dept Abdominal Surg, Beijing 100021, Peoples R China.
EM beexy1971@hotmail.com; caijianqiang188@163.com
FU National Natural Science Foundation of ChinaNational Natural Science
   Foundation of China (NSFC) [81201967]; Beijing Natural Science
   FoundationBeijing Natural Science Foundation [7132193]; Beijing Nova
   ProgramBeijing Municipal Science & Technology Commission [2009A69];
   State Key Project on Infectious Diseases of China (China National
   Science and Technology Major Project Grant during the Twelfth Five-year
   Plan Period) [2012ZX10002-016]
FX This study was supported by grants from the National Natural Science
   Foundation of China (81201967), the Beijing Natural Science Foundation
   (7132193), Beijing Nova Program (No. 2009A69), and the State Key Project
   on Infectious Diseases of China (China National Science and Technology
   Major Project Grant during the Twelfth Five-year Plan Period No.
   2012ZX10002-016).
CR Atweh N, 2001, J AM COLL SURGEONS, V192, P551, DOI 10.1016/S1072-7515(01)00808-0
   Cao Zhi-Xin, 2003, Hepatobiliary Pancreat Dis Int, V2, P562
   Capussotti L, 2006, WORLD J SURG, V30, P992, DOI 10.1007/s00268-005-0524-9
   Chaffanjon PCJ, 1998, WORLD J SURG, V22, P1082, DOI 10.1007/s002689900521
   Chen XP, 2005, BRIT J SURG, V92, P334, DOI 10.1002/bjs.4776
   DICATALDO A, 1987, BRIT J SURG, V74, P343, DOI 10.1002/bjs.1800740504
   El-Zayadi AR, 2006, WORLD J GASTROENTERO, V12, P6098, DOI 10.3748/wjg.v12.i38.6098
   Fan ST, 1999, ANN SURG, V229, P322, DOI 10.1097/00000658-199903000-00004
   Francoz C, 2005, GUT, V54, P691, DOI 10.1136/gut.2004.042796
   Fuchs C, 2014, ANAESTHESIST, V63, P225, DOI 10.1007/s00101-014-2297-8
   Gomaa AI, 2014, PLOS ONE, V9, DOI 10.1371/journal.pone.0090929
   Henderson JM, 2000, BEST PRACT RES CL GA, V14, P911, DOI 10.1053/bega.2000.0138
   HOLDSWORTH RJ, 1991, BRIT J SURG, V78, P1031, DOI 10.1002/bjs.1800780904
   Ikegami T, 2008, HEPATOL RES, V38, P1159, DOI 10.1111/j.1872-034X.2008.00384.x
   Imura S, 2010, HEPATOL RES, V40, P894, DOI 10.1111/j.1872-034X.2010.00688.x
   Jaeck Daniel, 2004, Liver Transpl, V10, pS58, DOI 10.1002/lt.20041
   Jemal A, 2011, CA-CANCER J CLIN, V61, P134, DOI [10.3322/caac.20115, 10.3322/caac.20107]
   Kim J, 2012, J KOREAN SURG SOC, V82, P238, DOI 10.4174/jkss.2012.82.4.238
   Kim SH, 2013, ANZ J SURG, V83, P865, DOI 10.1111/j.1445-2197.2012.06241.x
   Koh WP, 2011, BRIT J CANCER, V105, P1430, DOI 10.1038/bjc.2011.360
   Lai W, 2012, WORLD J GASTROENTERO, V18, P3443, DOI 10.3748/wjg.v18.i26.3443
   Lynch AM, 1996, INFECT DIS CLIN N AM, V10, P693, DOI 10.1016/S0891-5520(05)70322-6
   Marrero JA, 2005, HEPATOLOGY, V41, P707, DOI 10.1002/hep.20636
   Marrero JA, 2005, J HEPATOL, V42, P218, DOI 10.1016/j.jhep.2004.10.005
   Nomura Y, 2013, HEPATOL RES
   Ogata Toshiro, 2013, Kurume Med J, V60, P37
   Oh JW, 2003, YONSEI MED J, V44, P1053, DOI 10.3349/ymj.2003.44.6.1053
   Pan C, 2009, TRANSPL P, V41, P3761, DOI 10.1016/j.transproceed.2009.06.215
   Ren YS, 2012, HEPATOB PANCREAT DIS, V11, P60, DOI 10.1016/S1499-3872(11)60126-4
   Schuppan D, 2008, LANCET, V371, P838, DOI 10.1016/S0140-6736(08)60383-9
   Stanca CM, 2010, TRANSPL P, V42, P1769, DOI 10.1016/j.transproceed.2010.02.075
   Sugawara Y, 2000, J AM COLL SURGEONS, V190, P446, DOI 10.1016/S1072-7515(99)00294-X
   Wang Qian, 2006, Hepatobiliary Pancreat Dis Int, V5, P396
NR 33
TC 9
Z9 11
U1 0
U2 3
PU DOVE MEDICAL PRESS LTD
PI ALBANY
PA PO BOX 300-008, ALBANY, AUCKLAND 0752, NEW ZEALAND
SN 1178-6930
J9 ONCOTARGETS THER
JI OncoTargets Ther.
PY 2014
VL 7
BP 957
EP 964
DI 10.2147/OTT.S64921
PG 8
WC Biotechnology & Applied Microbiology; Oncology
WE Science Citation Index Expanded (SCI-EXPANDED)
SC Biotechnology & Applied Microbiology; Oncology
GA AJ5QR
UT WOS:000337741100002
PM 24959082
OA Green Published, Green Submitted, gold
DA 2022-05-02
ER

PT J
AU Katayama, K
   Ohkawa, K
   Imanaka, K
   Sakakibara, M
   Miyazaki, M
   Kimura, H
   Ishihara, A
   Matsunaga, T
   Murata, M
   Nakazawa, T
   Nakanishi, K
AF Katayama, Kazuhiro
   Ohkawa, Kazuyoshi
   Imanaka, Kazuho
   Sakakibara, Mitsuru
   Miyazaki, Masanori
   Kimura, Haruki
   Ishihara, Akio
   Matsunaga, Takashi
   Murata, Masayuki
   Nakazawa, Tetsuro
   Nakanishi, Katsuyuki
TI Computed tomography during hepatic arteriography pattern may predict
   hepatocellular carcinoma recurrence following transarterial
   chemoembolization
SO HEPATOLOGY RESEARCH
LA English
DT Article
DE computed tomography during hepatic arteriography; hepatocellular
   carcinoma; imaging; metastasis; morphology; transarterial
   chemoembolization
ID TRANSCATHETER OILY CHEMOEMBOLIZATION; RANDOMIZED CONTROLLED TRIAL;
   ARTERIAL PORTOGRAPHY; LIPIODOL CHEMOEMBOLIZATION; MICROVASCULAR
   INVASION; GROSS CLASSIFICATION; GENE-EXPRESSION; HELICAL CT; CLIP SCORE;
   SORAFENIB
AB AimThis study aimed to determine the role of morphological patterns seen on imaging in predicting hepatocellular carcinoma recurrence following transarterial chemoembolization therapy.
   MethodsForty-seven patients from a single center who underwent transarterial chemoembolization to treat unresectable hepatocellular carcinomas between January 2011 and June 2012 were included in this study. We investigated whether the two pretreatment findings on computed tomography during hepatic arteriography (pattern 1, the single nodule pattern; pattern 2, at least one nodule showing the contiguous multinodular pattern) and other factors (age, sex, etiology, serum total bilirubin, serum albumin, prothrombin time, platelet count, serum level of protein induced by vitamin K absence/antagonist-II, serum -fetoprotein, number of previous treatments for hepatocellular carcinoma, tumor number and maximum tumor size, presence of hypovascular lesions) could predict post-treatment recurrence.
   ResultsIn a univariate analysis using Cox's proportional hazards model, serum total bilirubin, the serum level of protein induced by vitamin K absence/antagonist-II (100 vs 101mAU/mL), tumor morphology (pattern 1 vs 2) and tumor number (3 vs 4) showed statistical significance (0.05). In a multivariate analysis of these factors, morphology and tumor number showed significance. According to Kaplan-Meier estimation, the cumulative disease-free survival rates were significantly lower in patients with four or more lesions than in those with three or less lesions and in patients showing pattern 2 than in those showing pattern 1.
   ConclusionPatients with pattern 2 hepatocellular carcinoma and/or four or more lesions may have a relatively high recurrence rate after transarterial chemoembolization.
C1 [Katayama, Kazuhiro; Ohkawa, Kazuyoshi; Imanaka, Kazuho; Sakakibara, Mitsuru; Miyazaki, Masanori; Kimura, Haruki; Ishihara, Akio] Osaka Med Ctr Canc & Cardiovasc Dis, Dept Hepatobiliary & Pancreat Oncol, Osaka 5378511, Japan.
   [Matsunaga, Takashi] Osaka Med Ctr Canc & Cardiovasc Dis, Dept Med Informat, Osaka 5378511, Japan.
   [Murata, Masayuki; Nakazawa, Tetsuro; Nakanishi, Katsuyuki] Osaka Med Ctr Canc & Cardiovasc Dis, Dept Radiat Oncol, Osaka 5378511, Japan.
RP Katayama, K (corresponding author), Osaka Med Ctr Canc & Cardiovasc Dis, Dept Hepatobiliary & Pancreat Oncol, Higashinari Ku, 1-3-3 Nakamichi, Osaka 5378511, Japan.
EM katayama-ka@mc.pref.osaka.jp
CR [Anonymous], 2011, GLOB CANC FACTS FIG
   Bruix J, 2005, HEPATOLOGY, V42, P1208, DOI 10.1002/hep.20933
   Choi GH, 2009, AM J SURG, V198, P693, DOI 10.1016/j.amjsurg.2008.09.019
   Chung YH, 2013, INT J CANCER, V132, P2448, DOI 10.1002/ijc.27925
   Desmet VJ, 2009, HEPATOLOGY, V49, P355, DOI 10.1002/hep.22681
   HASHIMOTO T, 1995, CARDIOVASC INTER RAD, V18, P82, DOI 10.1007/BF02807227
   HEIKEN JP, 1989, RADIOLOGY, V171, P47, DOI 10.1148/radiology.171.1.2538862
   Hoshida Y, 2008, NEW ENGL J MED, V359, P1995, DOI 10.1056/NEJMoa0804525
   Hui AM, 2000, J HEPATOL, V33, P975, DOI 10.1016/S0168-8278(00)80131-2
   Hyodo T, 2013, RADIOLOGY, V266, P480, DOI 10.1148/radiol.12112677
   Inayoshi J, 2003, J GASTROEN HEPATOL, V18, P673, DOI 10.1046/j.1440-1746.2003.03021.x
   KANAI T, 1987, CANCER, V60, P810, DOI 10.1002/1097-0142(19870815)60:4<810::AID-CNCR2820600417>3.0.CO;2-1
   Kanematsu M, 1997, AM J ROENTGENOL, V169, P1507, DOI 10.2214/ajr.169.6.9393154
   Katoh H, 2007, GASTROENTEROLOGY, V133, P1475, DOI 10.1053/j.gastro.2007.08.038
   Kawaguchi T, 2012, HEPATO-GASTROENTEROL, V59, P219, DOI 10.5754/hge11258
   Kawamura Y, 2011, AM J ROENTGENOL, V197, pW665, DOI 10.2214/AJR.11.6843
   Kawamura Y, 2010, HEPATOL RES, V40, P1006, DOI 10.1111/j.1872-034X.2010.00703.x
   Kudo M, 2004, HEPATOLOGY, V40, P1396, DOI 10.1002/hep.20486
   Kudo M, 2011, EUR J CANCER, V47, P2117, DOI 10.1016/j.ejca.2011.05.007
   Liver Cancer Study Group of Japan, 2003, GEN RUL CLIN PATH ST
   Llovet JM, 1999, SEMIN LIVER DIS, V19, P329, DOI 10.1055/s-2007-1007122
   Llovet JM, 2002, LANCET, V359, P1734, DOI 10.1016/S0140-6736(02)08649-X
   Llovet JM, 2008, NEW ENGL J MED, V359, P378, DOI 10.1056/NEJMoa0708857
   Lo CM, 2002, HEPATOLOGY, V35, P1164, DOI 10.1053/jhep.2002.33156
   MATSUI O, 1983, RADIOLOGY, V146, P721, DOI 10.1148/radiology.146.3.6298857
   Murakami T, 1997, AM J ROENTGENOL, V169, P131, DOI 10.2214/ajr.169.1.9207512
   Murakata A, 2011, ANN SURG, V253, P94, DOI 10.1097/SLA.0b013e3181f9bc00
   Muto Y, 1996, NEW ENGL J MED, V334, P1561, DOI 10.1056/NEJM199606133342402
   Nagano Y, 2008, WORLD J SURG, V32, P2218, DOI 10.1007/s00268-008-9585-x
   NAKAMURA H, 1993, HEPATO-GASTROENTEROL, V40, P6
   OBERTI F, 1995, NEW ENGL J MED, V332, P1256
   OKUDA K, 1985, CANCER, V56, P918, DOI 10.1002/1097-0142(19850815)56:4<918::AID-CNCR2820560437>3.0.CO;2-E
   Pawlik TM, 2011, J CLIN ONCOL, V29, P3960, DOI 10.1200/JCO.2011.37.1021
   Perrone F, 2000, HEPATOLOGY, V31, P840
   Sansonno D, 2012, ONCOLOGIST, V17, P359, DOI 10.1634/theoncologist.2011-0313
   Shimada M, 2001, AM J SURG, V182, P177, DOI 10.1016/S0002-9610(01)00682-1
   Sumie S, 2008, ANN SURG ONCOL, V15, P1375, DOI 10.1245/s10434-008-9846-9
   Takai K, 2005, INTERVIROLOGY, V48, P39, DOI 10.1159/000082093
   Takayasu K, 2006, GASTROENTEROLOGY, V131, P461, DOI 10.1053/j.gastro.2006.05.021
   Yang LY, 2009, ANN SURG, V249, P118, DOI 10.1097/SLA.0b013e3181904988
NR 40
TC 1
Z9 1
U1 0
U2 1
PU WILEY-BLACKWELL
PI HOBOKEN
PA 111 RIVER ST, HOBOKEN 07030-5774, NJ USA
SN 1386-6346
EI 1872-034X
J9 HEPATOL RES
JI Hepatol. Res.
PD DEC
PY 2014
VL 44
IS 14
BP E455
EP E463
DI 10.1111/hepr.12337
PG 9
WC Gastroenterology & Hepatology
WE Science Citation Index Expanded (SCI-EXPANDED)
SC Gastroenterology & Hepatology
GA AW7FD
UT WOS:000346429200015
PM 24697985
DA 2022-05-02
ER

PT J
AU Kudo, A
   Matsumura, S
   Ban, D
   Irie, T
   Ochiai, T
   Tanaka, S
   Arii, S
   Tanabe, M
AF Kudo, Atsushi
   Matsumura, Satoshi
   Ban, Daisuke
   Irie, Takumi
   Ochiai, Takanori
   Tanaka, Shinji
   Arii, Shigeki
   Tanabe, Minoru
TI Does the preoperative alpha-fetoprotein predict the recurrence and
   mortality after hepatectomy for hepatocellular carcinoma without
   macrovascular invasion in patients with normal liver function?
SO HEPATOLOGY RESEARCH
LA English
DT Article
DE alpha-fetoprotein; liver function; microvascular invasion; normal liver
   function; prognosis
ID GAMMA-CARBOXY PROTHROMBIN; MICROVASCULAR INVASION; ANATOMIC RESECTION;
   PROGNOSTIC VALUE; TUMOR-MARKERS; TRANSPLANTATION; SURVIVAL; CIRRHOSIS;
   IMPROVES; OUTCOMES
AB AimIt has been highly controversial whether elevated serum -fetoprotein (AFP) level before hepatectomy predicts recurrence and mortality of patients with hepatocellular carcinoma (HCC) or not. This study is to identify whether the index predicts recurrence and mortality after hepatectomy in HCC.
   MethodsOf 568 consecutive patients, 342 with normal liver function (Child-Pugh score, 5) and no macrovascular invasion were enrolled between April 2000 and March 2013. Multivariate analysis was performed to identify risk factors for disease-free survival (DFS) and overall survival (OS).
   ResultsIn multivariate analysis, the elevated serum AFP level was an independent risk factor for DFS (hazard ratio [HR], 1.9; P<0.0001) and OS (HR, 2.0; P<0.0001). Histological hepatic venous tumor thrombus was also an independent risk factor for DFS (HR, 2.6; P<0.0001) and OS (HR, 2.5; P=0.001). Anatomical resection decreases the risk factor for recurrence after hepatectomy (HR, 0.6; P=0.003), though it did not decrease the risk for OS (P=0.3). At 5 years, DFS rates were 42% and 21% (P<0.0001) and OS rates were 75% and 46% among patients with low and high AFP levels, respectively (P<0.0001). The area under the receiver-operator curves (AUROC) of serum AFP and des--carboxy prothrombin were 0.65 and 0.58 for DFS and 0.65 and 0.57 for OS, respectively. Tumor size was the best predictor of microvascular invasion (AUROC, 0.70, P<0.0001).
   ConclusionSerum AFP was a highly reliable index for DFS and OS.
C1 [Kudo, Atsushi; Matsumura, Satoshi; Ban, Daisuke; Irie, Takumi; Ochiai, Takanori; Tanaka, Shinji; Arii, Shigeki; Tanabe, Minoru] Tokyo Med & Dent Univ, Dept Hepatobiliary Pancreat Surg, Tokyo 1138519, Japan.
RP Kudo, A (corresponding author), Tokyo Med & Dent Univ, Grad Sch Med, Dept Hepatobiliary Pancreat Surg, Bunkyo Ku, 1-5-45 Yushima, Tokyo 1138519, Japan.
EM kudomsrg@tmd.ac.jp
RI Kudo, Atsushi/AAO-7949-2021
OI Kudo, Atsushi/0000-0002-5301-3847; Ban, Daisuke/0000-0003-0868-8519
FU Grants-in-Aid for Scientific ResearchMinistry of Education, Culture,
   Sports, Science and Technology, Japan (MEXT)Japan Society for the
   Promotion of ScienceGrants-in-Aid for Scientific Research (KAKENHI)
   [25253081] Funding Source: KAKEN
CR Aragon RJ, 2012, J GASTROINTEST ONCOL, V3, P28, DOI 10.3978/j.issn.2078-6891.2012.006
   Bertino G, 2011, MINERVA MED, V102, P363
   Bhangui P, 2011, HEPATOLOGY, V53, P1570, DOI 10.1002/hep.24231
   Chan SC, 2011, HEPATOL INT
   Chen JG, 2011, DIGEST DIS SCI, V56, P1626, DOI 10.1007/s10620-010-1482-0
   Cucchetti A, 2012, ANN SURG ONCOL, V19, P3697, DOI 10.1245/s10434-012-2450-z
   Duvoux C, 2012, GASTROENTEROLOGY, V143, P986, DOI 10.1053/j.gastro.2012.05.052
   Eguchi S, 2008, SURGERY, V143, P469, DOI 10.1016/j.surg.2007.12.003
   Fujiki M, 2009, AM J TRANSPLANT, V9, P2362, DOI 10.1111/j.1600-6143.2009.02783.x
   Gotoh M, 2003, JPN J CLIN ONCOL, V33, P522, DOI 10.1093/jjco/hyg096
   Hasegawa K, 2005, ANN SURG, V242, P252, DOI 10.1097/01.sla.0000171307.37401.db
   Kim HS, 2009, J CLIN GASTROENTEROL, V43, P482, DOI 10.1097/MCG.0b013e318182015a
   Kiriyama S, 2011, ANN SURG, V254, P984, DOI 10.1097/SLA.0b013e3182215016
   Kudo A, 2013, J GASTROENTEROL
   Kudo A, 2014, AM J SURG, V207, P863, DOI 10.1016/j.amjsurg.2013.06.009
   Lauwers GY, 2002, AM J SURG PATHOL, V26, P25, DOI 10.1097/00000478-200201000-00003
   Lee YH, 2013, J GASTROINTEST SURG, V17, P730, DOI 10.1007/s11605-012-2081-5
   Lim KC, 2011, ANN SURG, V254, P108, DOI 10.1097/SLA.0b013e31821ad884
   Mailey B, 2011, ARCH SURG-CHICAGO, V146, P26, DOI 10.1001/archsurg.2010.295
   Mazzaferro V, 1996, NEW ENGL J MED, V334, P693, DOI 10.1056/NEJM199603143341104
   Mazzaferro V, 2009, LANCET ONCOL, V10, P35, DOI 10.1016/S1470-2045(08)70284-5
   Mitsunori Y, 2012, J HEPATOBILIARY PANC, V20, P234
   Murakata A, 2011, ANN SURG, V253, P94, DOI 10.1097/SLA.0b013e3181f9bc00
   Muscari F, 2012, WORLD J SURG, V36, P1824, DOI 10.1007/s00268-012-1587-z
   Nagrath S, 2007, NATURE, V450, P1235, DOI 10.1038/nature06385
   Okuda H, 1999, CANCER, V85, P812, DOI 10.1002/(SICI)1097-0142(19990215)85:4<812::AID-CNCR8>3.3.CO;2-F
   Regimbeau JM, 2002, SURGERY, V131, P311, DOI 10.1067/msy.2002.121892
   Rodriguez-Peralvarez M, 2013, ANN SURG ONCOL, V20, P325, DOI 10.1245/s10434-012-2513-1
   Sato K, 2013, HEPATOLOGY, V57, P1436, DOI 10.1002/hep.26122
   Schiodt FV, 2006, LIVER TRANSPLANT, V12, P1776, DOI 10.1002/lt.20886
   Shi M, 2004, WORLD J SURG, V28, P376, DOI 10.1007/s00268-003-7308-x
   Shim JH, 2012, ANN SURG ONCOL, V19, P3687, DOI 10.1245/s10434-012-2416-1
   Shindoh J, 2013, HPB, V15, P31, DOI 10.1111/j.1477-2574.2012.00552.x
   Sumie S, 2008, ANN SURG ONCOL, V15, P1375, DOI 10.1245/s10434-008-9846-9
   Todo S, 2007, LIVER TRANSPLANT, V13, pS48, DOI 10.1002/lt.21334
   Toyoda H, 2008, J HEPATOL, V49, P223, DOI 10.1016/j.jhep.2008.04.013
   Trevisani F, 2001, J HEPATOL, V34, P570, DOI 10.1016/S0168-8278(00)00053-2
   Trzpis M, 2007, AM J PATHOL, V171, P386, DOI 10.2353/ajpath.2007.070152
   Wai CT, 2003, HEPATOLOGY, V38, P518, DOI 10.1053/jhep.2003.50346
   Wakai T, 2007, ANN SURG ONCOL, V14, P1356, DOI 10.1245/s10434-006-9318-z
   Wang CC, 2009, ANN SURG ONCOL, V16, P1832, DOI 10.1245/s10434-009-0448-y
   Yamashita Y, 2007, J AM COLL SURGEONS, V205, P19, DOI 10.1016/j.jamcollsurg.2007.01.069
   Yin JJ, 2014, STAT MED, V33, P985, DOI 10.1002/sim.5992
   Zhou YM, 2011, LANGENBECK ARCH SURG, V396, P1109, DOI 10.1007/s00423-011-0784-9
NR 44
TC 15
Z9 17
U1 0
U2 2
PU WILEY
PI HOBOKEN
PA 111 RIVER ST, HOBOKEN 07030-5774, NJ USA
SN 1386-6346
EI 1872-034X
J9 HEPATOL RES
JI Hepatol. Res.
PD DEC
PY 2014
VL 44
IS 14
BP E437
EP E446
DI 10.1111/hepr.12335
PG 10
WC Gastroenterology & Hepatology
WE Science Citation Index Expanded (SCI-EXPANDED)
SC Gastroenterology & Hepatology
GA AW7FD
UT WOS:000346429200013
PM 24690156
DA 2022-05-02
ER

PT J
AU Cholongitas, E
   Mamou, C
   Rodriguez-Castro, KI
   Burra, P
AF Cholongitas, Evangelos
   Mamou, Chrysanthi
   Rodriguez-Castro, Kryssia I.
   Burra, Patrizia
TI Mammalian target of rapamycin inhibitors are associated with lower rates
   of hepatocellular carcinoma recurrence after liver transplantation: a
   systematic review
SO TRANSPLANT INTERNATIONAL
LA English
DT Article
DE cyclosporine; everolimus; hepatocellular carcinoma recurrence;
   immunosuppression; liver transplantation; sirolimus; tacrolimus
ID SIROLIMUS-BASED IMMUNOSUPPRESSION; CALCINEURIN-INHIBITORS; RISK-FACTORS;
   INDUCTION THERAPY; TUMOR RECURRENCE; LYMPHOCYTE RATIO; TERM; SURVIVAL;
   RECIPIENTS; TACROLIMUS
AB Calcineurin inhibitors (CNIs) have been associated in a dose-dependent fashion with an increased risk of post-transplant hepatocellular carcinoma (HCC) recurrence. The mammalian target of rapamycin inhibitors (mTORi) (sirolimus/everolimus) might represent an alternative immunosuppressive regimen with antineoplastic effect. In the present systematic review, the association between mTORi and HCC recurrence after liver transplantation (LT) was evaluated and compared against that of CNIs-treated patients. In total, 3666 HCC liver transplant recipients from 42 studies met the inclusion criteria. Patients under CNIs developed HCC recurrence significantly more frequently, compared with patients under mTORi (448/3227 or 13.8% vs. 35/439 or 8%, P<0.001), although patients treated with CNIs had a higher proportion of HCC within Milan criteria (74% vs. 69%) and lower rates of microvascular invasion, compared with mTORi-treated patients (22% vs. 44%) (P<0.05). Patients on everolimus had significantly lower recurrence rates of HCC, compared with those on sirolimus or CNIs (4.1% vs. 10.5% vs. 13.8%, respectively, P<0.05), but everolimus-treated recipients had shorter follow-up period (13 vs. 30 vs. 43.2months, respectively) and more frequently been transplanted for HCC within Milan criteria (84% vs. 60.5% vs. 74%, respectively, P<0.05). Our findings favor the use of mTORi instead of CNIs to control HCC recurrence after LT, but comparative studies with longer follow-up are needed for final conclusions.
C1 [Cholongitas, Evangelos; Mamou, Chrysanthi] Aristotle Univ Thessaloniki, Sch Med, Dept Internal Med 4, Hippokrat Gen Hosp Thessaloniki, Thessaloniki 54642, Greece.
   [Rodriguez-Castro, Kryssia I.; Burra, Patrizia] Padua Univ Hosp, Multivisceral Transplant Unit, Dept Surg Oncol & Gastroenterol, Padua, Italy.
RP Cholongitas, E (corresponding author), Aristotle Univ Thessaloniki, Sch Med, Dept Internal Med 4, Hippokrat Gen Hosp Thessaloniki, 49 Konstantinopoleos St, Thessaloniki 54642, Greece.
EM cholongitas@yahoo.gr
RI Burra, Patrizia/AAB-2448-2019; Cholongitas, Evangelos/AAA-3947-2020
OI Burra, Patrizia/0000-0002-8791-191X; 
CR Aktas S, 2011, TRANSPL P, V43, P3807, DOI 10.1016/j.transproceed.2011.09.067
   An HJ, 2012, LIVER TRANSPLANT, V18, P1406, DOI 10.1002/lt.23512
   Balci D, 2011, TRANSPL INT, V24, P1075, DOI 10.1111/j.1432-2277.2011.01311.x
   Bertuzzo VR, 2011, TRANSPLANTATION, V91, P1279, DOI 10.1097/TP.0b013e3182187cf0
   Bin Hu A, 2013, J DIGEST DIS, V14, P38, DOI 10.1111/1751-2980.12008
   Boudjema K, 2011, AM J TRANSPLANT, V11, P965, DOI 10.1111/j.1600-6143.2011.03486.x
   CALNE RY, 1994, NEW ENGL J MED, V331, P1154, DOI 10.1056/NEJM199410273311711
   Castroagudin JF, 2012, TRANSPL P, V44, P1565, DOI 10.1016/j.transproceed.2012.05.007
   Chan KM, 2011, ANN SURG ONCOL, V18, P2638, DOI 10.1245/s10434-011-1779-z
   Chapman TM, 2004, DRUGS, V64, P861, DOI 10.2165/00003495-200464080-00005
   Chen YB, 2008, HEPATOB PANCREAT DIS, V7, P25
   Chinnakotla S, 2009, LIVER TRANSPLANT, V15, P1834, DOI 10.1002/lt.21953
   Cholongitas E, 2013, J HEPATOL, V58, pS65, DOI 10.1016/S0168-8278(13)60147-6
   Cholongitas E, 2011, CLIN TRANSPLANT, V25, P614, DOI 10.1111/j.1399-0012.2010.01321.x
   De Carlis L, 2012, J CLIN GASTROENTEROL, V46, P78, DOI 10.1097/MCG.0b013e31822b36f6
   de Mare-Bredemeijer ELD, 2012, BEST PRACT RES CL GA, V26, P85, DOI 10.1016/j.bpg.2012.01.017
   De Simone P, 2012, AM J TRANSPLANT, V12, P3008, DOI 10.1111/j.1600-6143.2012.04212.x
   Di Benedetto F, 2011, TRANSPL P, V43, P1114, DOI 10.1016/j.transproceed.2011.03.017
   Doyle MBM, 2012, J AM COLL SURGEONS, V215, P19, DOI 10.1016/j.jamcollsurg.2012.02.022
   Escartin A, 2007, TRANSPL P, V39, P2308, DOI 10.1016/j.transproceed.2007.06.042
   Felga G, 2012, TRANSPL P, V44, P2459, DOI 10.1016/j.transproceed.2012.07.004
   Fischer L, 2012, AM J TRANSPLANT, V12, P1855, DOI 10.1111/j.1600-6143.2012.04049.x
   Ghanekar A, 2012, TRANSPL P, V44, P1351, DOI 10.1016/j.transproceed.2012.01.117
   Gonwa TA, 2001, LIVER TRANSPLANT, V7, pS22, DOI 10.1053/jlts.2001.28511
   Hoffmann K, 2011, CLIN TRANSPLANT, V25, pE541, DOI 10.1111/j.1399-0012.2011.01465.x
   Hojo M, 1999, NATURE, V397, P530, DOI 10.1038/17401
   Houssel P, 2013, J HEPATOL, V58, pS72, DOI 10.1016/S0168-8278(13)60163-4
   Kawahara T, 2011, J HEPATOL, V55, P1441, DOI 10.1016/j.jhep.2011.06.015
   Kiyici M, 2008, TRANSPL P, V40, P1511, DOI 10.1016/j.transproceed.2008.03.156
   Liang WH, 2012, LIVER TRANSPLANT, V18, P62, DOI 10.1002/lt.22441
   Lim KC, 2011, ANN SURG, V254, P108, DOI 10.1097/SLA.0b013e31821ad884
   Mangus RS, 2012, LIVER TRANSPLANT, V18, P786, DOI 10.1002/lt.23381
   Masetti M, 2010, AM J TRANSPLANT, V10, P2252, DOI 10.1111/j.1600-6143.2010.03128.x
   Mazzaferro V, 2011, LIVER TRANSPLANT, V17, pS44, DOI 10.1002/lt.22365
   Menon KV, 2013, ALIMENT PHARM THER, V37, P411, DOI 10.1111/apt.12185
   Miyagi S, 2012, TRANSPL P, V44, P797, DOI 10.1016/j.transproceed.2012.01.012
   Motomura T, 2013, J HEPATOL, V58, P58, DOI 10.1016/j.jhep.2012.08.017
   Neuhaus P, 2001, LIVER TRANSPLANT, V7, P473, DOI 10.1053/jlts.2001.24645
   Nocera A, 2008, TRANSPL P, V40, P1950, DOI 10.1016/j.transproceed.2008.05.005
   O'Grady JG, 2007, AM J TRANSPLANT, V7, P137, DOI 10.1111/j.1600-6143.2006.01576.x
   Ojo AO, 2003, NEW ENGL J MED, V349, P931, DOI 10.1056/NEJMoa021744
   de Urbina JO, 2011, TRANSPL P, V43, P724, DOI 10.1016/j.transproceed.2011.01.089
   Rodriguez-Peralvarez M, 2013, J HEPATOL, V59, P1193, DOI 10.1016/j.jhep.2013.07.012
   Saliba F, 2011, LIVER TRANSPLANT, V17, P905, DOI 10.1002/lt.22292
   Schleicher C, 2010, TRANSPL P, V42, P2572, DOI 10.1016/j.transproceed.2010.05.159
   Sharma P, 2012, LIVER TRANSPLANT, V18, P1456, DOI 10.1002/lt.23548
   Silva M, 2008, LIVER TRANSPLANT, V14, P1449, DOI 10.1002/lt.21576
   Soliman T, 2007, TRANSPL INT, V20, P447, DOI 10.1111/j.1432-2277.2007.00463.x
   Toso C, 2007, TRANSPLANTATION, V83, P1162, DOI 10.1097/01.tp.0000262607.95372.e0
   Toso C, 2010, HEPATOLOGY, V51, P1237, DOI 10.1002/hep.23437
   Trunecka P, 2010, AM J TRANSPLANT, V10, P2313, DOI 10.1111/j.1600-6143.2010.03255.x
   Tsochatzis E, 2013, LIVER INT, V33, P944, DOI 10.1111/liv.12144
   Tsoulfas G, 2011, J GASTROENTEROL, V46, P249, DOI 10.1007/s00535-010-0302-9
   Vakili K, 2009, LIVER TRANSPLANT, V15, P1861, DOI 10.1002/lt.21940
   Varona MA, 2009, TRANSPL P, V41, P1005, DOI 10.1016/j.transproceed.2009.02.029
   Vivarelli M, 2005, LIVER TRANSPLANT, V11, P497, DOI 10.1002/lt.20391
   Vivarelli M, 2010, TRANSPL P, V42, P2579, DOI 10.1016/j.transproceed.2010.04.045
   Vivarelli M, 2008, ANN SURG, V248, P857, DOI 10.1097/SLA.0b013e3181896278
   Vivarelli M, 2010, TRANSPLANTATION, V89, P227, DOI 10.1097/TP.0b013e3181c3c540
   Wang GY, 2011, PLOS ONE, V6, DOI 10.1371/journal.pone.0025295
   Woo HY, 2008, LIVER INT, V28, P1120, DOI 10.1111/j.1478-3231.2008.01785.x
   Wu LW, 2012, HEPATOB PANCREAT DIS, V11, P137, DOI 10.1016/S1499-3872(12)60138-6
   Yoshizumi T, 2013, HEPATOL RES, V43, P709, DOI 10.1111/hepr.12016
   Yu YD, 2012, HEPATO-GASTROENTEROL, V59, P357, DOI 10.5754/hge11472
   Zhou J, 2008, TRANSPL P, V40, P3548, DOI 10.1016/j.transproceed.2008.03.165
   Zieniewicz K, 2007, ANN TRANSPL, V12, P11
   Zimmerman MA, 2008, LIVER TRANSPLANT, V14, P633, DOI 10.1002/lt.21420
   Zimmerman MA, 2010, CLIN TRANSPLANT, V24, pE103, DOI 10.1111/j.1399-0012.2009.01179.x
NR 68
TC 106
Z9 120
U1 0
U2 6
PU WILEY
PI HOBOKEN
PA 111 RIVER ST, HOBOKEN 07030-5774, NJ USA
SN 0934-0874
EI 1432-2277
J9 TRANSPL INT
JI Transpl. Int.
PD OCT
PY 2014
VL 27
IS 10
BP 1039
EP 1049
DI 10.1111/tri.12372
PG 11
WC Surgery; Transplantation
WE Science Citation Index Expanded (SCI-EXPANDED)
SC Surgery; Transplantation
GA AQ5JX
UT WOS:000342845400013
PM 24943720
OA Bronze
DA 2022-05-02
ER

PT J
AU Govaere, O
   Komuta, M
   Berkers, J
   Spee, B
   Janssen, C
   de Luca, F
   Katoonizadeh, A
   Wouters, J
   van Kempen, LC
   Durnez, A
   Verslype, C
   De Kock, J
   Rogiers, V
   van Grunsven, LA
   Topal, B
   Pirenne, J
   Vankelecom, H
   Nevens, F
   van den Oord, J
   Pinzani, M
   Roskams, T
AF Govaere, Olivier
   Komuta, Mina
   Berkers, Johannes
   Spee, Bart
   Janssen, Carl
   de Luca, Francesca
   Katoonizadeh, Aezam
   Wouters, Jasper
   van Kempen, Leon C.
   Durnez, Anne
   Verslype, Chris
   De Kock, Joery
   Rogiers, Vera
   van Grunsven, Leo A.
   Topal, Baki
   Pirenne, Jacques
   Vankelecom, Hugo
   Nevens, Frederik
   van den Oord, Joost
   Pinzani, Massimo
   Roskams, Tania
TI Keratin 19: a key role player in the invasion of human hepatocellular
   carcinomas
SO GUT
LA English
DT Article
ID SIDE POPULATION; STEM-CELLS; CYTOKERATIN-19 EXPRESSION; CANCER; LIVER;
   CLASSIFICATION; PROGNOSIS; PROTEINS; VASP
AB Objective Keratin (K) 19, a biliary/hepatic progenitor cell (HPC) marker, is expressed in a subset of hepatocellular carcinomas (HCC) with poor prognosis. The underlying mechanisms driving this phenotype of K19-positive HCC remain elusive.
   Design Clinicopathological value of K19 was compared with EpCAM, and a-fetoprotein, in a Caucasian cohort of 242 consecutive patients (167 surgical specimens, 75 needle biopsies) with different underlying aetiologies. Using microarrays and microRNA profiling the molecular phenotype of K19-positive HCCs was identified. Clinical primary HCC samples were submitted to in vitro invasion assays and to side population analysis. HCC cell lines were transfected with synthetic siRNAs against KRT19 and submitted to invasion and cytotoxicity assays.
   Results In the cohort of surgical specimens, K19 expression showed the strongest correlation with increased tumour size (p<0.01), decreased tumour differentiation (p<0.001), metastasis (p<0.05) and microvascular invasion (p<0.001). The prognostic value of K19 was also confirmed in a set of 75 needle biopsies. Profiling showed that K19-positive HCCs highly express invasion-related/metastasis-related markers (eg, VASP, TACSTD2, LAMB1, LAMC2, PDGFRA), biliary/HPC markers (eg, CD133, GSTP1, NOTCH2, JAG1) and members of the miRNA family 200 (eg, miR-141, miR-200c). In vitro, primary human K19-positive tumour cells showed increased invasiveness, and reside in the chemoresistant side population. Functionally, K19/KRT19 knockdown results in reduced invasion, loss of invadopodia formation and decreased resistance to doxorubicin, 5-fluorouracil and sorafenib.
   Conclusions Giving the distinct invasive properties, the different molecular profile and the poor prognostic outcome, K19-positive HCCs should be considered as a seperate entity of HCCs.
C1 [Govaere, Olivier; Komuta, Mina; Berkers, Johannes; Spee, Bart; Janssen, Carl; Katoonizadeh, Aezam; Wouters, Jasper; Durnez, Anne; van den Oord, Joost; Roskams, Tania] Katholieke Univ Leuven, Dept Imaging & Pathol, Leuven, Belgium.
   [Govaere, Olivier; Komuta, Mina; Berkers, Johannes; Spee, Bart; Janssen, Carl; Katoonizadeh, Aezam; Wouters, Jasper; Durnez, Anne; Verslype, Chris; Topal, Baki; Pirenne, Jacques; Nevens, Frederik; van den Oord, Joost; Roskams, Tania] Univ Hosp Leuven, B-3000 Leuven, Belgium.
   [de Luca, Francesca] ITT, Dipartimento Oncol AUSL 4, Prato, Italy.
   [Wouters, Jasper; Vankelecom, Hugo] Katholieke Univ Leuven, Dept Dev & Regenerat, Leuven, Belgium.
   [van Kempen, Leon C.] McGill Univ, Jewish Gen Hosp, Dept Pathol, Montreal, PQ H3T 1E2, Canada.
   [Verslype, Chris; Nevens, Frederik] Katholieke Univ Leuven, Dept Hepatol, Leuven, Belgium.
   [De Kock, Joery; Rogiers, Vera] Vrije Univ Brussel, Dept In Vitro Toxicol & DermatoCosmetol IVTD FAFY, Brussels, Belgium.
   [van Grunsven, Leo A.] Vrije Univ Brussel, Dept Cell Biol, Liver Cell Biol Lab, Brussels, Belgium.
   [Topal, Baki] Katholieke Univ Leuven, Dept Abdominal Surg, Leuven, Belgium.
   [Pirenne, Jacques] Katholieke Univ Leuven, Dept Abdominal Transplant Surg, Leuven, Belgium.
   [Pinzani, Massimo] UCL, Inst Liver & Digest Hlth, Royal Free Hosp, London, England.
RP Govaere, O (corresponding author), Univ Hosp Leuven, Dept Imaging & Pathol, Minderbroedersstr 12, B-3000 Leuven, Belgium.
EM olivier.govaere@med.kuleuven.be
RI van Grunsven, Leo/E-5839-2010; van Kempen, Léon/AAX-5866-2021; De Kock,
   Joery/M-5832-2014; van Kempen, Leon/ABG-6815-2020; Topal,
   Baki/AAH-9019-2021; Govaere, Olivier/R-9372-2019; Pirenne,
   Jacques/I-3728-2018; Wouters, Jasper/AAK-8597-2020
OI van Grunsven, Leo/0000-0002-0990-7034; van Kempen,
   Léon/0000-0003-0646-0705; De Kock, Joery/0000-0002-4078-4896; Topal,
   Baki/0000-0002-2687-7535; Govaere, Olivier/0000-0002-4426-6930; Pirenne,
   Jacques/0000-0002-8147-8801; Wouters, Jasper/0000-0002-7129-2990;
   Verslype, Chris/0000-0003-3857-466X; Rogiers, Vera/0000-0003-0635-7740;
   Roskams, Tania/0000-0002-2816-1530; Vankelecom,
   Hugo/0000-0002-2251-7284; VUB, IVTD/0000-0002-5016-4789; KOMUTA,
   MINA/0000-0002-3999-1417
FU Belgian Science Policy OfficeBelgian Federal Science Policy Office
FX This study was supported by a grant of the Interuniversity Attraction
   Poles (IAP) Programme of the Belgian Science Policy Office (Phase VI and
   VII: HEPRO I and II).
CR Alison MR, 2010, J PATHOL, V222, P335, DOI 10.1002/path.2772
   BERNAL SD, 1985, CRC CR REV ONCOL-HEM, V3, P191, DOI 10.1016/S1040-8428(85)80026-3
   Borght SV, 2008, LIVER INT, V28, P1370, DOI 10.1111/j.1478-3231.2008.01889.x
   Boulter L, 2012, NAT MED, V18, P572, DOI 10.1038/nm.2667
   Chiang DY, 2008, CANCER RES, V68, P6779, DOI 10.1158/0008-5472.CAN-08-0742
   Chiba T, 2006, HEPATOLOGY, V44, P240, DOI 10.1002/hep.21227
   Dertsiz L, 2005, THORAX, V60, P576, DOI 10.1136/thx.2004.037622
   Dumble ML, 2002, CARCINOGENESIS, V23, P435, DOI 10.1093/carcin/23.3.435
   Durnez A, 2006, HISTOPATHOLOGY, V49, P138, DOI 10.1111/j.1365-2559.2006.02468.x
   Fletcher JI, 2010, NAT REV CANCER, V10, P147, DOI 10.1038/nrc2789
   Forbes SJ, 2006, HEPATOLOGY, V44, P23, DOI 10.1002/hep.21275
   Givant-Horwitz V, 2004, CANCER RES, V64, P3572, DOI 10.1158/0008-5472.CAN-03-3424
   Goodell MA, 1996, J EXP MED, V183, P1797, DOI 10.1084/jem.183.4.1797
   Haraguchi N, 2006, STEM CELLS, V24, P506, DOI 10.1634/stemcells.2005-0282
   Hoshida Y, 2009, CANCER RES, V69, P7385, DOI 10.1158/0008-5472.CAN-09-1089
   Kim H, 2011, HEPATOLOGY, V54, P1707, DOI 10.1002/hep.24559
   Komuta M, 2008, HEPATOLOGY, V47, P1544, DOI 10.1002/hep.22238
   Komuta M, 2012, HEPATOLOGY, V55, P1876, DOI 10.1002/hep.25595
   Lee JS, 2006, NAT MED, V12, P410, DOI 10.1038/nm1377
   Lee JS, 2004, HEPATOLOGY, V40, P667, DOI 10.1002/hep.20375
   Libbrecht L, 2005, LIVER INT, V25, P16, DOI 10.1111/j.1478-3231.2005.01016.x
   Lorenzini S, 2010, GUT, V59, P645, DOI 10.1136/gut.2009.182345
   Marquardt JU, 2011, HEPATOLOGY, V54, P1031, DOI 10.1002/hep.24454
   Mootha VK, 2003, NAT GENET, V34, P267, DOI 10.1038/ng1180
   Oseini AM, 2009, EXPERT OPIN THER TAR, V13, P443, DOI [10.1517/14728220902719233 , 10.1517/14728220902719233]
   Roskams T, 2006, ONCOGENE, V25, P3818, DOI 10.1038/sj.onc.1209558
   Roskams T, 2010, CLIN LIVER DIS, V14, P705, DOI 10.1016/j.cld.2010.08.003
   Subramanian A, 2005, P NATL ACAD SCI USA, V102, P15545, DOI 10.1073/pnas.0506580102
   Szklarczyk D, 2011, NUCLEIC ACIDS RES, V39, pD561, DOI 10.1093/nar/gkq973
   Tsuchiya K, 2011, ONCOLOGY-BASEL, V80, P278, DOI 10.1159/000328448
   Uenishi T, 2003, CANCER SCI, V94, P851, DOI 10.1111/j.1349-7006.2003.tb01366.x
   van Kempen LCL, 2007, EUR J CELL BIOL, V86, P65, DOI 10.1016/j.ejcb.2006.12.001
   Worth DC, 2010, J CELL BIOL, V189, P369, DOI 10.1083/jcb.200912014
   Yang XR, 2008, CLIN CANCER RES, V14, P3850, DOI 10.1158/1078-0432.CCR-07-4338
   Yoon SM, 2011, HEPATOLOGY, V53, P964, DOI 10.1002/hep.24122
   Zhuang PY, 2008, CANCER-AM CANCER SOC, V112, P2740, DOI 10.1002/cncr.23488
NR 36
TC 161
Z9 174
U1 4
U2 61
PU BMJ PUBLISHING GROUP
PI LONDON
PA BRITISH MED ASSOC HOUSE, TAVISTOCK SQUARE, LONDON WC1H 9JR, ENGLAND
SN 0017-5749
EI 1468-3288
J9 GUT
JI Gut
PD APR
PY 2014
VL 63
IS 4
BP 674
EP 685
DI 10.1136/gutjnl-2012-304351
PG 12
WC Gastroenterology & Hepatology
WE Science Citation Index Expanded (SCI-EXPANDED)
SC Gastroenterology & Hepatology
GA CB3OX
UT WOS:000349539000006
PM 23958557
OA Green Submitted, Green Published, hybrid
DA 2022-05-02
ER

PT J
AU Lim, C
   Mise, Y
   Sakamoto, Y
   Yamamoto, S
   Shindoh, J
   Ishizawa, T
   Aoki, T
   Hasegawa, K
   Sugawara, Y
   Makuuchi, M
   Kokudo, N
AF Lim, Chetana
   Mise, Yoshihiro
   Sakamoto, Yoshihiro
   Yamamoto, Satoshi
   Shindoh, Junichi
   Ishizawa, Takeaki
   Aoki, Taku
   Hasegawa, Kiyoshi
   Sugawara, Yasuhiko
   Makuuchi, Masatoshi
   Kokudo, Norihiro
TI Above 5 cm, Size Does Not Matter Anymore in Patients with Hepatocellular
   Carcinoma
SO WORLD JOURNAL OF SURGERY
LA English
DT Article
ID LIVER-TRANSPLANTATION; SURGICAL-TREATMENT; HEPATIC RESECTION; VASCULAR
   INVASION; RISK-FACTORS; MANAGEMENT; LARGER; HEPATECTOMY; EXPERIENCE;
   RECURRENCE
AB Solitary hepatocellular carcinoma (HCC) is a good candidate for surgical resection. However, the significance of the size of the tumor in solitary HCC remains unclear.
   The aim of this study was to evaluate the impact of tumor size on overall and recurrence-free survival of patients with solitary HCC.
   We retrospectively reviewed 616 patients with histologically confirmed solitary HCC who underwent curative surgical resection between 1994 and 2010. The characteristics and prognosis of patients with HCC were analyzed stratified by tumor size.
   A total of 403 patients (65 %) had tumors < 5 cm, 172 (28 %) had tumors between 5 and 10 cm, and 41 (7 %) had tumors > 10 cm. The incidence of microvascular invasion, satellite nodules, and advanced tumor grade significantly increased with tumor size. The 5-year overall and recurrence-free survival rates of HCC < 5 cm were 69.6 % and 32 %, respectively, which were significantly better than those of HCC between 5 and 10 cm (58 % and 26 %, respectively) and HCC > 10 cm (53 % and 24 %, respectively). On multivariate analysis, cirrhosis (p = 0.0307), Child-Pugh B (p = 0.0159), indocyanine green retention rate at 15 min > 10 % (p = 0.0071), microvascular invasion (p < 0.0001), and satellite nodules (p = 0.0009) were independent predictors of poor survival, whereas tumor size > 5 cm was not.
   Although recurrence rates are high, surgical resection for solitary HCC offers good overall survival. Tumor size was not a prognostic factor. Solitary large HCC > 10 cm would be a good candidate for hepatectomy as well as solitary HCC between 5 and 10 cm.
C1 [Lim, Chetana; Mise, Yoshihiro; Sakamoto, Yoshihiro; Yamamoto, Satoshi; Shindoh, Junichi; Ishizawa, Takeaki; Aoki, Taku; Hasegawa, Kiyoshi; Sugawara, Yasuhiko; Kokudo, Norihiro] Univ Tokyo, Hepatobiliary Pancreat Surg Div, Artificial Organ & Transplantat Div, Grad Sch Med,Dept Surg,Bunkyo Ku, Tokyo 1138655, Japan.
   [Lim, Chetana] Henri Mondor Hosp, Dept Hepatobiliary Pancreat Surg & Liver Transpla, Creteil, France.
   [Makuuchi, Masatoshi] Japanese Red Cross Med Ctr, Div Hepatobiliary Pancreat Surg, Tokyo, Japan.
RP Kokudo, N (corresponding author), Univ Tokyo, Hepatobiliary Pancreat Surg Div, Artificial Organ & Transplantat Div, Grad Sch Med,Dept Surg,Bunkyo Ku, Hongo 7-3-1, Tokyo 1138655, Japan.
EM chetana.lim@gmail.com; KOKUDO-2SU@h.u-tokyo.ac.jp
CR American Joint Committee on Cancer (AJCC), 2009, CANC STAGING MANUAL
   Aoki T, 2004, ARCH SURG-CHICAGO, V139, P766, DOI 10.1001/archsurg.139.7.766
   Ariizumi S, 2013, J SURG ONCOL, V107, P408, DOI 10.1002/jso.23226
   Bruix J, 2005, HEPATOLOGY, V42, P1208, DOI 10.1002/hep.20933
   Chen XP, 2004, BRIT J SURG, V91, P322, DOI 10.1002/bjs.4413
   European Assoc Study Liver, 2012, EUR J CANCER, V48, P599, DOI 10.1016/j.ejca.2011.12.021
   Imamura H, 1999, HEPATOLOGY, V29, P1099, DOI 10.1002/hep.510290415
   Imamura H, 2003, J HEPATOL, V38, P200, DOI 10.1016/S0168-8278(02)00360-4
   Jonas S, 2001, HEPATOLOGY, V33, P1080, DOI 10.1053/jhep.2001.23561
   Lee NH, 1998, BRIT J SURG, V85, P1654
   Lee SG, 2007, BRIT J SURG, V94, P320, DOI 10.1002/bjs.5622
   Liau KH, 2005, CANCER-AM CANCER SOC, V104, P1948, DOI 10.1002/cncr.21415
   Liu CL, 2001, J CLIN ONCOL, V19, P3725, DOI 10.1200/JCO.2001.19.17.3725
   Liver Cancer Study Group of Japan, 2008, GEN RUL CLIN PATH ST
   MAKUUCHI M, 1993, SEMIN SURG ONCOL, V9, P298, DOI 10.1002/ssu.2980090404
   MAKUUCHI M, 1985, SURG GYNECOL OBSTET, V161, P346
   Mazzaferro V, 1996, NEW ENGL J MED, V334, P693, DOI 10.1056/NEJM199603143341104
   Mok KT, 2003, J AM COLL SURGEONS, V197, P730, DOI 10.1016/j.jamcollsurg.2003.07.013
   Nagano Y, 2005, WORLD J SURG, V29, P66, DOI 10.1007/s00268-004-7509-y
   Pawlik TM, 2005, LIVER TRANSPLANT, V11, P1086, DOI 10.1002/lt.20472
   Rahbari NN, 2011, ANN SURG, V253, P453, DOI 10.1097/SLA.0b013e31820d944f
   Shah SA, 2007, J GASTROINTEST SURG, V11, P589, DOI 10.1007/s11605-007-0154-7
   Shimada K, 2008, LANGENBECK ARCH SURG, V393, P521, DOI 10.1007/s00423-007-0264-4
   Shindoh J, 2013, ANN SURG ONCOL, V20, P1223, DOI 10.1245/s10434-012-2739-y
   Shindoh J, 2013, HPB, V15, P31, DOI 10.1111/j.1477-2574.2012.00552.x
   Strasberg SM, 2013, ANN SURG, V257, P377, DOI 10.1097/SLA.0b013e31825a01f6
   TAKAYAMA T, 1991, SURGERY, V109, P226
   Tsai TJ, 2000, SURGERY, V127, P603, DOI 10.1067/msy.2000.105498
   Vauthey JN, 2002, J CLIN ONCOL, V20, P1527, DOI 10.1200/JCO.20.6.1527
   Wang Y, 2013, ANN SURG ONCOL, V20, P914, DOI 10.1245/s10434-012-2646-2
   Yeh CN, 2003, ANN SURG ONCOL, V10, P1070, DOI 10.1245/ASO.2003.03.072
NR 31
TC 44
Z9 54
U1 0
U2 8
PU SPRINGER
PI NEW YORK
PA ONE NEW YORK PLAZA, SUITE 4600, NEW YORK, NY, UNITED STATES
SN 0364-2313
EI 1432-2323
J9 WORLD J SURG
JI World J.Surg.
PD NOV
PY 2014
VL 38
IS 11
BP 2910
EP 2918
DI 10.1007/s00268-014-2704-y
PG 9
WC Surgery
WE Science Citation Index Expanded (SCI-EXPANDED)
SC Surgery
GA AQ8CB
UT WOS:000343048900025
PM 25099682
DA 2022-05-02
ER

PT J
AU Kowshile, J
   Baba, AB
   Giri, H
   Reddy, GD
   Dixit, M
   Nagini, S
AF Kowshile, J.
   Baba, Abdul Basit
   Giri, Hemant
   Reddy, G. Deepak
   Dixit, Madhulika
   Nagini, Siddavaram
TI Astaxanthin Inhibits JAK/STAT-3 Signaling to Abrogate Cell
   Proliferation, Invasion and Angiogenesis in a Hamster Model of Oral
   Cancer
SO PLOS ONE
LA English
DT Article
ID NF-KAPPA-B; INDUCE INTRINSIC APOPTOSIS; IN-VITRO;
   HEPATOCELLULAR-CARCINOMA; WNT/BETA-CATENIN; STAT3 ACTIVATION;
   ANIMAL-MODEL; PATHWAY; TRANSCRIPTION; CAROTENOIDS
AB Identifying agents that inhibit STAT-3, a cytosolic transcription factor involved in the activation of various genes implicated in tumour progression is a promising strategy for cancer chemoprevention. In the present study, we investigated the effect of dietary astaxanthin on JAK-2/STAT-3 signaling in the 7,12-dimethylbenz[a]anthracene (DMBA)-induced hamster buccal pouch (HBP) carcinogenesis model by examining the mRNA and protein expression of JAK/STAT-3 and its target genes. Quantitative RT-PCR, immunoblotting and immunohistochemical analyses revealed that astaxanthin supplementation inhibits key events in JAK/STAT signaling especially STAT-3 phosphorylation and subsequent nuclear translocation of STAT-3. Furthermore, astaxanthin downregulated the expression of STAT-3 target genes involved in cell proliferation, invasion and angiogenesis, and reduced microvascular density, thereby preventing tumour progression. Molecular docking analysis confirmed inhibitory effects of astaxanthin on STAT signaling and angiogenesis. Cell culture experiments with the endothelial cell line ECV304 substantiated the role of astaxanthin in suppressing angiogenesis. Taken together, our data provide substantial evidence that dietary astaxanthin prevents the development and progression of HBP carcinomas through the inhibition of JAK-2/STAT-3 signaling and its downstream events. Thus, astaxanthin that functions as a potent inhibitor of tumour development and progression by targeting JAK/STAT signaling may be an ideal candidate for cancer chemoprevention.
C1 [Kowshile, J.; Baba, Abdul Basit; Nagini, Siddavaram] Annamalai Univ, Fac Sci, Dept Biochem & Biotechnol, Annamalainagar 608002, Tamil Nadu, India.
   [Giri, Hemant; Dixit, Madhulika] Indian Inst Technol, Dept Biotechnol, Lab Vasc Biol, Chennai 600036, Tamil Nadu, India.
   [Reddy, G. Deepak] Vishnu Inst Pharmaceut Educ & Res, Med Chem Res Div, Narsapur, India.
RP Nagini, S (corresponding author), Annamalai Univ, Fac Sci, Dept Biochem & Biotechnol, Annamalainagar 608002, Tamil Nadu, India.
EM s_nagini@yahoo.com
RI Giri, Hemant/Y-8093-2019
OI Gade, Deepak Reddy/0000-0003-2999-0151
FU Department of Biotechnology, New Delhi, IndiaDepartment of Biotechnology
   (DBT) India
FX This work was supported by a grant from the Department of Biotechnology,
   New Delhi, India under the 7th FP of the Indo-EU Joint Collaborative
   Project on 'FUNCFOOD'. The funders had no role in study design, data
   collection and analysis, decision to publish, or preparation of the
   manuscript.
CR AHMED SA, 1994, J IMMUNOL METHODS, V170, P211, DOI 10.1016/0022-1759(94)90396-4
   Anitha P, 2013, EUR J NUTR, V52, P75, DOI 10.1007/s00394-011-0288-y
   Aparicio-Siegmund S, 2014, ONCOTARGET, V5, P2131, DOI 10.18632/oncotarget.1852
   Ben-Yosef Y, 2002, CIRC RES, V90, P784, DOI 10.1161/01.RES.0000015588.70132.DC
   Bhatia D, 2013, EVID-BASED COMPL ALT, V2013, DOI 10.1155/2013/371813
   Bournazou Eirini, 2013, JAKSTAT, V2, pe23828, DOI 10.4161/jkst.23828
   CHOMCZYNSKI P, 1987, ANAL BIOCHEM, V162, P156, DOI 10.1016/0003-2697(87)90021-2
   Cmielova J, 2011, J CELL BIOCHEM, V112, P3502, DOI 10.1002/jcb.23296
   Darnell JE, 2005, NAT MED, V11, P595, DOI 10.1038/nm0605-595
   Darnell JE, 2002, NAT REV CANCER, V2, P740, DOI 10.1038/nrc906
   Denley SM, 2013, J GASTROINTEST SURG, V17, P887, DOI 10.1007/s11605-013-2168-7
   Gurbuz V, 2014, ONCOL LETT, V7, P755, DOI 10.3892/ol.2014.1795
   Hughes SE, 1996, EXP CELL RES, V225, P171, DOI 10.1006/excr.1996.0168
   Izumi-Nagai K, 2008, INVEST OPHTH VIS SCI, V49, P1679, DOI 10.1167/iovs.07-1426
   Jeon KS, 2005, BIOCHEM BIOPH RES CO, V330, P1268, DOI 10.1016/j.bbrc.2005.03.109
   Kavitha K, 2013, BBA-GEN SUBJECTS, V1830, P4433, DOI 10.1016/j.bbagen.2013.05.032
   Kumar GH, 2010, INVEST NEW DRUG, V28, P392, DOI 10.1007/s10637-009-9263-3
   Lamy S, 2012, EXP CELL RES, V318, P1586, DOI 10.1016/j.yexcr.2012.04.004
   Legrand-Poels S, 2000, BIOCHEM J, V349, P765, DOI 10.1042/bj3490765
   Liang CC, 2007, NAT PROTOC, V2, P329, DOI 10.1038/nprot.2007.30
   Maoka T, 2012, MAR DRUGS, V10, P1391, DOI 10.3390/md10061391
   Matsui F, 2012, J SURG RES, V178, P339, DOI 10.1016/j.jss.2012.06.050
   Musgrove EA, 2011, NAT REV CANCER, V11, P558, DOI 10.1038/nrc3090
   Nagendraprabhu P, 2011, INVEST NEW DRUG, V29, P207, DOI 10.1007/s10637-009-9342-5
   Prabhu PN, 2009, FUND CLIN PHARMACOL, V23, P225, DOI 10.1111/j.1472-8206.2009.00669.x
   Pugh CW, 2003, NAT MED, V9, P677, DOI 10.1038/nm0603-677
   Rajendran P, 2012, CANCER PREV RES, V5, P631, DOI 10.1158/1940-6207.CAPR-11-0420
   Samsonov A, 2013, PLOS ONE, V8, DOI 10.1371/journal.pone.0068391
   Senggunprai L, 2014, PHYTOTHER RES, V28, P841, DOI 10.1002/ptr.5061
   Shklar G, 1999, J DENT RES, V78, P1768
   Siddavaram N, 2012, CELL ONCOL, V35, P385, DOI 10.1007/s13402-012-0099-z
   Silver-Morse L., 2013, JAK STAT, V2, DOI DOI 10.4161/JKST.26090
   Song XD, 2011, BIOL PHARM BULL, V34, P839, DOI 10.1248/bpb.34.839
   Subramaniam A, 2013, BBA-REV CANCER, V1835, P46, DOI 10.1016/j.bbcan.2012.10.002
   TAKAHASHI K, 1990, IN VITRO CELL DEV B, V26, P265
   Tanaka T, 2012, MOLECULES, V17, P3202, DOI 10.3390/molecules17033202
   Thiyagarajan P, 2012, FOOD CHEM TOXICOL, V50, P867, DOI 10.1016/j.fct.2011.12.019
   Trecul A, 2012, GENES NUTR, V7, P111, DOI 10.1007/s12263-012-0281-y
   Tu YY, 2011, MED ONCOL, V28, P15, DOI 10.1007/s12032-010-9435-1
   Wang D, 2012, PLOS ONE, V7, DOI 10.1371/journal.pone.0050508
   Wang MR, 2013, FOOD CHEM TOXICOL, V56, P450, DOI 10.1016/j.fct.2013.03.004
   Wang XC, 2012, INT J ONCOL, V41, P1181, DOI 10.3892/ijo.2012.1568
   Wei DY, 2003, ONCOGENE, V22, P319, DOI 10.1038/sj.onc.1206122
   Yan S, 2013, ONCOTARGET, V4, P433, DOI 10.18632/oncotarget.930
   Yang CL, 2012, PLOS ONE, V7, DOI 10.1371/journal.pone.0037960
   You ZB, 2012, CLIN TRANSL ONCOL, V14, P143, DOI 10.1007/s12094-012-0774-6
   Zgheib A, 2013, J BIOL CHEM, V288, P13378, DOI 10.1074/jbc.M113.456533
   Zhang J, 2014, FOOD FUNCT, V5, P413, DOI 10.1039/c3fo60607d
   Zhang X, 2011, ARCH BIOCHEM BIOPHYS, V512, P96, DOI 10.1016/j.abb.2011.05.004
NR 49
TC 82
Z9 89
U1 7
U2 34
PU PUBLIC LIBRARY SCIENCE
PI SAN FRANCISCO
PA 1160 BATTERY STREET, STE 100, SAN FRANCISCO, CA 94111 USA
SN 1932-6203
J9 PLOS ONE
JI PLoS One
PD OCT 8
PY 2014
VL 9
IS 10
AR e109114
DI 10.1371/journal.pone.0109114
PG 14
WC Multidisciplinary Sciences
WE Science Citation Index Expanded (SCI-EXPANDED)
SC Science & Technology - Other Topics
GA AT8TE
UT WOS:000345204000038
PM 25296162
OA Green Submitted, gold, Green Published
DA 2022-05-02
ER

PT J
AU Allard, MA
   Cunha, AS
   Ruiz, A
   Vibert, E
   Sebagh, M
   Castaing, D
   Adam, R
AF Allard, Marc-Antoine
   Cunha, Antonio Sa
   Ruiz, Aldrick
   Vibert, Eric
   Sebagh, Mylene
   Castaing, Denis
   Adam, Rene
TI The Postresection Alpha-Fetoprotein in Cirrhotic Patients with
   Hepatocellular Carcinoma. An Independent Predictor of Outcome
SO JOURNAL OF GASTROINTESTINAL SURGERY
LA English
DT Article
DE Postresection alpha-fetoprotein; Hepatocellular carcinoma; Cirrhosis;
   Milan criteria; Liver transplantation
ID LIVER-TRANSPLANTATION; RESECTION; RECURRENCE; SURVIVAL; HEPATECTOMY;
   MANAGEMENT; MORTALITY; LEVEL
AB The postresection alpha-fetoprotein (AFP) in cirrhotic patients with hepatocellular carcinoma (HCC) may predict overall survival (OS) and recurrence beyond Milan criteria (MC) among the subgroup of initially transplantable patients.
   All patients with cirrhosis resected for HCC between January 1990 and December 2010 in a single institution and presenting a serum AFP value > 15 ng/ml at diagnosis were included. The postresection AFP was analyzed as a dichotomized variable: normalization (norm + group) or not (norm - group) within the 90-day postresection period.
   Among 271 resected patients, 141 patients (52 %) had a level of serum AFP a parts per thousand yenaEuro parts per thousand 15 ng/ml at diagnosis. Five-year OS and median survival were 42 % and 52 months in group norm + versus 20 % and 23 months in the group norm - (P = 0.009). On multivariate analysis, the absence of AFP normalization was an independent factor of poor OS as well as microvascular invasion, and satellites nodules. Among theoretically transplantable patients, independent predictors of recurrence beyond MC were the absence of AFP normalization (risk ratio (RR) 5.02 [1.53-16.34]) and microvascular invasion (RR 4.76 [1.42-15.34]).
   The postresection AFP has an independent prognostic value. Transplantable patients resected for HCC without 90-day AFP normalization should be discussed for early liver transplantation.
C1 [Allard, Marc-Antoine; Cunha, Antonio Sa; Ruiz, Aldrick; Vibert, Eric; Sebagh, Mylene; Castaing, Denis; Adam, Rene] Hop Paul Brousse, AP HP, Ctr Hepato Biliaire, F-94800 Villejuif, France.
   [Cunha, Antonio Sa; Vibert, Eric; Castaing, Denis] INSERM, Unite 785, F-94800 Villejuif, France.
   [Adam, Rene] INSERM, Unite 776, F-94800 Villejuif, France.
   [Allard, Marc-Antoine; Cunha, Antonio Sa; Ruiz, Aldrick; Vibert, Eric; Sebagh, Mylene; Castaing, Denis; Adam, Rene] Univ Paris 11, F-94800 Villejuif, France.
   [Sebagh, Mylene] Hop Kremlin Bicetre, AP HP, Dept Pathol, Le Kremlin Bicetre, France.
RP Cunha, AS (corresponding author), Hop Paul Brousse, AP HP, Ctr Hepato Biliaire, 14 Ave Paul Vaillant Couturier, F-94800 Villejuif, France.
EM antonio.sacunha@pbr.aphp.fr
RI cunha, antonio sa/B-5781-2012; VIBERT, Eric/T-7746-2018; SEBAGH,
   Mylène/T-7464-2018
OI cunha, antonio sa/0000-0003-4015-5368; Ruiz, Aldrick/0000-0002-9114-4311
CR ABELEV GI, 1963, TRANSPLANTATION, V1, P174, DOI 10.1097/00007890-196301020-00004
   Altekruse SF, 2009, J CLIN ONCOL, V27, P1485, DOI 10.1200/JCO.2008.20.7753
   BISMUTH H, 1986, WORLD J SURG, V10, P311, DOI 10.1007/BF01658152
   Bruix J, 2001, J HEPATOL, V35, P421, DOI 10.1016/S0168-8278(01)00130-1
   Chan SL, 2009, J CLIN ONCOL, V27, P446, DOI 10.1200/JCO.2008.18.8151
   Cherqui D, 2009, ANN SURG, V250, P738, DOI 10.1097/SLA.0b013e3181bd582b
   Choti MA, 2009, J GASTROINTEST SURG, V13, P1021, DOI 10.1007/s11605-009-0868-9
   Cormier JN, 2006, J GASTROINTEST SURG, V10, P761, DOI 10.1016/j.gassur.2005.10.006
   Del Gaudio M, 2008, AM J TRANSPLANT, V8, P1177, DOI 10.1111/j.1600-6143.2008.02229.x
   Duvoux C, 2012, GASTROENTEROLOGY
   Fuks D, 2012, HEPATOLOGY, V55, P132, DOI 10.1002/hep.24680
   Ishizawa T, 2008, GASTROENTEROLOGY, V134, P1908, DOI 10.1053/j.gastro.2008.02.091
   Johnson P J, 2001, Clin Liver Dis, V5, P145, DOI 10.1016/S1089-3261(05)70158-6
   Lee YH, 2013, J GASTROINTEST SURG, V17, P730, DOI 10.1007/s11605-012-2081-5
   Mailey B, 2011, ARCH SURG-CHICAGO, V146, P26, DOI 10.1001/archsurg.2010.295
   Majno PE, 2000, HEPATOLOGY, V31, P899, DOI 10.1053/he.2000.5763
   Majno PE, 1997, ANN SURG, V226, P688, DOI 10.1097/00000658-199712000-00006
   Marrero JA, 2009, GASTROENTEROLOGY, V137, P110, DOI 10.1053/j.gastro.2009.04.005
   Mazzaferro V, 1996, NEW ENGL J MED, V334, P693, DOI 10.1056/NEJM199603143341104
   Nanashima A, 2011, DIGEST DIS SCI, V56, P3086, DOI 10.1007/s10620-011-1796-6
   Ng KK, 2008, ARCH SURG-CHICAGO, V143, P68, DOI 10.1001/archsurg.2007.15
   Nobuoka D, 2010, ONCOL REP, V24, P521, DOI 10.3892/or_00000888
   Peng SY, 2004, INT J CANCER, V112, P44, DOI 10.1002/ijc.20279
   Poon RTP, 2000, ANN SURG, V232, P10, DOI 10.1097/00000658-200007000-00003
   Rahman A, 2012, J GASTROINTEST SURG, V16, P1897, DOI 10.1007/s11605-012-1973-8
   Riaz A, 2009, J CLIN ONCOL, V27, P5734, DOI 10.1200/JCO.2009.23.1282
   Sakon M, 2002, ARCH SURG-CHICAGO, V137, P94, DOI 10.1001/archsurg.137.1.94
   Santambrogio R, 2012, ANN SURG ONCOL, V19, P426, DOI 10.1245/s10434-011-1845-6
   SEPPALA M, 1972, AM J OBSTET GYNECOL, V112, P208, DOI 10.1016/0002-9378(72)90117-2
   Shim JH, 2012, ANN SURG
   Sumie S, 2008, ANN SURG ONCOL, V15, P1375, DOI 10.1245/s10434-008-9846-9
   Tincani G, 2011, AM J TRANSPLANT, V11, P759, DOI 10.1111/j.1600-6143.2011.03477.x
   Toyoda H, 2008, J HEPATOL, V49, P223, DOI 10.1016/j.jhep.2008.04.013
   Vauthey JN, 2004, ANN SURG, V239, P722, DOI 10.1097/01.sla.0000124385.83887.d5
   Vauthey JN, 2006, J CLIN ONCOL, V24, P2065, DOI 10.1200/JCO.2005.05.3074
   Vibert E, 2010, AM J TRANSPLANT, V10, P129, DOI 10.1111/j.1600-6143.2009.02750.x
   Yamamoto K, 2009, ANN SURG ONCOL, V16, P2795, DOI 10.1245/s10434-009-0618-y
   Zimmerman MA, 2008, ARCH SURG-CHICAGO, V143, P182, DOI 10.1001/archsurg.2007.39
NR 38
TC 8
Z9 10
U1 0
U2 1
PU SPRINGER
PI NEW YORK
PA ONE NEW YORK PLAZA, SUITE 4600, NEW YORK, NY, UNITED STATES
SN 1091-255X
EI 1873-4626
J9 J GASTROINTEST SURG
JI J. Gastrointest. Surg.
PD APR
PY 2014
VL 18
IS 4
BP 701
EP 708
DI 10.1007/s11605-013-2433-9
PG 8
WC Gastroenterology & Hepatology; Surgery
WE Science Citation Index Expanded (SCI-EXPANDED)
SC Gastroenterology & Hepatology; Surgery
GA AD3GF
UT WOS:000333125600008
PM 24402605
DA 2022-05-02
ER

PT J
AU Kim, YK
   Kim, SH
   Lee, SD
   Lee, SA
   Park, SJ
AF Kim, Young-Kyu
   Kim, Seong Hoon
   Lee, Seung-Duk
   Lee, Soon-ae
   Park, Sang-Jae
TI Pretransplant absolute monocyte count in peripheral blood predicts
   posttransplant tumor prognosis in patients undergoing liver
   transplantation for hepatocellular carcinoma
SO HEPATOBILIARY & PANCREATIC DISEASES INTERNATIONAL
LA English
DT Article
DE liver transplantation; hepatocellular carcinoma; recurrence; survival;
   monocyte count
ID C-REACTIVE PROTEIN; ACTIVATED MONOCYTES; PROMOTE EXPANSION; VASCULAR
   INVASION; METASTASIS; LYMPHOCYTE; CANDIDATES; SELECTION; CIRRHOSIS;
   IMPACT
AB BACKGROUND: Preoperative absolute monocyte count in peripheral blood (AMCPB) is closely associated with prognoses in not only various malignancies but also hepatocellular carcinoma (HCC). The purpose of this study was to evaluate whether pretransplant AMCPB predicts posttransplant outcomes in patients with HCC undergoing liver transplantation (LT).
   METHOD: We retrospectively analyzed relationships between clinicopathologic factors involving pretransplant AMCPB and tumor recurrence or survival in 256 patients who had undergone LT for HCC between January 2005 and April 2012.
   RESULTS: ROC curve analysis showed that AMCPB >200/mm(3) was a risk factor for tumor recurrence; 43 patients showed higher AMCPB (>200/mm3), whereas 213 showed lower AMCPB (<= 200/mm(3)) at the time of LT. On multivariate analysis, pretransplant high AMCPB, positive findings in pretransplant F-18-FDG PET/CT, pathological maximal tumor size >5 cm, intrahepatic metastasis, moderately or poorly differentiated tumor and microvascular invasion were independent factors affecting recurrence-free survival. When we performed subgroup analysis based on the Milan criteria, high AMCPB was an independent factor for predicting HCC recurrence in patients with tumor beyond the Milan criteria (P=0.004), and not for patients within the criteria.
   CONCLUSION: This study demonstrated that pretransplant AMCPB could predict tumor recurrence after LT for HCC, especially in patients with tumor beyond the Milan criteria.
C1 [Kim, Young-Kyu; Kim, Seong Hoon; Lee, Seung-Duk; Lee, Soon-ae; Park, Sang-Jae] Natl Canc Ctr, Ctr Liver Canc, Goyang Si 410769, Gyeonggi Do, South Korea.
   [Kim, Young-Kyu] Kangwon Natl Univ, Coll Med, Dept Surg, Chuncheon Si 200701, Gangwon Do, South Korea.
RP Kim, SH (corresponding author), Natl Canc Ctr, Ctr Liver Canc, 323 Ilsan Ro, Goyang Si 410769, Gyeonggi Do, South Korea.
EM kshlj@hanmail.net
CR An HJ, 2012, LIVER TRANSPLANT, V18, P1406, DOI 10.1002/lt.23512
   BRUCKNER HW, 1982, JAMA-J AM MED ASSOC, V247, P1004, DOI 10.1001/jama.247.7.1004
   ELIAS EG, 1986, AM J SURG, V152, P487
   Esnaola NF, 2002, J GASTROINTEST SURG, V6, P224, DOI 10.1016/S1091-255X(01)00015-4
   Halazun KJ, 2009, ANN SURG, V250, P141, DOI 10.1097/SLA.0b013e3181a77e59
   Hashimoto K, 2005, CANCER-AM CANCER SOC, V103, P1856, DOI 10.1002/cncr.20976
   Iwashita Y, 2003, CANCER IMMUNOL IMMUN, V52, P155, DOI 10.1007/s00262-002-0360-9
   Jonas S, 2001, HEPATOLOGY, V33, P1080, DOI 10.1053/jhep.2001.23561
   Kornberg A, 2009, AM J TRANSPLANT, V9, P592, DOI 10.1111/j.1600-6143.2008.02516.x
   Kuang DM, 2010, J IMMUNOL, V185, P1544, DOI 10.4049/jimmunol.0904094
   Kuang DM, 2010, HEPATOLOGY, V51, P154, DOI 10.1002/hep.23291
   Lee JY, 2009, CHICAGO REV, V54, P50
   Lee SD, 2013, TRANSPL INT, V26, P50, DOI 10.1111/j.1432-2277.2012.01572.x
   Mazzaferro V, 1996, NEW ENGL J MED, V334, P693, DOI 10.1056/NEJM199603143341104
   Morimoto O, 2003, J HEPATOL, V39, P215, DOI 10.1016/S0168-8278(03)00233-2
   Nagaoka S, 2007, LIVER INT, V27, P1091, DOI 10.1111/j.1478-3231.2007.01550.x
   Pawlik TM, 2005, LIVER TRANSPLANT, V11, P1086, DOI 10.1002/lt.20472
   Pollard JW, 2004, NAT REV CANCER, V4, P71, DOI 10.1038/nrc1256
   Sasaki A, 2007, J GASTROINTEST SURG, V11, P596, DOI 10.1007/s11605-007-0140-0
   Sasaki A, 2006, SURGERY, V139, P755, DOI 10.1016/j.surg.2005.10.009
   Schwartz ME, 2008, EJSO-EUR J SURG ONC, V34, P256, DOI 10.1016/j.ejso.2007.07.208
   Yang SH, 2006, LIVER TRANSPLANT, V12, P1655, DOI 10.1002/lt.20861
NR 22
TC 8
Z9 8
U1 0
U2 7
PU ZHEJIANG UNIV SCH MEDICINE
PI HANGZHOU
PA FIRST AFFILIATED HOSPITAL, 79 QINGCHUN ROAD, HANGZHOU, 310003, PEOPLES R
   CHINA
SN 1499-3872
J9 HEPATOB PANCREAT DIS
JI Hepatob. Pancreatic. Dis. Int.
PD JUN
PY 2014
VL 13
IS 3
BP 250
EP 258
DI 10.1016/S1499-3872(14)60251-4
PG 9
WC Gastroenterology & Hepatology
WE Science Citation Index Expanded (SCI-EXPANDED)
SC Gastroenterology & Hepatology
GA AI5ZB
UT WOS:000336948400003
PM 24919607
DA 2022-05-02
ER

PT J
AU Shirabe, K
   Toshima, T
   Kimura, K
   Yamashita, Y
   Ikeda, T
   Ikegami, T
   Yoshizumi, T
   Abe, K
   Aishima, S
   Maehara, Y
AF Shirabe, Ken
   Toshima, Takeo
   Kimura, Koichi
   Yamashita, Yoichi
   Ikeda, Tetsuo
   Ikegami, Toru
   Yoshizumi, Tomoharu
   Abe, Koichiro
   Aishima, Shinichi
   Maehara, Yoshihiko
TI New scoring system for prediction of microvascular invasion in patients
   with hepatocellular carcinoma
SO LIVER INTERNATIONAL
LA English
DT Article
DE hepatocellular carcinoma; microvascular invasion; prediction; scoring
   system
ID POSITRON-EMISSION-TOMOGRAPHY; GAMMA-CARBOXY PROTHROMBIN; PORTAL VENOUS
   INVASION; LIVER-TRANSPLANTATION; GROSS CLASSIFICATION; RESECTION;
   SURVIVAL
AB Background & Aims: The microvascular invasion of cancer cells (mvi) is a good prognostic factor after hepatic resection (HR) and liver transplantation for hepatocellular carcinoma (HCC). This study aimed to predict mvi in patients with HCC. Methods: We studied 63 hepatectomized patients with HCC who had HCC without any extrahepatic metastases and vascular invasion, which were detected during preoperative evaluation. The preoperative clinicopathological data of these patients were analysed to predict presence of mvi. A scoring system was designed using significant risk factors. This system was applied to another series of 34 patients with HCC who underwent HR, and was evaluated for validation. Results: Tumour size, serum des-gamma-carboxy prothrombin (DCP) levels and the maximum standardized uptake value (SUVmax) on 2-[18F]-fluoro-2-deoxy-D-glucose positron emission tomography were independent clinical predictors for mvi after multivariate analyses. Tumour size, serum DCP levels, and values of SUVmax were used to plot a receiver operating characteristic curve for predicting mvi. Areas under the curve of tumour size, serum DCP levels and SUV max values, were 0.8652, 0.8027 and 0.7848 respectively. Maximal sensitivity and specificity were obtained when the tumour size was 3.6 cm, SUVmax was 4.2, and the serum DCP level was 101 mAU/ml. A scoring system was designed using these three variables. The sensitivity and specificity of our scoring system were 100% and 90.9%, respectively, in the validation test. Conclusion: Our scoring system for mvi, consisting of tumour size, serum DCP levels, and SUV max, provides a precise prediction of mvi.
C1 [Shirabe, Ken; Toshima, Takeo; Kimura, Koichi; Yamashita, Yoichi; Ikeda, Tetsuo; Ikegami, Toru; Yoshizumi, Tomoharu; Maehara, Yoshihiko] Kyushu Univ, Grad Sch Med Sci, Dept Surg & Sci, Fukuoka 8128582, Japan.
   [Abe, Koichiro; Aishima, Shinichi] Kyushu Univ, Grad Sch Med Sci, Fukuoka 8128582, Japan.
RP Shirabe, K (corresponding author), Kyushu Univ, Grad Sch Med Sci, Dept Surg & Sci, Higashi Ku, 3-1-1 Maidashi, Fukuoka 8128582, Japan.
EM kshirabe@surg2.med.kyushu-u.ac.jp
OI Kimura, Koichi/0000-0003-4116-4135
FU Mitsui Life Social Welfare Foundation
FX Financial support: This research was supported in part by Mitsui Life
   Social Welfare Foundation.
CR Adachi E, 1996, CANCER, V77, P2022, DOI 10.1002/(SICI)1097-0142(19960515)77:10<2022::AID-CNCR9>3.0.CO;2-S
   Cabibbo G, 2009, WORLD J HEPATOL, V1, P62, DOI 10.4254/wjh.v1.i1.62
   Chandarana H, 2011, AM J ROENTGENOL, V196, P1083, DOI 10.2214/AJR.10.4720
   Cheung TT, 2011, LIVER TRANSPLANT, V17, P1218, DOI 10.1002/lt.22362
   Fujiki M, 2009, AM J TRANSPLANT, V9, P2362, DOI 10.1111/j.1600-6143.2009.02783.x
   Gouw ASH, 2011, LIVER TRANSPLANT, V17, pS72, DOI 10.1002/lt.22368
   Hu Z, 2013, PLOS ONE, V8
   Hui AM, 2000, J HEPATOL, V33, P975, DOI 10.1016/S0168-8278(00)80131-2
   Ijichi H, 2013, HEPATOL RES, V43, P481, DOI 10.1111/j.1872-034X.2012.01107.x
   Ikai I, 2004, CANCER-AM CANCER SOC, V101, P796, DOI 10.1002/cncr.20426
   Inagaki Y, 2011, LIVER INT, V31, P22, DOI 10.1111/j.1478-3231.2010.02348.x
   Khan MA, 2000, J HEPATOL, V32, P792, DOI 10.1016/S0168-8278(00)80248-2
   Kim JM, 2013, WORLD J SURG, V37, P1371, DOI 10.1007/s00268-013-1966-0
   Kornberg A, 2009, AM J TRANSPLANT, V9, P592, DOI 10.1111/j.1600-6143.2008.02516.x
   Ni JY, 2013, J CANCER RES CLIN, V139, P2021, DOI 10.1007/s00432-013-1530-1
   Nishie A, 2008, AM J ROENTGENOL, V190, P81, DOI 10.2214/AJR.07.2810
   Rodriguez-Peralvarez M, 2013, ANN SURG ONCOL, V20, P325, DOI 10.1245/s10434-012-2513-1
   Shirabe K, 2011, BRIT J SURG, V98, P261, DOI 10.1002/bjs.7311
   Shirabe K, 2007, J SURG ONCOL, V95, P235, DOI 10.1002/jso.20655
   Shirabe K, 2009, J GASTROEN HEPATOL, V24, P1431, DOI 10.1111/j.1440-1746.2009.05847.x
   Sumie S, 2008, ANN SURG ONCOL, V15, P1375, DOI 10.1245/s10434-008-9846-9
   Ueno S, 2008, J HEPATO-BILIARY-PAN, V15, P493, DOI 10.1007/s00534-007-1312-8
   Yamamoto K, 2010, J GASTROENTEROL, V45, P1272, DOI 10.1007/s00535-010-0278-5
NR 23
TC 58
Z9 66
U1 2
U2 13
PU WILEY-BLACKWELL
PI HOBOKEN
PA 111 RIVER ST, HOBOKEN 07030-5774, NJ USA
SN 1478-3223
EI 1478-3231
J9 LIVER INT
JI Liver Int.
PD JUL
PY 2014
VL 34
IS 6
BP 937
EP 941
DI 10.1111/liv.12459
PG 5
WC Gastroenterology & Hepatology
WE Science Citation Index Expanded (SCI-EXPANDED)
SC Gastroenterology & Hepatology
GA AJ5OG
UT WOS:000337733400037
PM 24393295
DA 2022-05-02
ER

PT J
AU Lee, JI
   Kim, JK
   Chang, HY
   Lee, JW
   Kim, JM
   Chung, HJ
   Kim, YS
   Lee, KS
AF Lee, Jung Il
   Kim, Ja Kyung
   Chang, Hye Young
   Lee, Jin-Woo
   Kim, Joon Mee
   Chung, Hyun Jung
   Kim, Young Soo
   Lee, Kwan Sik
TI Impact of postoperative hepatitis B virus reactivation in hepatocellular
   carcinoma patients who formerly had naturally suppressed virus
SO JOURNAL OF GASTROENTEROLOGY AND HEPATOLOGY
LA English
DT Article
DE covalently closed circular DNA; hepatitis B virus; hepatocellular
   carcinoma; prognosis; virus replication
ID LIVER RESECTION; ANTIVIRAL THERAPY; HBV REACTIVATION; DNA; RECURRENCE;
   CIRRHOSIS; RISK; REPLICATION; LEVEL
AB Background and AimHepatitis B virus (HBV) replication detected before the resection of hepatocellular carcinoma (HCC) is to be controlled by antiviral agents. However, management strategy for patients with preoperatively undetectable HBV DNA without antiviral therapy is not clearly delineated. This study investigated viral reactivation after the liver resection in non-replicating HBV DNA-related HCC patients and its impact on the surgical outcome.
   MethodsFrom 198 patients that underwent liver resection due to HBV-related HCC, 101 patients who had serially checked serum HBV DNA were analyzed.
   ResultsFrom 101 patients, 33 patients had baseline undetectable HBV DNA. Eleven patients (11/33, 33.3%) had viral replication after the liver resection. The postoperative viral reactivation (HR: 2.144; 95% CI: 1.122-4.097; P=0.021), along with the existence of satellite nodules (HR: 3.034; 95% CI: 1.1.376-6.689; P=0.006), existence of microvascular invasion (HR: 2.479; 95% CI: 1.303-4.718; P=0.006), and HBeAg positivity (HR: 2.059; 95% CI: 1.155-3.670; P=0.014) predicted recurrence after the surgery. Quantification of intrahepatic total and covalently closed circular DNA (cccDNA) was done in 14 patients whose baseline serum HBV DNA was undetectable without the use of antiviral agent. Amount of intrahepatic cccDNA expressed as copies/hepatocyte in patients with postoperative viral reactivation showed significantly higher than those in patients with sustained negative serum HBV DNA (P=0.010).
   ConclusionsThis study shows that naturally suppressed preoperative HBV without application of antiviral agent does not ensure undetectable serum HBV after the surgery, and postoperative viral reactivation might be associated with HCC recurrence.
C1 [Lee, Jung Il; Kim, Ja Kyung; Lee, Kwan Sik] Yonsei Univ, Dept Internal Med, Coll Med, Seoul 135720, South Korea.
   [Lee, Jung Il; Kim, Ja Kyung; Lee, Kwan Sik] Liver Cirrhosis Clin Trial Ctr, Seoul, South Korea.
   [Chang, Hye Young] Gangnam Severance Hosp, Med Res Ctr, Seoul, South Korea.
   [Lee, Jin-Woo; Chung, Hyun Jung; Kim, Young Soo] Inha Univ, Dept Internal Med, Sch Med, Inchon, South Korea.
   [Kim, Joon Mee] Inha Univ, Dept Pathol, Sch Med, Inchon, South Korea.
RP Lee, KS (corresponding author), Yonsei Univ, Gangnam Severance Hosp, Coll Med, 211 Eonju Ro, Seoul 135720, South Korea.
EM LEEKS519@yuhs.ac
OI KIM, JA KYUNG/0000-0001-5025-6846; LEE, JUNG IL/0000-0002-0142-1398;
   Lee, Kwan Sik/0000-0002-3672-1198
FU Yonsei University College of MedicineGeneral Electric [8-2013-0013];
   Korea Healthcare technology R&D Project, Ministry of Health and Welfare,
   Republic of Korea [HI10C2020]
FX This study was supported by a new faculty research seed money grant of
   Yonsei University College of Medicine for 2013 (8-2013-0013). This study
   was supported by a grant of the Korea Healthcare technology R&D Project,
   Ministry of Health and Welfare, Republic of Korea. (HI10C2020).
CR An HJ, 2010, J GASTROEN HEPATOL, V25, P1876, DOI 10.1111/j.1440-1746.2010.06416.x
   Bosch FX, 2004, GASTROENTEROLOGY, V127, pS5, DOI 10.1053/j.gastro.2004.09.011
   Bruix J, 2011, HEPATOLOGY, V53, P1020, DOI 10.1002/hep.24199
   Chou CH, 2007, CLIN CANCER RES, V13, P851, DOI 10.1158/1078-0432.CCR-06-2459
   Chuma M, 2009, J GASTROENTEROL, V44, P991, DOI 10.1007/s00535-009-0093-z
   Ercolani G, 2003, ANN SURG, V237, P536, DOI 10.1097/00000658-200304000-00016
   Huang G, 2013, ANN SURG, V257, P490, DOI 10.1097/SLA.0b013e318262b218
   Huang L, 2012, J GASTROEN HEPATOL, V27, P158, DOI 10.1111/j.1440-1746.2011.06888.x
   Jang JW, 2011, ANTIVIR THER, V16, P969, DOI 10.3851/IMP1840
   Jang JW, 2004, J HEPATOL, V41, P427, DOI 10.1016/j.jhep.2004.05.014
   Kim JH, 2007, INT J RADIAT ONCOL, V69, P813, DOI 10.1016/j.ijrobp.2007.04.005
   Kwon JH, 2010, INTERVIROLOGY, V53, P111, DOI 10.1159/000264201
   Lee Sang Seok, 2012, Korean J Hepatol, V18, P48, DOI 10.3350/kjhep.2012.18.1.48
   Livak KJ, 2001, METHODS, V25, P402, DOI 10.1006/meth.2001.1262
   NEWBOLD JE, 1995, J VIROL, V69, P3350, DOI 10.1128/JVI.69.6.3350-3357.1995
   Pikor LA, 2011, JOVE-J VIS EXP, DOI 10.3791/2763
   Portolani N, 2006, ANN SURG, V243, P229, DOI 10.1097/01.sla.0000197706.21803.a1
   Qu LS, 2010, J GASTROINTEST SURG, V14, P1111, DOI 10.1007/s11605-010-1211-1
   Shimozawa N, 2004, J AM COLL SURGEONS, V198, P356, DOI 10.1016/j.jamcollsurg.2003.10.017
   Urata Y, 2012, J HEPATO-BIL-PAN SCI, V19, P685, DOI 10.1007/s00534-011-0489-z
   Werle-Lapostolle B, 2004, GASTROENTEROLOGY, V126, P1750, DOI 10.1053/j.gastro.2004.03.018
   Wong DKH, 2006, J HEPATOL, V45, P553, DOI 10.1016/j.jhep.2006.05.014
   Wu CC, 2005, BRIT J SURG, V92, P348, DOI 10.1002/bjs.4838
   Wu JC, 2009, J HEPATOL, V51, P890, DOI 10.1016/j.jhep.2009.07.009
   Yuen MF, 2008, GASTROENTEROLOGY, V135, P1192, DOI 10.1053/j.gastro.2008.07.008
NR 25
TC 7
Z9 8
U1 0
U2 5
PU WILEY
PI HOBOKEN
PA 111 RIVER ST, HOBOKEN 07030-5774, NJ USA
SN 0815-9319
EI 1440-1746
J9 J GASTROEN HEPATOL
JI J. Gastroenterol. Hepatol.
PD MAY
PY 2014
VL 29
IS 5
BP 1019
EP 1027
DI 10.1111/jgh.12472
PG 9
WC Gastroenterology & Hepatology
WE Science Citation Index Expanded (SCI-EXPANDED)
SC Gastroenterology & Hepatology
GA AF4NB
UT WOS:000334688800022
PM 24325315
DA 2022-05-02
ER

PT J
AU Heo, MJ
   Kim, YM
   Koo, JH
   Yang, YM
   An, J
   Lee, SK
   Lee, SJ
   Kim, KM
   Park, JW
   Kim, SG
AF Heo, Mi Jeong
   Kim, Young Mi
   Koo, Ja Hyun
   Yang, Yoon Mee
   An, Jihyun
   Lee, Sook-Kyung
   Lee, Seung Jin
   Kim, Kang Mo
   Park, Joong-Won
   Kim, Sang Geon
TI microRNA-148a dysregulation discriminates poor prognosis of
   hepatocellular carcinoma in association with USP4 overexpression
SO ONCOTARGET
LA English
DT Article
DE hepatocellular carcinoma; USP4; S1P1; miR-148a; migration; growth
ID SPHINGOSINE KINASE 1; CELL-MIGRATION; CANCER; METASTASIS; EXPRESSION;
   INVASION; S1P(1); PHOSPHORYLATION; ENRICHMENT; RESISTANCE
AB Hepatocellular carcinoma (HCC) is classified as a poor prognostic tumor, and becomes frequently aggressive. MicroRNAs emerge as key contributors to tumor progression. This study investigated whether miR-148a dysregulation differentiates poor prognosis of HCC, exploring new targets of miR-148a. miR-148a dysregulation discriminated not only the overall survival and recurrence free survival rates of HCC, but the microvascular invasion. In the human HCC samples, ubiquitin specific protease 4 (USP4) and sphingosine 1-phosphate receptor 1 (S1P1) were up-regulated as the new targets of miR-148a. USP4 and S1P1 were up-regulated in mesenchymal-type liver-tumor cells with miR-148a dysregulation, facilitating migration and proliferation of tumor cells. The inverse relationship between miR-148a and the identified targets was verified in a tumor xenograft model. In the analysis of human samples, the expression of USP4, but not S1P1, correlated with the decrease of miR-148a. In a heterotropic patient-derived HCC xenograft model, USP4 was also overexpressed in G1 and G2 tumors when miR-148a was dysregulated, reflecting the closer link between miR-148a and USP4 for a shift in the expansion phase of tumorgraft. In conclusion, miR-148a dysregulation affects the poor prognosis of HCC. Of the identified targets of miR-148a, USP4 overexpression may contribute to HCC progression towards more aggressive feature.
C1 [Heo, Mi Jeong; Kim, Young Mi; Koo, Ja Hyun; Yang, Yoon Mee; Kim, Sang Geon] Seoul Natl Univ, Coll Pharm, Seoul, South Korea.
   [Heo, Mi Jeong; Kim, Young Mi; Koo, Ja Hyun; Yang, Yoon Mee; Kim, Sang Geon] Seoul Natl Univ, Pharmaceut Sci Res Inst, Seoul, South Korea.
   [Kim, Young Mi] Hanyang Univ, Coll Pharm, Ansan, Gyeonggido, South Korea.
   [An, Jihyun; Kim, Kang Mo] Univ Ulsan, Coll Med, Asan Med Ctr, Dept Internal Med,Asan Liver Ctr, Seoul, South Korea.
   [Lee, Sook-Kyung; Park, Joong-Won] Natl Canc Ctr, Ctr Liver Canc, Goyang, South Korea.
   [Lee, Seung Jin] Gachon Univ, Coll Pharm, Inchon, South Korea.
RP Kim, SG (corresponding author), Seoul Natl Univ, Coll Pharm, Seoul, South Korea.
EM sgk@snu.ac.kr
OI Koo, Ja Hyun/0000-0001-5738-1105; Lee, Seung Jin/0000-0003-0625-7774;
   An, Jihyun/0000-0002-0110-0965
FU National Research Foundation of Korea (NRF) grant - Korea government
   (MSIP) [2007-0056817]; National Cancer Control grant from the Ministry
   of Health and Welfare of South Korea [11200203-20982]; National Cancer
   Center, Korea [1110050]
FX This work was supported by the National Research Foundation of Korea
   (NRF) grant funded by the Korea government (MSIP) (2007-0056817), and in
   part by the National Cancer Control grant (No. 11200203-20982) from the
   Ministry of Health and Welfare of South Korea, and National Cancer
   Center, Korea grant (1110050).
CR Aggarwal K, 2012, NAT CELL BIOL, V14, P656, DOI 10.1038/ncb2534
   Aprelikova O, 2013, ONCOGENE, V32, P3246, DOI 10.1038/onc.2012.351
   Bao MY, 2012, LIVER INT, V32, P331, DOI 10.1111/j.1478-3231.2011.02666.x
   Barad O, 2004, GENOME RES, V14, P2486, DOI 10.1101/gr.2845604
   Bergelin N, 2010, ENDOCRINOLOGY, V151, P2994, DOI [10.1210/en.2009-1387, 10.1210//en.2009-1387]
   Borel F, 2012, J HEPATOL, V56, P1371, DOI 10.1016/j.jhep.2011.11.026
   Bradaric MJ, 2011, J OVARIAN RES, V4, DOI 10.1186/1757-2215-4-4
   Budhu A, 2008, HEPATOLOGY, V47, P897, DOI 10.1002/hep.22160
   De Boeck M, 2012, UPSALA J MED SCI, V117, P153, DOI 10.3109/03009734.2012.654858
   Fraile JM, 2012, ONCOGENE, V31, P2373, DOI 10.1038/onc.2011.443
   Franceschini A, 2013, NUCLEIC ACIDS RES, V41, pD808, DOI 10.1093/nar/gks1094
   Gailhouste L, 2013, HEPATOLOGY, V58, P1153, DOI 10.1002/hep.26422
   Garrido-Laguna I, 2011, CLIN CANCER RES, V17, P5793, DOI 10.1158/1078-0432.CCR-11-0341
   Giordano S, 2013, HEPATOLOGY, V57, P840, DOI 10.1002/hep.26095
   Hla T, 2003, PHARMACOL RES, V47, P401, DOI 10.1016/S1043-6618(03)00046-X
   Huang DW, 2009, NAT PROTOC, V4, P44, DOI 10.1038/nprot.2008.211
   Huang DW, 2009, NUCLEIC ACIDS RES, V37, P1, DOI 10.1093/nar/gkn923
   Igarashi J, 2003, P NATL ACAD SCI USA, V100, P10664, DOI 10.1073/pnas.1934494100
   Kim JK, 2013, HEPATOLOGY, V57, P1055, DOI 10.1002/hep.26101
   Lee MJ, 2001, MOL CELL, V8, P693, DOI 10.1016/S1097-2765(01)00324-0
   Li MH, 2009, CANCER LETT, V276, P171, DOI 10.1016/j.canlet.2008.11.025
   Li S, 2009, HEPATOLOGY, V49, P1194, DOI 10.1002/hep.22757
   Lu J, 2005, NATURE, V435, P834, DOI 10.1038/nature03702
   Lujambio A, 2008, P NATL ACAD SCI USA, V105, P13556, DOI 10.1073/pnas.0803055105
   Marangoni E, 2007, CLIN CANCER RES, V13, P3989, DOI 10.1158/1078-0432.CCR-07-0078
   Pyne NJ, 2012, BIOCHEM SOC T, V40, P94, DOI 10.1042/BST20110602
   Pyne S, 2000, BIOCHEM J, V349, P385, DOI 10.1042/0264-6021:3490385
   Sekine Y, 2011, PROSTATE, V71, P690, DOI 10.1002/pros.21285
   Sengupta S, 2014, CELL SIGNAL, V26, P240, DOI 10.1016/j.cellsig.2013.11.013
   Shannon P, 2003, GENOME RES, V13, P2498, DOI 10.1101/gr.1239303
   Siolas D, 2013, CANC RES
   Takahashi M, 2012, PLOS ONE, V7, DOI 10.1371/journal.pone.0046684
   Thorgeirsson SS, 2002, NAT GENET, V31, P339, DOI 10.1038/ng0802-339
   Vial E, 2003, CANCER CELL, V4, P67, DOI 10.1016/S1535-6108(03)00162-4
   Watson C, 2010, AM J PATHOL, V177, P2205, DOI 10.2353/ajpath.2010.100220
   Xu XJ, 2013, J CLIN INVEST, V123, P630, DOI 10.1172/JCI64265
   Yan H, 2013, MOL CARCINOG
   Yang H, 2013, HEPATOLOGY, V58, P205, DOI 10.1002/hep.26315
   Yang MH, 2009, HEPATOLOGY, V50, P1464, DOI 10.1002/hep.23221
   Zhang H, 2011, CELL DEATH DIFFER, V18, P1702, DOI 10.1038/cdd.2011.28
   Zhang JP, 2013, ONCOGENE
   Zhang L, 2012, NAT CELL BIOL, V14, P717, DOI 10.1038/ncb2522
   Zheng BQ, 2011, CLIN CANCER RES, V17, P7574, DOI 10.1158/1078-0432.CCR-11-1714
   Zhu A, 2012, MED ONCOL, V29, P2701, DOI 10.1007/s12032-011-0134-3
NR 44
TC 66
Z9 69
U1 0
U2 4
PU IMPACT JOURNALS LLC
PI ORCHARD PARK
PA 6666 E QUAKER ST, STE 1, ORCHARD PARK, NY 14127 USA
EI 1949-2553
J9 ONCOTARGET
JI Oncotarget
PD MAY
PY 2014
VL 5
IS 9
BP 2792
EP 2806
DI 10.18632/oncotarget.1920
PG 15
WC Oncology; Cell Biology
WE Science Citation Index Expanded (SCI-EXPANDED)
SC Oncology; Cell Biology
GA AI6FI
UT WOS:000336966600037
PM 24798342
OA gold, Green Published, Green Submitted
DA 2022-05-02
ER

PT J
AU Nakagawa, S
   Beppu, T
   Okabe, H
   Sakamoto, K
   Kuroki, H
   Mima, K
   Nitta, H
   Imai, K
   Hayashi, H
   Sakamoto, Y
   Hashimoto, D
   Chikamoto, A
   Ishiko, T
   Watanabe, M
   Baba, H
AF Nakagawa, Shigeki
   Beppu, Toru
   Okabe, Hirohisa
   Sakamoto, Keita
   Kuroki, Hideyuki
   Mima, Kosuke
   Nitta, Hidetoshi
   Imai, Katsunori
   Hayashi, Hiromitsu
   Sakamoto, Yasuo
   Hashimoto, Daisuke
   Chikamoto, Akira
   Ishiko, Takatoshi
   Watanabe, Masayuki
   Baba, Hideo
TI Triple positive tumor markers predict recurrence and survival in early
   stage hepatocellular carcinoma
SO HEPATOLOGY RESEARCH
LA English
DT Article
DE alpha-fetoprotein; des--carboxy prothrombin; hepatocellular carcinoma;
   protein induced by vitamin K absence; antagonist-II; prognosis
ID DONOR LIVER-TRANSPLANTATION; GAMMA-CARBOXY PROTHROMBIN;
   VITAMIN-K-ABSENCE; REACTIVE ALPHA-FETOPROTEIN; HEPATIC RESECTION; MILAN
   CRITERIA; PROGNOSTIC-SIGNIFICANCE; ANTAGONIST-II; HEPATECTOMY; INVASION
AB AimHepatectomy is feasible for patients with hepatocellular carcinoma (HCC) with good hepatic function who meet the Milan criteria. Several studies have indicated that tumor markers of HCC, -fetoprotein (AFP), Lens culinaris agglutinin-reactive fraction of AFP percentage and protein induced by vitamin K absence/antagonist-II were good predictors of malignant potential. It is important to identify highly malignant cases of HCC, and the aim of this study was to clarify the impact of triple positive tumor markers as the prognostic factors for early stage HCC within the Milan criteria.
   MethodsThis study investigated 199 patients who underwent hepatectomy for HCC within the Milan criteria between January 2001 and May 2009. Cumulative recurrence-free survival (RFS), overall survival (OS) and clinicopathological parameters were analyzed according to the number of positive tumor markers.
   ResultsIn patients with triple positive tumor markers, 5-year RFS and OS was poor (17.1 and 61.4%, respectively). Multivariate analyses revealed independent risk factors for recurrence to be hepatitis C virus antibody positivity, non-initial treatment for HCC and triple positive tumor markers, and the independent risk factors for OS were high indocyanine green retention rate at 15min value, maximum tumor size and triple positive tumor markers. Pathologically invasive growth, microvascular invasion and moderate to poor differentiation were significantly related to the number of the three tumor markers.
   ConclusionTriple positive tumor markers for early stage HCC within the Milan criteria showed poor prognosis and malignant characteristics. These markers could be a useful predictor for the degree of malignant potential in early stage HCC.
C1 [Nakagawa, Shigeki; Beppu, Toru; Okabe, Hirohisa; Sakamoto, Keita; Kuroki, Hideyuki; Mima, Kosuke; Nitta, Hidetoshi; Imai, Katsunori; Hayashi, Hiromitsu; Sakamoto, Yasuo; Hashimoto, Daisuke; Chikamoto, Akira; Ishiko, Takatoshi; Watanabe, Masayuki; Baba, Hideo] Kumamoto Univ, Grad Sch Life Sci, Dept Surg Gastroenterol, Kumamoto 8608556, Japan.
   [Beppu, Toru; Sakamoto, Yasuo] Kumamoto Univ Hosp, Dept Multidisciplinary Treatment Gastroenterol Ca, Kumamoto, Japan.
RP Baba, H (corresponding author), Kumamoto Univ, Grad Sch Life Sci, Dept Surg Gastroenterol, 1-1-1 Honjo, Kumamoto 8608556, Japan.
EM hdobaba@kumamoto-u.ac.jp
RI Hashimoto, Daisuke/AAE-7134-2020
CR Adachi E, 2002, SURGERY, V131, pS148, DOI 10.1067/msy.2002.119496
   Arii S, 2000, HEPATOLOGY, V32, P1224, DOI 10.1053/jhep.2000.20456
   Bedossa P, 1996, HEPATOLOGY, V24, P289, DOI 10.1002/hep.510240201
   Bosch FX, 2004, GASTROENTEROLOGY, V127, pS5, DOI 10.1053/j.gastro.2004.09.011
   Burroughs A, 2004, LANCET ONCOL, V5, P409, DOI 10.1016/S1470-2045(04)01508-6
   Eguchi S, 2008, SURG TODAY, V38, P795, DOI 10.1007/s00595-007-3729-8
   Farinati F, 2006, AM J GASTROENTEROL, V101, P524, DOI 10.1111/j.1572-0241.2006.00443.x
   Fujiki M, 2009, AM J TRANSPLANT, V9, P2362, DOI 10.1111/j.1600-6143.2009.02783.x
   Fujioka M, 2001, HEPATOLOGY, V34, P1128, DOI 10.1053/jhep.2001.29202
   Hanazaki K, 2001, AM J GASTROENTEROL, V96, P1243, DOI 10.1111/j.1572-0241.2001.03634.x
   Kamiyama T, 2009, ANN SURG ONCOL, V16, P1560, DOI 10.1245/s10434-009-0407-7
   Kiriyama S, 2011, ANN SURG, V254, P984, DOI 10.1097/SLA.0b013e3182215016
   Kobayashi M, 2011, HEPATOL RES, V41, P1036, DOI 10.1111/j.1872-034X.2011.00858.x
   Koike Y, 2001, CANCER, V91, P561, DOI 10.1002/1097-0142(20010201)91:3<561::AID-CNCR1035>3.0.CO;2-N
   Kumada T, 1999, J HEPATOL, V30, P125, DOI 10.1016/S0168-8278(99)80016-6
   Masuda T, 2010, J SURG ONCOL, V102, P490, DOI 10.1002/jso.21451
   Mazzaferro V, 1996, NEW ENGL J MED, V334, P693, DOI 10.1056/NEJM199603143341104
   Miyaaki H, 2007, J GASTROENTEROL, V42, P962, DOI 10.1007/s00535-007-2117-x
   Poon RTP, 2007, ANN SURG ONCOL, V14, P541, DOI 10.1245/s10434-006-9156-z
   Saito Y, 2012, HEPATOL RES, V42, P887, DOI 10.1111/j.1872-034X.2012.01004.x
   Sakaguchi T, 2010, SURG TODAY, V40, P638, DOI 10.1007/s00595-009-4109-3
   Sasaki Y, 2006, ANN SURG, V244, P771, DOI 10.1097/01.sla.0000225126.56483.b3
   Shaw JJ, 2011, EXPERT REV GASTROENT, V5, P365, DOI [10.1586/egh.11.20, 10.1586/EGH.11.20]
   Shirabe K, 1997, J SURG ONCOL, V64, P143, DOI 10.1002/(SICI)1096-9098(199702)64:2<143::AID-JSO10>3.0.CO;2-7
   Shirabe K, 2007, J SURG ONCOL, V95, P235, DOI 10.1002/jso.20655
   Soejima Y, 2007, TRANSPLANTATION, V83, P893, DOI 10.1097/01.tp.0000259015.46798.ec
   Takada Y, 2007, DIGEST DIS, V25, P299, DOI 10.1159/000106908
   Tanaka S, 2007, J AM COLL SURGEONS, V204, P1, DOI 10.1016/j.jamcollsurg.2006.10.004
   Tangkijvanich P, 2000, J CLIN GASTROENTEROL, V31, P302, DOI 10.1097/00004836-200012000-00007
   Toyoda H, 2006, CLIN GASTROENTEROL H, V4, P111, DOI 10.1016/S1542-3565(05)00855-4
   Toyoda H, 2012, J HEPATOL, V57, P1251, DOI 10.1016/j.jhep.2012.07.018
   Yamanaka J, 2000, J GASTROEN HEPATOL, V15, P1192, DOI 10.1046/j.1440-1746.2000.02323.x
   Yano Y, 2006, LIVER INT, V26, P789, DOI 10.1111/j.1478-3231.2006.01310.x
NR 33
TC 17
Z9 21
U1 0
U2 5
PU WILEY-BLACKWELL
PI HOBOKEN
PA 111 RIVER ST, HOBOKEN 07030-5774, NJ USA
SN 1386-6346
EI 1872-034X
J9 HEPATOL RES
JI Hepatol. Res.
PD SEP
PY 2014
VL 44
IS 9
BP 964
EP 974
DI 10.1111/hepr.12277
PG 11
WC Gastroenterology & Hepatology
WE Science Citation Index Expanded (SCI-EXPANDED)
SC Gastroenterology & Hepatology
GA AQ3JC
UT WOS:000342687300007
PM 24245496
DA 2022-05-02
ER

PT J
AU Neto, JS
   Leite, KMR
   Porta, A
   Fonseca, EA
   Feier, FH
   Pugliese, R
   Miura, IK
   Chapchap, P
   Porta, G
AF Neto, Joao Seda
   Leite, Katia M. R.
   Porta, Adriana
   Fonseca, Eduardo A.
   Feier, Flavia H.
   Pugliese, Renata
   Miura, Irene K.
   Chapchap, Paulo
   Porta, Gilda
TI HCC Prevalence and Histopathological Findings in Liver Explants of
   Patients With Hereditary Tyrosinemia Type 1
SO PEDIATRIC BLOOD & CANCER
LA English
DT Article
DE children; hepatocellular carcinoma; liver transplantation; outcomes;
   tyrosinemia
ID HEPATOCELLULAR-CARCINOMA; NTBC TREATMENT; TRANSPLANTATION; CHILDREN;
   TUMORS; CHILDHOOD; DISEASE; CANCER; RECOMMENDATIONS; EXPERIENCE
AB Background. Untreated tyrosinemia type 1 (HT1) is manifested by liver failure associated with renal tubular dysfunction, growth failure, and rickets. The indication for liver transplantation (LT) is restricted to non-responders to 2-(2-nitro-4-trifluoromethylbenzoyl)-1, 3-cyclohexanedione (NTBC) treatment, patients not treated with NTBC or for patients with HCC. The aim of this study is to report on a series of NTBC naive HT1 patients submitted to LT along with the prevalence of HCC in their liver explants. Procedure. This is a retrospective study of 16 children with HT1 who underwent liver transplantation between January 1993 and December 2012. Results. Clinical features: liver failure in 12 (75%), growth failure in 4 (25%), rickets in 5 (31.2%), hypertrophic cardiomyopathy in three (18.7%), and renal tubulopathy in seven patients (43.7%). Median AFP level was 64,335 ng/ml. Abdominal CT scans showed multiple nodules in most patients. Histopathology of the explants showed cirrhosis in all patients and HCC in 12 (75%), 3 with microvascular invasion. The majority of the tumors were well differentiated. Patient survival rate was 86% at a median follow-up of 6.6 years. All survivors were tumor-free with no adjuvant chemotherapy. Conclusion. In countries where neonatal screening programs are not effective and NTBC treatment is not widely available, LT still plays an important role in the treatment of children with HT1. An early indication in patients who present with multinodular livers can also serve to treat an otherwise underdiagnosed HCC condition. (c) 2014 Wiley Periodicals, Inc.
C1 [Neto, Joao Seda; Leite, Katia M. R.; Porta, Adriana; Fonseca, Eduardo A.; Feier, Flavia H.; Pugliese, Renata; Miura, Irene K.; Chapchap, Paulo; Porta, Gilda] Hosp Sirio Libanes Hosp AC Camargo, BR-01308000 Sao Paulo, Brazil.
   [Leite, Katia M. R.] Univ Sao Paulo Med Sch, Lab Med Res LIM55, Sao Paulo, Brazil.
RP Neto, JS (corresponding author), Hosp Sirio Libanes Hosp AC Camargo, Rua Barata Ribeiro 414,Cj 65, BR-01308000 Sao Paulo, Brazil.
EM joaoseda@gmail.com
RI Neto, Joao Seda/AAL-7507-2020; Feier, Flavia H/I-6199-2016; LEITE, KATIA
   RM/C-2055-2008
OI Neto, Joao Seda/0000-0003-2267-5386; LEITE, KATIA RM/0000-0002-2615-7730
CR Arikan C, 2006, PEDIATR TRANSPLANT, V10, P42, DOI 10.1111/j.1399-3046.2005.00395.x
   Arnon R, 2011, PEDIATR TRANSPLANT, V15, P400, DOI 10.1111/j.1399-3046.2011.01497.x
   Beaunoyer M, 2007, PEDIATR TRANSPLANT, V11, P655, DOI 10.1111/j.1399-3046.2007.00751.x
   Buyukpamukcu M, 2006, PEDIATR TRANSPLANT, V10, P517, DOI 10.1111/j.1399-3046.2006.00511.x
   Crone J, 2003, ACTA PAEDIATR, V92, P625
   de Laet C, 2013, ORPHANET J RARE DIS, V8, DOI 10.1186/1750-1172-8-8
   EDMONDSON HA, 1954, CANCER-AM CANCER SOC, V7, P462, DOI 10.1002/1097-0142(195405)7:3<462::AID-CNCR2820070308>3.0.CO;2-E
   El-Karaksy H, 2011, WORLD J PEDIATR, V7, P224, DOI 10.1007/s12519-011-0287-3
   Ferris I Tortajada J, 2008, An Pediatr (Barc), V68, P377
   Forget S, 1999, PEDIATR RADIOL, V29, P104, DOI 10.1007/s002470050551
   Gambarin-Gelwan M, 2000, AM J GASTROENTEROL, V95, P1535
   Hadzic N, 2011, CLIN LIVER DIS, V15, P443, DOI 10.1016/j.cld.2011.03.011
   Holme E, 1998, J INHERIT METAB DIS, V21, P507, DOI 10.1023/A:1005410820201
   Holme E, 2000, Clin Liver Dis, V4, P805, DOI 10.1016/S1089-3261(05)70142-2
   Jacobs SMM, 2006, PEDIATR RES, V59, P365, DOI 10.1203/01.pdr.0000198810.57642.b4
   Jorquera R, 2001, HUM MOL GENET, V10, P1741, DOI 10.1093/hmg/10.17.1741
   Kalicinski P, 2009, PEDIATR TRANSPLANT, V13, P657, DOI 10.1111/j.1399-3046.2009.01210.x
   Katzenstein BH, 2013, J CLIN ONCOL, V20, P2789
   Kim H, 2000, LIVER, V20, P173, DOI 10.1034/j.1600-0676.2000.020002173.x
   Koelink CJL, 2006, MOL GENET METAB, V89, P310, DOI 10.1016/j.ymgme.2006.07.009
   Lee JM, 2012, SEMIN ONCOL, V39, P399, DOI 10.1053/j.seminoncol.2012.05.010
   Masurel-Paulet A, 2008, J INHERIT METAB DIS, V31, P81, DOI 10.1007/s10545-008-0793-1
   Mazzaferro V, 1996, NEW ENGL J MED, V334, P693, DOI 10.1056/NEJM199603143341104
   McDiarmid SV, 2002, TRANSPLANTATION, V74, P173, DOI 10.1097/00007890-200207270-00006
   McKiernan PJ, 2006, DRUGS, V66, P743, DOI 10.2165/00003495-200666060-00002
   Mohan N, 1999, EUR J PEDIATR, V158, pS49, DOI 10.1007/PL00014321
   Moore SW, 2004, CANCER-AM CANCER SOC, V101, P642, DOI 10.1002/cncr.20398
   Morioka D, 2005, AM J TRANSPLANT, V5, P2754, DOI 10.1111/j.1600-6143.2005.01084.x
   Ozcay F, 2006, CLIN TRANSPLANT, V20, P776, DOI 10.1111/j.1399-0012.2006.00571.x
   Otte JB, 2008, PEDIATR TRANSPLANT, V12, P1, DOI 10.1111/j.1399-3046.2007.00852.x
   Pham TH, 2007, J PEDIATR SURG, V42, P834, DOI 10.1016/j.jpedsurg.2006.12.065
   Reyes JD, 2000, J PEDIATR-US, V136, P795, DOI 10.1016/S0022-3476(00)44469-0
   RUSSO P, 1990, AM J HUM GENET, V47, P317
   Russo PA, 2001, PEDIATR DEVEL PATHOL, V4, P212, DOI 10.1007/s100240010146
   Shneider BL, 2002, PEDIATR TRANSPLANT, V6, P25, DOI 10.1034/j.1399-3046.2002.1p057.x
   Spronsen FJ, 2005, J PEDIAT GASTROENTER, V40, P90
   Superina R, 1996, J PEDIATR SURG, V31, P835, DOI 10.1016/S0022-3468(96)90147-5
   Weeda VB, 2013, EUR J CANCER, V49, P2698, DOI 10.1016/j.ejca.2013.04.012
NR 38
TC 23
Z9 23
U1 0
U2 4
PU WILEY-BLACKWELL
PI HOBOKEN
PA 111 RIVER ST, HOBOKEN 07030-5774, NJ USA
SN 1545-5009
EI 1545-5017
J9 PEDIATR BLOOD CANCER
JI Pediatr. Blood Cancer
PD SEP
PY 2014
VL 61
IS 9
BP 1584
EP 1589
DI 10.1002/pbc.25094
PG 6
WC Oncology; Hematology; Pediatrics
WE Science Citation Index Expanded (SCI-EXPANDED)
SC Oncology; Hematology; Pediatrics
GA AN4EO
UT WOS:000340540600011
PM 24852359
DA 2022-05-02
ER

PT J
AU Kim, JM
   Kwon, CHD
   Joh, JW
   Park, JB
   Lee, JH
   Kim, SJ
   Paik, SW
   Park, CK
   Yoo, BC
AF Kim, Jong Man
   Kwon, Choon Hyuck David
   Joh, Jae-Won
   Park, Jae Berm
   Lee, Joon Hyeok
   Kim, Sung Joo
   Paik, Seung Woon
   Park, Cheol Keun
   Yoo, Byung Chul
TI Differences Between Hepatocellular Carcinoma and Hepatitis B Virus
   Infection in Patients With and Without Cirrhosis
SO ANNALS OF SURGICAL ONCOLOGY
LA English
DT Article
ID NONCIRRHOTIC LIVER; RISK-FACTORS; VIRAL LOAD; RESECTION; PREDICTORS;
   RECURRENCE; MUTATIONS; SURVIVAL; MUTANTS
AB Background. In patients with hepatitis B virus (HBV) infections, differences in hepatocellular carcinoma (HCC) between those with liver cirrhosis and those without cirrhosis have not been elucidated. The aim of this study was to compare clinicopathological characteristics and survival between noncirrhotic and cirrhotic patients and to determine prognostic factors for tumor recurrence after hepatectomy in patients with HBV and HCC.
   Methods. Between 2005 and 2010, 441 curative hepatectomies for HCC in patients with cirrhosis and 454 for HCC in patients without cirrhosis were performed.
   Results. Cirrhotic patients had lower platelet counts, protein induced by vitamin K antagonist-II (PIVKA-II) levels, and tumor size than noncirrhotic patients. HCC differentiation in noncirrhotic patients was poorer than in cirrhotic patients. The 1-, 2-, and 3-year disease-free survival rates were 72.0, 65.6, and 61.0 % in noncirrhotic patients, and 68.6, 56.5, and 51.5 % in cirrhotic patients, respectively (P = 0.013). However, the 1-, 2-, and 3-year overall survival rates were 92.4, 85.5, and 81.7 % in noncirrhotic patients, and 91.9, 86.1, and 82.4 % in cirrhotic patients, respectively (P = 0.683). Risk factors for tumor recurrence in each group varied in multivariate analyses. Increased age, high platelet counts, microvascular invasion, serosal invasion, and intrahepatic metastasis predisposed to tumor recurrence in noncirrhotic patients, but elevated PIVKA-II and alkaline phosphatase levels, low serum albumin levels, portal vein invasion, intrahepatic metastasis, and tumor size were predisposing factors for recurrence in cirrhotic patients.
   Conclusions. The clinicopathologic characteristics and risk factors for tumor recurrence in cirrhotic and noncirrhotic HCC patients with HBV infection differ.
C1 [Kim, Jong Man; Kwon, Choon Hyuck David; Joh, Jae-Won; Park, Jae Berm; Kim, Sung Joo] Sungkyunkwan Univ, Sch Med, Samsung Med Ctr, Dept Surg, Seoul, South Korea.
   [Lee, Joon Hyeok; Paik, Seung Woon; Yoo, Byung Chul] Sungkyunkwan Univ, Sch Med, Samsung Med Ctr, Dept Med,Div Gastroenterol, Seoul, South Korea.
   [Park, Cheol Keun] Sungkyunkwan Univ, Sch Med, Samsung Med Ctr, Dept Pathol, Seoul, South Korea.
RP Joh, JW (corresponding author), Sungkyunkwan Univ, Sch Med, Samsung Med Ctr, Dept Surg, Seoul, South Korea.
EM jw.joh@samsung.com
RI Kim, Jong Man/AAH-5295-2020
OI Kim, Jong Man/0000-0002-1903-8354; Joh, Jae-Won/0000-0003-1732-6210;
   Kwon, ChoonHyuck David/0000-0002-1082-3321
CR Alkofer B, 2011, J VISC SURG, V148, P3, DOI 10.1016/j.jviscsurg.2010.12.012
   Blum Hubert E, 2002, J Gastroenterol Hepatol, V17 Suppl 3, pS413, DOI 10.1046/j.1440-1746.17.s3.37.x
   Boyault S, 2007, HEPATOLOGY, V45, P42, DOI 10.1002/hep.21467
   Chan HLY, 2008, J CLIN ONCOL, V26, P177, DOI 10.1200/JCO.2007.13.2043
   Chang CH, 2004, ARCH SURG-CHICAGO, V139, P320, DOI 10.1001/archsurg.139.3.320
   Chen CJ, 2006, JAMA-J AM MED ASSOC, V295, P65, DOI 10.1001/jama.295.1.65
   Dupont-Bierre E, 2005, J AM COLL SURGEONS, V201, P663, DOI 10.1016/j.jamcollsurg.2005.06.265
   EDMONDSON HA, 1954, CANCER-AM CANCER SOC, V7, P462, DOI 10.1002/1097-0142(195405)7:3<462::AID-CNCR2820070308>3.0.CO;2-E
   Fattovich G, 2004, GASTROENTEROLOGY, V127, pS35, DOI 10.1053/j.gastro.2004.09.014
   Grazi GL, 2003, ALIMENT PHARM THER, V17, P119, DOI 10.1046/j.1365-2036.17.s2.9.x
   Ioannou GN, 2007, CLIN GASTROENTEROL H, V5, P938, DOI 10.1016/j.cgh.2007.02.039
   Ioannou GN, 2007, CLIN GASTROENTEROL H, V5, pe1
   Lam CM, 2004, ALIMENT PHARM THER, V19, P771, DOI 10.1111/j.1365-2036.2004.01912.x
   Lang HK, 2007, J AM COLL SURGEONS, V205, P27, DOI 10.1016/j.jamcollsurg.2007.03.002
   Liver Cancer Study Group of Japan, 2003, GEN RUL CLIN PATH ST
   Nguyen VTT, 2009, J VIRAL HEPATITIS, V16, P453, DOI 10.1111/j.1365-2893.2009.01117.x
   Nzeako UC, 1996, AM J CLIN PATHOL, V105, P65
   Shimada M, 2000, J AM COLL SURGEONS, V191, P531, DOI 10.1016/S1072-7515(00)00705-5
   Tannapfel A, 2002, VIRCHOWS ARCH, V440, P345, DOI 10.1007/s00428-002-0617-x
   Tong MJ, 2006, WORLD J GASTROENTERO, V12, P6620, DOI 10.3748/wjg.v12.i41.6620
   TREVISANI F, 1995, CANCER-AM CANCER SOC, V75, P2220, DOI 10.1002/1097-0142(19950501)75:9<2220::AID-CNCR2820750906>3.0.CO;2-4
   Trevisani F, 2010, DIGEST LIVER DIS, V42, P341, DOI 10.1016/j.dld.2009.09.002
   Wu CF, 2008, CARCINOGENESIS, V29, P106, DOI 10.1093/carcin/bgm252
   Yang HI, 2002, NEW ENGL J MED, V347, P168, DOI 10.1056/NEJMoa013215
   Yang HI, 2008, JNCI-J NATL CANCER I, V100, P1134, DOI 10.1093/jnci/djn243
   Yin JH, 2011, AM J GASTROENTEROL, V106, P81, DOI 10.1038/ajg.2010.399
   Yuen MF, 2008, GUT, V57, P98, DOI 10.1136/gut.2007.119859
NR 27
TC 31
Z9 35
U1 1
U2 15
PU SPRINGER
PI NEW YORK
PA 233 SPRING ST, NEW YORK, NY 10013 USA
SN 1068-9265
EI 1534-4681
J9 ANN SURG ONCOL
JI Ann. Surg. Oncol.
PD FEB
PY 2014
VL 21
IS 2
BP 458
EP 465
DI 10.1245/s10434-013-3302-1
PG 8
WC Oncology; Surgery
WE Science Citation Index Expanded (SCI-EXPANDED)
SC Oncology; Surgery
GA AC6YX
UT WOS:000332673800018
PM 24132624
DA 2022-05-02
ER

PT J
AU Lin, ZH
   Wang, LY
   Zhang, JB
   Liu, YF
   Li, XQ
   Guo, L
   Zhang, B
   Zhu, WW
   Ye, QH
AF Lin, Zhen-Hai
   Wang, Liying
   Zhang, Ju-Bo
   Liu, Yanfeng
   Li, Xiao-Qiang
   Guo, Lei
   Zhang, Bo
   Zhu, Wen-Wei
   Ye, Qing-Hai
TI MST4 promotes hepatocellular carcinoma epithelial-mesenchymal transition
   and metastasis via activation of the p-ERK pathway
SO INTERNATIONAL JOURNAL OF ONCOLOGY
LA English
DT Article
DE hepatocellular carcinoma; MST4; metastasis; recurrence;
   epithelial-mesenchymal transition; overall survival
ID GLYCOGEN-SYNTHASE KINASE-3; GERMINAL CENTER KINASE; E-CADHERIN
   EXPRESSION; STE20-RELATED KINASE; GENE-EXPRESSION; CELL-GROWTH;
   TRANSFORMATION; INHIBITION; MECHANISMS; APOPTOSIS
AB Mammalian sterile-20-like kinase 4 (MST4) has been implicated in cell proliferation and differentiation. In a previous study, we found MST4 to be an important candidate gene for metastatic hepatocellular carcinoma (HCC); however, the molecular mechanism of the promoting role of MST4 in HCC metastasis is poorly understood. In this study, we show that high expression of MST4 was detected in highly invasive HCC cells and in human HCC specimens with vascular invasion. A high level of MST4, associated with large tumor size, microvascular invasion, presence of intrahepatic metastasis, and advanced TNM classification of malignant tumors stage, was an independent prognostic factor for overall survival (P=0.004) and time to recurrence (P=0.001) after hepatectomy. Knockdown of MST4 expression in HCC cells inhibited cell proliferation, colony formation, and invasion, whereas upregulation of MST4 significantly promoted these processes by promoting epithelial-mesenchymal transition (EMT), dependent on the activation of extracellular signal-regulated protein kinase (ERK) signaling pathways. Furthermore, the combination of MST4 and phosphorylated ERK was proven to have more power to predict the outcomes of HCC patients. This study presents clinical evidence for predicting the value of MST4 in HCC overall survival and recurrence and describes the key role of MST4 in facilitating the EMT process via regulating the activation of ERK, indicating its potential role as a target for postoperative adjuvant therapy for HCC.
C1 [Lin, Zhen-Hai; Zhang, Ju-Bo; Li, Xiao-Qiang; Guo, Lei; Zhang, Bo; Zhu, Wen-Wei; Ye, Qing-Hai] Fudan Univ, Liver Canc Inst, Shanghai 200032, Peoples R China.
   [Lin, Zhen-Hai; Zhang, Ju-Bo; Li, Xiao-Qiang; Guo, Lei; Zhang, Bo; Zhu, Wen-Wei; Ye, Qing-Hai] Fudan Univ, Zhongshan Hosp, Shanghai 200032, Peoples R China.
   [Lin, Zhen-Hai; Zhang, Ju-Bo; Li, Xiao-Qiang; Guo, Lei; Zhang, Bo; Zhu, Wen-Wei; Ye, Qing-Hai] Minist Educ, Key Lab Carcinogenesis & Canc Invas, Shanghai, Peoples R China.
   [Wang, Liying] Chinese Peoples Liberat Army, Artillery Gen Hosp 2, Beijing, Peoples R China.
   [Liu, Yanfeng] Fudan Univ, Shanghai Med Coll, Inst Biomed Sci, Key Lab Med Mol Virol MOE, Shanghai 200032, Peoples R China.
   [Liu, Yanfeng] Fudan Univ, Shanghai Med Coll, Inst Biomed Sci, MOH, Shanghai 200032, Peoples R China.
RP Ye, QH (corresponding author), Fudan Univ, Liver Canc Inst, 180 Feng Lin Rd, Shanghai 200032, Peoples R China.
EM ye.qinghai@zs-hospital.sh.cn
RI Li, Xiaoqiang/P-4087-2019
OI Li, Xiaoqiang/0000-0002-9692-1458
FU National Natural Science Foundation of ChinaNational Natural Science
   Foundation of China (NSFC) [81071993, 81372654]
FX We thank Mr. Wei-De Zhang for assistance in collecting patient data.
   This study was jointly supported by two grants (nos. 81071993 and
   81372654) from the National Natural Science Foundation of China.
CR Batlle E, 2000, NAT CELL BIOL, V2, P84, DOI 10.1038/35000034
   Cohen P, 2001, NAT REV MOL CELL BIO, V2, P769, DOI 10.1038/35096075
   Conacci-Sorrell M, 2003, J CELL BIOL, V163, P847, DOI 10.1083/jcb.200308162
   CROSS DAE, 1995, NATURE, V378, P785, DOI 10.1038/378785a0
   Dan I, 2002, J BIOL CHEM, V277, P5929, DOI 10.1074/jbc.M110882200
   Dan I, 2001, TRENDS CELL BIOL, V11, P220, DOI 10.1016/S0962-8924(01)01980-8
   Delpire E, 2009, PFLUG ARCH EUR J PHY, V458, P953, DOI 10.1007/s00424-009-0674-y
   Doble BW, 2007, CELLS TISSUES ORGANS, V185, P73, DOI 10.1159/000101306
   Ferlay J, 2010, INT J CANCER, V127, P2893, DOI 10.1002/ijc.25516
   Hao W, 2006, J BIOL CHEM, V281, P3075, DOI 10.1074/jbc.M511744200
   Hong KO, 2009, J EXP CLIN CANC RES, V28, DOI 10.1186/1756-9966-28-28
   Jemal A, 2011, CA-CANCER J CLIN, V61, P134, DOI [10.3322/caac.20115, 10.3322/caac.20107]
   Kalluri R, 2009, J CLIN INVEST, V119, P1420, DOI 10.1172/JCI39104
   Lin JL, 2001, ONCOGENE, V20, P6559, DOI 10.1038/sj.onc.1204818
   Ling P, 2008, CELL SIGNAL, V20, P1237, DOI 10.1016/j.cellsig.2007.12.019
   Liu YF, 2013, STAT INTERFACE, V6, P1
   Ma X, 2007, MOL BIOL CELL, V18, P1965, DOI 10.1091/mbc.E06-07-0608
   Nicke B, 2005, MOL CELL, V20, P673, DOI 10.1016/j.molcel.2005.10.038
   Portolani N, 2006, ANN SURG, V243, P229, DOI 10.1097/01.sla.0000197706.21803.a1
   Preisinger C, 2004, J CELL BIOL, V164, P1009, DOI 10.1083/jcb.200310061
   Qian ZJ, 2001, J BIOL CHEM, V276, P22439, DOI 10.1074/jbc.M009323200
   Record CJ, 2010, PLOS ONE, V5, DOI 10.1371/journal.pone.0011905
   Shi ZB, 2013, STRUCTURE, V21, P449, DOI 10.1016/j.str.2013.01.007
   Sung V, 2003, CANCER RES, V63, P3356
   Tse JC, 2007, J CELL BIOCHEM, V101, P816, DOI 10.1002/jcb.21215
   Turley EA, 2008, NAT CLIN PRACT ONCOL, V5, P280, DOI 10.1038/ncponc1089
   Ye QH, 2003, NAT MED, V9, P416, DOI 10.1038/nm843
   Zeisberg M, 2009, J CLIN INVEST, V119, P1429, DOI 10.1172/JCI36183
   Zhou BHP, 2004, NAT CELL BIOL, V6, P931, DOI 10.1038/ncb1173
   Zhu XD, 2008, J CLIN ONCOL, V26, P2707, DOI 10.1200/JCO.2007.15.6521
NR 30
TC 24
Z9 25
U1 1
U2 12
PU SPANDIDOS PUBL LTD
PI ATHENS
PA POB 18179, ATHENS, 116 10, GREECE
SN 1019-6439
EI 1791-2423
J9 INT J ONCOL
JI Int. J. Oncol.
PD AUG
PY 2014
VL 45
IS 2
BP 629
EP 640
DI 10.3892/ijo.2014.2455
PG 12
WC Oncology
WE Science Citation Index Expanded (SCI-EXPANDED)
SC Oncology
GA AK5RR
UT WOS:000338484600019
PM 24859810
OA hybrid
DA 2022-05-02
ER

PT J
AU Taoka, M
   Morofuji, N
   Yamauchi, Y
   Ojima, H
   Kubota, D
   Terukina, G
   Nobe, Y
   Nakayama, H
   Takahashi, N
   Kosuge, T
   Isobe, T
   Kondo, T
AF Taoka, Masato
   Morofuji, Noriaki
   Yamauchi, Yoshio
   Ojima, Hidenori
   Kubota, Daisuke
   Terukina, Goro
   Nobe, Yuko
   Nakayama, Hiroshi
   Takahashi, Nobuhiro
   Kosuge, Tomoo
   Isobe, Toshiaki
   Kondo, Tadashi
TI Global PROTOMAP Profiling to Search for Biomarkers of Early-Recurrent
   Hepatocellular Carcinoma
SO JOURNAL OF PROTEOME RESEARCH
LA English
DT Article
DE hepatocellular carcinoma; biomarker; PROTOMAP; proteomics; mass
   spectrometry
ID GENE-EXPRESSION; MICROVASCULAR INVASION; LIVER-TRANSPLANTATION;
   DECREASED EXPRESSION; DOWN-REGULATION; POOR-PROGNOSIS; PROTEASES;
   PROTEINS; CANCER; METASTASIS
AB This study used global protein expression profiling to search for biomarkers to predict early recurrent hepatocellular carcinoma (HCC). HCC tissues surgically resected from patients with or without recurrence within 2 years (early recurrent) after surgery were compared with adjacent nontumor tissue and with normal liver tissue. We used the PROTOMAP strategy for comparative profiling, which integrates denaturing polyacrylamide gel electrophoresis migratory rates and high-resolution, semiquantitative mass-spectrometry-based identification of in-gel-digested tryptic peptides. PROTOMAP allows examination of global changes in the size, topography, and abundance of proteins in complex tissue samples. This approach identified 8438 unique proteins from 45 708 nonredundant peptides and generated a proteome-wide map of changes in expression and proteolytic events potentially induced by intrinsic apoptotic/necrotic pathways. In the early recurrent HCC tissue, 87 proteins were differentially expressed (>= 20-fold) relative to the other tissues, 46 of which were up-regulated or specifically proteolyzed and 41 of which were down-regulated. This data set consisted of proteins that fell into various functional categories, including signal transduction and cell organization and, notably, the major catalytic pathways responsible for liver function, such as the urea cycle and detoxification metabolism. We found that aberrant proteolysis appeared to occur frequently during recurrence of HCC in several key signal transducers, including STAT1 and delta-catenin. Further investigation of these proteins will facilitate the development of novel clinical applications.
C1 [Taoka, Masato; Yamauchi, Yoshio; Terukina, Goro; Nobe, Yuko; Isobe, Toshiaki] Tokyo Metropolitan Univ, Grad Sch Sci & Engn, Dept Chem, Hachioji, Tokyo 1920397, Japan.
   [Morofuji, Noriaki; Kubota, Daisuke; Kondo, Tadashi] Natl Canc Ctr, Res Inst, Div Pharmacoprote, Tokyo 1040045, Japan.
   [Ojima, Hidenori] Natl Canc Ctr, Res Inst, Div Mol Pathol, Tokyo 1040045, Japan.
   [Nakayama, Hiroshi] RIKEN, Adv Sci Inst, Biomol Characterizat Team, Wako, Saitama 3510198, Japan.
   [Takahashi, Nobuhiro] Tokyo Univ Agr & Technol, United Grad Sch Agr, Dept Biotechnol, Fuchu, Tokyo 1838509, Japan.
   [Kosuge, Tomoo] Natl Canc Ctr, Hepatobiliary & Pancreat Surg Div, Tokyo 1040045, Japan.
RP Isobe, T (corresponding author), Tokyo Metropolitan Univ, Grad Sch Sci & Engn, Dept Chem, Minamiosawa 1-1, Hachioji, Tokyo 1920397, Japan.
EM isobe-toshiaki@tmu.ac.jp; takondo@ncc.go.jp
RI Isobe, Toshiaki/Q-9279-2017; TAKAHASHI, Nobuhiro/G-1129-2013
OI Taoka, Masato/0000-0001-5554-4951
FU Tokyo Metropolitan GovernmentTokyo Metropolitan Government
FX This work was supported by a grant for Advanced Scientific Research from
   the Tokyo Metropolitan Government.
CR Abdel-Rahman HM, 2004, BIOL CHEM, V385, P1035, DOI 10.1515/BC.2004.134
   Abiko M, 2013, PLOS ONE, V8, DOI 10.1371/journal.pone.0069578
   Alnemri ES, 1997, J CELL BIOCHEM, V64, P33, DOI 10.1002/(SICI)1097-4644(199701)64:1<33::AID-JCB6>3.0.CO;2-0
   Bai DS, 2009, HEPATOLOGY, V49, P460, DOI 10.1002/hep.22638
   Bosch FX, 1999, SEMIN LIVER DIS, V19, P271, DOI 10.1055/s-2007-1007117
   Bruix J, 2009, LANCET, V373, P614, DOI 10.1016/S0140-6736(09)60381-0
   Butler SL, 2008, LAB INVEST, V88, P78, DOI 10.1038/labinvest.3700699
   Cardona DM, 2009, AM J CLIN PATHOL, V132, P877, DOI 10.1309/AJCP74XGRFWTFLJU
   Chen MQ, 2011, PLOS ONE, V6, DOI 10.1371/journal.pone.0025564
   Chen XL, 2010, MOL MED REP, V3, P589, DOI 10.3892/mmr_00000302
   Chen XQ, 2012, MED ONCOL, V29, P1843, DOI 10.1007/s12032-011-0075-x
   Chen XM, 1998, CELL, V93, P827, DOI 10.1016/S0092-8674(00)81443-9
   CORROCHER R, 1986, CANCER, V58, P1658, DOI 10.1002/1097-0142(19861015)58:8<1658::AID-CNCR2820580814>3.0.CO;2-7
   Dix MM, 2008, CELL, V134, P679, DOI 10.1016/j.cell.2008.06.038
   Du Y, 2012, WORLD J GASTROENTERO, V18, P3941, DOI 10.3748/wjg.v18.i30.3941
   Dudek K, 2009, TRANSPL P, V41, P3135, DOI 10.1016/j.transproceed.2009.08.016
   Haglund C, 1997, BRIT J CANCER, V76, P777, DOI 10.1038/bjc.1997.461
   Ho JC, 2004, INT J CANCER, V111, P494, DOI 10.1002/ijc.20282
   Iizuka N, 2003, LANCET, V361, P923, DOI 10.1016/S0140-6736(03)12775-4
   Ishihama Y, 2005, MOL CELL PROTEOMICS, V4, P1265, DOI 10.1074/mcp.M500061-MCP200
   Ishiyama N, 2010, CELL, V141, P117, DOI 10.1016/j.cell.2010.01.017
   Jordan CT, 2006, NEW ENGL J MED, V355, P1253, DOI 10.1056/NEJMra061808
   Kanamori H, 2011, ONCOLOGY-BASEL, V80, P406, DOI 10.1159/000330734
   Lee SH, 2001, HUM PATHOL, V32, P250, DOI 10.1053/hupa.2001.22769
   Lim KC, 2011, ANN SURG, V254, P108, DOI 10.1097/SLA.0b013e31821ad884
   Liu HY, 2011, AM J PATHOL, V178, P652, DOI 10.1016/j.ajpath.2010.10.023
   Liu ZH, 2011, OMICS, V15, P61, DOI 10.1089/omi.2010.0061
   Llovet JM, 2008, J HEPATOL, V48, pS20, DOI 10.1016/j.jhep.2008.01.022
   Luk JM, 2006, PROTEOMICS, V6, P1049, DOI 10.1002/pmic.200500306
   Marquardt JU, 2012, J HEPATOL, V56, P267, DOI 10.1016/j.jhep.2011.07.007
   Matos JM, 2009, J SURG RES, V155, P237, DOI 10.1016/j.jss.2008.06.008
   Matsui S, 1997, J HEPATOL, V27, P843, DOI 10.1016/S0168-8278(97)80322-4
   Mazzaferro V, 2009, LANCET ONCOL, V10, P35, DOI 10.1016/S1470-2045(08)70284-5
   McCrea PD, 2007, BBA-MOL CELL RES, V1773, P17, DOI 10.1016/j.bbamcr.2006.06.009
   Menke A, 2012, ARCH BIOCHEM BIOPHYS, V524, P48, DOI 10.1016/j.abb.2012.04.019
   Ngoka LCM, 2008, PROTEOME SCI, V6, DOI 10.1186/1477-5956-6-29
   Nisman B, 2008, BRIT J CANCER, V98, P77, DOI 10.1038/sj.bjc.6604157
   Orimo T, 2008, HEPATOLOGY, V48, P1851, DOI 10.1002/hep.22552
   Poon RTP, 2009, ANN SURG ONCOL, V16, P792, DOI 10.1245/s10434-009-0330-y
   Qiu WH, 2003, AM J PATHOL, V162, P1961, DOI 10.1016/S0002-9440(10)64329-5
   Quesada V, 2009, NUCLEIC ACIDS RES, V37, pD239, DOI 10.1093/nar/gkn570
   Riewald M, 2001, P NATL ACAD SCI USA, V98, P7742, DOI 10.1073/pnas.141126698
   Roayaie S, 2009, GASTROENTEROLOGY, V137, P850, DOI 10.1053/j.gastro.2009.06.003
   SATO K, 1992, MOL CELL BIOL, V12, P2525, DOI 10.1128/MCB.12.6.2525
   Shen CP, 2012, PROTEOMICS, V12, P1917, DOI 10.1002/pmic.201200027
   Shinkawa T, 2005, J PROTEOME RES, V4, P1826, DOI 10.1021/pr050167x
   Sigruener A, 2007, HORM METAB RES, V39, P781, DOI 10.1055/s-2007-992129
   Song HY, 2006, J CANCER RES CLIN, V132, P92, DOI 10.1007/s00432-005-0044-x
   Stark GR, 2012, IMMUNITY, V36, P503, DOI 10.1016/j.immuni.2012.03.013
   Streckfus C, 2000, CANCER INVEST, V18, P101, DOI 10.3109/07357900009038240
   SUN Y, 1993, CARCINOGENESIS, V14, P1457, DOI 10.1093/carcin/14.7.1457
   Sung YK, 2003, CANCER SCI, V94, P421, DOI 10.1111/j.1349-7006.2003.tb01458.x
   Taoka M, 2000, ELECTROPHORESIS, V21, P1872, DOI 10.1002/(SICI)1522-2683(20000501)21:9<1872::AID-ELPS1872>3.3.CO;2-R
   Taoka M, 2009, NUCLEIC ACIDS RES, V37, DOI 10.1093/nar/gkp732
   Torbenson M, 2002, MODERN PATHOL, V15, P826, DOI 10.1097/01.MP.0000024257.83046.7C
   Turgeon VL, 1997, BRAIN RES REV, V25, P85, DOI 10.1016/S0165-0173(97)00015-5
   van Kempen LCL, 2006, EUR J CANCER, V42, P728, DOI 10.1016/j.ejca.2006.01.004
   Volkmann M, 2001, J MOL MED-JMM, V79, P594, DOI 10.1007/s001090100244
   Wei RR, 2012, MED ONCOL, V29, P2737, DOI 10.1007/s12032-011-0126-3
   Ye QH, 2003, NAT MED, V9, P416, DOI 10.1038/nm843
   Yi X, 2008, MOL CELL PROTEOMICS, V7, P315, DOI 10.1074/mcp.M700116-MCP200
   Yokota S, 2001, CELL STRESS CHAPERON, V6, P345, DOI 10.1379/1466-1268(2001)006<0345:IEOCCC>2.0.CO;2
NR 62
TC 13
Z9 13
U1 1
U2 14
PU AMER CHEMICAL SOC
PI WASHINGTON
PA 1155 16TH ST, NW, WASHINGTON, DC 20036 USA
SN 1535-3893
EI 1535-3907
J9 J PROTEOME RES
JI J. Proteome Res.
PD NOV
PY 2014
VL 13
IS 11
BP 4847
EP 4858
DI 10.1021/pr500262p
PG 12
WC Biochemical Research Methods
WE Science Citation Index Expanded (SCI-EXPANDED)
SC Biochemistry & Molecular Biology
GA AT0PA
UT WOS:000344636500032
PM 24967658
DA 2022-05-02
ER

PT J
AU Yin, L
   Li, H
   Li, AJ
   Lau, WY
   Pan, ZY
   Lai, ECH
   Wu, MC
   Zhou, WP
AF Yin, Lei
   Li, Hui
   Li, Ai-Jun
   Lau, Wan Yee
   Pan, Ze-ya
   Lai, Eric C. H.
   Wu, Meng-chao
   Zhou, Wei-Ping
TI Partial hepatectomy vs. transcatheter arterial chemoembolization for
   resectable multiple hepatocellular carcinoma beyond Milan criteria: A
   RCT
SO JOURNAL OF HEPATOLOGY
LA English
DT Article
DE Multiple hepatocellular carcinoma; Partial hepatectomy; Transcatheter
   arterial chemoembolization; Overall survival; RCT
ID TRANSARTERIAL CHEMOEMBOLIZATION; CYTOREDUCTIVE SURGERY;
   MULTIDISCIPLINARY TREATMENT; MICROVASCULAR INVASION; PROGNOSTIC-FACTORS;
   REDUCTION SURGERY; HEPATIC RESECTION; ELUTING BEADS; EPIDEMIOLOGY;
   PREDICTION
AB Background & Aims: The aim of this randomized comparative trial (RCT) is to compare partial hepatectomy (PH) with transcatheter arterial chemoembolization (TACE) to treat patients with resectable multiple hepatocellular carcinoma (RMHCC) outside of Milan Criteria.
   Methods: This RCT was conducted on 173 patients with RMHCC outside of Milan Criteria (a solitary tumor up to 5 cm or multiple tumors up to 3 in number and up to 3 cm for each tumor) who were treated in our centre from November 2008 to September 2010. The patients were randomly assigned to the PH group or the TACE group. The primary outcome measure was overall survival (OS) from the date of treatment. A multivariate Cox proportional hazards regression analysis was performed to assess the prognostic risk factors associated with OS.
   Results: The 1-, 2-, and 3-year OS rates were 76.1%, 63.5%, and 51.5%, respectively, for the PH group compared with 51.8%, 34.8%, and 18.1%, respectively, for the TACE group (Log-rank test, X-2 = 24.246, p <0.001). Multivariate Cox proportional hazards regression analysis revealed the type of treatment (hazard ratio, 0.434; 95% CI, 0.293 to 0.644, p <0.001), number of tumor (hazard ratio, 1.758; 95% CI, 1.213 to 2.548,p = 0.003) and gender (hazard ratio, 0.451; 95% CI, 0.236 to 0.862, p = 0.016) were significant independent risk factors associated with OS.
   Conclusions: PH provided better OS for patients with RMHCC outside of Milan Criteria than conventional TACE. The number of tumor and gender were also independent risk factors associated with OS for RMHCC. (C) 2014 European Association for the Study of the Liver. Published by Elsevier B.V. All rights reserved.
C1 [Yin, Lei; Li, Ai-Jun; Lau, Wan Yee; Pan, Ze-ya; Lai, Eric C. H.; Wu, Meng-chao; Zhou, Wei-Ping] Second Mil Med Univ, Eastern Hepatobiliary Surg Hosp, Dept Hepat Surg 3, Shanghai 200438, Peoples R China.
   [Li, Hui] Second Mil Med Univ, Changhai Hosp, Dept Dermatol, Shanghai 200438, Peoples R China.
   [Lau, Wan Yee; Lai, Eric C. H.] Chinese Univ Hong Kong, Fac Med, Shatin, Hong Kong, Peoples R China.
RP Zhou, WP (corresponding author), Second Mil Med Univ, Eastern Hepatobiliary Surg Hosp, Dept Hepat Surg 3, Shanghai 200438, Peoples R China.
EM EHPHWP@126.com
RI Zhou, Weiping/AGI-5344-2022
FU State Key Infection Disease Project of China [2012ZX10002010,
   2012ZX10002016]; Science Fund for Creative Research Groups of
   ChinaScience Fund for Creative Research Groups [81201940]; Youth Fund of
   Health Bureau of Shanghai [201144172]; Natural Science Fund of
   ShanghaiNatural Science Foundation of Shanghai [13ZR1450800]
FX This study was supported by State Key Infection Disease Project of China
   (Project Number: 2012ZX10002010, 2012ZX10002016), Science Fund for
   Creative Research Groups of China (Project Number 81201940), Youth Fund
   of Health Bureau of Shanghai (Project Number 201144172) and Natural
   Science Fund of Shanghai (Project Number 13ZR1450800).
CR Bosch FX, 1999, SEMIN LIVER DIS, V19, P271, DOI 10.1055/s-2007-1007117
   Bruix J, 2002, HEPATOLOGY, V35, P519, DOI 10.1053/jhep.2002.32089
   Bruix J, 2011, HEPATOLOGY, V53, P1020, DOI 10.1002/hep.24199
   Burrel M, 2012, J HEPATOL, V56, P1330, DOI 10.1016/j.jhep.2012.01.008
   Chen MF, 2003, WORLD J SURG, V27, P443, DOI 10.1007/s00268-002-6708-7
   CHEN MF, 1989, ARCH SURG-CHICAGO, V124, P1025
   Cheng AL, 2009, LANCET ONCOL, V10, P25, DOI 10.1016/S1470-2045(08)70285-7
   Dhanasekaran R, 2010, HPB, V12, P174, DOI 10.1111/j.1477-2574.2009.00138.x
   El-Serag HB, 2007, GASTROENTEROLOGY, V132, P2557, DOI 10.1053/j.gastro.2007.04.061
   Forner A, 2012, LANCET, V379, P1245, DOI 10.1016/S0140-6736(11)61347-0
   Hsieh Ming-Yuh, 1996, Kaohsiung Journal of Medical Sciences, V12, P274
   Inoue K, 2004, J CANCER RES CLIN, V130, P362, DOI 10.1007/s00432-004-0566-7
   Ishizawa T, 2008, GASTROENTEROLOGY, V134, P1908, DOI 10.1053/j.gastro.2008.02.091
   Kim BK, 2008, J SURG ONCOL, V97, P246, DOI 10.1002/jso.20953
   LAI ECS, 1995, ANN SURG, V221, P291, DOI 10.1097/00000658-199503000-00012
   Lai ECH, 2008, ANZ J SURG, V78, P504, DOI 10.1111/j.1445-2197.2008.04544.x
   Lau H, 1998, CANCER-AM CANCER SOC, V83, P2302, DOI 10.1002/(SICI)1097-0142(19981201)83:11<2302::AID-CNCR9>3.3.CO;2-T
   Lau WY, 2007, ANN SURG ONCOL, V14, P3301, DOI 10.1245/s10434-007-9549-7
   LAU WY, 1994, SURG ONCOL, V3, P161, DOI 10.1016/0960-7404(94)90045-0
   Lencioni R, 2010, SEMIN LIVER DIS, V30, P52, DOI 10.1055/s-0030-1247132
   Llovet JM, 2002, LANCET, V359, P1734, DOI 10.1016/S0140-6736(02)08649-X
   Llovet JM, 2008, NEW ENGL J MED, V359, P378, DOI 10.1056/NEJMoa0708857
   Mazzaferro V, 1996, NEW ENGL J MED, V334, P693, DOI 10.1056/NEJM199603143341104
   Nagashima J, 1999, INT J ONCOL, V15, P1117
   Okusaka T, 2009, J HEPATOL, V51, P1030, DOI 10.1016/j.jhep.2009.09.004
   Oliveri RS, 2011, COCHRANE DB SYST REV, DOI 10.1002/14651858.CD004787.pub2
   Song MJ, 2012, J HEPATOL, V57, P1244, DOI 10.1016/j.jhep.2012.07.017
   Takayasu K, 2006, GASTROENTEROLOGY, V131, P461, DOI 10.1053/j.gastro.2006.05.021
   Wakabayashi H, 2003, J SURG ONCOL, V82, P98, DOI 10.1002/jso.10203
   Yeh SH, 2010, ONCOLOGY-BASEL, V78, P172, DOI 10.1159/000315247
   Zhao WC, 2013, EJSO-EUR J SURG ONC, V39, P858, DOI 10.1016/j.ejso.2013.04.003
   Zhou WP, 2009, ANN SURG, V249, P195, DOI 10.1097/SLA.0b013e3181961c16
NR 32
TC 185
Z9 216
U1 1
U2 28
PU ELSEVIER
PI AMSTERDAM
PA RADARWEG 29, 1043 NX AMSTERDAM, NETHERLANDS
SN 0168-8278
EI 1600-0641
J9 J HEPATOL
JI J. Hepatol.
PD JUL
PY 2014
VL 61
IS 1
BP 82
EP 88
DI 10.1016/j.jhep.2014.03.012
PG 7
WC Gastroenterology & Hepatology
WE Science Citation Index Expanded (SCI-EXPANDED)
SC Gastroenterology & Hepatology
GA AJ7BY
UT WOS:000337853400014
PM 24650695
DA 2022-05-02
ER

PT J
AU Liu, Y
   Carson-Walter, E
   Walter, KA
AF Liu, Yang
   Carson-Walter, Eleanor
   Walter, Kevin A.
TI Chemokine Receptor CXCR7 Is a Functional Receptor for CXCL12 in Brain
   Endothelial Cells
SO PLOS ONE
LA English
DT Article
ID GROWTH-FACTOR; TUMOR-GROWTH; IN-VIVO; HEPATOCELLULAR-CARCINOMA;
   PROGENITOR CELLS; GENE-EXPRESSION; ANGIOGENESIS; GLIOBLASTOMA; INVASION;
   PROLIFERATION
AB The chemokine CXCL12 regulates multiple cell functions through its receptor, CXCR4. However, recent studies have shown that CXCL12 also binds a second receptor, CXCR7, to potentiate signal transduction and cell activity. In contrast to CXCL12/CXCR4, few studies have focused on the role of CXCR7 in vascular biology and its role in human brain microvascular endothelial cells (HBMECs) remains unclear. In this report, we used complementary methods, including immunocytofluorescence, Western blot, and flow cytometry analyses, to demonstrate that CXCR7 was expressed on HBMECs. We then employed short hairpin RNA (shRNA) technology to knockdown CXCR7 in HBMECs. Knockdown of CXCR7 in HBMECs resulted in significantly reduced HBMEC proliferation, tube formation, and migration, as well as adhesion to matrigel and tumor cells. Blocking CXCR7 with a specific antibody or small molecule antagonist similarly disrupted HBMEC binding to matrigel or tumor cells. We found that tumor necrosis factor (TNF)-alpha induced CXCR7 in a time and dose-response manner and that this increase preceded an increase in vascular cell adhesion molecule-1 (VCAM-1). Knockdown of CXCR7 resulted in suppression of VCAM-1, suggesting that the reduced binding of CXCR7-knockdown HBMECs may result from suppression of VCAM-1. Collectively, CXCR7 acted as a functional receptor for CXCL12 in brain endothelial cells. Targeting CXCR7 in tumor vasculature may provide novel opportunities for improving brain tumor therapy.
C1 [Liu, Yang; Carson-Walter, Eleanor; Walter, Kevin A.] Univ Rochester, Sch Med & Dent, Dept Neurosurg, Rochester, NY 14627 USA.
   [Walter, Kevin A.] Univ Rochester, Sch Med & Dent, Wilmot Canc Ctr, Rochester, NY USA.
RP Liu, Y (corresponding author), Univ Rochester, Sch Med & Dent, Dept Neurosurg, Rochester, NY 14627 USA.
EM yang_liu@urmc.rochester.edu; kevin_walter@urmc.rochester.edu
FU University of Rochester Clinical and Translational Science Institute
   Pilot Studies Award; National Institutes of HealthUnited States
   Department of Health & Human ServicesNational Institutes of Health (NIH)
   - USA [NINDS K08 NS046461]; American Brain Tumor Association; Ronald
   Bittner Brain Tumor Research Fund; NATIONAL CENTER FOR ADVANCING
   TRANSLATIONAL SCIENCESUnited States Department of Health & Human
   ServicesNational Institutes of Health (NIH) - USANIH National Center for
   Advancing Translational Sciences (NCATS) [UL1TR000042] Funding Source:
   NIH RePORTER; NATIONAL INSTITUTE OF NEUROLOGICAL DISORDERS AND
   STROKEUnited States Department of Health & Human ServicesNational
   Institutes of Health (NIH) - USANIH National Institute of Neurological
   Disorders & Stroke (NINDS) [K08NS046461] Funding Source: NIH RePORTER
FX This study was supported by the University of Rochester Clinical and
   Translational Science Institute Pilot Studies Award to Y.L., the
   National Institutes of Health (NINDS K08 NS046461) to K.A.W., the
   American Brain Tumor Association to K.A.W., and the Ronald Bittner Brain
   Tumor Research Fund to K.A.W. The funders had no role in study design,
   data collection and analysis, decision to publish, or preparation of the
   manuscript.
CR Aghi M, 2006, CANCER RES, V66, P9054, DOI 10.1158/0008-5472.CAN-05-3759
   Balabanian K, 2005, J BIOL CHEM, V280, P35760, DOI 10.1074/jbc.M508234200
   Bergers G, 2003, NAT REV CANCER, V3, P401, DOI 10.1038/nrc1093
   Brat DJ, 2005, NEURO-ONCOLOGY, V7, P122, DOI 10.1215/S1152851704001061
   Brown JM, 2013, SEMIN RADIAT ONCOL, V23, P281, DOI 10.1016/j.semradonc.2013.05.002
   Burns JM, 2006, J EXP MED, V203, P2201, DOI 10.1084/jem.20052144
   Carson-Walter EB, 2005, CLIN CANCER RES, V11, P7643, DOI 10.1158/1078-0432.CCR-05-1099
   Chen Q, 2012, CLIN CANCER RES, V18, P5520, DOI 10.1158/1078-0432.CCR-11-2904
   Costello CM, 2012, EUR RESPIR J, V39, P1415, DOI 10.1183/09031936.00044911
   Cruz-Orengo L, 2011, J EXP MED, V208, P327, DOI 10.1084/jem.20102010
   Dai XZ, 2011, J CELL MOL MED, V15, P1299, DOI 10.1111/j.1582-4934.2011.01301.x
   Gerrits H, 2008, GENESIS, V46, P235, DOI 10.1002/dvg.20387
   Glushakova O, 2008, J AM SOC NEPHROL, V19, P1712, DOI 10.1681/ASN.2007121304
   Hattermann K, 2010, CANCER RES, V70, P3299, DOI 10.1158/0008-5472.CAN-09-3642
   Huang P, 2012, CANCER RES, V72, P1428, DOI 10.1158/0008-5472.CAN-11-2621
   Jung H, 2008, ONCOGENE, V27, P2635, DOI 10.1038/sj.onc.1210914
   Kanda S, 2003, J BIOL CHEM, V278, P257, DOI 10.1074/jbc.M204771200
   Kenig S, 2010, CANCER LETT, V289, P53, DOI 10.1016/j.canlet.2009.07.014
   Kioi M, 2010, J CLIN INVEST, V120, P694, DOI 10.1172/JCI40283
   Liu Y, 2010, J NEURO-ONCOL, V99, P13, DOI 10.1007/s11060-009-0105-0
   Luker KE, 2012, ONCOGENE, V31, P4750, DOI 10.1038/onc.2011.633
   Madden SL, 2004, AM J PATHOL, V165, P601, DOI 10.1016/S0002-9440(10)63324-X
   Mazzinghi B, 2008, J EXP MED, V205, P479, DOI 10.1084/jem.20071903
   Miao Z, 2007, P NATL ACAD SCI USA, V104, P15735, DOI 10.1073/pnas.0610444104
   Mirshahi F, 2000, THROMB RES, V99, P587, DOI 10.1016/S0049-3848(00)00292-9
   Molino M, 2000, BBA-MOL BASIS DIS, V1500, P227, DOI 10.1016/S0925-4439(99)00110-6
   Monnier J, 2012, EUR J CANCER, V48, P138, DOI 10.1016/j.ejca.2011.06.044
   Naumann U, 2010, PLOS ONE, V5, DOI 10.1371/journal.pone.0009175
   Radeff-Huang J, 2007, J BIOL CHEM, V282, P863, DOI 10.1074/jbc.M601698200
   Rao S, 2012, PLOS ONE, V7, DOI 10.1371/journal.pone.0033005
   Salcedo R, 1999, AM J PATHOL, V154, P1125, DOI 10.1016/S0002-9440(10)65365-5
   Salcedo R, 2003, MICROCIRCULATION, V10, P359, DOI 10.1038/sj.mn.7800200
   Salmaggi A, 2009, CANCER BIOL THER, V8, P1615, DOI 10.4161/cbt.8.17.9202
   Schutyser E, 2007, EUR CYTOKINE NETW, V18, P59, DOI 10.1684/ecn.2007.0087
   Shaked Y, 2008, CANCER CELL, V14, P263, DOI 10.1016/j.ccr.2008.08.001
   Sierro F, 2007, P NATL ACAD SCI USA, V104, P14759, DOI 10.1073/pnas.0702229104
   Tachibana K, 1998, NATURE, V393, P591, DOI 10.1038/31261
   Takano S, 2010, J ONCOL, V2010, DOI 10.1155/2010/351908
   Totonchy JE, 2013, PLOS ONE, V8, DOI 10.1371/journal.pone.0069828
   Walters MJ, 2014, BR J CANC
   Wang JH, 2008, J BIOL CHEM, V283, P4283, DOI 10.1074/jbc.M707465200
   Watanabe K, 2010, ARTHRITIS RHEUM-US, V62, P3211, DOI 10.1002/art.27650
   Wurth R, 2011, J NEUROIMMUNOL, V234, P115, DOI 10.1016/j.jneuroim.2011.01.006
   Yan XQ, 2012, J CELL BIOCHEM, V113, P1437, DOI 10.1002/jcb.24015
   Zagzag D, 2008, AM J PATHOL, V173, P545, DOI 10.2353/ajpath.2008.071197
   Zheng K, 2010, J EXP CLIN CANC RES, V29, DOI 10.1186/1756-9966-29-31
   Zheng YH, 2013, J BIOL CHEM, V288, P31488, DOI 10.1074/jbc.M113.499020
   Zhou J, 2002, INFLAMM RES, V51, P332, DOI 10.1007/PL00000312
   Zou YR, 1998, NATURE, V393, P595, DOI 10.1038/31269
NR 49
TC 11
Z9 12
U1 1
U2 10
PU PUBLIC LIBRARY SCIENCE
PI SAN FRANCISCO
PA 1160 BATTERY STREET, STE 100, SAN FRANCISCO, CA 94111 USA
SN 1932-6203
J9 PLOS ONE
JI PLoS One
PD AUG 1
PY 2014
VL 9
IS 8
AR e103938
DI 10.1371/journal.pone.0103938
PG 9
WC Multidisciplinary Sciences
WE Science Citation Index Expanded (SCI-EXPANDED)
SC Science & Technology - Other Topics
GA AM4JL
UT WOS:000339819800106
PM 25084358
OA gold, Green Submitted, Green Published
DA 2022-05-02
ER

PT J
AU Li, C
   Zhu, WJ
   Wen, TF
   Dai, Y
   Yan, LN
   Li, B
   Yang, JY
   Wang, WT
   Xu, MQ
AF Li, Chuan
   Zhu, Wen-Jiang
   Wen, Tian-Fu
   Dai, Yan
   Yan, Lu-Nan
   Li, Bo
   Yang, Jia-Yin
   Wang, Wen-Tao
   Xu, Ming-Qing
TI Child-Pugh A Hepatitis B-Related Cirrhotic Patients with a Single
   Hepatocellular Carcinoma Up to 5 cm: Liver Transplantation vs. Resection
SO JOURNAL OF GASTROINTESTINAL SURGERY
LA English
DT Article
DE Liver resection; Liver transplantation; Hepatocellular carcinoma
ID SUGGEST EXCELLENT OUTCOMES; MICROVASCULAR INVASION; PORTAL-HYPERTENSION;
   DIFFERENTIATION PREDICT; MILAN CRITERIA; RISK-FACTORS; RECURRENCE;
   MANAGEMENT; SURVIVAL; HEPATECTOMY
AB This study aims to analyze the outcomes of patients with Child-Pugh A class cirrhosis and a single hepatocellular carcinoma (HCC) up to 5 cm in diameter who underwent liver transplantation vs. resection.
   During 2007 to 2012, 282 Child-Pugh A cirrhotic patients with a single HCC up to 5 cm in diameter either underwent liver resection (N = 243) or received liver transplantation (N = 39) at our center. Patient and tumor characteristics and outcomes were analyzed.
   Patients who underwent liver transplantation had a better recurrence-free survival (RFS) vs. those who underwent liver resection. However, the 5-year survival rates after these two treatments were comparable. Similar results were observed when we analyzed patients with a HCC less than 3 cm, and for patients with portal hypertension. In the multivariate analysis, tumor differentiation, difference of primary treatment, and presence of microvascular invasion were associated with postoperative recurrence. However, only differentiation negatively impacted overall survival after operation.
   Although more recurrences were observed in Child A cirrhotic patients with a single HCC up to 5 cm after liver resection, liver resection offers a similar 5-year survival to liver transplantation, even for patients with portal hypertension.
C1 [Li, Chuan; Zhu, Wen-Jiang; Wen, Tian-Fu; Yan, Lu-Nan; Li, Bo; Yang, Jia-Yin; Wang, Wen-Tao; Xu, Ming-Qing] Sichuan Univ, West China Hosp, Div Liver Surg & Liver Transplantat, Chengdu 610041, Peoples R China.
   [Dai, Yan] Sichuan Univ, West China Hosp, Day Surg Ctr, Chengdu 610041, Peoples R China.
RP Wen, TF (corresponding author), Sichuan Univ, West China Hosp, Div Liver Surg & Liver Transplantat, Chengdu 610041, Peoples R China.
EM aderwe@163.com; aderwe@163.com
RI Li, Bo/AAA-8968-2020
OI Li, Bo/0000-0002-7294-6888
FU National Science and Technology Major Project of China [2012ZX
   10002-016, 2012ZX10002-017]
FX This work was supported by a grant from the National Science and
   Technology Major Project of China (2012ZX 10002-016 and
   2012ZX10002-017).
CR Adam R, 2012, ANN SURG, V256, P883, DOI 10.1097/SLA.0b013e318273bad0
   Ataide EC, 2011, TRANSPL P, V43, P1362, DOI 10.1016/j.transproceed.2011.02.032
   Baccarani U, 2008, TRANSPL INT, V21, P247, DOI 10.1111/j.1432-2277.2007.00597.x
   Bhangui P, 2011, HEPATOLOGY, V53, P1570, DOI 10.1002/hep.24231
   Bigourdan JM, 2003, LIVER TRANSPLANT, V9, P513, DOI 10.1053/jlts.2003.50070
   Bruix J, 1996, GASTROENTEROLOGY, V111, P1018, DOI 10.1016/S0016-5085(96)70070-7
   Bruix J, 2001, J HEPATOL, V35, P421, DOI 10.1016/S0168-8278(01)00130-1
   Bruix J, 2011, HEPATOLOGY, V53, P1020, DOI 10.1002/hep.24199
   Capussotti L, 2009, EUROPEAN J SURG ONCO, V35, P1
   Chen XP, 2005, BRIT J SURG, V92, P334, DOI 10.1002/bjs.4776
   Choi GH, 2011, LIVER INT, V31, P485, DOI 10.1111/j.1478-3231.2010.02436.x
   Doyle MBM, 2012, J AM COLL SURGEONS, V215, P19, DOI 10.1016/j.jamcollsurg.2012.02.022
   Earl TM, 2013, SEMIN LIVER DIS, V33, P282, DOI 10.1055/s-0033-1351783
   Fan ST, 2011, BRIT J SURG, V98, P1292, DOI 10.1002/bjs.7583
   Giuliante F, 2012, J AM COLL SURGEONS, V215, P244, DOI 10.1016/j.jamcollsurg.2012.04.013
   Hemming A, 2012, J AM COLL SURGEONS, V215, P28
   Hernandez-Gea V, 2013, WORLD J GASTROENTERO, V19, P1193, DOI 10.3748/wjg.v19.i8.1193
   Hung HH, 2013, J GASTROINTEST SURG, V17, P702, DOI 10.1007/s11605-012-2087-z
   Ishizawa T, 2008, GASTROENTEROLOGY, V134, P1908, DOI 10.1053/j.gastro.2008.02.091
   Jarnagin WR, 2010, ANN SURG ONCOL, V17, P1226, DOI 10.1245/s10434-010-0978-3
   Kow AWC, 2012, ANN SURG ONCOL, V19, P2246, DOI 10.1245/s10434-012-2260-3
   Li CA, 2010, HEPATOB PANCREAT DIS, V9, P366
   Llovet JM, 1999, SEMIN LIVER DIS, V19, P329, DOI 10.1055/s-2007-1007122
   Llovet JM, 2008, J HEPATOL, V48, pS20, DOI 10.1016/j.jhep.2008.01.022
   Massie AB, 2011, AM J TRANSPLANT, V11, P2362, DOI 10.1111/j.1600-6143.2011.03735.x
   Mazzaferro V, 1996, NEW ENGL J MED, V334, P693, DOI 10.1056/NEJM199603143341104
   Mazzaferro V, 2009, LANCET ONCOL, V10, P35, DOI 10.1016/S1470-2045(08)70284-5
   Parkin DM, 2005, CA-CANCER J CLIN, V55, P74, DOI 10.3322/canjclin.55.2.74
   Rahman A, 2012, J GASTROINTEST SURG, V16, P1897, DOI 10.1007/s11605-012-1973-8
   Roayaie S, 2009, GASTROENTEROLOGY, V137, P850, DOI 10.1053/j.gastro.2009.06.003
   Shah SA, 2007, J GASTROINTEST SURG, V11, P464, DOI 10.1007/s11605-006-0033-7
   Sumie S, 2008, ANN SURG ONCOL, V15, P1375, DOI 10.1245/s10434-008-9846-9
   Toso C, 2008, LIVER TRANSPLANT, V14, P1107, DOI 10.1002/lt.21484
   Wang GY, 2011, PLOS ONE, V6, DOI 10.1371/journal.pone.0025295
   Yaprak O, 2012, HEPATOB PANCREAT DIS, V11, P256, DOI 10.1016/S1499-3872(12)60157-X
   Yeo W, 2007, HEPATOLOGY, V45, P1382, DOI 10.1002/hep.21572
   Yip VS, 2013, INT J SURG, V11, P1078, DOI 10.1016/j.ijsu.2013.10.001
   Yu MW, 2005, JNCI-J NATL CANCER I, V97, P265, DOI 10.1093/jnci/dji043
   Zheng SS, 2008, TRANSPLANTATION, V85, P1726, DOI 10.1097/TP.0b013e31816b67e4
   Zhou YM, 2010, HEPATOB PANCREAT DIS, V9, P33
NR 40
TC 12
Z9 12
U1 0
U2 2
PU SPRINGER
PI NEW YORK
PA 233 SPRING ST, NEW YORK, NY 10013 USA
SN 1091-255X
EI 1873-4626
J9 J GASTROINTEST SURG
JI J. Gastrointest. Surg.
PD AUG
PY 2014
VL 18
IS 8
BP 1469
EP 1476
DI 10.1007/s11605-014-2550-0
PG 8
WC Gastroenterology & Hepatology; Surgery
WE Science Citation Index Expanded (SCI-EXPANDED)
SC Gastroenterology & Hepatology; Surgery
GA AL8WN
UT WOS:000339420600014
PM 24903846
DA 2022-05-02
ER

PT J
AU Li, J
   Liu, Y
   Yan, Z
   Wan, X
   Xia, Y
   Wang, K
   Liu, J
   Lau, WY
   Wu, M
   Shen, F
AF Li, J.
   Liu, Y.
   Yan, Z.
   Wan, X.
   Xia, Y.
   Wang, K.
   Liu, J.
   Lau, W. Y.
   Wu, M.
   Shen, F.
TI A nomogram predicting pulmonary metastasis of hepatocellular carcinoma
   following partial hepatectomy
SO BRITISH JOURNAL OF CANCER
LA English
DT Article
ID CIRRHOTIC-PATIENTS; POOR-PROGNOSIS; RECURRENCE; RESECTION; SORAFENIB;
   CANCER; RISK
AB Background: Pulmonary metastasis (PM) following curative hepatectomy for hepatocellular carcinoma (HCC) is indicative of a poor prognosis. This study aimed to develop a nomogram to identify patients at high risks of PM.
   Methods: A primary cohort of patients who underwent curative hepatectomy for HCC at the Eastern Hepatobiliary Surgery Hospital from 2002 to 2010 was prospectively studied. A nomogram predicting PM was constructed based on independent risk factors of PM. The predictive performance was evaluated by the concordance index (c-index), calibration curve and decision curve analysis (DCA). During the study period, a validation cohort was included at the First Affiliated Hospital of Fujian Medical University.
   Results: Postoperative PMs were detected in 106 out of 620 and 45 out of 218 patients, respectively, in two cohorts. Factors included in the nomogram were microvascular invasion, serum alpha-fetoprotein, tumour size, tumour number, encapsulation and intratumoral CD34 staining. The nomogram had a c-index of 0.75 and 0.82 for the two cohorts for predicting PM, respectively. The calibration curves fitted well. In the two cohorts, the DCA demonstrated positive net benefits by the nomogram, within the threshold probabilities of PM 410%.
   Conclusion: The nomogram was accurate in predicting PM following curative hepatectomy for HCC.
C1 [Li, J.; Liu, Y.; Yan, Z.; Xia, Y.; Wang, K.; Lau, W. Y.; Wu, M.; Shen, F.] Second Mil Med Univ, Eastern Hepatobiliary Surg Hosp, Dept Hepat Surg, Shanghai 200438, Peoples R China.
   [Wan, X.; Wu, M.] Second Mil Med Univ, Eastern Hepatobiliary Surg Hosp, Dept Clin Database, Shanghai 200438, Peoples R China.
   [Liu, J.] Fujian Med Univ, Affiliated Hosp 1, Dept Hepatobiliary Surg, Fuzhou 350005, Peoples R China.
   [Lau, W. Y.] Chinese Univ Hong Kong, Fac Med, Hong Kong, Hong Kong, Peoples R China.
RP Shen, F (corresponding author), Second Mil Med Univ, Eastern Hepatobiliary Surg Hosp, Dept Hepat Surg, Shanghai 200438, Peoples R China.
EM shenfengehbh@sina.com
FU State Key Project on Infectious Diseases of China [2008ZX10002-025,
   2012ZX10002-016]; Shanghai Hospital Development Program [SHDC12010121];
   Natural Science Foundation of ShanghaiNatural Science Foundation of
   Shanghai [12ZR1439700]
FX This work was supported by the State Key Project on Infectious Diseases
   of China (2008ZX10002-025, 2012ZX10002-016 to FS), Grant of Shanghai
   Hospital Development Program (SHDC12010121 to FS) and Natural Science
   Foundation of Shanghai (12ZR1439700 to JL).
CR Baek SJ, 2012, J SURG ONCOL, V106, P481, DOI 10.1002/jso.23106
   Bhattacharjya S, 2006, BRIT J CANCER, V95, P21, DOI 10.1038/sj.bjc.6603219
   Bolondi L, 2001, GUT, V48, P251, DOI 10.1136/gut.48.2.251
   Cahlon O, 2012, ANN SURG, V255, P343, DOI 10.1097/SLA.0b013e3182367aa7
   Cheng AL, 2009, LANCET ONCOL, V10, P25, DOI 10.1016/S1470-2045(08)70285-7
   Chua TC, 2012, SURG ONCOL, V21, P95, DOI 10.1016/j.suronc.2011.01.005
   Ding T, 2011, CANCER-AM CANCER SOC, V117, P4878, DOI 10.1002/cncr.26137
   Edge SB, 2009, AM JOINT COMMITTEE C
   European Assoc Study Liver, 2012, EUR J CANCER, V48, P599, DOI 10.1016/j.ejca.2011.12.021
   Feng YX, 2011, HEPATOLOGY, V53, P483, DOI 10.1002/hep.24075
   Ferlay J, 2010, INT J CANCER, V127, P2893, DOI 10.1002/ijc.25516
   Fernandez-Ruiz M, 2009, J GASTROEN HEPATOL, V24, P1424, DOI 10.1111/j.1440-1746.2009.05793.x
   Hart IR, 1997, CELLULAR MOL BIOL CA, P21
   Hong SS, 2003, EUR RADIOL, V13, P874, DOI 10.1007/s00330-002-1519-7
   Iguchi T, 2009, ANN SURG ONCOL, V16, P2539, DOI 10.1245/s10434-009-0453-1
   Kattan MW, 2007, NAT CLIN PRACT UROL, V4, P638, DOI 10.1038/ncpuro0968
   Kong JH, 2012, GASTRIC CANCER, V15, P292, DOI 10.1007/s10120-011-0104-7
   Li J, 2012, ONCOLOGIST, V17, P963, DOI 10.1634/theoncologist.2011-0447
   Llovet JM, 2008, NEW ENGL J MED, V359, P378, DOI 10.1056/NEJMoa0708857
   Manghisi G, 1998, HEPATOLOGY, V28, P751
   Mazzaferro V, 1996, NEW ENGL J MED, V334, P693, DOI 10.1056/NEJM199603143341104
   NG IOL, 1992, CANCER, V70, P45, DOI 10.1002/1097-0142(19920701)70:1<45::AID-CNCR2820700108>3.0.CO;2-7
   Nguyen DX, 2009, NAT REV CANCER, V9, P274, DOI 10.1038/nrc2622
   Pomerri F, 2012, EUR RADIOL, V22, P1680, DOI 10.1007/s00330-012-2431-4
   Poon RTP, 2000, ANN SURG, V232, P10, DOI 10.1097/00000658-200007000-00003
   Smith E L, 1998, Semin Oncol Nurs, V14, P178, DOI 10.1016/S0749-2081(98)80027-2
   Sonoyama T, 2003, HEPATO-GASTROENTEROL, V50, P1078
   Steyerberg EW, 2008, MED DECIS MAKING, V28, P146, DOI 10.1177/0272989X07312725
   Vickers AJ, 2006, MED DECIS MAKING, V26, P565, DOI 10.1177/0272989X06295361
   Wang K, 2010, HEPATOLOGY, V52, P164, DOI 10.1002/hep.23650
   Wang YZ, 2013, J CLIN ONCOL, V31, P1188, DOI 10.1200/JCO.2012.41.5984
   Yamamoto J, 2007, JPN J CLIN ONCOL, V37, P287, DOI 10.1093/jjco/hym025
   Yang XR, 2010, GUT, V59, P953, DOI 10.1136/gut.2008.176271
   Yang YB, 2007, SURGERY, V141, P196, DOI 10.1016/j.surg.2006.06.033
NR 34
TC 44
Z9 46
U1 0
U2 9
PU SPRINGERNATURE
PI LONDON
PA CAMPUS, 4 CRINAN ST, LONDON, N1 9XW, ENGLAND
SN 0007-0920
EI 1532-1827
J9 BRIT J CANCER
JI Br. J. Cancer
PD MAR 4
PY 2014
VL 110
IS 5
BP 1110
EP 1117
DI 10.1038/bjc.2014.19
PG 8
WC Oncology
WE Science Citation Index Expanded (SCI-EXPANDED)
SC Oncology
GA AC9EB
UT WOS:000332836000002
PM 24481404
OA Green Published, hybrid
DA 2022-05-02
ER

PT J
AU Goh, BKP
   Chow, PKH
   Teo, JY
   Wong, JS
   Chan, CY
   Cheow, PC
   Chung, AYF
   Ooi, LLPJ
AF Goh, Brian K. P.
   Chow, Pierce K. H.
   Teo, Jin-Yao
   Wong, Jen-San
   Chan, Chung-Yip
   Cheow, Peng-Chung
   Chung, Alexander Y. F.
   Ooi, London L. P. J.
TI Number of Nodules, Child-Pugh Status, Margin Positivity, and
   Microvascular Invasion, but not Tumor Size, are Prognostic Factors of
   Survival after Liver Resection for Multifocal Hepatocellular Carcinoma
SO JOURNAL OF GASTROINTESTINAL SURGERY
LA English
DT Article
DE Hepatocellular carcinoma; Multifocal; Prognosis; Survival; Staging;
   American Joint Committee for Cancer
ID STAGING SYSTEM; SURGICAL RESECTION; MILAN CRITERIA; HEPATECTOMY; CANCER;
   RECURRENCE; OUTCOMES; JAPAN
AB Presently, the role of liver resection (LR) for multifocal hepatocellular carcinoma (HCC) remains controversial. However, in many regions worldwide, LR remains the only treatment modality available to such patients which offers the possibility of long-term cure. The aim of this study is to determine the outcomes and prognostic factors of patients with multifocal HCC after LR.
   This is a retrospective analysis of 110 patients who underwent potentially curative LR for pathologically proven multifocal HCC between 2000 and 2011.
   The median age was 64 (range, 18-84) years, and there were 88 males (80.0 %). Sixty-one patients underwent a major hepatectomy, and the overall postoperative mortality was 1.8 %. Sixty-eight patients had liver cirrhosis, of which, 58 were child's A and 10 were child's B. The 1- and 5-year overall survival (OS) was 82 and 44 %, respectively. The corresponding 1- and 5-year recurrence-free survival (RFS) was 57 and 19 %, respectively. Multivariate analysis demonstrated that the number of nodules (> 3) and presence of microvascular invasion were associated with RFS. Number of nodules (> 3), margin positivity, Child-Pugh status, and presence of microvascular invasion were independent prognostic factors of OS.
   LR followed by treatment of recurrences may result in reasonable long-term survival and should be considered in a selected group of patients with multifocal HCC. Number of nodules (> 3), margin positivity, Child-Pugh status, and presence of microvascular invasion, but not tumor size, were independent negative predictors of OS. These findings have potential implications on the AJCC staging for multifocal HCC.
C1 [Goh, Brian K. P.; Chow, Pierce K. H.; Teo, Jin-Yao; Wong, Jen-San; Chan, Chung-Yip; Cheow, Peng-Chung; Chung, Alexander Y. F.; Ooi, London L. P. J.] Singapore Gen Hosp, Dept Hepatopancreatobiliary & Transplantat Surg, Singapore 169856, Singapore.
   [Goh, Brian K. P.; Chow, Pierce K. H.; Ooi, London L. P. J.] Duke NUS Grad Med Sch, Singapore, Singapore.
RP Goh, BKP (corresponding author), Singapore Gen Hosp, Dept Hepatopancreatobiliary & Transplantat Surg, 20 Coll Rd, Singapore 169856, Singapore.
EM bsgkp@hotmail.com
RI Ooi, London Lucien/AGK-1395-2022
OI Chow, Pierce/0000-0003-0584-2584
CR Bruix J, 2005, HEPATOLOGY, V42, P1208, DOI 10.1002/hep.20933
   Cheng CH, 2011, WORLD J SURG ONCOL, V9, DOI 10.1186/1477-7819-9-114
   Cheung TT, 2010, WORLD J GASTROENTERO, V16, P3056, DOI 10.3748/wjg.v16.i24.3056
   Choi SH, 2013, WORLD J GASTROENTERO, V19, P366, DOI 10.3748/wjg.v19.i3.366
   Fan ST, 2011, BRIT J SURG, V98, P1292, DOI 10.1002/bjs.7583
   Fan ST, 2011, ANN SURG, V253, P745, DOI 10.1097/SLA.0b013e3182111195
   Fong YM, 1999, ANN SURG, V229, P790, DOI 10.1097/00000658-199906000-00005
   Forner A, 2012, LANCET, V379, P1245, DOI 10.1016/S0140-6736(11)61347-0
   Ho CM, 2009, ANN SURG ONCOL, V16, P848
   Huang JT, 2013, J CANCER RES CLIN, V139, P1709, DOI 10.1007/s00432-013-1497-y
   Ishizawa T, 2008, GASTROENTEROLOGY, V134, P1908, DOI 10.1053/j.gastro.2008.02.091
   Kim PTW, 2013, BRIT J SURG, V100, P1516, DOI 10.1002/bjs.9263
   Lim KC, 2011, ANN SURG, V254, P108, DOI 10.1097/SLA.0b013e31821ad884
   Llovet JM, 2008, NEW ENGL J MED, V359, P378, DOI 10.1056/NEJMoa0708857
   Makuuchi M, 2008, HEPATOL RES, V38, P37, DOI 10.1111/j.1872-034X.2007.00216.x
   Minagawa M, 2007, ANN SURG, V245, P909, DOI 10.1097/01.sla.0000254368.65878.da
   Ng KK, 2005, ANN SURG ONCOL, V12, P1
   Pons Fernando, 2005, HPB (Oxford), V7, P35, DOI 10.1080/13651820410024058
   SB Edge, 2010, AM JOINT COMMITTEE C, P175
   Torzilli G, 2008, ARCH SURG-CHICAGO, V143, P1082, DOI 10.1001/archsurg.143.11.1082
   Tsai TJ, 2000, SURGERY, V127, P603, DOI 10.1067/msy.2000.105498
   Vauthey JN, 2002, J CLIN ONCOL, V20, P1527, DOI 10.1200/JCO.20.6.1527
   VAUTHEY JN, 1995, GASTROENTEROLOGY, V108, P617, DOI 10.1016/0016-5085(95)90109-4
   Wang JH, 2008, EUR J CANCER, V44, P1000, DOI 10.1016/j.ejca.2008.02.018
   Zhong JH, 2013, ANN SURG IN PRESS
NR 25
TC 48
Z9 55
U1 0
U2 4
PU SPRINGER
PI NEW YORK
PA 233 SPRING ST, NEW YORK, NY 10013 USA
SN 1091-255X
EI 1873-4626
J9 J GASTROINTEST SURG
JI J. Gastrointest. Surg.
PD AUG
PY 2014
VL 18
IS 8
BP 1477
EP 1485
DI 10.1007/s11605-014-2542-0
PG 9
WC Gastroenterology & Hepatology; Surgery
WE Science Citation Index Expanded (SCI-EXPANDED)
SC Gastroenterology & Hepatology; Surgery
GA AL8WN
UT WOS:000339420600015
PM 24855028
DA 2022-05-02
ER

PT J
AU Chu, KJ
   Lu, CD
   Dong, H
   Fu, XH
   Zhang, HW
   Yao, XP
AF Chu, Kai-jian
   Lu, Chong-de
   Dong, Hui
   Fu, Xiao-hui
   Zhang, Hong-wei
   Yao, Xiao-ping
TI Hepatitis B virus-related combined hepatocellular-cholangiocarcinoma:
   clinicopathological and prognostic analysis of 390 cases
SO EUROPEAN JOURNAL OF GASTROENTEROLOGY & HEPATOLOGY
LA English
DT Article
DE clinical features; combined hepatocellular-cholangiocarcinoma;
   prognostic factors
ID GAMMA-GLUTAMYL-TRANSFERASE; INTRAHEPATIC CHOLANGIOCARCINOMA; CARCINOMA;
   MANAGEMENT; FEATURES
AB BackgroundThe reported treatment outcomes of combined hepatocellular-cholangiocarcinoma (HCC-CC) are inconsistent and the clinicopathological factors influencing treatment outcome remain to be defined.Patients and methodsPatients with hepatitis B virus (HBV)-related HCC-CC undergoing surgical treatment at our institution between January 1997 and September 2010 were retrospectively analyzed. Univariate and multivariate analyses were carried out to identify independent clinicopathological factors affecting surgical outcome.ResultsA total of 390 patients with HBV-related HCC-CC were included in this study; there were 328 men and 62 women, with a median age of 49 years (range 21-77 years). Among these patients, 74.4% had underlying liver cirrhosis. The median tumor size was 6.5 cm (range 1.3-33 cm) with 68.7% microvascular invasion and 12.3% lymphatic metastasis. The median survival after surgical resection was 1.68 years and the cumulative survival at 1, 2, 5, and 10 years was 62.1, 46.4, 32, and 25.5%, respectively. The disease-free survival at 1, 2, 5, and 10 years was 36.1, 22.3, 15, and 11.3%, respectively. Independent predictors for decreased survival were male sex, tumor number (2), major thrombus, microvascular thrombus, -glutamyl transpeptidase (GGT) over 60 U/l, and carbohydrate antigen 19-9 level. Independent negative factors affecting disease-free survival included tumor size (>5 cm), major thrombus, and GGT over 60 U/l.ConclusionLong-term surgical survival of HBV-related HCC-CC seemed to be influenced by sex, tumor-related factors (tumor number, major thrombus, and microvascular thrombus), serum GGT, and carbohydrate antigen 19-9 level. Tumor size, major thrombus, and serum GGT level tended to be associated with disease-free survival. (C) 2014 Wolters Kluwer Health | Lippincott Williams & Wilkins.
C1 [Chu, Kai-jian; Lu, Chong-de; Fu, Xiao-hui; Yao, Xiao-ping] Second Mil Med Univ, Dept Hepat Surg 6, Shanghai 200438, Peoples R China.
   [Dong, Hui] Second Mil Med Univ, Dept Pathol, Eastern Hepatobiliary Surg Hosp, Shanghai 200438, Peoples R China.
   [Zhang, Hong-wei] Second Mil Med Univ, Dept Epidemiol, Fac Hlth Serv, Shanghai 200438, Peoples R China.
RP Chu, KJ (corresponding author), Second Mil Med Univ, Eastern Hepatobiliary Surg Hosp, Dept Hepat Surg 6, 225 Changhai Rd, Shanghai 200438, Peoples R China.
EM lingbei51@yahoo.com.cn
FU Shanghai Health Bureau, Shanghai, China [20114Y192]
FX This study is currently receiving a grant (no: 20114Y192) from the
   Shanghai Health Bureau, Shanghai, China.
CR ALLEN RA, 1949, AM J PATHOL, V25, P647
   Cazals-Hatem D, 2004, J HEPATOL, V41, P292, DOI 10.1016/j.jhep.2004.04.030
   COURTAY C, 1992, BIOCHEM PHARMACOL, V43, P2527, DOI 10.1016/0006-2952(92)90140-E
   Edge S., 2010, AJCC CANC STAGING HD
   Kassahun WT, 2008, INT J CLIN PRACT, V62, P1271, DOI 10.1111/j.1742-1241.2007.01694.x
   Katz MH, 2005, CA 19 9 NEOADJUVANT, P235
   Koh KC, 2005, AM J SURG, V189, P120, DOI 10.1016/j.amjsurg.2004.03.018
   Komuta M, 2008, HEPATOLOGY, V47, P1544, DOI 10.1002/hep.22238
   Lee WS, 2006, SURG TODAY, V36, P892, DOI 10.1007/s00595-006-3276-8
   Li M, 2012, J GASTROEN HEPATOL, V27, P1561, DOI 10.1111/j.1440-1746.2012.07207.x
   Liu CL, 2003, ARCH SURG-CHICAGO, V138, P86, DOI 10.1001/archsurg.138.1.86
   Liu LG, 2012, AM J SURG, V203, P741, DOI 10.1016/j.amjsurg.2011.05.010
   Ng IOL, 1998, J GASTROEN HEPATOL, V13, P34, DOI 10.1111/j.1440-1746.1998.tb00542.x
   Ohtsuka M, 2002, BRIT J SURG, V89, P1525, DOI 10.1046/j.1365-2168.2002.02268.x
   Portolani N, 2008, ANN SURG ONCOL, V15, P1880, DOI 10.1245/s10434-008-9933-y
   de Lope CR, 2012, J HEPATOL, V56, pS75, DOI 10.1016/S0168-8278(12)60009-9
   Ruhl CE, 2009, GASTROENTEROLOGY, V136, P477, DOI 10.1053/j.gastro.2008.10.052
   Shen WF, 2009, WORLD J GASTROENTERO, V15, P5976, DOI 10.3748/wjg.15.5976
   Tang D, 2006, J GASTROINTEST SURG, V10, P987, DOI 10.1016/j.gassur.2006.01.018
   Theise N, 2010, WHO CLASSIFICATION T, P225
   Wang J, 2010, J ONCOL, V2010, DOI 10.1155/2010/917356
   Yeh MM, 2010, J GASTROEN HEPATOL, V25, P1485, DOI 10.1111/j.1440-1746.2010.06430.x
   Yin X, 2011, CHIN J DIG, V31, P73
   Zhou XD, 2009, J CANCER RES CLIN, V135, P1073, DOI 10.1007/s00432-009-0547-y
NR 24
TC 39
Z9 45
U1 0
U2 5
PU LIPPINCOTT WILLIAMS & WILKINS
PI PHILADELPHIA
PA TWO COMMERCE SQ, 2001 MARKET ST, PHILADELPHIA, PA 19103 USA
SN 0954-691X
EI 1473-5687
J9 EUR J GASTROEN HEPAT
JI Eur. J. Gastroenterol. Hepatol.
PD FEB
PY 2014
VL 26
IS 2
BP 192
EP 199
DI 10.1097/MEG.0b013e3283625df9
PG 8
WC Gastroenterology & Hepatology
WE Science Citation Index Expanded (SCI-EXPANDED)
SC Gastroenterology & Hepatology
GA 292AY
UT WOS:000329875200009
PM 24370644
DA 2022-05-02
ER

PT J
AU Sohn, W
   Paik, YH
   Kim, JM
   Kwon, CH
   Joh, JW
   Cho, JY
   Gwak, GY
   Choi, MS
   Lee, JH
   Koh, KC
   Paik, SW
   Yoo, BC
AF Sohn, Won
   Paik, Yong-Han
   Kim, Jong Man
   Kwon, Choon Hyuk
   Joh, Jae Won
   Cho, Ju Yeon
   Gwak, Geum-Youn
   Choi, Moon Seok
   Lee, Joon Hyeok
   Koh, Kwang Cheol
   Paik, Seung Woon
   Yoo, Byung Chul
TI HBV DNA and HBsAg Levels as Risk Predictors of Early and Late Recurrence
   after Curative Resection of HBV-related Hepatocellular Carcinoma
SO ANNALS OF SURGICAL ONCOLOGY
LA English
DT Article
ID B SURFACE-ANTIGEN; SERUM HEPATITIS-B; HIGH VIRAL LOAD; NATURAL-HISTORY;
   QUANTIFICATION; MANAGEMENT; LIVER
AB Recent studies have shown that high hepatitis B virus (HBV) load is associated with increased risk of hepatocellular carcinoma (HCC) in patients with chronic hepatitis B (CHB). The aim of our study was to investigate the predictive role of HBV DNA and hepatitis B surface antigen (HBsAg) levels in early and late recurrence of HCC after curative resection in patients with HBV-related HCC.
   From January 2008 to December 2010, a total of 248 patients underwent curative resection for HBV-related early-stage HCC (solitary tumor; < 5 cm in diameter or multinodular tumor; number of tumors a parts per thousand currency sign3 and diameter < 3 cm). We analyzed the predictive factors including HBV DNA and HBsAg levels for early recurrence (within 2 years) and late recurrence (after 2 years) of HCC after curative resection.
   The median follow-up duration was 33.3 months. Cumulative recurrence rates after resection at 1, 3, and 5 years were 16.6, 34.0, and 46.7 %, respectively. The multivariate analysis showed that risk factors for early recurrence were the presence of microvascular invasion (hazard ratio [HR] 3.86; p < 0.001), preoperative HBV DNA levels a parts per thousand yen 20,000 IU/mL (HR 2.77; p < 0.001), and des-gamma-carboxy prothrombin level a parts per thousand yen 40 mAU/mL (HR 1.76; p = 0.045). Although, the risk factors for late recurrence by multivariate analysis were preoperative HBsAg levels a parts per thousand yen 4,000 IU/mL (HR 2.80; p = 0.023) and age at resection a parts per thousand yen 50 years (HR 3.22; p = 0.032).
   The HBV DNA levels were associated with early recurrence, whereas HBsAg levels were associated with late recurrence after curative resection in HBV-related HCC.
C1 [Sohn, Won; Paik, Yong-Han; Cho, Ju Yeon; Gwak, Geum-Youn; Choi, Moon Seok; Lee, Joon Hyeok; Koh, Kwang Cheol; Paik, Seung Woon; Yoo, Byung Chul] Sungkyunkwan Univ, Sch Med, Samsung Med Ctr, Div Gastroenterol,Dept Med, Seoul, South Korea.
   [Kim, Jong Man; Kwon, Choon Hyuk; Joh, Jae Won] Sungkyunkwan Univ, Sch Med, Samsung Med Ctr, Dept Surg, Seoul, South Korea.
RP Paik, YH (corresponding author), Sungkyunkwan Univ, Sch Med, Samsung Med Ctr, Div Gastroenterol,Dept Med, Seoul, South Korea.
EM yh.paik@samsung.com
RI kim, jm/O-5935-2014; Kwon, Choon Hyuck David/H-7263-2019; Kim, Jong
   Man/AAH-5295-2020; Gwak, Geum Youn/F-4605-2014
OI Kwon, Choon Hyuck David/0000-0002-1082-3321; Joh,
   Jae-Won/0000-0003-1732-6210; Kim, Jong Man/0000-0002-1903-8354
CR An HJ, 2010, J GASTROEN HEPATOL, V25, P1876, DOI 10.1111/j.1440-1746.2010.06416.x
   BATTS KP, 1995, AM J SURG PATHOL, V19, P1409, DOI 10.1097/00000478-199512000-00007
   Bruix J, 2005, HEPATOLOGY, V42, P1208, DOI 10.1002/hep.20933
   Chan HLY, 2011, J HEPATOL, V55, P1121, DOI 10.1016/j.jhep.2011.06.006
   Chen CJ, 2006, JAMA-J AM MED ASSOC, V295, P65, DOI 10.1001/jama.295.1.65
   EDMONDSON HA, 1954, CANCER-AM CANCER SOC, V7, P462, DOI 10.1002/1097-0142(195405)7:3<462::AID-CNCR2820070308>3.0.CO;2-E
   European Assoc Study Liver, 2012, EUR J CANCER, V48, P599, DOI 10.1016/j.ejca.2011.12.021
   Hung IFN, 2008, AM J GASTROENTEROL, V103, P1663, DOI 10.1111/j.1572-0241.2008.01872.x
   Imamura H, 2003, J HEPATOL, V38, P200, DOI 10.1016/S0168-8278(02)00360-4
   Janssen HLA, 2012, GUT, V61, P641, DOI 10.1136/gutjnl-2011-301096
   Kim BK, 2008, LIVER INT, V28, P393, DOI 10.1111/j.1478-3231.2007.01625.x
   Liaw YF, 2011, HEPATOLOGY, V54, pE1, DOI 10.1002/hep.24473
   Lim KC, 2012, BRIT J SURG, V99, P1622, DOI 10.1002/bjs.8915
   McMahon BJ, 2005, SEMIN LIVER DIS, V25, P3, DOI 10.1055/s-2005-915644
   McMahon BJ, 2009, HEPATOLOGY, V49, pS45, DOI 10.1002/hep.22898
   Pons Fernando, 2005, HPB (Oxford), V7, P35, DOI 10.1080/13651820410024058
   Poon RTP, 2000, ANN SURG, V232, P10, DOI 10.1097/00000658-200007000-00003
   Qu LS, 2010, J GASTROINTEST SURG, V14, P1111, DOI 10.1007/s11605-010-1211-1
   Tseng TC, 2013, HEPATOLOGY, V57, P441, DOI 10.1002/hep.26041
   Tseng TC, 2012, GASTROENTEROLOGY, V142, P1140, DOI 10.1053/j.gastro.2012.02.007
   Wang MR, 2013, J MED VIROL, V85, P219, DOI 10.1002/jmv.23461
   Wong DKH, 2006, J HEPATOL, V45, P553, DOI 10.1016/j.jhep.2006.05.014
   Wu JC, 2009, J HEPATOL, V51, P890, DOI 10.1016/j.jhep.2009.07.009
   Yang T, 2012, EJSO-EUR J SURG ONC, V38, P683, DOI 10.1016/j.ejso.2012.04.010
NR 24
TC 68
Z9 74
U1 3
U2 16
PU SPRINGER
PI NEW YORK
PA ONE NEW YORK PLAZA, SUITE 4600, NEW YORK, NY, UNITED STATES
SN 1068-9265
EI 1534-4681
J9 ANN SURG ONCOL
JI Ann. Surg. Oncol.
PD JUL
PY 2014
VL 21
IS 7
BP 2429
EP 2435
DI 10.1245/s10434-014-3621-x
PG 7
WC Oncology; Surgery
WE Science Citation Index Expanded (SCI-EXPANDED)
SC Oncology; Surgery
GA AI7JD
UT WOS:000337063400047
PM 24619495
DA 2022-05-02
ER

PT J
AU Vasuri, F
   Malvi, D
   Rosini, F
   Baldin, P
   Fiorentino, M
   Paccapelo, A
   Ercolani, G
   Pinna, AD
   Golfieri, R
   Morselli-Labate, AM
   Grigioni, WF
   D'Errico-Grigioni, A
AF Vasuri, Francesco
   Malvi, Deborah
   Rosini, Francesca
   Baldin, Pamela
   Fiorentino, Michelangelo
   Paccapelo, Alexandro
   Ercolani, Giorgio
   Pinna, Antonio Daniele
   Golfieri, Rita
   Morselli-Labate, Antonio Maria
   Grigioni, Walter Franco
   D'Errico-Grigioni, Antonia
TI Revisiting the role of pathological analysis in transarterial
   chemoembolization-treated hepatocellular carcinoma after transplantation
SO WORLD JOURNAL OF GASTROENTEROLOGY
LA English
DT Article
DE Chemoembolization; Hepatocellular carcinoma; Histopathology; Orthotopic
   liver transplantation; Cancer recurrence; Transarterial
   chemoembolization
ID LIVER-TRANSPLANTATION; RECURRENCE; SURVIVAL; MILAN; DIAGNOSIS; NECROSIS;
   HCC; CT
AB AIM: To define the histopathological features predictive of post-transplant hepatocellular carcinoma (HCC) recurrence after transarterial chemoembolization, applicable for recipient risk stratification.
   METHODS: We retrospectively reviewed the specimens of all suspicious nodules (total 275) from 101 consecutive liver transplant recipients which came to our Pathology Unit over a 6-year period. All nodules were sampled and analyzed, and follow-up data were collected. We finally considered 11 histological variables for each patient: total number of nodules, number of viable nodules, size of the major nodule, size of the major viable nodule, occurrence of microscopic vascular invasion, maximum Edmondson's grade, clear cell/sarcomatous changes, and the residual neoplastic volume. Survival data were computed by means of the Kaplan-Meier procedure and analyzed by means of the Cox proportional hazards model. The multivariate linear regression and a k-means cluster analysis were also used in order to compute the standardized histological score.
   RESULTS: The total number of nodules, the residual neoplastic volume (the total volume of all evaluated nodules minus the necrotic portion) and the microvascular invasion entered the Cox multivariate hazard model with HCC recurrence as dependent variable. The histological score was therefore computed and a cluster analysis sorted recipients into 3 risk groups, with 3.3%, 18.5% and 53.8% respectively of tumor recurrence rates and 1.6%, 11.1% and 38.5% of tumor-related mortality respectively at the end of follow-up.
   CONCLUSION: The histological score allows a reliable stratification of HCC recurrence risk, especially in those recipients found out to be beyond the Milan criteria after orthotopic liver transplantation (OLT). (C) 2014 Baishideng Publishing Group Inc. All rights reserved.
C1 [Vasuri, Francesco; Malvi, Deborah; Rosini, Francesca; Baldin, Pamela; Fiorentino, Michelangelo; Grigioni, Walter Franco; D'Errico-Grigioni, Antonia] Univ Bologna, S Orsola Malpighi Hosp, F Addarii Inst Oncol & Transplantat Pathol, I-40138 Bologna, Italy.
   [Paccapelo, Alexandro; Morselli-Labate, Antonio Maria] Univ Bologna, Dept Med & Surg Sci, I-40138 Bologna, Italy.
   [Ercolani, Giorgio; Pinna, Antonio Daniele] Univ Bologna, S Orsola Malpighi Hosp, Dept Surg & Transplantat, I-40138 Bologna, Italy.
   [Golfieri, Rita] Univ Bologna, S Orsola Malpighi Hosp, Radiol Unit, I-40138 Bologna, Italy.
RP D'Errico-Grigioni, A (corresponding author), Univ Bologna, S Orsola Malpighi Hosp, F Addarii Inst Oncol & Transplantat Pathol, Vle Ercolani 4-2, I-40138 Bologna, Italy.
EM derrico@aosp.bo.it
RI Fiorentino, Michelangelo/AAB-8056-2022; Golfieri, Rita/AAB-6252-2022;
   Vasuri, Francesco/K-5418-2016; ercolani, giorgio/AAD-1462-2022; Malvi,
   Deborah/K-5424-2016; Pinna, Antonio/AAC-6685-2019
OI Vasuri, Francesco/0000-0002-1145-6025; Rita,
   Golfieri/0000-0001-8809-9989; Ercolani, Giorgio/0000-0003-4334-5167;
   D'ERRICO, ANTONIETTA/0000-0003-2747-3732; Malvi,
   Deborah/0000-0001-6109-3675
CR Arii S, 2000, HEPATOLOGY, V32, P1224, DOI 10.1053/jhep.2000.20456
   Bruix J, 2011, HEPATOLOGY, V53, P1020, DOI 10.1002/hep.24199
   Clavien PA, 2012, LANCET ONCOL, V13, pE11, DOI 10.1016/S1470-2045(11)70175-9
   Decaens T, 2005, LIVER TRANSPLANT, V11, P767, DOI 10.1002/lt.20418
   Ferlay J, 2010, INT J CANCER, V127, P2893, DOI 10.1002/ijc.25516
   Freeman RB, 2002, LIVER TRANSPLANT, V8, P851, DOI 10.1053/jlts.2002.35927
   Golfieri R, 2011, HEPATOLOGY, V53, P1580, DOI 10.1002/hep.24246
   Graziadei IW, 2003, LIVER TRANSPLANT, V9, P557, DOI 10.1053/jlts.2003.50106
   Hanson JA, 2013, ARCH PATHOL LAB MED, V137, P392, DOI 10.5858/arpa.2012-0126-OA
   Harnois DM, 1999, LIVER TRANSPLANT SUR, V5, P192, DOI 10.1002/lt.500050307
   Herber S, 2008, CARDIOVASC INTER RAD, V31, P768, DOI 10.1007/s00270-007-9270-8
   Ikai I, 2004, CANCER-AM CANCER SOC, V101, P796, DOI 10.1002/cncr.20426
   Lencioni R, 2012, RADIOLOGY, V262, P43, DOI 10.1148/radiol.11110144
   Lencioni R, 2011, J HEPATOL, V54, P184, DOI 10.1016/j.jhep.2010.07.050
   Llovet JM, 1999, SEMIN LIVER DIS, V19, P329, DOI 10.1055/s-2007-1007122
   Llovet JM, 2003, HEPATOLOGY, V37, P429, DOI 10.1053/jhep.2003.50047
   Llovet JM, 2012, J HEPATOL, V56, P908, DOI 10.1016/j.jhep.2011.12.001
   Macaron C, 2010, TRANSPL P, V42, P4585, DOI 10.1016/j.transproceed.2010.10.012
   Mazzaferro V, 1996, NEW ENGL J MED, V334, P693, DOI 10.1056/NEJM199603143341104
   Mazzaferro V, 2011, LIVER TRANSPLANT, V17, pS44, DOI 10.1002/lt.22365
   Mazzaferro V, 2009, LANCET ONCOL, V10, P35, DOI 10.1016/S1470-2045(08)70284-5
   Oldhafer KJ, 1998, J HEPATOL, V29, P953, DOI 10.1016/S0168-8278(98)80123-2
   Ravaioli M, 2008, AM J TRANSPLANT, V8, P2547, DOI 10.1111/j.1600-6143.2008.02409.x
   Ravaioli M, 2004, TRANSPLANTATION, V78, P1780, DOI 10.1097/01.TP.0000145892.97114.EE
   Rimola J, 2012, J HEPATOL, V56, P1317, DOI 10.1016/j.jhep.2012.01.004
   SPREAFICO C, 1994, RADIOLOGY, V192, P687, DOI 10.1148/radiology.192.3.8058934
   Takayasu K, 2006, GASTROENTEROLOGY, V131, P461, DOI 10.1053/j.gastro.2006.05.021
   Terzi E, 2012, J HEPATOL, V57, P1258, DOI 10.1016/j.jhep.2012.07.025
   Zhang JW, 2010, WORLD J GASTROENTERO, V16, P2038, DOI 10.3748/wjg.v16.i16.2038
NR 29
TC 3
Z9 3
U1 1
U2 3
PU BAISHIDENG PUBLISHING GROUP INC
PI PLEASANTON
PA 7041 Koll Center Parkway, Suite 160, PLEASANTON, CA, UNITED STATES
SN 1007-9327
EI 2219-2840
J9 WORLD J GASTROENTERO
JI World J. Gastroenterol.
PD OCT 7
PY 2014
VL 20
IS 37
BP 13538
EP 13545
DI 10.3748/wjg.v20.i37.13538
PG 8
WC Gastroenterology & Hepatology
WE Science Citation Index Expanded (SCI-EXPANDED)
SC Gastroenterology & Hepatology
GA AR9GN
UT WOS:000343881200028
PM 25309084
OA Green Published, hybrid
DA 2022-05-02
ER

PT J
AU Jin, YJ
   Lee, JW
   Lee, OH
   Chung, HJ
   Kim, YS
   Lee, JI
   Cho, SG
   Jeon, YS
   Lee, KY
   Ahn, SI
   Shin, WY
AF Jin, Young-Joo
   Lee, Jin-Woo
   Lee, Oh Hyun
   Chung, Hyun Jung
   Kim, Young Soo
   Lee, Jung Il
   Cho, Soon Gu
   Jeon, Yong Sun
   Lee, Kun Young
   Ahn, Seung-Ik
   Shin, Woo Young
TI Transarterial chemoembolization versus surgery/radiofrequency ablation
   for recurrent hepatocellular carcinoma with or without microvascular
   invasion
SO JOURNAL OF GASTROENTEROLOGY AND HEPATOLOGY
LA English
DT Article
DE hepatocellular carcinoma; microvascular invasion; radiofrequency
   ablation; surgery; transarterial chemoembolization
ID INTRAHEPATIC RECURRENCE; RADIOFREQUENCY ABLATION; CURATIVE RESECTION;
   LIVER RESECTION; HEPATECTOMY; THERAPY; CANCER; SINGLE; TUMOR
AB Background/AimsMicrovascular invasion (MVI) is a well-known prognostic factor of postoperative recurrence and of overall survival (OS) in patients with hepatocellular carcinoma (HCC). We compared the treatment outcomes of transarterial chemoembolization (TACE) and surgery/radiofrequency ablation (RFA) according to the presence of MVI in patients with early or late recurrent HCC that presented as Barcelona Clinical Liver Cancer (BCLC) stage 0 or A after curative resection for HCC.
   MethodsA consecutive 68 patients with recurrent HCC of BCLC stage 0 or A at our institution between 1998 and 2012 were retrospectively enrolled. We compared the outcomes of patients treated by TACE or surgery/RFA. Tumor recurrence after curative resection was classified as early (12 months) or late (>12 months) recurrence.
   ResultsMedian tumor size was 1.5cm (range, 1-10cm), and 67 (98.5%) had HCCs within the Milan criteria. Median post-retreatment follow-up duration was 27 months (range, 1-109 months). Of the 68 patients, 19 (27.9%) underwent surgery/RFA, 47 (69.1%) TACE, and 2 (2.9%) were lost to follow-up. After retreatment, TACE showed significantly higher OS and recurrence-free survival rates than surgery/RFA in MVI-positive patients (P=0.03 and P=0.05, respectively), but not in MVI-negative patients (P=0.95 and P=0.98, respectively). In particular, in early recurred MVI-positive patients, TACE had a significantly higher OS rate than surgery/RFA (P=0.01).
   ConclusionsTACE may be the more effective treatment option for recurrent HCC of BCLC stage 0 or A than surgery/RFA in MVI-positive patients, especially in those that recur early after curative resection.
C1 [Jin, Young-Joo; Lee, Jin-Woo; Lee, Oh Hyun; Chung, Hyun Jung; Kim, Young Soo] Inha Univ, Sch Med, Inha Univ Hosp, Dept Internal Med, Incheon 400711, South Korea.
   [Cho, Soon Gu; Jeon, Yong Sun] Inha Univ, Sch Med, Inha Univ Hosp, Dept Radiol, Incheon 400711, South Korea.
   [Lee, Kun Young; Ahn, Seung-Ik; Shin, Woo Young] Inha Univ, Sch Med, Inha Univ Hosp, Dept Surg, Incheon 400711, South Korea.
   [Lee, Jung Il] Yonsei Univ, Coll Med, Dept Internal Med, Seoul, South Korea.
RP Lee, JW (corresponding author), Inha Univ, Sch Med, Inha Univ Hosp, Dept Internal Med, 27 Inhang Ro, Incheon 400711, South Korea.
EM jin@inha.ac.kr
FU Inha University
FX This study was supported by an Inha University Research grant.
CR ADACHI E, 1995, GASTROENTEROLOGY, V108, P768, DOI 10.1016/0016-5085(95)90450-6
   Arii S, 2000, HEPATOLOGY, V32, P1224, DOI 10.1053/jhep.2000.20456
   Bosch FX, 2004, GASTROENTEROLOGY, V127, pS5, DOI 10.1053/j.gastro.2004.09.011
   Bruix J, 2001, J HEPATOL, V35, P421, DOI 10.1016/S0168-8278(01)00130-1
   Bruix J, 2011, HEPATOLOGY, V53, P1020, DOI 10.1002/hep.24199
   Chan ACY, 2012, WORLD J SURG, V36, P151, DOI 10.1007/s00268-011-1323-0
   Choi GH, 2008, ANN SURG ONCOL, V15, P618, DOI 10.1245/s10434-007-9671-6
   Eisele RM, 2013, TECHNOL HEALTH CARE, V21, P9, DOI 10.3233/THC-120705
   El-Serag HB, 2004, GASTROENTEROLOGY, V127, pS27, DOI 10.1053/j.gastro.2004.09.013
   Faber W, 2011, J GASTROEN HEPATOL, V26, P1189, DOI 10.1111/j.1440-1746.2011.06721.x
   Ikeda K, 2000, HEPATOLOGY, V32, P228, DOI 10.1053/jhep.2000.9409
   Itamoto T, 2007, SURGERY, V141, P589, DOI 10.1016/j.surg.2006.12.014
   Jin YJ, 2013, DIGEST DIS SCI, V58, P1758, DOI 10.1007/s10620-013-2562-8
   Lau WY, 1999, LANCET, V353, P797, DOI 10.1016/S0140-6736(98)06475-7
   Lim KC, 2011, ANN SURG, V254, P108, DOI 10.1097/SLA.0b013e31821ad884
   Llovet JM, 2003, LANCET, V362, P1907, DOI 10.1016/S0140-6736(03)14964-1
   Llovet JM, 1999, HEPATOLOGY, V30, P1434, DOI 10.1002/hep.510300629
   Majno PE, 2000, HEPATOLOGY, V31, P899, DOI 10.1053/he.2000.5763
   OKADA S, 1994, GASTROENTEROLOGY, V106, P1618, DOI 10.1016/0016-5085(94)90419-7
   Parkin DM, 2001, LANCET ONCOL, V2, P533, DOI 10.1016/S1470-2045(01)00486-7
   Poon RTP, 2000, ANN SURG, V231, P544, DOI 10.1097/00000658-200004000-00014
   Poon RTP, 1999, ANN SURG, V229, P216, DOI 10.1097/00000658-199902000-00009
   Poon RTP, 2000, ANN SURG, V232, P10, DOI 10.1097/00000658-200007000-00003
   Sato S, 2001, J HEPATOL, V35, P225, DOI 10.1016/S0168-8278(01)00083-6
   Schwartz JD, 2002, LANCET ONCOL, V3, P593, DOI 10.1016/S1470-2045(02)00873-2
   SHIRABE K, 1991, HEPATOLOGY, V14, P802, DOI 10.1002/hep.1840140510
   Takayama T, 1998, HEPATOLOGY, V28, P1241, DOI 10.1002/hep.510280511
   Takayama T, 2000, LANCET, V356, P802, DOI 10.1016/S0140-6736(00)02654-4
NR 28
TC 29
Z9 33
U1 0
U2 12
PU WILEY
PI HOBOKEN
PA 111 RIVER ST, HOBOKEN 07030-5774, NJ USA
SN 0815-9319
EI 1440-1746
J9 J GASTROEN HEPATOL
JI J. Gastroenterol. Hepatol.
PD MAY
PY 2014
VL 29
IS 5
BP 1056
EP 1064
DI 10.1111/jgh.12507
PG 9
WC Gastroenterology & Hepatology
WE Science Citation Index Expanded (SCI-EXPANDED)
SC Gastroenterology & Hepatology
GA AF4NB
UT WOS:000334688800027
PM 24372785
DA 2022-05-02
ER

PT J
AU Colecchia, A
   Schiumerini, R
   Cucchetti, A
   Cescon, M
   Taddia, M
   Marasco, G
   Festi, D
AF Colecchia, Antonio
   Schiumerini, Ramona
   Cucchetti, Alessandro
   Cescon, Matteo
   Taddia, Martina
   Marasco, Giovanni
   Festi, Davide
TI Prognostic factors for hepatocellular carcinoma recurrence
SO WORLD JOURNAL OF GASTROENTEROLOGY
LA English
DT Article
DE Percutaneous ethanol injection; Percutaneous radiofrequency ablation;
   Transarterial chemoembolization; Hepatic resection; Orthotopic liver
   transplant; Liver biopsy; Liver stiffness measurement; Hepatocellular
   carcinoma
ID PERCUTANEOUS ETHANOL INJECTION; POSITRON-EMISSION-TOMOGRAPHY; RANDOMIZED
   CONTROLLED-TRIAL; ACETIC-ACID INJECTION; LIVER STIFFNESS MEASUREMENT;
   RISK-FACTORS; RADIOFREQUENCY ABLATION; TRANSARTERIAL CHEMOEMBOLIZATION;
   MICROVASCULAR INVASION; TUMOR RECURRENCE
AB The recurrence of hepatocellular carcinoma, the sixth most common neoplasm and the third leading cause of cancer-related mortality worldwide, represents an important clinical problem, since it may occur after both surgical and medical treatment. The recurrence rate involves 2 phases: an early phase and a late phase. The early phase usually occurs within 2 years after resection; it is mainly related to local invasion and intrahepatic metastases and, therefore, to the intrinsic biology of the tumor. On the other hand, the late phase occurs more than 2 years after surgery and is mainly related to de novo tumor formation as a consequence of the carcinogenic cirrhotic environment. Since recent studies have reported that early and late recurrences may have different risk factors, it is clinically important to recognize these factors in the individual patient as soon as possible. The aim of this review was, therefore, to identify predicting factors for the recurrence of hepatocellular carcinoma, by means of invasive and non-invasive methods, according to the different therapeutic strategies available. In particular the role of emerging techniques (e.g., transient elastography) and biological features of hepatocellular carcinoma in predicting recurrence have been discussed. In particular, invasive methods were differentiated from non-invasive ones for research purposes, taking into consideration the emerging role of the genetic signature of hepatocellular carcinoma in order to better allocate treatment strategies and surveillance follow-up in patients with this type of tumor. (C) 2014 Baishideng Publishing Group Inc. All rights reserved.
C1 [Colecchia, Antonio; Schiumerini, Ramona; Taddia, Martina; Marasco, Giovanni; Festi, Davide] Univ Bologna, Dept Gastrointestinal Dis & Internal Med, I-40138 Bologna, Italy.
   [Cucchetti, Alessandro; Cescon, Matteo] Univ Bologna, Dept Gen Surg & Transplants, I-40138 Bologna, Italy.
RP Colecchia, A (corresponding author), Univ Bologna, Dept Gastrointestinal Dis & Internal Med, Via Massarenti 9, I-40138 Bologna, Italy.
EM antonio.colecchia@aosp.bo.it
RI Cucchetti, Alessandro/B-5194-2014; Colecchia, Antonio/R-5446-2019;
   Colecchia, Antonio/AAK-7356-2020
OI Cucchetti, Alessandro/0000-0001-5269-1964; Colecchia,
   Antonio/0000-0002-8384-801X; Marasco, Giovanni/0000-0001-7167-8773;
   FESTI, DAVIDE/0000-0001-9534-1745
CR Ahn SG, 2011, J GASTROINTEST SURG, V15, P2044, DOI 10.1007/s11605-011-1660-1
   BISMUTH H, 1993, ANN SURG, V218, P145, DOI 10.1097/00000658-199308000-00005
   Bolondi L, 2013, DIGEST LIVER DIS, V45, P712, DOI 10.1016/j.dld.2013.01.012
   Bolondi L, 2012, SEMIN LIVER DIS, V32, P348, DOI 10.1055/s-0032-1329906
   Bruix J, 1998, HEPATOLOGY, V27, P1578, DOI 10.1002/hep.510270617
   Bruix J, 2011, HEPATOLOGY, V53, P1020, DOI 10.1002/hep.24199
   Brunello F, 2008, SCAND J GASTROENTERO, V43, P727, DOI 10.1080/00365520701885481
   Castera L, 2012, GASTROENTEROLOGY, V142, P1293, DOI 10.1053/j.gastro.2012.02.017
   Caturelli E, 2004, LIVER TRANSPLANT, V10, pS26, DOI DOI 10.1002/lt.20037
   Cescon M, 2013, J HEPATOL, V58, P609, DOI 10.1016/j.jhep.2012.09.021
   Cescon M, 2012, ANN SURG, V256, P706, DOI 10.1097/SLA.0b013e3182724ce8
   Cheung TT, 2011, LIVER TRANSPLANT, V17, P1218, DOI 10.1002/lt.22362
   Choi JW, 2013, RADIOLOGY, V267, P776, DOI 10.1148/radiol.13120775
   Chua TC, 2010, LIVER INT, V30, P166, DOI 10.1111/j.1478-3231.2009.02166.x
   Chung GE, 2012, ABDOM IMAGING, V37, P439, DOI 10.1007/s00261-011-9756-3
   Cillo U, 2006, J HEPATOL, V44, P723, DOI 10.1016/j.jhep.2005.12.015
   Colecchia A, 2011, J HEPATOL, V54, P300, DOI 10.1016/j.jhep.2010.06.037
   Cucchetti A, 2013, J HEPATOL, V59, P300, DOI 10.1016/j.jhep.2013.04.009
   Cucchetti A, 2012, ANN SURG ONCOL, V19, P3697, DOI 10.1245/s10434-012-2450-z
   Cucchetti A, 2011, LIVER TRANSPLANT, V17, P1344, DOI 10.1002/lt.22397
   Cucchetti A, 2010, J HEPATOL, V52, P880, DOI 10.1016/j.jhep.2009.12.037
   Cucchetti A, 2009, ANN SURG ONCOL, V16, P413, DOI 10.1245/s10434-008-0232-4
   D'Amico F, 2009, LIVER TRANSPLANT, V15, P1278, DOI 10.1002/lt.21842
   Ebara M, 2005, J HEPATOL, V43, P458, DOI 10.1016/j.jhep.2005.03.033
   Eguchi S, 2008, SURGERY, V143, P469, DOI 10.1016/j.surg.2007.12.003
   El-Serag HB, 2011, NEW ENGL J MED, V365, P1118, DOI 10.1056/NEJMra1001683
   European Assoc Study Liver, 2012, EUR J CANCER, V48, P599, DOI 10.1016/j.ejca.2011.12.021
   Forner A, 2012, LANCET, V379, P1245, DOI 10.1016/S0140-6736(11)61347-0
   Forner A, 2012, J HEPATOL, V56, P984, DOI 10.1016/j.jhep.2011.08.017
   Germani G, 2010, J HEPATOL, V52, P380, DOI 10.1016/j.jhep.2009.12.004
   Giordano S, 2013, HEPATOLOGY, V57, P840, DOI 10.1002/hep.26095
   Golfieri R, 2011, HEPATOLOGY, V53, P1580, DOI 10.1002/hep.24246
   Gordon-Weeks AN, 2011, BRIT J SURG, V98, P1201, DOI 10.1002/bjs.7561
   Govaere O, 2014, GUT, V63, P674, DOI 10.1136/gutjnl-2012-304351
   Graziadei IW, 2003, LIVER TRANSPLANT, V9, P557, DOI 10.1053/jlts.2003.50106
   Guba M, 2002, NAT MED, V8, P128, DOI 10.1038/nm0202-128
   Han YF, 2011, WORLD J GASTROENTERO, V17, P4258, DOI 10.3748/wjg.v17.i38.4258
   HAUG CE, 1992, TRANSPLANTATION, V53, P376, DOI 10.1097/00007890-199202010-00021
   Hines-Peralta A, 2006, J VASC INTERV RADIOL, V17, P351, DOI 10.1097/01.RVI.0000196355.31419.1E
   Hirokawa F, 2014, HEPATOL RES, V44, P846, DOI 10.1111/hepr.12196
   Hoshida Y, 2008, NEW ENGL J MED, V359, P1995, DOI 10.1056/NEJMoa0804525
   Hoshida Y, 2013, GASTROENTEROLOGY, V144, P1024, DOI 10.1053/j.gastro.2013.01.021
   Hoshida Y, 2012, SEMIN ONCOL, V39, P473, DOI 10.1053/j.seminoncol.2012.05.003
   Imai N, 2013, HEPATO-GASTROENTEROL, V60, P965, DOI 10.5754/hge121229
   Imamura H, 2003, J HEPATOL, V38, P200, DOI 10.1016/S0168-8278(02)00360-4
   IWATSUKI S, 1991, ANN SURG, V214, P221, DOI 10.1097/00000658-199109000-00005
   Jin YJ, 2013, DIGEST DIS SCI, V58, P1758, DOI 10.1007/s10620-013-2562-8
   Jonas S, 2001, HEPATOLOGY, V33, P1080, DOI 10.1053/jhep.2001.23561
   Jung KS, 2012, ANN SURG ONCOL, V19, P4278, DOI 10.1245/s10434-012-2422-3
   Jung KS, 2011, HEPATOLOGY, V53, P885, DOI 10.1002/hep.24121
   Kaibori M, 2010, J SURG ONCOL, V102, P462, DOI 10.1002/jso.21631
   Kamiyama T, 2012, WORLD J SURG ONCOL, V10, DOI 10.1186/1477-7819-10-107
   Kawaguchi T, 2012, HEPATO-GASTROENTEROL, V59, P219, DOI 10.5754/hge11258
   Kawamura Y, 2011, AM J ROENTGENOL, V197, pW665, DOI 10.2214/AJR.11.6843
   Kawamura Y, 2010, HEPATOL RES, V40, P1006, DOI 10.1111/j.1872-034X.2010.00703.x
   Khan KN, 2000, J HEPATOL, V32, P269, DOI 10.1016/S0168-8278(00)80072-0
   Kim JS, 2014, J CLIN GASTROENTEROL, V48, P66, DOI 10.1097/MCG.0b013e318294521f
   Kinugasa H, 2012, J GASTROENTEROL, V47, P421, DOI 10.1007/s00535-011-0492-9
   Klintmalm GB, 1998, ANN SURG, V228, P479, DOI 10.1097/00000658-199810000-00005
   Koda M, 2000, CANCER-AM CANCER SOC, V88, P529
   Kornberg A, 2009, TRANSPL P, V41, P2561, DOI 10.1016/j.transproceed.2009.06.115
   Kuang M, 2009, RADIOLOGY, V253, P552, DOI 10.1148/radiol.2532082021
   LAI ECS, 1993, WORLD J SURG, V17, P786, DOI 10.1007/BF01659097
   Lammer Johannes, 2010, Cardiovasc Intervent Radiol, V33, P41, DOI 10.1007/s00270-009-9711-7
   Lee JS, 2006, NAT MED, V12, P410, DOI 10.1038/nm1377
   Lee JS, 2004, HEPATOLOGY, V40, P667, DOI 10.1002/hep.20375
   Lee JI, 2012, WORLD J GASTROENTERO, V18, P4751, DOI 10.3748/wjg.v18.i34.4751
   Lencioni R, 2010, HEPATOLOGY, V52, P762, DOI 10.1002/hep.23725
   Lencioni R, 2010, SEMIN LIVER DIS, V30, P52, DOI 10.1055/s-0030-1247132
   Lin SM, 2005, GUT, V54, P1151, DOI 10.1136/gut.2004.045203
   Liu LG, 2012, AM J SURG, V203, P741, DOI 10.1016/j.amjsurg.2011.05.010
   LIVRAGHI T, 1986, RADIOLOGY, V161, P309, DOI 10.1148/radiology.161.2.3020612
   Livraghi T, 2003, RADIOLOGY, V226, P441, DOI 10.1148/radiol.2262012198
   LIVRAGHI T, 1995, RADIOLOGY, V197, P101, DOI 10.1148/radiology.197.1.7568806
   Llovet JM, 2005, SEMIN LIVER DIS, V25, P181, DOI 10.1055/s-2005-871198
   Llovet JM, 2003, HEPATOLOGY, V37, P429, DOI 10.1053/jhep.2003.50047
   Llovet JM, 2002, LANCET, V359, P1734, DOI 10.1016/S0140-6736(02)08649-X
   Llovet JM, 2012, J HEPATOL, V56, P908, DOI 10.1016/j.jhep.2011.12.001
   Lohe F, 2005, EJSO-EUR J SURG ONC, V31, P994, DOI 10.1016/j.ejso.2005.06.003
   Lu DSK, 2005, RADIOLOGY, V234, P954, DOI 10.1148/radiol.2343040153
   Marsh JW, 1997, HEPATOLOGY, V26, P444, DOI 10.1002/hep.510260227
   Maruyama H, 2013, AM J ROENTGENOL, V200, P570, DOI 10.2214/AJR.12.8999
   Masuzaki R, 2009, HEPATOLOGY, V49, P1954, DOI 10.1002/hep.22870
   Maturen KE, 2006, AM J ROENTGENOL, V187, P1184, DOI 10.2214/AJR.05.1347
   Mazzaferro V, 1996, NEW ENGL J MED, V334, P693, DOI 10.1056/NEJM199603143341104
   Mazzaferro V, 2006, HEPATOLOGY, V44, P1543, DOI 10.1002/hep.21415
   Mazzaferro V, 2009, LANCET ONCOL, V10, P35, DOI 10.1016/S1470-2045(08)70284-5
   Menon KV, 2013, ALIMENT PHARM THER, V37, P411, DOI 10.1111/apt.12185
   Morimoto O, 2003, J HEPATOL, V39, P215, DOI 10.1016/S0168-8278(03)00233-2
   Nault JC, 2013, GASTROENTEROLOGY, V145, P176, DOI 10.1053/j.gastro.2013.03.051
   Ohnishi K, 1998, HEPATOLOGY, V27, P67, DOI 10.1002/hep.510270112
   Omata M, 2010, HEPATOL INT, V4, P439, DOI 10.1007/s12072-010-9165-7
   Otto G, 2006, LIVER TRANSPLANT, V12, P1260, DOI 10.1002/lt.20837
   Park W, 2013, HEPATOL RES, V43, P1304, DOI 10.1111/hepr.12083
   Pawlik TM, 2007, ANN SURG, V245, P435, DOI 10.1097/01.sla.0000250420.73854.ad
   Pawlik TM, 2005, LIVER TRANSPLANT, V11, P1086, DOI 10.1002/lt.20472
   Poon RTP, 2000, CANCER, V89, P500, DOI 10.1002/1097-0142(20000801)89:3<500::AID-CNCR4>3.3.CO;2-F
   Qin LX, 2004, J CANCER RES CLIN, V130, P497, DOI 10.1007/s00432-004-0572-9
   Qin LX, 2002, WORLD J GASTROENTERO, V8, P193
   Ravaioli M, 2004, TRANSPLANTATION, V78, P1780, DOI 10.1097/01.TP.0000145892.97114.EE
   Roayaie S, 2009, GASTROENTEROLOGY, V137, P850, DOI 10.1053/j.gastro.2009.06.003
   Rodriguez-Peralvarez M, 2013, ANN SURG ONCOL, V20, P325, DOI 10.1245/s10434-012-2513-1
   Roessler S, 2010, CANCER RES, V70, P10202, DOI 10.1158/0008-5472.CAN-10-2607
   Roskams T, 2006, ONCOGENE, V25, P3818, DOI 10.1038/sj.onc.1209558
   Roskams T, 1998, J HEPATOL, V29, P455, DOI 10.1016/S0168-8278(98)80065-2
   Saborido BP, 2005, TRANSPL P, V37, P3874, DOI 10.1016/j.transproceed.2005.09.169
   Sala M, 2004, HEPATOLOGY, V40, P1352, DOI 10.1002/hep.20465
   Sato K, 2013, HEPATOLOGY, V57, P1436, DOI 10.1002/hep.26122
   SELBY R, 1995, WORLD J SURG, V19, P53, DOI 10.1007/BF00316980
   Shen YC, 2010, J HEPATOL, V52, P889, DOI 10.1016/j.jhep.2009.12.041
   Shetty K, 2004, LIVER TRANSPLANT, V10, P911, DOI 10.1002/lt.20140
   Shi M, 2007, ANN SURG, V245, P36, DOI 10.1097/01.sla.0000231758.07868.71
   Shiina S, 2005, GASTROENTEROLOGY, V129, P122, DOI 10.1053/j.gastro.2005.04.009
   Shiina S, 2012, AM J GASTROENTEROL, V107, P569, DOI 10.1038/ajg.2011.425
   Shindoh J, 2013, HPB, V15, P31, DOI 10.1111/j.1477-2574.2012.00552.x
   Shirabe K, 2009, J GASTROEN HEPATOL, V24, P1431, DOI 10.1111/j.1440-1746.2009.05847.x
   Silva MA, 2008, GUT, V57, P1592, DOI 10.1136/gut.2008.149062
   Torzilli G, 2013, ANN SURG, V257, P929, DOI 10.1097/SLA.0b013e31828329b8
   Tsuchiya K, 2011, ONCOLOGY-BASEL, V80, P278, DOI 10.1159/000328448
   Uenishi T, 2003, CANCER SCI, V94, P851, DOI 10.1111/j.1349-7006.2003.tb01366.x
   van Malenstein H, 2012, HEPATOL RES, V42, P990, DOI 10.1111/j.1872-034X.2012.01010.x
   van Sprundel Renee G H M, 2010, Comp Hepatol, V9, P4, DOI 10.1186/1476-5926-9-4
   Vergniol J, 2011, GASTROENTEROLOGY, V140, P1970, DOI 10.1053/j.gastro.2011.02.058
   Villanueva Augusto, 2011, Gastroenterology, V140, P1501, DOI 10.1053/j.gastro.2011.02.006
   Vitale A, 2010, ANN SURG ONCOL, V17, P2290, DOI 10.1245/s10434-010-0993-4
   Vivarelli M, 2005, LIVER TRANSPLANT, V11, P497, DOI 10.1002/lt.20391
   Vivarelli M, 2008, ANN SURG, V248, P857, DOI 10.1097/SLA.0b013e3181896278
   Wang JH, 2008, EUR J CANCER, V44, P1000, DOI 10.1016/j.ejca.2008.02.018
   Wang XW, 2012, GASTROENTEROLOGY, V142, P1431, DOI 10.1053/j.gastro.2012.04.007
   Witjes CDM, 2012, J MAGN RESON IMAGING, V36, P641, DOI 10.1002/jmri.23681
   Wong JSW, 2013, ANN SURG, V257, P922, DOI 10.1097/SLA.0b013e318269d2ec
   Woo HG, 2011, MOL CARCINOGEN, V50, P235, DOI 10.1002/mc.20691
   Wu JC, 2009, J HEPATOL, V51, P890, DOI 10.1016/j.jhep.2009.07.009
   Wu TH, 2012, J SURG ONCOL, V105, P85, DOI 10.1002/jso.22060
   Yamamoto T, 1999, HEPATOLOGY, V29, P1446, DOI 10.1002/hep.510290523
   Yang XR, 2008, CLIN CANCER RES, V14, P3850, DOI 10.1158/1078-0432.CCR-07-4338
   Yao FY, 2008, HEPATOLOGY, V48, P819, DOI 10.1002/hep.22412
   Yao FY, 2002, LIVER TRANSPLANT, V8, P873, DOI 10.1053/jlts.2002.34923
   Zhuang PY, 2008, CANCER-AM CANCER SOC, V112, P2740, DOI 10.1002/cncr.23488
NR 139
TC 110
Z9 115
U1 0
U2 11
PU BAISHIDENG PUBLISHING GROUP INC
PI PLEASANTON
PA 7041 Koll Center Parkway, Suite 160, PLEASANTON, CA, UNITED STATES
SN 1007-9327
EI 2219-2840
J9 WORLD J GASTROENTERO
JI World J. Gastroenterol.
PD MAY 28
PY 2014
VL 20
IS 20
BP 5935
EP 5950
DI 10.3748/wjg.v20.i20.5935
PG 16
WC Gastroenterology & Hepatology
WE Science Citation Index Expanded (SCI-EXPANDED)
SC Gastroenterology & Hepatology
GA AI8KE
UT WOS:000337161500001
PM 24876717
OA Green Published
DA 2022-05-02
ER

PT J
AU Suh, SW
   Lee, KW
   Lee, JM
   You, T
   Choi, Y
   Kim, H
   Lee, HW
   Lee, JM
   Yi, NJ
   Suh, KS
AF Suh, Suk-Won
   Lee, Kwang-Woong
   Lee, Jeong-Moo
   You, Tae
   Choi, YoungRok
   Kim, Hyeyoung
   Lee, Hae Won
   Lee, Jeong-Min
   Yi, Nam-Joon
   Suh, Kyung-Suk
TI Prediction of aggressiveness in early-stage hepatocellular carcinoma for
   selection of surgical resection
SO JOURNAL OF HEPATOLOGY
LA English
DT Article
DE Prediction; Aggressiveness; Early-stage hepatocellular carcinoma; Radio
   frequency ablation; Surgical resection
ID RADIOFREQUENCY ABLATION; TUMOR-MARKERS; MANAGEMENT; RECURRENCE;
   SURVIVAL; THERAPY
AB Background & Aims: In early-stage hepatocellular carcinoma (eHCC), radiofrequency ablation (RFA) has comparable outcomes to surgical resection (SR); however, micrometastases may be present, resulting in tumor recurrence after local ablation. Therefore, we investigated predictors of aggressiveness in eHCC to select patients at high risk of recurrence after RFA who would benefit from SR.
   Methods: First, we analyzed 128 patients with newly diagnosed eHCC (single tumor with a diameter <3 cm) who underwent SR between January 2006 and December 2011. Risk factors for micrometastasis (representative of tumor aggressiveness) such as microvascular invasion or poor histologic grade were investigated. We then analyzed 201 eHCC patients who underwent RFA between July 2007 and December 2011. Identified risk factors were validated to determine their influence on tumor recurrence.
   Results: The only significant risk factor for tumor aggressiveness in the SR group was the product of serum levels of alpha-fetoprotein (AFP) and prothrombin induced by vitamin K absence-II (PIVKA-II) (A*P >= 1600; hazard ratio [HR] 4.764; 95% confidence interval [CI], 1.867-12.161; p = 0.001). This product also showed statistical significance for predicting recurrence in the RFA group (HR 2.296; 95% CI, 1.237-4.262; p = 0.008). Patients with RFA and A*P >= 1600 had significant early tumor recurrence (p = 0.008) and poor late survival outcomes (p = 0.001) compared with other patients.
   Conclusions: The product of AFP and PIVKA-II levels is a useful predictor of aggressiveness in eHCC, which predicts tumor recurrence after RFA. Therefore, it should be considered when selecting SR as first-line treatment. (C) 2014 European Association for the Study of the Liver. Published by Elsevier B. V. All rights reserved.
C1 [Suh, Suk-Won; Lee, Kwang-Woong; Lee, Jeong-Moo; You, Tae; Choi, YoungRok; Yi, Nam-Joon; Suh, Kyung-Suk] Seoul Natl Univ, Coll Med, Dept Surg, Seoul 110744, South Korea.
   [Kim, Hyeyoung; Lee, Hae Won] Seoul Natl Univ, Boramae Med Ctr, Seoul Metropolitan Govt, Dept Surg, Seoul 156707, South Korea.
   [Lee, Jeong-Min] Seoul Natl Univ, Coll Med, Inst Radiat Med, Seoul 110744, South Korea.
RP Lee, KW (corresponding author), Seoul Natl Univ, Coll Med, Dept Surg, 101 Daehak No, Seoul 110744, South Korea.
EM Kwleegs@gmail.com
RI Yi, Nam-Joon/I-6142-2019; Lee, Jeong Min/V-3429-2019
OI Yi, Nam-Joon/0000-0002-5467-425X; Lee, Jeong Min/0000-0003-0561-8777
CR Arii S, 2000, HEPATOLOGY, V32, P1224, DOI 10.1053/jhep.2000.20456
   Bruix J, 2005, HEPATOLOGY, V42, P1208, DOI 10.1002/hep.20933
   Cucchetti A, 2012, ANN SURG ONCOL, V19, P3697, DOI 10.1245/s10434-012-2450-z
   Curley SA, 2010, ANN SURG, V252, P913, DOI 10.1097/SLA.0b013e3182034862
   Feng K, 2012, J HEPATOL, V57, P794, DOI 10.1016/j.jhep.2012.05.007
   Fujiyama S, 2002, ONCOLOGY-BASEL, V62, P57, DOI 10.1159/000048277
   Hasegawa K, 2005, ANN SURG, V242, P252, DOI 10.1097/01.sla.0000171307.37401.db
   Ikeda K, 2007, INT J ONCOL, V31, P485
   Ishii M, 2000, AM J GASTROENTEROL, V95, P1036
   Kang SH, 2012, EUR J GASTROEN HEPAT, V24, P849, DOI 10.1097/MEG.0b013e3283535c34
   Llovet JM, 2003, LANCET, V362, P1907, DOI 10.1016/S0140-6736(03)14964-1
   Llovet JM, 2001, HEPATOLOGY, V33, P1124, DOI 10.1053/jhep.2001.24233
   Mulier S, 2002, BRIT J SURG, V89, P1206, DOI 10.1046/j.1365-2168.2002.02168.x
   Ng KK, 2008, J GASTROINTEST SURG, V12, P183, DOI 10.1007/s11605-007-0276-y
   Okusaka T, 2002, CANCER-AM CANCER SOC, V95, P1931, DOI 10.1002/cncr.10892
   Plessier Aurelie, 2004, Liver Transpl, V10, pS86, DOI 10.1002/lt.20039
   Poon RTP, 2002, ANN SURG, V235, P466, DOI 10.1097/00000658-200204000-00004
   Rua S, 1996, CANCER-AM CANCER SOC, V78, P1195, DOI 10.1002/(SICI)1097-0142(19960915)78:6<1195::AID-CNCR5>3.3.CO;2-3
   Ruzzenente A, 2004, WORLD J GASTROENTERO, V10, P1137
   Sasaki A, 2005, CANCER-AM CANCER SOC, V103, P299, DOI 10.1002/cncr.20798
   Tanaka T, 1997, HEPATOLOGY, V26, P283, DOI 10.1002/hep.510260205
   Tomimaru Y, 2012, DIGEST DIS SCI, V57, P1942, DOI 10.1007/s10620-012-2114-7
   Toyoda H, 2006, CLIN GASTROENTEROL H, V4, P111, DOI 10.1016/S1542-3565(05)00855-4
   Yamamoto J, 1996, BRIT J SURG, V83, P1219
NR 24
TC 32
Z9 33
U1 0
U2 2
PU ELSEVIER SCIENCE BV
PI AMSTERDAM
PA PO BOX 211, 1000 AE AMSTERDAM, NETHERLANDS
SN 0168-8278
EI 1600-0641
J9 J HEPATOL
JI J. Hepatol.
PD JUN
PY 2014
VL 60
IS 6
BP 1219
EP 1224
DI 10.1016/j.jhep.2014.01.027
PG 6
WC Gastroenterology & Hepatology
WE Science Citation Index Expanded (SCI-EXPANDED)
SC Gastroenterology & Hepatology
GA AH9BO
UT WOS:000336434300018
PM 24548529
DA 2022-05-02
ER

PT J
AU Zhou, L
   Rui, JA
   Wang, SB
   Chen, SG
   Qu, Q
AF Zhou, Li
   Rui, Jing-An
   Wang, Shao-Bin
   Chen, Shu-Guang
   Qu, Qiang
TI Risk Factors of Microvascular Invasion, Portal Vein Tumor Thrombosis and
   Poor Post-resectional Survival in HBV-related Hepatocellular Carcinoma
SO HEPATO-GASTROENTEROLOGY
LA English
DT Article
DE Hepatocellular carcinoma; B-type hepatitis; Microvascular invasion;
   Portal vein tumor thrombosis; Survival
ID LONG-TERM PROGNOSIS; CELL GROWTH-FACTOR; HEPATITIS-B;
   LIVER-TRANSPLANTATION; CIRRHOSIS; HEPATECTOMY; PREDICTORS; RECURRENCE;
   EXPRESSION; OUTCOMES
AB Background/Aims: Microvascular invasion (MVI) and portal vein tumor thrombosis (PVTT) associated factors in hepatocellular carcinoma (HCC) were previously shown. However, those for HBV-related HCC remain unknown. This study aimed to investigate the risk factors of MVI, PVTT and poor prognosis in this type of HCC. Methodology: Consecutive 130 patients with HBV-related HCC were enrolled. The impact of variables on MVI, PVTT and post-resectional survival was determined by uni- and multi-variate analyses. Results: By Chi-square analysis, Edmondson-Steiner grade and tumor size were related to MVI, whereas Edmondson-Steiner grade and VI were associated with PVTT. Logistic regression identified Edmondson-Steiner grade as the sole independent determinant of MVI, but none is significant for PVTT. Tumor size carried high sensitivity and negative predictive value in prediction of MVI. Survival estimation revealed that Edmondson-Steiner grade, tumor size, PVTT, MVI, satellite nodule, TNM stage and AFP level were prognostic for overall and disease-free survival, but only Edmondson-Steiner grade was of independent implication for both. Besides, tumor size independently predicted overall survival. Conclusions: In HBV-related HCC, differentiation degree might play an important role in vascular involvement, tumor size might be helpful M primary screening of MVI, differentiation and tumor size might be particularly significant as prognostic markers.
C1 [Zhou, Li; Rui, Jing-An; Wang, Shao-Bin; Chen, Shu-Guang; Qu, Qiang] Chinese Acad Med Sci, Peking Union Med Coll Hosp, Dept Gen Surg, Peking Union Med Coll, Beijing 100730, Peoples R China.
RP Zhou, L (corresponding author), Chinese Acad Med Sci, Peking Union Med Coll Hosp, Dept Gen Surg, Peking Union Med Coll, Beijing 100730, Peoples R China.
EM lizhou02@hotmail.com
FU  [HK100230446]
FX This work was supported by the grant for the municipal key discipline of
   Beijing, China (HK100230446).
CR Belli G, 2011, DIGEST SURG, V28, P134, DOI 10.1159/000323824
   Bertuzzo VR, 2011, TRANSPLANTATION, V91, P1279, DOI 10.1097/TP.0b013e3182187cf0
   Cescon M, 2009, ARCH SURG-CHICAGO, V144, P906, DOI 10.1001/archsurg.2009.99
   Chen CH, 2006, EUR J CANCER, V42, P2524, DOI 10.1016/j.ejca.2006.06.007
   Choi KK, 2011, J GASTROEN HEPATOL, V26, P1646, DOI 10.1111/j.1440-1746.2011.06780.x
   Cucchetti A, 2010, J HEPATOL, V52, P880, DOI 10.1016/j.jhep.2009.12.037
   EDMONDSON HA, 1954, CANCER-AM CANCER SOC, V7, P462, DOI 10.1002/1097-0142(195405)7:3<462::AID-CNCR2820070308>3.0.CO;2-E
   Eguchi S, 2010, WORLD J SURG, V34, P1034, DOI 10.1007/s00268-010-0424-5
   Guo L, 2001, ONCOL REP, V8, P871
   Kaibori M, 2010, J SURG ONCOL, V102, P462, DOI 10.1002/jso.21631
   Kao WY, 2011, WORLD J SURG, V35, P858, DOI 10.1007/s00268-010-0928-z
   Li Q, 2006, J EXP CLIN CANC RES, V25, P403
   Li Q, 2007, J GASTROEN HEPATOL, V22, P1936, DOI 10.1111/j.1440-1746.2006.04619.x
   Lu Wen-Ping, 2008, Zhonghua Wai Ke Za Zhi, V46, P733
   Makatsoris T, 2005, ANTICANCER RES, V25, P3067
   Nagano Y, 2008, WORLD J SURG, V32, P2218, DOI 10.1007/s00268-008-9585-x
   Ng KM, 2009, HPB, V11, P311, DOI 10.1111/j.1477-2574.2009.00044.x
   Ohkubo K, 2002, CANCER-AM CANCER SOC, V94, P2663, DOI 10.1002/cncr.10557
   PARKIN DM, 1993, INT J CANCER, V54, P594, DOI 10.1002/ijc.2910540413
   Parkin DM, 2005, CA-CANCER J CLIN, V55, P74, DOI 10.3322/canjclin.55.2.74
   Parkin DM, 2001, INT J CANCER, V94, P153, DOI 10.1002/ijc.1440
   Pawlik TM, 2005, LIVER TRANSPLANT, V11, P1086, DOI 10.1002/lt.20472
   Poon RTP, 2001, ANN SURG, V234, P63, DOI 10.1097/00000658-200107000-00010
   Poon RTP, 2000, J CLIN ONCOL, V18, P1094, DOI 10.1200/JCO.2000.18.5.1094
   Qiu JG, 2008, J CANCER RES CLIN, V134, P299, DOI 10.1007/s00432-007-0236-7
   Shimozawa N, 2004, J AM COLL SURGEONS, V198, P356, DOI 10.1016/j.jamcollsurg.2003.10.017
   Shirabe K, 2007, J SURG ONCOL, V95, P235, DOI 10.1002/jso.20655
   Sumie S, 2008, ANN SURG ONCOL, V15, P1375, DOI 10.1245/s10434-008-9846-9
   Tandon P, 2009, LIVER INT, V29, P502, DOI 10.1111/j.1478-3231.2008.01957.x
   Vauthey JN, 2002, J CLIN ONCOL, V20, P1527, DOI 10.1200/JCO.20.6.1527
   Verhoef C, 2004, DIGEST SURG, V21, P380, DOI 10.1159/000081882
   Wang C, CLIN EXP METASTASIS
   Wang T, 2010, BRIT J CANCER, V102, P1618, DOI 10.1038/sj.bjc.6605689
   Zhang XF, 2009, EJSO-EUR J SURG ONC, V35, P622, DOI 10.1016/j.ejso.2008.08.003
   Zhou J, 2001, J CANCER RES CLIN, V127, P559, DOI 10.1007/s004320100237
   Zhou J, 2000, J CANCER RES CLIN, V126, P57, DOI 10.1007/s004320050009
NR 36
TC 19
Z9 22
U1 0
U2 9
PU H G E UPDATE MEDICAL PUBLISHING S A
PI ATHENS
PA PO BOX 17257, ATHENS GR-10024, GREECE
SN 0172-6390
J9 HEPATO-GASTROENTEROL
JI Hepato-Gastroenterol.
PD SEP
PY 2014
VL 61
IS 134
BP 1696
EP 1703
PG 8
WC Gastroenterology & Hepatology; Surgery
WE Science Citation Index Expanded (SCI-EXPANDED)
SC Gastroenterology & Hepatology; Surgery
GA AO2QS
UT WOS:000341170900037
PM 25436365
DA 2022-05-02
ER

PT J
AU Portolani, N
   Baiocchi, GL
   Molfino, S
   Benetti, A
   Gheza, F
   Giulini, SM
AF Portolani, Nazario
   Baiocchi, Gian Luca
   Molfino, Sarah
   Benetti, Anna
   Gheza, Federico
   Giulini, Stefano Maria
TI Microvascular Infiltration has Limited Clinical Value for Treatment and
   Prognosis in Hepatocellular Carcinoma
SO WORLD JOURNAL OF SURGERY
LA English
DT Article
ID LIVER-TRANSPLANTATION; PARTIAL-HEPATECTOMY; CIRRHOTIC-PATIENTS; VASCULAR
   INVASION; MILAN CRITERIA; RESECTION; RECURRENCE; SURVIVAL; CANCER
AB Microvascular infiltration (MVI) is considered a necessary step in the metastatic evolution of hepatocellular carcinoma (HCC), but its prognostic value after liver resection (LR) is uncertain. We studied the clinical value of MVI compared to the Milan criteria in a consecutive series of patients submitted to radical LR.
   A total of 441 patients were retrospectively evaluated. MVI and the Milan criteria were analyzed and compared as prognostic factors for overall and disease-free survival (DFS).
   MVI was present in 189 patients (42.8 %). Grading, satellitosis, size of cancer, and alfa fetoprotein value were significantly related to MVI, which was present in 34.3 and 53.2 % of Milan+ and Milan- patients, respectively (p = 0.00001). Both MVI and the Milan criteria were associated with a lower overall and DFS, but only the Milan criteria were associated with the rate of early recurrence and the feasibility of a curative treatment of the recurrence. The application of MVI parameters to patients classified by the Milan criteria further selects the outcome in Milan+ patients (5-year survival rate of 54.1 and 67.9 %, respectively, in the presence or absence of MVI) but not in Milan- patients.
   MVI is related to survival after LR for HCC, but the clinical value of this information is limited. In Milan+ patients, the absence of MVI selects the cases with better prognosis. In the presence of a liver recurrence, the Milan criteria related to the primary HCC show a better prognostic accuracy and have clinical relevance in the decision-making process.
C1 [Portolani, Nazario; Baiocchi, Gian Luca; Molfino, Sarah; Gheza, Federico; Giulini, Stefano Maria] Univ Brescia, Dept Clin & Expt Sci, Surg Clin, Brescia, Italy.
   [Benetti, Anna] Univ Brescia, Dept Pathol, Brescia, Italy.
RP Baiocchi, GL (corresponding author), Univ Brescia, Dept Clin & Expt Sci, Surg Clin, Brescia, Italy.
EM baiocchi@med.unibs.it
OI BAIOCCHI, Gian Luca/0000-0003-2402-2178
CR Bilimoria MM, 2001, ARCH SURG-CHICAGO, V136, P528, DOI 10.1001/archsurg.136.5.528
   Cha CH, 2003, ANN SURG, V238, P315, DOI 10.1097/01.sla.0000086548.84705.ef
   Cherqui D, 2009, ANN SURG, V250, P738, DOI 10.1097/SLA.0b013e3181bd582b
   Choi KK, 2011, J GASTROEN HEPATOL, V26, P1646, DOI 10.1111/j.1440-1746.2011.06780.x
   EDMONDSON HA, 1954, CANCER-AM CANCER SOC, V7, P462, DOI 10.1002/1097-0142(195405)7:3<462::AID-CNCR2820070308>3.0.CO;2-E
   Eguchi S, 2010, WORLD J SURG, V34, P1034, DOI 10.1007/s00268-010-0424-5
   Esnaola NF, 2002, J GASTROINTEST SURG, V6, P224, DOI 10.1016/S1091-255X(01)00015-4
   Fan ST, 2011, BRIT J SURG, V98, P1292, DOI 10.1002/bjs.7583
   Jonas S, 2001, HEPATOLOGY, V33, P1080, DOI 10.1053/jhep.2001.23561
   Kamiyama T, 2009, ANN SURG ONCOL, V16, P1560, DOI 10.1245/s10434-009-0407-7
   Kim BW, 2006, WORLD J GASTROENTERO, V12, P99, DOI 10.3748/wjg.v12.i1.99
   Koniaris LG, 2011, ANN SURG, V254, P527, DOI 10.1097/SLA.0b013e31822ca66f
   Lim KC, 2011, ANN SURG, V254, P108, DOI 10.1097/SLA.0b013e31821ad884
   Mazzaferro V, 1996, NEW ENGL J MED, V334, P693, DOI 10.1056/NEJM199603143341104
   Mitsunobu M, 1996, CLIN EXP METASTAS, V14, P520, DOI 10.1007/BF00115112
   Otto G, 1998, ANN SURG, V227, P424, DOI 10.1097/00000658-199803000-00015
   Pawlik TM, 2005, LIVER TRANSPLANT, V11, P1086, DOI 10.1002/lt.20472
   Piardi T, 2012, ANN SURG ONCOL, V19, P2020, DOI 10.1245/s10434-011-2170-9
   Poon RTP, 2007, ANN SURG, V245, P51, DOI 10.1097/01.sla.0000225255.01668.65
   Portolani N, 2006, ANN SURG, V243, P229, DOI 10.1097/01.sla.0000197706.21803.a1
   Roayaie S, 2009, GASTROENTEROLOGY, V137, P850, DOI 10.1053/j.gastro.2009.06.003
   Sumie S, 2008, ANN SURG ONCOL, V15, P1375, DOI 10.1245/s10434-008-9846-9
   Tanaka S, 2007, J AM COLL SURGEONS, V204, P1, DOI 10.1016/j.jamcollsurg.2006.10.004
   Torzilli G, 2008, ARCH SURG-CHICAGO, V143, P1082, DOI 10.1001/archsurg.143.11.1082
   Yamamoto J, 2007, JPN J CLIN ONCOL, V37, P287, DOI 10.1093/jjco/hym025
NR 25
TC 9
Z9 11
U1 0
U2 2
PU SPRINGER
PI NEW YORK
PA 233 SPRING ST, NEW YORK, NY 10013 USA
SN 0364-2313
EI 1432-2323
J9 WORLD J SURG
JI World J.Surg.
PD JUL
PY 2014
VL 38
IS 7
BP 1769
EP 1776
DI 10.1007/s00268-013-2426-6
PG 8
WC Surgery
WE Science Citation Index Expanded (SCI-EXPANDED)
SC Surgery
GA AM5ND
UT WOS:000339905700034
PM 24378549
DA 2022-05-02
ER

PT J
AU Kim, JM
   Kwon, CHD
   Joh, JW
   Park, JB
   Lee, JH
   Kim, SJ
   Paik, SW
   Park, CK
   Yoo, BC
AF Kim, Jong Man
   Kwon, Choon Hyuck David
   Joh, Jae-Won
   Park, Jae Berm
   Lee, Joon Hyeok
   Kim, Sung Joo
   Paik, Seung Woon
   Park, Cheol Keun
   Yoo, Byung Chul
TI Outcomes After Curative Hepatectomy in Patients with Non-B Non-C
   Hepatocellular Carcinoma And Hepatitis B Virus Hepatocellular Carcinoma
   From Non-Cirrhotic Liver
SO JOURNAL OF SURGICAL ONCOLOGY
LA English
DT Article
DE hepatocellular carcinoma; hepatectomy; non-cirrhosis; non B non C;
   hepatitis B virus; prognosis; tumor size; survival; tumor recurrence
ID CLINICAL CHARACTERISTICS; PROGNOSTIC-FACTOR; PIVKA-II; INFECTION;
   RESECTION; FEATURES; PROTEIN; HCC
AB Backgrounds and ObjectiveThere is controversy regarding liver function of non-B, non-C hepatocellular carcinoma (NBNC-HCC) patients, the biological behavior of their tumors, and the outcome after surgical treatment. The aims of the present study were to compare clinicopathologic data and long-term clinical outcomes between NBNC-HCC patients and hepatitis B virus HCC (HBV-HCC) patients from non-cirrhotic liver after curative hepatectomy.
   MethodsData for HBV-HCC patients (n=360) and NBNC-HCC patients (n=103) were retrospectively reviewed.
   ResultsThe median age of patients in the NBNC group was significantly higher than that of the HBV group (63 years vs. 53 years, P<0.001). Tumor size in the NBNC group was greater than that in the HBV group (5.1cm vs. 3.8cm, P<0.001). Regarding liver histology, the grade of lobular activity, periportal activity, and fibrosis in the HBV group was higher than in the NBNC group (P<0.001, P<0.001, and P<0.001, respectively). There were no statistically significant differences in disease-free survival and overall survival between the two groups (P=0.257 and P=0.579, respectively). Multivariate analysis showed that increased tumor size, microvascular invasion, and intrahepatic metastasis were associated with tumor recurrence after curative liver resection.
   ConclusionFor patients with non-cirrhotic liver, clinical outcomes for NBNC-HCC were comparable to those for HBV-HCC after curative hepatectomy. J. Surg. Oncol. 2014; 110:976-981. (c) 2014 Wiley Periodicals, Inc.
C1 [Kim, Jong Man; Kwon, Choon Hyuck David; Joh, Jae-Won; Park, Jae Berm; Kim, Sung Joo] Sungkyunkwan Univ, Sch Med, Samsung Med Ctr, Dept Surg, Seoul 135710, South Korea.
   [Lee, Joon Hyeok; Paik, Seung Woon; Yoo, Byung Chul] Sungkyunkwan Univ, Sch Med, Samsung Med Ctr, Div Gastroenterol,Dept Med, Seoul 135710, South Korea.
   [Park, Cheol Keun] Sungkyunkwan Univ, Sch Med, Samsung Med Ctr, Dept Pathol, Seoul 135710, South Korea.
RP Joh, JW (corresponding author), Sungkyunkwan Univ, Sch Med, Samsung Med Ctr, Dept Surg, 50 Irwon Dong, Seoul 135710, South Korea.
EM jw.joh@samsung.com
RI kim, jm/O-5935-2014; Kim, Jong Man/AAH-5295-2020; Kwon, Choon Hyuck
   David/H-7263-2019
OI Kwon, Choon Hyuck David/0000-0002-1082-3321; Joh,
   Jae-Won/0000-0003-1732-6210
CR Bosetti C, 2008, HEPATOLOGY, V48, P137, DOI 10.1002/hep.22312
   EDMONDSON HA, 1954, CANCER-AM CANCER SOC, V7, P462, DOI 10.1002/1097-0142(195405)7:3<462::AID-CNCR2820070308>3.0.CO;2-E
   El-Serag HB, 2012, GASTROENTEROLOGY, V142, P1264, DOI 10.1053/j.gastro.2011.12.061
   Forner A, 2012, LANCET, V379, P1245, DOI 10.1016/S0140-6736(11)61347-0
   Hatanaka K, 2007, INTERVIROLOGY, V50, P24, DOI 10.1159/000096309
   Ishizuka M, 2013, AM J SURG, V206, P187, DOI 10.1016/j.amjsurg.2012.08.011
   Kaibori M, 2012, AM J SURG, V204, P300, DOI 10.1016/j.amjsurg.2011.11.014
   Kim JM, 2014, ANN SURG ONCOL, V21, P458, DOI 10.1245/s10434-013-3302-1
   Kim JM, 2013, HEPATO-GASTROENTEROL, V60, P1456, DOI 10.5754/hge13058
   Kim JM, 2013, WORLD J SURG, V37, P1371, DOI 10.1007/s00268-013-1966-0
   Kim JM, 2013, WORLD J SURG ONCOL, V11, DOI 10.1186/1477-7819-11-92
   Kim JM, 2013, WORLD J SURG ONCOL, V11, DOI 10.1186/1477-7819-11-40
   Kim JM, 2013, TRANSPL INT, V26, P84, DOI 10.1111/tri.12001
   Korean Liver Cancer Study Group and National Cancer Center Korea, 2009, Korean J Hepatol, V15, P391, DOI 10.3350/kjhep.2009.15.3.391
   Lee SS, 2013, BMC CANCER, V13, DOI 10.1186/1471-2407-13-335
   Li T, 2013, CANCER-AM CANCER SOC, V119, P126, DOI 10.1002/cncr.27697
   Liver Cancer Study Group of Japan, 2003, GEN RUL CLIN PATH ST
   Oh Kil Chan, 2005, Korean J Gastroenterol, V45, P45
   Poon RTP, 2009, ANN SURG ONCOL, V16, P792, DOI 10.1245/s10434-009-0330-y
   Sanyal AJ, 2010, ONCOLOGIST, V15, P14, DOI 10.1634/theoncologist.2010-S4-14
   Tan A, 2008, LIVER INT, V28, P175, DOI 10.1111/j.1478-3231.2007.01652.x
   Torres DM, 2012, CLIN GASTROENTEROL H, V10, P837, DOI 10.1016/j.cgh.2012.03.011
   Torres DM, 2012, SEMIN LIVER DIS, V32, P30, DOI 10.1055/s-0032-1306424
   Wu CC, 1999, BRIT J SURG, V86, P1391, DOI 10.1046/j.1365-2168.1999.01272.x
NR 24
TC 16
Z9 17
U1 1
U2 13
PU WILEY
PI HOBOKEN
PA 111 RIVER ST, HOBOKEN 07030-5774, NJ USA
SN 0022-4790
EI 1096-9098
J9 J SURG ONCOL
JI J. Surg. Oncol.
PD DEC 15
PY 2014
VL 110
IS 8
BP 976
EP 981
DI 10.1002/jso.23772
PG 6
WC Oncology; Surgery
WE Science Citation Index Expanded (SCI-EXPANDED)
SC Oncology; Surgery
GA AT8HO
UT WOS:000345174600014
PM 25171344
DA 2022-05-02
ER

PT J
AU Sumie, S
   Nakashima, O
   Okuda, K
   Kuromatsu, R
   Kawaguchi, A
   Nakano, M
   Satani, M
   Yamada, S
   Okamura, S
   Hori, M
   Kakuma, T
   Torimura, T
   Sata, M
AF Sumie, Shuji
   Nakashima, Osamu
   Okuda, Koji
   Kuromatsu, Ryoko
   Kawaguchi, Atsushi
   Nakano, Masahito
   Satani, Manabu
   Yamada, Shingo
   Okamura, Shusuke
   Hori, Maisa
   Kakuma, Tatsuyuki
   Torimura, Takuji
   Sata, Michio
TI The Significance of Classifying Microvascular Invasion in Patients with
   Hepatocellular Carcinoma
SO ANNALS OF SURGICAL ONCOLOGY
LA English
DT Article
ID INTRAHEPATIC RECURRENCE; PROGNOSTIC-FACTORS; LIVER-TRANSPLANTATION;
   CURATIVE RESECTION; HEPATIC RESECTION; HEPATECTOMY; SURVIVAL; FEATURES
AB Background. Microvascular invasion (MVI) has been recognized as a risk factor for outcome following curative resection in hepatocellular carcinoma (HCC). Because MVI can range from few to many invaded vessels, we evaluated the significance of MVI classification in this study.
   Methods. Between January 1995 and December 2010, 207 consecutive patients who underwent curative resection for HCC within Milan criteria were included in this retrospective study. Patients were classified into mild and severe MVI groups based on the number of vessels invaded. This study evaluated whether MVI classification can help to predict recurrence and survival after curative resection.
   Results. Of the total 207 patients, 103 (50 %) patients had no detectable MVI, whereas 59 (28 %) had mild MVI, and 45 (22 %) had severe MVI. Recurrence-free survival rates at 2 years for patients without MVI, with mild MVI, and severe MVI were 75.9, 47.2, and 32.7 %, respectively. Patients with severe MVI experienced a high frequency of fatal recurrence, such as multiple tumors, macroscopic vascular invasion, and extrahepatic metastasis after curative resection. Multivariate analysis revealed age, number of tumors, mild MVI, and severe MVI as independent predictors of recurrence-free survival. Disease-specific survival rates at 5 years for patients without MVI, with mild MVI, and severe MVI were 91.5, 70.4, and 51.4, respectively. Multivariate analysis also revealed cirrhosis, tumor size, mild MVI, and severe MVI as independent predictors of disease-specific survival.
   Conclusions. We demonstrated that MVI classification can stratify HCC patients by different patterns of recurrence and risk of survival after curative resection.
C1 [Sumie, Shuji; Kuromatsu, Ryoko; Nakano, Masahito; Satani, Manabu; Yamada, Shingo; Okamura, Shusuke; Hori, Maisa; Torimura, Takuji; Sata, Michio] Kurume Univ, Sch Med, Dept Med, Div Gastroenterol, Kurume, Fukuoka 830, Japan.
   [Nakashima, Osamu] Kurume Univ, Sch Med, Dept Clin Lab Med, Kurume, Fukuoka 830, Japan.
   [Okuda, Koji] Kurume Univ, Sch Med, Div Hepatobiliary Pancreat Surg, Kurume, Fukuoka 830, Japan.
   [Kawaguchi, Atsushi; Kakuma, Tatsuyuki] Kurume Univ, Sch Med, Ctr Biostat, Kurume, Fukuoka 830, Japan.
   [Torimura, Takuji] Kurume Univ, Sch Med, Liver Canc Res Div, Res Ctr Innovat Canc Therapy, Kurume, Fukuoka 830, Japan.
RP Sumie, S (corresponding author), Kurume Univ, Sch Med, Dept Med, Div Gastroenterol, Kurume, Fukuoka 830, Japan.
EM sumie_shyuuji@kurume-u.ac.jp
OI Nakano, Masahito/0000-0002-3375-180X
CR Bhangui P, 2011, HEPATOLOGY, V53, P1570, DOI 10.1002/hep.24231
   Bruix J, 2011, HEPATOLOGY, V53, P1020, DOI 10.1002/hep.24199
   Cheng AL, 2009, LANCET ONCOL, V10, P25, DOI 10.1016/S1470-2045(08)70285-7
   EDMONDSON HA, 1954, CANCER-AM CANCER SOC, V7, P462, DOI 10.1002/1097-0142(195405)7:3<462::AID-CNCR2820070308>3.0.CO;2-E
   Imamura H, 2003, J HEPATOL, V38, P200, DOI 10.1016/S0168-8278(02)00360-4
   IZUMI R, 1994, GASTROENTEROLOGY, V106, P720, DOI 10.1016/0016-5085(94)90707-2
   Japan LCSGO, 2010, GEN RUL CLIN PATH ST
   Jonas S, 2001, HEPATOLOGY, V33, P1080, DOI 10.1053/jhep.2001.23561
   Lang HK, 2007, J AM COLL SURGEONS, V205, P27, DOI 10.1016/j.jamcollsurg.2007.03.002
   Li J, 2012, ONCOLOGIST, V17, P963, DOI 10.1634/theoncologist.2011-0447
   Lim KC, 2011, ANN SURG, V254, P108, DOI 10.1097/SLA.0b013e31821ad884
   Liver Cancer Study Group of Japan, 1990, Ann Surg, V211, P277
   Llovet JM, 2008, NEW ENGL J MED, V359, P378, DOI 10.1056/NEJMoa0708857
   Mazzaferro V, 2009, LANCET ONCOL, V10, P35, DOI 10.1016/S1470-2045(08)70284-5
   NAGASUE N, 1993, GASTROENTEROLOGY, V105, P488, DOI 10.1016/0016-5085(93)90724-Q
   OKADA S, 1994, GASTROENTEROLOGY, V106, P1618, DOI 10.1016/0016-5085(94)90419-7
   Otto G, 1998, ANN SURG, V227, P424, DOI 10.1097/00000658-199803000-00015
   Park JH, 2006, AM J SURG, V192, P29, DOI 10.1016/j.amjsurg.2005.11.010
   Pawlik Timothy M, 2004, Liver Transpl, V10, pS74, DOI 10.1002/lt.20052
   Poon RTP, 1999, ANN SURG, V229, P216, DOI 10.1097/00000658-199902000-00009
   Portolani N, 2006, ANN SURG, V243, P229, DOI 10.1097/01.sla.0000197706.21803.a1
   Roayaie S, 2009, GASTROENTEROLOGY, V137, P850, DOI 10.1053/j.gastro.2009.06.003
   Shi M, 2004, WORLD J SURG, V28, P376, DOI 10.1007/s00268-003-7308-x
   Shimada K, 2005, CANCER-AM CANCER SOC, V104, P1939, DOI 10.1002/cncr.21461
   SHIRABE K, 1991, HEPATOLOGY, V14, P802, DOI 10.1002/hep.1840140510
   Sumie S, 2008, ANN SURG ONCOL, V15, P1375, DOI 10.1245/s10434-008-9846-9
   Takayama T, 1998, HEPATOLOGY, V28, P1241, DOI 10.1002/hep.510280511
   Toyoda H, 2005, AM J GASTROENTEROL, V100, P1764, DOI 10.1111/j.1572-0241.2005.41943.x
   Uchino K, 2011, CANCER-AM CANCER SOC, V117, P4475, DOI 10.1002/cncr.25960
   Wang CC, 2009, ANN SURG ONCOL, V16, P1832, DOI 10.1245/s10434-009-0448-y
   Yang YB, 2007, SURGERY, V141, P196, DOI 10.1016/j.surg.2006.06.033
   Zhang BH, 2004, J CANCER RES CLIN, V130, P417, DOI 10.1007/s00432-004-0552-0
NR 32
TC 95
Z9 116
U1 4
U2 16
PU SPRINGER
PI NEW YORK
PA 233 SPRING ST, NEW YORK, NY 10013 USA
SN 1068-9265
EI 1534-4681
J9 ANN SURG ONCOL
JI Ann. Surg. Oncol.
PD MAR
PY 2014
VL 21
IS 3
BP 1002
EP 1009
DI 10.1245/s10434-013-3376-9
PG 8
WC Oncology; Surgery
WE Science Citation Index Expanded (SCI-EXPANDED)
SC Oncology; Surgery
GA AE7ZA
UT WOS:000334217300040
PM 24254204
DA 2022-05-02
ER

PT J
AU Bittermann, T
   Hoteit, MA
   Abt, PL
   Forde, KA
   Goldberg, D
AF Bittermann, T.
   Hoteit, M. A.
   Abt, P. L.
   Forde, K. A.
   Goldberg, D.
TI Waiting Time and Explant Pathology in Transplant Recipients With
   Hepatocellular Carcinoma: A Novel Study Using National Data
SO AMERICAN JOURNAL OF TRANSPLANTATION
LA English
DT Article
DE Exception points; explant pathology; hepatocellular carcinoma; Milan
   criteria; transplant waitlist
ID MICROVASCULAR INVASION; LIVER-TRANSPLANTATION; UNITED-STATES; ALLOCATION
   POLICY; SURVIVAL; CANDIDATES; DISPARITY; RESECTION; INEQUITY; PRIORITY
AB Risk factors for hepatocellular carcinoma (HCC) recurrence after liver transplantation have been well described. It has been surmised that longer time on the waitlist may select for tumors with a lower-risk of recurrence posttransplant, as patients with unfavorable tumor characteristics would be delisted due to tumor progression. Utilizing national explant pathology records from transplant recipients waitlisted with T2 HCC exception points, this study explored the correlation between waiting time and the development of pathologic HCC features associated with increased risk of tumor recurrence. Of 1976 explant pathology reports submitted nationally between April 8, 2012 and June 30, 2013, 1453 (73.5%) were from recipients with automatic T2 HCC exception points. There was no association between pretransplant waiting time and the proportion of HCC explants with either: (i) a poorly differentiated tumor; (ii) macrovascular invasion; (iii) HCC beyond Milan or University of California San Francisco criteria; (iv) HCC beyond the up-to-seven criteria; or (v) extra-hepatic or lymph node involvement. Though there was a statistically significant increase in microvascular invasion in recipients with pretransplant waiting 6-12 months, this association was not seen when adjusted for United Network for Organ Sharing region. These findings suggest that waiting time alone may not select for tumors with more favorable characteristics.
C1 [Bittermann, T.] Hosp Univ Penn, Dept Med, Div Hematol Oncol, Philadelphia, PA 19104 USA.
   [Hoteit, M. A.; Forde, K. A.; Goldberg, D.] Hosp Univ Penn, Dept Med, Div Gastroenterol Hepatol, Philadelphia, PA 19104 USA.
   [Abt, P. L.] Hosp Univ Penn, Dept Surg, Div Transplant Surg, Philadelphia, PA 19104 USA.
   [Forde, K. A.; Goldberg, D.] Univ Penn, Clin Ctr Epidemiol & Biostat, Perelman Sch Med, Philadelphia, PA 19104 USA.
RP Bittermann, T (corresponding author), Hosp Univ Penn, Dept Med, Div Hematol Oncol, Philadelphia, PA 19104 USA.
EM Therese.Bittermann@uphs.upenn.edu
RI Bittermann, Therese/AAG-1406-2019; Abt, Peter/AAD-6856-2019
OI Bittermann, Therese/0000-0002-8576-0193; 
FU Bayer HealthcareBayer AGBayer Healthcare Pharmaceuticals
FX The authors of this manuscript have conflicts of interest to disclose as
   described by the American Journal of Transplantation. DG receives
   research grant support from Bayer Healthcare.
CR Bazerbachi F, 2013, LIVER TRANSPLANT, V19, P1289, DOI 10.1002/lt.23791
   Bittermann T, 2014, AM J TRANSPLANT, V14, P79, DOI 10.1111/ajt.12530
   Charlton M, 2013, AM J TRANSPLANT, V13, P2794, DOI 10.1111/ajt.12442
   Fan LF, 2010, J GASTROEN HEPATOL, V25, P1556, DOI 10.1111/j.1440-1746.2010.06304.x
   Forner A, 2012, LANCET, V379, P1245, DOI 10.1016/S0140-6736(11)61347-0
   French B, 2008, STAT MED, V27, P5005, DOI 10.1002/sim.3340
   Goldberg D, 2012, LIVER TRANSPLANT, V18, P434, DOI 10.1002/lt.23394
   Heimbach J, 2013, AM TRANSPLANT C
   Kadry Z, 2012, J HEPATOL, V56, P618, DOI 10.1016/j.jhep.2011.08.019
   Llovet JM, 2003, LANCET, V362, P1907, DOI 10.1016/S0140-6736(03)14964-1
   Mazzaferro V, 1996, NEW ENGL J MED, V334, P693, DOI 10.1056/NEJM199603143341104
   Mazzaferro V, 2009, LANCET ONCOL, V10, P35, DOI 10.1016/S1470-2045(08)70284-5
   Mehta N, 2013, LIVER TRANSPLANT, V19, P1343, DOI 10.1002/lt.23753
   Nault JC, 2013, GASTROENTEROLOGY, V145, P176, DOI 10.1053/j.gastro.2013.03.051
   Organ Procurement and Transplantation Network; Health Resources and Services Administration; U. S. Department of Health & Human Services, POL 3 4 ORG DISTR AL
   Pote N, 2013, HEPATOLOGY, V58, P983, DOI 10.1002/hep.26433
   Roayaie S, 2009, GASTROENTEROLOGY, V137, P850, DOI 10.1053/j.gastro.2009.06.003
   Schlansky B, 2013, HEPATOLOGY, V58, p208A
   Schuetz C, 2013, AM J TRANSPLANT, V13, P2989, DOI 10.1111/ajt.12441
   Sotiropoulos GC, 2007, TRANSPL INT, V20, P141, DOI 10.1111/j.1432-2277.2006.00412.x
   Suh YJ, 2012, LIVER TRANSPLANT, V18, P1171, DOI 10.1002/lt.23502
   Sumie S, 2008, ANN SURG ONCOL, V15, P1375, DOI 10.1245/s10434-008-9846-9
   Thuluvath PJ, 2010, AM J TRANSPLANT, V10, P1003, DOI 10.1111/j.1600-6143.2010.03037.x
   Villanueva A, 2011, GASTROENTEROLOGY, V140, P1501, DOI 10.1053/j.gastro.2011.02.006
   Washburn K, 2010, AM J TRANSPLANT, V10, P1643, DOI 10.1111/j.1600-6143.2010.03127.x
   Yeh HD, 2011, TRANSPLANTATION, V91, P479, DOI 10.1097/TP.0b013e3182066275
   Zhao WC, 2013, EJSO-EUR J SURG ONC, V39, P858, DOI 10.1016/j.ejso.2013.04.003
NR 27
TC 20
Z9 21
U1 0
U2 2
PU WILEY-BLACKWELL
PI HOBOKEN
PA 111 RIVER ST, HOBOKEN 07030-5774, NJ USA
SN 1600-6135
EI 1600-6143
J9 AM J TRANSPLANT
JI Am. J. Transplant.
PD JUL
PY 2014
VL 14
IS 7
BP 1657
EP 1663
DI 10.1111/ajt.12774
PG 7
WC Surgery; Transplantation
WE Science Citation Index Expanded (SCI-EXPANDED)
SC Surgery; Transplantation
GA AJ9JE
UT WOS:000338024700026
PM 24902486
OA Bronze
DA 2022-05-02
ER

PT J
AU Dai, WC
   Chan, SC
   Chok, KSH
   Cheung, TT
   Sharr, WW
   Chan, ACY
   Tsang, SHY
   Fung, JYY
   Poon, RTP
   Fan, ST
   Lo, CM
AF Dai, Wing Chiu
   Chan, See Ching
   Chok, Kenneth S. H.
   Cheung, Tan To
   Sharr, William W.
   Chan, Albert C. Y.
   Tsang, Simon H. Y.
   Fung, James Y. Y.
   Poon, Ronnie T. P.
   Fan, Sheung Tat
   Lo, Chung Mau
TI Good longterm survival after primary living donor liver transplantation
   for solitary hepatocellular carcinomas up to 8 cm in diameter
SO HPB
LA English
DT Article
ID TO-TREAT ANALYSIS; CIRRHOTIC-PATIENTS; MILAN CRITERIA;
   PARTIAL-HEPATECTOMY; SURGICAL-TREATMENT; HEPATIC RESECTION; RECURRENCE;
   SINGLE; CHILD; EXPERIENCE
AB Objectives: There is controversy over whether hepatocellular carcinoma (HCC) should be primarily treated with living donor liver transplantation (LDLT) if liver resection (LR) can be effective. This retrospective study was conducted to compare survival outcomes in patients treated with either modality for solitary HCC measuring <= 8 cm in diameter.
   Methods: Outcomes in patients with solitary HCC primarily treated by LDLT were analysed. Patients with solitary HCC of similar sizes with or without microvascular invasion primarily treated with LR were selected at a ratio of 6 : 1 for comparison.
   Results: In-hospital mortality amounted to 0% and 1.3% in the LDLT (n = 50) and LR (n = 300) groups, respectively (P = 0.918). Complication rates were 34% and 20% in the LDLT and LR groups, respectively (P = 0.027). Rates of 1-, 3-, 5- and 10-year overall survival were 98%, 94%, 89% and 83%, respectively, in the LDLT group and 95%, 85%, 76% and 56%, respectively, in the LR group (P = 0.013). Rates of 1-, 3-, 5- and 10-year disease-free survival were 96%, 90%, 87% and 81%, respectively, in the LDLT group and 81%, 64%, 57% and 40%, respectively, in the LR group (P < 0.0001).
   Conclusions: Living donor liver transplantation surpassed LR in survival outcomes, achieving a 10-year overall survival rate 1.5 times as high and a 10-year disease-free survival rate twice as high as those facilitated by LR. However, it entailed more complications, in addition to the inevitable risks to the donor.
C1 [Dai, Wing Chiu; Chan, See Ching; Chok, Kenneth S. H.; Cheung, Tan To; Sharr, William W.; Chan, Albert C. Y.; Tsang, Simon H. Y.; Poon, Ronnie T. P.; Fan, Sheung Tat; Lo, Chung Mau] Univ Hong Kong, Dept Surg, Hong Kong, Hong Kong, Peoples R China.
   [Fung, James Y. Y.] Univ Hong Kong, Dept Med, Hong Kong, Hong Kong, Peoples R China.
RP Chan, SC (corresponding author), Univ Hong Kong, Dept Surg, 102 Pok Fu Lam Rd, Hong Kong, Hong Kong, Peoples R China.
EM seechingchan@gmail.com
RI Chan, Albert/AAC-1642-2022; Fung, James/AAG-4832-2020; Chok, Kenneth Siu
   Ho/C-9606-2012
OI Chan, Albert/0000-0002-1383-2952; Chok, Kenneth Siu
   Ho/0000-0001-7921-3807; Fung, James/0000-0002-1286-8902
CR Adam R, 2003, ANN SURG, V238, P508, DOI 10.1097/01.sla.0000090449.87109.44
   Beighiti J, 2003, ANN SURG, V238, P885, DOI 10.1097/01.sla.0000098621.74851.65
   Benckert C, 2005, TRANSPLANT P, V37, P1693, DOI 10.1016/j.transproceed.2005.03.143
   Bigourdan JM, 2003, LIVER TRANSPLANT, V9, P513, DOI 10.1053/jlts.2003.50070
   BISMUTH H, 1993, ANN SURG, V218, P145, DOI 10.1097/00000658-199308000-00005
   Chan SC, 2011, HEPATOL INT
   Cherqui D, 2009, ANN SURG, V250, P738, DOI 10.1097/SLA.0b013e3181bd582b
   Chu KKW, 2012, HEPATOB PANCREAT DIS, V11, P612, DOI 10.1016/S1499-3872(12)60232-X
   De Villa V, 2007, ONCOLOGIST, V12, P1321, DOI 10.1634/theoncologist.12-11-1321
   Del Gaudio M, 2008, AM J TRANSPLANT, V8, P1177, DOI 10.1111/j.1600-6143.2008.02229.x
   Facciuto ME, 2009, HPB, V11, P398, DOI 10.1111/j.1477-2574.2009.00073.x
   Fan ST, 2011, BRIT J SURG, V98, P1292, DOI 10.1002/bjs.7583
   Fan ST, 1999, ANN SURG, V229, P322, DOI 10.1097/00000658-199903000-00004
   Figueras J, 2000, J AM COLL SURGEONS, V190, P580, DOI 10.1016/S1072-7515(00)00251-9
   Fisher RA, 2007, AM J TRANSPLANT, V7, P1601, DOI 10.1111/j.1600-6143.2007.01802.x
   Fuks D, 2012, HEPATOLOGY, V55, P132, DOI 10.1002/hep.24680
   Koniaris LG, 2011, ANN SURG, V254, P527, DOI 10.1097/SLA.0b013e31822ca66f
   Lee KK, 2010, J SURG ONCOL, V101, P47, DOI 10.1002/jso.21415
   Llovet JM, 1999, HEPATOLOGY, V30, P1434, DOI 10.1002/hep.510300629
   Lo CM, 2007, BRIT J SURG, V94, P78, DOI 10.1002/bjs.5528
   Lo CM, 2004, LIVER TRANSPLANT, V10, P440, DOI 10.1002/lt.20097
   Majno PE, 2000, HEPATOLOGY, V31, P899, DOI 10.1053/he.2000.5763
   Man K, 2007, LIVER TRANSPLANT, V13, P1669, DOI 10.1002/lt.21193
   Margarit C, 2005, LIVER TRANSPLANT, V11, P1242, DOI 10.1002/lt.20398
   Mazzaferro V, 1996, NEW ENGL J MED, V334, P693, DOI 10.1056/NEJM199603143341104
   Mazzaferro V, 2009, LANCET ONCOL, V10, P35, DOI 10.1016/S1470-2045(08)70284-5
   Michel J, 1997, J HEPATOL, V26, P1274, DOI 10.1016/S0168-8278(97)80462-X
   Moon DB, 2007, DIGEST DIS, V25, P320, DOI 10.1159/000106912
   Ng KK, 2010, J HEPATO-BIL-PAN SCI, V17, P548, DOI 10.1007/s00534-009-0165-8
   Ninomiya M, 2003, TRANSPLANT INT, V16, P814, DOI 10.1007/s00147-003-0628-9
   Pawlik TM, 2005, LIVER TRANSPLANT, V11, P1086, DOI 10.1002/lt.20472
   Poon RTP, 2007, ANN SURG, V245, P51, DOI 10.1097/01.sla.0000225255.01668.65
   Poon RTP, 1999, ANN SURG, V229, P216, DOI 10.1097/00000658-199902000-00009
   Rahbari NN, 2011, ANN SURG, V253, P453, DOI 10.1097/SLA.0b013e31820d944f
   Roayaie S, 2004, LIVER TRANSPLANT, V10, P534, DOI 10.1002/lt.20128
   Sarasin FP, 1998, HEPATOLOGY, V28, P436, DOI 10.1002/hep.510280222
   Shah SA, 2007, ANN SURG ONCOL, V14, P2608, DOI 10.1245/s10434-007-9443-3
   Shimoda M, 2004, LIVER TRANSPLANT, V10, P1478, DOI 10.1002/lt.20303
   Yang LY, 2009, ANN SURG, V249, P118, DOI 10.1097/SLA.0b013e3181904988
   Yao FY, 2002, LIVER TRANSPLANT, V8, P873, DOI 10.1053/jlts.2002.34923
   Yao FY, 2001, HEPATOLOGY, V33, P1394, DOI 10.1053/jhep.2001.24563
NR 41
TC 10
Z9 10
U1 0
U2 0
PU WILEY-BLACKWELL
PI HOBOKEN
PA 111 RIVER ST, HOBOKEN 07030-5774, NJ USA
SN 1365-182X
EI 1477-2574
J9 HPB
JI HPB
PD AUG
PY 2014
VL 16
IS 8
BP 749
EP 757
DI 10.1111/hpb.12212
PG 9
WC Gastroenterology & Hepatology; Surgery
WE Science Citation Index Expanded (SCI-EXPANDED)
SC Gastroenterology & Hepatology; Surgery
GA AM2FQ
UT WOS:000339665600009
PM 24467735
OA Bronze, Green Published
DA 2022-05-02
ER

PT J
AU Pinero, F
   Mendizabal, M
   Casciato, P
   Galdame, O
   Quiros, R
   Bandi, J
   Mullen, E
   Andriani, O
   de Sandbanes, E
   Podesta, LG
   Gadano, A
   Silva, M
AF Pinero, Federico
   Mendizabal, Manuel
   Casciato, Paola
   Galdame, Omar
   Quiros, Rodolfo
   Bandi, Juan
   Mullen, Eduardo
   Andriani, Oscar
   de Sandbanes, Eduardo
   Podesta, Luis G.
   Gadano, Adrian
   Silva, Marcelo
TI Is recurrence rate of incidental hepatocellular carcinoma after liver
   transplantation similar to previously known HCC? Towards a predictive
   recurrence score
SO ANNALS OF HEPATOLOGY
LA English
DT Article
DE Pathology.; Liver Transplantation.; Cancer.
ID MILAN CRITERIA; SURVEILLANCE; SURVIVAL
AB Background. Incidental hepatocellular carcinoma (iHCC) generates uncertainty over risk of recurrence after liver transplantation (LT). Aim. To compare recurrence between iHCC and confirmed HCC diagnosed prior to transplant based on imaging criteria (cHCC). Material and methods. Fifty-four HCC patients were analyzed from a series of 309 consecutive adult transplanted patients. We developed a recurrence predicting score (RPS) applying ORs based on pathologic risk variables. Results. Incidence of iHCC was 4.8% (n = 15) and overall recurrence 12.9% (cHCC 15.4% and iHCC 7%; P = 0.39). Variables included in the RPS were: microvascular invasion OR 17.8 (1.78-178.97; P = 0.014: 2 points), neural invasion OR 15.5 (1.13-212.17; P = 0.04: 1.5 points), nuclear grade > II OR 9.3 (1.17-74.84; P = 0.035: 1 point), and beyond Up-to 7 criteria OR 13.1 (1.66-103.67; P = 0.015: 1.5 points). Two risk groups were identified: low risk for recurrence (0-1 point) and intermediate-high risk groups (2-6 points). Low risk category remained an independent predictor of recurrence: OR 0.11 (0.01-0.67; P = 0.017); AUROC of 0.75 (0.54-0.96). A tendency towards more patients categorized as low risk group among iHCC patients was observed (69.2%; P = 0.13). Conclusions. In this series iHCC was not associated to lower risk of recurrence when compared to cHCC. We propose application of an RPS as a clinical tool for recurrence risk estimation.
C1 [Pinero, Federico; Mendizabal, Manuel; Andriani, Oscar; Podesta, Luis G.; Silva, Marcelo] Hosp Univ Austral, Hepatol & Liver Transplant Unit, Buenos Aires, DF, Argentina.
   [Casciato, Paola; Galdame, Omar; Bandi, Juan; de Sandbanes, Eduardo; Gadano, Adrian] Hosp Italian Buenos Aires, Hepatol & Liver Transplant Unit, Buenos Aires, DF, Argentina.
   [Quiros, Rodolfo] Hosp Univ Austral, Buenos Aires, DF, Argentina.
   [Mullen, Eduardo] Hosp Italian Buenos Aires, Dept Pathol, Buenos Aires, DF, Argentina.
RP Pinero, F (corresponding author), Hosp Univ Austral, Hepatol & Liver Transplant Unit, Av Presidente Peron 1500,B1629HJ Pilar, Buenos Aires, DF, Argentina.
EM fpinerof@cas.austral.edu.ar
OI QUIROS, RODOLFO/0000-0002-5820-380X
CR Bruix J, 2005, HEPATOLOGY, V42, P1208, DOI 10.1002/hep.20933
   Castillo E, 2009, TRANSPL P, V41, P219, DOI 10.1016/j.transproceed.2008.10.053
   Cescon M, 2010, J TRANSPLANT, V2010, P1, DOI DOI 10.1155/2010/904152
   Chan EY, 2008, LIVER TRANSPLANT, V14, P956, DOI 10.1002/lt.21449
   Charco R, 2002, TRANSPLANT P, V34, P299, DOI 10.1016/S0041-1345(01)02771-3
   Cho CS, 2001, J GASTROINTEST SURG, V5, P594, DOI 10.1016/S1091-255X(01)80101-3
   Choi SH, 2004, TRANSPL P, V36, P2293, DOI 10.1016/j.transproceed.2004.08.076
   Chui AKK, 2003, TRANSPLANT P, V35, P350, DOI 10.1016/S0041-1345(02)04010-1
   D'Amico F, 2009, LIVER TRANSPLANT, V15, P1278, DOI 10.1002/lt.21842
   EDMONDSON HA, 1954, CANCER-AM CANCER SOC, V7, P462, DOI 10.1002/1097-0142(195405)7:3<462::AID-CNCR2820070308>3.0.CO;2-E
   Hwang S, 2011, J GASTROINTEST SURG, V15, P971, DOI 10.1007/s11605-011-1467-0
   Mazzaferro V, 1996, NEW ENGL J MED, V334, P693, DOI 10.1056/NEJM199603143341104
   Mazzaferro V, 2011, LIVER TRANSPLANT, V17, pS44, DOI 10.1002/lt.22365
   Mazzaferro V, 2009, LANCET ONCOL, V10, P35, DOI 10.1016/S1470-2045(08)70284-5
   Partitt JR, 2007, LIVER TRANSPLANT, V13, P543, DOI 10.1002/lt.21078
   Raphe R, 2010, TRANSPL P, V42, P505, DOI 10.1016/j.transproceed.2010.01.034
   Roayaie S, 2004, LIVER TRANSPLANT, V10, P534, DOI 10.1002/lt.20128
   Sharma P, 2004, LIVER TRANSPLANT, V10, P36, DOI 10.1002/lt.20012
   Sherman M, 2010, SEMIN LIVER DIS, V30, P3, DOI 10.1055/s-0030-1247128
   Shin WY, 2010, LIVER TRANSPLANT, V16, P678, DOI 10.1002/lt.22047
   Sotiropoulos GC, 2006, TRANSPLANTATION, V81, P531, DOI 10.1097/01.tp.0000198739.42548.3e
   Yao FY, 2008, AM J TRANSPLANT, V8, P1982, DOI 10.1111/j.1600-6143.2008.02351.x
   Yao FY, 2001, HEPATOLOGY, V33, P1394, DOI 10.1053/jhep.2001.24563
   Yao FY, 2002, LIVER TRANSPLANT, V8, P765, DOI 10.1053/jlts.2002.34892
NR 24
TC 4
Z9 5
U1 0
U2 0
PU ELSEVIER ESPANA
PI MADRID
PA CALLE DE ZURBANO, 76-4TH FLR LEFT, MADRID, 28010, SPAIN
SN 1665-2681
J9 ANN HEPATOL
JI Ann. Hepatol.
PD MAR-APR
PY 2014
VL 13
IS 2
BP 211
EP 218
DI 10.1016/S1665-2681(19)30884-1
PG 8
WC Gastroenterology & Hepatology
WE Science Citation Index Expanded (SCI-EXPANDED)
SC Gastroenterology & Hepatology
GA AO6MV
UT WOS:000341467100007
PM 24552863
OA hybrid
DA 2022-05-02
ER

PT J
AU Du, M
   Chen, LL
   Zhao, J
   Tian, F
   Zeng, HY
   Tan, YS
   Sun, HC
   Zhou, J
   Ji, Y
AF Du, Min
   Chen, Lingli
   Zhao, Jing
   Tian, Feng
   Zeng, Haiying
   Tan, Yunshan
   Sun, Huichuan
   Zhou, Jian
   Ji, Yuan
TI Microvascular invasion (MVI) is a poorer prognostic predictor for small
   hepatocellular carcinoma
SO BMC CANCER
LA English
DT Article
DE Small hepatocellular carcinoma; Microvascular invasion; a-fetoprotein;
   Clinical features; Pathological features
ID LONG-TERM SURVIVAL; CLINICOPATHOLOGICAL FEATURES; ALPHA-FETOPROTEIN;
   RECURRENCE
AB Background: Small hepatocellular carcinoma (SHCC) is a special type of hepatocellular carcinoma with the maximum tumor diameter <= 3 cm and excellent long-term outcomes. However, the prognostic factors for SHCC remain controversial. The purpose of this study is to clarify the predictive factors of SHCC.
   Methods: The study population consisted of 458 patients underwent hepatectomy for single SHCC between January 2006 and December 2008. Clinical data (included age, gender, virus infection, serum alfa-fetoprotein level, cirrhosis, capsule, border), histopathologic features (included differentiation, morphology subtype, microvascular invasion, tumor infiltrative lymphocytes (TIL), inflammatory injury grade and fibrosis stage of surrounding liver), were evaluated to identify prognostic factors influencing SHCC patients' survival and microvascular invasion.
   Results: There were 384 males (83.8%) and 74 (16.2%) females with median ages of 52 years. The median progression-free survival (PFS) and overall survival (OS) durations were 53 and 54 months, respectively. About 91.9% (n = 421) SHCC were infected by Hepatitis B. One hundred forty-seven of the 446 (33.0%) patients with pre-operation serum AFP level record had serum alfa-fetoprotein (AFP) level >= 200 ug/ml and 178 of the 280 (63.8%) patients with post-operation serum AFP level record had AFP level >= 20 ug/ml. Liver cirrhosis was present in 411 cases (89.7%), while 434 (97.3%) tumors had clear border, and 250 (55.6%) tumors were encapsulated. MVI was identified in 83 patients (18.1%). In univariate analysis, a significant association between the presence of MVI and shortened PFS and OS was found (p = 0.012, 0.028, respectively). Histological differentiation had strong relationship with MVI (p = 0.009), in terms of MVI was more easily presented in patients with worse histological differentiation. In patients with MVI, worse survival was correlated with female patients, patients with G2 or G3 histological differentiation, pre-operation serum AFP level >= 200 ug/ml or post-operation serum AFP level >= 20 ug/ml, and TIL >= 50/HPF.
   Conclusions: MVI is an independent poorer prognostic factor for PFS and OS of single SHCC patients. Tumor histological differentiation was closely related with MVI.
C1 [Du, Min; Chen, Lingli; Zhao, Jing; Tian, Feng; Zeng, Haiying; Tan, Yunshan; Ji, Yuan] Fudan Univ, Zhongshan Hosp, Dept Pathol, Shanghai 200032, Peoples R China.
   [Sun, Huichuan; Zhou, Jian] Fudan Univ, Zhongshan Hosp, Liver Canc Inst, Shanghai 200032, Peoples R China.
RP Ji, Y (corresponding author), Fudan Univ, Zhongshan Hosp, Dept Pathol, Shanghai 200032, Peoples R China.
EM ji.yuan@zs-hospital.sh.cn
OI Zhou, Jian/0000-0002-7650-7540; Sun, Hui-Chuan/0000-0003-3761-7058
CR Choi KK, 2011, J GASTROEN HEPATOL, V26, P1646, DOI 10.1111/j.1440-1746.2011.06780.x
   Chou CT, 2012, BRIT J RADIOL, V85, P778, DOI 10.1259/bjr/65897774
   Esnaola NF, 2002, J GASTROINTEST SURG, V6, P224, DOI 10.1016/S1091-255X(01)00015-4
   ESQUIVEL CO, 1994, J PEDIATR SURG, V29, P1465, DOI 10.1016/0022-3468(94)90145-7
   Farinati F, 2009, BMC CANCER, V9, DOI 10.1186/1471-2407-9-33
   Gassmann P, 2010, WORLD J SURG, V34, P2442, DOI 10.1007/s00268-010-0655-5
   Groeschl RT, 2013, ANN SURG ONCOL
   Guan Z, 2009, J CLIN TUMOR, V14, P259
   Huo TI, 2010, BMC GASTROENTEROL, V10, DOI 10.1186/1471-230X-10-146
   Jemal A, 2011, CA-CANCER J CLIN, V61, P134, DOI [10.3322/caac.20115, 10.3322/caac.20107]
   Liu C, 2013, WORLD J GASTROENTERO, V19, P1811, DOI 10.3748/wjg.v19.i11.1811
   Lu XY, 2011, J CANCER RES CLIN, V137, P567, DOI 10.1007/s00432-010-0909-5
   McHugh PP, 2010, HPB, V12, P56, DOI 10.1111/j.1477-2574.2009.00128.x
   Rodriguez-Peralvarez M, 2013, ANN SURG ONCOL, V20, P325, DOI 10.1245/s10434-012-2513-1
   Shindoh J, 2013, ANN SURG ONCOL, V20, P1223, DOI 10.1245/s10434-012-2739-y
   Tangkijvanich P, 2004, WORLD J GASTROENTERO, V10, P1547, DOI 10.3748/wjg.v10.i11.1547
   Yan Tao, 2013, Zhonghua Zhong Liu Za Zhi, V35, P54, DOI 10.3760/cma.j.issn.0253-3766.2013.01.012
   Zhou L, 2008, WORLD J SURG, V32, P1748, DOI 10.1007/s00268-008-9615-8
   Zhou YM, 2010, HEPATOB PANCREAT DIS, V9, P33
NR 19
TC 78
Z9 103
U1 0
U2 9
PU BMC
PI LONDON
PA CAMPUS, 4 CRINAN ST, LONDON N1 9XW, ENGLAND
EI 1471-2407
J9 BMC CANCER
JI BMC Cancer
PD JAN 24
PY 2014
VL 14
AR 38
DI 10.1186/1471-2407-14-38
PG 7
WC Oncology
WE Science Citation Index Expanded (SCI-EXPANDED)
SC Oncology
GA AA4TW
UT WOS:000331090100001
PM 24460749
OA gold, Green Published
DA 2022-05-02
ER

PT J
AU Testino, G
   Leone, S
   Borro, P
AF Testino, Gianni
   Leone, Silvia
   Borro, Paolo
TI Alcohol and hepatocellular carcinoma: A review and a point of view
SO WORLD JOURNAL OF GASTROENTEROLOGY
LA English
DT Article
DE Alcohol; Alcoholic liver disease; Hepatocellular carcinoma; Percutaneous
   ablation
ID CONTRAST-ENHANCED ULTRASOUND; FOCAL LIVER-LESIONS; RADIOFREQUENCY
   THERMAL ABLATION; PERCUTANEOUS ETHANOL INJECTION; SURGICAL RESECTION;
   RISK-FACTORS; MICROVASCULAR INVASION; CUMULATIVE CARCINOGEN; NATIONWIDE
   SURVEY; DNA-DAMAGE
AB It is well recognized that one cause of chronic liver disease and hepatocellular carcinoma (HCC) is alcohol consumption. Research in Italy and the United States concludes that the most common cause of HCC (responsible for 32% to 45% of HCC) is alcohol. It has recently been shown that a significant relationship between alcohol intake, metabolic changes, and hepatitis virus infection does exist. Alcohol may be a factor in the development of HCC via direct (genotoxic) and indirect mechanisms (cirrhosis). There is only one way of diagnosing HCC, which is early identification through surveillance, when curative treatments become possible. After stopping alcohol intake the risk of liver cancer decreases by 6% to 7% a year, and an estimated time period of 23 years is also needed. Therefore, surveillance is also important in former drinkers and, in our opinion, independently from the presence of compensated cirrhosis. In cases of very early stage (VES) and early stage with portal hypertension, liver transplantation is the optimal option; and in cases of associated disease, percutaneous ethanol injections, radiofrequency and microwave ablation are the ideal treatments. Despite the possibility of detecting microvascular invasion with HR, several studies and some randomized controlled trials revealed that overall survival and DSF rates in patients with VES HCC are much the same after ablation and HR. Therefore, ablation can be regarded as a firstline choice for patients with VES HCC. It is important to emphasize that the choice of treatment should be weighed carefully in the context of a multidisciplinary cancer team. (C) 2014 Baishideng Publishing Group Inc. All rights reserved.
C1 [Testino, Gianni; Borro, Paolo] IRCCS AOU San Martino Natl Inst Canc Res IST, Dept Gen Internal & Specialist Med, Alcohol Unit, Ctr Alcol Reg Reg Liguria, I-16100 Genoa, Italy.
   [Leone, Silvia] Univ Genoa, Clin Pharmacol & Toxicol Unit, Dept Internal Med, I-16100 Genoa, Italy.
RP Testino, G (corresponding author), IRCCS AOU San Martino Natl Inst Canc Res IST, Dept Gen Internal & Specialist Med, Alcohol Unit, Ctr Alcol Reg Reg Liguria, Padiglione 10,Piazzale R Benzi 10, I-16132 Genoa, Italy.
EM gianni.testino@hsanmartino.it
RI Borro, Paolo/AAE-1487-2019
CR Barreiros AP, 2012, J HEPATOL, V57, P930, DOI 10.1016/j.jhep.2012.04.018
   Barreto SG, 2013, ANZ J SURG, V83, P331, DOI 10.1111/j.1445-2197.2012.06196.x
   Bellentani S, 1997, GUT, V41, P845, DOI 10.1136/gut.41.6.845
   Boozari B, 2011, DIGEST LIVER DIS, V43, P484, DOI 10.1016/j.dld.2011.01.001
   Borro P, 2013, AM J GASTROENTEROL, V108, P1811, DOI 10.1038/ajg.2013.296
   Borro P, 2013, LIVER INT, V33, P1609, DOI 10.1111/liv.12289
   Bruix J, 2001, J HEPATOL, V35, P421, DOI 10.1016/S0168-8278(01)00130-1
   Bruix J, 2011, HEPATOLOGY, V53, P1020, DOI 10.1002/hep.24199
   Chen MS, 2006, ANN SURG, V243, P321, DOI 10.1097/01.sla.0000201480.65519.b8
   Cho YK, 2010, HEPATOLOGY, V51, P1284, DOI 10.1002/hep.23466
   Colombo M, 2013, EUR J GASTROEN HEPAT, V25, P639, DOI 10.1097/MEG.0b013e32835e33bb
   Crawford JM, 2012, CLIN LIVER DIS, V16, P699, DOI 10.1016/j.cld.2012.08.004
   Cucchetti A, 2013, WORLD J GASTROENTERO, V19, P4106, DOI 10.3748/wjg.v19.i26.4106
   Della Corte C, 2012, SEMIN ONCOL, V39, P384, DOI 10.1053/j.seminoncol.2012.05.002
   Di Tommaso L, 2009, J HEPATOL, V50, P746, DOI 10.1016/j.jhep.2008.11.014
   Dietrich CF, 2004, GUT, V53, P401, DOI 10.1136/gut.2003.026260
   Donato F, 2002, AM J EPIDEMIOL, V155, P323, DOI 10.1093/aje/155.4.323
   Eiro N, 2014, HEPATOL RES, V44, P769, DOI 10.1111/hepr.12180
   Farazi PA, 2006, NAT REV CANCER, V6, P674, DOI 10.1038/nrc1934
   Forner A, 2012, LANCET, V379, P1245, DOI 10.1016/S0140-6736(11)61347-0
   French SW, 2010, WORLD J GASTROENTERO, V16, P1344, DOI 10.3748/wjg.v16.i11.1344
   Friedrich-Rust M, 2013, LIVER INT, V33, P739, DOI 10.1111/liv.12115
   Fuks D, 2012, HEPATOLOGY, V55, P132, DOI 10.1002/hep.24680
   Genco C, 2013, EXPERT REV ANTICANC, V13, P469, DOI [10.1586/ERA.13.21, 10.1586/era.13.21]
   Grewal P, 2012, CLIN LIVER DIS, V16, P839, DOI 10.1016/j.cld.2012.08.011
   Groeschl RT, 2013, ANN SURG ONCOL, V20, P3591, DOI 10.1245/s10434-013-3031-5
   Grosse Y, 2009, LANCET ONCOL, V10, P13, DOI 10.1016/S1470-2045(08)70286-9
   Grossi S, 2008, EUR J GASTROEN HEPAT, V20, P22, DOI 10.1097/MEG.0b013e3282f163fe
   Gu JW, 2005, CANCER-AM CANCER SOC, V103, P422, DOI 10.1002/cncr.20781
   Hassan MM, 2002, HEPATOLOGY, V36, P1206, DOI 10.1053/jhep.2002.36780
   Heckley GA, 2011, BMC CANCER, V11, DOI 10.1186/1471-2407-11-446
   Hoare M, 2010, J HEPATOL, V53, P950, DOI 10.1016/j.jhep.2010.06.009
   Huang GT, 2005, ANN SURG, V242, P36, DOI 10.1097/01.sla.0000167925.90380.fe
   IARC, 2012, IARC MONOGRAPHS EVAL, V100A, P377
   Ikai I, 2004, CANCER-AM CANCER SOC, V101, P796, DOI 10.1002/cncr.20426
   Jang JY, 2013, CLIN MOL HEPATOL, V19, P1, DOI 10.3350/cmh.2013.19.1.1
   KANAI T, 1987, CANCER, V60, P810, DOI 10.1002/1097-0142(19870815)60:4<810::AID-CNCR2820600417>3.0.CO;2-1
   Kojiro M, 2005, BEST PRACT RES CL GA, V19, P39, DOI 10.1016/j.bpg.2004.10.007
   Lachenmeier DW, 2008, FOOD CHEM TOXICOL, V46, P2903, DOI 10.1016/j.fct.2008.05.034
   Lambert MP, 2011, J HEPATOL, V54, P705, DOI 10.1016/j.jhep.2010.07.027
   Le M, 2012, AM SURGEON, V78, P1091
   Lee CH, 2008, INT J CANCER, V122, P1347, DOI 10.1002/ijc.23264
   Lencioni R, 2012, RADIOLOGY, V262, P43, DOI 10.1148/radiol.11110144
   Lin SM, 2005, GUT, V54, P1151, DOI 10.1136/gut.2004.045203
   Livraghi T, 2010, J SURG ONCOL, V102, P868, DOI 10.1002/jso.21733
   Lok AS, 2011, GASTROENTEROLOGY, V140, P840, DOI 10.1053/j.gastro.2010.11.050
   Lu Ming-de, 2006, Zhonghua Yi Xue Za Zhi, V86, P801
   Machida K, 2010, GASTROENT RES PRACT, V2010, DOI 10.1155/2010/518674
   Maeda T, 2000, HEPATO-GASTROENTEROL, V47, P1063
   Mancebo A, 2013, CLIN GASTROENTEROL H, V11, P95, DOI 10.1016/j.cgh.2012.09.007
   Mathurin P, 2012, J HEPATOL, V56, pS39, DOI 10.1016/S0168-8278(12)60005-1
   Mato JM, 2011, ALCOHOL CLIN EXP RES, V35, P811, DOI 10.1111/j.1530-0277.2010.01404.x
   Matsuhashi T, 1996, INTERNAL MED, V35, P443, DOI 10.2169/internalmedicine.35.443
   Morgan TR, 2004, GASTROENTEROLOGY, V127, pS87, DOI 10.1053/j.gastro.2004.09.020
   Nahon P, 2009, HEPATOLOGY, V50, P1484, DOI 10.1002/hep.23187
   O'Shea RS, 2010, HEPATOLOGY, V51, P307, DOI 10.1002/hep.23258
   Pavanello S, 2011, INT J CANCER, V129, P983, DOI 10.1002/ijc.25999
   Perlemuter G, 2003, J HEPATOL, V39, P1020, DOI 10.1016/S0168-8278(03)00414-8
   Persson EC, 2013, CANCER EPIDEM BIOMAR, V22, P415, DOI 10.1158/1055-9965.EPI-12-1169
   Poschl G, 2004, ALCOHOL ALCOHOLISM, V39, P155, DOI 10.1093/alcalc/agh057
   Raynard B, 2002, HEPATOLOGY, V35, P635, DOI 10.1053/jhep.2002.31782
   Rehm J, 2010, ADDICTION, V105, P817, DOI 10.1111/j.1360-0443.2010.02899.x
   Riehle KJ, 2011, J GASTROEN HEPATOL, V26, P203, DOI 10.1111/j.1440-1746.2010.06539.x
   de Lope CR, 2012, J HEPATOL, V56, pS75, DOI 10.1016/S0168-8278(12)60009-9
   Roskams T, 2003, AM J PATHOL, V163, P1301, DOI 10.1016/S0002-9440(10)63489-X
   Safdar K, 2004, SEMIN LIVER DIS, V24, P305, DOI 10.1055/s-2004-832942
   Sala M, 2004, LIVER TRANSPLANT, V10, P1294, DOI 10.1002/lt.20202
   Salaspuro M, 2009, ADDICTION, V104, P551, DOI 10.1111/j.1360-0443.2009.02546.x
   Salaspuro M, 2009, SCAND J GASTROENTERO, V44, P912, DOI 10.1080/00365520902912563
   Santi V, 2010, J HEPATOL, V53, P291, DOI 10.1016/j.jhep.2010.03.010
   Sanyal AJ, 2010, ONCOLOGIST, V15, P14, DOI 10.1634/theoncologist.2010-S4-14
   Sasaki Y, 1996, SURGERY, V119, P252, DOI 10.1016/S0039-6060(96)80110-3
   Schutze M, 2011, BMJ-BRIT MED J, V342, DOI 10.1136/bmj.d1584
   Secretan B, 2009, LANCET ONCOL, V10, P1033, DOI 10.1016/S1470-2045(09)70326-2
   Seitz HK, 2007, ALCOHOL RES HEALTH, V30, P38
   Seitz HK, 2007, NAT REV CANCER, V7, P599, DOI 10.1038/nrc2191
   Seitz HK, 2004, INT J CANCER, V108, P483, DOI 10.1002/ijc.11600
   Sherman DIN, 2002, ETHANOL LIVER
   Sheron N, 2011, LANCET, V377, P1297, DOI 10.1016/S0140-6736(11)60022-6
   SINGH NP, 1988, EXP CELL RES, V175, P184, DOI 10.1016/0014-4827(88)90265-0
   Stickel F, 2012, GUT, V61, P150, DOI 10.1136/gutjnl-2011-301239
   Strobel D, 2008, ULTRASCHALL MED, V29, P499, DOI 10.1055/s-2008-1027806
   Sumie S, 2008, ANN SURG ONCOL, V15, P1375, DOI 10.1245/s10434-008-9846-9
   Testino G, 2013, J Med Life, V6, P161
   Testino G, 2012, EUR REV MED PHARMACO, V16, P512
   Testino G, 2008, HEPATO-GASTROENTEROL, V55, P371
   Testino G, 2013, WORLD J HEPATOL, V5, P521, DOI 10.4254/wjh.v5.i10.521
   Testino Gianni, 2011, Maedica (Bucur), V6, P313
   Testino G, 2010, WORLD J GASTRO ONCOL, V2, P322, DOI 10.4251/wjgo.v2.i8.322
   Tokushige K, 2011, J GASTROENTEROL, V46, P1230, DOI 10.1007/s00535-011-0431-9
   Tremosini S, 2010, DIGEST LIVER DIS, V42, pS242, DOI 10.1016/S1590-8658(10)60512-9
   Trillaud H, 2009, WORLD J GASTROENTERO, V15, P3748, DOI 10.3748/wjg.15.3748
   Velazquez RF, 2003, HEPATOLOGY, V37, P520, DOI 10.1053/jhep.2003.50093
   Veltri A, 2006, EUR RADIOL, V16, P661, DOI 10.1007/s00330-005-0029-9
   Vilana R, 2010, HEPATOLOGY, V51, P2020, DOI 10.1002/hep.23600
   Welzel TM, 2013, AM J GASTROENTEROL, V108, P1314, DOI 10.1038/ajg.2013.160
   Zhan Ping, 2013, Hepatobiliary Surg Nutr, V2, P148, DOI 10.3978/j.issn.2304-3881.2013.06.06
NR 97
TC 71
Z9 73
U1 0
U2 6
PU BAISHIDENG PUBLISHING GROUP INC
PI PLEASANTON
PA 8226 REGENCY DR, PLEASANTON, CA 94588 USA
SN 1007-9327
EI 2219-2840
J9 WORLD J GASTROENTERO
JI World J. Gastroenterol.
PD NOV 21
PY 2014
VL 20
IS 43
BP 15943
EP 15954
DI 10.3748/wjg.v20.i43.15943
PG 12
WC Gastroenterology & Hepatology
WE Science Citation Index Expanded (SCI-EXPANDED)
SC Gastroenterology & Hepatology
GA AW1LI
UT WOS:000346050500001
PM 25473148
OA hybrid, Green Published
DA 2022-05-02
ER

PT J
AU Ishii, M
   Mizuguchi, T
   Kawamoto, M
   Meguro, M
   Ota, S
   Nishidate, T
   Okita, K
   Kimura, Y
   Hui, TT
   Hirata, K
AF Ishii, Masayuki
   Mizuguchi, Toru
   Kawamoto, Masaki
   Meguro, Makoto
   Ota, Shigenori
   Nishidate, Toshihiko
   Okita, Kenji
   Kimura, Yasutohsi
   Hui, Thomas T.
   Hirata, Koichi
TI Propensity score analysis demonstrated the prognostic advantage of
   anatomical liver resection in hepatocellular carcinoma
SO WORLD JOURNAL OF GASTROENTEROLOGY
LA English
DT Article
DE Anatomical liver resection; Propensity score analysis; Hepatocellular
   carcinoma
ID HEPATOCYTE GROWTH-FACTOR; MICROVASCULAR INVASION; NONANATOMIC RESECTION;
   SURGICAL RESECTION; HEPATIC RESECTION; VASCULAR INVASION; MILAN
   CRITERIA; TUMOR SIZE; RECURRENCE; HEPATECTOMY
AB AIM: To compare the prognoses of hepatocellular carcinoma (HCC) patients that underwent anatomic liver resection (AR) or non-anatomic liver resection (NAR) using propensity score-matched populations.
   METHODS: Between January 2002 and December 2010, 268 consecutive HCC patients, including 110 and 158 patients that underwent AR and NAR, respectively, were retrospectively enrolled in this study. Forty-four patients from each group were selected and matched using logistic multivariate analysis followed by propensity score analysis.
   RESULTS: In the whole analysis set, the histological background of the liver, liver function, and tumor marker levels differed significantly among the groups. Although the overall survival ( OS) and recurrence-free survival rates of the two groups did not differ significantly in the whole analysis set, the OS of the AR group was significantly longer than that of the NAR group after propensity matching (76.2 +/- 6.3 mo vs 58.9 +/- 6.3 mo; P = 0.0039). Although AR (HR = 0.456, P = 0.039) was found to be a prognostic factor in the univariate analysis, only vascular invasion (HR = 0.228, P = 0.002) and the hepatocyte growth factor level (HR = 52.366, P = 0.035) were subsequently found to be independent prognostic factors.
   CONCLUSION: AR conveys a survival advantage over NAR in specific subpopulations of HCC patients with tumors of less than 5 cm in diameter, single tumor, and good liver function. (C) 2014 Baishideng Publishing Group Co., Limited. All rights reserved.
C1 [Ishii, Masayuki; Mizuguchi, Toru; Kawamoto, Masaki; Meguro, Makoto; Ota, Shigenori; Nishidate, Toshihiko; Okita, Kenji; Kimura, Yasutohsi; Hirata, Koichi] Sapporo Med Univ, Sapporo Med Univ Hosp, Dept Surg Surg Oncol & Sci, Sapporo, Hokkaido 0608543, Japan.
   [Hui, Thomas T.] Childrens Hosp & Res Ctr Oakland, Dept Surg, Oakland, CA 94609 USA.
RP Mizuguchi, T (corresponding author), Sapporo Med Univ, Sch Med, Dept Surg Surg Oncol & Sci, Chuo Ku, S-1,W-16, Sapporo, Hokkaido 0608543, Japan.
EM tmizu@sapmed.ac.jp
FU Ministry of Education, Culture, Sports, Science, and TechnologyMinistry
   of Education, Culture, Sports, Science and Technology, Japan (MEXT)
   [23591993]; Yuasa Memorial Foundation; Grants-in-Aid for Scientific
   ResearchMinistry of Education, Culture, Sports, Science and Technology,
   Japan (MEXT)Japan Society for the Promotion of ScienceGrants-in-Aid for
   Scientific Research (KAKENHI) [23591993] Funding Source: KAKEN
FX Supported by A Grant-in-Aid for Scientific Research from the Ministry of
   Education, Culture, Sports, Science, and Technology, No. 23591993; a
   Grant from the Yuasa Memorial Foundation
CR Andreou A, 2013, J GASTROINTEST SURG, V17, P66, DOI 10.1007/s11605-012-2005-4
   Arii S, 2010, ONCOLOGY-BASEL, V78, P125, DOI 10.1159/000315240
   Cauchy F, 2012, LANGENBECK ARCH SURG, V397, P681, DOI 10.1007/s00423-012-0911-2
   Chen JG, 2011, DIGEST DIS SCI, V56, P1626, DOI 10.1007/s10620-010-1482-0
   Chow PKH, 2012, J GASTROEN HEPATOL, V27, P452, DOI 10.1111/j.1440-1746.2011.07034.x
   Dahiya D, 2010, SURGERY, V147, P676, DOI 10.1016/j.surg.2009.10.043
   Dhir M, 2012, HPB, V14, P635, DOI 10.1111/j.1477-2574.2012.00500.x
   Eguchi S, 2008, SURGERY, V143, P469, DOI 10.1016/j.surg.2007.12.003
   El-Serag HB, 2012, GASTROENTEROLOGY, V142, P1264, DOI 10.1053/j.gastro.2011.12.061
   Forner A, 2012, LANCET, V379, P1245, DOI 10.1016/S0140-6736(11)61347-0
   Hasegawa K, 2005, ANN SURG, V242, P252, DOI 10.1097/01.sla.0000171307.37401.db
   Hasegawa K, 2008, J GASTROINTEST SURG, V12, P858, DOI 10.1007/s11605-007-0464-9
   Hsu CY, 2011, LIVER TRANSPLANT, V17, P556, DOI 10.1002/lt.22273
   Imamura H, 2003, J HEPATOL, V38, P200, DOI 10.1016/S0168-8278(02)00360-4
   KOST DP, 1991, J CELL PHYSIOL, V147, P274, DOI 10.1002/jcp.1041470212
   Kubo S, 2003, WORLD J SURG, V27, P437, DOI 10.1007/s00268-002-6475-5
   Lim KC, 2011, ANN SURG, V254, P108, DOI 10.1097/SLA.0b013e31821ad884
   MAKUUCHI M, 1993, SEMIN SURG ONCOL, V9, P298, DOI 10.1002/ssu.2980090404
   MAKUUCHI M, 1985, SURG GYNECOL OBSTET, V161, P346
   Marelli L, 2008, ANN SURG ONCOL, V15, P3503, DOI 10.1245/s10434-008-0128-3
   Mazzaferro V, 1996, NEW ENGL J MED, V334, P693, DOI 10.1056/NEJM199603143341104
   Mizuguchi T, 2001, J SURG RES, V99, P385, DOI 10.1006/jsre.2001.6216
   Mizuguchi T, 2011, J GASTROINTEST SURG, V15, P1433, DOI 10.1007/s11605-011-1566-y
   Nakamura Y, 2011, SURGERY, V150, P250, DOI 10.1016/j.surg.2011.06.001
   Pawlik TM, 2005, LIVER TRANSPLANT, V11, P1086, DOI 10.1002/lt.20472
   Rahbari NN, 2011, ANN SURG, V253, P453, DOI 10.1097/SLA.0b013e31820d944f
   Reddy SK, 2012, HEPATOLOGY, V55, P1809, DOI 10.1002/hep.25536
   Roayaie S, 2013, HEPATOLOGY, V57, P1426, DOI 10.1002/hep.25832
   Ruzzenente A, 2012, J GASTROINTEST SURG, V16, P301, DOI 10.1007/s11605-011-1745-x
   Shimada K, 2007, ANN SURG ONCOL, V14, P2337, DOI 10.1245/s10434-007-9415-7
   SHIOTA G, 1995, HEPATOLOGY, V21, P106, DOI 10.1002/hep.1840210119
   Starley BQ, 2010, HEPATOLOGY, V51, P1820, DOI 10.1002/hep.23594
   Sumie S, 2008, ANN SURG ONCOL, V15, P1375, DOI 10.1245/s10434-008-9846-9
   Tanaka K, 2008, SURGERY, V143, P607, DOI 10.1016/j.surg.2008.01.006
   Tanimoto Y, 2012, ANN SURG ONCOL, V19, P418, DOI 10.1245/s10434-011-1866-1
   Tomimaru Y, 2012, DIGEST DIS SCI, V57, P1942, DOI 10.1007/s10620-012-2114-7
   Vauthey JN, 2010, HPB, V12, P289, DOI 10.1111/j.1477-2574.2010.00181.x
   Yamagamim H, 2002, CANCER, V95, P824, DOI 10.1002/cncr.10732
   Yang HP, 2007, J CELL PHYSIOL, V210, P766, DOI 10.1002/jcp.20891
   Yang JD, 2010, NAT REV GASTRO HEPAT, V7, P448, DOI 10.1038/nrgastro.2010.100
   You HN, 2011, HEPATOLOGY, V54, P879, DOI 10.1002/hep.24450
   Zhou YM, 2011, LANGENBECK ARCH SURG, V396, P1109, DOI 10.1007/s00423-011-0784-9
NR 42
TC 40
Z9 44
U1 0
U2 2
PU BAISHIDENG PUBL GRP CO LTD
PI WANCHAI
PA ROOM 1701, 17-F, HENAN BUILDING, NO. 90, JAFFE RD, WANCHAI, HONG KONG
   100025, PEOPLES R CHINA
SN 1007-9327
EI 2219-2840
J9 WORLD J GASTROENTERO
JI World J. Gastroenterol.
PD MAR 28
PY 2014
VL 20
IS 12
BP 3335
EP 3342
DI 10.3748/wjg.v20.i12.3335
PG 8
WC Gastroenterology & Hepatology
WE Science Citation Index Expanded (SCI-EXPANDED)
SC Gastroenterology & Hepatology
GA AE0PH
UT WOS:000333667700027
PM 24696614
OA Green Published, hybrid
DA 2022-05-02
ER

PT J
AU Campillo, A
   Solanas, E
   Morandeira, MJ
   Castiella, T
   Lorente, S
   Garcia-Gil, FA
   Piazuelo, E
   de Martino, A
   Serrano, MT
AF Campillo, Ana
   Solanas, Estela
   Morandeira, Maria J.
   Castiella, Tomas
   Lorente, Sara
   Agustin Garcia-Gil, Francisco
   Piazuelo, Elena
   de Martino, Alba
   Serrano, Maria T.
TI Angiogenesis and proliferation markers in adjacent cirrhotic tissue
   could predict hepatocellular carcinoma outcome after liver
   transplantation
SO EUROPEAN JOURNAL OF GASTROENTEROLOGY & HEPATOLOGY
LA English
DT Article
DE COX-2; immunohistochemistry; proliferating cell nuclear antigen;
   recurrence; vascular endothelial growth factor
ID ENDOTHELIAL GROWTH-FACTOR; SOLID HUMAN TUMORS; MICROVESSEL DENSITY;
   CYCLOOXYGENASE-2 EXPRESSION; INTERNATIONAL CONSENSUS;
   CLINICAL-SIGNIFICANCE; NONTUMOR TISSUES; ENDOGLIN CD105; RECURRENCE;
   CRITERIA
AB Introduction The current staging systems for hepatocellular carcinoma (HCC) do not sufficiently predict outcomes after liver transplantation (LT). The present study assessed whether some tissue markers related to proliferation and angiogenesis have prognostic value.
   Patients and methods The expression of CD34, vascular endothelial growth factor (VEGF), VEGFR2, VEGFR1, angiopoietin-1, angiopoietin-2, TIE2, COX-2, and proliferating cell nuclear antigen (PCNA) in tumor and adjacent cirrhotic tissue samples from 36 patients with HCC (n = 10 with tumor recurrence after LT) was determined by immunochemistry. Microvessel density was assessed by CD34 staining and the PCNA labeling index calculated as the percentage of positive cells among at least 1000 hepatocyte nuclei studied in each sample using the computer program ContimUZ. VEGF, VEGFR2, VEGFR-1, angiopoietin-1, angiopoietin-2, TIE2, and COX-2 staining were evaluated by two blinded pathologists. The tumor recurrence rate was analyzed after a minimum follow-up of 36 months.
   Results A higher proliferation index in both tumor and adjacent cirrhotic tissue was related to HCC recurrence. The proliferation index in tumor tissue was also related to microvascular invasion. High expression (staining in >= 50% of hepatocytes) of COX2 [P = 0.025, odds ratio (OR) = 7.5, 95% confidence interval (CI) 1.3-43.4], VEGF (P = 0.01, OR = 12, 95% CI 1.8-80.4), and its receptor VEGFR-2 (P = 0.02, OR = 8.5, 95% CI 1.4-49.5) in cirrhotic liver tissue, but not tumor tissue, was related to HCC recurrence after LT.
   Conclusion A high proliferation index in tumor and cirrhotic tissue and high expression levels of some angiogenic markers in adjacent cirrhotic tissue could be predictive of tumor recurrence after LT. Eur J Gastroenterol Hepatol 26: 871-879 (C) 2014 Wolters Kluwer Health vertical bar Lippincott Williams & Wilkins.
C1 [Campillo, Ana; Lorente, Sara; Serrano, Maria T.] Univ Hosp Lozano Blesa, Dept Gastroenterol & Hepatol, Zaragoza 50009, Spain.
   [Morandeira, Maria J.; Castiella, Tomas] Univ Hosp Lozano Blesa, Dept Histopathol, Zaragoza 50009, Spain.
   [Agustin Garcia-Gil, Francisco] Univ Hosp Lozano Blesa, Dept Surg, Zaragoza 50009, Spain.
   [Solanas, Estela; Agustin Garcia-Gil, Francisco; Piazuelo, Elena; de Martino, Alba; Serrano, Maria T.] Aragon Inst Hlth Sci, IIS Aragon, Zaragoza, Spain.
   [Morandeira, Maria J.; Castiella, Tomas; Agustin Garcia-Gil, Francisco; Piazuelo, Elena; Serrano, Maria T.] Med Univ Zaragoza, Zaragoza, Spain.
   [Solanas, Estela; Piazuelo, Elena] Networked Biomed Res Ctr Hepat & Digest Dis CIBER, Madrid, Spain.
RP Serrano, MT (corresponding author), Univ Hosp Lozano Blesa, Dept Gastroenterol & Hepatol, C San Juan Bosco 15, Zaragoza 50009, Spain.
EM utra.hcu@salud.aragon.es
RI Solanas, Estela/AAR-7141-2020; Serrano, Trinidad/K-6138-2019
OI De Martino Rodriguez, Alba/0000-0002-2436-9852; Piazuelo,
   Elena/0000-0001-5813-3445; Serrano Aullo, M.
   Trinidad/0000-0002-7119-2244
CR Aucelo F, 2009, LIVER TRANSPLANT, V15, P169, DOI 10.1002/lt.21678
   Deli G, 2005, WORLD J GASTROENTERO, V11, P960, DOI 10.3748/wjg.v11.i7.960
   Doanes AM, 1999, BIOCHEM BIOPH RES CO, V255, P545, DOI 10.1006/bbrc.1999.0227
   El-Assal ON, 1998, HEPATOLOGY, V27, P1554, DOI 10.1002/hep.510270613
   Ferrara N, 2001, AM J PHYSIOL-CELL PH, V280, pC1358, DOI 10.1152/ajpcell.2001.280.6.C1358
   GASPARINI G, 1995, J CLIN ONCOL, V13, P765, DOI 10.1200/JCO.1995.13.3.765
   Gerald D, 2013, CANCER RES, V73, P1649, DOI 10.1158/0008-5472.CAN-12-4697
   He YF, 2010, CAN J GASTROENTEROL, V24, P435, DOI 10.1155/2010/872570
   Ho JW, 2005, WORLD J GASTROENTERO, V11, P176, DOI 10.3748/wjg.v11.i2.176
   Huang GW, 2005, WORLD J GASTROENTERO, V11, P1705
   Koga H, 1999, HEPATOLOGY, V29, P688, DOI 10.1002/hep.510290355
   Mann CD, 2007, EUR J CANCER, V43, P979, DOI 10.1016/j.ejca.2007.01.004
   Mathonnet M, 2006, WORLD J GASTROENTERO, V12, P830, DOI 10.3748/wjg.v12.i5.830
   Mazzaferro V, 1996, NEW ENGL J MED, V334, P693, DOI 10.1056/NEJM199603143341104
   Ng IOL, 2001, AM J CLIN PATHOL, V116, P838
   Pazirandeh S, 2007, DIGEST DIS SCI, V52, P220, DOI 10.1007/s10620-006-9184-3
   Poon RTP, 2002, J CLIN ONCOL, V20, P1775, DOI 10.1200/JCO.2002.07.089
   Poon RTP, 2003, CLIN CANCER RES, V9, P5339
   Poon RTP, 2003, CANCER RES, V63, P3121
   Schoenleber SJ, 2009, BRIT J CANCER, V100, P1385, DOI 10.1038/sj.bjc.6605017
   Sheen IS, 2005, WORLD J GASTROENTERO, V11, P187, DOI 10.3748/wjg.v11.i2.187
   Shiota G, 1999, HEPATO-GASTROENTEROL, V46, P407
   Tang TC, 2005, WORLD J GASTROENTERO, V11, P1896
   Tanigawa N, 1997, HEPATOLOGY, V26, P1216
   Vermeulen PB, 1996, EUR J CANCER, V32A, P2474, DOI 10.1016/S0959-8049(96)00379-6
   Vermeulen PB, 2002, EUR J CANCER, V38, P1564, DOI 10.1016/S0959-8049(02)00094-1
   Wang SN, 2006, J CLIN PATHOL, V59, P1267, DOI 10.1136/jcp.2005.033464
   Wang WQ, 2013, PLOS ONE, V8, DOI 10.1371/journal.pone.0071189
   Wells G., NEWCASTLE OTTAWA SCA
   Yu DC, 2010, BMC CANCER, V10, DOI 10.1186/1471-2407-10-435
   Yu DC, 2010, INT J MOL SCI, V11, P2901, DOI 10.3390/ijms11082901
   Yu DC, 2007, BMC CANCER, V7, DOI 10.1186/1471-2407-7-122
   Zeng W, 2008, HEPATOLOGY, V48, P1517, DOI 10.1002/hep.22490
   Zeng WJ, 2002, WORLD J GASTROENTERO, V8, P1040, DOI 10.3748/wjg.v8.i6.1040
   Zhang Q, 2006, CANCER BIOL THER, V5, P808, DOI 10.4161/cbt.5.7.2754
   Zhao Zhi-Cheng, 2003, Hepatobiliary Pancreat Dis Int, V2, P529
NR 36
TC 4
Z9 4
U1 2
U2 14
PU LIPPINCOTT WILLIAMS & WILKINS
PI PHILADELPHIA
PA 530 WALNUT ST, PHILADELPHIA, PA 19106-3621 USA
SN 0954-691X
EI 1473-5687
J9 EUR J GASTROEN HEPAT
JI Eur. J. Gastroenterol. Hepatol.
PD AUG
PY 2014
VL 26
IS 8
BP 871
EP 879
DI 10.1097/MEG.0000000000000131
PG 9
WC Gastroenterology & Hepatology
WE Science Citation Index Expanded (SCI-EXPANDED)
SC Gastroenterology & Hepatology
GA AK9BK
UT WOS:000338722300007
PM 24922356
DA 2022-05-02
ER

PT J
AU Matano, F
   Yoshida, D
   Ishii, Y
   Tahara, S
   Teramoto, A
   Morita, A
AF Matano, Fumihiro
   Yoshida, Daizo
   Ishii, Yudo
   Tahara, Shigeyuki
   Teramoto, Akira
   Morita, Akio
TI Endocan, a new invasion and angiogenesis marker of pituitary adenomas
SO JOURNAL OF NEURO-ONCOLOGY
LA English
DT Article
DE Endocan; Vascular endothelial cell; Tumor angiogenesis; Tumor invasion
ID CELL-SPECIFIC MOLECULE-1; HEPATOCELLULAR-CARCINOMA; MICROVASCULAR
   DENSITY; SERUM-LEVELS; VEGF-A; EXPRESSION; CANCER; SURVIVAL;
   ENDOTHELIUM; SEPSIS
AB Angiogenesis plays a crucial role in tumor growth. Recently, endocan has emerged as a new marker of vascular endothelial cells from cancers in other organs. In this study, we elucidated the relationship between endocan expression and tumor invasion of pituitary adenoma. Tumor tissues were obtained from 70 patients with pituitary adenoma and were examined using fluorescence immunohistochemistry. Tissue samples included 4 adrenocorticotrophic hormone producing adenomas, 10 growth hormone-producing adenomas, 49 clinically nonfunctioning adenomas, 6 prolactin producing adenomas, and 1 thyroid-stimulating hormone producing adenoma. Endocan was exclusively expressed in CD34-positive vascular endothelial cells, with over 90 % colocalization. The CD34 expression was significantly elevated with endocan expression (linear regression slope, 1.200; r(2) = 0.268, F = 23.08, p < 0.0001). As a percentage of CD34 expression, endocan expression was elevated in a Knosp grading dependent manner (Spearman's r-value, 0.651; p < 0.0001), and was also significantly elevated in macroadenomas compared with microadenomas (p = 0.0133). However, no differences in endocan expression were observed between hormonal subtypes (p = 0.066; Kruskal-Wallis test), age (Spearman's rank correlation test, p = 0.4909), or sex (Mann-Whitney test, p = 0.1701). These data show that endocan is closely related to tumor angiogenesis, and may predict tumor invasion into neighboring cavernous sinuses in pituitary adenomas.
C1 [Matano, Fumihiro; Yoshida, Daizo; Ishii, Yudo; Tahara, Shigeyuki; Teramoto, Akira; Morita, Akio] Nippon Med Sch, Dept Neurosurg, Bunkyo Ku, Tokyo 1138603, Japan.
RP Matano, F (corresponding author), Nippon Med Sch, Dept Neurosurg, Bunkyo Ku, 1-1-5 Sendagi, Tokyo 1138603, Japan.
EM s00-078@nms.ac.jp
OI Morita, Akio/0000-0002-2497-5772
FU Ministry of Education, Science, and Culture of JapanMinistry of
   Education, Culture, Sports, Science and Technology, Japan (MEXT)
   [20591726, 18390405]
FX This study was supported by a Grant-in-Aid for Scientific Research from
   the Ministry of Education, Science, and Culture of Japan (Nos. 20591726
   and 18390405).
CR Abid MR, 2006, MICROVASC RES, V72, P136, DOI 10.1016/j.mvr.2006.05.010
   Balta I, 2013, BRIT J DERMATOL, V169, P1066, DOI 10.1111/bjd.12525
   Caires ND, 2013, J PHARMACEUT BIOMED, V78-79, P45, DOI 10.1016/j.jpba.2013.01.035
   Cornelius A, 2012, BRAIN PATHOL, V22, P757, DOI 10.1111/j.1750-3639.2012.00578.x
   Di Ieva A, 2010, J NEUROSURG SCI, V54, P49
   Di Ieva A, 2013, MICROVASC RES, V89, P7, DOI 10.1016/j.mvr.2013.04.009
   El Behery MM, 2013, ARCH GYNECOL OBSTET, V288, P1371, DOI 10.1007/s00404-013-2863-3
   Filep JG, 2006, CRIT CARE MED, V34, P574, DOI 10.1097/01.CCM.0000199054.13823.A7
   Grigoriu BD, 2006, CLIN CANCER RES, V12, P4575, DOI 10.1158/1078-0432.CCR-06-0185
   Hatfield KJ, 2011, HEMATOLOGY, V16, P351, DOI 10.1179/102453311X13127324303434
   Huang GW, 2009, DIGEST DIS SCI, V54, P389, DOI 10.1007/s10620-008-0346-3
   Jasek E, 2009, ENDOCR PATHOL, V20, P221, DOI 10.1007/s12022-009-9091-1
   Lee JS, 2011, J KOREAN NEUROSURG S, V50, P281, DOI 10.3340/jkns.2011.50.4.281
   Maurage CA, 2009, J NEUROPATH EXP NEUR, V68, P633, DOI 10.1097/NEN.0b013e3181a52a7f
   Mikkelsen ME, 2012, J CRIT CARE, V27, DOI 10.1016/j.jcrc.2011.07.077
   Nault JC, 2013, CANCER EPIDEM BIOMAR, V22, P1343, DOI 10.1158/1055-9965.EPI-13-0179
   Nomura R, 2009, J NEURO-ONCOL, V94, P173, DOI 10.1007/s11060-009-9835-2
   Pizarro CB, 2009, NEUROPATHOLOGY, V29, P40, DOI 10.1111/j.1440-1789.2008.00937.x
   Rennel E, 2007, EXP CELL RES, V313, P1285, DOI 10.1016/j.yexcr.2007.01.021
   Roudnicky F, 2013, CANCER RES, V73, P1097, DOI 10.1158/0008-5472.CAN-12-1855
   Sarrazin S, 2006, BBA-REV CANCER, V1765, P25, DOI 10.1016/j.bbcan.2005.08.004
   Scherpereel A, 2006, CRIT CARE MED, V34, P532, DOI 10.1097/01.CCM.0000198525.82124.74
   Viacava P, 2003, J ENDOCRINOL INVEST, V26, P23, DOI 10.1007/BF03345118
   Yamada S, 2003, MICROSC RES TECHNIQ, V60, P236, DOI 10.1002/jemt.10262
   Yoshida D, 2010, J NEURO-ONCOL, V100, P51, DOI 10.1007/s11060-010-0152-6
   Yoshida D, 2009, J NEUROENDOCRINOL, V21, P481, DOI 10.1111/j.1365-2826.2009.01867.x
   Zhang SM, 2012, BIOTECH HISTOCHEM, V87, P172, DOI 10.3109/10520295.2011.577754
   Zhang SM, 2012, MOL BIOL REP, V39, P2843, DOI 10.1007/s11033-011-1043-4
   Zhang YN, 2011, CLIN IMAG, V35, P165, DOI 10.1016/j.clinimag.2010.06.002
   Zuo L, 2008, WORLD J GASTROENTERO, V14, P4562, DOI 10.3748/wjg.14.4562
NR 30
TC 35
Z9 37
U1 0
U2 5
PU SPRINGER
PI NEW YORK
PA 233 SPRING ST, NEW YORK, NY 10013 USA
SN 0167-594X
EI 1573-7373
J9 J NEURO-ONCOL
JI J. Neuro-Oncol.
PD MAY
PY 2014
VL 117
IS 3
SI SI
BP 485
EP 491
DI 10.1007/s11060-014-1377-6
PG 7
WC Oncology; Clinical Neurology
WE Science Citation Index Expanded (SCI-EXPANDED)
SC Oncology; Neurosciences & Neurology
GA AH3LK
UT WOS:000336024700013
PM 24504498
DA 2022-05-02
ER

PT J
AU Cai, ZX
   Zeng, YY
   Xu, B
   Gao, YZ
   Wang, S
   Zeng, JH
   Chen, LH
   Huang, AM
   Liu, XL
   Liu, JF
AF Cai, Zhixiong
   Zeng, Yongyi
   Xu, Bo
   Gao, Yunzhen
   Wang, Sen
   Zeng, Jinhua
   Chen, Lihong
   Huang, Aimin
   Liu, Xiaolong
   Liu, Jingfeng
TI Galectin-4 serves as a prognostic biomarker for the early
   recurrence/metastasis of hepatocellular carcinoma
SO CANCER SCIENCE
LA English
DT Article
DE Early recurrence; metastasis; galectin-4; hepatitis B virus (HBV);
   hepatocellular carcinoma (HCC); prognostic biomarker
ID INTESTINAL INFLAMMATION; COLORECTAL-CANCER; TUMOR INVASION; EXPRESSION;
   METASTASIS; RESECTION; CELLS; MUC1
AB Galectin-4 is a multifunctional lectin found at both intracellular and extracellular sites. It could serve as a tumor suppressor intracellularly and promote tumor metastases extracellularly during colorectal cancer development. However, galectin-4 expression and its prognostic value for patients with hepatocellular carcinoma (HCC) have not been well investigated. Here we report that galectin-4 was significantly downregulated in early recurrent/metastatic HCC patients, when compared to non-recurrent/metastatic HCC patients. Low expression of gelectin-4 was well associated with larger tumor size, microvascular invasion, malignant differentiation, more advanced TNM stage, and poor prognosis. Cancer cell migration and invasion could be significantly reduced through overexpression of galectin-4, but upregulated by knocking down of galectin-4 in vitro. Moreover, the serum galectin-4 level could be significantly elevated solely by hepatitis B virus infection. Combined with clinicopathological features, the higher serologic level of galectin-4 was well associated with more aggressive characteristics of HCC. Taken together, galectin-4 expression closely associates with HCC progression and might have potential use as a prognostic biomarker for HCC patients.
C1 [Cai, Zhixiong; Zeng, Yongyi; Xu, Bo; Gao, Yunzhen; Wang, Sen; Zeng, Jinhua; Chen, Lihong; Huang, Aimin; Liu, Xiaolong; Liu, Jingfeng] Fujian Med Univ, Mengchao Hepatobiliary Hosp, Fuzhou, Peoples R China.
   [Cai, Zhixiong; Zeng, Yongyi; Xu, Bo; Gao, Yunzhen; Wang, Sen; Zeng, Jinhua; Chen, Lihong; Huang, Aimin; Liu, Xiaolong; Liu, Jingfeng] Fujian Med Univ, Liver Ctr Fujian Prov, Fuzhou, Peoples R China.
   [Zeng, Yongyi; Xu, Bo; Zeng, Jinhua; Liu, Jingfeng] Fujian Med Univ, Liver Dis Ctr, Affiliated Hosp 1, Fuzhou, Peoples R China.
   [Chen, Lihong; Huang, Aimin] Fujian Med Univ, Sch Basic Med Sci, Dept Pathol, Fuzhou, Peoples R China.
RP Liu, XL (corresponding author), Xihong Rd 312, Fuzhou 350025, Fujian Province, Peoples R China.
EM xiaoloong.liu@gmail.com; drjingfeng@126.com
RI Cai, Zhixiong/ABA-9580-2021
OI liu, xiaolong/0000-0002-3096-4981; Liu, Jingfeng/0000-0003-3499-5678
FU Ministry of health of the people's republic of China; Ministry of
   science and technology of the people's republic of ChinaMinistry of
   Science and Technology, China; National Natural Science Foundation of
   ChinaNational Natural Science Foundation of China (NSFC); Fuzhou Health
   Department
FX Ministry of health of the people's republic of China; Ministry of
   science and technology of the people's republic of China; National
   Natural Science Foundation of China; Fuzhou Health Department.
CR Bacigalupo ML, 2013, WORLD J GASTROENTERO, V19, P8831, DOI 10.3748/wjg.v19.i47.8831
   Balan Vitaly, 2010, Cancers (Basel), V2, P592, DOI 10.3390/cancers2020592
   Barrow H, 2011, CLIN CANCER RES, V17, P7035, DOI 10.1158/1078-0432.CCR-11-1462
   Barrow H, 2011, INT J CANCER, V129, P1, DOI 10.1002/ijc.25945
   Belo AI, 2013, PLOS ONE, V8, DOI 10.1371/journal.pone.0065957
   Choi GH, 2009, AM J SURG, V198, P693, DOI 10.1016/j.amjsurg.2008.09.019
   Hokama A, 2004, IMMUNITY, V20, P681, DOI 10.1016/j.immuni.2004.05.009
   Huang XH, 2014, PROTEOME SCI, V12, DOI 10.1186/1477-5956-12-22
   Huflejt ME, 2003, GLYCOCONJUGATE J, V20, P247, DOI 10.1023/B:GLYC.0000025819.54723.a0
   Kim HJ, 2013, HUM PATHOL, V44, P62, DOI 10.1016/j.humpath.2012.04.010
   Kim SW, 2013, CELL ONCOL, V36, P169, DOI 10.1007/s13402-013-0124-x
   Kondoh N, 1999, CANCER RES, V59, P4990
   Lai ECH, 2005, SURG-J R COLL SURG E, V3, P210, DOI 10.1016/S1479-666X(05)80043-5
   Lee SG, 2007, BRIT J SURG, V94, P320, DOI 10.1002/bjs.5622
   Matsuda Y, 2008, HEPATOL RES, V38, P1098, DOI 10.1111/j.1872-034X.2008.00387.x
   Ng KM, 2009, HPB, V11, P311, DOI 10.1111/j.1477-2574.2009.00044.x
   Paclik D, 2008, PLOS ONE, V3, DOI 10.1371/journal.pone.0002629
   Rumilla KM, 2006, ENDOCR PATHOL, V17, P243, DOI 10.1385/EP:17:3:243
   Satelli A, 2011, INT J CANCER, V129, P799, DOI 10.1002/ijc.25750
   Shah SA, 2007, J GASTROINTEST SURG, V11, P589, DOI 10.1007/s11605-007-0154-7
   Spano D, 2010, MOL MED, V16, P102, DOI 10.2119/molmed.2009.00119
   Tsuboi K, 2007, ANTICANCER RES, V27, P2289
   Wu MH, 2009, MOL CANCER RES, V7, P311, DOI 10.1158/1541-7786.MCR-08-0297
   Xia LM, 2013, HEPATOLOGY, V57, P610, DOI 10.1002/hep.26029
   Yuan SF, 2005, WORLD J GASTROENTERO, V11, P4661, DOI 10.3748/wjg.v11.i30.4661
   Zhang D, 2013, ACTA PHARMACOL SIN, V34, P176, DOI 10.1038/aps.2012.150
   Zhang ZY, 2012, ASIAN PAC J CANCER P, V13, P2503, DOI 10.7314/APJCP.2012.13.6.2503
   Zhao QC, 2010, MOL CANCER, V9, DOI 10.1186/1476-4598-9-154
NR 28
TC 35
Z9 36
U1 0
U2 9
PU WILEY-BLACKWELL
PI HOBOKEN
PA 111 RIVER ST, HOBOKEN 07030-5774, NJ USA
SN 1347-9032
EI 1349-7006
J9 CANCER SCI
JI Cancer Sci.
PD NOV
PY 2014
VL 105
IS 11
BP 1510
EP 1517
DI 10.1111/cas.12536
PG 8
WC Oncology
WE Science Citation Index Expanded (SCI-EXPANDED)
SC Oncology
GA AU1HL
UT WOS:000345371600018
PM 25230111
OA Green Published, gold
DA 2022-05-02
ER

PT J
AU Xu, PJ
   Zeng, MS
   Liu, K
   Shan, Y
   Xu, C
   Lin, J
AF Xu, Pengju
   Zeng, Mengsu
   Liu, Kai
   Shan, Yan
   Xu, Chen
   Lin, Jiang
TI Microvascular invasion in small hepatocellular carcinoma: Is it
   predictable with preoperative diffusion-weighted imaging?
SO JOURNAL OF GASTROENTEROLOGY AND HEPATOLOGY
LA English
DT Article
DE apparent diffusion coefficient; diffusion-weighted MRI; hepatocellular
   carcinoma; magnetic resonance imaging; microvascular invasion
ID CONTRAST-ENHANCED MRI; PORTAL-VEIN INVASION; LIVER-TRANSPLANTATION;
   SURVIVAL; GRADE; RECURRENCE; BREATHHOLD; RESECTION; FEATURES; CRITERIA
AB Background and Aim: The presence of microvascular invasion (MVI) is an independent risk factor affecting recurrence-free survival following surgical treatment for small hepatocellular carcinoma (HCC). Our aim in this study was to investigate whether diffusion-weighted imaging (DWI) could be useful in predicting MVI for small HCC.
   Methods: Breath-hold DWI (b-value 0, 500 s/mm(2)) and gadopentate dimeglumine-enhanced dynamic imaging of preoperative magnetic resonance imaging of 109 surgically proven small HCCs from 92 patients were retrospectively analyzed. The signal intensity ratio on DWI and apparent diffusion coefficients (ADCs) for lesions were quantitatively measured. Signal intensity ratio and ADC of DWI, tumor size, tumor shape, tumor capsule, peritumoral enhancement on arterial phase images, and dynamic enhancement pattern were analyzed as radiological parameters reflecting MVI and were compared with histopathological references. The chi-square test, Fisher's exact test, Mann-Whitney U test, and the independent t-test were used for univariate analysis. To identify the independent predictors of MVI among these radiological parameters and to evaluate their diagnostic performance, multivariate logistic regression analysis and receiver operating characteristic curve analysis were performed, respectively.
   Results: A univariate analysis showed that a lower ADC value (P = 0.005) and irregular circumferential enhancement (P = 0.020) showed statistically significant associations with MVI. A multiple logistic regression analysis showed that the ADC value and irregular circumferential enhancement were independent predictors of MVI. With a cut-off of 1.227 x 10(-3) mm(2)/s, the ADC value provided a sensitivity of 66.7% and a specificity of 78.6% in the prediction of MVI with an odds ratio of 7.63 (P < 0.01).
   Conclusions: Lower ADC values (< 1.227 x 10(-3) mm(2)/s) on DWI with b-value of 0.500 s/mm(2) can be a useful preoperative predictor of MVI for small HCCs.
C1 [Xu, Pengju; Zeng, Mengsu; Liu, Kai; Shan, Yan; Lin, Jiang] Fudan Univ, Shanghai Inst Med Imaging, Zhongshan Hosp, Dept Radiol, Shanghai 200032, Peoples R China.
   [Xu, Chen] Fudan Univ, Dept Pathol, Zhongshan Hosp, Shanghai 200032, Peoples R China.
RP Xu, PJ (corresponding author), Fudan Univ, Shanghai Inst Med Imaging, Zhongshan Hosp, Dept Radiol, 180 Fenglin Rd, Shanghai 200032, Peoples R China.
EM xpjbfc@163.com
FU Youth Foundation from Shanghai Institute of Medical Imaging [Y-13-07]
FX The study was supported by the Youth Foundation from Shanghai Institute
   of Medical Imaging (No. Y-13-07).
CR Chandarana H, 2011, AM J ROENTGENOL, V196, P1083, DOI 10.2214/AJR.10.4720
   D'Amico F, 2009, LIVER TRANSPLANT, V15, P1278, DOI 10.1002/lt.21842
   EDMONDSON HA, 1954, CANCER-AM CANCER SOC, V7, P462, DOI 10.1002/1097-0142(195405)7:3<462::AID-CNCR2820070308>3.0.CO;2-E
   Eguchi S, 2010, WORLD J SURG, V34, P1034, DOI 10.1007/s00268-010-0424-5
   Fan LF, 2013, HEPATO-GASTROENTEROL, V60, P825, DOI 10.5754/hge121039
   Fukuda S, 2005, HEPATO-GASTROENTEROL, V52, P1163
   Guiu B, 2011, EUR RADIOL, V21, P463, DOI 10.1007/s00330-010-2017-y
   Kaibori M, 2010, J SURG ONCOL, V102, P462, DOI 10.1002/jso.21631
   Kim H, 2009, EUR RADIOL, V19, P1744, DOI 10.1007/s00330-009-1331-8
   Kim KA, 2012, J MAGN RESON IMAGING, V35, P629, DOI 10.1002/jmri.22876
   Kim MJ, 2012, EUR J RADIOL, V81, P2507, DOI 10.1016/j.ejrad.2011.11.014
   KIM SY, 2009, RAD SOC N AM SCI ASS, P427
   Kwee TC, 2008, J MAGN RESON IMAGING, V28, P1141, DOI 10.1002/jmri.21569
   Le Bihan D, 2008, RADIOLOGY, V249, P748, DOI 10.1148/radiol.2493081301
   Lim KC, 2011, ANN SURG, V254, P108, DOI 10.1097/SLA.0b013e31821ad884
   Moon JI, 2012, TRANSPL P, V44, P487, DOI 10.1016/j.transproceed.2011.11.009
   Muhi A, 2009, J MAGN RESON IMAGING, V30, P1005, DOI 10.1002/jmri.21931
   Nasu K, 2009, AM J ROENTGENOL, V193, P438, DOI 10.2214/AJR.08.1424
   Nishie A, 2008, AM J ROENTGENOL, V190, P81, DOI 10.2214/AJR.07.2810
   Roayaie S, 2009, GASTROENTEROLOGY, V137, P850, DOI 10.1053/j.gastro.2009.06.003
   Shindoh J, 2013, ANN SURG ONCOL, V20, P1223, DOI 10.1245/s10434-012-2739-y
   Shirabe K, 2009, WORLD J GASTROENTERO, V15, P2632, DOI 10.3748/wjg.15.2632
   Shirabe K, 2009, J GASTROEN HEPATOL, V24, P1431, DOI 10.1111/j.1440-1746.2009.05847.x
   Suh YJ, 2012, LIVER TRANSPLANT, V18, P1171, DOI 10.1002/lt.23502
[truncated: 1,119 more chars]
