# Supplementary material for: Global research status and frontiers on microvascular invasion of hepatocellular carcinoma: A bibliometric and visualized analysis
Source: Front Oncol. 2022 Dec 14;12:1037145. doi: 10.3389/fonc.2022.1037145 (PMC9795233; doi:10.3389/fonc.2022.1037145)
Supplement: Supplementary file 1 [file DataSheet_1.zip › data4/download2015u85pt1.txt]

PT J
AU Chen, C
   Chen, DP
   Gu, YY
   Hu, LH
   Wang, D
   Lin, JH
   Li, ZS
   Xu, J
   Wang, G
AF Chen, Chuan
   Chen, Dong-Ping
   Gu, Yan-Yan
   Hu, Liang-Hao
   Wang, Dan
   Lin, Jin-Huan
   Li, Zhao-Shen
   Xu, Jing
   Wang, Ge
TI Vascular invasion in hepatitis B virus-related hepatocellular carcinoma
   with underlying cirrhosis: possible associations with ascites and
   hepatitis B viral factors?
SO TUMOR BIOLOGY
LA English
DT Article
DE Ascites; Hepatitis B virus; Liver cirrhosis; Hepatocellular carcinoma;
   Neoplasm invasiveness
ID ENDOTHELIAL GROWTH-FACTOR; MICROVASCULAR INVASION;
   LIVER-TRANSPLANTATION; CURATIVE RESECTION; ANTIVIRAL THERAPY;
   NATURAL-HISTORY; SCORING SYSTEM; RISK-FACTORS; TUMOR SIZE; SURVIVAL
AB Vascular invasion is one of the most important prognostic factors for patients with hepatocellular carcinoma (HCC). The objective of the current, retrospective study was to determine the associations of ascites and hepatitis B viral factors (HBeAg and anti-HBe status and HBV DNA levels), as well as tumor-related factors (size, tumor number, grade, and location) with micro- or macroscopic vascular invasion in patients with HCC that developed as a result of hepatitis B virus (HBV)-related cirrhosis. A total of 336 consecutive patients were included. Potential factors associated with micro- or macroscopic vascular invasion were analyzed by logistic regression. Ascites were more commonly detected in patients with micro- or macroscopic vascular invasion, and the presence of ascites was independently associated with vascular invasion. Among patients with mild-to-moderate or severe ascites, the odds ratio for macroscopic vascular invasion was 4.83 (95 % confidence interval [CI] 2.29-10.16) and 11.87 (95 % CI 4.53-31.07), respectively. Similarly, the presence of ascites was associated with microscopic vascular invasion (OR 5.00; 95 % CI 1.23-20.31). In contrast, hepatitis B viral factors were not significantly associated with vascular invasion. The presence of ascites was associated with vascular invasion in patients with HBV-related cirrhotic HCC. Thus, patients with ascites, vascular invasion should be considered and more frequent surveillance should be performed after curative treatment.
C1 [Chen, Chuan; Wang, Ge] Third Mil Med Univ, Daping Hosp, Inst Surg Res, Ctr Canc, Chongqing 400042, Peoples R China.
   [Chen, Dong-Ping; Xu, Jing] Second Mil Med Univ, Changzheng Hosp, Dept Nephrol, Shanghai 200003, Peoples R China.
   [Gu, Yan-Yan] Second Mil Med Univ, Changzheng Hosp, Dept Nutr, Shanghai, Peoples R China.
   [Hu, Liang-Hao; Wang, Dan; Lin, Jin-Huan; Li, Zhao-Shen] Second Mil Med Univ, Changhai Hosp, Dept Gastroenterol, Shanghai, Peoples R China.
RP Xu, J (corresponding author), Second Mil Med Univ, Changzheng Hosp, Dept Nephrol, 415 Fengyang Rd, Shanghai 200003, Peoples R China.
EM zhaoshen-li@hotmail.com; joexujing@hotmail.com
CR Anzola M, 2004, J VIRAL HEPATITIS, V11, P383, DOI 10.1111/j.1365-2893.2004.00521.x
   Chan KM, 2012, WORLD J SURG, V36, P392, DOI 10.1007/s00268-011-1367-1
   Chen LP, 2012, HEPATO-GASTROENTEROL, V59, P292, DOI 10.5754/hge11399
   Chong CCN, 2014, WORLD J GASTROENTERO, V20, P6006, DOI 10.3748/wjg.v20.i20.6006
   DiMaio CJ, 2014, J INTERV GASTROENTER, V4, P13, DOI [10.7178/jig.138., DOI 10.7178/JIG.138]]
   Dvorchik I, 2007, CANCER DETECT PREV, V31, P154, DOI 10.1016/j.cdp.2007.02.003
   El-Serag HB, 2007, GASTROENTEROLOGY, V132, P2557, DOI 10.1053/j.gastro.2007.04.061
   Esnaola NF, 2002, J GASTROINTEST SURG, V6, P224, DOI 10.1016/S1091-255X(01)00015-4
   Fattovich G, 2004, GASTROENTEROLOGY, V127, pS35, DOI 10.1053/j.gastro.2004.09.014
   Fattovich G, 2003, SEMIN LIVER DIS, V23, P47, DOI 10.1055/s-2003-37590
   Figueras J, 2001, LIVER TRANSPLANT, V7, P877, DOI 10.1053/jlts.2001.27856
   Fitzmorris P, 2015, J CANCER RES CLIN, V141, P861, DOI 10.1007/s00432-014-1806-0
   Gines P, 2008, SEMIN LIVER DIS, V28, P43, DOI 10.1055/s-2008-1040320
   Guan YS, 2014, BIOMED RES INT, V2014, DOI 10.1155/2014/706142
   Hsieh CH, 2015, MOL CLIN ONCOL, V3, P252, DOI 10.3892/mco.2014.420
   Hsu CY, 2013, HEPATOL INT, V7, P188, DOI 10.1007/s12072-011-9338-z
   Hsu SJ, 2013, J CHIN MED ASSOC, V76, P123, DOI 10.1016/j.jcma.2012.11.005
   Huang CY, 2014, J CANCER RES THER, V10, pC114, DOI 10.4103/0973-1482.145816
   Ikai I, 2006, J AM COLL SURGEONS, V202, P431, DOI 10.1016/j.jamcollsurg.2005.11.012
   Ishikawa T, 2001, J GASTROEN HEPATOL, V16, P1274, DOI 10.1046/j.1440-1746.2001.02616.x
   Jang JW, 2007, CANCER, V110, P1760, DOI 10.1002/cncr.22984
   Jemal A, 2011, CA-CANCER J CLIN, V61, P134, DOI [10.3322/caac.20115, 10.3322/caac.20107]
   Jonas S, 2001, HEPATOLOGY, V33, P1080, DOI 10.1053/jhep.2001.23561
   Kim BK, 2008, J SURG ONCOL, V97, P246, DOI 10.1002/jso.20953
   Kim HY, 2013, J GASTROEN HEPATOL, V28, P1756, DOI 10.1111/jgh.12310
   Kim WR, 2013, J CLIN ONCOL, V31, P3621, DOI 10.1200/JCO.2013.51.8381
   Kuiper JJ, 2007, ALIMENT PHARM THER, V26, P183, DOI 10.1111/j.1365-2036.2007.03482.x
   Lee Sang Seok, 2012, Korean J Hepatol, V18, P48, DOI 10.3350/kjhep.2012.18.1.48
   Lee YH, 2014, J CLIN GASTROENTEROL, V48, P734, DOI 10.1097/MCG.0b013e3182a8a254
   LENCIONI R, 1995, CANCER, V76, P1737, DOI 10.1002/1097-0142(19951115)76:10<1737::AID-CNCR2820761010>3.0.CO;2-P
   Lim KC, 2011, ANN SURG, V254, P108, DOI 10.1097/SLA.0b013e31821ad884
   Malek NP, 2014, DTSCH ARZTEBL INT, V111, P101, DOI 10.3238/arztebl.2014.0101
   McHugh PP, 2010, HPB, V12, P56, DOI 10.1111/j.1477-2574.2009.00128.x
   Nguyen Vien X, 2012, J Interv Gastroenterol, V2, P61
   Pawlik TM, 2007, ANN SURG, V245, P435, DOI 10.1097/01.sla.0000250420.73854.ad
   Pawlik TM, 2005, LIVER TRANSPLANT, V11, P1086, DOI 10.1002/lt.20472
   Savastano S, 1999, J CLIN GASTROENTEROL, V28, P334, DOI 10.1097/00004836-199906000-00010
   Senkerikova R, 2014, TRANSPL P, V46, P1426, DOI 10.1016/j.transproceed.2014.03.010
   Shirabe K, 2014, LIVER INT, V34, P937, DOI 10.1111/liv.12459
   Shyamala K, 2014, J INT SOC PREV COMMU, V4, P5, DOI 10.4103/2231-0762.129446
   Siegel RL, 2019, CA-CANCER J CLIN, V69, P7, DOI 10.3322/caac.21551
   Sotiropoulos GC, 2012, TRANSPL P, V44, P2730, DOI 10.1016/j.transproceed.2012.09.021
   Stigliano R, 2005, J HEPATOL, V43, P563, DOI 10.1016/j.jhep.2005.07.015
   Suh SW, 2014, J HEPATOL, V60, P1219, DOI 10.1016/j.jhep.2014.01.027
   Sumie S, 2014, ANN SURG ONCOL, V21, P1002, DOI 10.1245/s10434-013-3376-9
   Sun HC, 2007, J HEPATOL, V47, P684, DOI 10.1016/j.jhep.2007.06.019
   Supriya M, 2008, LARYNGOSCOPE, V118, P263, DOI 10.1097/MLG.0b013e318158f718
   Thuluvath PJ, 2009, J CLIN GASTROENTEROL, V43, P101, DOI 10.1097/MCG.0b013e318191e64f
   Urata Y, 2012, J HEPATO-BIL-PAN SCI, V19, P685, DOI 10.1007/s00534-011-0489-z
   Verslype C, 2012, ANN ONCOL, V23, P41, DOI 10.1093/annonc/mds225
   Wang LM, 2013, ONCOL LETT, V6, P175, DOI 10.3892/ol.2013.1349
   Wei L, 2008, J GASTROEN HEPATOL, V23, P1631, DOI 10.1111/j.1440-1746.2008.05576.x
   Xu J, 2009, MED SCI MONITOR, V15, pCR274
   Yabushita H, 2003, ONCOL REP, V10, P89
   Yao FY, 2002, LIVER TRANSPLANT, V8, P765, DOI 10.1053/jlts.2002.34892
   You Z, 2014, PAK J MED SCI, V30, P331
NR 56
TC 11
Z9 12
U1 0
U2 7
PU SAGE PUBLICATIONS LTD
PI LONDON
PA 1 OLIVERS YARD, 55 CITY ROAD, LONDON EC1Y 1SP, ENGLAND
SN 1010-4283
EI 1423-0380
J9 TUMOR BIOL
JI Tumor Biol.
PD AUG
PY 2015
VL 36
IS 8
BP 6255
EP 6263
DI 10.1007/s13277-015-3311-8
PG 9
WC Oncology
WE Science Citation Index Expanded (SCI-EXPANDED)
SC Oncology
GA CP9DL
UT WOS:000360193800062
PM 25833692
DA 2022-05-02
ER

PT J
AU Zhang, W
   Kim, R
   Quintini, C
   Hashimoto, K
   Fujiki, M
   Diago, T
   Eghtesad, B
   Miller, C
   Fung, J
   Tan, A
   Menon, KVN
   Aucejo, F
AF Zhang, Wei
   Kim, Richard
   Quintini, Cristiano
   Hashimoto, Koji
   Fujiki, Masato
   Diago, Teresa
   Eghtesad, Bijan
   Miller, Charles
   Fung, John
   Tan, Ann
   Menon, K. V. Narayanan
   Aucejo, Federico
TI Prognostic Role of Plasma Vascular Endothelial Growth Factor in Patients
   With Hepatocellular Carcinoma Undergoing Liver Transplantation
SO LIVER TRANSPLANTATION
LA English
DT Article
ID SERUM-LEVELS; FACTOR VEGF; MICROVASCULAR INVASION; CIRRHOTIC LIVER;
   EXPRESSION; MARKERS; ANGIOGENESIS; RECURRENCE; SELECTION; RESECTION
AB Vascular endothelial growth factor (VEGF) is pivotal in the development of hepatocellular carcinoma (HCC). Studies have demonstrated the prognostic value of circulating VEGF levels in patients undergoing liver resection or locoregional therapy (LRT) for HCC. We investigated the significance of preoperative plasma VEGF levels in patients with HCC undergoing liver transplantation (LT) at a Western transplant center. Pre-LT plasma VEGF levels were measured with an enzyme-linked immunoassay for 164 patients with HCC undergoing LT. The preoperative plasma VEGF level was correlated with clinicopathological variables and overall and recurrence-free post-LT survival. A higher pre-LT plasma VEGF level was significantly associated with pre-LT LRT (P=0.01), multiple tumors (P=0.02), a total tumor diameter5 cm (P=0.01), bilobar tumor distribution (P=0.03), tumor vascular invasion (VI; P<0.001), and HCC beyond the Milan criteria (P<0.001). Patients with a plasma VEGF level>44 pg/mL had significantly worse overall and disease-free survival than those with VEGF levels44 pg/mL (P=0.04 and P=0.02, respectively). In a multivariate analysis, a plasma VEGF level>44 pg/mL was independently associated with tumor VI (P<0.001) and recurrence-free survival (hazard ratio=2.12, 95% confidence interval=1.08-4.14, P=0.03). In conclusion, in patients with chronic end-stage liver disease and HCC, a pre-LT plasma VEGF level>44 pg/mL may be a predictor of tumor VI and recurrence-free post-LT survival. Liver Transpl 21:101-111, 2015. (c) 2014 AASLD.
C1 [Zhang, Wei; Quintini, Cristiano; Hashimoto, Koji; Fujiki, Masato; Diago, Teresa; Eghtesad, Bijan; Miller, Charles; Fung, John; Menon, K. V. Narayanan; Aucejo, Federico] Cleveland Clin Fdn, Cleveland, OH 44195 USA.
   [Zhang, Wei] Huazhong Univ Sci & Technol, Tongji Med Coll, Tongji Hosp, Dept Surg,Hepat Surg Ctr, Wuhan 430074, Peoples R China.
   [Kim, Richard] Univ S Florida, H Lee Moffitt Canc Ctr, Dept Gastrointestinal Oncol, Tampa, FL 33682 USA.
   [Tan, Ann] BC Canc Agcy Abbotsford, Abbotsford, BC, Canada.
RP Aucejo, F (corresponding author), Cleveland Clin Fdn, A100,9500 Euclid Ave, Cleveland, OH 44195 USA.
EM aucejof@ccf.org
RI Fung, John/A-2679-2012; Hashimoto, Koji/ABA-1009-2020
OI Fung, John/0000-0002-3038-0441; 
CR Aucelo F, 2009, LIVER TRANSPLANT, V15, P169, DOI 10.1002/lt.21678
   Banks RE, 1998, BRIT J CANCER, V77, P956, DOI 10.1038/bjc.1998.158
   Bertino G, 2012, SEMIN ONCOL, V39, P410, DOI 10.1053/j.seminoncol.2012.05.001
   Bishayee A, 2012, CURR CANCER DRUG TAR, V12, P1095
   Bruix J, 2011, HEPATOLOGY, V53, P1020, DOI 10.1002/hep.24199
   ClinicalTrials.gov, PHAS 2 RAND MULT PLA
   Deli G, 2005, WORLD J GASTROENTERO, V11, P960, DOI 10.3748/wjg.v11.i7.960
   Dvorchik I, 2008, LIVER TRANSPLANT, V14, P443, DOI 10.1002/lt.21393
   Earl TM, 2013, SEMIN LIVER DIS, V33, P282, DOI 10.1055/s-0033-1351783
   Ferrara N, 2003, NAT MED, V9, P669, DOI 10.1038/nm0603-669
   Fung J, 2009, CLIN MICROBIOL INFEC, V15, P964, DOI 10.1111/j.1469-0691.2009.03035.x
   George ML, 2000, CLIN CANCER RES, V6, P3147
   Gonzalez SA, 2011, CLIN LIVER DIS, V15, P297, DOI 10.1016/j.cld.2011.03.012
   Gouw ASH, 2011, LIVER TRANSPLANT, V17, pS72, DOI 10.1002/lt.22368
   Ho MC, 2007, CANCER LETT, V250, P237, DOI 10.1016/j.canlet.2006.10.005
   Jin-no K, 1998, J GASTROENTEROL, V33, P376, DOI 10.1007/s005350050099
   Kaseb AO, 2011, J CLIN ONCOL, V29, P3892, DOI 10.1200/JCO.2011.36.0636
   Kaseb AO, 2009, CANCER-AM CANCER SOC, V115, P4895, DOI 10.1002/cncr.24537
   Llovet JM, 2012, CLIN CANCER RES, V18, P2290, DOI 10.1158/1078-0432.CCR-11-2175
   Mazzaferro V, 1996, NEW ENGL J MED, V334, P693, DOI 10.1056/NEJM199603143341104
   Mazzaferro V, 2009, LANCET ONCOL, V10, P35, DOI 10.1016/S1470-2045(08)70284-5
   Nagasue N, 2001, BRIT J SURG, V88, P515, DOI 10.1046/j.1365-2168.2001.01732.x
   Niizeki T, 2012, J GASTROENTEROL, V47, P686, DOI 10.1007/s00535-012-0555-6
   Onaca N, 2007, LIVER TRANSPLANT, V13, P391, DOI 10.1002/lt.21095
   Park YN, 2000, ARCH PATHOL LAB MED, V124, P1061
   Pawlik TM, 2005, LIVER TRANSPLANT, V11, P1086, DOI 10.1002/lt.20472
   Perkins James D, 2007, Liver Transpl, V13, P1603, DOI 10.1002/lt.21315
   Poon RTP, 2007, ANN SURG ONCOL, V14, P1835, DOI 10.1245/s10434-007-9366-z
   Poon RTP, 2004, BRIT J SURG, V91, P1354, DOI 10.1002/bjs.4594
   Poon RTP, 2004, ONCOL REP, V11, P1077
   Poon RTP, 2003, CANCER RES, V63, P3121
   Poon RTP, 2001, ANN SURG, V233, P227, DOI 10.1097/00000658-200102000-00012
   Rodriguez-Peralvarez M, 2013, ANN SURG ONCOL, V20, P325, DOI 10.1245/s10434-012-2513-1
   Sampat KR, 2013, ONCOLOGIST, V18, P430, DOI 10.1634/theoncologist.2012-0388
   Sharma BK, 2013, MOL CELL BIOCHEM, V383, P103, DOI 10.1007/s11010-013-1759-7
   Shim JH, 2008, CANCER SCI, V99, P2037, DOI 10.1111/j.1349-7006.2008.00909.x
   Singhal A, 2012, CRIT REV ONCOL HEMAT, V82, P116, DOI 10.1016/j.critrevonc.2011.05.005
   Stroescu C, 2008, J GASTROINTEST LIVER, V17, P411
   Toso C, 2009, HEPATOLOGY, V49, P832, DOI 10.1002/hep.22693
   von Marschall Z, 2001, GUT, V48, P87, DOI 10.1136/gut.48.1.87
   Webb NJA, 1998, CLIN SCI, V94, P395, DOI 10.1042/cs0940395
   Zhang Q, 2006, CANCER BIOL THER, V5, P808, DOI 10.4161/cbt.5.7.2754
NR 42
TC 16
Z9 17
U1 0
U2 5
PU WILEY-BLACKWELL
PI HOBOKEN
PA 111 RIVER ST, HOBOKEN 07030-5774, NJ USA
SN 1527-6465
EI 1527-6473
J9 LIVER TRANSPLANT
JI Liver Transplant.
PD JAN
PY 2015
VL 21
IS 1
BP 101
EP 111
DI 10.1002/lt.24013
PG 11
WC Gastroenterology & Hepatology; Surgery; Transplantation
WE Science Citation Index Expanded (SCI-EXPANDED)
SC Gastroenterology & Hepatology; Surgery; Transplantation
GA AX1TC
UT WOS:000346727900014
PM 25283528
OA Bronze
DA 2022-05-02
ER

PT J
AU Leung, WKC
   He, M
   Chan, AWH
   Law, PTY
   Wong, N
AF Leung, Wilson K. C.
   He, Mian
   Chan, Anthony W. H.
   Law, Priscilla T. Y.
   Wong, Nathalie
TI Wnt/beta-Catenin activates MiR-183/96/182 expression in hepatocellular
   carcinoma that promotes cell invasion
SO CANCER LETTERS
LA English
DT Article
DE MiR-183; MiR-96; MiR-182; Hepatocellular carcinoma
ID CANCER; METASTASIS; MICRORNAS; FOXO1; PROGNOSIS; MIR-182;
   PHOSPHORYLATION; TRANSCRIPTION; MIGRATION; PATHWAY
AB Nearly 50% of known miRNAs are found in clusters and transcribed as polycistronic transcripts. In this study, we showed that over-expression of miR-183/96/182 cluster is frequent in hepatocellular carcinoma (HCC), a highly aggressive malignancy that is commonly fatal. In a cohort of HCC patients (n = 81), miR-183/96/182 up-regulation correlated with metastatic features including presence of microvascular invasion, advanced tumor differentiation, and shorter recurrence-free survival. Univariate and multivariate analyses further showed miR-183/96/182 over-expression represented an independent prognostic factor (Relative Risk: 2.0471; P = 0.0289). Functional investigation using siRNA against miR-183/96/182 in two invasive HCC cells indicated significant inhibition on cell migration and invasion without affecting cell viability. Forkhead boxO1 (FOXO1) was further validated as a downstream target of these three miRNAs. In investigating the regulatory mechanism underlining miR-183/96/182 over-expression, a direct interaction of CTNNB1 on the promoter region was confirmed by ChIP-PCR and luciferase reporter validations. Knockdown of CTNNB1 also showed concordant down-regulations of miR-183, -96 and -182, and the re-expression of FOXO1. Our findings demonstrated that over-expression of miR-183/96/182 confers an oncogenic function in HCC cell dissemination, and could serve as an independent prognostic predictor for HCC patients. (C) 2015 Elsevier Ireland Ltd. All rights reserved.
C1 [Leung, Wilson K. C.; He, Mian; Chan, Anthony W. H.; Law, Priscilla T. Y.; Wong, Nathalie] Chinese Univ Hong Kong, Dept Anat & Cellular Pathol, Shatin, Hong Kong, Peoples R China.
   [Leung, Wilson K. C.; He, Mian; Chan, Anthony W. H.; Law, Priscilla T. Y.; Wong, Nathalie] Chinese Univ Hong Kong, State Key Lab Oncol South China, Shatin, Hong Kong, Peoples R China.
RP Wong, N (corresponding author), Chinese Univ Hong Kong, Dept Anat & Cellular Pathol, Shatin, Hong Kong, Peoples R China.
EM natwong@cuhk.edu.hk
RI Chan, Anthony W.H./N-6719-2016; Chan, Anthony/U-7768-2019; MIAN,
   HE/AAK-1900-2021
OI Chan, Anthony W.H./0000-0002-1771-163X; Chan,
   Anthony/0000-0002-1771-163X; Leung, Wilson/0000-0002-6196-4984
FU Research Grants Council, University Grants Committee, Hong KongHong Kong
   Research Grants Council [CUHK8/CRF/11R, HKU3/CRF/11R]; Chinese
   University of Hong KongChinese University of Hong Kong [2014.1.001]
FX This work was supported by Collaborative Research Funds from the
   Research Grants Council, University Grants Committee, Hong Kong (Ref.
   No.: CUHK8/CRF/11R and HKU3/CRF/11R) and in part by a Direct Grant for
   Research (Ref. No. 2014.1.001) from The Chinese University of Hong Kong.
CR Arii S, 1996, SEMIN SURG ONCOL, V12, P204, DOI 10.1002/(SICI)1098-2388(199605/06)12:3<204::AID-SSU11>3.3.CO;2-A
   Bandres E, 2006, MOL CANCER, V5, DOI 10.1186/1476-4598-5-29
   Budhu A, 2008, HEPATOLOGY, V47, P897, DOI 10.1002/hep.22160
   Calvisi DF, 2009, GASTROENTEROLOGY, V137, P1816, DOI 10.1053/j.gastro.2009.08.005
   Chen JS, 2009, HEPATOL RES, V39, P177, DOI 10.1111/j.1872-034X.2008.00449.x
   Cheng ASL, 2011, CANCER RES, V71, P4028, DOI 10.1158/0008-5472.CAN-10-3342
   de La Coste A, 1998, P NATL ACAD SCI USA, V95, P8847
   Ferlay J, 2008, CANC INCIDENCE MORTA
   Gokhale A, 2010, J CANCER RES THER, V6, P521, DOI 10.4103/0973-1482.77072
   Guttilla IK, 2009, J BIOL CHEM, V284, P23204, DOI 10.1074/jbc.M109.031427
   Huang H, 2005, P NATL ACAD SCI USA, V102, P1649, DOI 10.1073/pnas.0406789102
   Kota J, 2009, CELL, V137, P1005, DOI 10.1016/j.cell.2009.04.021
   Lai TY, 2011, ONCOL REP, V26, P415, DOI 10.3892/or.2011.1323
   Lau H, 1998, CANCER-AM CANCER SOC, V83, P2302, DOI 10.1002/(SICI)1097-0142(19981201)83:11<2302::AID-CNCR9>3.3.CO;2-T
   Leung WKC, 2011, ONCOGENE, V30, P4464, DOI 10.1038/onc.2011.161
   Li W, 2008, ONCOL REP, V20, P713, DOI 10.3892/or_00000064
   Lin H., 2010, PLOS ONE, V5
   Matsuzaki H, 2003, P NATL ACAD SCI USA, V100, P11285, DOI 10.1073/pnas.1934283100
   Moon RT, 2004, NAT REV GENET, V5, P689, DOI 10.1038/nrg1427
   Myatt SS, 2010, CANCER RES, V70, P367, DOI 10.1158/0008-5472.CAN-09-1891
   Nakanishi K, 2005, CANCER-AM CANCER SOC, V103, P307, DOI 10.1002/cncr.20774
   Negrini M, 2007, J CELL SCI, V120, P1833, DOI 10.1242/jcs.03450
   Poon RT, 2004, LIVER TRANSPLANT, V10, P813, DOI 10.1002/lt.20175
   Saxena NK, 2007, CANCER RES, V67, P2497, DOI 10.1158/0008-5472.CAN-06-3075
   Schaefer A, 2010, INT J CANCER, V126, P1166, DOI 10.1002/ijc.24827
   Segura MF, 2009, P NATL ACAD SCI USA, V106, P1814, DOI 10.1073/pnas.0808263106
   Spizzo R, 2009, CELL, V137, P586, DOI 10.1016/j.cell.2009.04.040
   Stadeli R, 2006, CURR BIOL, V16, pR378, DOI 10.1016/j.cub.2006.04.019
   Stittrich AB, 2010, NAT IMMUNOL, V11, P1057, DOI 10.1038/ni.1945
   Ura S, 2009, HEPATOLOGY, V49, P1098, DOI 10.1002/hep.22749
   Vauthey JN, 2002, J CLIN ONCOL, V20, P1527, DOI 10.1200/JCO.20.6.1527
   Wong N, 2009, INT J CANCER, V124, P644, DOI 10.1002/ijc.23968
   Wong QWL, 2008, GASTROENTEROLOGY, V135, P257, DOI 10.1053/j.gastro.2008.04.003
   Wong QWL, 2010, CLIN CANCER RES, V16, P867, DOI 10.1158/1078-0432.CCR-09-1840
   Xiong YJ, 2010, HEPATOLOGY, V51, P836, DOI 10.1002/hep.23380
   Zhang HJ, 2011, CANCER RES, V71, P3257, DOI 10.1158/0008-5472.CAN-10-2603
NR 36
TC 98
Z9 103
U1 0
U2 22
PU ELSEVIER IRELAND LTD
PI CLARE
PA ELSEVIER HOUSE, BROOKVALE PLAZA, EAST PARK SHANNON, CO, CLARE, 00000,
   IRELAND
SN 0304-3835
EI 1872-7980
J9 CANCER LETT
JI Cancer Lett.
PD JUN 28
PY 2015
VL 362
IS 1
BP 97
EP 105
DI 10.1016/j.canlet.2015.03.023
PG 9
WC Oncology
WE Science Citation Index Expanded (SCI-EXPANDED)
SC Oncology
GA CH0YG
UT WOS:000353747700010
PM 25813403
DA 2022-05-02
ER

PT J
AU Sohn, W
   Paik, YH
   Cho, JY
   Ahn, JM
   Choi, GS
   Kim, JM
   Kwon, CH
   Joh, JW
   Sinn, DH
   Gwak, GY
   Choi, MS
   Lee, JH
   Koh, KC
   Paik, SW
   Yoo, BC
AF Sohn, W.
   Paik, Y. -H.
   Cho, J. Y.
   Ahn, J. Ma
   Choi, G. S.
   Kim, J. M.
   Kwon, C. H.
   Joh, J. W.
   Sinn, D. H.
   Gwak, G. -Y.
   Choi, M. S.
   Lee, J. H.
   Koh, K. C.
   Paik, S. W.
   Yoo, B. C.
TI Influence of hepatitis B virus reactivation on the recurrence of
   HBV-related hepatocellular carcinoma after curative resection in
   patients with low viral load
SO JOURNAL OF VIRAL HEPATITIS
LA English
DT Article
DE curative resection; hepatitis B; hepatocellular carcinoma; reactivation;
   recurrence
ID INTRAHEPATIC RECURRENCE; ANTIVIRAL THERAPY; RISK; LIVER; REPLICATION;
   CANCER; DNA; HEPATECTOMY; SURVIVAL
AB It is unclear whether the reactivation of hepatitis B virus (HBV) influences the prognosis of hepatocellular carcinoma (HCC) after resection in patients with chronic hepatitis B. The aim of this study was to identify the influence of HBV reactivation on the recurrence of hepatitis B-related HCC after curative resection in patients with low viral load (HBV DNA <2000 IU/mL). We retrospectively analysed a total of 130 patients who underwent curative resection for HBV-related early stage HCC (single nodule; <5 cm/two or three nodules; <3 cm) with pre-operative HBV DNA levels <2000 IU/mL with serial HBV DNA tests. The predictive factors including HBV reactivation for the recurrence of HBV-related HCC after curative resection were investigated. Fifty-three patients (41%) had HBV reactivation after resection among 130 patients. HBV reactivation was observed in 22 of 53 patients with undetectable baseline HBV DNA and in 31 of 77 patients with detectable baseline HBV DNA. Cumulative recurrence rates after resection at 1, 2 and 3 years were 17.0%, 23.3% and 31.4%, respectively. The multivariable analysis demonstrated that the risk factors for the recurrence were the presence of microvascular invasion (hazard ratio (HR) 2.62, P = 0.003), multinodularity (HR 4.61, P = 0.005), HBV reactivation after resection (HR 2.03, P = 0.032) and HBeAg positivity (HR 2.06, P = 0.044). HBV reactivation after curative resection is associated with the recurrence of HBV-related HCC in patients with low viral load.
C1 [Sohn, W.; Paik, Y. -H.; Cho, J. Y.; Ahn, J. Ma; Sinn, D. H.; Gwak, G. -Y.; Choi, M. S.; Lee, J. H.; Koh, K. C.; Paik, S. W.; Yoo, B. C.] Sungkyunkwan Univ, Sch Med, Dept Med, Samsung Med Ctr, Seoul 135710, South Korea.
   [Choi, G. S.; Kim, J. M.; Kwon, C. H.; Joh, J. W.] Sungkyunkwan Univ, Sch Med, Samsung Med Ctr, Dept Surg, Seoul 135710, South Korea.
RP Paik, YH (corresponding author), Sungkyunkwan Univ, Sch Med, Dept Internal Med, 81 Irwon Ro Gangnam Gu, Seoul 135710, South Korea.
EM yh.paik@skku.edu
RI Kim, Jong Man/AAH-5295-2020; Gwak, Geum Youn/F-4605-2014; kim,
   jm/O-5935-2014; Kwon, Choon Hyuck David/H-7263-2019; Sinn, Dong
   Hyun/L-3701-2019; Sinn, Dong Hyun/O-5941-2014
OI Kwon, Choon Hyuck David/0000-0002-1082-3321; Sinn, Dong
   Hyun/0000-0002-7126-5554
CR Andreou A, 2013, J GASTROINTEST SURG, V17, P77
   BATTS KP, 1995, AM J SURG PATHOL, V19, P1409, DOI 10.1097/00000478-199512000-00007
   Bege T, 2007, J GASTROINTEST SURG, V11, P619, DOI 10.1007/s11605-006-0023-9
   Bosch FX, 2004, GASTROENTEROLOGY, V127, pS5, DOI 10.1053/j.gastro.2004.09.011
   Bruix J, 2011, HEPATOLOGY, V53, P1020, DOI 10.1002/hep.24199
   Chan HLY, 2008, J CLIN ONCOL, V26, P177, DOI 10.1200/JCO.2007.13.2043
   Chang TT, 2010, HEPATOLOGY, V52, P886, DOI 10.1002/hep.23785
   Chen CJ, 2006, JAMA-J AM MED ASSOC, V295, P65, DOI 10.1001/jama.295.1.65
   Cho Ji-Hyun, 2009, Korean J Hepatol, V15, P140, DOI 10.3350/kjhep.2009.15.2.140
   Corrigan M, 2007, SURG LAPARO ENDO PER, V17, P256, DOI 10.1097/SLE.0b013e318059b9c3
   EDMONDSON HA, 1954, CANCER-AM CANCER SOC, V7, P462, DOI 10.1002/1097-0142(195405)7:3<462::AID-CNCR2820070308>3.0.CO;2-E
   European Assoc Study Liver, 2012, EUR J CANCER, V48, P599, DOI 10.1016/j.ejca.2011.12.021
   Hoofnagle JH, 2009, HEPATOLOGY, V49, pS156, DOI 10.1002/hep.22945
   Huang G, 2013, ANN SURG, V257, P490, DOI 10.1097/SLA.0b013e318262b218
   Huang L, 2013, J VIRAL HEPATITIS, V20, P336, DOI 10.1111/jvh.12036
   Huang L, 2012, J GASTROEN HEPATOL, V27, P158, DOI 10.1111/j.1440-1746.2011.06888.x
   Hung IFN, 2008, AM J GASTROENTEROL, V103, P1663, DOI 10.1111/j.1572-0241.2008.01872.x
   Imamura H, 2003, J HEPATOL, V38, P200, DOI 10.1016/S0168-8278(02)00360-4
   Jang JW, 2004, J HEPATOL, V41, P427, DOI 10.1016/j.jhep.2004.05.014
   Kim BK, 2008, LIVER INT, V28, P393, DOI 10.1111/j.1478-3231.2007.01625.x
   Kimura F, 2010, SURG TODAY, V40, P793, DOI 10.1007/s00595-010-4323-z
   Lao XM, 2013, LIVER INT, V33, P595, DOI 10.1111/liv.12112
   Lee JI, 2014, J GASTROEN HEPATOL, V29, P1019, DOI 10.1111/jgh.12472
   Liaw YF, 2008, HEPATOL INT, V2, P263, DOI 10.1007/s12072-008-9080-3
   Lok ASF, 2007, HEPATOLOGY, V45, P507, DOI 10.1002/hep.21513
   LOK ASF, 1991, GASTROENTEROLOGY, V100, P182, DOI 10.1016/0016-5085(91)90599-G
   Marcellin P, 2013, LANCET, V381, P468, DOI 10.1016/S0140-6736(12)61425-1
   McMahon BJ, 2009, HEPATOLOGY, V49, pS45, DOI 10.1002/hep.22898
   Papatheodoridis G, 2012, J HEPATOL, V57, P167, DOI 10.1016/j.jhep.2012.02.010
   Pons Fernando, 2005, HPB (Oxford), V7, P35, DOI 10.1080/13651820410024058
   Poon RTP, 1999, ANN SURG, V229, P216, DOI 10.1097/00000658-199902000-00009
   Poon RTP, 2000, ANN SURG, V232, P10, DOI 10.1097/00000658-200007000-00003
   Poon RTP, 2001, ANN SURG, V234, P63, DOI 10.1097/00000658-200107000-00010
   Qu LS, 2010, J GASTROINTEST SURG, V14, P1111, DOI 10.1007/s11605-010-1211-1
   Roayaie S, 2013, HEPATOLOGY, V57, P1426, DOI 10.1002/hep.25832
   Shaheen AAM, 2007, HEPATOLOGY, V46, P912, DOI 10.1002/hep.21835
   Sohn W, 2014, ANN SURG ONCOL, V21, P2429, DOI 10.1245/s10434-014-3621-x
   Sumie S, 2008, ANN SURG ONCOL, V15, P1375, DOI 10.1245/s10434-008-9846-9
   Torres HA, 2012, NAT REV CLIN ONCOL, V9, P156, DOI 10.1038/nrclinonc.2012.1
   Wu CY, 2012, JAMA-J AM MED ASSOC, V308, P1906, DOI 10.1001/2012.jama.11975
   Wu JC, 2009, J HEPATOL, V51, P890, DOI 10.1016/j.jhep.2009.07.009
   Yeo W, 2004, ANN ONCOL, V15, P1661, DOI 10.1093/annonc/mdh430
   Yeo W, 2000, J MED VIROL, V62, P299, DOI 10.1002/1096-9071(200011)62:3&lt;299::AID-JMV1&gt;3.0.CO;2-0
NR 43
TC 13
Z9 13
U1 0
U2 15
PU WILEY
PI HOBOKEN
PA 111 RIVER ST, HOBOKEN 07030-5774, NJ USA
SN 1352-0504
EI 1365-2893
J9 J VIRAL HEPATITIS
JI J. Viral Hepatitis
PD JUN
PY 2015
VL 22
IS 6
BP 539
EP 550
DI 10.1111/jvh.12356
PG 12
WC Gastroenterology & Hepatology; Infectious Diseases; Virology
WE Science Citation Index Expanded (SCI-EXPANDED)
SC Gastroenterology & Hepatology; Infectious Diseases; Virology
GA CJ7IR
UT WOS:000355668900004
PM 25377516
DA 2022-05-02
ER

PT J
AU Yang, YM
   Lee, WH
   Lee, CG
   An, J
   Kim, ES
   Kim, SH
   Lee, SK
   Lee, CH
   Dhanasekaran, DN
   Moon, A
   Hwang, S
   Lee, SJ
   Park, JW
   Kim, KM
   Kim, SG
AF Yang, Y. M.
   Lee, W. H.
   Lee, C. G.
   An, J.
   Kim, E-S
   Kim, S. H.
   Lee, S-K
   Lee, C. H.
   Dhanasekaran, D. N.
   Moon, A.
   Hwang, S.
   Lee, S. J.
   Park, J-W
   Kim, K. M.
   Kim, S. G.
TI G alpha(12) gep oncogene deregulation of p53-responsive microRNAs
   promotes epithelial-mesenchymal transition of hepatocellular carcinoma
SO ONCOGENE
LA English
DT Article
ID HETEROTRIMERIC G-PROTEINS; SPHINGOSINE 1-PHOSPHATE; P53-INDUCIBLE
   MICRORNAS; TARGETING ZEB1; MIR-200 FAMILY; TUMOR-GROWTH; G12 FAMILY;
   P53; INVASION; EXPRESSION
AB Hepatocellular carcinoma (HCC) has a poor prognosis owing to aggressive phenotype. G alpha(12) gep oncogene product couples to G-protein-coupled receptors, whose ligand levels are frequently increased in tumor microenvironments. Here, we report G alpha(12) overexpression in human HCC and the resultant induction of zinc-finger E-box-binding homeobox 1 (ZEB1) as mediated by microRNA deregulation. G alpha(12) expression was higher in HCC than surrounding non-tumorous tissue. Transfection of Huh7 cell with an activated mutant of G alpha(12) (G alpha(12)QL) deregulated microRNA (miRNA or miR)-200b/a/429, -194-2/192 and -194-1/215 clusters in the miRNome. cDNA microarray analyses disclosed the targets affected by G alpha(12) gene knockout. An integrative network of miRNAs and mRNA changes enabled us to predict ZEB1 as a key molecule governed by G alpha(12). Decreases of miR-200a/b, -192 and -215 by G alpha(12) caused ZEB1 induction. The ability of G alpha(12) to decrease p53 levels, as a result of activating protein-1 (AP-1)/c-Jun-mediated mouse double minute 2 homolog induction, contributed to transcriptional deregulation of the miRNAs. G alpha(12)QL induced ZEB1 and other epithelial-mesenchymal transition markers with fibroblastoid phenotype change. Consistently, transfection with miR-200b, -192 or -215 mimic prevented the ability of G alpha(12)QL to increase tumor cell migration/invasion. In xenograft studies, sustained knockdown of G alpha(12) decreased the overall growth rate and average volume of tumors derived from SK-Hep1 cell (mesenchymal-typed). In HCC patients, miR-192, -215 and/or -200a were deregulated with microvascular invasion or growth advantage. In the HCC samples with higher G alpha(12) level, a correlation existed in the comparison of relative changes of G alpha(12) and ZEB1. In conclusion, G alpha(12) overexpressed in HCC causes ZEB1 induction by deregulating p53-responsive miRNAs, which may facilitate epithelial-mesenchymal transition and growth of liver tumor. These findings highlight the significance of G alpha(12) upregulation in liver tumor progression, implicating G alpha(12) as an attractive therapeutic target.
C1 [Yang, Y. M.; Lee, W. H.; Lee, C. G.; Kim, S. G.] Seoul Natl Univ, Coll Pharm, Seoul 151742, South Korea.
   [Yang, Y. M.; Lee, W. H.; Lee, C. G.; Kim, S. G.] Seoul Natl Univ, Pharmaceut Sci Res Inst, Seoul 151742, South Korea.
   [An, J.; Kim, K. M.] Univ Ulsan, Coll Med, Asan Med Ctr, Asan Liver Ctr,Dept Internal Med, Seoul, South Korea.
   [Kim, E-S; Moon, A.] Duksung Womens Univ, Coll Pharm, Seoul, South Korea.
   [Kim, S. H.; Lee, C. H.; Hwang, S.] Hanyang Univ, Coll Med, Seoul 133791, South Korea.
   [Lee, S-K; Park, J-W] Natl Canc Ctr, Ctr Liver Canc, Goyang, South Korea.
   [Dhanasekaran, D. N.] Univ Oklahoma, Hlth Sci Ctr, OU Inst Canc, Dept Cell Biol, Oklahoma City, OK USA.
   [Lee, S. J.] Gachon Univ, Coll Pharm, Inchon, South Korea.
RP Kim, SG (corresponding author), Seoul Natl Univ, Coll Pharm, 1 Gwanak Ro, Seoul 151742, South Korea.
EM sgk@snu.ac.kr
OI Lee, Seung Jin/0000-0003-0625-7774; An, Jihyun/0000-0002-0110-0965
FU National Research Foundation of Korea (NRF) grant - Korea government
   (MSIP) [2007-0056817]; World Class University project
   [R322012000100980]; National Cancer Center [1110050]
FX This work was supported by the National Research Foundation of Korea
   (NRF) grant funded by the Korea government (MSIP) (No. 2007-0056817) and
   in part by the World Class University project (R322012000100980) and
   National Cancer Center (No. 1110050). We thank Prof Dr Soon-Sun Hong and
   Hee-Seung Lee for their indispensable support.
CR Bartel DP, 2004, CELL, V116, P281, DOI 10.1016/S0092-8674(04)00045-5
   Braun CJ, 2008, CANCER RES, V68, P10094, DOI 10.1158/0008-5472.CAN-08-1569
   BRESSAC B, 1990, P NATL ACAD SCI USA, V87, P1973, DOI 10.1073/pnas.87.5.1973
   Burk U, 2008, EMBO REP, V9, P582, DOI 10.1038/embor.2008.74
   Calin GA, 2004, P NATL ACAD SCI USA, V101, P2999, DOI 10.1073/pnas.0307323101
   Chen XL, 2011, J HEPATOL, V55, P838, DOI 10.1016/j.jhep.2010.12.043
   Dharel N, 2008, HEPATOLOGY, V47, P1136, DOI 10.1002/hep.22176
   Di Como CJ, 1998, ONCOGENE, V16, P2527
   Esau C, 2006, CELL METAB, V3, P87, DOI 10.1016/j.cmet.2006.01.005
   Feng B, 2012, BIOMED PHARMACOTHER, V66, P397, DOI 10.1016/j.biopha.2012.06.002
   Fornari F, 2009, CANCER RES, V69, P5761, DOI 10.1158/0008-5472.CAN-08-4797
   Georges SA, 2008, CANCER RES, V68, P10105, DOI 10.1158/0008-5472.CAN-08-1846
   Gregory PA, 2008, NAT CELL BIOL, V10, P593, DOI 10.1038/ncb1722
   Gregory PA, 2011, MOL BIOL CELL, V22, P1686, DOI 10.1091/mbc.E11-02-0103
   Grzelinski M, 2010, CLIN CANCER RES, V16, P1402, DOI 10.1158/1078-0432.CCR-09-1873
   Gu JL, 2002, P NATL ACAD SCI USA, V99, P9352, DOI 10.1073/pnas.102291599
   Hsieh JL, 2003, CLIN CANCER RES, V9, P338
   Kang KW, 2003, J BIOL CHEM, V278, P17368, DOI 10.1074/jbc.M300471200
   Kelly P, 2007, BIOCHEMISTRY-US, V46, P6677, DOI 10.1021/bi700235f
   Kelly P, 2006, J BIOL CHEM, V281, P26483, DOI 10.1074/jbc.M604376200
   Kelly P, 2006, P NATL ACAD SCI USA, V103, P8173, DOI 10.1073/pnas.0510254103
   Ki SH, 2007, J BIOL CHEM, V282, P1938, DOI 10.1074/jbc.M606080200
   Kim ES, 2011, J CELL SCI, V124, P2220, DOI 10.1242/jcs.076794
   Kim MS, 2007, MOL CANCER RES, V5, P473, DOI 10.1158/1541-7786.MCR-06-0395
   Kim T, 2011, J EXP MED, V208, P875, DOI 10.1084/jem.20110235
   Lee JM, 2012, INT J CANCER, V130, P716, DOI 10.1002/ijc.26075
   Lee SJ, 2009, ONCOGENE, V28, P1230, DOI 10.1038/onc.2008.488
   Lin F, 2009, J CELL BIOL, V184, P909, DOI 10.1083/jcb.200805148
   Liu SC, 2009, CANCER RES, V69, P6122, DOI 10.1158/0008-5472.CAN-08-3435
   Liu YN, 2013, ONCOGENE, V32, P296, DOI 10.1038/onc.2012.58
   Mazzocca A, 2011, HEPATOLOGY, V54, P920, DOI 10.1002/hep.24485
   O'Hayre M, 2013, NAT REV CANCER, V13, P412, DOI 10.1038/nrc3521
   Peinado H, 2007, NAT REV CANCER, V7, P415, DOI 10.1038/nrc2131
   Pichiorri F, 2010, CANCER CELL, V18, P367, DOI 10.1016/j.ccr.2010.09.005
   Poon RTP, 2000, ANN SURG, V232, P10, DOI 10.1097/00000658-200007000-00003
   Riobo NA, 2005, TRENDS PHARMACOL SCI, V26, P146, DOI 10.1016/j.tips.2005.01.007
   Sanchez-Tillo E, 2014, CELL DEATH DIFFER, V21, P247, DOI 10.1038/cdd.2013.123
   Shin KJ, 2006, P NATL ACAD SCI USA, V103, P13759, DOI 10.1073/pnas.0606179103
   Sumie S, 2008, ANN SURG ONCOL, V15, P1375, DOI 10.1245/s10434-008-9846-9
   Wang B, 2010, DIABETES, V59, P1794, DOI 10.2337/db09-1736
   Wang ZF, 2010, PROTEIN CELL, V1, P1063, DOI 10.1007/s13238-010-0140-9
   Xu J, 2009, CELL RES, V19, P156, DOI 10.1038/cr.2009.5
   XU NZ, 1993, P NATL ACAD SCI USA, V90, P6741, DOI 10.1073/pnas.90.14.6741
   Yang YM, 2012, HEPATOLOGY, V56, P2209, DOI 10.1002/hep.25912
   Yang YM, 2010, CARCINOGENESIS, V31, P1230, DOI 10.1093/carcin/bgq097
   Zhou YM, 2012, ANN SURG ONCOL, V19, P1700, DOI 10.1245/s10434-011-1772-6
NR 46
TC 33
Z9 33
U1 0
U2 10
PU NATURE PUBLISHING GROUP
PI LONDON
PA MACMILLAN BUILDING, 4 CRINAN ST, LONDON N1 9XW, ENGLAND
SN 0950-9232
EI 1476-5594
J9 ONCOGENE
JI Oncogene
PD MAY 28
PY 2015
VL 34
IS 22
BP 2910
EP 2921
DI 10.1038/onc.2014.218
PG 12
WC Biochemistry & Molecular Biology; Oncology; Cell Biology; Genetics &
   Heredity
WE Science Citation Index Expanded (SCI-EXPANDED)
SC Biochemistry & Molecular Biology; Oncology; Cell Biology; Genetics &
   Heredity
GA CJ2OM
UT WOS:000355324300010
PM 25065598
OA Bronze
DA 2022-05-02
ER

PT J
AU Fatourou, E
   Koskinas, J
   Karandrea, D
   Palaiologou, M
   Syminelaki, T
   Karanikolas, M
   Felekouras, E
   Antoniou, E
   Manesis, EK
   Delladetsima, J
   Tiniakos, D
AF Fatourou, Evangelia
   Koskinas, John
   Karandrea, Despina
   Palaiologou, Marina
   Syminelaki, Thalia
   Karanikolas, Menelaos
   Felekouras, Evangelos
   Antoniou, Efstathios
   Manesis, Emanuel K.
   Delladetsima, Johanna
   Tiniakos, Dina
TI Keratin 19 protein expression is an independent predictor of survival in
   human hepatocellular carcinoma
SO EUROPEAN JOURNAL OF GASTROENTEROLOGY & HEPATOLOGY
LA English
DT Article
DE CD117; c-KIT; epithelial cell adhesion molecule; hepatic progenitor
   cells; hepatocellular carcinoma; keratin 19; overall survival;
   recurrence-free survival
ID HEPATIC PROGENITOR-CELL; LIVER STEM-CELLS; POOR-PROGNOSIS; C-KIT;
   CYTOKERATIN-19 EXPRESSION; DYSPLASTIC NODULES; MARKER EXPRESSION; EARLY
   RECURRENCE; TUMOR-CELLS; EPCAM
AB AimWe aimed to assess the clinicopathological relevance and prognostic significance of expression of the hepatic progenitor cell markers keratin 19 (K19), epithelial cell adhesion molecule (EpCAM) and CD117 (c-KIT) in a White series of hepatocellular carcinoma (HCC).MethodsWe evaluated the immunohistochemical expression of K19, EpCAM and CD117 in 89 surgical specimens of HCC from Greek patients (mean age 66.711.3 years, male 75.2%) followed up for 39.625.3 months.ResultsK19, EpCAM and CD117 expression was detected in tumour cells of 10.11, 15.38 and 3.7% HCCs, respectively. Female sex was correlated with EpCAM immunohistochemical expression (P=0.035), whereas no other significant relationship with clinicopathological parameters was observed. K19 positivity tended to be correlated with microvascular invasion (P=0.054). In univariate analysis, K19 positivity and microvascular invasion were found to be associated with decreased recurrence-free survival (P<0.001 and P=0.004, respectively) and overall survival (P=0.002 and P=0.029, respectively). EpCAM and CD117 positivity was not correlated with patient survival. In multivariate analysis, K19 positivity emerged as an independent predictor of recurrence-free survival (odds ratio=7.84, 95% confidence interval=2.658-22.912, P<0.001) and overall survival (odds ratio=3.845, 95% confidence interval=1.401-10.549, P=0.009).ConclusionOur study confirms the prognostic significance of K19 expression in Caucasian patients with HCCs, providing further evidence that it may be used to stratify HCC according to tumour aggressiveness.
C1 [Fatourou, Evangelia; Palaiologou, Marina; Syminelaki, Thalia; Tiniakos, Dina] Natl & Kapodistrian Univ Athens, Aretaie Hosp, Lab Histol Embryol, Athens 11528, Greece.
   [Koskinas, John; Manesis, Emanuel K.] Natl & Kapodistrian Univ Athens, Aretaie Hosp, Dept Internal Med 2, Athens 11528, Greece.
   [Felekouras, Evangelos] Natl & Kapodistrian Univ Athens, Aretaie Hosp, Dept Surg 1, Athens 11528, Greece.
   [Antoniou, Efstathios] Natl & Kapodistrian Univ Athens, Aretaie Hosp, Dept Surg 2, Athens 11528, Greece.
   [Delladetsima, Johanna] Natl & Kapodistrian Univ Athens, Aretaie Hosp, Dept Pathol 1, Athens 11528, Greece.
   [Karandrea, Despina] Natl & Kapodistrian Univ Athens, Aretaie Hosp, Dept Pathol, Athens 11528, Greece.
   [Fatourou, Evangelia] Chelsea & Westminster Hosp, Dept Gastroenterol, London, England.
   [Tiniakos, Dina] Newcastle Univ, Fac Med Sci, Inst Cellular Med, Newcastle Upon Tyne NE2 4HH, Tyne & Wear, England.
   [Karanikolas, Menelaos] Washington Univ, Sch Med, Dept Anesthesiol, St Louis, MO 63110 USA.
RP Tiniakos, D (corresponding author), Newcastle Univ, Fac Med Sci, Inst Cellular Med, William Leech Bldg,4th Floor,Room M4-143, Newcastle Upon Tyne NE2 4HH, Tyne & Wear, England.
EM dina.tiniakos@newcastle.ac.uk
RI Karanikolas, Menelaos/O-5928-2017; Tiniakos, Dina G/AAA-5708-2020
OI Karanikolas, Menelaos/0000-0001-8541-7988
FU National and Kapodistrian University of Athens, Greece [70/4/9680,
   70/4/6549]
FX This study was supported by 'Kapodistrias' Research Programs, 70/4/6549
   (D.T.) and 70/4/9680 (J.D.), Special Accounts Research Fund (ELKE),
   National and Kapodistrian University of Athens, Greece.
CR Aishima S, 2007, AM J SURG PATHOL, V31, P783, DOI 10.1097/01.pas.0000213421.53750.0a
   Andersen JB, 2010, HEPATOLOGY, V51, P1401, DOI 10.1002/hep.23488
   Bae JS, 2012, ONCOL LETT, V4, P213, DOI 10.3892/ol.2012.731
   Becker G, 2007, CLIN ONCOL-UK, V19, P204, DOI 10.1016/j.clon.2006.12.009
   Blachier M, 2013, J HEPATOL, V58, P593, DOI 10.1016/j.jhep.2012.12.005
   Chung CY, 2005, CANCER LETT, V217, P231, DOI 10.1016/j.canlet.2004.06.045
   Durnez A, 2006, HISTOPATHOLOGY, V49, P138, DOI 10.1111/j.1365-2559.2006.02468.x
   EDMONDSON HA, 1954, CANCER-AM CANCER SOC, V7, P462, DOI 10.1002/1097-0142(195405)7:3<462::AID-CNCR2820070308>3.0.CO;2-E
   European Assoc Study Liver, 2012, EUR J CANCER, V48, P599, DOI 10.1016/j.ejca.2011.12.021
   Govaere O, 2014, GUT, V63, P674, DOI 10.1136/gutjnl-2012-304351
   Ji JF, 2009, HEPATOLOGY, V50, P472, DOI 10.1002/hep.22989
   Kim H, 2013, J HEPATOL, V59, P746, DOI 10.1016/j.jhep.2013.05.011
   Kim H, 2011, HEPATOLOGY, V54, P1707, DOI 10.1002/hep.24559
   Kojiro M, 2009, HEPATOLOGY, V49, P658, DOI 10.1002/hep.22709
   Komuta M, 2008, HEPATOLOGY, V47, P1544, DOI 10.1002/hep.22238
   Lee JS, 2006, NAT MED, V12, P410, DOI 10.1038/nm1377
   Lee JS, 2004, GASTROENTEROLOGY, V127, pS51, DOI 10.1053/j.gastro.2004.09.015
   Lennerz JKM, 2011, AM J PATHOL, V179, P1015, DOI 10.1016/j.ajpath.2011.04.040
   Libbrecht L, 2006, WORLD J GASTROENTERO, V12, P6261, DOI 10.3748/wjg.v12.i39.6261
   Libbrecht L, 2006, AM J SURG PATHOL, V30, P1405, DOI 10.1097/01.pas.0000213323.97294.9a
   Lu XY, 2011, ANN SURG ONCOL, V18, P2210, DOI 10.1245/s10434-011-1585-7
   Maeda T, 1996, MODERN PATHOL, V9, P901
   Mansuroglu T, 2009, EUR J GASTROEN HEPAT, V21, P1206, DOI 10.1097/MEG.0b013e328317f4ef
   Mishra L, 2009, HEPATOLOGY, V49, P318, DOI 10.1002/hep.22704
   Okamura D, 2008, MODERN PATHOL, V21, P847, DOI 10.1038/modpathol.2008.59
   Park HS, 2011, J KOREAN MED SCI, V26, P1023, DOI 10.3346/jkms.2011.26.8.1023
   Roskams T, 2006, ONCOGENE, V25, P3818, DOI 10.1038/sj.onc.1209558
   Schmelzer E, 2007, J EXP MED, V204, P1973, DOI 10.1084/jem.20061603
   Schulze K, 2013, INT J CANCER, V133, P2165, DOI 10.1002/ijc.28230
   Sergeant G, 2011, BMC CANCER, V11, DOI 10.1186/1471-2407-11-47
   Shan YF, 2011, MED ONCOL, V28, P1012, DOI 10.1007/s12032-010-9600-6
   Shibuya M, 2011, J HEPATO-BIL-PAN SCI, V18, P537, DOI 10.1007/s00534-010-0365-2
   Sun YF, 2013, HEPATOLOGY, V57, P1458, DOI 10.1002/hep.26151
   Theise N, 2010, WHO CLASSIFICATION T, P225
   Tsuchiya K, 2011, ONCOLOGY-BASEL, V80, P278, DOI 10.1159/000328448
   Uenishi T, 2003, CANCER SCI, V94, P851, DOI 10.1111/j.1349-7006.2003.tb01366.x
   UICC TNM, 2010, CLASS MAL TUM
   van Malenstein H, 2012, HEPATOL RES, V42, P990, DOI 10.1111/j.1872-034X.2012.01010.x
   van Sprundel Renee G H M, 2010, Comp Hepatol, V9, P4, DOI 10.1186/1476-5926-9-4
   Xiang ZL, 2011, MOL BIOL REP, V38, P3531, DOI 10.1007/s11033-010-0463-x
   Yamamoto T, 2005, DIGEST SURG, V22, P364, DOI 10.1159/000090515
   Yamashita T, 2008, CANCER RES, V68, P1451, DOI 10.1158/0008-5472.CAN-07-6013
   Yamashita T, 2007, CANCER RES, V67, P10831, DOI 10.1158/0008-5472.CAN-07-0908
   Yamashita T, 2013, HEPATOLOGY, V57, P1484, DOI 10.1002/hep.26168
   Yamashita T, 2009, GASTROENTEROLOGY, V136, P1012, DOI 10.1053/j.gastro.2008.12.004
   Yang XR, 2008, CLIN CANCER RES, V14, P3850, DOI 10.1158/1078-0432.CCR-07-4338
   Yang XR, 2010, GUT, V59, P953, DOI 10.1136/gut.2008.176271
   Yoneda N, 2011, LAB INVEST, V91, P262, DOI 10.1038/labinvest.2010.161
   Yong KJ, 2013, NEW ENGL J MED, V368, P2266, DOI 10.1056/NEJMoa1300297
   Yoon SM, 2011, HEPATOLOGY, V53, P964, DOI 10.1002/hep.24122
   Zen C, 2011, LIVER TRANSPLANT, V17, P943, DOI 10.1002/lt.22314
   Zeng Z, 2012, BMC CANCER, V12, DOI 10.1186/1471-2407-12-584
   Zhou YM, 2010, HEPATOB PANCREAT DIS, V9, P33
   Zhuang PY, 2008, CANCER-AM CANCER SOC, V112, P2740, DOI 10.1002/cncr.23488
NR 54
TC 13
Z9 16
U1 0
U2 8
PU LIPPINCOTT WILLIAMS & WILKINS
PI PHILADELPHIA
PA TWO COMMERCE SQ, 2001 MARKET ST, PHILADELPHIA, PA 19103 USA
SN 0954-691X
EI 1473-5687
J9 EUR J GASTROEN HEPAT
JI Eur. J. Gastroenterol. Hepatol.
PD SEP
PY 2015
VL 27
IS 9
BP 1094
EP 1102
DI 10.1097/MEG.0000000000000398
PG 9
WC Gastroenterology & Hepatology
WE Science Citation Index Expanded (SCI-EXPANDED)
SC Gastroenterology & Hepatology
GA CP4OI
UT WOS:000359861300017
PM 26011233
OA Green Submitted
DA 2022-05-02
ER

PT J
AU Feng, Y
   Qin, XC
   Luo, Y
   Li, YZ
   Zhou, X
AF Feng, Yan
   Qin, Xia-Chuan
   Luo, Yan
   Li, Yong-Zhong
   Zhou, Xiang
TI EFFICACY OF CONTRAST-ENHANCED ULTRASOUND WASHOUT RATE IN PREDICTING
   HEPATOCELLULAR CARCINOMA DIFFERENTIATION
SO ULTRASOUND IN MEDICINE AND BIOLOGY
LA English
DT Article
DE Contrast-enhanced ultrasound imaging; Washout rate; Hepatocellular
   carcinoma; Differentiation; Prognosis
ID FOCAL LIVER-LESIONS; MICROVASCULAR INVASION; TUMOR SIZE;
   CELLULAR-DIFFERENTIATION; PREOPERATIVE PREDICTORS; VASCULAR INVASION;
   HISTOLOGIC GRADE; TERM SURVIVAL; TRANSPLANTATION; CT
AB The aim of this retrospective study was to evaluate the efficacy of contrast-enhanced ultrasound (CEUS) washout rate in predicting hepatocellular carcinoma (HCC) differentiation. Two hundred seventy-one patients underwent liver resection for HCC between April 2008 and December 2012 after being examined by CEUS using the contrast agent SonoVue with a low mechanical index (<0.1) in a routine procedure. Contrast agent washout rates obtained from video images were divided into four categories from slow to fast: WR1 = no washout in all phases (slowest); WR2 = washout after 120 s from contrast injection (late-phase washout); WR3 = washout between 41 and 120 s from contrast injection (portal venous washout); WR4 = washout before 40 s from contrast injection (fastest washout rate). HCC nodules were graded as well, moderately and poorly differentiated. Spearman rank correlation and chi(2)-tests were used to assess group relationships and differences. Receiver operating characteristic curve analysis was used to determine the diagnostic predictive value of CEUS. Among the 271 patients, 18 (6.6%) had well differentiated, 150 (55.4%) had moderately differentiated and 103 (38.0%) had poorly differentiated HCC. Statistical tests indicated that washout rate was significantly correlated with tumor differentiation (p < 0.05), and the poorly differentiated HCCs had earlier washout. At the cutoff point of WR4, CEUS based on washout rate performed poorly in distinguishing poorly differentiated from moderately and well-differentiated HCCs, with a sensitivity, specificity and accuracy (area under the curve) of 24%, 97% and 0.68, respectively. However, at the cutoff point of WR2, the sensitivity, specificity and accuracy of CEUS in differentiating well-differentiated HCC from other HCCs were significantly better: 98%, 78% and 0.96, respectively. Thus, CEUS washout rate may have a role in identifying patients with well-differentiated HCC. (E-mail: Zhou.xiang@yeah.net) Crown Copyright (C) 2015 Published by Elsevier Inc. on behalf of World Federation for Ultrasound in Medicine & Biology.
C1 [Feng, Yan; Luo, Yan; Li, Yong-Zhong; Zhou, Xiang] Sichuan Univ, West China Hosp, Dept Ultrasound, Chengdu 610064, Sichuan Provinc, Peoples R China.
   [Feng, Yan; Zhou, Xiang] Sichuan Univ, West China Hosp, Med Imaging Pharmaceut Lab, Chengdu 610064, Sichuan Provinc, Peoples R China.
   [Qin, Xia-Chuan] Nanchong Cent Hosp, Dept Ultrasound, Nanchong, Sichuan Provinc, Peoples R China.
RP Zhou, X (corresponding author), Sichuan Univ, West China Hosp, Dept Ultrasound, Guoxue Xiang 37, Chengdu 610064, Sichuan, Peoples R China.
EM Zhou.xiang@yeah.net
FU National Natural Science Foundation of China (NSFC)National Natural
   Science Foundation of China (NSFC) [31170957]; Sichuan Youth Science and
   Technology Foundation (SYSTF) [2012 JQ0015]
FX This study was supported by the National Natural Science Foundation of
   China (NSFC Grant 31170957) and Sichuan Youth Science and Technology
   Foundation (SYSTF Grant 2012 JQ0015).
CR Bhayana D, 2010, AM J ROENTGENOL, V194, P977, DOI 10.2214/AJR.09.3375
   Chandarana H, 2011, AM J ROENTGENOL, V196, P1083, DOI 10.2214/AJR.10.4720
   Choi KK, 2011, J GASTROEN HEPATOL, V26, P1646, DOI 10.1111/j.1440-1746.2011.06780.x
   Chou CT, 2012, BRIT J RADIOL, V85, P778, DOI 10.1259/bjr/65897774
   Cillo U, 2004, ANN SURG, V239, P150, DOI 10.1097/01.sla.0000109146.72827.76
   Claudon M, 2013, ULTRASCHALL MED, V34, P11, DOI 10.1055/s-0032-1325499
   EDMONDSON HA, 1954, CANCER-AM CANCER SOC, V7, P462, DOI 10.1002/1097-0142(195405)7:3<462::AID-CNCR2820070308>3.0.CO;2-E
   Esnaola NF, 2002, J GASTROINTEST SURG, V6, P224, DOI 10.1016/S1091-255X(01)00015-4
   Fidelman N, 2012, LIVER TRANSPLANT, V18, P1131, DOI 10.1002/lt.23536
   Hayashi M, 2002, RADIOLOGY, V225, P143, DOI 10.1148/radiol.2251011298
   Hosaka T, 2009, LIVER INT, V29, P736, DOI 10.1111/j.1478-3231.2008.01901.x
   Iavarone M, 2010, HEPATOLOGY, V52, P1723, DOI 10.1002/hep.23903
   Jang HJ, 2007, J ULTRAS MED, V26, P788
   Jang HJ, 2007, RADIOLOGY, V244, P898, DOI 10.1148/radiol.2443061520
   Jang Hyun-Jung, 2006, Ultrasound Q, V22, P19
   Jonas S, 2001, HEPATOLOGY, V33, P1080, DOI 10.1053/jhep.2001.23561
   KENMOCHI K, 1987, LIVER, V7, P18
   Kim KA, 2012, J MAGN RESON IMAGING, V35, P629, DOI 10.1002/jmri.22876
   Kitao A, 2009, RADIOLOGY, V252, P605, DOI 10.1148/radiol.2522081414
   Li J, 2012, ONCOLOGIST, V17, P963, DOI 10.1634/theoncologist.2011-0447
   Liu GJ, 2007, BRIT J RADIOL, V80, P321, DOI 10.1259/bjr/54805002
   Loria F, 2012, UPDATES SURG-ITALY, V64, P247, DOI 10.1007/s13304-012-0179-7
   Ma WJ, 2013, WORLD J SURG ONCOL, V11, DOI 10.1186/1477-7819-11-212
   Marelli L, 2008, ANN SURG ONCOL, V15, P3503, DOI 10.1245/s10434-008-0128-3
   Matsuia O, 2004, INTERVIROLOGY, V47, P271, DOI 10.1159/000078478
   Nakashima Y, 1999, LIVER, V19, P12, DOI 10.1111/j.1478-3231.1999.tb00003.x
   Nicolau C, 2006, AM J ROENTGENOL, V186, P158, DOI 10.2214/AJR.04.1009
   Nicolau C, 2004, EUR RADIOL, V14, P1092, DOI 10.1007/s00330-004-2298-0
   Pawlik TM, 2007, ANN SURG, V245, P435, DOI 10.1097/01.sla.0000250420.73854.ad
   Pawlik TM, 2005, LIVER TRANSPLANT, V11, P1086, DOI 10.1002/lt.20472
   Ren N, 2006, J CANCER RES CLIN, V132, P399, DOI 10.1007/s00432-005-0049-5
   Rodriguez-Peralvarez M, 2013, ANN SURG ONCOL, V20, P325, DOI 10.1245/s10434-012-2513-1
   Suh YJ, 2012, LIVER TRANSPLANT, V18, P1171, DOI 10.1002/lt.23502
   Sumie S, 2008, ANN SURG ONCOL, V15, P1375, DOI 10.1245/s10434-008-9846-9
   Takahashi M, 2011, AM J ROENTGENOL, V196, pW123, DOI 10.2214/AJR.10.4242
   Vilana R, 2010, HEPATOLOGY, V51, P2020, DOI 10.1002/hep.23600
   Wayne JD, 2002, ANN SURG, V235, P722, DOI 10.1097/00000658-200205000-00015
   Wilson SR, 2007, J ULTRAS MED, V26, P775, DOI 10.7863/jum.2007.26.6.775
   Wilson SR, 2010, RADIOLOGY, V257, P24, DOI 10.1148/radiol.10091210
   Witjes CDM, 2012, J MAGN RESON IMAGING, V36, P641, DOI 10.1002/jmri.23681
   Xu HX, 2009, WORLD J RADIOL, V1, P15, DOI 10.4329/wjr.v1.i1.15
   Xu PJ, 2014, J GASTROEN HEPATOL, V29, P330, DOI 10.1111/jgh.12358
   Zavaglia C, 2005, AM J GASTROENTEROL, V100, P2708, DOI 10.1111/j.1572-0241.2005.00289.x
   Zhang XY, 2014, WORLD J GASTROENTERO, V20, P12628, DOI 10.3748/wjg.v20.i35.12628
   Zhao WC, 2012, WORLD J GASTROENTERO, V18, P3272, DOI 10.3748/wjg.v18.i25.3272
   Zhou X, 2011, RADIOLOGY, V260, P274, DOI 10.1148/radiol.11101454
   Zhou XA, 2010, RADIOLOGY, V256, P648, DOI 10.1148/radiol.10090715
NR 47
TC 22
Z9 24
U1 0
U2 13
PU ELSEVIER SCIENCE INC
PI NEW YORK
PA 360 PARK AVE SOUTH, NEW YORK, NY 10010-1710 USA
SN 0301-5629
EI 1879-291X
J9 ULTRASOUND MED BIOL
JI Ultrasound Med. Biol.
PD JUN
PY 2015
VL 41
IS 6
BP 1553
EP 1560
DI 10.1016/j.ultrasmedbio.2015.01.026
PG 8
WC Acoustics; Radiology, Nuclear Medicine & Medical Imaging
WE Science Citation Index Expanded (SCI-EXPANDED)
SC Acoustics; Radiology, Nuclear Medicine & Medical Imaging
GA CH1TQ
UT WOS:000353804800007
PM 25747937
DA 2022-05-02
ER

PT J
AU Huang, GQ
   Zhu, GQ
   Huang, S
   You, J
   Shi, KQ
   Hu, B
   Ruan, LY
   Zhou, MT
   Braddock, M
   Zheng, MH
AF Huang, Gui-Qian
   Zhu, Gui-Qi
   Huang, Sha
   You, Jie
   Shi, Ke-Qing
   Hu, Bin
   Ruan, Lu-Yi
   Zhou, Meng-Tao
   Braddock, Martin
   Zheng, Ming-Hua
TI Combined AFP-CRUT with microvascular invasion accurately predicts
   mortality risk in patients with hepatocellular carcinoma following
   curative liver resection
SO EXPERT REVIEW OF GASTROENTEROLOGY & HEPATOLOGY
LA English
DT Article
DE -fetoprotein; curative liver resection; dynamic parameter;
   hepatocellular carcinoma; microvascular invasion; overall survival
ID ALPHA-FETOPROTEIN; RECURRENCE; SURVIVAL; PROGNOSIS
AB Aims: To establish and validate an equation of -fetoprotein (AFP) change rate over unit time (AFP-CRUT) as a potential predictor of survival after resection in patients with hepatocellular carcinoma (HCC). Methods: The AFP-CRUT was constructed based on dynamic variation in AFP over time and then categorized into quintiles. The area under the receiver operating characteristic (ROC) curve showed the performance for survival prediction. Results: As independent risk factors associated with mortality, microvascular invasion (MVI) (p = 0.003) and AFP-CRUT quintiles (p = 0.048) were combined to enhance the predictive effect. The highest 5-year overall survival rate following curative liver resection (93%) was observed in patients with MVI absent and AFP-CRUT in quintile 1 (49.64 to 209.61). In contrast, the lowest 5-year overall survival (7%) was obtained in quintile 5 (-469.29 to 6.45) with MVI present. In validation cohorts at both 12 and 24 months, AFP-CRUT performed well as a potential prognostic biomarker. Conclusions: Combining AFP-CRUT quintiles with MVI may predict significantly improved outcomes and enhance the predictive power for patient responses to therapeutic intervention.
C1 [Huang, Gui-Qian; Zhu, Gui-Qi; Huang, Sha; Shi, Ke-Qing; Hu, Bin; Ruan, Lu-Yi; Zheng, Ming-Hua] Wenzhou Med Univ, Affiliated Hosp 1, Dept Infect & Liver Dis, Liver Res Ctr, Wenzhou 325000, Peoples R China.
   [Huang, Gui-Qian] Wenzhou Med Univ, Renji Sch, Wenzhou 325000, Peoples R China.
   [Zhu, Gui-Qi; Huang, Sha; Hu, Bin; Ruan, Lu-Yi] Wenzhou Med Univ, Sch Clin Med Sci 1, Wenzhou 325000, Peoples R China.
   [You, Jie] Wenzhou Med Univ, Affiliated Hosp 1, Dept Surg Oncol, Wenzhou 325000, Peoples R China.
   [Shi, Ke-Qing; Zheng, Ming-Hua] Wenzhou Med Univ, Inst Hepatol, Wenzhou 325000, Peoples R China.
   [Zhou, Meng-Tao] Wenzhou Med Univ, Affiliated Hosp 1, Dept Hepatobiliary Surg, Wenzhou 325000, Peoples R China.
   [Braddock, Martin] AstraZeneca R&D, Global Med Dev, Loughborough, Leics, England.
RP Zheng, MH (corresponding author), Wenzhou Med Univ, Affiliated Hosp 1, Dept Infect & Liver Dis, Liver Res Ctr, Wenzhou 325000, Peoples R China.
EM zhengmh@wmu.edu.cn
RI Zheng, Ming-Hua/H-5584-2019; Shi, KeQing/A-3411-2009; Zhu,
   Gui-Qi/H-9265-2017
OI Zheng, Ming-Hua/0000-0003-4984-2631; Shi, KeQing/0000-0002-5070-3834;
   Zhu, Gui-Qi/0000-0001-5089-6923
FU Scientific Research Foundation of Wenzhou, Zhejiang Province, China
   [H20090014, Y20090269]; Health Bureau of Zhejiang Province [2010KYB070];
   Research Foundation of Education Bureau of Zhejiang Province
   [Y201009942]; Fresh Talent Program for Science and Technology Wenzhou
   Medical University [wyx201401011, wyx201401087, wyx201401009,
   wyx201401085]; Research Funds for Tian Qing Liver Diseases
   [TQGB20120057]; Project of New Century 551 Talent Nurturing in Wenzhou
FX The authors were supported by grants from the Scientific Research
   Foundation of Wenzhou, Zhejiang Province, China (grant numbers:
   H20090014, Y20090269), Health Bureau of Zhejiang Province (grant number:
   2010KYB070), Research Foundation of Education Bureau of Zhejiang
   Province (grant number: Y201009942), Fresh Talent Program for Science
   and Technology Wenzhou Medical University (grant numbers: wyx201401011,
   wyx201401087, wyx201401009 and wyx201401085), Research Funds for Tian
   Qing Liver Diseases (grant number: TQGB20120057) and Project of New
   Century 551 Talent Nurturing in Wenzhou. The authors have no other
   relevant affiliations or financial involvement with any organization or
   entity with a financial interest in or financial conflict with the
   subject matter or materials discussed in the manuscript apart from those
   disclosed.
CR ABELEV GI, 1963, TRANSPLANTATION, V1, P174, DOI 10.1097/00007890-196301020-00004
   Bone B, 2003, ACTA RADIOL, V44, P373, DOI 10.1034/j.1600-0455.2003.00080.x
   Chaiteerakij R, 2015, CLIN GASTROENTEROL H, V13, P237, DOI 10.1016/j.cgh.2013.10.038
   Chu CW, 2001, J CLIN GASTROENTEROL, V32, P240, DOI 10.1097/00004836-200103000-00014
   Collier J, 1998, HEPATOLOGY, V27, P273, DOI 10.1002/hep.510270140
   Du ZG, 2014, HEPATOB PANCREAT DIS, V13, P153, DOI 10.1016/S1499-3872(14)60025-4
   EBARA M, 1989, Annals Academy of Medicine Singapore, V18, P83
   El-Serag HB, 2007, GASTROENTEROLOGY, V132, P2557, DOI 10.1053/j.gastro.2007.04.061
   Farinati F, 2006, AM J GASTROENTEROL, V101, P524, DOI 10.1111/j.1572-0241.2006.00443.x
   Ferenci P, 2010, J CLIN GASTROENTEROL, V44, P239, DOI 10.1097/MCG.0b013e3181d46ef2
   Gillespie JR, 2000, BBA-PROTEIN STRUCT M, V1480, P41, DOI 10.1016/S0167-4838(00)00104-7
   Lau WY, 2008, HEPATOB PANCREAT DIS, V7, P237
   Lim KC, 2011, ANN SURG, V254, P108, DOI 10.1097/SLA.0b013e31821ad884
   Masuzaki R, 2012, SEMIN ONCOL, V39, P434, DOI 10.1053/j.seminoncol.2012.05.009
   Nguyen MH, 2002, HEPATOLOGY, V36, P410, DOI 10.1053/jhep.2002.34744
   Paul SB, 2007, ONCOLOGY-BASEL, V72, P117, DOI 10.1159/000111717
   Pinato DJ, 2014, ALIMENT PHARM THER
   Poon RTP, 2002, ANN SURG, V235, P373, DOI 10.1097/00000658-200203000-00009
   Poon RTP, 2000, CANCER, V89, P500, DOI 10.1002/1097-0142(20000801)89:3<500::AID-CNCR4>3.3.CO;2-F
   Sumie S, 2008, ANN SURG ONCOL, V15, P1375, DOI 10.1245/s10434-008-9846-9
   Szabo BK, 2006, SPECTROSC-INT J, V20, P19, DOI 10.1155/2006/417637
   Tandon P, 2009, LIVER INT, V29, P502, DOI 10.1111/j.1478-3231.2008.01957.x
   Terentiev AA, 2013, TUMOR BIOL, V34, P2075, DOI 10.1007/s13277-013-0904-y
   Torzilli G, 1999, HEPATOLOGY, V30, P889, DOI 10.1002/hep.510300411
   Vauthey JN, 2002, J CLIN ONCOL, V20, P1527, DOI 10.1200/JCO.20.6.1527
   Vibert E, 2010, AM J TRANSPLANT, V10, P129, DOI 10.1111/j.1600-6143.2009.02750.x
   Wang YX, 2012, DIGEST SURG, V29, P323, DOI 10.1159/000342910
   Wilbaux M, 2014, GYNECOL ONCOL, V133, P460, DOI 10.1016/j.ygyno.2014.04.003
   You Z, 2014, PAK J MED SCI, V30, P331
   Yu CH, 2007, EXP NEUROL, V203, P116, DOI 10.1016/j.expneurol.2006.07.023
   Zhang XF, 2011, ANN SURG ONCOL, V18, P2218, DOI 10.1245/s10434-011-1613-7
   Zhu WJ, 2013, ASIAN PAC J CANCER P, V14, P7101, DOI 10.7314/APJCP.2013.14.12.7101
NR 32
TC 2
Z9 2
U1 0
U2 6
PU TAYLOR & FRANCIS LTD
PI ABINGDON
PA 2-4 PARK SQUARE, MILTON PARK, ABINGDON OR14 4RN, OXON, ENGLAND
SN 1747-4124
EI 1747-4132
J9 EXPERT REV GASTROENT
JI Expert Rev. Gastroenterol. Hepatol.
PD AUG
PY 2015
VL 9
IS 8
BP 1127
EP 1138
DI 10.1586/17474124.2015.1057503
PG 12
WC Gastroenterology & Hepatology
WE Science Citation Index Expanded (SCI-EXPANDED)
SC Gastroenterology & Hepatology
GA CN2NT
UT WOS:000358259300011
PM 26186642
DA 2022-05-02
ER

PT J
AU Chen, J
   Wu, MP
   Liu, RB
   Li, SY
   Gao, RH
   Song, B
AF Chen, Jie
   Wu, Mingpeng
   Liu, Rongbo
   Li, Siyi
   Gao, Ronghui
   Song, Bin
TI Preoperative Evaluation of the Histological Grade of Hepatocellular
   Carcinoma with Diffusion-Weighted Imaging: A Meta-Analysis
SO PLOS ONE
LA English
DT Article
ID FOCAL LIVER-LESIONS; ACID-ENHANCED MRI; MICROVASCULAR INVASION; B-VALUE;
   TRANSPLANTATION; DIFFERENTIATION; COEFFICIENT; RESECTION; EFFICACY;
   PHASE
AB Objective
   To evaluate the diagnostic performance of diffusion-weighted imaging (DWI) in the preoperative prediction of the histological grade of hepatocellular carcinoma (HCC).
   Materials and Methods
   A comprehensive literature search was performed in several authoritative databases to identify relevant articles. QUADAS-2 was used to assess the quality of included studies. Data were extracted to calculate the pooled sensitivity, specificity, positive likelihood ratio (PLR) and negative likelihood ratio (NLR). Summary receiver operating characteristic (SROC) curves were derived and areas under the SROC curve (AUC) were computed to indicate the diagnostic accuracy. Heterogeneity test, meta-regression analysis and sensitivity analysis were performed to identify factors and studies contributed to the heterogeneity.
   Results
   A total of 11 studies with 912 HCCs were included in this meta-analysis. The pooled sensitivity, specificity, PLR and NLR with corresponding 95% confidence intervals (CI) were 0.54 (0.47-0.61), 0.90(0.87-0.93), 4.88(2.99-7.97) and 0.46(0.27-0.77) for the prediction of well-differentiated HCC (w-HCC), 0.84(0.78-0.89), 0.48(0.43-0.52), 2.29(1.43-3.69) and 0.30(0.22-0.41) for the prediction of poorly-differentiated HCC (p-HCC). The AUC were 0.9311 and 0.8513 in predicting w-HCC and p-HCC, respectively. Results were further evaluated according to the method of image interpretation. Significant heterogeneity was observed.
   Conclusion
   DWI had excellent and moderately high diagnostic accuracy for the detection of w-HCC and p-HCC, respectively. Nonetheless, further studies in larger populations and an optimized image acquisition and interpretation are required before DWI-derived parameters can be used as a useful image biomarker for the prediction of the histological grade of HCC.
C1 [Chen, Jie; Wu, Mingpeng; Liu, Rongbo; Li, Siyi; Gao, Ronghui; Song, Bin] Sichuan Univ, West China Hosp, Dept Radiol, Chengdu 610064, Sichuan, Peoples R China.
RP Song, B (corresponding author), Sichuan Univ, West China Hosp, Dept Radiol, Chengdu 610064, Sichuan, Peoples R China.
EM songb_radiology@163.com
RI Song, Bin/AAD-3670-2020
OI Song, Bin/0000-0002-7269-2101; Wu, Mingpeng/0000-0002-9083-1638
CR An C, 2012, EUR RADIOL, V22, P1701, DOI 10.1007/s00330-012-2421-6
   [Anonymous], 2009, NEOPLASIA, V11, P102, DOI 10.1593/neo.81328
   Arends LR, 2008, MED DECIS MAKING, V28, P621, DOI 10.1177/0272989X08319957
   Bruix J, 2005, HEPATOLOGY, V42, P1208, DOI 10.1002/hep.20933
   Chang WC, 2014, ABDOM IMAGING, V29, P29
   Choi JW, 2013, RADIOLOGY, V267, P776, DOI 10.1148/radiol.13120775
   Choi JY, 2011, AM J ROENTGENOL, V197, P399, DOI 10.2214/AJR.10.5439
   Choi YS, 2013, J MAGN RESON IMAGING, V37, P1384, DOI 10.1002/jmri.23940
   Chou CT, 2010, J MAGN RESON IMAGING, V32, P895, DOI 10.1002/jmri.22316
   Cillo U, 2004, ANN SURG, V239, P150, DOI 10.1097/01.sla.0000109146.72827.76
   de Lope CR, 2012, J HEPATOL, V56, P60009
   EDMONDSON HA, 1954, CANCER-AM CANCER SOC, V7, P462, DOI 10.1002/1097-0142(195405)7:3<462::AID-CNCR2820070308>3.0.CO;2-E
   Enomoto S, 2011, HEPATOL INT, V5, P730, DOI 10.1007/s12072-010-9245-8
   Erturk SM, 2008, J COMPUT ASSIST TOMO, V32, P865, DOI 10.1097/RCT.0b013e3181591cf2
   Girometti R, 2013, RADIOL MED, V118, P343, DOI 10.1007/s11547-012-0873-z
   Goshima S, 2008, J MAGN RESON IMAGING, V28, P691, DOI 10.1002/jmri.21467
   Heo SH, 2010, KOREAN J RADIOL, V11, P295, DOI 10.3348/kjr.2010.11.3.295
   Higgins JPT, 2003, BRIT MED J, V327, P557, DOI 10.1136/bmj.327.7414.557
   Honest H, 2002, BMC HEALTH SERV RES, V2, DOI 10.1186/1472-6963-2-4
   Jonas S, 2001, HEPATOLOGY, V33, P1080, DOI 10.1053/jhep.2001.23561
   Kakite S, 2015, J MAGN RESON IMAGING, V41, P149, DOI 10.1002/jmri.24538
   Kim AY, 2012, ACTA RADIOL, V53, P830, DOI 10.1258/ar.2012.120099
   Kim BK, 2008, J SURG ONCOL, V97, P246, DOI 10.1002/jso.20953
   Kim HY, 2012, LIVER TRANSPLANT, V18, P850, DOI 10.1002/lt.23426
   Kim I, 2012, KOREAN J RADIOL, V13, P586, DOI 10.3348/kjr.2012.13.5.586
   Kogita S, 2010, EUR RADIOL, V20, P2405, DOI 10.1007/s00330-010-1812-9
   Le Moigne F, 2014, BRIT J RADIOL, V87, DOI 10.1259/bjr.20130763
   Lee MH, 2011, AM J ROENTGENOL, V197, DOI [10.2214/AJR.10.6198, DOI 10.2214/AJR.10.6198]
   Lim KS, 2014, CLIN RADIOL, V69, P1, DOI 10.1016/j.crad.2013.07.022
   Llovet JM, 2005, SEMIN LIVER DIS, V25, P181, DOI 10.1055/s-2005-871198
   Muhi A, 2009, J MAGN RESON IMAGING, V30, P1005, DOI 10.1002/jmri.21931
   Murakami Y, 2013, BMC CANCER, V13, DOI 10.1186/1471-2407-13-99
   Nakanishi M, 2012, ANN SURG ONCOL, V19, P1302, DOI 10.1245/s10434-011-2066-8
   Nasu Katsuhiro, 2006, Radiat Med, V24, P438, DOI 10.1007/s11604-006-0053-y
   Nasu K, 2009, AM J ROENTGENOL, V193, P438, DOI 10.2214/AJR.08.1424
   Nishie A, 2011, EUR J RADIOL, V80, P8
   Oishi K, 2007, J SURG ONCOL, V95, P311, DOI 10.1002/jso.20661
   Panic N, 2013, PLOS ONE, V8, DOI [10.1371/journal.pone.0082806, DOI 10.1371/JOURNAL.PONE.0082806]
   Pawlik TM, 2007, ANN SURG, V245, P435, DOI 10.1097/01.sla.0000250420.73854.ad
   Perez-Saborido B, 2007, TRANSPL P, V39, P2304, DOI 10.1016/j.transproceed.2007.06.059
   Piana G, 2011, J HEPATOL, V55, P126, DOI 10.1016/j.jhep.2010.10.023
   Pirisi M, 2010, ARCH PATHOL LAB MED, V134, P1818, DOI 10.1043/2009-0551-OAR1.1
   Rampone B, 2010, CURR ONCOL REP, V12, P186, DOI 10.1007/s11912-010-0094-3
   Saito K, 2012, J MED IMAG RADIAT ON, V56, P261, DOI 10.1111/j.1754-9485.2012.02374.x
   Saito K, 2011, WORLD J GASTROENTERO, V17, P3503, DOI 10.3748/wjg.v17.i30.3503
   Sandrasegaran K, 2013, CLIN RADIOL, V68, P708, DOI 10.1016/j.crad.2012.10.023
   Schmid-Tannwald C, 2013, ACAD RADIOL, V20, P440, DOI 10.1016/j.acra.2012.10.012
   Song FJ, 2002, INT J EPIDEMIOL, V31, P88, DOI 10.1093/ije/31.1.88
   Suh KS, 2007, DIGEST DIS, V25, P329, DOI 10.1159/000106913
   Tahir B, 2011, CLIN RADIOL, V66, P845, DOI 10.1016/j.crad.2011.03.021
   Tamura S, 2001, ARCH SURG-CHICAGO, V136, P25, DOI 10.1001/archsurg.136.1.25
   Taouli B, 2010, RADIOLOGY, V254, P47, DOI 10.1148/radiol.09090021
   Vamvakas EC, 1998, ARCH PATHOL LAB MED, V122, P675
   Whiting PF, 2011, ANN INTERN MED, V155, P529, DOI 10.7326/0003-4819-155-8-201110180-00009
   Witjes CDM, 2012, J MAGN RESON IMAGING, V36, P641, DOI 10.1002/jmri.23681
   Woo S, 2014, RADIOLOGY, V270, P758, DOI 10.1148/radiol.13130444
   Yamada I, 1999, RADIOLOGY, V210, P617, DOI 10.1148/radiology.210.3.r99fe17617
   Yu GR, 2007, EXP MOL MED, V39, P641, DOI 10.1038/emm.2007.70
   Yu MH, 2014, RADIOLOGY, V271, P748, DOI 10.1148/radiol.14131996
   Zamora Javier, 2006, BMC Med Res Methodol, V6, P31, DOI 10.1186/1471-2288-6-31
   Zhou L, 2014, PATHOL ONCOL RES, V8, P8, DOI DOI 10.1371/J0URNAL.P0NE.0104875
NR 61
TC 26
Z9 28
U1 1
U2 7
PU PUBLIC LIBRARY SCIENCE
PI SAN FRANCISCO
PA 1160 BATTERY STREET, STE 100, SAN FRANCISCO, CA 94111 USA
SN 1932-6203
J9 PLOS ONE
JI PLoS One
PD FEB 6
PY 2015
VL 10
IS 2
AR e0117661
DI 10.1371/journal.pone.0117661
PG 16
WC Multidisciplinary Sciences
WE Science Citation Index Expanded (SCI-EXPANDED)
SC Science & Technology - Other Topics
GA CB2GK
UT WOS:000349444900197
PM 25658359
OA Green Published, gold, Green Submitted
DA 2022-05-02
ER

PT J
AU Kelley, RK
   Magbanua, MJM
   Butler, TM
   Collisson, EA
   Hwang, J
   Sidiropoulos, N
   Evason, K
   McWhirter, RM
   Hameed, B
   Wayne, EM
   Yao, FY
   Venook, AP
   Park, JW
AF Kelley, Robin K.
   Magbanua, Mark Jesus M.
   Butler, Timothy M.
   Collisson, Eric A.
   Hwang, Jimmy
   Sidiropoulos, Nikoletta
   Evason, Kimberley
   McWhirter, Ryan M.
   Hameed, Bilal
   Wayne, Elizabeth M.
   Yao, Francis Y.
   Venook, Alan P.
   Park, John W.
TI Circulating tumor cells in hepatocellular carcinoma: a pilot study of
   detection, enumeration, and next-generation sequencing in cases and
   controls
SO BMC CANCER
LA English
DT Article
DE Hepatocellular carcinoma (HCC); Circulating tumor cells (CTC); EpCAM;
   Sequencing
ID WHOLE-GENOME AMPLIFICATION; MICROVASCULAR INVASION; SOMATIC MUTATIONS;
   EPCAM; EXPRESSION; SURVIVAL; CANCER; PROGNOSIS; PROGRESSION; BIOMARKER
AB Background: Circulating biomarkers are urgently needed in hepatocellular carcinoma (HCC). The aims of this study were to determine the feasibility of detecting and isolating circulating tumor cells (CTCs) in HCC patients using enrichment for epithelial cell adhesion molecule (EpCAM) expression, to examine their prognostic value, and to explore CTC-based DNA sequencing in metastatic HCC patients compared to a control cohort with non-malignant liver diseases (NMLD).
   Methods: Whole blood was obtained from patients with metastatic HCC or NMLD. CTCs were enumerated by CellSearch then purified by immunomagnetic EpCAM enrichment and fluorescence-activated cell sorting. Targeted ion semiconductor sequencing was performed on whole genome-amplified DNA from CTCs, tumor specimens, and peripheral blood mononuclear cells (PBMC) when available.
   Results: Twenty HCC and 10 NMLD patients enrolled. CTCs >= 2/7.5 mL were detected in 7/20 (35%, 95% confidence interval: 12%, 60%) HCC and 0/9 eligible NMLD (p = 0.04). CTCs >= 1/7.5 mL was associated with alpha-fetoprotein >= 400 ng/mL (p = 0.008) and vascular invasion (p = 0.009). Sequencing of CTC DNA identified characteristic HCC mutations. The proportion with >= 100x coverage depth was lower in CTCs (43%) than tumor or PBMC (87%) (p < 0.025). Low frequency variants were higher in CTCs (p < 0.001).
   Conclusions: CTCs are detectable by EpCAM enrichment in metastatic HCC, without confounding false positive background from NMLD. CTC detection was associated with poor prognostic factors. Sequencing of CTC DNA identified known HCC mutations but more low-frequency variants and lower coverage depth than FFPE or PBMC.
C1 [Kelley, Robin K.; Magbanua, Mark Jesus M.; Collisson, Eric A.; Hwang, Jimmy; McWhirter, Ryan M.; Venook, Alan P.; Park, John W.] Univ Calif San Francisco, Helen Diller Family Comprehens Canc Ctr, San Francisco, CA 94143 USA.
   [Kelley, Robin K.; Venook, Alan P.] Univ Calif San Francisco, Ctr Liver, San Francisco, CA 94143 USA.
   [Butler, Timothy M.] Oregon Hlth & Sci Univ, Dept Mol & Med Genet, Portland, OR 97239 USA.
   [Sidiropoulos, Nikoletta] Univ Vermont, Med Ctr, Burlington, VT 05405 USA.
   [Evason, Kimberley] Univ Calif San Francisco, Dept Pathol, San Francisco, CA 94143 USA.
   [Hameed, Bilal; Yao, Francis Y.] Univ Calif San Francisco, Div Hepatol & Liver Transplant, San Francisco, CA 94143 USA.
   [Wayne, Elizabeth M.] Univ Calif San Francisco, Dept Transplantat Abdominal, San Francisco, CA 94143 USA.
RP Kelley, RK (corresponding author), Univ Calif San Francisco, Helen Diller Family Comprehens Canc Ctr, 550 16th St,Box 3211, San Francisco, CA 94143 USA.
EM Katie.kelley@ucsf.edu
RI Evason, Kimberley/AAC-2506-2020
OI Butler, Timothy/0000-0001-5803-1035
FU Mt. Zion Health Fund, University of California, San Francisco; Bili
   Project Foundation, Inc.; American Society of Clinical Oncology (ASCO);
   NHGRIUnited States Department of Health & Human ServicesNational
   Institutes of Health (NIH) - USANIH National Human Genome Research
   Institute (NHGRI) [R01HG007063]; NCI/NIHUnited States Department of
   Health & Human ServicesNational Institutes of Health (NIH) - USANIH
   National Cancer Institute (NCI) [1K08CA172288-01A1];  [DRG-109-10];
   NATIONAL CANCER INSTITUTEUnited States Department of Health & Human
   ServicesNational Institutes of Health (NIH) - USANIH National Cancer
   Institute (NCI) [K08CA172288] Funding Source: NIH RePORTER; NATIONAL
   HUMAN GENOME RESEARCH INSTITUTEUnited States Department of Health &
   Human ServicesNational Institutes of Health (NIH) - USANIH National
   Human Genome Research Institute (NHGRI) [R01HG007063] Funding Source:
   NIH RePORTER; NATIONAL INSTITUTE OF DIABETES AND DIGESTIVE AND KIDNEY
   DISEASESUnited States Department of Health & Human ServicesNational
   Institutes of Health (NIH) - USANIH National Institute of Diabetes &
   Digestive & Kidney Diseases (NIDDK) [P30DK026743] Funding Source: NIH
   RePORTER; NATIONAL INSTITUTE OF GENERAL MEDICAL SCIENCESUnited States
   Department of Health & Human ServicesNational Institutes of Health (NIH)
   - USANIH National Institute of General Medical Sciences (NIGMS)
   [T32GM071338] Funding Source: NIH RePORTER
FX We acknowledge and deeply appreciate the patients who donated their
   specimens and time to participate in this biomarker study. The study was
   funded by a grant to RKK from the Mt. Zion Health Fund, University of
   California, San Francisco. Support for specimen processing was provided
   by The Bili Project Foundation, Inc. RKK's effort was funded in part by
   a Young Investigator Award (YIA) from the American Society of Clinical
   Oncology (ASCO) and by the NHGRI (R01HG007063, PI: Phillips). KE was a
   Robert Black Fellow of the Damon Runyon Cancer Research Foundation
   (DRG-109-10) and is supported by the NCI/NIH (1K08CA172288-01A1). We
   thank Janet Scott, Eduardo Sosa, and Adam Foye for technical assistance
   in specimen processing.
CR Allard WJ, 2004, CLIN CANCER RES, V10, P6897, DOI 10.1158/1078-0432.CCR-04-0378
   Barker DL, 2004, GENOME RES, V14, P901, DOI 10.1101/gr.1949704
   Beadling C, 2013, J MOL DIAGN, V15, P171, DOI 10.1016/j.jmoldx.2012.09.003
   Bruix J, 2011, HEPATOLOGY, V53, P1020, DOI 10.1002/hep.24199
   Cohen SJ, 2009, ANN ONCOL, V20, P1223, DOI 10.1093/annonc/mdn786
   Cohen SJ, 2008, J CLIN ONCOL, V26, P3213, DOI 10.1200/JCO.2007.15.8923
   Cristofanilli M, 2004, NEW ENGL J MED, V351, P781, DOI 10.1056/NEJMoa040766
   de Boer CJ, 1999, J PATHOL, V188, P201, DOI 10.1002/(SICI)1096-9896(199906)188:2<201::AID-PATH339>3.0.CO;2-8
   Ferlay J, 2010, INT J CANCER, V127, P2893, DOI 10.1002/ijc.25516
   Forbes SA, 2011, NUCLEIC ACIDS RES, V39, pD945, DOI 10.1093/nar/gkq929
   Fujimoto A, 2012, NAT GENET, V44, P760, DOI 10.1038/ng.2291
   Gerlinger M, 2012, NEW ENGL J MED, V366, P883, DOI 10.1056/NEJMoa1113205
   Guichard C, 2012, NAT GENET, V44, P694, DOI 10.1038/ng.2256
   Heitzer E, 2013, CANCER RES, V73, P2965, DOI 10.1158/0008-5472.CAN-12-4140
   Kelley RK, 2013, ANN ONCOL, V24, P1900, DOI 10.1093/annonc/mdt109
   Kelley R. K., 2013, AM SOC CLIN ONCOL ED, V2013, P137, DOI DOI 10.1200/EDB00K_
   Liang J, 2013, BRIT J CANCER, V109, P1031, DOI 10.1038/bjc.2013.390
   Lim KC, 2011, ANN SURG, V254, P108, DOI 10.1097/SLA.0b013e31821ad884
   Liu L, 2012, J BIOMED BIOTECHNOL, DOI 10.1155/2012/251364
   Liu MC, 2009, J CLIN ONCOL, V27, P5153, DOI 10.1200/JCO.2008.20.6664
   Ma WJ, 2013, WORLD J SURG ONCOL, V11, DOI 10.1186/1477-7819-11-212
   Magbanua MJM, 2015, CLIN CANCER RES, V21, P1098, DOI 10.1158/1078-0432.CCR-14-1948
   Magbanua MJM, 2013, METHODS, V64, P114, DOI 10.1016/j.ymeth.2013.07.029
   Magbanua MJM, 2013, CANCER RES, V73, P30, DOI 10.1158/0008-5472.CAN-11-3017
   Magbanua MJM, 2012, BMC CANCER, V12, DOI 10.1186/1471-2407-12-78
   Miller MC, 2010, J ONCOL, V2010, DOI 10.1155/2010/617421
   Mullhaupt B, 2011, LIVER TRANSPLANT, V17, pS14, DOI 10.1002/lt.22374
   Ni XH, 2013, P NATL ACAD SCI USA, V110, P21083, DOI 10.1073/pnas.1320659110
   Okegawa T, 2009, J UROLOGY, V181, P1091, DOI 10.1016/j.juro.2008.11.015
   Park JW, 2005, CLIN CHEM, V51, P1520, DOI 10.1373/clinchem.2004.047076
   Rodriguez-Peralvarez M, 2013, ANN SURG ONCOL, V20, P325, DOI 10.1245/s10434-012-2513-1
   Schulze K, 2013, INT J CANCER, V133, P2165, DOI 10.1002/ijc.28230
   Stokes A, 2011, PLOS ONE, V6, DOI 10.1371/journal.pone.0024503
   Sun YF, 2013, HEPATOLOGY, V57, P1458, DOI 10.1002/hep.26151
   Swennenhuis JF, 2013, GENOME MED, V5, DOI 10.1186/gm510
   Tangkijvanich P, 2000, J CLIN GASTROENTEROL, V31, P302, DOI 10.1097/00004836-200012000-00007
   Vona G, 2004, HEPATOLOGY, V39, P792, DOI 10.1002/hep.20091
   Went PT, 2004, HUM PATHOL, V35, P122, DOI 10.1016/j.humpath.2003.08.026
   Xu W, 2011, CLIN CANCER RES, V17, P3783, DOI 10.1158/1078-0432.CCR-10-0498
   Yamashita T, 2008, CANCER RES, V68, P1451, DOI 10.1158/0008-5472.CAN-07-6013
   Yamashita T, 2007, CANCER RES, V67, P10831, DOI 10.1158/0008-5472.CAN-07-0908
   Yamashita T, 2013, HEPATOLOGY, V57, P1484, DOI 10.1002/hep.26168
   Yamashita T, 2009, GASTROENTEROLOGY, V136, P1012, DOI 10.1053/j.gastro.2008.12.004
   Zeng SS, 2014, J HEPATOL, V60, P127, DOI 10.1016/j.jhep.2013.08.024
NR 44
TC 74
Z9 82
U1 1
U2 26
PU BMC
PI LONDON
PA CAMPUS, 4 CRINAN ST, LONDON N1 9XW, ENGLAND
EI 1471-2407
J9 BMC CANCER
JI BMC Cancer
PD MAR 31
PY 2015
VL 15
AR 206
DI 10.1186/s12885-015-1195-z
PG 11
WC Oncology
WE Science Citation Index Expanded (SCI-EXPANDED)
SC Oncology
GA CG1GG
UT WOS:000353020500001
PM 25884197
OA Green Published, gold
DA 2022-05-02
ER

PT J
AU Pote, N
   Cauchy, F
   Albuquerque, M
   Voitot, H
   Belghiti, J
   Castera, L
   Puy, H
   Bedossa, P
   Paradis, V
AF Pote, Nicolas
   Cauchy, Franois
   Albuquerque, Miguel
   Voitot, Helene
   Belghiti, Jacques
   Castera, Laurent
   Puy, Herve
   Bedossa, Pierre
   Paradis, Valerie
TI Performance of PIVKA-II for early hepatocellular carcinoma diagnosis and
   prediction of microvascular invasion
SO JOURNAL OF HEPATOLOGY
LA English
DT Article
DE Hepatocellular carcinoma; Prothrombin induced by vitamin K absence-II;
   Alpha fetoprotein; Diagnosis; Microvascular invasion
ID DES-GAMMA-CARBOXYPROTHROMBIN; ALPHA-FETOPROTEIN; CARBOXY PROTHROMBIN;
   LIVER-TRANSPLANTATION; VASCULAR INVASION; EARLY-STAGE; EXPRESSION;
   SURVIVAL; SERUM; BIOMARKERS
AB Background & Aims: Prothrombin induced by vitamin K absence-II (PIVKA-II) is a diagnostic and surveillance marker for HCC mainly used in Asia, and has also been shown to be a predictor of microvascular invasion (MVI), a major prognostic factor in HCC. However, experience with PIVKA-II in Europe remains limited.
   Methods: In a French cohort, we conducted a case-control study to compare the performances of a-fetoprotein (AFP) and PIVKA-II serum levels for diagnosis of early stage HCC, and we determined the value of PIVKA-II serum and tissue expression in pre-operative detection of MVI. 43 cirrhotic control patients and 85 HCC cases were included, of which 54 (63.5%) had early stage HCC (n = 22 very early, n = 32 early). PIVKA-II tissue expression was assessed by immunohistochemistry in HCC surgical samples.
   Results: For the diagnosis of early HCC, PIVKA-II had a sensitivity of 77% and a specificity of 82% at a cut-off of 42 mAU/ml, vs. 61% and 50% for AFP at a cut-off of 5.5 ng/ml (AUC 0.81 vs. 0.58, respectively). A PIVKA-II level > 90 mAU/ml was an independent predictor of MVI (HR 3.5; 95% CI 1.08-11.8; p = 0.043). High PIVKA-II tissue expression was significantly associated with the presence of MVI (p = 0.001). When combining PIVKA-II immunostaining with the PIVKA-II serum level, sensitivity and specificity for the diagnosis of MVI increased from 70% to 87% and 63% to 90%, respectively.
   Conclusions: PIVKA-II was more efficient than AFP for the diagnosis of early HCC, and could be used as a predictive biomarker of MVI. (C) 2015 European Association for the Study of the Liver. Published by Elsevier B.V. All rights reserved.
C1 [Pote, Nicolas; Albuquerque, Miguel; Bedossa, Pierre; Paradis, Valerie] Beaujon Hosp, Assistance Publ Hop Paris, Dept Pathol, F-92110 Clichy, France.
   [Pote, Nicolas; Cauchy, Franois; Puy, Herve; Bedossa, Pierre; Paradis, Valerie] Paris Diderot Univ, Inflammat Res Ctr, INSERM, UMR 1149, Paris, France.
   [Cauchy, Franois; Belghiti, Jacques] Beaujon Hosp, Assistance Publ Hop Paris, Dept Hepatobiliary Surg & Liver Transplant, F-92110 Clichy, France.
   [Voitot, Helene; Puy, Herve] Beaujon Hosp, Assistance Publ Hop Paris, Dept Biochem, F-92110 Clichy, France.
   [Castera, Laurent] Beaujon Hosp, Assistance Publ Hop Paris, Dept Hepatol, F-92110 Clichy, France.
RP Paradis, V (corresponding author), Beaujon Hosp, Assistance Publ Hop Paris, Dept Pathol, 100 Blvd Gen Leclerc, F-92110 Clichy, France.
EM vparadis@teaser.fr
RI Paradis, Valerie/X-9097-2019; François, Cauchy/J-7031-2019; Albuquerque,
   Miguel/X-9008-2019; PUY, HERVE/O-1785-2017
OI François, Cauchy/0000-0002-4997-3730; Albuquerque,
   Miguel/0000-0001-7311-1623; PUY, HERVE/0000-0003-3362-2634; Paradis,
   Valerie/0000-0003-3142-3762; Castera, laurent/0000-0002-6715-8588; Pote,
   Nicolas/0000-0001-7695-7317; Bedossa, Pierre/0000-0002-8487-7322
FU "Fondation pour la Recherche Medicale"Fondation pour la Recherche
   Medicale [FDM20130727834]
FX PIVKA-II kits were supplied by EIDIA Co. (EISAI group), Ltd, Tokyo,
   Japan. NP is supported by a PhD student grant from the "Fondation pour
   la Recherche Medicale" (FDM20130727834).
CR Altekruse SF, 2009, J CLIN ONCOL, V27, P1485, DOI 10.1200/JCO.2008.20.7753
   Arii S, 2000, HEPATOLOGY, V32, P1224, DOI 10.1053/jhep.2000.20456
   Durazo FA, 2008, J GASTROEN HEPATOL, V23, P1541, DOI 10.1111/j.1440-1746.2008.05395.x
   Eguchi S, 2010, WORLD J SURG, V34, P1034, DOI 10.1007/s00268-010-0424-5
   El-Serag HB, 2011, NEW ENGL J MED, V365, P1118, DOI 10.1056/NEJMra1001683
   Ertle JM, 2013, DIGESTION, V87, P121, DOI 10.1159/000346080
   European Assoc Study Liver, 2012, EUR J CANCER, V48, P599, DOI 10.1016/j.ejca.2011.12.021
   Fujikawa T, 2007, J BIOL CHEM, V282, P8741, DOI 10.1074/jbc.M609358200
   Gao FJ, 2008, LIFE SCI, V83, P815, DOI 10.1016/j.lfs.2008.10.003
   Harino Y, 2008, HEPATO-GASTROENTEROL, V55, P1385
   Imamura H, 2003, J HEPATOL, V38, P200, DOI 10.1016/S0168-8278(02)00360-4
   Inagaki Y, 2011, J DIGEST DIS, V12, P481, DOI 10.1111/j.1751-2980.2011.00521.x
   Jonas S, 2001, HEPATOLOGY, V33, P1080, DOI 10.1053/jhep.2001.23561
   Kaibori M, 2010, J SURG ONCOL, V102, P462, DOI 10.1002/jso.21631
   Kojiro M, 2009, HEPATOLOGY, V49, P658, DOI 10.1002/hep.22709
   Kudo M, 2011, DIGEST DIS, V29, P339, DOI 10.1159/000327577
   Li CZ, 2014, HEPATOL RES, V44, pE11, DOI 10.1111/hepr.12201
   LIEBMAN HA, 1984, NEW ENGL J MED, V310, P1427, DOI 10.1056/NEJM198405313102204
   Llovet JM, 1999, SEMIN LIVER DIS, V19, P329, DOI 10.1055/s-2007-1007122
   Llovet JM, 2003, LANCET, V362, P1907, DOI 10.1016/S0140-6736(03)14964-1
   Llovet JM, 2008, J HEPATOL, V48, pS20, DOI 10.1016/j.jhep.2008.01.022
   Lok AS, 2010, GASTROENTEROLOGY, V138, P493, DOI 10.1053/j.gastro.2009.10.031
   Marrero JA, 2003, HEPATOLOGY, V37, P1114, DOI 10.1053/jhep.2003.50195
   Marrero JA, 2009, GASTROENTEROLOGY, V137, P110, DOI 10.1053/j.gastro.2009.04.005
   Minguez B, 2011, J HEPATOL, V55, P1325, DOI 10.1016/j.jhep.2011.02.034
   Nault JC, 2013, GASTROENTEROLOGY, V145, P176, DOI 10.1053/j.gastro.2013.03.051
   Pote N, 2013, HEPATOLOGY, V58, P983, DOI 10.1002/hep.26433
   Rodriguez-Peralvarez M, 2013, ANN SURG ONCOL, V20, P325, DOI 10.1245/s10434-012-2513-1
   Shirabe K, 2007, J SURG ONCOL, V95, P235, DOI 10.1002/jso.20655
   Singal A, 2009, ALIMENT PHARM THER, V30, P37, DOI 10.1111/j.1365-2036.2009.04014.x
   Sumie S, 2008, ANN SURG ONCOL, V15, P1375, DOI 10.1245/s10434-008-9846-9
   Tamano M, 2002, HEPATOL RES, V22, P261, DOI 10.1016/S1386-6346(01)00150-4
   Tang W, 2005, ONCOL REP, V13, P25
   TSAI SL, 1990, HEPATOLOGY, V11, P481, DOI 10.1002/hep.1840110321
   Villanueva Augusto, 2011, Gastroenterology, V140, P1501, DOI 10.1053/j.gastro.2011.02.006
   Wang SB, 2009, CLIN EXP METASTAS, V26, P469, DOI 10.1007/s10585-009-9246-y
   Yamashita Y, 2012, ANN SURG ONCOL, V19, P2027, DOI 10.1245/s10434-011-2195-0
NR 37
TC 157
Z9 178
U1 5
U2 37
PU ELSEVIER
PI AMSTERDAM
PA RADARWEG 29, 1043 NX AMSTERDAM, NETHERLANDS
SN 0168-8278
EI 1600-0641
J9 J HEPATOL
JI J. Hepatol.
PD APR
PY 2015
VL 62
IS 4
BP 848
EP 854
DI 10.1016/j.jhep.2014.11.005
PG 7
WC Gastroenterology & Hepatology
WE Science Citation Index Expanded (SCI-EXPANDED)
SC Gastroenterology & Hepatology
GA CD7WH
UT WOS:000351305300015
PM 25450201
DA 2022-05-02
ER

PT J
AU Hirokawa, F
   Kubo, S
   Nagano, H
   Nakai, T
   Kaibori, M
   Hayashi, M
   Takemura, S
   Wada, H
   Nakata, Y
   Matsui, K
   Ishizaki, M
   Uchiyama, K
AF Hirokawa, Fumitoshi
   Kubo, Shoji
   Nagano, Hiroaki
   Nakai, Takuya
   Kaibori, Masaki
   Hayashi, Michihiro
   Takemura, Shigekazu
   Wada, Hiroshi
   Nakata, Yasuyuki
   Matsui, Kosuke
   Ishizaki, Morihiko
   Uchiyama, Kazuhisa
TI Do patients with small solitary hepatocellular carcinomas without
   macroscopically vascular invasion require anatomic resection? Propensity
   score analysis
SO SURGERY
LA English
DT Article
ID PROSPECTIVE RANDOMIZED-TRIAL; JAPANESE NATIONWIDE SURVEY; HEPATIC
   RESECTION; LIVER RESECTION; SURGICAL RESECTION; RADIOFREQUENCY ABLATION;
   TUMOR HEMODYNAMICS; RISK-FACTORS; INTRAHEPATIC RECURRENCE; MICROVASCULAR
   INVASION
AB Background. The benefits of anatomic resection in patients with small (<5 cm), solitary hepatocellular carcinomas remain unclear. Outcomes were therefore evaluated in patients who underwent anatomic resection or nonanatomic resection of small solitary hepatocellular carcinomas.
   Methods. Factors affecting overall survival and disease-free survival were investigated in 330 patients who underwent curative hepatectomy for solitary (<= 5 cm) hepatocellular carcinomas without macroscopic vascular invasion. In addition, a propensity score matching model with 330 patients was constructed to overcome bias, with subgroups analyzed by tumor diameter (<3 cm and 3-5 cm).
   Results. ICG-R15 >= 25% was confirmed as being independently associated with poorer overall survival and disease-free survival. One-to-one matching of preoperative characteristics yielded 72 pairs of patients receiving anatomic resection and nonanatomic resection, with long-term outcomes, including overall survival and disease-free survival, being similar in these 2 groups. Subgroup analysis showed that, in patients with tumors <3 cm in diameter, short-term outcomes were better in the nonanatomic resection group than in the anatomic resection group, including significantly reduced operation time (P = 02), blood loss (P = .01), blood transfusion (P < .01), complications (particularly bile leakage and abdominal abscess) (P = .04), and postoperative hospital stay (P < .01).
   Conclusion. Anatomic resection was not superior to nonanatomic resection in survival outcomes in patients with solitary small hepatocellular carcinomas without macroscopic vascular invasion. Rather, postoperative short-term outcomes were more favorable with nonanatomic resection.
C1 [Hirokawa, Fumitoshi; Hayashi, Michihiro; Uchiyama, Kazuhisa] Osaka Med Coll, Dept Gen & Gastroenterol Surg, Takatsuki, Osaka 5698686, Japan.
   [Kubo, Shoji; Takemura, Shigekazu] Osaka City Univ, Grad Sch Med, Dept Hepatobiliary Pancreat Surg, Osaka 558, Japan.
   [Nagano, Hiroaki; Wada, Hiroshi] Osaka Univ, Grad Sch Med, Dept Surg Gastroenterol, Suita, Osaka, Japan.
   [Nakai, Takuya; Nakata, Yasuyuki] Kinki Univ, Sch Med, Dept Surg, Sayama, Osaka 589, Japan.
   [Kaibori, Masaki; Matsui, Kosuke; Ishizaki, Morihiko] Kansai Med Univ, Hirakata Hosp, Dept Surg, Hirakata, Osaka, Japan.
RP Hirokawa, F (corresponding author), Osaka Med Coll, Dept Gen & Gastroenterol Surg, 2-7 Daigaku Machi, Takatsuki, Osaka 5698686, Japan.
EM sur122@poh.osaka-med.ac.jp
CR Ariizumi S, 2011, J HEPATO-BIL-PAN SCI, V18, P575, DOI 10.1007/s00534-010-0369-y
   Asahara Toshimasa, 1998, Hiroshima Journal of Medical Sciences, V47, P99
   BERNARDI M, 1993, J SURG ONCOL, P67
   CASTAING D, 1989, ANN SURG, V210, P20, DOI 10.1097/00000658-198907000-00003
   Chen MS, 2006, ANN SURG, V243, P321, DOI 10.1097/01.sla.0000201480.65519.b8
   COUINAUD C, 1954, PRESSE MED, V62, P62
   D'Agostino RB, 1998, STAT MED, V17, P2265, DOI 10.1002/(SICI)1097-0258(19981015)17:19<2265::AID-SIM918>3.0.CO;2-B
   Eguchi S, 2008, SURGERY, V143, P469, DOI 10.1016/j.surg.2007.12.003
   Feng K, 2012, J HEPATOL, V57, P794, DOI 10.1016/j.jhep.2012.05.007
   Hasegawa K, 2005, ANN SURG, V242, P252, DOI 10.1097/01.sla.0000171307.37401.db
   Hasegawa K, 2014, ANN SURG ONCOL, V21, P348, DOI 10.1245/s10434-014-3585-x
   Huang GT, 2005, ANN SURG, V242, P36, DOI 10.1097/01.sla.0000167925.90380.fe
   Huang JW, 2010, ANN SURG, V252, P903, DOI 10.1097/SLA.0b013e3181efc656
   Ikai I, 2004, CANCER-AM CANCER SOC, V101, P796, DOI 10.1002/cncr.20426
   Imamura H, 2003, J HEPATOL, V38, P200, DOI 10.1016/S0168-8278(02)00360-4
   Kaibori M, 2006, SURGERY, V139, P385, DOI 10.1016/j.surg.2005.08.035
   Katz SC, 2009, ANN SURG, V249, P617, DOI 10.1097/SLA.0b013e31819ed22f
   Kim BK, 2008, J SURG ONCOL, V97, P246, DOI 10.1002/jso.20953
   Kondo K, 2005, J HEPATO-BILIARY-PAN, V12, P399, DOI 10.1007/s00534-005-1009-9
   Kubo S, 2000, WORLD J SURG, V24, P1559, DOI 10.1007/s002680010277
   Kubo S, 2001, ANN INTERN MED, V134, P963, DOI 10.7326/0003-4819-134-10-200105150-00010
   LAYER P, 1986, GASTROENTEROLOGY, V91, P41, DOI 10.1016/0016-5085(86)90436-1
   MAKUUCHI M, 1993, SEMIN SURG ONCOL, V9, P298, DOI 10.1002/ssu.2980090404
   MAKUUCHI M, 1985, SURG GYNECOL OBSTET, V161, P346
   Makuuchi M, 2006, WORLD J GASTROENTERO, V12, P828, DOI 10.3748/wjg.v12.i5.828
   OGASAWARA K, 1995, SURG TODAY, V25, P43, DOI 10.1007/BF00309384
   Regimbeau JM, 2002, SURGERY, V131, P311, DOI 10.1067/msy.2002.121892
   Rubin DB, 1997, ANN INTERN MED, V127, P757, DOI 10.7326/0003-4819-127-8_Part_2-199710151-00064
   Sakon M, 2002, ARCH SURG-CHICAGO, V137, P94, DOI 10.1001/archsurg.137.1.94
   Sakon M, 2000, J SURG ONCOL, V73, P179, DOI 10.1002/(SICI)1096-9098(200003)73:3<179::AID-JSO13>3.0.CO;2-M
   Sakon M, 2013, HEPATOL RES, V43, P155, DOI 10.1111/hepr.12001
   Shi M, 2007, ANN SURG, V245, P36, DOI 10.1097/01.sla.0000231758.07868.71
   Takano S, 2000, BRIT J SURG, V87, P65, DOI 10.1046/j.1365-2168.2000.01308.x
   Takayama T, 1998, HEPATOLOGY, V28, P1241, DOI 10.1002/hep.510280511
   TANI M, 1994, CANCER CHEMOTH PHARM, V33, pS29, DOI 10.1007/BF00686664
   Tomimaru Y, 2012, DIGEST DIS SCI, V57, P1942, DOI 10.1007/s10620-012-2114-7
   Torzilli G, 1999, ARCH SURG-CHICAGO, V134, P984, DOI 10.1001/archsurg.134.9.984
   Witjes CDM, 2012, J MAGN RESON IMAGING, V36, P641, DOI 10.1002/jmri.23681
   Yamada S, 2014, ANN SURG ONCOL, V21, P436, DOI 10.1245/s10434-014-3575-z
   YAMANAKA N, 1993, HEPATOLOGY, V18, P79, DOI 10.1016/0270-9139(93)90510-T
   Zavaglia C, 2005, AM J GASTROENTEROL, V100, P2708, DOI 10.1111/j.1572-0241.2005.00289.x
   Zinsmeister AR, 2008, AM J GASTROENTEROL, V103, P262, DOI 10.1111/j.1572-0241.2007.01590.x
   ZOLI M, 1986, LIVER, V6, P286
NR 43
TC 26
Z9 33
U1 0
U2 4
PU MOSBY-ELSEVIER
PI NEW YORK
PA 360 PARK AVENUE SOUTH, NEW YORK, NY 10010-1710 USA
SN 0039-6060
J9 SURGERY
JI Surgery
PD JAN
PY 2015
VL 157
IS 1
BP 27
EP 36
DI 10.1016/j.surg.2014.06.080
PG 10
WC Surgery
WE Science Citation Index Expanded (SCI-EXPANDED)
SC Surgery
GA AX0BY
UT WOS:000346619700006
PM 25482463
DA 2022-05-02
ER

PT J
AU An, C
   Kim, DW
   Park, YN
   Chung, YE
   Rhee, H
   Kim, MJ
AF An, Chansik
   Kim, Dong Wook
   Park, Young-Nyun
   Chung, Yong Eun
   Rhee, Hyungjin
   Kim, Myeong-Jin
TI Single Hepatocellular Carcinoma: Preoperative MR Imaging to Predict
   Early Recurrence after Curative Resection
SO RADIOLOGY
LA English
DT Article
ID APPARENT DIFFUSION-COEFFICIENT; RISK-FACTORS; INTRAHEPATIC RECURRENCE;
   MICROVASCULAR INVASION; LIVER RESECTION; COMPUTED-TOMOGRAPHY; HEPATIC
   RESECTION; EARLY DEATH; PROGNOSIS; SURVIVAL
AB Purpose: To identify magnetic resonance (MR) imaging features that enable prediction of early recurrence (<2 years) after curative resection of hepatocellular carcinoma (HCC) and to derive a preoperative prediction model.
   Materials and Methods: This retrospective study was approved by the institutional review board. The requirement to obtain written informed consent was waived. A total of 268 patients who underwent hepatic resection for a single HCC from January 2008 to August 2011 were divided into two cohorts: a training cohort, which was used to derive a prediction model (n = 187), and a validation cohort (n = 81). All MR images from the training cohort were reviewed by two radiologists. A prediction model was constructed by using MR imaging features that were independently associated with early recurrence with use of multiple logistic regression analysis. The performance of the prediction model in the validation cohort was evaluated with respect to discrimination (ie, whether the relative ranking of individual predictions of subsequent early recurrence is in the correct order).
   Results: In the training cohort, four MR imaging features were independently associated with early recurrence: rim enhancement (odds ratio [OR] = 3.83; 95% confidence interval [CI]: 1.39, 10.52), peritumoral parenchymal enhancement in the arterial phase (OR = 2.64; 95% CI: 1.27, 5.46), satellite nodule (OR = 4.07; 95% CI: 1.09, 15.21), and tumor size (OR = 1.66; 95% CI: 1.31, 2.09). A prediction model derived from these variables showed an area under the receiver operating characteristic curve (AUC) of 0.788 in the prediction of the risk of early recurrence in the training cohort. When applied to the validation cohort, this model showed good discrimination (AUC, 0.783).
   Conclusion: The prediction model derived from rim enhancement, peritumoral parenchymal enhancement, satellite nodule, and tumor size can be used preoperatively to estimate the risk of early recurrence after resection of a single HCC. (C) RSNA, 2015
C1 [An, Chansik; Chung, Yong Eun; Rhee, Hyungjin; Kim, Myeong-Jin] Yonsei Univ, Coll Med, Severance Hosp, Dept Radiol,Res Inst Radiol Sci, Seoul 120752, South Korea.
   [Park, Young-Nyun] Yonsei Univ, Coll Med, Severance Hosp, Dept Pathol, Seoul 120752, South Korea.
   [Kim, Dong Wook] Ilsan Hosp, Natl Hlth Insurance Corp, Dept Policy Res Affairs, Goyang, South Korea.
RP Kim, MJ (corresponding author), Yonsei Univ, Coll Med, Severance Hosp, Dept Radiol,Res Inst Radiol Sci, 50 Yonsei Ro, Seoul 120752, South Korea.
EM kimnex@yuhs.ac
RI An, Chansik/Z-1632-2019; Rhee, Hyungjin/T-7619-2019; Kim,
   Myeong-Jin/E-1623-2011
OI An, Chansik/0000-0002-0484-6658; Chung, Yong Eun/0000-0003-0811-9578;
   Rhee, Hyungjin/0000-0001-7759-4458; Kim, Myeong-Jin/0000-0001-7949-5402;
   Park, Young Nyun/0000-0003-0357-7967
CR An C, 2012, EUR RADIOL, V22, P1701, DOI 10.1007/s00330-012-2421-6
   Ariizumi S, 2011, J HEPATO-BIL-PAN SCI, V18, P575, DOI 10.1007/s00534-010-0369-y
   Bruix J, 2011, HEPATOLOGY, V53, P1020, DOI 10.1002/hep.24199
   Chandarana H, 2011, AM J ROENTGENOL, V196, P1083, DOI 10.2214/AJR.10.4720
   Choi GH, 2008, ANN SURG ONCOL, V15, P618, DOI 10.1245/s10434-007-9671-6
   Choi JW, 2013, RADIOLOGY, V267, P776, DOI 10.1148/radiol.13120775
   Cucchetti A, 2009, ANN SURG ONCOL, V16, P413, DOI 10.1245/s10434-008-0232-4
   Griffin N, 2012, BRIT J RADIOL, V85, P736, DOI 10.1259/bjr/94924398
   HARADA T, 1992, J CLIN GASTROENTEROL, V14, P245, DOI 10.1097/00004836-199204000-00011
   Heo SH, 2010, KOREAN J RADIOL, V11, P295, DOI 10.3348/kjr.2010.11.3.295
   Honda H, 1996, ABDOM IMAGING, V21, P37, DOI 10.1007/s002619900006
   Iasonos A, 2008, J CLIN ONCOL, V26, P1364, DOI 10.1200/JCO.2007.12.9791
   Imamura H, 2003, J HEPATOL, V38, P200, DOI 10.1016/S0168-8278(02)00360-4
   Kamiyama T, 2012, WORLD J SURG ONCOL, V10, DOI 10.1186/1477-7819-10-107
   Kawamura Y, 2011, AM J ROENTGENOL, V197, pW665, DOI 10.2214/AJR.11.6843
   Kawamura Y, 2010, HEPATOL RES, V40, P1006, DOI 10.1111/j.1872-034X.2010.00703.x
   Kierans AS, 2010, MAGN RESON IMAGING, V28, P790, DOI 10.1016/j.mri.2010.03.005
   Kim H, 2009, EUR RADIOL, V19, P1744, DOI 10.1007/s00330-009-1331-8
   Kim KA, 2012, J MAGN RESON IMAGING, V35, P629, DOI 10.1002/jmri.22876
   LANDIS JR, 1977, BIOMETRICS, V33, P159, DOI 10.2307/2529310
   Lee JI, 2011, J CLIN GASTROENTEROL, V45, P366, DOI 10.1097/MCG.0b013e3181f3a2f4
   McGraw KO, 1996, PSYCHOL METHODS, V1, P30, DOI 10.1037/1082-989X.1.4.390
   Miyata R, 2006, J GASTROENTEROL, V41, P987, DOI 10.1007/s00535-006-1890-2
   NAGASUE N, 1993, GASTROENTEROLOGY, V105, P488, DOI 10.1016/0016-5085(93)90724-Q
   Nasu K, 2009, AM J ROENTGENOL, V193, P438, DOI 10.2214/AJR.08.1424
   Nathan H, 2009, HPB, V11, P382, DOI 10.1111/j.1477-2574.2009.00070.x
   Nishie A, 2008, AM J ROENTGENOL, V190, P81, DOI 10.2214/AJR.07.2810
   Nishie A, 2011, EUR J RADIOL, V80, pE29, DOI 10.1016/j.ejrad.2010.06.019
   Park JH, 2006, AM J SURG, V192, P29, DOI 10.1016/j.amjsurg.2005.11.010
   Poon RTP, 2000, ANN SURG, V232, P10, DOI 10.1097/00000658-200007000-00003
   Poon RTP, 2000, CANCER, V89, P500, DOI 10.1002/1097-0142(20000801)89:3<500::AID-CNCR4>3.3.CO;2-F
   Portolani N, 2006, ANN SURG, V243, P229, DOI 10.1097/01.sla.0000197706.21803.a1
   Regimbeau JM, 2004, J SURG ONCOL, V85, P36, DOI 10.1002/jso.10284
   Roayaie S, 2013, HEPATOLOGY, V57, P1426, DOI 10.1002/hep.25832
   Roayaie S, 2009, GASTROENTEROLOGY, V137, P850, DOI 10.1053/j.gastro.2009.06.003
   Samuel M, 2009, COCHRANE DB SYST REV, DOI 10.1002/14651858.CD001199.pub2
   Shah SA, 2006, J AM COLL SURGEONS, V202, P275, DOI 10.1016/j.jamcollsurg.2005.10.005
   Shah SA, 2007, SURGERY, V141, P330, DOI 10.1016/j.surg.2006.06.028
   Shimada M, 1996, GASTROENTEROLOGY, V111, P720, DOI 10.1053/gast.1996.v111.pm8780578
   Siripongsakun S, 2012, AM J ROENTGENOL, V199, P1018, DOI 10.2214/AJR.12.8632
   Sirivatanauksorn Yongyut, 2011, HPB Surg, V2011, P818217, DOI 10.1155/2011/818217
   Vauthey JN, 2010, HPB, V12, P289, DOI 10.1111/j.1477-2574.2010.00181.x
   Woodall CE, 2007, ANN SURG ONCOL, V14, P2824, DOI 10.1245/s10434-007-9525-2
   Wu TH, 2012, J SURG ONCOL, V105, P85, DOI 10.1002/jso.22060
NR 44
TC 82
Z9 92
U1 0
U2 15
PU RADIOLOGICAL SOC NORTH AMERICA
PI OAK BROOK
PA 820 JORIE BLVD, OAK BROOK, IL 60523 USA
SN 0033-8419
J9 RADIOLOGY
JI Radiology
PD AUG
PY 2015
VL 276
IS 2
BP 433
EP 443
DI 10.1148/radiol.15142394
PG 11
WC Radiology, Nuclear Medicine & Medical Imaging
WE Science Citation Index Expanded (SCI-EXPANDED)
SC Radiology, Nuclear Medicine & Medical Imaging
GA CP3QW
UT WOS:000359796900013
PM 25751229
OA Bronze
DA 2022-05-02
ER

PT J
AU Dong, ZR
   Zhang, PF
   Wang, CH
   Zhang, C
   Cai, JB
   Shi, GM
   Ke, AW
   Sun, HC
   Qiu, SJ
   Zhou, J
   Fan, J
AF Dong, Zhao-Ru
   Zhang, Peng-Fei
   Wang, Cheng-Hao
   Zhang, Chi
   Cai, Jia-bin
   Shi, Guo-Ming
   Ke, Ai-Wu
   Sun, Hui-chuan
   Qiu, Shuang-Jian
   Zhou, Jian
   Fan, Jia
TI Postoperative adjuvant transcatheter arterial chemoembolization for
   resectable multiple hepatocellular carcinoma beyond the Milan criteria:
   a retrospective analysis
SO AMERICAN JOURNAL OF CANCER RESEARCH
LA English
DT Article
DE TACE; multiple hepatocellular carcinoma; Milan criteria; recurrence;
   prognosis
ID TRANSARTERIAL CHEMOEMBOLIZATION; MICROVASCULAR INVASION; RISK-FACTORS;
   SURGERY; RESECTION; PREDICTION; STRATEGY; TUMOR
AB Objective: To clarify the value of postoperative adjuvant transcatheter arterial chemoembolization (TACE) for resectable multiple hepatocellular carcinoma beyond the Milan criteria. Background: Patients with multiple HCC have been shown to have a worse survival after a partial hepatectomy (PH) because of the high incidence of intrahepatic tumor recurrence. Postoperative adjuvant TACE is an optional strategy for HCC patients with a high recurrence risk. Its effects and range of applications are debatable. Methods: This retrospective study enrolled 135 HCC patients with resectable multiple hepatocellular carcinoma beyond the Milan criteria, and those patients underwent a hepatectomy with/without postoperative adjuvant TACE from Jan. 2004 to Dec. 2008. The patients were divided to the PH cohort or the PH+TACE cohort. The prognosis measures were the disease-free survival (DFS) and overall survival (OS) from the date of treatment. Univariate and multivariate analyses were used to assess the prognostic factors associated with DFS and OS, using the Cox proportional hazards model. Results: The 1-, 2-, and 5-year DFS and OS for the PH+ TACE group differed significantly from the PH group (p = 0.004, p = 0.002, respectively). Multivariate analysis revealed that the significant independent risk factors associated with the DFS and OS were postoperative TACE treatment (p = 0.002, p = 0.001, respectively) and the number of tumors (p = 0.006, p = 0.037, respectively). Conclusions: Our results show that postoperative adjuvant treatment resulted in delayed intrahepatic recurrence and better survival for patients with resectable multiple hepatocellular carcinoma beyond the Milan criteria. Postoperative adjuvant TACE should be regarded as a common strategy for patients with resectable multiple HCC beyond the Milan criteria.
C1 [Dong, Zhao-Ru; Zhang, Peng-Fei; Wang, Cheng-Hao; Zhang, Chi; Cai, Jia-bin; Shi, Guo-Ming; Ke, Ai-Wu; Sun, Hui-chuan; Qiu, Shuang-Jian; Zhou, Jian; Fan, Jia] Fudan Univ, Liver Canc Inst, Shanghai 200032, Peoples R China.
   [Dong, Zhao-Ru; Zhang, Peng-Fei; Wang, Cheng-Hao; Zhang, Chi; Cai, Jia-bin; Shi, Guo-Ming; Ke, Ai-Wu; Sun, Hui-chuan; Qiu, Shuang-Jian; Zhou, Jian; Fan, Jia] Fudan Univ, Zhongshan Hosp, Shanghai 200032, Peoples R China.
   [Zhou, Jian; Fan, Jia] Fudan Univ, Canc Ctr, Inst Biomed Sci, Shanghai 200031, Peoples R China.
RP Fan, J (corresponding author), Fudan Univ, Liver Canc Inst, 180 Fenglin Rd, Shanghai 200032, Peoples R China.
EM Fan.jia@zs-hospital.sh.cn
RI Fan, Jia/C-6689-2017
FU National Key Sci-Tech Project [2012ZX10002011-002]; National Natural
   Science Foundation of ChinaNational Natural Science Foundation of China
   (NSFC) [81472840, 81172023, 81071741]; Shanghai Municipal Natural
   Science Foundation [14ZR1405800, 11ZR1428300, 114119a5-000]
FX This study was supported by the National Key Sci-Tech Project
   (2012ZX10002011-002), the National Natural Science Foundation of China
   (81472840, 81172023 and 81071741) and the Shanghai Municipal Natural
   Science Foundation (14ZR1405800, 11ZR1428300, 114119a5-000).
CR Bargellini I, 2012, EUR J RADIOL, V81, P1173, DOI 10.1016/j.ejrad.2011.03.046
   Bruix J, 2001, J HEPATOL, V35, P421, DOI 10.1016/S0168-8278(01)00130-1
   Bruix J, 2002, HEPATOLOGY, V35, P519, DOI 10.1053/jhep.2002.32089
   Bruix J, 2011, HEPATOLOGY, V53, P1020, DOI 10.1002/hep.24199
   Chen MF, 2003, WORLD J SURG, V27, P443, DOI 10.1007/s00268-002-6708-7
   Cheng YC, 2014, ANN TRANSPL, V19, P309, DOI 10.12659/AOT.890505
   Colombo M, 2013, EUR J GASTROEN HEPAT, V25, P639, DOI 10.1097/MEG.0b013e32835e33bb
   Forner A, 2012, LANCET, V379, P1245, DOI 10.1016/S0140-6736(11)61347-0
   Hao K, 2009, BMC CANCER, V9, DOI 10.1186/1471-2407-9-389
   Inoue K, 2004, J CANCER RES CLIN, V130, P362, DOI 10.1007/s00432-004-0566-7
   Kim BK, 2008, J SURG ONCOL, V97, P246, DOI 10.1002/jso.20953
   Lau WY, 2007, ANN SURG ONCOL, V14, P3301, DOI 10.1245/s10434-007-9549-7
   Li T, 2013, CANCER GENE THER, V20, P366, DOI 10.1038/cgt.2013.29
   Li T, 2013, CANCER-AM CANCER SOC, V119, P126, DOI 10.1002/cncr.27697
   Llovet JM, 2003, HEPATOLOGY, V37, P429, DOI 10.1053/jhep.2003.50047
   Llovet JM, 2002, LANCET, V359, P1734, DOI 10.1016/S0140-6736(02)08649-X
   Lo CM, 2002, HEPATOLOGY, V35, P1164, DOI 10.1053/jhep.2002.33156
   Nagashima J, 1999, INT J ONCOL, V15, P1117
   Ren ZG, 2004, WORLD J GASTROENTERO, V10, P2791
   Song MJ, 2012, J HEPATOL, V57, P1244, DOI 10.1016/j.jhep.2012.07.017
   Yamamoto N, 2014, HEPATOL RES, V44, P1062, DOI 10.1111/hepr.12223
   Yin L, 2014, J HEPATOL, V61, P82, DOI 10.1016/j.jhep.2014.03.012
   Zhao WC, 2013, EJSO-EUR J SURG ONC, V39, P858, DOI 10.1016/j.ejso.2013.04.003
   Zheng F, 2012, GUT, V61, P278, DOI 10.1136/gut.2011.239145
   Zhong C, 2009, J CANCER RES CLIN, V135, P1437, DOI 10.1007/s00432-009-0588-2
NR 25
TC 30
Z9 36
U1 0
U2 6
PU E-CENTURY PUBLISHING CORP
PI MADISON
PA 40 WHITE OAKS LN, MADISON, WI 53711 USA
SN 2156-6976
J9 AM J CANCER RES
JI Am. J. Cancer Res.
PY 2015
VL 5
IS 1
BP 450
EP 457
PG 8
WC Oncology
WE Science Citation Index Expanded (SCI-EXPANDED)
SC Oncology
GA AZ6AN
UT WOS:000348300400037
PM 25628953
DA 2022-05-02
ER

PT J
AU Yang, JH
   Liu, XW
   Yuan, XH
   Wang, ZM
AF Yang, Jianhui
   Liu, Xiwu
   Yuan, Xiaohua
   Wang, Zhiming
TI miR-99b promotes metastasis of hepatocellular carcinoma through
   inhibition of claudin 11 expression and may serve as a prognostic marker
SO ONCOLOGY REPORTS
LA English
DT Article
DE miR-99b; hepatocellular carcinoma; metastasis; claudin 11; prognosis
ID TIGHT JUNCTION PROTEINS; TUMOR-GROWTH; MICRORNAS; INVASIVENESS
AB Hepatocellular carcinoma (HCC) is a leading cause of cancer-related death worldwide, mainly due to its high rates of postoperative recurrence and metastasis. Moreover, there is no widely accepted prognostic marker of recurrence. Therefore, the aim of the present study was to determine whether such a marker could be provided by a microRNA (miRNA), since recent evidence indicates that miRNAs are important contributors to the metastatic phenotype. In the present study, we showed that miR-99b was expressed at high levels in tissues of patients with HCC and in cell lines derived from HCCs. Elevated levels of miR-99b predicted poor overall survival as well as disease-free survival of patients with HCC. Moreover, miR-99b expression levels correlated with capsule formation and microvascular invasion, which are required for postoperative recurrence. Overexpression or knockdown of miR-99b expression increased or inhibited, respectively, the metastasis of HCC cells in vitro. Furthermore, using a dual-luciferase assay, we demonstrated that miR-99b inhibited the expression of claudin 11 (CLDN11), a component of tight junction strands by directly targeting the 3'-untranslated region of CLDN11 mRNA. In addition, CLDN11 expression was increased or decreased when miR-99b expression was inhibited or elevated in the HCC cells, respectively. Moreover, the expression of miR-99b was inversely correlated with CLDN11 mRNA or CLDN11 levels in the HCC tissues. These findings suggest that a high level of miR-99b expression is an independent prognostic factor and correlates with poor survival of patients with HCC. Therefore, inhibition of miR-99b expression may serve as a therapeutic approach for inhibiting the metastatic phenotype of HCC.
C1 [Yang, Jianhui; Liu, Xiwu; Yuan, Xiaohua; Wang, Zhiming] Cent South Univ, Dept Gen Surg, Xiangya Hosp, Changsha 410008, Hunan, Peoples R China.
RP Wang, ZM (corresponding author), Cent South Univ, Dept Gen Surg, Xiangya Hosp, 87 Xiangya Rd, Changsha 410008, Hunan, Peoples R China.
EM wzmxycsu@hotmail.com
CR Acloque H, 2009, J CLIN INVEST, V119, P1438, DOI 10.1172/JCI38019
   Agarwal R, 2009, PLOS ONE, V4, DOI 10.1371/journal.pone.0008002
   Alshbool FZ, 2014, ENDOCRINOLOGY, V155, P2363, DOI 10.1210/en.2014-1173
   Artus C, 2014, J CEREBR BLOOD F MET, V34, P433, DOI 10.1038/jcbfm.2013.213
   Awsare NS, 2011, ONCOL REP, V25, P1503, DOI 10.3892/or.2011.1244
   Bartel DP, 2009, CELL, V136, P215, DOI 10.1016/j.cell.2009.01.002
   Bartel DP, 2004, CELL, V116, P281, DOI 10.1016/S0092-8674(04)00045-5
   Feber A, 2011, ANN THORAC SURG, V91, P1523, DOI 10.1016/j.athoracsur.2011.01.056
   Furuse M, 1998, J CELL BIOL, V141, P1539, DOI 10.1083/jcb.141.7.1539
   Garrido-Urbani S, 2014, CELL TISSUE RES, V355, P701, DOI 10.1007/s00441-014-1820-1
   Giordano S, 2013, HEPATOLOGY, V57, P840, DOI 10.1002/hep.26095
   Huang JJ, 2012, MED ONCOL, V29, P2402, DOI 10.1007/s12032-012-0210-3
   Jemal A, 2011, CA-CANCER J CLIN, V61, P134, DOI [10.3322/caac.20115, 10.3322/caac.20107]
   Kalluri R, 2009, J CLIN INVEST, V119, P1420, DOI 10.1172/JCI39104
   Lionetti M, 2009, BLOOD, V114, pE20, DOI 10.1182/blood-2009-08-237495
   Liu SG, 2013, ONCOL LETT, V5, P1639, DOI 10.3892/ol.2013.1251
   Mikhaylova O, 2012, CANCER CELL, V21, P532, DOI 10.1016/j.ccr.2012.02.019
   Morita K, 1999, J CELL BIOL, V145, P579, DOI 10.1083/jcb.145.3.579
   Pang RWC, 2008, ANN SURG ONCOL, V15, P962, DOI 10.1245/s10434-007-9730-z
   Shang XY, 2012, NEOPLASIA, V14, P974, DOI 10.1593/neo.12942
   Soini Y, 2010, HISTOPATHOLOGY, V56, P821, DOI 10.1111/j.1365-2559.2010.03538.x
   Turcatel G, 2012, PLOS ONE, V7, DOI 10.1371/journal.pone.0031032
   Valastyan S, 2011, CELL, V147, P275, DOI 10.1016/j.cell.2011.09.024
   Venook AP, 2010, ONCOLOGIST, V15, P5, DOI 10.1634/theoncologist.2010-S4-05
   Yang JD, 2010, NAT REV GASTRO HEPAT, V7, P448, DOI 10.1038/nrgastro.2010.100
   Yao Y, 2014, BRIT J CANCER, V111, P355, DOI 10.1038/bjc.2014.267
   Yuan JH, 2014, CANCER CELL, V25, P666, DOI 10.1016/j.ccr.2014.03.010
   Zhao JL, 2014, GENE, V542, P182, DOI 10.1016/j.gene.2014.03.036
   Zhong JH, 2014, ANN SURG, V260, P329, DOI 10.1097/SLA.0000000000000236
   Zhou WY, 2014, CANCER CELL, V25, P501, DOI 10.1016/j.ccr.2014.03.007
NR 30
TC 25
Z9 25
U1 0
U2 2
PU SPANDIDOS PUBL LTD
PI ATHENS
PA POB 18179, ATHENS, 116 10, GREECE
SN 1021-335X
EI 1791-2431
J9 ONCOL REP
JI Oncol. Rep.
PD SEP
PY 2015
VL 34
IS 3
BP 1415
EP 1423
DI 10.3892/or.2015.4104
PG 9
WC Oncology
WE Science Citation Index Expanded (SCI-EXPANDED)
SC Oncology
GA CO5AX
UT WOS:000359173100038
PM 26134929
OA Bronze
DA 2022-05-02
ER

PT J
AU Hwang, S
   Lee, YJ
   Kim, KH
   Ahn, CS
   Moon, DB
   Ha, TY
   Song, GW
   Jung, DH
   Lee, SG
AF Hwang, Shin
   Lee, Young-Joo
   Kim, Ki-Hun
   Ahn, Chul-Soo
   Moon, Deok-Bog
   Ha, Tae-Yong
   Song, Gi-Won
   Jung, Dong-Hwan
   Lee, Sung-Gyu
TI Long-Term Outcome After Resection of Huge Hepatocellular Carcinoma >= 10
   cm: Single-Institution Experience with 471 Patients
SO WORLD JOURNAL OF SURGERY
LA English
DT Article
ID CURATIVE RESECTION; HEPATIC RESECTION; LIVER-TRANSPLANTATION;
   PARTIAL-HEPATECTOMY; SURGICAL-TREATMENT; VASCULAR INVASION; TUMOR SIZE;
   THERAPY; RECURRENCE; MANAGEMENT
AB Background Tumor recurrence is very common after resection of huge hepatocellular carcinoma (HCC). This study intended to evaluate early recurrence and long-term outcomes in patients with huge HCC >= 10 cm after primary resection and treatment of recurrence.
   Methods Recurrence and survival outcomes were retrospectively evaluated in 471 patients with huge HCCs who underwent resection between January 2000 and April 2012.
   Results Mean tumor diameter was 13.6 +/- 3.1 cm, with 93 % of patients having single tumors. Anatomic and R0 resection rates were 91.1 and 89.4 %, respectively. Perioperative mortality rate was 1.7 %. Tumor recurrence and patient survival rates were 62.2 and 69.2 % at 1 year and 76.0 and 35.5 % at 5 years, respectively. Of patients with recurrence, 92.5 % received specific treatment. Median patient survival period after initial intrahepatic recurrence was 16 months. Tumor volume did not affect recurrence or survival outcomes. Independent risk factors for tumor recurrence and patient survival were serum alpha-fetoprotein >= 100 ng/mL, hypermetabolic uptake on positron emission tomography, satellite nodules, and microvascular invasion. These four factors were used to develop a risk prediction model, in which 1-year HCC recurrence rates in patients with 0, 1, 2, 3, and 4 risk factors were 18.7, 30.3, 58.7, 79.0, and 92.1 %, respectively, and their 1-year patient survival rates were 100, 97.0, 75.5, 63.9, and 42.1 %, respectively.
   Conclusions In patients with huge HCCs, hepatic resection with active recurrence treatment resulted in improved long-term survival. Our 4-factor risk prediction model appears to contribute to quantitative postoperative risk estimation for early HCC recurrence and patient survival in patients with HCC >= 10 cm.
C1 [Hwang, Shin; Lee, Young-Joo; Kim, Ki-Hun; Ahn, Chul-Soo; Moon, Deok-Bog; Ha, Tae-Yong; Song, Gi-Won; Jung, Dong-Hwan; Lee, Sung-Gyu] Univ Ulsan, Dept Surg, Asan Liver Ctr, Asan Med Ctr,Coll Med, Seoul 138736, South Korea.
RP Hwang, S (corresponding author), Univ Ulsan, Dept Surg, Asan Liver Ctr, Asan Med Ctr,Coll Med, 88 Olymp Ro 43 Gil, Seoul 138736, South Korea.
EM shwang@amc.seoul.kr
CR Ahn SG, 2011, J GASTROINTEST SURG, V15, P2044, DOI 10.1007/s11605-011-1660-1
   Ariizumi S, 2013, J SURG ONCOL, V107, P408, DOI 10.1002/jso.23226
   Bruix J, 2011, HEPATOLOGY, V53, P1020, DOI 10.1002/hep.24199
   Chen WT, 2004, EJSO-EUR J SURG ONC, V30, P414, DOI 10.1016/j.ejso.2004.01.013
   Compton CC., 2010, AJCC CANC STAGING MA, V7th ed.
   Ha TY, 2014, TRANSPL P, V46, P888, DOI 10.1016/j.transproceed.2013.12.037
   Huang YH, 2006, ALIMENT PHARM THER, V23, P129, DOI 10.1111/j.1365-2036.2006.02704.x
   Hwang S, 2012, WORLD J SURG, V36, P1592, DOI 10.1007/s00268-012-1533-0
   Hwang S, 2010, TRANSPL INT, V23, P723, DOI 10.1111/j.1432-2277.2010.01103.x
   Kitamura K, 2012, ANN SURG ONCOL, V19, P156, DOI 10.1245/s10434-011-1990-y
   Lau WY, 2009, HEPATOB PANCREAT DIS, V8, P124
   Lee SG, 2007, BRIT J SURG, V94, P320, DOI 10.1002/bjs.5622
   Li KW, 2013, HEPATO-GASTROENTEROL, V60, P248, DOI 10.5754/hge12665
   Lin CT, 2010, WORLD J SURG, V34, P2155, DOI 10.1007/s00268-010-0598-x
   Llovet JM, 1999, SEMIN LIVER DIS, V19, P329, DOI 10.1055/s-2007-1007122
   Mok KT, 2003, J AM COLL SURGEONS, V197, P730, DOI 10.1016/j.jamcollsurg.2003.07.013
   Pawlik TM, 2005, LIVER TRANSPLANT, V11, P1086, DOI 10.1002/lt.20472
   Poon RTP, 2002, J AM COLL SURGEONS, V195, P311, DOI 10.1016/S1072-7515(02)01226-7
   Sano K, 2011, RADIOLOGY, V261, P834, DOI 10.1148/radiol.11101840
   Shrager B, 2013, J SURG ONCOL, V107, P111, DOI 10.1002/jso.23246
   Tang JH, 2013, ASIAN PAC J CANCER P, V14, P3045, DOI 10.7314/APJCP.2013.14.5.3045
   Tsoulfas G, 2012, ANZ J SURG, V82, P510, DOI 10.1111/j.1445-2197.2012.06079.x
   Vauthey JN, 2002, J CLIN ONCOL, V20, P1527, DOI 10.1200/JCO.20.6.1527
   Yamashita YI, 2011, J SURG ONCOL, V104, P292, DOI 10.1002/jso.21931
   Yang LY, 2009, ANN SURG, V249, P118, DOI 10.1097/SLA.0b013e3181904988
   Yau T, 2014, GASTROENTEROLOGY, V146, P1691, DOI 10.1053/j.gastro.2014.02.032
   Zhang H, 2014, WORLD J SURG, V38, P947, DOI 10.1007/s00268-013-2365-2
   Zhou XD, 2001, CANCER-AM CANCER SOC, V91, P1479, DOI 10.1002/1097-0142(20010415)91:8<1479::AID-CNCR1155>3.0.CO;2-0
   Zhou YM, 2011, MED SCI MONITOR, V17, pRA76, DOI 10.12659/MSM.881443
   Zhou YM, 2014, WORLD J SURG, V38, P2395, DOI 10.1007/s00268-014-2586-z
NR 30
TC 27
Z9 29
U1 2
U2 5
PU SPRINGER
PI NEW YORK
PA 233 SPRING ST, NEW YORK, NY 10013 USA
SN 0364-2313
EI 1432-2323
J9 WORLD J SURG
JI World J.Surg.
PD OCT
PY 2015
VL 39
IS 10
BP 2519
EP 2528
DI 10.1007/s00268-015-3129-y
PG 10
WC Surgery
WE Science Citation Index Expanded (SCI-EXPANDED)
SC Surgery
GA CS8GJ
UT WOS:000362324100019
PM 26126423
DA 2022-05-02
ER

PT J
AU Vitale, A
   Huo, TL
   Cucchetti, A
   Lee, YH
   Volk, M
   Frigo, AC
   Cescon, M
   Tuci, F
   Pinna, AD
   Cillo, U
AF Vitale, Alessandro
   Huo, Teh-la
   Cucchetti, Alessandro
   Lee, Yun-Hsuan
   Volk, Michael
   Frigo, Anna Chiara
   Cescon, Matteo
   Tuci, Francesco
   Pinna, Antonio Daniele
   Cillo, Umberto
TI Survival Benefit of Liver Transplantation Versus Resection for
   Hepatocellular Carcinoma: Impact of MELD Score
SO ANNALS OF SURGICAL ONCOLOGY
LA English
DT Article
ID CIRRHOSIS
AB We sought to measure the impact of model for end stage liver disease (MELD) score, tumor staging, and microvascular invasion (MVI) on the relative survival benefit of liver transplantation (LT) versus liver resection (LR) for hepatocellular carcinoma (HCC).
   The study population comprised 1,106 HCC patients with cirrhosis undergoing LR from one Eastern (n = 424) and two Western (n = 682) surgical units. Exclusion criteria were very large (> 10 cm) tumors, macrovascular invasion, and metastases. We identified three tumor stages: stage I (within Milan, n = 806), stage II (beyond Milan within Up-to-7, n = 123), and stage III (beyond Milan and Up-to-7, n = 177). Patient survival after LR was compared to that predicted after LT by the Metroticket calculator in relationship with staging, MVI, and MELD score using Monte Carlo simulation.
   Two hundred eighty-three patients (26 %) with a MELD score of a parts per thousand yen10 had an acceptable 5-year survival after LR of 47 %, while that of patients with a low MELD score was 67 % (p < 0.0001). Mean 5-year LT benefit was -4.50 months (95 % confidence interval [CI] -4.73 to -4.27) for patients with a MELD score of < 10, and 0.81 months (95 % CI 0.58 to 1.04) for those with a MELD score of a parts per thousand yen10. MELD score and MVI were the strongest predictors of transplant survival benefit. LT reached a survival benefit, versus LR only in HCC patients with a MELD score of a parts per thousand yen10 and without MVI (3.08 months, 95 % CI 2.78 to 3.39), whatever the tumor stage.
   LT proved to be harmful in patients with resectable HCC with a low MELD score (< 10) or with aggressive tumors (with MVI). As a result of a shortage of donors, only selected resectable tumors with a MELD score of a parts per thousand yen10 should be considered for transplantation.
C1 [Vitale, Alessandro; Tuci, Francesco; Cillo, Umberto] Univ Hosp Padua, Dept Gen Surg & Organ Transplantat, Hepatobiliary Surg & Liver Transplantat Unit, Padua, Italy.
   [Huo, Teh-la; Lee, Yun-Hsuan] Natl Yang Ming Univ, Taipei 112, Taiwan.
   [Huo, Teh-la; Lee, Yun-Hsuan] Taipei Vet Gen Hosp, Dept Med, Taipei, Taiwan.
   [Cucchetti, Alessandro; Cescon, Matteo; Pinna, Antonio Daniele] Univ Bologna, St Orsola Hosp, Alma Mater Studiorum, Liver & Multiorgan Transplantat Unit, Bologna, Italy.
   [Volk, Michael] Univ Michigan, Div Gastroenterol & Hepatol, Ann Arbor, MI 48109 USA.
   [Frigo, Anna Chiara] Univ Padua, Biostat Unit, Padua, Italy.
RP Vitale, A (corresponding author), Univ Hosp Padua, Dept Gen Surg & Organ Transplantat, Hepatobiliary Surg & Liver Transplantat Unit, Padua, Italy.
EM alessandro.vitale@unipd.it
RI Pinna, Antonio/AAC-6685-2019; Cillo, Umberto/AAC-2591-2019; Vitale,
   Alessandro/AAA-9182-2021; Cucchetti, Alessandro/B-5194-2014
OI Cucchetti, Alessandro/0000-0001-5269-1964; Cillo,
   Umberto/0000-0002-2310-0245; Vitale, Alessandro/0000-0002-4548-8308
CR BECK JR, 1982, AM J MED, V73, P883, DOI 10.1016/0002-9343(82)90786-0
   Berry K, 2012, AM J TRANSPLANT, V12, P706, DOI 10.1111/j.1600-6143.2011.03853.x
   Bolondi L, 2012, SEMIN LIVER DIS, V32, P348, DOI 10.1055/s-0032-1329906
   Bruix J, 2011, HEPATOLOGY, V53, P1020, DOI 10.1002/hep.24199
   BURNAND B, 1990, J CLIN EPIDEMIOL, V43, P1273, DOI 10.1016/0895-4356(90)90093-5
   Cescon M, 2009, ARCH SURG-CHICAGO, V144, P57, DOI 10.1001/archsurg.2008.522
   Cillo U, 2010, DIGEST LIVER DIS, V42, P642, DOI 10.1016/j.dld.2010.02.010
   Clavien PA, 2012, LANCET ONCOL, V13, pE11, DOI 10.1016/S1470-2045(11)70175-9
   D'Amico G, 2006, J HEPATOL, V44, P217, DOI 10.1016/j.jhep.2005.10.013
   Delis SG, 2009, J GASTROINTEST SURG, V13, P2268, DOI 10.1007/s11605-009-0977-5
   European Assoc Study Liver, 2012, EUR J CANCER, V48, P599, DOI 10.1016/j.ejca.2011.12.021
   Fuks D, 2012, HEPATOLOGY, V55, P132, DOI 10.1002/hep.24680
   Hsu KY, 2009, WORLD J SURG, V33, P2412, DOI 10.1007/s00268-009-0202-4
   Ishizawa T, 2008, GASTROENTEROLOGY, V134, P1908, DOI 10.1053/j.gastro.2008.02.091
   Koniaris LG, 2011, ANN SURG, V254, P527, DOI 10.1097/SLA.0b013e31822ca66f
   Lim KC, 2015, HEPATOLOGY, V61, P227, DOI 10.1002/hep.27135
   Mazzaferro V, 2009, LANCET ONCOL, V10, P35, DOI 10.1016/S1470-2045(08)70284-5
   Nathan H, 2012, CANCER-AM CANCER SOC, V118, P1838, DOI 10.1002/cncr.26501
   O'Hagan A, 2007, HEALTH ECON, V16, P1009, DOI 10.1002/hec.1199
   Pawlik TM, 2005, LIVER TRANSPLANT, V11, P1086, DOI 10.1002/lt.20472
   Rahbari NN, 2011, ANN SURG, V253, P453, DOI 10.1097/SLA.0b013e31820d944f
   Schaubel DE, 2009, AM J TRANSPLANT, V9, P970, DOI 10.1111/j.1600-6143.2009.02571.x
   Sexton J, 2007, BIOMETRICS, V63, P586, DOI 10.1111/j.1541-0420.2006.00718.x
   Vitale A, 2014, J HEPATOL, V60, P1165, DOI 10.1016/j.jhep.2014.01.022
   Vitale A, 2011, LANCET ONCOL, V12, P654, DOI 10.1016/S1470-2045(11)70144-9
NR 25
TC 30
Z9 32
U1 0
U2 5
PU SPRINGER
PI NEW YORK
PA ONE NEW YORK PLAZA, SUITE 4600, NEW YORK, NY, UNITED STATES
SN 1068-9265
EI 1534-4681
J9 ANN SURG ONCOL
JI Ann. Surg. Oncol.
PD JUN
PY 2015
VL 22
IS 6
BP 1901
EP 1907
DI 10.1245/s10434-014-4099-2
PG 7
WC Oncology; Surgery
WE Science Citation Index Expanded (SCI-EXPANDED)
SC Oncology; Surgery
GA CH7ON
UT WOS:000354226600023
PM 25234023
DA 2022-05-02
ER

PT J
AU Liu, D
   Fong, DYT
   Chan, ACY
   Poon, RTP
   Khong, PL
AF Liu, Dan
   Fong, Daniel Y. T.
   Chan, Albert C. Y.
   Poon, Ronnie T. P.
   Khong, Pek-Lan
TI Hepatocellular Carcinoma: Surveillance CT Schedule after Hepatectomy
   Based on Risk Stratification
SO RADIOLOGY
LA English
DT Article
ID INTRAHEPATIC RECURRENCE; POSTOPERATIVE RECURRENCE; CONSECUTIVE PATIENTS;
   HEPATIC RESECTION; LIVER RESECTION; PROGNOSIS; CANCER
AB Purpose: To evaluate alternative schedules for surveillance computed tomography (CT) for patients who underwent hepatectomy for hepatocellular carcinoma (HCC) and to demonstrate an appropriate schedule on the basis of stratification for risk of recurrence.
   Materials and Methods: CT and pathologic reports for consecutive patients with HCC who underwent hepatectomy at one institution were evaluated with institutional review board approval. Univariate and multivariate analyses were performed to identify risk factors for recurrence. Patients were categorized into risk groups on the basis of classification and regression tree analysis. Average recurrence detection rates (RDRs) between consecutive CT scans were calculated for existing and alternative surveillance schedules for each risk group, and the difference in RDR was determined by using the Student t test. A P value of less than .05 was considered to indicate a significant difference. Expected delay in diagnosis was also computed for the alternative surveillance schedules for each risk group.
   Results: Two hundred sixty patients (216 men; mean age, 56.0 years +/- 22.5) underwent 2705 CT studies. Independent risk factors for recurrence were microvascular invasion (P = .001), cirrhosis (P = .007), and tumor multiplicity (P = .001). Three risk groups (low, intermediate, and high) were identified. For low- and intermediate-risk groups, average RDR was not significantly different in the first 2 years after hepatectomy when the interval was extended from 3 months (3.3% and 4.6%, respectively) to 4 months (4.3% [expected delay, 16 days] and 6.1% [expected delay, 18 days], respectively) or for the subsequent 3 years when the interval was extended from 6 months (1.3% and 3.5%, respectively) to 12 months (2.5% [expected delay, 72 days] and 7.0% [expected delay, 103 days], respectively). This alternative schedule included five (35.7%) fewer CT scans than the 14 in the original schedule, and a reduction in radiation dose and cost during the 5-year follow-up period.
   Conclusion: Posthepatectomy surveillance CT schedules may be tailored and optimized according to stratification by risk of recurrence to reduce the frequency of CT scans without compromising surveillance benefits. (C) RSNA, 2014
C1 [Liu, Dan; Khong, Pek-Lan] Univ Hong Kong, Queen Mary Hosp, Dept Diagnost Radiol, Hong Kong, Hong Kong, Peoples R China.
   [Chan, Albert C. Y.; Poon, Ronnie T. P.] Univ Hong Kong, Queen Mary Hosp, Dept Surg, Hong Kong, Hong Kong, Peoples R China.
   [Fong, Daniel Y. T.] Univ Hong Kong, Sch Nursing, Li Ka Shing Fac Med, Hong Kong, Hong Kong, Peoples R China.
RP Khong, PL (corresponding author), Univ Hong Kong, Queen Mary Hosp, Dept Diagnost Radiol, 102 Pokfulam Rd, Hong Kong, Hong Kong, Peoples R China.
EM plkhong@hkucc.hku.hk
RI Chan, Albert/AAC-1642-2022; Fong, Daniel YT/C-4269-2009
OI Chan, Albert/0000-0002-1383-2952; Fong, Daniel YT/0000-0001-7365-9146
CR [Anonymous], 2007, Ann ICRP, V37, P1, DOI 10.1016/j.icrp.2008.08.001
   Balsells J, 1996, BRIT J SURG, V83, P758, DOI 10.1002/bjs.1800830610
   Bankier AA, 2012, RADIOLOGY, V265, P4, DOI 10.1148/radiol.12121145
   Bosch FX, 2004, GASTROENTEROLOGY, V127, pS5, DOI 10.1053/j.gastro.2004.09.011
   Breiman L., 1984, CLASSIFICATION REGRE CLASSIFICATION REGRE
   Brenner DJ, 2011, RADIOLOGY, V261, P193, DOI 10.1148/radiol.11102452
   Bruix J, 2005, HEPATOLOGY, V42, P1208, DOI 10.1002/hep.20933
   Cha C, 2003, J AM COLL SURGEONS, V197, P753, DOI 10.1016/j.jamcollsurg.2003.07.003
   Chan ACY, 2013, LIVER TRANSPLANT, V19, P411, DOI 10.1002/lt.23605
   CHEN MF, 1994, ARCH SURG-CHICAGO, V129, P738
   Choi KK, 2011, J GASTROEN HEPATOL, V26, P1646, DOI 10.1111/j.1440-1746.2011.06780.x
   DICARLO V, 1995, HEPATO-GASTROENTEROL, V42, P222
   Fan ST, 2011, ANN SURG, V253, P745, DOI 10.1097/SLA.0b013e3182111195
   Gomaa AI, 2008, WORLD J GASTROENTERO, V14, P4300, DOI 10.3748/wjg.14.4300
   Hanazaki K, 2000, J AM COLL SURGEONS, V191, P381, DOI 10.1016/S1072-7515(00)00700-6
   Hricak H, 2011, RADIOLOGY, V258, P889, DOI 10.1148/radiol.10101157
   Imamura H, 2003, J HEPATOL, V38, P200, DOI 10.1016/S0168-8278(02)00360-4
   Lau H, 1998, CANCER-AM CANCER SOC, V83, P2302, DOI 10.1002/(SICI)1097-0142(19981201)83:11<2302::AID-CNCR9>3.3.CO;2-T
   Lee CF, 2012, SPINE J, V12, P989, DOI 10.1016/j.spinee.2012.05.009
   Levine M, 2001, PHARMACOTHERAPY, V21, P405, DOI 10.1592/phco.21.5.405.34503
   NAGASUE N, 1993, GASTROENTEROLOGY, V105, P488, DOI 10.1016/0016-5085(93)90724-Q
   Namasivayam S, 2006, EMERG RADIOL, V12, P210, DOI 10.1007/s10140-006-0488-6
   Poon RTP, 2000, ANN SURG, V232, P10, DOI 10.1097/00000658-200007000-00003
   Poon RTP, 2001, J CLIN ONCOL, V19, P3037, DOI 10.1200/JCO.2001.19.12.3037
   Poon RTP, 2000, CANCER, V89, P500, DOI 10.1002/1097-0142(20000801)89:3<500::AID-CNCR4>3.3.CO;2-F
   Portolani N, 2006, ANN SURG, V243, P229, DOI 10.1097/01.sla.0000197706.21803.a1
   Sala M, 2004, LIVER TRANSPLANT, V10, P1294, DOI 10.1002/lt.20202
   Shah SA, 2007, SURGERY, V141, P330, DOI 10.1016/j.surg.2006.06.028
   Siddiqui SA, 2009, BJU INT, V104, P778, DOI 10.1111/j.1464-410X.2009.08499.x
   Singal AG, 2013, AM J GASTROENTEROL, V108, P425, DOI 10.1038/ajg.2012.449
   Takenaka K, 1996, ARCH SURG-CHICAGO, V131, P71
   van den Bergh RCN, 2012, CURR OPIN UROL, V22, P237, DOI 10.1097/MOU.0b013e328351dcb1
   Vere CC, 2009, WORLD J GASTROENTERO, V15, P2980, DOI 10.3748/wjg.15.2980
   Zhou YM, 2010, WORLD J SURG ONCOL, V8, DOI 10.1186/1477-7819-8-55
NR 34
TC 13
Z9 15
U1 0
U2 4
PU RADIOLOGICAL SOC NORTH AMERICA
PI OAK BROOK
PA 820 JORIE BLVD, OAK BROOK, IL 60523 USA
SN 0033-8419
J9 RADIOLOGY
JI Radiology
PD JAN
PY 2015
VL 274
IS 1
BP 133
EP 140
DI 10.1148/radiol.14132343
PG 8
WC Radiology, Nuclear Medicine & Medical Imaging
WE Science Citation Index Expanded (SCI-EXPANDED)
SC Radiology, Nuclear Medicine & Medical Imaging
GA CA1WK
UT WOS:000348699400017
PM 25162308
DA 2022-05-02
ER

PT J
AU Hwang, S
   Lee, YJ
   Kim, KH
   Ahn, CS
   Moon, DB
   Ha, TY
   Song, GW
   Jung, DH
   Lee, SG
AF Hwang, Shin
   Lee, Young-Joo
   Kim, Ki-Hun
   Ahn, Chul-Soo
   Moon, Deok-Bog
   Ha, Tae-Yong
   Song, Gi-Won
   Jung, Dong-Hwan
   Lee, Sung-Gyu
TI The Impact of Tumor Size on Long-Term Survival Outcomes After Resection
   of Solitary Hepatocellular Carcinoma: Single-Institution Experience with
   2558 Patients
SO JOURNAL OF GASTROINTESTINAL SURGERY
LA English
DT Article
DE Hepatocellular carcinoma; Resection; Recurrence; Microvascular invasion
ID PROGNOSTIC STAGING SYSTEM; CURATIVE RESECTION; MICROVASCULAR INVASION;
   VASCULAR INVASION; CLIP SCORE; JIS SCORE; RECURRENCE; CM; HEPATECTOMY;
   CENTERS
AB According to the 7th AJCC TNM staging system, solitary hepatocellular carcinoma (HCC) is classified as T1 or T2 based on microvascular invasion (MVI) regardless of tumor size. This study intended to evaluate the prognostic impact of tumor size on survival outcomes after macroscopic curative resection of solitary HCC.
   Patients who underwent R0 resection of solitary HCC < 10 cm (n = 2558) were selected for study. Follow-up lasted a parts per thousand yen24 months or until death.
   HCC was detected during regular health screening or routine follow-up in 2054 cases (80.3 %). Hepatitis B virus (HBV) infection was associated in 2127 (83.2 %). Mean patient age was 54.4 +/- 9.9 years. Anatomical resection was performed in 1786 (69.8 %). MVI was identified in 407 (16.0 %) which therefore became stage T2; the other 2150 became stage T1. Tumor recurrence and patient survival rates were 24.9 and 95.0 % after 1 year, 49.6 and 84.1 % after 3 years, 57.7 and 75.0 % after 5 years, and 67.3 and 56.6 % after 10 years, respectively. Multivariate analysis showed that non-anatomical resection, MVI, and tumor size > 5 cm were independent risk factors for both tumor recurrence and overall patient survival. Long-term survival correlated negatively with tumor size and MVI. Subgroup analysis with MVI and size cutoff of 5 cm revealed a significant survival difference (p = 0.000). Tumor size > 5 cm was not a significant prognostic factor in non-HBV patients.
   These results suggest that the prognostic impact of tumor size may be underestimated in the current version of the AJCC staging system and that solitary HCC staging could be improved with inclusion of tumor size cutoff of 5 cm in HBV-associated patients. Further validation is necessary with multicenter studies.
C1 [Hwang, Shin; Lee, Young-Joo; Kim, Ki-Hun; Ahn, Chul-Soo; Moon, Deok-Bog; Ha, Tae-Yong; Song, Gi-Won; Jung, Dong-Hwan; Lee, Sung-Gyu] Univ Ulsan, Dept Surg, Asan Med Ctr, Coll Med, Seoul 138736, South Korea.
RP Hwang, S (corresponding author), Univ Ulsan, Dept Surg, Asan Med Ctr, Coll Med, 88 Olymp Ro 43 Gil, Seoul 138736, South Korea.
EM shwang@amc.seoul.kr
CR Ahn SG, 2011, J GASTROINTEST SURG, V15, P2044, DOI 10.1007/s11605-011-1660-1
   Ariizumi S, 2013, J SURG ONCOL, V107, P408, DOI 10.1002/jso.23226
   Bruix J, 2011, HEPATOLOGY, V53, P1020, DOI 10.1002/hep.24199
   Choi GH, 2013, RADIOLOGY, V269, P602, DOI 10.1148/radiol.13130150
   Compton CC., 2010, AJCC CANC STAGING MA, V7th ed.
   El-Serag HB, 2011, NEW ENGL J MED, V365, P1118, DOI 10.1056/NEJMra1001683
   Forner A, 2012, LANCET, V379, P1245, DOI 10.1016/S0140-6736(11)61347-0
   Hiwatashi K, 2015, J CANCER, V6, P438, DOI 10.7150/jca.10398
   Hwang S, 2007, LIVER TRANSPLANT, V13, P741, DOI 10.1002/lt.21157
   KASL, 2012, CLIN MOL HEPATOL, V18, P109, DOI 10.3350/cmh.2012.18.2.109
   Kitamura K, 2012, ANN SURG ONCOL, V19, P156, DOI 10.1245/s10434-011-1990-y
   Kluger MD, 2014, J HEPATOL
   Kudo M, 2003, J GASTROENTEROL, V38, P207, DOI 10.1007/s005350300038
   Kudo M, 2004, HEPATOLOGY, V40, P1396, DOI 10.1002/hep.20486
   Lee SG, 2007, BRIT J SURG, V94, P320, DOI 10.1002/bjs.5622
   Llovet JM, 1999, SEMIN LIVER DIS, V19, P329, DOI 10.1055/s-2007-1007122
   Okamura Y, 2014, J GASTROINTEST SURG, V18, P1994, DOI 10.1007/s11605-014-2646-6
   Pawlik TM, 2005, LIVER TRANSPLANT, V11, P1086, DOI 10.1002/lt.20472
   Roayaie S, 2013, HEPATOLOGY, V57, P1426, DOI 10.1002/hep.25832
   Roayaie S, 2009, GASTROENTEROLOGY, V137, P850, DOI 10.1053/j.gastro.2009.06.003
   Shindoh J, 2013, ANN SURG ONCOL, V20, P1223, DOI 10.1245/s10434-012-2739-y
   Shindoh J, 2013, HPB, V15, P31, DOI 10.1111/j.1477-2574.2012.00552.x
   Shrager B, 2012, ANN SURG, V255, P1135, DOI 10.1097/SLA.0b013e31823e70a3
   Song DS, 2012, CLIN MOL HEPATOL, V18, P258, DOI 10.3350/cmh.2012.18.3.258
   Song TJ, 2004, GASTROENTEROLOGY, V127, pS248, DOI 10.1053/j.gastro.2004.09.039
   Suk Ki Tae, 2012, Korean J Hepatol, V18, P1, DOI 10.3350/kjhep.2012.18.1.1
   Tandon P, 2009, LIVER INT, V29, P502, DOI 10.1111/j.1478-3231.2008.01957.x
   Tomimaru Y, 2012, DIGEST DIS SCI, V57, P1942, DOI 10.1007/s10620-012-2114-7
   Torzilli G, 2013, ANN SURG, V257, P929, DOI 10.1097/SLA.0b013e31828329b8
   Vauthey JN, 2002, J CLIN ONCOL, V20, P1527, DOI 10.1200/JCO.20.6.1527
   Yamazaki O, 2010, J HEPATO-BIL-PAN SCI, V17, P349, DOI 10.1007/s00534-009-0253-9
   Yang LY, 2009, ANN SURG, V249, P118, DOI 10.1097/SLA.0b013e3181904988
   Yau T, 2014, GASTROENTEROLOGY, V146, P1691, DOI 10.1053/j.gastro.2014.02.032
   Young AL, 2012, J AM COLL SURGEONS, V214, P174, DOI 10.1016/j.jamcollsurg.2011.10.005
   Zhang H, 2014, WORLD J SURG, V38, P947, DOI 10.1007/s00268-013-2365-2
   Zhou YM, 2014, WORLD J SURG, V38, P2395, DOI 10.1007/s00268-014-2586-z
NR 36
TC 92
Z9 97
U1 0
U2 10
PU SPRINGER
PI NEW YORK
PA 233 SPRING ST, NEW YORK, NY 10013 USA
SN 1091-255X
EI 1873-4626
J9 J GASTROINTEST SURG
JI J. Gastrointest. Surg.
PD JUL
PY 2015
VL 19
IS 7
BP 1281
EP 1290
DI 10.1007/s11605-015-2849-5
PG 10
WC Gastroenterology & Hepatology; Surgery
WE Science Citation Index Expanded (SCI-EXPANDED)
SC Gastroenterology & Hepatology; Surgery
GA CK8AH
UT WOS:000356458900011
PM 25956724
DA 2022-05-02
ER

PT J
AU Tanaka, K
   Murakami, T
   Matsuo, K
   Hiroshima, Y
   Endo, I
   Ichikawa, Y
   Taguri, M
   Koda, K
AF Tanaka, Kuniya
   Murakami, Takashi
   Matsuo, Kenichi
   Hiroshima, Yukihiko
   Endo, Itaru
   Ichikawa, Yasushi
   Taguri, Masataka
   Koda, Keiji
TI Preliminary Results of 'Liver-First' Reverse Management for Advanced and
   Aggressive Synchronous Colorectal Liver Metastases: A Propensity-Matched
   Analysis
SO DIGESTIVE SURGERY
LA English
DT Article
DE Colorectal cancer; Liver metastasis; Liver-first
ID RECTAL-CANCER; PRIMARY TUMOR; CHEMOTHERAPY; RESECTION; ANGIOSTATIN;
   MULTICENTER; SURVIVAL; STRATEGY; SURGERY
AB Background: Although a 'liver-first' approach recently has been advocated in treating synchronous colorectal metastases, little is known about how results compare with those of the classical approach among patients with similar grades of liver metastases. Methods: Propensity-score matching was used to select study subjects. Oncologic outcomes were compared between 10 consecutive patients with unresectable advanced and aggressive synchronous colorectal liver metastases treated with the reverse strategy and 30 comparable classically treated patients. Results: Numbers of recurrence sites and recurrent tumors irrespective of recurrence sites were greater in the reverse group then the classic group (p = 0.003 and p = 0.015, respectively). Rates of freedom from recurrence in the remaining liver and of freedom from disease also were poorer in the reverse group than in the classical group (p = 0.009 and p = 0.043, respectively). Among patients treated with 2-stage hepatectomy, frequency of microvascular invasion surrounding macroscopic metastases at second resection was higher in the reverse group than in the classical group (p = 0.011). Conclusions: Reverse approaches may be feasible in treating synchronous liver metastases, but that strategy should be limited to patients with less liver tumor burden. (C) 2015 S. Karger AG, Basel
C1 [Tanaka, Kuniya; Murakami, Takashi; Matsuo, Kenichi; Koda, Keiji] Teikyo Univ, Chiba Med Ctr, Dept Surg, Ichihara, Chiba 2990111, Japan.
   [Tanaka, Kuniya; Hiroshima, Yukihiko; Endo, Itaru] Yokohama City Univ, Grad Sch Med, Dept Surg Gastroenterol, Yokohama, Kanagawa 232, Japan.
   [Ichikawa, Yasushi] Yokohama City Univ, Grad Sch Med, Dept Clin Oncol, Yokohama, Kanagawa 232, Japan.
   [Taguri, Masataka] Yokohama City Univ, Grad Sch Med, Dept Biostat & Epidemiol, Yokohama, Kanagawa 232, Japan.
RP Tanaka, K (corresponding author), Teikyo Univ, Chiba Med Ctr, Dept Surg, 3426-3 Anesaki, Ichihara, Chiba 2990111, Japan.
EM U17-92TS@med.teikyo-u.ac.jp
OI Murakami, Takashi/0000-0002-9429-5705
CR Adam R, 2004, ANN SURG, V240, P1052, DOI 10.1097/01.sla.0000145964.08365.01
   Andres A, 2012, ANN SURG, V256, P772, DOI 10.1097/SLA.0b013e3182734423
   Benoist S, 2005, BRIT J SURG, V92, P1155, DOI 10.1002/bjs.5060
   Blumgart L H, 1995, Curr Probl Surg, V32, P333
   Brouquet A, 2010, J AM COLL SURGEONS, V210, P934, DOI 10.1016/j.jamcollsurg.2010.02.039
   de Jong MC, 2011, HPB, V13, P745, DOI 10.1111/j.1477-2574.2011.00372.x
   Dindo D, 2004, ANN SURG, V240, P205, DOI 10.1097/01.sla.0000133083.54934.ae
   Ferrand F, 2013, EUR J CANCER, V49, P90, DOI 10.1016/j.ejca.2012.07.006
   Folprecht G, 2005, ANN ONCOL, V16, P1311, DOI 10.1093/annonc/mdi246
   Mayo SC, 2013, J AM COLL SURGEONS, V216, P707, DOI 10.1016/j.jamcollsurg.2012.12.029
   Mayo SC, 2011, SURGERY, V150, P204, DOI 10.1016/j.surg.2011.06.013
   Mentha G, 2006, BRIT J SURG, V93, P872, DOI 10.1002/bjs.5346
   Mentha G, 2008, DIGEST SURG, V25, P430, DOI 10.1159/000184734
   Norstein J, 1997, J Gastrointest Surg, V1, P398, DOI 10.1016/S1091-255X(97)80126-6
   OReilly MS, 1996, NAT MED, V2, P689, DOI 10.1038/nm0696-689
   OREILLY MS, 1994, CELL, V79, P315, DOI 10.1016/0092-8674(94)90200-3
   Parsons LS., 2001, P 26 ANN SAS US GROU
   Pawlik TM, 2008, ONCOLOGIST, V13, P51, DOI 10.1634/theoncologist.2007-0142
   Poultsides GA, 2009, J CLIN ONCOL, V27, P3379, DOI 10.1200/JCO.2008.20.9817
   Therasse P, 2000, J NATL CANCER I, V92, P205, DOI 10.1093/jnci/92.3.205
   van der Pool AE, 2010, BRIT J SURG, V97, P383, DOI 10.1002/bjs.6947
   Verhoef C, 2009, DIS COLON RECTUM, V52, P23, DOI 10.1007/DCR.0b013e318197939a
   YAMANAKA N, 1994, ANN SURG, V219, P342, DOI 10.1097/00000658-199404000-00003
NR 23
TC 11
Z9 11
U1 0
U2 5
PU KARGER
PI BASEL
PA ALLSCHWILERSTRASSE 10, CH-4009 BASEL, SWITZERLAND
SN 0253-4886
EI 1421-9883
J9 DIGEST SURG
JI Dig. Surg.
PY 2015
VL 32
IS 1
BP 16
EP 22
DI 10.1159/000370253
PG 7
WC Gastroenterology & Hepatology; Surgery
WE Science Citation Index Expanded (SCI-EXPANDED)
SC Gastroenterology & Hepatology; Surgery
GA CD6HX
UT WOS:000351191300003
PM 25613745
DA 2022-05-02
ER

PT J
AU Wang, PS
   Wang, CG
   Li, H
   Shi, BJ
   Wang, JN
   Zhong, L
AF Wang, Pusen
   Wang, Chunguang
   Li, Hao
   Shi, Baojie
   Wang, Jianning
   Zhong, Lin
TI Impact of age on the prognosis after liver transplantation for patients
   with hepatocellular carcinoma: a single-center experience
SO ONCOTARGETS AND THERAPY
LA English
DT Article
DE age; hepatocellular carcinoma; liver transplantation; prognosis
ID CANCER STATISTICS; SURVIVAL; RECIPIENT; INVASION; OUTCOMES; TRENDS
AB Background: Liver transplantation (LT) offers the most effective treatment for hepatocellular carcinoma patients. Various preoperative variables are correlated with survival after LT, but the prognostic role of aging on LT remains controversial.
   Methods: Between January 2001 and December 2011, 290 consecutive transplants for patients with hepatocellular carcinoma performed in Shanghai First People's Hospital (People's Republic of China) were analyzed retrospectively. We compared patient characteristics and survival curves between a younger group (less than 49 years, n=135) and an aged group (50 years or older, n=155). We then performed Cox multivariate regression analysis of the risk factors for survival in aged and younger patients.
   Results: Younger age was associated with higher alpha-fetoprotein (P=0.014), larger tumor size (P=0.038), poorer differentiation (P=0.025), portal lymph node metastasis (P=0.001), and higher recurrence rate (P=0.038). Aged patients had significantly longer recurrence-free survival and overall survival (P=0.020 and P=0.014, respectively); however, there were no significant differences between the younger and aged patients who met the Milan criteria (P>0.05). The 1-, 3-, and 5-year recurrence-free survival rates were 59.7%, 44.5%, and 37.3%, respectively, in the younger group, and 67.9%, 55.3%, and 53.8%, respectively, in the aged group. The 1-, 3-, and 5-year overall survival rates were 68.4%, 45.5%, and 38.9%, respectively, in the younger group, and 76.1%, 59.7%, and 53.9%, respectively, in the aged group. Alphafetoprotein >= 400 ng/mL, microvascular invasion, and tumor size >5 cm were independent risk factors for prognosis in both groups.
   Conclusion: Younger patients in our center tended to present with more aggressive tumors and have a higher risk of recurrence. Our single-center experience suggests that younger patients should be assessed more rigorously before LT, while aged patients should be actively considered for LT after appropriate selection.
C1 [Wang, Pusen; Wang, Chunguang; Li, Hao; Shi, Baojie; Zhong, Lin] Shanghai Jiao Tong Univ, Sch Med, Shanghai Gen Hosp, Dept Gen Surg, Shanghai 200080, Peoples R China.
   [Wang, Jianning] Shandong Univ, Affiliated Qianfoshan Hosp, Dept Urol, Jinan 250014, Peoples R China.
RP Zhong, L (corresponding author), Shanghai Jiao Tong Univ, Sch Med, Shanghai Gen Hosp, Dept Gen Surg, 100 Haining Rd, Shanghai 200080, Peoples R China.
EM guowz_wps@hotmail.com; zhongl_3284@hotmail.com
CR Andreou A, 2015, HPB, V17, P168, DOI 10.1111/hpb.12345
   [Anonymous], 1997, JAMA-J AM MED ASSOC, V277, P925
   Beard RE, 2013, SURGERY, V154, P545, DOI 10.1016/j.surg.2013.02.019
   Befeler AS, 2005, GASTROENTEROLOGY, V128, P1752, DOI 10.1053/j.gastro.2005.03.033
   Bruix J, 2005, HEPATOLOGY, V42, P1208, DOI 10.1002/hep.20933
   Chen CH, 2006, J GASTROEN HEPATOL, V21, P1561, DOI 10.1111/j.1440-1746.2006.04425.x
   Chen CH, 2006, LIVER INT, V26, P766, DOI 10.1111/j.1478-3231.2006.01309.x
   Concejero AM, 2009, LIVER TRANSPLANT, V15, P1658, DOI 10.1002/lt.21930
   Crespo G, 2012, GASTROENTEROLOGY, V142, P1373, DOI 10.1053/j.gastro.2012.02.011
   Cross TJS, 2007, LIVER TRANSPLANT, V13, P1382, DOI 10.1002/lt.21181
   El-Serag HB, 2007, GASTROENTEROLOGY, V132, P2557, DOI 10.1053/j.gastro.2007.04.061
   El-Serag HB, 2004, GASTROENTEROLOGY, V127, pS27, DOI 10.1053/j.gastro.2004.09.013
   Han K, 2007, CAN J GASTROENTEROL, V21, P39, DOI 10.1155/2007/206383
   Ishigami M, 2013, HEPATOL RES, V43, P1148, DOI 10.1111/hepr.12067
   Jonas S, 2001, HEPATOLOGY, V33, P1080, DOI 10.1053/jhep.2001.23561
   Kim J, 2014, J AM COLL SURGEONS, V218, P431, DOI 10.1016/j.jamcollsurg.2013.12.001
   Lee KK, 2010, J SURG ONCOL, V101, P47, DOI 10.1002/jso.21415
   Levy MF, 2001, ANN SURG, V233, P107, DOI 10.1097/00000658-200101000-00016
   Llovet JM, 2003, LANCET, V362, P1907, DOI 10.1016/S0140-6736(03)14964-1
   Maluccio M, 2012, CA-CANCER J CLIN, V62, P394, DOI 10.3322/caac.21161
   Mazzaferro V, 2008, ANN SURG ONCOL, V15, P1001, DOI 10.1245/s10434-007-9559-5
   Nagai S, 2015, HEPATOLOGY, V61, P895, DOI 10.1002/hep.27358
   Parkin DM, 2005, CA-CANCER J CLIN, V55, P74, DOI 10.3322/canjclin.55.2.74
   PUGH RNH, 1973, BRIT J SURG, V60, P646, DOI 10.1002/bjs.1800600817
   Sharpton SR, 2014, TRANSPLANTATION, V98, P557, DOI 10.1097/TP.0000000000000090
   Siegel R, 2014, CA-CANCER J CLIN, V64, P9, DOI [10.1136/bmj.g1502, 10.3322/caac.21208, 10.3322/caac.21254, 10.1001/jamaoto.2014.2530]
   Wai CT, 2012, TRANSPL P, V44, P516, DOI 10.1016/j.transproceed.2012.01.032
   Yao FY, 2004, HEPATOLOGY, V39, P230, DOI 10.1002/hep.20005
   Zhang WJ, 2015, ONCOTARGET, V6, P633, DOI 10.18632/oncotarget.2719
   Zheng SS, 2008, TRANSPLANTATION, V85, P1726, DOI 10.1097/TP.0b013e31816b67e4
NR 30
TC 2
Z9 3
U1 0
U2 2
PU DOVE MEDICAL PRESS LTD
PI ALBANY
PA PO BOX 300-008, ALBANY, AUCKLAND 0752, NEW ZEALAND
SN 1178-6930
J9 ONCOTARGETS THER
JI OncoTargets Ther.
PY 2015
VL 8
BP 3775
EP 3781
DI 10.2147/OTT.S93939
PG 7
WC Biotechnology & Applied Microbiology; Oncology
WE Science Citation Index Expanded (SCI-EXPANDED)
SC Biotechnology & Applied Microbiology; Oncology
GA CY8TI
UT WOS:000366680800002
PM 26719705
OA gold, Green Submitted, Green Published
DA 2022-05-02
ER

PT J
AU Iguchi, T
   Shirabe, K
   Aishima, S
   Wang, HL
   Fujita, N
   Ninomiya, M
   Yamashita, Y
   Ikegami, T
   Uchiyama, H
   Yoshizumi, T
   Oda, Y
   Maehara, Y
AF Iguchi, Tomohiro
   Shirabe, Ken
   Aishima, Shinichi
   Wang, Huanlin
   Fujita, Nobuhiro
   Ninomiya, Mizuki
   Yamashita, Yo-ichi
   Ikegami, Toru
   Uchiyama, Hideaki
   Yoshizumi, Tomoharu
   Oda, Yoshinao
   Maehara, Yoshihiko
TI New Pathologic Stratification of Microvascular Invasion in
   Hepatocellular Carcinoma: Predicting Prognosis After Living-donor Liver
   Transplantation
SO TRANSPLANTATION
LA English
DT Article
ID PORTAL VENOUS INVASION; TUMOR SIZE; SURVIVAL; CANDIDATES; INDICATORS;
   RESECTION; CRITERIA; VEIN
AB Background. Vascular invasion of hepatocellular carcinoma (HCC) has a high incidence of recurrence after liver transplantation. Patients with microvascular invasion (MVI) show a high tumor grade; however, some show a good prognosis. This retrospective study aimed to investigate whether the degree of MVI affects prognosis after living-donor liver transplantation. Methods. A total of 142 patients with HCC who had undergone living-donor liver transplantation were histologically evaluated about the number of invaded vessels and the maximum number of invading carcinoma cells. Patients with MVI were classified into two subgroups: high MVI group (n = 38), which showed more than 50 carcinoma cells in the vessels, with multiple invaded vessels; and low MVI group (n = 17), which showed MVI, but not high MVI. Results. Analysis of recurrence-free survival showed that high MVI group had significantly poorer outcomes than the other groups (P < 0.001). High MVI group had significantly higher a-fetoprotein levels, des-.-carboxy prothrombin levels, number of tumors, a larger tumor size, and a higher percentage of poorly differentiated HCC than non-MVI group. High MVI was an independent prognostic factor for recurrence-free survival (P = 0.030). Among patients exceeding the Milan criteria (n = 61), high MVI group had significantly poorer outcomes than the other groups for recurrence-free survival (P = 0.003). Patients in high MVI group had significantly higher des-.-carboxy prothrombin levels and a larger tumor size than non-MVI group. High MVI was an independent prognostic factor for recurrence-free survival (P = 0.014). Conclusion. In livingdonor liver transplantation for HCC, high MVI is a novel pathologic marker for predicting prognosis.
C1 [Iguchi, Tomohiro; Shirabe, Ken; Ninomiya, Mizuki; Yamashita, Yo-ichi; Ikegami, Toru; Uchiyama, Hideaki; Yoshizumi, Tomoharu; Maehara, Yoshihiko] Kyushu Univ, Dept Surg & Sci, Maidashi 3-1-1, Fukuoka 812, Japan.
   [Aishima, Shinichi; Wang, Huanlin; Oda, Yoshinao] Kyushu Univ, Dept Anat Pathol, Fukuoka 812, Japan.
   [Fujita, Nobuhiro] Kyushu Univ, Dept Mol Imaging & Diag, Fukuoka 812, Japan.
RP Iguchi, T (corresponding author), Kyushu Univ, Dept Surg & Sci, Maidashi 3-1-1, Fukuoka 812, Japan.
EM tomo@surg2.med.kyushu-u.ac.jp
OI FUJITA, NOBUHIRO/0000-0001-9708-050X; Ninomiya,
   Mizuki/0000-0002-0742-5955
CR Bruix J, 2011, HEPATOLOGY, V53, P1020, DOI 10.1002/hep.24199
   Cescon M, 2010, J TRANSPLANT, V2010, P1, DOI DOI 10.1155/2010/904152
   Chan SC, 2012, HEPATOL INT, V6, P646, DOI 10.1007/s12072-011-9318-3
   Chandarana H, 2011, AM J ROENTGENOL, V196, P1083, DOI 10.2214/AJR.10.4720
   Cieply B, 2009, HEPATOLOGY, V49, P821, DOI 10.1002/hep.22695
   Clavien PA, 2012, LANCET ONCOL, V13, pE11, DOI 10.1016/S1470-2045(11)70175-9
   D'Amico G, 2006, J HEPATOL, V44, P217, DOI 10.1016/j.jhep.2005.10.013
   Ding ZB, 2009, CANCER-AM CANCER SOC, V115, P4753, DOI 10.1002/cncr.24513
   Duffy JP, 2007, ANN SURG, V246, P502, DOI 10.1097/SLA.0b013e318148c704
   El-Serag HB, 2008, GASTROENTEROLOGY, V134, P1752, DOI 10.1053/j.gastro.2008.02.090
   Esnaola NF, 2002, J GASTROINTEST SURG, V6, P224, DOI 10.1016/S1091-255X(01)00015-4
   Fan ST, 2011, BRIT J SURG, V98, P1292, DOI 10.1002/bjs.7583
   Fujita N, 2011, HUM PATHOL, V42, P1531, DOI 10.1016/j.humpath.2010.12.016
   Gouw ASH, 2011, LIVER TRANSPLANT, V17, pS72, DOI 10.1002/lt.22368
   Ikai I, 2004, CANCER-AM CANCER SOC, V101, P796, DOI 10.1002/cncr.20426
   Jonas S, 2001, HEPATOLOGY, V33, P1080, DOI 10.1053/jhep.2001.23561
   Koike Y, 2001, CANCER, V91, P561, DOI 10.1002/1097-0142(20010201)91:3<561::AID-CNCR1035>3.0.CO;2-N
   Kojiro M., 2006, PATHOLOGY HEPATOCELL, P63
   Kornberg A, 2009, AM J TRANSPLANT, V9, P592, DOI 10.1111/j.1600-6143.2008.02516.x
   Lauwers GY, 2002, AM J SURG PATHOL, V26, P25, DOI 10.1097/00000478-200201000-00003
   Lee KW, 2006, TRANSPLANT P, V38, P2093, DOI 10.1016/j.transproceed.2006.06.034
   Lim KC, 2011, ANN SURG, V254, P108, DOI 10.1097/SLA.0b013e31821ad884
   Llovet JM, 2003, LANCET, V362, P1907, DOI 10.1016/S0140-6736(03)14964-1
   Maluccio M, 2012, CA-CANCER J CLIN, V62, P394, DOI 10.3322/caac.21161
   Mazzaferro V, 1996, NEW ENGL J MED, V334, P693, DOI 10.1056/NEJM199603143341104
   Mazzaferro V, 2011, LIVER TRANSPLANT, V17, pS44, DOI 10.1002/lt.22365
   Mazzaferro V, 2009, LANCET ONCOL, V10, P35, DOI 10.1016/S1470-2045(08)70284-5
   McHugh PP, 2010, HPB, V12, P56, DOI 10.1111/j.1477-2574.2009.00128.x
   Mitsunobu M, 1996, CLIN EXP METASTAS, V14, P520, DOI 10.1007/BF00115112
   Pantel K, 2008, NAT REV CANCER, V8, P329, DOI 10.1038/nrc2375
   Park NH, 2001, J CLIN GASTROENTEROL, V33, P397, DOI 10.1097/00004836-200111000-00011
   Regalia E, 1998, J Hepatobiliary Pancreat Surg, V5, P29, DOI 10.1007/PL00009947
   Rodriguez-Peralvarez M, 2013, ANN SURG ONCOL, V20, P325, DOI 10.1245/s10434-012-2513-1
   Shirabe K, 2007, J SURG ONCOL, V95, P235, DOI 10.1002/jso.20655
   Shirabe K, 2009, WORLD J GASTROENTERO, V15, P2632, DOI 10.3748/wjg.15.2632
   Sugino T, 2008, CLIN EXP METASTAS, V25, P835, DOI 10.1007/s10585-008-9199-6
   Sumie S, 2008, ANN SURG ONCOL, V15, P1375, DOI 10.1245/s10434-008-9846-9
   Tanaka S, 2010, SURGERY, V147, P405, DOI 10.1016/j.surg.2009.09.037
   Ueda K, 1998, RADIOLOGY, V206, P161, DOI 10.1148/radiology.206.1.9423667
   Wang CC, 2009, ANN SURG ONCOL, V16, P1832, DOI 10.1245/s10434-009-0448-y
   Wong Robert, 2011, Gastroenterol Hepatol (N Y), V7, P16
   Yao FY, 2008, HEPATOLOGY, V48, P819, DOI 10.1002/hep.22412
   Yao FY, 2001, HEPATOLOGY, V33, P1394, DOI 10.1053/jhep.2001.24563
   Yuan JH, 2014, CANCER CELL, V25, P666, DOI 10.1016/j.ccr.2014.03.010
   Zavaglia C, 2005, AM J GASTROENTEROL, V100, P2708, DOI 10.1111/j.1572-0241.2005.00289.x
   Zhan DQ, 2012, J GASTROEN HEPATOL, V27, P173, DOI 10.1111/j.1440-1746.2011.06847.x
NR 46
TC 63
Z9 80
U1 0
U2 4
PU LIPPINCOTT WILLIAMS & WILKINS
PI PHILADELPHIA
PA TWO COMMERCE SQ, 2001 MARKET ST, PHILADELPHIA, PA 19103 USA
SN 0041-1337
EI 1534-6080
J9 TRANSPLANTATION
JI Transplantation
PD JUN
PY 2015
VL 99
IS 6
BP 1236
EP 1242
DI 10.1097/TP.0000000000000489
PG 7
WC Immunology; Surgery; Transplantation
WE Science Citation Index Expanded (SCI-EXPANDED)
SC Immunology; Surgery; Transplantation
GA DC7HW
UT WOS:000369391500019
PM 25427164
DA 2022-05-02
ER

PT J
AU Detry, O
   Govaerts, L
   Deroover, A
   Vandermeulen, M
   Meurisse, N
   Malenga, S
   Bletard, N
   Mbendi, C
   Lamproye, A
   Honore, P
   Meunier, P
   Delwaide, J
   Hustinx, R
AF Detry, Olivier
   Govaerts, Laurence
   Deroover, Arnaud
   Vandermeulen, Morgan
   Meurisse, Nicolas
   Malenga, Serge
   Bletard, Noella
   Mbendi, Charles
   Lamproye, Anne
   Honore, Pierre
   Meunier, Paul
   Delwaide, Jean
   Hustinx, Roland
TI Prognostic value of F-18-FDG PET/CT in liver transplantation for
   hepatocarcinoma
SO WORLD JOURNAL OF GASTROENTEROLOGY
LA English
DT Article
DE Cancer; Hepatoma; Hepatocellular cancer; Liver transplantation
ID HEPATOCELLULAR-CARCINOMA; CIRRHOSIS; SURVIVAL; PROGRAM
AB AIM: To evaluate the prognostic value of pretreatment FDG positron emission tomography computed tomography (PET-CT) in patients with hepatocarcinoma treated by liver transplantation (LT).
   METHODS: The authors retrospectively analyzed the data of 27 patients (mean age 58 +/- 9 years) who underwent FDG PET-CT before LT for hepatocarcinoma. Mean follow-up was 26 +/- 18 mo. The FDG PET/CT was performed according to a standard clinical protocol: 4 MBqFDG/kg body weight, uptake 60 min, low-dose non-enhanced CT. The authors measured the SUVmax and SUVmean of the tumor and the normal liver. The tumor/liver activity ratios (RSUVmax and RSUVmean) were tested as prognostic factors and compared to the following conventional prognostic factors: MILAN, CLIP, OKUDA, TNM stage, alphafoetoprotein level, portal thrombosis, size of the largest nodule, tumor differentiation, microvascular invasion, underlying cirrhosis and liver function.
   RESULTS: Overall and recurrence free survivals were 80.7% and 67.4% at 3 years, and 70.6% and 67.4% at 5 years, respectively. According to a multivariate Cox model, only FDG PET/CT RSUVmax predicted recurrence free survival. Even though the MILAN criteria alone were not predictive, it is worth noting that none of the patients outside the MILAN criteria and with RSUVmax < 1.15 relapsed.
   CONCLUSION: FDG PET/CT with an RSUVmax cutoff value of 1.15 is a strong prognostic factor for recurrence and death in patients with HCC treated by LT in this retrospective series. Further prospective studies should test whether this metabolic index should be systematically included in the preoperative assessment.
C1 [Detry, Olivier; Deroover, Arnaud; Vandermeulen, Morgan; Meurisse, Nicolas; Honore, Pierre] CHU Liege, Dept Abdominal Surg & Transplantat, B-4000 Liege, Belgium.
   [Govaerts, Laurence; Hustinx, Roland] Univ Liege, ULg CHU, CHU Liege, Dept Nucl Med, B-4000 Liege, Belgium.
   [Malenga, Serge; Meunier, Paul] Univ Liege, ULg CHU, CHU Liege, Dept Radiol, B-4000 Liege, Belgium.
   [Bletard, Noella] Univ Liege, ULg CHU, CHU Liege, Dept Pathol, B-4000 Liege, Belgium.
   [Mbendi, Charles; Lamproye, Anne; Delwaide, Jean] Univ Liege, ULg CHU, CHU Liege, Dept Hepatogastroenterol, B-4000 Liege, Belgium.
RP Detry, O (corresponding author), CHU Liege, Dept Abdominal Surg & Transplantat, Sart Tilman B35, B-4000 Liege, Belgium.
EM olivier.detry@transplantation.be
RI Detry, Olivier/I-9333-2019
OI Detry, Olivier/0000-0002-9436-6673
FU Astellas Belgium; Academie de Recherche et d'Enseignement Superieur
   (ARES) of the Wallonia-Brussels Federation
FX Supported by An unrestricted research grant from Astellas Belgium; SM
   and CM are PhD fellows with grants from the Academie de Recherche et
   d'Enseignement Superieur (ARES) of the Wallonia-Brussels Federation.
CR Detry O, 2004, ACTA CHIR BELG, V104, P166, DOI 10.1080/00015458.2004.11679529
   Detry O, 2014, BRIT J SURG, V101, P784, DOI 10.1002/bjs.9488
   Duvoux C, 2012, GASTROENTEROLOGY, V143, P986, DOI 10.1053/j.gastro.2012.05.052
   El-Serag HB, 2011, NEW ENGL J MED, V365, P1118, DOI 10.1056/NEJMra1001683
   El-Serag HB, 1999, NEW ENGL J MED, V340, P745, DOI 10.1056/NEJM199903113401001
   Hustinx R, 2006, CLIN NUCL MED
   Kornberg A, 2009, AM J TRANSPLANT, V9, P592, DOI 10.1111/j.1600-6143.2008.02516.x
   Kornberg A, 2012, LIVER TRANSPLANT, V18, P53, DOI 10.1002/lt.22416
   Lee JY, 2009, CHICAGO REV, V54, P50
   Llovet JM, 2000, HEPATOLOGY, V32, P679, DOI 10.1053/jhep.2000.16475
   Mazzaferro V, 1996, NEW ENGL J MED, V334, P693, DOI 10.1056/NEJM199603143341104
   Mazzaferro V, 2009, LANCET ONCOL, V10, P35, DOI 10.1016/S1470-2045(08)70284-5
   OKUDA K, 1985, CANCER, V56, P918, DOI 10.1002/1097-0142(19850815)56:4<918::AID-CNCR2820560437>3.0.CO;2-E
   Pant V, 2013, NUCL MED COMMUN, V34, P749, DOI 10.1097/MNM.0b013e3283622eef
   Yang SH, 2006, LIVER TRANSPLANT, V12, P1655, DOI 10.1002/lt.20861
   Yao FY, 2001, HEPATOLOGY, V33, P1394, DOI 10.1053/jhep.2001.24563
NR 16
TC 24
Z9 26
U1 0
U2 2
PU BAISHIDENG PUBLISHING GROUP INC
PI PLEASANTON
PA 8226 REGENCY DR, PLEASANTON, CA 94588 USA
SN 1007-9327
EI 2219-2840
J9 WORLD J GASTROENTERO
JI World J. Gastroenterol.
PD MAR 14
PY 2015
VL 21
IS 10
BP 3049
EP 3054
DI 10.3748/wjg.v21.i10.3049
PG 6
WC Gastroenterology & Hepatology
WE Science Citation Index Expanded (SCI-EXPANDED)
SC Gastroenterology & Hepatology
GA CC9KO
UT WOS:000350689100024
PM 25780305
OA Green Published, hybrid, Green Submitted
DA 2022-05-02
ER

PT J
AU Kornberg, A
   Witt, U
   Kornberg, J
   Friess, H
   Thrum, K
AF Kornberg, A.
   Witt, U.
   Kornberg, J.
   Friess, H.
   Thrum, K.
TI Treating ischaemia-reperfusion injury with prostaglandin E1 reduces the
   risk of early hepatocellular carcinoma recurrence following liver
   transplantation
SO ALIMENTARY PHARMACOLOGY & THERAPEUTICS
LA English
DT Article
ID INTRAPORTAL PROSTAGLANDIN-E1; TUMOR-GROWTH; IMPACT; METASTASES;
   INFUSION; INVASION; CELLS
AB BackgroundSurgical stress by hepatic ischaemia-reperfusion (I/R) is supposed to promote intra- and extrahepatic tumour recurrence. Treatment with prostaglandin E1 (PGE1) has been shown to attenuate hepatic I/R injury in liver transplant patients, but the potential anti-cancer effects have not been analysed.
   AimTo evaluate the impact of PGE1 therapy on risk of hepatocellular carcinoma (HCC) recurrence in liver transplant patients.
   MethodsA retrospective review of 106 liver transplant patients with HCC was conducted. Fifty-nine patients underwent early post-liver transplantation (LT) treatment with the stable PGE1 analogue alprostadil. Administration of alprostadil was correlated with outcome in uni- and multivariate analysis. Subgroup analysis focused on patients with HCC beyond the Milan criteria (Milan Out) on radiographic imaging.
   ResultsThree- and 5-year recurrence-free survival rates were 87.9% and 85.7% in the PGE1-group, but only 65.3% and 63.1% in the non-PGE1-population (P= 0.003). Multivariate Cox regression analysis identified absence of PGE1-treatment (HR=11.42), along with presence of poor tumour grading (HR= 2.69) and microvascular tumour invasion (HR=35.8) to be independently associated with early (within 12months) HCC recurrence. In Milan Out-patients, only therapy with PGE1 (HR=5.09) and well/moderate tumour differentiation (HR=6.51) were independent promoters of recurrence-free survival.
   ConclusionsTreating hepatic ischaemia-reperfusion injury with alprostadil reduces the risk of early HCC recurrence following LT. In particular patients with HCC exceeding the Milan criteria seem to benefit from PGE1-treatment. The molecular mechanisms of the anti-tumour effects need to be further assessed.
C1 [Kornberg, A.; Witt, U.; Friess, H.] Tech Univ Munich, Klinikum Rechts Isar, Dept Surg, D-81675 Munich, Germany.
   [Kornberg, J.] Ludwig Maximilians Univ Munchen, Dept Anaesthesiol, Klinikum Grosshadern, Munich, Germany.
   [Thrum, K.] HELIOS Klin, Inst Pathol, Berlin, Germany.
RP Kornberg, A (corresponding author), Tech Univ Munich, Klinikum Rechts Isar, Dept Surg, Ismaningerstr 22, D-81675 Munich, Germany.
EM arnokornberg@aol.com
CR Barthel E, 2012, CLIN TRANSPLANT, V26, pE38, DOI 10.1111/j.1399-0012.2011.01516.x
   Berberat PO, 2006, TRANSPLANTATION, V82, P699, DOI 10.1097/01.tp.0000233377.14174.93
   Cavalcanti AB, 2011, COCHRANE DB SYST REV, DOI 10.1002/14651858.CD006006.pub2
   Chen W, 2006, J ULTRAS MED, V25, P631, DOI 10.7863/jum.2006.25.5.631
   Croome KP, 2013, LIVER TRANSPLANT, V19, P1214, DOI 10.1002/lt.23715
   Grant RC, 2013, CLIN TRANSPLANT, V27, P140, DOI 10.1111/ctr.12031
   Hafez T, 2007, J SURG RES, V138, P88, DOI 10.1016/j.jss.2006.05.009
   Hakeem AR, 2012, ALIMENT PHARM THER, V35, P987, DOI 10.1111/j.1365-2036.2012.05060.x
   Hossain MA, 2006, CURR PHARM DESIGN, V12, P2935, DOI 10.2174/138161206777947678
   Hsieh Cheng-Chu, 2014, J Tradit Complement Med, V4, P64, DOI 10.4103/2225-4110.124351
   Jang JW, 2010, ALIMENT PHARM THER, V31, P415, DOI 10.1111/j.1365-2036.2009.04167.x
   Jay C, 2011, J HEPATOL, V55, P808, DOI 10.1016/j.jhep.2011.01.040
   Jiao SF, 2014, J BIOMED SCI, V21, DOI 10.1186/1423-0127-21-1
   Jonas S, 2001, HEPATOLOGY, V33, P1080, DOI 10.1053/jhep.2001.23561
   Klune JR, 2010, SURG CLIN N AM, V90, P665, DOI 10.1016/j.suc.2010.04.003
   Kornberg A, 2004, HEPATO-GASTROENTEROL, V51, P526
   Kornberg A, 2000, CLIN CHEM LAB MED, V38, P1177, DOI 10.1515/CCLM.2000.182
   Kornberg A, 2014, ISRN HEPATOLOGY
   Ku YS, 1999, EUR J SURG, V165, P801
   Kurata M, 2006, WORLD J GASTROENTERO, V12, P60, DOI 10.3748/wjg.v12.i1.60
   Li CX, 2012, PLOS ONE, V7, DOI 10.1371/journal.pone.0032380
   Lim C, 2013, J SURG RES, V184, P888, DOI 10.1016/j.jss.2013.04.069
   Maggs JRL, 2012, ALIMENT PHARM THER, V35, P1113, DOI 10.1111/j.1365-2036.2012.05072.x
   Man K, 2007, LIVER TRANSPLANT, V13, P1669, DOI 10.1002/lt.21193
   Mazzaferro V, 2008, ANN SURG ONCOL, V15, P1001, DOI 10.1245/s10434-007-9559-5
   Mazzaferro V, 2011, LIVER TRANSPLANT, V17, pS44, DOI 10.1002/lt.22365
   Mazzaferro V, 2009, LANCET ONCOL, V10, P35, DOI 10.1016/S1470-2045(08)70284-5
   Nagai S, 2014, HEPATOLOGY, V61, P885
   Nastos C, 2014, OXID MED CELL LONGEV, V2014, DOI 10.1155/2014/906965
   Oldani G, 2014, J HEPATOL, V61, P278, DOI 10.1016/j.jhep.2014.03.036
   Onoe T, 2013, TRANSPLANTATION, V95, P1521, DOI 10.1097/TP.0b013e31829150a4
   QUIROGA J, 1993, PHARMACOL THERAPEUT, V58, P67, DOI 10.1016/0163-7258(93)90067-N
   Saidi RF, 2014, J INVEST SURG, V27, P366, DOI 10.3109/08941939.2014.932473
   Shiba H, 2013, ANTICANCER RES, V33, P705
   Shin M, 2012, TRANSPL P, V44, P500, DOI 10.1016/j.transproceed.2012.01.070
   Smith JMS, 2005, NITRIC OXIDE-BIOL CH, V13, P111, DOI 10.1016/j.niox.2005.05.006
   Suehiro T, 2005, TRANSPL INT, V18, P923, DOI 10.1111/j.1432-2277.2005.00159.x
   Takada J, 2014, J HEPATOBILIARY PANC, V4, P279
   Toso C, 2011, AM J TRANSPLANT, V11, P2031, DOI 10.1111/j.1600-6143.2011.03689.x
   Tsuchiya Y, 2003, SURGERY, V133, P547, DOI 10.1067/msy.2003.141
   van der Bilt JDW, 2005, HEPATOLOGY, V42, P165, DOI 10.1002/hep.20739
   Xu W, 2011, CLIN CANCER RES, V17, P3783, DOI 10.1158/1078-0432.CCR-10-0498
   Yao FY, 2001, HEPATOLOGY, V33, P1394, DOI 10.1053/jhep.2001.24563
   Zhang Y, 2014, WORLD J GASTROENTERO, V20, P142, DOI 10.3748/wjg.v20.i1.142
NR 44
TC 15
Z9 16
U1 0
U2 10
PU WILEY
PI HOBOKEN
PA 111 RIVER ST, HOBOKEN 07030-5774, NJ USA
SN 0269-2813
EI 1365-2036
J9 ALIMENT PHARM THER
JI Aliment. Pharmacol. Ther.
PD NOV
PY 2015
VL 42
IS 9
BP 1101
EP 1110
DI 10.1111/apt.13380
PG 10
WC Gastroenterology & Hepatology; Pharmacology & Pharmacy
WE Science Citation Index Expanded (SCI-EXPANDED)
SC Gastroenterology & Hepatology; Pharmacology & Pharmacy
GA CS9XU
UT WOS:000362447900006
PM 26282466
OA Bronze
DA 2022-05-02
ER

PT J
AU Wang, LM
   Liu, M
   Zhu, HX
   Rong, WQ
   Wu, F
   An, SL
   Liu, FQ
   Feng, L
   Wu, JX
   Xu, NZ
AF Wang, Liming
   Liu, Mei
   Zhu, Hongxia
   Rong, Weiqi
   Wu, Fan
   An, Songlin
   Liu, Faqiang
   Feng, Li
   Wu, Jianxiong
   Xu, Ningzhi
TI Identification of recurrence-related serum microRNAs in hepatocellular
   carcinoma following hepatectomy
SO CANCER BIOLOGY & THERAPY
LA English
DT Article
DE hepatocellular carcinoma (HCC); microRNA (miRNA); miR-486-5p;
   recurrence; RFS
ID EXPRESSION PROFILES; CELL-PROLIFERATION; TUMOR PROGRESSION; LIVER
   RESECTION; DOWN-REGULATION; RISK-FACTORS; CANCER; METASTASIS; GROWTH;
   CONTRIBUTES
AB Hepatocellular carcinoma (HCC) is one of the most deadly tumors. Prognosis of patients with HCC is generally poor due to the high recurrence rate. In the present study, TaqMan Real-time PCR microRNA Array was used to identify differentially expressed miRNAs from 10 tumor tissue samples (5 from recurrence group vs. 5 from non-recurrence group) and the matched serum samples. Four differentially expressed miRNAs (miR-486-5p, miR-422a, miR-125b and miR-139-5p) were further quantified in 20 tumor tissues and 116 HCC patients' serum before they received hepatectomy. Univariate analysis revealed that miR-486-5p, miR-422a and miR-125b were significantly associated with patients' relapse free survival (RFS). Multivariate analysis demonstrated that miR-486-5p, AFP and microvascular invasion (MVI) were the independent prognostic factors associated with RFS in this cohort (p = 0.000, 0.043, 0.000, respectively). Besides, the expression levels of miR-486-5p were positively correlated in tumor tissues and the paired serum samples, so was miR-422a. The probability of the prognostic accuracy of miR-486-5p in predicting postoperative recurrence of HCC within the first year was 76.79% (65.38% specificity and 81.58% sensitivity), which was almost equal to the classifier established by combination of AFP and MVI (75.98% probability, 63.13% specificity and 85.90% sensitivity). Furthermore, the combination of AFP, MVI and miR-486-5p yielded a ROC curve area of 88.02% (69.20% specificity and 92.10% sensitivity). Our study was the first to identify that serum miR-486-5p could be used to stratify the patients with higher recurrence risk before hepatic resection and potentially guide more effective surveillance strategies for them.
C1 [Wang, Liming; Rong, Weiqi; Wu, Fan; An, Songlin; Liu, Faqiang; Feng, Li; Wu, Jianxiong] Chinese Acad Med Sci, Canc Hosp, Dept Abdominal Surg, Beijing 100730, Peoples R China.
   [Wang, Liming; Liu, Mei; Zhu, Hongxia; Rong, Weiqi; Wu, Fan; An, Songlin; Liu, Faqiang; Feng, Li; Wu, Jianxiong; Xu, Ningzhi] Peking Union Med Coll, Beijing 100021, Peoples R China.
   [Liu, Mei; Zhu, Hongxia; Xu, Ningzhi] Chinese Acad Med Sci, Canc Hosp, Lab Cell & Mol Biol, Beijing 100730, Peoples R China.
   [Liu, Mei; Zhu, Hongxia; Xu, Ningzhi] Chinese Acad Med Sci, Canc Hosp, State Key Lab Mol Oncol, Beijing 100730, Peoples R China.
RP Wu, JX (corresponding author), Chinese Acad Med Sci, Canc Hosp, Dept Abdominal Surg, Beijing 100730, Peoples R China.
EM dr.wujx@hotmail.com; xuningzhi@cicams.ac.cn
RI Wang, Liming/AAD-7697-2020
FU Beijing Hope Run Special Fund [LC2012B19]; National Natural Science
   FoundationNational Natural Science Foundation of China (NSFC) [81302279,
   81321091]; State Key Laboratory of Molecular Oncology program, PR China
   [SKL-2013-14]
FX This work was supported by Beijing Hope Run Special Fund (LC2012B19),
   National Natural Science Foundation (81302279, 81321091) and State Key
   Laboratory of Molecular Oncology program (SKL-2013-14), PR China.
CR Alpini G, 2011, J HEPATOL, V55, P1339, DOI 10.1016/j.jhep.2011.04.015
   Andreou A, 2013, J GASTROINTEST SURG, V17, P77
   Barry CT, 2012, AM J TRANSPLANT, V12, P428, DOI 10.1111/j.1600-6143.2011.03788.x
   Bartel DP, 2009, CELL, V136, P215, DOI 10.1016/j.cell.2009.01.002
   Bezborodkina NN, 2014, EXP TOXICOL PATHOL, V66, P147, DOI 10.1016/j.etp.2013.12.001
   Bruix J, 2005, HEPATOLOGY, V42, P1208, DOI 10.1002/hep.20933
   Fan Q, 2013, CELL BIOCHEM FUNCT, V31, P319, DOI 10.1002/cbf.2902
   Ferlay J, 2015, INT J CANCER, V136, pE359, DOI 10.1002/ijc.29210
   Franssen B, 2014, HPB, V16, P830, DOI 10.1111/hpb.12206
   Gu W, 2014, ONCOL REP, V31, P397, DOI 10.3892/or.2013.2831
   Hanazaki K, 2000, J AM COLL SURGEONS, V191, P381, DOI 10.1016/S1072-7515(00)00700-6
   Huang XP, 2015, FEBS J, V282, P579, DOI 10.1111/febs.13167
   Kim JK, 2013, HEPATOLOGY, V57, P1055, DOI 10.1002/hep.26101
   Kim YJ, 2012, STEM CELLS DEV, V21, P1749, DOI 10.1089/scd.2011.0429
   Koberle V, 2013, EUR J CANCER, V49, P3442, DOI 10.1016/j.ejca.2013.06.002
   Li T, 2013, CANCER-AM CANCER SOC, V119, P126, DOI 10.1002/cncr.27697
   Li WX, 2008, INT J CANCER, V123, P1616, DOI 10.1002/ijc.23693
   Liang LH, 2010, HEPATOLOGY, V52, P1731, DOI 10.1002/hep.23904
   Liu M, 2014, PLOS ONE, V9, DOI 10.1371/journal.pone.0109347
   Livak KJ, 2001, METHODS, V25, P402, DOI 10.1006/meth.2001.1262
   Lubrano J, 2008, WORLD J SURG, V32, P104, DOI 10.1007/s00268-007-9291-0
   Mitchell PS, 2008, P NATL ACAD SCI USA, V105, P10513, DOI 10.1073/pnas.0804549105
   Nair VS, 2012, JNCI-J NATL CANCER I, V104, P528, DOI 10.1093/jnci/djs027
   Navon R, 2009, PLOS ONE, V4, DOI 10.1371/journal.pone.0008003
   Oh HK, 2011, CLIN CANCER RES, V17, P2657, DOI 10.1158/1078-0432.CCR-10-3152
   Petersen KF, 1999, AM J PHYSIOL-ENDOC M, V276, pE529, DOI 10.1152/ajpendo.1999.276.3.E529
   Pigati L, 2010, PLOS ONE, V5, DOI 10.1371/journal.pone.0013515
   Qi R, 2012, HEPATOLOGY, V55
   Qi RQ, 2012, HEPATOLOGY, V55, P1640, DOI 10.1002/hep.25558
   Sato F, 2011, PLOS ONE, V6, DOI 10.1371/journal.pone.0016435
   Shah SA, 2007, SURGERY, V141, P330, DOI 10.1016/j.surg.2006.06.028
   Small EM, 2010, P NATL ACAD SCI USA, V107, P4218, DOI 10.1073/pnas.1000300107
   Tomimaru Y, 2012, J HEPATOL, V56, P167, DOI 10.1016/j.jhep.2011.04.026
   Utsunomiya T, 2014, HEPATOL RES, V44, P631, DOI 10.1111/hepr.12164
   Wang J, 2014, ONCOGENE, V33, P1181, DOI 10.1038/onc.2013.42
   Wong CCL, 2011, GASTROENTEROLOGY, V140, P322, DOI 10.1053/j.gastro.2010.10.006
   Zhang GQ, 2014, TUMOR BIOL, V35, P11137, DOI 10.1007/s13277-014-2412-0
   Zhang J, 2015, HEPATOLOGY, V61, P561, DOI 10.1002/hep.27491
   Zhu HT, 2012, PLOS ONE, V7, DOI 10.1371/journal.pone.0052393
NR 39
TC 24
Z9 25
U1 0
U2 5
PU TAYLOR & FRANCIS INC
PI PHILADELPHIA
PA 530 WALNUT STREET, STE 850, PHILADELPHIA, PA 19106 USA
SN 1538-4047
EI 1555-8576
J9 CANCER BIOL THER
JI Cancer Biol. Ther.
PD OCT
PY 2015
VL 16
IS 10
BP 1445
EP 1452
DI 10.1080/15384047.2015.1071730
PG 8
WC Oncology
WE Science Citation Index Expanded (SCI-EXPANDED)
SC Oncology
GA CT8KC
UT WOS:000363064000005
PM 26176380
OA Bronze, Green Published
DA 2022-05-02
ER

PT J
AU Huang, S
   Huang, GQ
   Zhu, GQ
   Liu, WY
   You, J
   Shi, KQ
   Wang, XB
   Che, HY
   Chen, GL
   Fang, JF
   Zhou, Y
   Zhou, MT
   Chen, YP
   Braddock, M
   Zheng, MH
AF Huang, Sha
   Huang, Gui-Qian
   Zhu, Gui-Qi
   Liu, Wen-Yue
   You, Jie
   Shi, Ke-Qing
   Wang, Xiao-Bo
   Che, Han-Yang
   Chen, Guo-Liang
   Fang, Jian-Feng
   Zhou, Yi
   Zhou, Meng-Tao
   Chen, Yong-Ping
   Braddock, Martin
   Zheng, Ming-Hua
TI Establishment and Validation of SSCLIP Scoring System to Estimate
   Survival in Hepatocellular Carcinoma Patients Who Received Curative
   Liver Resection
SO PLOS ONE
LA English
DT Article
ID MICROVASCULAR INVASION; HEPATIC RESECTION; RADIOFREQUENCY ABLATION;
   PROGNOSTIC-FACTORS; RECURRENCE; CLIP; HEPATECTOMY; DIAGNOSIS; OUTCOMES;
   SURGERY
AB Background and Aims
   There is no prognostic model that is reliable and practical for patients who have received curative liver resection (CLR) for hepatocellular carcinoma (HCC). This study aimed to establish and validate a Surgery-Specific Cancer of the Liver Italian Program (SSCLIP) scoring system for those patients.
   Methods
   668 eligible patients who underwent CLR for HCC from five separate tertiary hospitals were selected. The SSCLIP was constructed from a training cohort by adding independent predictors that were identified by Cox proportional hazards regression analyses to the original Cancer of the Liver Italian Program (CLIP). The prognostic performance of the SSCLIP at 12 and 36-months was compared with data from existing models. The patient survival distributions at different risk levels of the SSCLIP were also assessed.
   Results
   Four independent predictors were added to construct the SSCLIP, including age (HR = 1.075, 95% CI: 1.019-1.135, P = 0.009), albumin (HR = 0.804, 95% CI: 0.681-0.950, P = 0.011), prothrombin time activity (HR = 0.856, 95% CI: 0.751-0.975, P = 0.020) and microvascular invasion (HR = 19.852, 95% CI: 2.203-178.917, P = 0.008). In both training and validation cohorts, 12-month and 36-month prognostic performance of the SSCLIP were significantly better than those of the original CLIP, model of end-stage liver disease-based CLIP, Okuda and Child-Turcotte-Pugh score (all P < 0.05). The stratification of risk levels of the SSCLIP showed an enhanced ability to differentiate patients with different outcomes.
   Conclusions
   A novel SSCLIP to predict survival of HCC patients who received CLR based on objective parameters may provide a refined, useful prognosis algorithm.
C1 [Huang, Sha; Huang, Gui-Qian; Zhu, Gui-Qi; Liu, Wen-Yue; Shi, Ke-Qing; Chen, Yong-Ping; Zheng, Ming-Hua] Wenzhou Med Univ, Affiliated Hosp 1, Liver Res Ctr, Dept Infect & Liver Dis, Wenzhou 325000, Peoples R China.
   [Huang, Sha; Zhu, Gui-Qi; Zhou, Yi] Wenzhou Med Univ, Sch Clin Med Sci 1, Wenzhou 325000, Peoples R China.
   [Huang, Gui-Qian] Wenzhou Med Univ, Renji Sch, Wenzhou 325000, Peoples R China.
   [Liu, Wen-Yue] Wenzhou Med Univ, Affiliated Hosp 1, Dept Endocrinol, Wenzhou 325000, Peoples R China.
   [You, Jie] Wenzhou Med Univ, Affiliated Hosp 1, Dept Surg Oncol, Wenzhou 325000, Peoples R China.
   [Shi, Ke-Qing; Chen, Yong-Ping; Zheng, Ming-Hua] Wenzhou Med Univ, Inst Hepatol, Wenzhou 325000, Peoples R China.
   [Wang, Xiao-Bo] Wenzhou Cent Hosp, Intens Care Unit, Wenzhou 325000, Peoples R China.
   [Che, Han-Yang] Wenzhou Med Univ, Affiliated Hosp 2, Dept Hepatobiliary Surg, Wenzhou 325000, Peoples R China.
   [Chen, Guo-Liang] Jinhua Peoples Hosp, Dept Gen Surg, Jinhua 321000, Peoples R China.
   [Fang, Jian-Feng] Zhejiang Univ, Shaoxing Hosp, Shaoxing Peoples Hosp, Dept Hepatobiliary Surg, Shaoxing 312000, Peoples R China.
   [Zhou, Yi; Zhou, Meng-Tao] Wenzhou Med Univ, Affiliated Hosp 1, Dept Hepatobiliary Surg, Wenzhou 325000, Peoples R China.
   [Braddock, Martin] AstraZeneca R&D, Global Med Dev, Macclesfield, Cheshire, England.
RP Zheng, MH (corresponding author), Wenzhou Med Univ, Affiliated Hosp 1, Liver Res Ctr, Dept Infect & Liver Dis, Wenzhou 325000, Peoples R China.
EM blueman1320@163.com
RI Shi, KeQing/A-3411-2009; Zheng, Ming-Hua/H-5584-2019; Zhu,
   Gui-Qi/H-9265-2017
OI Shi, KeQing/0000-0002-5070-3834; Zheng, Ming-Hua/0000-0003-4984-2631;
   Zhu, Gui-Qi/0000-0001-5089-6923; Liu, Wen-yue/0000-0003-1454-7077
FU Scientific Research Foundation of Wenzhou, Zhejiang Province, China
   [H20090014, Y20090269]; Health Bureau of Zhejiang Province [2010KYB070];
   Research Foundation of Education Bureau of Zhejiang Province
   [Y201009942]; Fresh Talent Program for Science and Technology Wenzhou
   Medical University [wyx201401011, wyx201401087, wyx201401009,
   wyx201401085]; Research Funds for Tian Qing Liver Diseases
   [TQGB20120057]; Project of New Century 551 Talent Nurturing in Wenzhou;
   AstraZeneca RDAstraZeneca
FX This work was supported by grants from the Scientific Research
   Foundation of Wenzhou, Zhejiang Province, China (H20090014, Y20090269),
   Health Bureau of Zhejiang Province (2010KYB070), Research Foundation of
   Education Bureau of Zhejiang Province (Y201009942), Fresh Talent Program
   for Science and Technology Wenzhou Medical University (wyx201401011,
   wyx201401087, wyx201401009 and wyx201401085), Research Funds for Tian
   Qing Liver Diseases (TQGB20120057) and Project of New Century 551 Talent
   Nurturing in Wenzhou. AstraZeneca R&D provided support in the form of
   salaries for author Martin Braddock, but did not have any additional
   role in the study design, data collection and analysis, decision to
   publish, or preparation of the manuscript.
CR Abdel-Wahab M, 2010, LANGENBECK ARCH SURG, V395, P625, DOI 10.1007/s00423-010-0643-0
   Barreto SG, 2013, ANZ J SURG, V83, P331, DOI 10.1111/j.1445-2197.2012.06196.x
   Chen CH, 2006, LIVER INT, V26, P766, DOI 10.1111/j.1478-3231.2006.01309.x
   Ferenci P, 2002, HEPATOLOGY, V35, P716, DOI 10.1053/jhep.2002.31250
   Forner A, 2012, LANCET, V379, P1245, DOI 10.1016/S0140-6736(11)61347-0
   Gotohda N, 2006, WORLD J SURG, V30, P431, DOI 10.1007/s00268-005-0250-3
   HANLEY JA, 1983, RADIOLOGY, V148, P839, DOI 10.1148/radiology.148.3.6878708
   Hao K, 2009, BMC CANCER, V9, DOI 10.1186/1471-2407-9-389
   Hsu KF, 2012, EUR J RADIOL, V81, P466, DOI 10.1016/j.ejrad.2010.12.058
   Huang YH, 2005, J GASTROEN HEPATOL, V20, P765, DOI 10.1111/j.1440-1746.2005.03746.x
   Huo TI, 2006, AM J GASTROENTEROL, V101, P975, DOI 10.1111/j.1572-0241.2006.00462.x
   Jemal A, 2011, CA-CANCER J CLIN, V61, P134, DOI [10.3322/caac.20115, 10.3322/caac.20107]
   Kim PTW, 2013, BRIT J SURG, V100, P1516, DOI 10.1002/bjs.9263
   Lim KC, 2011, ANN SURG, V254, P108, DOI 10.1097/SLA.0b013e31821ad884
   Malinchoc M, 2000, HEPATOLOGY, V31, P864, DOI 10.1053/he.2000.5852
   Manghisi G, 1998, HEPATOLOGY, V28, P751
   Motoyama H, 2015, AM J SURG, V209, P733, DOI 10.1016/j.amjsurg.2014.05.026
   N'Kontchou G, 2009, HEPATOLOGY, V50, P1475, DOI 10.1002/hep.23181
   Nanashima A, 2003, EUR J SURG ONCOL, V29, P735, DOI 10.1016/j.ejso.2003.08.007
   OKUDA K, 1985, CANCER, V56, P918, DOI 10.1002/1097-0142(19850815)56:4<918::AID-CNCR2820560437>3.0.CO;2-E
   Park SK, 2013, KOREAN J INTERN MED, V28, P428, DOI 10.3904/kjim.2013.28.4.428
   Pompili M, 2013, J HEPATOL, V59, P89, DOI 10.1016/j.jhep.2013.03.009
   PUGH RNH, 1973, BRIT J SURG, V60, P646, DOI 10.1002/bjs.1800600817
   Rodriguez-Peralvarez M, 2013, ANN SURG ONCOL, V20, P325, DOI 10.1245/s10434-012-2513-1
   Saito Hidetsugu, 2009, Keio Journal of Medicine, V58, P161, DOI 10.2302/kjm.58.161
   Shrager B, 2012, ANN SURG, V255, P1135, DOI 10.1097/SLA.0b013e31823e70a3
   Terris B, 1997, INT J CANCER, V74, P614, DOI 10.1002/(SICI)1097-0215(19971219)74:6<614::AID-IJC10>3.0.CO;2-5
   Velazquez RF, 2003, HEPATOLOGY, V37, P520, DOI 10.1053/jhep.2003.50093
   Zhao WH, 2002, WORLD J GASTROENTERO, V8, P237
NR 29
TC 45
Z9 49
U1 0
U2 2
PU PUBLIC LIBRARY SCIENCE
PI SAN FRANCISCO
PA 1160 BATTERY STREET, STE 100, SAN FRANCISCO, CA 94111 USA
SN 1932-6203
J9 PLOS ONE
JI PLoS One
PD JUN 9
PY 2015
VL 10
IS 6
AR e0129000
DI 10.1371/journal.pone.0129000
PG 16
WC Multidisciplinary Sciences
WE Science Citation Index Expanded (SCI-EXPANDED)
SC Science & Technology - Other Topics
GA CK6PC
UT WOS:000356349000035
PM 26057656
OA Green Published, gold, Green Submitted
DA 2022-05-02
ER

PT J
AU Kow, AWC
   Kwon, CHD
   Song, S
   Kim, JM
   Joh, JW
AF Kow, Alfred Wei Chieh
   Kwon, Choon Hyuck David
   Song, Sanghyun
   Kim, Jong Man
   Joh, Jae-Won
TI Clinicopathological factors and long-term outcome comparing between lung
   and peritoneal metastasectomy after hepatectomy for hepatocellular
   carcinoma in a tertiary institution
SO SURGERY
LA English
DT Article
ID SUCCESSFUL SURGICAL-TREATMENT; PULMONARY METASTASECTOMY; INTRAHEPATIC
   RECURRENCE; RISK-FACTORS; EXTRAHEPATIC METASTASIS; PROGNOSTIC-FACTORS;
   HEPATIC RESECTION; SURVIVAL; DISSEMINATION; IMPLANTATION
AB Background. Recurrence after liver resection for hepatocellular carcinoma (HCC) is common. Resection of extrahepatic recurrences such as lung metastasectomy (LM) has been well documented. Conversely, reports on the long-term outcomes of peritoneal metastasectomy (PM) are lacking. In this study, we compared the outcome of lung and peritoneal metastasectomy after hepatectomies for HCC in a tertiary institution.
   Methods. We reviewed retrospectively the data of 1,222 patients who underwent hepatectomies for HCC in Samsung Medical Center in Korea from January 2006 to August 2010. We studied the clinicopathologic factors between resected lung metastasis (LM) and peritoneal metastases (PM) and the long-term outcome of patient survival. Kaplan-Meier analysis was used to study the survival outcome.
   Results. The recurrence rate of resected HCC in this cohort was 41.6% (n = 508). Thirty-two patients with lung metastasis (23% of all lung metastasis) underwent LM whereas 13 patients (36% of all peritoneal metastasis) with peritoneal metastasis underwent PM. Two patients underwent PM and LM sequentially. Demographic and clinical data between the LM and PM groups were comparable. The mean prehepatectomy PIVKA-II level was greater in the LM group compared with the PM group (P = .029). On univariate analysis of pathologic factors, the median tumor size (P = .005), proportion of patients with tumor >75 mm (P = .005) and rate of microvascular invasion (P = .047) were greater in the LM group. The median time-to-recurrenee in the LM group was 12 (4-45) months compared with 18 (1-102) months in the PM group (P = .896). The 1-year, 3-year, and 5-year overall survival of patients in the LM group was 92%, 55%, 55% (4-year) whereas that in the PM group was 90%, 75%, and 75%, respectively. The mean overall survival in the LM was comparable with that in the PM group (P = .5 78).
   Conclusion. Twenty-three percent of patients with lung metastasis and 36.1% of patients with peritoneal metastasis could be considered for metastasectomy. The long-term survival of patients with PM and LM was comparable in this study. Although resection of LM improves survival in patients with resected HCC, we demonstrated favorable outcomes for PM as well, which in the past would have been considered palliative.
C1 [Kow, Alfred Wei Chieh] Natl Univ Hlth Syst, Univ Surg Cluster, Dept HPB & Liver Transplantat, Singapore, Singapore.
   [Kwon, Choon Hyuck David; Kim, Jong Man; Joh, Jae-Won] Sungkyunkwan Univ, Sch Med, Samsung Med Ctr, Dept Surg, Seoul, South Korea.
   [Song, Sanghyun] Dankook Univ, Dankook Univ Hosp, Coll Med, Dept Surg, Yongin, South Korea.
RP Kwon, CHD (corresponding author), Sungkyunkwan Univ, Sch Med, Samsung Med Ctr, Dept Surg, 81 Irwonro, Seoul 135710, South Korea.
EM chdkwon@skku.edu
RI Kwon, Choon Hyuck David/H-7263-2019; kim, jm/O-5935-2014; Kow, Alfred
   Wei Chieh/K-1691-2017; Kim, Jong Man/AAH-5295-2020
OI Kwon, Choon Hyuck David/0000-0002-1082-3321; Song,
   Sanghyun/0000-0002-9208-9537; Joh, Jae-Won/0000-0003-1732-6210
CR Aramaki M, 1999, HEPATO-GASTROENTEROL, V46, P2931
   Arii S, 2000, HEPATOLOGY, V32, P1224, DOI 10.1053/jhep.2000.20456
   BELGHITI J, 1991, ANN SURG, V214, P114, DOI 10.1097/00000658-199108000-00004
   Bruix J, 2011, HEPATOLOGY, V53, P1020, DOI 10.1002/hep.24199
   Chen F, 2008, WORLD J SURG, V32, P2213, DOI 10.1007/s00268-008-9684-8
   Chen MF, 1994, ARCH SURG-CHICAGO, V129, P73842
   Eriguchi N, 2000, J Hepatobiliary Pancreat Surg, V7, P520, DOI 10.1007/s005340070025
   Fong YM, 1999, ANN SURG, V229, P790, DOI 10.1097/00000658-199906000-00005
   Hanazaki K, 2000, J AM COLL SURGEONS, V191, P381, DOI 10.1016/S1072-7515(00)00700-6
   Huh Kwang, 1998, Journal of Korean Medical Science, V13, P306
   Hung MC, 2008, WORLD J GASTROENTERO, V14, P3927, DOI 10.3748/wjg.14.3927
   Jung KW, 2013, CANCER RES TREAT, V45, P15, DOI 10.4143/crt.2013.45.1.15
   Kanda M, 2008, LIVER INT, V28, P1256, DOI 10.1111/j.1478-3231.2008.01864.x
   Kasai Y, 1977, GEKA SHINRYO, V19, P46
   Kawamura M, 2008, EUR J CARDIO-THORAC, V34, P196, DOI 10.1016/j.ejcts.2008.03.056
   Koide N, 2007, HEPATO-GASTROENTEROL, V54, P152
   Kosaka A, 1999, SURG TODAY, V29, P453, DOI 10.1007/BF02483040
   Kow AWC, 2012, ANN SURG ONCOL, V19, P2246, DOI 10.1245/s10434-012-2260-3
   Kuo SW, 2007, ANN SURG ONCOL, V14, P992, DOI 10.1245/s10434-006-9217-3
   Kurachi K, 2002, J GASTROENTEROL, V37, P571, DOI 10.1007/s005350200089
   Kwon JB, 2008, WORLD J GASTROENTERO, V14, P5717, DOI 10.3748/wjg.14.5717
   Lam CM, 1998, BRIT J SURG, V85, P1198
   Lee CY, 2010, J SURG ONCOL, V101, P239, DOI 10.1002/jso.21487
   Lin CC, 2009, J GASTROEN HEPATOL, V24, P815, DOI 10.1111/j.1440-1746.2009.05848.x
   Llovet JM, 1999, HEPATOLOGY, V30, P1434, DOI 10.1002/hep.510300629
   McGlynn KA, 2001, INT J CANCER, V94, P290, DOI 10.1002/ijc.1456
   Momoi H, 2002, SURG TODAY, V32, P1035, DOI 10.1007/s005950200210
   NAGASUE N, 1993, GASTROENTEROLOGY, V105, P488, DOI 10.1016/0016-5085(93)90724-Q
   Nakagawa T, 2006, J THORAC CARDIOV SUR, V131, P1248, DOI 10.1016/j.jtcvs.2006.02.009
   Nakayama H, 1999, HEPATO-GASTROENTEROL, V46, P1049
   Okusaka T, 1997, HEPATO-GASTROENTEROL, V44, P251
   Poon RTP, 1999, ANN SURG, V229, P216, DOI 10.1097/00000658-199902000-00009
   Poon RTP, 2000, ANN SURG, V232, P10, DOI 10.1097/00000658-200007000-00003
   Poon RTP, 2002, J AM COLL SURGEONS, V195, P311, DOI 10.1016/S1072-7515(02)01226-7
   Ryu JK, 2004, HEPATO-GASTROENTEROL, V51, P239
   Song Il Han, 2009, Korean J Hepatol, V15 Suppl 6, pS50, DOI 10.3350/kjhep.2009.15.S6.S50
   Takahashi H, 2004, JPN J CLIN ONCOL, V34, P551, DOI 10.1093/jjco/hyh096
   Takayama T, 1998, HEPATOLOGY, V28, P1241, DOI 10.1002/hep.510280511
   Taketomi A, 2010, ANN SURG ONCOL, V17, P2740, DOI 10.1245/s10434-010-1076-2
   Tanaka K, 2008, WORLD J SURG, V32, P1738, DOI 10.1007/s00268-008-9613-x
   Terasaki T, 2000, J GASTROEN HEPATOL, V15, P327, DOI 10.1046/j.1440-1746.2000.02092.x
   Yeh CN, 2004, WORLD J SURG, V28, P382, DOI 10.1007/s00268-003-7319-7
   Yeh CN, 2002, ANN SURG ONCOL, V9, P863, DOI 10.1007/BF02557522
   Yoon YS, 2010, ANN SURG ONCOL, V17, P2795, DOI 10.1245/s10434-010-1073-5
   Yoshida H, 2002, HEPATO-GASTROENTEROL, V49, P1663
NR 45
TC 15
Z9 17
U1 0
U2 2
PU MOSBY-ELSEVIER
PI NEW YORK
PA 360 PARK AVENUE SOUTH, NEW YORK, NY 10010-1710 USA
SN 0039-6060
J9 SURGERY
JI Surgery
PD APR
PY 2015
VL 157
IS 4
BP 645
EP 653
DI 10.1016/j.surg.2014.07.024
PG 9
WC Surgery
WE Science Citation Index Expanded (SCI-EXPANDED)
SC Surgery
GA CE4FW
UT WOS:000351787500007
PM 25794626
DA 2022-05-02
ER

PT J
AU Baek, YH
   Lee, SW
   Jeong, YJ
   Jeong, JS
   Roh, YH
   Han, SY
AF Baek, Yang Hyun
   Lee, Sung-Wook
   Jeong, Young-Jin
   Jeong, Jin-Sook
   Roh, Young-Hoon
   Han, Sang-Young
TI Tumor-To-Muscle Ratio of F-18-FDG PET for Predicting Histologic Features
   and Recurrence of HCC
SO HEPATO-GASTROENTEROLOGY
LA English
DT Article
DE Metabolic activity; F-18-fluorodeoxyglucose-positron emission
   tomography/Computed Tomography; Recurrence; Hepatocellular carcinoma;
   Tumor-to-muscle ratio
ID POSITRON-EMISSION-TOMOGRAPHY; HEPATOCELLULAR-CARCINOMA; QUANTITATIVE
   ASSESSMENT; MICROVASCULAR INVASION; LIVER-TRANSPLANTATION; RISK-FACTORS;
   LUNG-CANCER; RESECTION; FLUORINE-18-FLUORODEOXYGLUCOSE; CIRRHOSIS
AB Background/Aims: Hepatocellular carcinoma (HCC) recurrence is observed in up to 70-80% of patients despite a curative treatment. Microvascular invasion (MVI) and poor differentiation are strong risk factors for recurrence, but these cannot be known preoperatively. The aim of this study was to investigate the correlation of F-18-FDG PET with MVI and differentiation, and predictive role of tumor-to-background ratio of PET for recurrence in HCC. Methodology: Fifty-four patients had F-18-FDG PET/CT study before surgical resection as a first treatment of HCC between December 2008 and December 2012. We analyzed the predictive role of metabolic parameters of PET for recurrence of HCC. Maximal standardized uptake value, tumor-to-nontumor ratio, tumor-to-muscle ratio (TMR) and tumor-to-blood ratio were tested as metabolic index of F-18-FDG PET. Results: Twenty-seven patients had increased uptake in preoperative PET and 14 (51.9%) of them experienced the recurrence. Increased uptake in PET and TMR were associated with MVI (p=0.04, p=0.005) and histologic differentiation (p=0.018, p=0.002). MVI was the only predictive factor for recurrence in multivariate analysis although TMR 6.36 showed a favorable result despite no statistical significance (p=0.061). Conclusions: Increased F-18-FDG uptake of HCC, especially high TMR might be correlated with MVI and poor differentiation, and tends to have a risk for recurrence in HCC.
C1 [Baek, Yang Hyun; Lee, Sung-Wook; Han, Sang-Young] Dong A Univ, Coll Med, Dept Internal Med, Div Hepatol, Busan 602103, South Korea.
   [Jeong, Young-Jin] Dong A Univ, Coll Med, Dept Nucl Med, Busan 602103, South Korea.
   [Jeong, Jin-Sook] Dong A Univ, Coll Med, Dept Pathol, Busan 602103, South Korea.
   [Roh, Young-Hoon] Dong A Univ, Coll Med, Dept Surg, Busan 602103, South Korea.
RP Han, SY (corresponding author), Dong A Univ, Coll Med, Gastrointestinal Dept Internal Med, 3 Ga, Busan 602103, South Korea.
EM syhan@dau.ac.kr
FU Dong-A University
FX This study was supported by research funds from Dong-A University.
CR Ahn SG, 2011, J GASTROINTEST SURG, V15, P2044, DOI 10.1007/s11605-011-1660-1
   Bruix J, 2011, HEPATOLOGY, V53, P1020, DOI 10.1002/hep.24199
   Cheung TT, 2011, LIVER TRANSPLANT, V17, P1218, DOI 10.1002/lt.22362
   Choi SH, 2014, LIVER INT, V34, P1118, DOI 10.1111/liv.12487
   Dehdashti F, 2003, INT J RADIAT ONCOL, V55, P1233, DOI 10.1016/S0360-3016(02)04477-2
   Delbeke D, 2001, RADIOL CLIN N AM, V39, P883, DOI 10.1016/S0033-8389(05)70319-5
   Dodson RM, 2014, FUTURE ONCOL, V10, P587, DOI [10.2217/FON.13.225, 10.2217/fon.13.225]
   Feng K, 2014, WORLD J GASTROENTERO, V20, P5987, DOI 10.3748/wjg.v20.i20.5987
   Hernandez-Martinez A, 2014, ANN NUCL MED, V28, P53, DOI 10.1007/s12149-013-0780-y
   Hoekstra CJ, 2005, J CLIN ONCOL, V23, P8362, DOI 10.1200/JCO.2005.01.1189
   Hong SK, 2013, SURG ONCOL, V22, P139, DOI 10.1016/j.suronc.2013.03.001
   Jerusalem G, 2002, ANN ONCOL, V13, P227, DOI 10.1093/annonc/mdf664
   Kim BK, 2011, CANCER-AM CANCER SOC, V117, P4779, DOI 10.1002/cncr.26099
   Kim H, 2009, YONSEI MED J, V50, P789, DOI 10.3349/ymj.2009.50.6.789
   Kinahan PE, 2010, SEMIN ULTRASOUND CT, V31, P496, DOI 10.1053/j.sult.2010.10.001
   Kitamura K, 2012, ANN SURG ONCOL, V19, P156, DOI 10.1245/s10434-011-1990-y
   Kornberg A, 2009, TRANSPL P, V41, P2561, DOI 10.1016/j.transproceed.2009.06.115
   Kornberg A, 2009, AM J TRANSPLANT, V9, P592, DOI 10.1111/j.1600-6143.2008.02516.x
   Koyama K, 2002, ANN NUCL MED, V16, P169, DOI 10.1007/BF02996297
   Lee SD, 2013, TRANSPL INT, V26, P50, DOI 10.1111/j.1432-2277.2012.01572.x
   Li JK, 2013, SURG ONCOL, V22, P151, DOI 10.1016/j.suronc.2013.04.001
   Lin WY, 2005, NUCL MED COMMUN, V26, P315, DOI 10.1097/00006231-200504000-00003
   Lu X, 2009, J SURG ONCOL, V100, P488, DOI 10.1002/jso.21354
   Mazzaferro V, 1996, NEW ENGL J MED, V334, P693, DOI 10.1056/NEJM199603143341104
   OKAZUMI S, 1992, J NUCL MED, V33, P333
   Omata M, 2010, HEPATOL INT, V4, P439, DOI 10.1007/s12072-010-9165-7
   Parkin DM, 2001, INT J CANCER, V94, P153, DOI 10.1002/ijc.1440
   de Lope CR, 2012, J HEPATOL, V56, pS75, DOI 10.1016/S0168-8278(12)60009-9
   Seo S, 2007, CLIN CANCER RES, V13, P427, DOI 10.1158/1078-0432.CCR-06-1357
   Shah SA, 2007, SURGERY, V141, P330, DOI 10.1016/j.surg.2006.06.028
   Shiomi S, 2001, AM J GASTROENTEROL, V96, P1877, DOI 10.1016/S0002-9270(01)02451-0
   Song MJ, 2013, EUR J NUCL MED MOL I, V40, P865, DOI 10.1007/s00259-013-2366-2
   Sorensen M, 2013, J HEPATOL, V58, P1119, DOI 10.1016/j.jhep.2013.01.012
   Sperti C, 2003, J GASTROINTEST SURG, V7, P953, DOI 10.1016/j.gassur.2003.09.002
   Suh SW, 2014, J HEPATOL, V60, P1219, DOI 10.1016/j.jhep.2014.01.027
   Sumie S, 2008, ANN SURG ONCOL, V15, P1375, DOI 10.1245/s10434-008-9846-9
   TORIZUKA T, 1995, J NUCL MED, V36, P1811
   Weber WA, 2003, J CLIN ONCOL, V21, P2651, DOI 10.1200/JCO.2003.12.004
   이준성, 2009, [The Korean Journal of Medicine, 대한내과학회지], V77, P290
NR 39
TC 7
Z9 8
U1 0
U2 1
PU H G E UPDATE MEDICAL PUBLISHING S A
PI ATHENS
PA PO BOX 17257, ATHENS GR-10024, GREECE
SN 0172-6390
J9 HEPATO-GASTROENTEROL
JI Hepato-Gastroenterol.
PD MAR-APR
PY 2015
VL 62
IS 138
BP 383
EP 388
DI 10.5754/hge14873
PG 6
WC Gastroenterology & Hepatology; Surgery
WE Science Citation Index Expanded (SCI-EXPANDED)
SC Gastroenterology & Hepatology; Surgery
GA CE8TA
UT WOS:000352115800028
PM 25916068
DA 2022-05-02
ER

PT J
AU Yamashita, Y
   Shirabe, K
   Aishima, S
   Maehara, Y
AF Yamashita, Yo-ichi
   Shirabe, Ken
   Aishima, Shinichi
   Maehara, Yoshihiko
TI Predictors of Microvascular Invasion in Hepatocellular Carcinoma
SO DIGESTIVE DISEASES
LA English
DT Article
DE Hepatocellular carcinoma; Microvascular invasion; Gross classification;
   Invasive gross type; Des-gamma-carboxyprothrombin; SUVmax in F-18-FDG
   PET
ID GAMMA-CARBOXY PROTHROMBIN; POSITRON-EMISSION-TOMOGRAPHY; ABNORMAL
   PROTHROMBIN; INTRAHEPATIC METASTASIS; LIVER-TRANSPLANTATION; ANATOMIC
   RESECTION; HEPATIC RESECTION; VASCULAR INVASION; TUMOR SIZE; RECURRENCE
AB This chapter covers a range of important topics in the evaluation of the microvascular invasion (MVI) in hepatocellular carcinoma (HCC) before treatment. The malignant potential of HCC is reflected by the types of MVI such as portal venous (vp), hepatic vein (vv) or bile duct (b) infiltration. The identification of the type of MVI in HCC has a key role in decisions regarding the effective treatment of HCC. Here, we describe the possible and important predictors of MVI in HCC. (C) 2015 S. Karger AG, Basel
C1 [Yamashita, Yo-ichi; Shirabe, Ken; Maehara, Yoshihiko] Kyushu Univ, Dept Surg & Sci, Grad Sch Med Sci, Fukuoka 8128582, Japan.
   [Aishima, Shinichi] Kyushu Univ, Dept Anat Pathol, Grad Sch Med Sci, Fukuoka 8128582, Japan.
RP Yamashita, Y (corresponding author), Kyushu Univ, Dept Surg & Sci, Grad Sch Med Sci, Higashi Ku, 3-1-1 Maidashi, Fukuoka 8128582, Japan.
EM yamashi@surg2.med.kyushu-u.ac.jp
CR Aoki T, 2004, ARCH SURG-CHICAGO, V139, P766, DOI 10.1001/archsurg.139.7.766
   Cheung TT, 2011, LIVER TRANSPLANT, V17, P1218, DOI 10.1002/lt.22362
   Choi GH, 2009, AM J SURG, V198, P693, DOI 10.1016/j.amjsurg.2008.09.019
   Fujiki M, 2009, AM J TRANSPLANT, V9, P2362, DOI 10.1111/j.1600-6143.2009.02783.x
   Genda T, 1999, HEPATOLOGY, V30, P1027, DOI 10.1002/hep.510300420
   Hasegawa K, 2005, ANN SURG, V242, P252, DOI 10.1097/01.sla.0000171307.37401.db
   Hatano E, 2006, WORLD J SURG, V30, P1736, DOI 10.1007/s00268-005-0791-5
   Hui AM, 2000, J HEPATOL, V33, P975, DOI 10.1016/S0168-8278(00)80131-2
   Ijichi H, 2013, HEPATOL RES, V43, P481, DOI 10.1111/j.1872-034X.2012.01107.x
   Inagaki Y, 2011, LIVER INT, V31, P22, DOI 10.1111/j.1478-3231.2010.02348.x
   Inayoshi J, 2003, J GASTROEN HEPATOL, V18, P673, DOI 10.1046/j.1440-1746.2003.03021.x
   Jonas S, 2001, HEPATOLOGY, V33, P1080, DOI 10.1053/jhep.2001.23561
   Kaibori M, 2010, J SURG ONCOL, V102, P462, DOI 10.1002/jso.21631
   Khan MA, 2000, J HEPATOL, V32, P792, DOI 10.1016/S0168-8278(00)80248-2
   Koike Y, 2001, CANCER, V91, P561, DOI 10.1002/1097-0142(20010201)91:3<561::AID-CNCR1035>3.0.CO;2-N
   Kornberg A, 2009, AM J TRANSPLANT, V9, P592, DOI 10.1111/j.1600-6143.2008.02516.x
   Lee JW, 2009, J NUCL MED, V50, P682, DOI 10.2967/jnumed.108.060574
   LIEBMAN HA, 1984, NEW ENGL J MED, V310, P1427, DOI 10.1056/NEJM198405313102204
   Liver Cancer Study Group of Japan, 1990, Ann Surg, V211, P277
   Liver Cancer Study Group of Japan, 2009, GEN RUL CLIN PATH ST
   Mita Y, 1998, CANCER, V82, P1643, DOI 10.1002/(SICI)1097-0142(19980501)82:9<1643::AID-CNCR8>3.0.CO;2-B
   Murakata A, 2011, ANN SURG, V253, P94, DOI 10.1097/SLA.0b013e3181f9bc00
   Murata K, 2009, INT J ONCOL, V35, P1005, DOI 10.3892/ijo_00000415
   Nagano Y, 2005, WORLD J SURG, V29, P66, DOI 10.1007/s00268-004-7509-y
   Nakashima Y, 2003, HEPATOL RES, V26, P142, DOI 10.1016/S1386-6346(03)00007-X
   OKUDA H, 1987, J HEPATOL, V4, P357, DOI 10.1016/S0168-8278(87)80546-9
   Pawlik TM, 2005, LIVER TRANSPLANT, V11, P1086, DOI 10.1002/lt.20472
   Rigo P, 1996, EUR J NUCL MED, V23, P1641, DOI 10.1007/BF01249629
   Schulze K, 2013, INT J CANCER, V133, P2165, DOI 10.1002/ijc.28230
   SHAH DV, 1987, BLOOD, V69, P850
   Shi M, 2007, ANN SURG, V245, P36, DOI 10.1097/01.sla.0000231758.07868.71
   Shimada M, 2001, AM J SURG, V182, P177, DOI 10.1016/S0002-9610(01)00682-1
   Shirabe K, 2009, WORLD J GASTROENTERO, V15, P2632, DOI 10.3748/wjg.15.2632
   Sumie S, 2008, ANN SURG ONCOL, V15, P1375, DOI 10.1245/s10434-008-9846-9
   Suzuki M, 2005, J BIOL CHEM, V280, P6409, DOI 10.1074/jbc.M406714200
   Takamura M, 2001, HEPATOLOGY, V33, P577, DOI 10.1053/jhep.2001.22652
   Taketomi A, 2009, TRANSPLANTATION, V87, P531, DOI 10.1097/TP.0b013e3181943bee
   TORIZUKA T, 1995, J NUCL MED, V36, P1811
   Trojan J, 1999, AM J GASTROENTEROL, V94, P3314, DOI 10.1111/j.1572-0241.1999.01544.x
   Ueda N, 2008, MOL ONCOL, V2, P241, DOI 10.1016/j.molonc.2008.06.004
   Ueno S, 2008, J HEPATO-BILIARY-PAN, V15, P493, DOI 10.1007/s00534-007-1312-8
   Wang SB, 2009, CLIN EXP METASTAS, V26, P469, DOI 10.1007/s10585-009-9246-y
   Yamashita Y, 2012, J SURG ONCOL, V106, P498, DOI 10.1002/jso.23098
   Yamashita Y, 2012, ANN SURG ONCOL, V19, P2027, DOI 10.1245/s10434-011-2195-0
   Yamashita YI, 2011, J SURG ONCOL, V104, P292, DOI 10.1002/jso.21931
NR 45
TC 13
Z9 17
U1 1
U2 9
PU KARGER
PI BASEL
PA ALLSCHWILERSTRASSE 10, CH-4009 BASEL, SWITZERLAND
SN 0257-2753
EI 1421-9875
J9 DIGEST DIS
JI Dig. Dis.
PY 2015
VL 33
IS 5
BP 655
EP 660
DI 10.1159/000438475
PG 6
WC Gastroenterology & Hepatology
WE Science Citation Index Expanded (SCI-EXPANDED)
SC Gastroenterology & Hepatology
GA CS2ES
UT WOS:000361881200005
PM 26398341
DA 2022-05-02
ER

PT J
AU Kwon, JH
   Ahn, KS
   Moon, YH
   Park, JY
   Wang, HJ
   Choi, KY
   Kim, G
   Joh, JW
   Lee, KG
   Kang, KJ
AF Kwon, Jung-Hee
   Ahn, Keun Soo
   Moon, Young Ho
   Park, Jin Young
   Wang, Hee Jung
   Choi, Kwan Yong
   Kim, Gundo
   Joh, Jae Won
   Lee, Kyeong Geun
   Kang, Koo Jeong
TI AROS Is a Significant Biomarker for Tumor Aggressiveness in
   Non-cirrhotic Hepatocellular Carcinoma
SO JOURNAL OF KOREAN MEDICAL SCIENCE
LA English
DT Article
DE Carcinoma; Hepatocellular; Prognosis; Biological Markers
ID LONG-TERM SURVIVAL; RIBOSOME BIOGENESIS; PROGNOSTIC-FACTORS; HEPATIC
   RESECTION; ACTIVE REGULATOR; LIVER; SIRT1; CANCER; CIRRHOSIS; OUTCOMES
AB Despite a low risk of liver failure and preserved liver function, non-cirrhotic hepatocellular carcinoma (HCC) has a poor prognosis. In the current study, we evaluated an active regulator of SIRT1 (AROS) as a prognostic biomarker in non-cirrhotic HCC. mRNA levels of AROS were measured in tumor and non-tumor tissues obtained from 283 non-cirrhotic HCC patients. AROS expression was exclusively up-regulated in recurrent tissues from the non-cirrhotic HCC patients (P = 0.015) and also in tumor tissues irrespective of tumor stage (P < 0.001) or BCLC stage (P < 0.001). High mRNA levels of AROS were statistically significantly associated with tumor stage (P < 0.001), BCLC stage (P = 0.007), alpha fetoprotein (AFP) level (P = 0.013), microvascular invasion (P = 0.001), tumor size (P = 0.036), and portal vein invasion (P = 0.005). Kaplan-Meir curve analysis demonstrated that HCC patients with higher AROS levels had shorter disease-free survival (DFS) in both the short-term (P < 0.001) and long-term (P = 0.005) compared to those with low AROS. Cox regression analysis demonstrated that AROS is a significant predictor for DFS along with large tumor size, tumor multiplicity, vascular invasion, and poor tumor differentiation, which are the known prognostic factors. In conclusion, AROS is a significant biomarker for tumor aggressiveness in non-cirrhotic hepatocellular carcinoma.
C1 [Kwon, Jung-Hee; Moon, Young Ho; Park, Jin Young] Cbs Biosci Inc, Daejeon, South Korea.
   [Ahn, Keun Soo; Kang, Koo Jeong] Keimyung Univ, Sch Med, Dongsan Med Ctr, Dept Surg, Taegu 700712, South Korea.
   [Wang, Hee Jung] Ajou Univ, Sch Med, Dept Surg, Suwon 441749, South Korea.
   [Choi, Kwan Yong] Pohang Univ Sci & Technol, Dept Life Sci, Pohang, South Korea.
   [Kim, Gundo] Pukyong Natl Univ, Dept Microbiol, Busan, South Korea.
   [Joh, Jae Won] Sungkyunkwan Univ, Sch Med, Samsung Med Ctr, Dept Surg, Seoul, South Korea.
   [Lee, Kyeong Geun] Hanyang Univ, Sch Med, Dept Surg, Seoul 133791, South Korea.
RP Kang, KJ (corresponding author), Keimyung Univ, Sch Med, Dongsan Med Ctr, Dept Surg, 56 Dalseong Ro, Taegu 700712, South Korea.
EM kjkang@dsmc.or.kr
RI Kang, Koo Jeong/Z-4448-2019
OI Joh, Jae-Won/0000-0003-1732-6210; Kang, Koo Jeong/0000-0003-1385-8308
FU annex research institute (Medical Genetics Institute) Research Grant of
   Keimyung University; National Research Foundation of Korea (NRF) - Korea
   government (MEST)Ministry of Education, Science and Technology, Republic
   of KoreaNational Research Foundation of KoreaKorean Government
   [NRF-2013R1A1A4A01009053]; National R&D Program for Cancer Control,
   Ministry of Health WelfareMinistry of Health & Welfare, Republic of
   Korea [1320240]
FX This research was supported by the annex research institute (Medical
   Genetics Institute) Research Grant of Keimyung University in 2011, the
   National Research Foundation of Korea (NRF) grant funded by the Korea
   government (MEST) (Grant number: NRF-2013R1A1A4A01009053) and the
   National R&D Program for Cancer Control, Ministry of Health & Welfare
   (1320240).
CR Bataller R, 2005, J CLIN INVEST, V115, P209, DOI 10.1172/JCI200524282
   Beard RE, 2013, SURGERY, V154, P545, DOI 10.1016/j.surg.2013.02.019
   Belin S, 2009, PLOS ONE, V4, DOI 10.1371/journal.pone.0007147
   BISMUTH H, 1995, WORLD J SURG, V19, P35, DOI 10.1007/BF00316977
   Bosch FX, 1999, SEMIN LIVER DIS, V19, P271, DOI 10.1055/s-2007-1007117
   Capussotti L, 2006, HEPATO-GASTROENTEROL, V53, P768
   Chen HC, 2012, ANN SURG ONCOL, V19, P2011, DOI 10.1245/s10434-011-2159-4
   Chen MF, 2003, WORLD J SURG, V27, P443, DOI 10.1007/s00268-002-6708-7
   Deisenroth C, 2010, ONCOGENE, V29, P4253, DOI 10.1038/onc.2010.189
   Donati G, 2012, CANCER RES, V72, P1602, DOI 10.1158/0008-5472.CAN-11-3992
   Farazi PA, 2006, NAT REV CANCER, V6, P674, DOI 10.1038/nrc1934
   Jang KY, 2012, PLOS ONE, V7, DOI 10.1371/journal.pone.0045119
   KEW MC, 1984, SEMIN LIVER DIS, V4, P136, DOI 10.1055/s-2008-1040653
   Kim EJ, 2007, MOL CELL, V28, P277, DOI 10.1016/j.molcel.2007.08.030
   Kim EJ, 2008, BMB REP, V41, P751, DOI 10.5483/BMBRep.2008.41.11.751
   Knight JRP, 2013, OPEN BIOL, V3, DOI 10.1098/rsob.130130
   Knight JRP, 2013, NUCLEIC ACIDS RES, V41, P4185, DOI 10.1093/nar/gkt129
   Kwon JH, 2010, CLIN CANCER RES, V16, P5511, DOI 10.1158/1078-0432.CCR-10-0825
   Laurent C, 2005, J AM COLL SURGEONS, V201, P656, DOI 10.1016/j.jamcollsurg.2005.05.027
   Maeda N, 2006, BIOCHEM BIOPH RES CO, V339, P41, DOI 10.1016/j.bbrc.2005.10.184
   Nagasue N, 2001, BRIT J SURG, V88, P515, DOI 10.1046/j.1365-2168.2001.01732.x
   Nzeako UC, 1996, AM J CLIN PATHOL, V105, P65
   SMALLEY SR, 1988, CANCER-AM CANCER SOC, V62, P1414, DOI 10.1002/1097-0142(19881001)62:7<1414::AID-CNCR2820620729>3.0.CO;2-7
   Song NY, 2012, ANN NY ACAD SCI, V1271, P10, DOI 10.1111/j.1749-6632.2012.06762.x
   TREVISANI F, 1995, CANCER-AM CANCER SOC, V75, P2220, DOI 10.1002/1097-0142(19950501)75:9<2220::AID-CNCR2820750906>3.0.CO;2-4
   Trevisani F, 2010, DIGEST LIVER DIS, V42, P341, DOI 10.1016/j.dld.2009.09.002
   Vandesompele J, 2002, GENOME BIOL, V3, DOI 10.1186/gb-2002-3-7-research0034
   Xu L, 2008, DIGEST SURG, V25, P376, DOI 10.1159/000170881
   Yang JD, 2010, NAT REV GASTRO HEPAT, V7, P448, DOI 10.1038/nrgastro.2010.100
NR 29
TC 4
Z9 4
U1 0
U2 6
PU KOREAN ACAD MEDICAL SCIENCES
PI SEOUL
PA 302 75 DONG DU ICHON, DONG YONGSAN KU, SEOUL 140 031, SOUTH KOREA
SN 1011-8934
EI 1598-6357
J9 J KOREAN MED SCI
JI J. Korean Med. Sci.
PD SEP
PY 2015
VL 30
IS 9
BP 1253
EP +
DI 10.3346/jkms.2015.30.9.1253
PG 13
WC Medicine, General & Internal
WE Science Citation Index Expanded (SCI-EXPANDED)
SC General & Internal Medicine
GA CV4AR
UT WOS:000364208300007
PM 26339164
OA gold, Green Published, Green Submitted
DA 2022-05-02
ER

PT J
AU Osorio, FMF
   Vidigal, PVT
   Ferrari, TCA
   Lima, AS
   Lauar, GM
   Couto, CA
AF Farage Osorio, Fernanda Maria
   Teixeira Vidigal, Paula Vieira
   Abreu Ferrari, Teresa Cristina
   Lima, Agnaldo Soares
   Lauar, Gabriel Martin
   Couto, Claudia Alves
TI Histologic Grade and Mitotic Index as Predictors of Microvascular
   Invasion in Hepatocellular Carcinoma
SO EXPERIMENTAL AND CLINICAL TRANSPLANTATION
LA English
DT Article
DE Primary liver cancer; Tumor recurrence; Pivgnostic factois
ID ORTHOTOPIC LIVER-TRANSPLANTATION; VASCULAR INVASION; ALPHA-FETOPROTEIN;
   TUMOR SIZE; RECURRENCE; RESECTION; SURVIVAL; CRITERIA; IMPACT; PROGNOSIS
AB Objectives: Microvascular invasion is a well-known risk factor for hepatocellular carcinoma recurrence and mortality after hepatic resection and liver transplant. We sought to determine the clinicopathological predictive factors associated with microvascular invasion.
   Materials and Methods: We studied all patients who had undergone liver transplant because of hepatocellular carcinoma between July 2001 and December 2010 at our institution. Laboratory tests, clinical, and demographic data were obtained. Histopathological hematoxylin and eosin specimens were performed by a single liver pathologist.
   Results: During the study, 107 patients had LT because of HCC and they were selected for this investigation: 76 were men (71%) and 31 women (29%) (mean age, 56.8 +/- 8.7 y). It was not possible to retrieve histologic samples from 5 patients; therefore, the final studied analysis was 102 individuals. Tumor recurrence rate was 12.9%. One-, three- and five-year overall survivals were 75.0%, 71.4%, and 67.5%. Mitotic index, histologic grade, tumor architecture, alpha-fetoprotein, and tumor fibrosis were associated with microvascular invasion on univariate analysis. Significant independent predictors of microvascular invasion on logistic regression analysis were histologic grade and mitotic index (P <.001; odds ratio, 3.16( 95% confidence interval, 1.525-4.156, and P=.046; odds ratio, 2.56; 95% confidence interval, 1.061-6.451).
   Conclusions: Mitotic index and histologic grade are significant predictors of microvascular invasion. No other risk factor was identified in the logistic regression. As both pathological characteristics may be assessed by liver biopsy, these results highlight the importance of discussing pretransplant liver biopsy to access prognosis and define treatment modalities in the setting of liver transplant.
C1 [Farage Osorio, Fernanda Maria; Abreu Ferrari, Teresa Cristina; Lauar, Gabriel Martin; Couto, Claudia Alves] Univ Fed Minas Gerais, Fac Med, Dept Internal Med, Belo Horizonte, MG, Brazil.
   [Farage Osorio, Fernanda Maria; Abreu Ferrari, Teresa Cristina; Lima, Agnaldo Soares; Couto, Claudia Alves] Univ Fed Minas Gerais, Univ Hosp, Alfa Gastroenterol Inst, Belo Horizonte, MG, Brazil.
   [Teixeira Vidigal, Paula Vieira] Univ Fed Minas Gerais, Fac Med, Dept Pathol & Legal Med, Belo Horizonte, MG, Brazil.
   [Lima, Agnaldo Soares] Univ Fed Minas Gerais, Fac Med, Dept Surg, Belo Horizonte, MG, Brazil.
RP Osorio, FMF (corresponding author), R Mantena 51-501 Sion, BR-30310660 Belo Horizonte, MG, Brazil.
EM ffosorio@gmail.com
RI Ferrari, Teresa C. A./D-5530-2014; Lima, Agnaldo Soares/F-7452-2011;
   Couto, Cláudia Alves/H-7420-2013
OI Ferrari, Teresa C. A./0000-0001-9459-2294; Lima, Agnaldo
   Soares/0000-0001-6421-3062; Couto, Cláudia Alves/0000-0002-9776-4757
CR Colecchia A, 2011, J HEPATOL, V54, P300, DOI 10.1016/j.jhep.2010.06.037
   D'Amico F, 2009, LIVER TRANSPLANT, V15, P1278, DOI 10.1002/lt.21842
   EDMONDSON HA, 1954, CANCER-AM CANCER SOC, V7, P462, DOI 10.1002/1097-0142(195405)7:3<462::AID-CNCR2820070308>3.0.CO;2-E
   El-Serag HB, 2007, GASTROENTEROLOGY, V132, P2557, DOI 10.1053/j.gastro.2007.04.061
   Esnaola NF, 2002, J GASTROINTEST SURG, V6, P224, DOI 10.1016/S1091-255X(01)00015-4
   OSÓRIO Fernanda Maria Farage, 2013, Arq. Gastroenterol., V50, P97, DOI 10.1590/S0004-28032013000200015
   Ferlay J, 2010, INT J CANCER, V127, P2893, DOI 10.1002/ijc.25516
   Guzman G, 2005, MODERN PATHOL, V18, P1498, DOI 10.1038/modpathol.3800458
   Jonas S, 2001, HEPATOLOGY, V33, P1080, DOI 10.1053/jhep.2001.23561
   KEMENY F, 1989, HEPATOLOGY, V9, P253, DOI 10.1002/hep.1840090215
   KISHI K, 1983, CANCER, V51, P542, DOI 10.1002/1097-0142(19830201)51:3<542::AID-CNCR2820510330>3.0.CO;2-2
   Klintmalm GB, 1998, ANN SURG, V228, P479, DOI 10.1097/00000658-199810000-00005
   Llovet JM, 2005, SEMIN LIVER DIS, V25, P181, DOI 10.1055/s-2005-871198
   Marsh JW, 1997, HEPATOLOGY, V26, P444, DOI 10.1002/hep.510260227
   Marshall A, 2011, J HEPATOL, V55, P1174, DOI 10.1016/j.jhep.2011.05.005
   Mazzaferro V, 1996, NEW ENGL J MED, V334, P693, DOI 10.1056/NEJM199603143341104
   Mazzaferro V, 2009, LANCET ONCOL, V10, P35, DOI 10.1016/S1470-2045(08)70284-5
   McHugh PP, 2010, HPB, V12, P56, DOI 10.1111/j.1477-2574.2009.00128.x
   Moon JI, 2012, TRANSPL P, V44, P487, DOI 10.1016/j.transproceed.2011.11.009
   Morinaga S, 2005, J SURG ONCOL, V92, P331, DOI 10.1002/jso.20309
   Nakanishi K, 2005, CANCER-AM CANCER SOC, V103, P307, DOI 10.1002/cncr.20774
   Ouchi K, 2000, DIGEST SURG, V17, P42, DOI 10.1159/000018799
   Partitt JR, 2007, LIVER TRANSPLANT, V13, P543, DOI 10.1002/lt.21078
   Pawlik TM, 2005, LIVER TRANSPLANT, V11, P1086, DOI 10.1002/lt.20472
   Roayaie S, 2009, GASTROENTEROLOGY, V137, P850, DOI 10.1053/j.gastro.2009.06.003
   Rodriguez-Peralvarez M, 2013, ANN SURG ONCOL, V20, P325, DOI 10.1245/s10434-012-2513-1
   Sasaki Y, 1996, SURGERY, V119, P252, DOI 10.1016/S0039-6060(96)80110-3
   Schmilovitz-Weiss H, 2011, DIAGN PATHOL, V6, DOI 10.1186/1746-1596-6-121
   Shetty K, 2004, LIVER TRANSPLANT, V10, P911, DOI 10.1002/lt.20140
   Thuluvath PJ, 2009, J CLIN GASTROENTEROL, V43, P101, DOI 10.1097/MCG.0b013e318191e64f
   VAUTHEY JN, 1995, AM J SURG, V169, P28, DOI 10.1016/S0002-9610(99)80106-8
   Vauthey JN, 2003, J CLIN ONCOL, V21, P4265, DOI 10.1200/JCO.2003.07.979
   Vauthey JN, 1995, AM J SURG, V169, P28
   Wiesner RH, 2004, GASTROENTEROLOGY, V127, pS261, DOI 10.1053/j.gastro.2004.09.040
   Yao FY, 2007, HEPATOL RES, V37, pS267, DOI 10.1111/j.1872-034X.2007.00195.x
NR 35
TC 7
Z9 7
U1 0
U2 5
PU BASKENT UNIV
PI ANKARA
PA TASKENT CADDESI NO 77, KAT 4, BAHCELIEVLER, ANKARA, 06490, TURKEY
SN 1304-0855
J9 EXP CLIN TRANSPLANT
JI Exp. Clin. Transplant.
PD OCT
PY 2015
VL 13
IS 5
BP 421
EP 425
DI 10.6002/ect.2015.0045
PG 5
WC Transplantation
WE Science Citation Index Expanded (SCI-EXPANDED)
SC Transplantation
GA DI4DJ
UT WOS:000373450200007
PM 26221994
DA 2022-05-02
ER

PT J
AU Andreou, A
   Gul, S
   Pascher, A
   Schoning, W
   Al-Abadi, H
   Bahra, M
   Klein, F
   Denecke, T
   Strucker, B
   Puhl, G
   Pratschke, J
   Seehofer, D
AF Andreou, Andreas
   Guel, Safak
   Pascher, Andreas
   Schoening, Wenzel
   Al-Abadi, Hussein
   Bahra, Marcus
   Klein, Fritz
   Denecke, Timm
   Struecker, Benjamin
   Puhl, Gero
   Pratschke, Johann
   Seehofer, Daniel
TI Patient and tumour biology predict survival beyond the Milan criteria in
   liver transplantation for hepatocellular carcinoma
SO HPB
LA English
DT Article
ID ALPHA-FETOPROTEIN; DNA-INDEX; AGE; RECURRENCE; CIRRHOSIS; MODEL; SCORE
AB BackgroundPatients with hepatocellular carcinoma (HCC) beyond the Milan criteria are not considered for liver transplantation (LT) in many centres; however, LT may be the only treatment able to achieve long-term survival in patients with unresectable HCC. The aim of this study was to assess the role of recipient age and tumour biology expressed by the DNA index in the selection of HCC patients for LT.
   PatientsClinicopathological data of 364 patients with HCC who underwent LT between 1989 and 2010 were evaluated. Overall survival (OS) was analysed by patient age, tumour burden based on Milan criteria and the DNA index.
   ResultsAfter a median follow-up time of 78 months, the median survival was 100 months. Factors associated with OS on univariate analysis included Milan criteria, patient age, hepatitis C infection, alpha-fetoprotein (AFP) level, the DNA index, number of HCC, diameter of HCC, bilobar HCC, microvascular tumour invasion and tumour grading. On multivariate analysis, HCC beyond Milan criteria and the DNA index >1.5 independently predicted a worse OS. When stratifying patients by both age and Milan criteria, patients 60 years with HCC beyond Milan criteria had an OS comparable to that of patients >60 years within Milan criteria (10-year OS: 33% versus 37%, P = 0.08). Patients 60 years with HCC beyond Milan criteria but a favourable DNA index 1.5 achieved excellent long-term outcomes, comparable with those of patients within Milan criteria.
   ConclusionsPatients 60 years may undergo LT for HCC with favourable outcomes independently of their tumour burden. Additional assessment of tumour biology, e.g. using the DNA index, especially in this subgroup of patients can support the selection of LT candidates who may derive the most long-term survival benefit, even if Milan criteria are not fulfilled.
C1 [Andreou, Andreas; Guel, Safak; Pascher, Andreas; Schoening, Wenzel; Al-Abadi, Hussein; Bahra, Marcus; Klein, Fritz; Struecker, Benjamin; Puhl, Gero; Pratschke, Johann; Seehofer, Daniel] Charite, Dept Gen Visceral & Transplant Surg, D-13353 Berlin, Germany.
   [Denecke, Timm] Charite, Dept Diagnost & Intervent Radiol, D-13353 Berlin, Germany.
RP Andreou, A (corresponding author), Charite, Campus Virchow Klinikum, Dept Gen Visceral & Transplant Surg, Augustenburger Pl 1, D-13353 Berlin, Germany.
EM andreas.andreou@charite.de
RI Seehofer, Daniel/X-1933-2019
OI Schoning, Wenzel/0000-0002-0446-5126; Denecke, Timm/0000-0003-3313-3208
CR Denecke T, 2009, TRANSPL INT, V22, P395, DOI 10.1111/j.1432-2277.2008.00793.x
   Dumortier J, 2000, GUT, V47, P301, DOI 10.1136/gut.47.2.301
   Duvoux C, 2012, GASTROENTEROLOGY, V143, P986, DOI 10.1053/j.gastro.2012.05.052
   Faber W, 2011, TRANSPL P, V43, P3789, DOI 10.1016/j.transproceed.2011.10.048
   Fung JJ, 2001, LIVER TRANSPLANT, V7, pS109, DOI 10.1053/jlts.2001.28645
   Gul S, 2014, LANGENBECK ARCH SURG, V399, P127, DOI 10.1007/s00423-013-1150-x
   Haagsma EB, 2001, J HEPATOL, V34, P84, DOI 10.1016/S0168-8278(00)00077-5
   Herrero JI, 2008, LIVER TRANSPLANT, V14, P272, DOI 10.1002/lt.21368
   Huang J, 2009, J GASTROINTEST SURG, V13, P1627, DOI 10.1007/s11605-009-0933-4
   Jonas S, 2009, ANN SURG, V250, P1008, DOI 10.1097/SLA.0b013e3181b2b195
   Kamphues C, 2014, SURG TODAY, V44, P1336, DOI 10.1007/s00595-013-0701-7
   Kamphues C, 2013, PANCREAS, V42, P807, DOI 10.1097/MPA.0b013e3182773eb6
   Kneteman NM, 2004, LIVER TRANSPLANT, V10, P1301, DOI 10.1002/lt.20237
   Lee SG, 2008, LIVER TRANSPLANT, V14, P935, DOI 10.1002/lt.21445
   Mazzaferro V, 1996, NEW ENGL J MED, V334, P693, DOI 10.1056/NEJM199603143341104
   Mazzaferro V, 2009, LANCET ONCOL, V10, P35, DOI 10.1016/S1470-2045(08)70284-5
   Mirici-Cappa F, 2010, GUT, V59, P387, DOI 10.1136/gut.2009.194217
   Selzner M, 2009, LIVER TRANSPLANT, V15, P1288, DOI 10.1002/lt.21828
   Su CW, 2012, ARCH SURG-CHICAGO, V147, P137, DOI 10.1001/archsurg.2011.288
   Sugawara Y, 2007, DIGEST DIS, V25, P310, DOI 10.1159/000106910
   Takada Y, 2007, DIGEST DIS, V25, P299, DOI 10.1159/000106908
   Thuluvath PJ, 2010, AM J TRANSPLANT, V10, P1003, DOI 10.1111/j.1600-6143.2010.03037.x
   Tsujita E, 2010, SURGERY, V147, P696, DOI 10.1016/j.surg.2009.10.054
   Vauthey JN, 2002, J CLIN ONCOL, V20, P1527, DOI 10.1200/JCO.20.6.1527
   Vibert E, 2010, AM J TRANSPLANT, V10, P129, DOI 10.1111/j.1600-6143.2009.02750.x
   Weiss S, 2009, ANN SURG, V250, P766, DOI 10.1097/SLA.0b013e3181bd920a
   Wong RJ, 2014, CLIN GASTROENTEROL H, V12, P1534, DOI 10.1016/j.cgh.2013.12.008
   Yang SH, 2007, SURGERY, V141, P598, DOI 10.1016/j.surg.2006.11.006
   Yao FY, 2001, HEPATOLOGY, V33, P1394, DOI 10.1053/jhep.2001.24563
   Zetterman RK, 1998, TRANSPLANTATION, V66, P500, DOI 10.1097/00007890-199808270-00015
NR 30
TC 13
Z9 14
U1 1
U2 2
PU WILEY-BLACKWELL
PI HOBOKEN
PA 111 RIVER ST, HOBOKEN 07030-5774, NJ USA
SN 1365-182X
EI 1477-2574
J9 HPB
JI HPB
PD FEB
PY 2015
VL 17
IS 2
BP 168
EP 175
DI 10.1111/hpb.12345
PG 8
WC Gastroenterology & Hepatology; Surgery
WE Science Citation Index Expanded (SCI-EXPANDED)
SC Gastroenterology & Hepatology; Surgery
GA AY8KE
UT WOS:000347801600008
PM 25263399
OA Bronze, Green Published
DA 2022-05-02
ER

PT J
AU Min, JH
   Kim, YK
   Lim, S
   Jeong, WK
   Choi, D
   Lee, WJ
AF Min, Ji Hye
   Kim, Young Kon
   Lim, Sanghyeok
   Jeong, Woo Kyoung
   Choi, Dongil
   Lee, Won Jae
TI Prediction of microvascular invasion of hepatocellular carcinomas with
   gadoxetic acid-enhanced MR imaging: Impact of intra-tumoral fat detected
   on chemical-shift images
SO EUROPEAN JOURNAL OF RADIOLOGY
LA English
DT Article
DE Hepatocellular carcinoma; Fat; Microvascular invasion; GdEOB-DTPA;
   Magnetic resonance imaging
ID HEPATOBILIARY PHASE IMAGES; PREOPERATIVE PREDICTION; ALPHA-FETOPROTEIN;
   RESECTION; METAMORPHOSIS; BIOMARKER; FEATURES; SIZE
AB Purpose: To investigate the impact of intra-tumoral fat detected by chemical-shift MR imaging in predicting the MVI of HCC.
   Materials and methods: Gadoxetic acid-enhanced MR imaging of 365 surgically proven HCCs from 365 patients (306 men, 59 women; mean age, 55.6 years) were evaluated. HCCs were classified into two groups, fat-containing and non-fat-containing, based on the presence of fat on chemical-shift images. Fat-containing HCCs were subdivided into diffuse or focal fatty change groups. Logistic regression analyses were used to identify clinical and MR findings associated with MVI.
   Results: Based on MR imaging, 66 tumors were classified as fat-containing HCCs and 299 as non-fat-containing HCCs. Among the 66 fat-containing HCCs, 38 (57.6%) showed diffuse fatty changes and 28( 42.4%) showed focal fatty changes. MVI was present in 18 (27.3%) fat-containing HCCs and in 117 (39.1%) non-fat-containing HCCs (P = 0.07). Univariate analysis revealed that serum alpha-fetoprotein (AFP) and tumor size were significantly associated with MVI (P < 0.001). A multiple logistic regression analysis showed that log AFP (odds ratio 1.178, P = 0.0016), tumor size (odds ratio 1.809, P < 0.001), and intra-tumoral fat (odds ratio 0.515, P = 0.0387) were independent variables associated with MVI.
   Conclusion: Intra-tumoral fat detected with MR imaging may suggest lower risk for MVI of HCC and, therefore, a possibly more favorable prognosis, but the clinical value of this finding is uncertain. (C) 2015 Elsevier Ireland Ltd. All rights reserved.
C1 [Min, Ji Hye; Kim, Young Kon; Jeong, Woo Kyoung; Choi, Dongil; Lee, Won Jae] Sungkyunkwan Univ, Sch Med, Samsung Med Ctr, Dept Radiol, Seoul 135710, South Korea.
   [Min, Ji Hye; Kim, Young Kon; Jeong, Woo Kyoung; Choi, Dongil; Lee, Won Jae] Sungkyunkwan Univ, Sch Med, Samsung Med Ctr, Ctr Imaging Sci, Seoul 135710, South Korea.
   [Lim, Sanghyeok] Hanyang Univ, Guri Hosp, Coll Med, Dept Radiol, Guri, South Korea.
RP Kim, YK (corresponding author), Sungkyunkwan Univ, Sch Med, Samsung Med Ctr, Dept Radiol, Seoul 135710, South Korea.
EM jmyr@dreamwiz.com
RI Lee, WonJae/K-1296-2016; Jeong, Woo Kyoung/ABE-7025-2021
OI Lee, WonJae/0000-0001-5833-989X; Jeong, Woo Kyoung/0000-0002-0676-2116
CR Ahn SY, 2014, ABDOM IMAGING
   Balci NC, 2009, ACAD RADIOL, V16, P963, DOI 10.1016/j.acra.2009.02.010
   Chandarana H, 2011, AM J ROENTGENOL, V196, P1083, DOI 10.2214/AJR.10.4720
   Choi JW, 2013, RADIOLOGY, V267, P776, DOI 10.1148/radiol.13120775
   EGUCHI A, 1992, HEPATOLOGY, V15, P843, DOI 10.1002/hep.1840150516
   Eguchi S, 2010, WORLD J SURG, V34, P1034, DOI 10.1007/s00268-010-0424-5
   Emile JF, 2001, HISTOPATHOLOGY, V38, P225, DOI 10.1046/j.1365-2559.2001.01096.x
   Fan LF, 2013, HEPATO-GASTROENTEROL, V60, P825, DOI 10.5754/hge121039
   Gouw ASH, 2011, LIVER TRANSPLANT, V17, pS72, DOI 10.1002/lt.22368
   KADOYA M, 1992, RADIOLOGY, V183, P819, DOI 10.1148/radiology.183.3.1316622
   Kaibori M, 2010, J SURG ONCOL, V102, P462, DOI 10.1002/jso.21631
   Kim BK, 2008, J SURG ONCOL, V97, P246, DOI 10.1002/jso.20953
   Kim H, 2009, EUR RADIOL, V19, P1744, DOI 10.1007/s00330-009-1331-8
   Kim JY, 2012, EUR J RADIOL, V81, P3877, DOI 10.1016/j.ejrad.2012.07.021
   Kim KA, 2012, J MAGN RESON IMAGING, V35, P629, DOI 10.1002/jmri.22876
   Kojiro M, 2006, PATHOL HEPATOCELLULA, P52
   Kutami R, 2000, J HEPATOL, V33, P282, DOI 10.1016/S0168-8278(00)80369-4
   MARTIN J, 1995, RADIOLOGY, V195, P125, DOI 10.1148/radiology.195.1.7892452
   McHugh PP, 2010, HPB, V12, P56, DOI 10.1111/j.1477-2574.2009.00128.x
   MITCHELL DG, 1991, J COMPUT ASSIST TOMO, V15, P762, DOI 10.1097/00004728-199109000-00007
   Miyata R, 2006, J GASTROENTEROL, V41, P987, DOI 10.1007/s00535-006-1890-2
   Nathan H, 2009, ANN SURG, V249, P799, DOI 10.1097/SLA.0b013e3181a38eb5
   Nishie A, 2008, AM J ROENTGENOL, V190, P81, DOI 10.2214/AJR.07.2810
   Pawlik TM, 2005, LIVER TRANSPLANT, V11, P1086, DOI 10.1002/lt.20472
   Pokharel SS, 2013, RADIOGRAPHICS, V33, P681, DOI 10.1148/rg.333125068
   Rodriguez-Peralvarez M, 2013, ANN SURG ONCOL, V20, P325, DOI 10.1245/s10434-012-2513-1
   Siripongsakun S, 2012, AM J ROENTGENOL, V199, P1018, DOI 10.2214/AJR.12.8632
   Suh YJ, 2012, LIVER TRANSPLANT, V18, P1171, DOI 10.1002/lt.23502
   Sumie S, 2008, ANN SURG ONCOL, V15, P1375, DOI 10.1245/s10434-008-9846-9
   TERADA T, 1989, VIRCHOWS ARCH A, V415, P131, DOI 10.1007/BF00784350
   YOSHIKAWA J, 1988, AM J ROENTGENOL, V151, P717, DOI 10.2214/ajr.151.4.717
NR 31
TC 29
Z9 34
U1 0
U2 13
PU ELSEVIER IRELAND LTD
PI CLARE
PA ELSEVIER HOUSE, BROOKVALE PLAZA, EAST PARK SHANNON, CO, CLARE, 00000,
   IRELAND
SN 0720-048X
EI 1872-7727
J9 EUR J RADIOL
JI Eur. J. Radiol.
PD JUN
PY 2015
VL 84
IS 6
BP 1036
EP 1043
DI 10.1016/j.ejrad.2015.03.002
PG 8
WC Radiology, Nuclear Medicine & Medical Imaging
WE Science Citation Index Expanded (SCI-EXPANDED)
SC Radiology, Nuclear Medicine & Medical Imaging
GA CH4UC
UT WOS:000354027400004
PM 25818729
DA 2022-05-02
ER

PT J
AU Ahn, SY
   Lee, JM
   Joo, I
   Lee, ES
   Lee, SJ
   Cheon, GJ
   Han, JK
   Choi, BI
AF Ahn, Su Yeon
   Lee, Jeong Min
   Joo, Ijin
   Lee, Eun Sun
   Lee, Soo Jin
   Cheon, Gi Jeong
   Han, Joon Koo
   Choi, Byung Ihn
TI Prediction of microvascular invasion of hepatocellular carcinoma using
   gadoxetic acid-enhanced MR and F-18-FDG PET/CT
SO ABDOMINAL IMAGING
LA English
DT Article
DE Hepatocellular carcinoma; Microvascular invasion; Liver transplantation;
   MRI; PET/CT
ID POSITRON-EMISSION-TOMOGRAPHY; DONOR LIVER-TRANSPLANTATION; PORTAL-VEIN;
   DIAGNOSIS; SELECTION; CRITERIA; CT
AB To identify the gadoxetic acid-enhanced MR and the F-18-fludeoxyglucose (FDG) PET/CT findings associated with microvascular invasion (MVI) of hepatocellular carcinoma (HCC) in patients who are undergoing liver transplantation (LT).
   Fifty-one patients with 78 HCCs underwent LT. Preoperative MRI and F-18-FDG PET/CT findings were retrospectively analyzed and the association of the imaging findings with MVI was assessed.
   Univariate analysis revealed that hypointensity seen on T1WI (OR = 4.329, p = 0.011), peritumoral enhancement (OR = 7.000, p = 0.008), inhomogeneity on arterial phase (OR = 4.321, p = 0.011), delayed phase (OR = 4.519, p = 0.009) or hepatobiliary phase (OR = 3.564, p = 0.032), and the large tumor size (> 5 cm) (OR = 12.091, p = 0.001) showed statistically significant associations with MVI. The ratio of tumor maximum standardized uptake value (SUV) to normal liver mean SUV (T-SUVmax/L-SUVmean) (2.05 +/- A 1.43 vs. 1.08 +/- A 0.37) revealed significantly higher value in the MVI-positive group. Multivariate analysis revealed that peritumoral enhancement and a T-SUVmax/L-SUVmean of 1.2 or greater had a statistically significant association with MVI, with odds ratios of 10.648 (p = 0.016) and 14.218 (p = 0.001), respectively.
   Preoperative imaging findings such as peritumoral enhancement seen on gadoxetic acid-enhanced MR and a T-SUVmax/L-SUVmean of 1.2 or more on F-18-FDG PET/CT, may suggest the presence of MVI in HCC patients.
C1 [Ahn, Su Yeon; Lee, Jeong Min; Joo, Ijin; Han, Joon Koo; Choi, Byung Ihn] Seoul Natl Univ, Coll Med, Seoul Natl Univ Hosp, Dept Radiol, Seoul 110744, South Korea.
   [Lee, Jeong Min; Han, Joon Koo; Choi, Byung Ihn] Seoul Natl Univ, Coll Med, Seoul Natl Univ Hosp, Inst Radiat Med, Seoul 110744, South Korea.
   [Lee, Eun Sun] Natl Canc Ctr, Dept Radiol, Goyang, South Korea.
   [Lee, Soo Jin; Cheon, Gi Jeong] Seoul Natl Univ, Coll Med, Seoul Natl Univ Hosp, Dept Nucl Med, Seoul 110744, South Korea.
   [Cheon, Gi Jeong] Seoul Natl Univ, Coll Med, Seoul Natl Univ Hosp, Canc Res Inst, Seoul 110744, South Korea.
RP Lee, JM (corresponding author), Seoul Natl Univ, Coll Med, Seoul Natl Univ Hosp, Dept Radiol, 101 Daehak Ro, Seoul 110744, South Korea.
EM jmsh@snu.ac.kr
RI Cheon, Gi Jeong/AAA-5702-2020; Lee, Jeong Min/V-3429-2019; Cheon, Gi
   Jeong/G-6064-2018
OI Lee, Jeong Min/0000-0003-0561-8777; Cheon, Gi Jeong/0000-0002-1360-5186;
   /0000-0002-5613-1881
CR Adam P, 2003, LIVER TRANSPLANT, V9, P1231, DOI 10.1016/j.lts.2003.09.018
   Broelsch CE, 2000, LIVER TRANSPLANT, V6, pS64, DOI 10.1053/jlts.2000.19015
   Chandarana H, 2011, AM J ROENTGENOL, V196, P1083, DOI 10.2214/AJR.10.4720
   Cheung TT, 2011, LIVER TRANSPLANT, V17, P1218, DOI 10.1002/lt.22362
   Choi JW, 2013, RADIOLOGY, V267, P776, DOI 10.1148/radiol.13120775
   Choi JY, 2014, RADIOLOGY, V272, P634, DOI 10.1148/radiol.14132361
   Clavien PA, 2012, LANCET ONCOL, V13, pE11, DOI 10.1016/S1470-2045(11)70175-9
   El-Serag HB, 2007, GASTROENTEROLOGY, V132, P2557, DOI 10.1053/j.gastro.2007.04.061
   Gouw ASH, 2011, LIVER TRANSPLANT, V17, pS72, DOI 10.1002/lt.22368
   Hwang S, 2010, J HEPATO-BIL-PAN SCI, V17, P443, DOI 10.1007/s00534-009-0241-0
   Khan MA, 2000, J HEPATOL, V32, P792, DOI 10.1016/S0168-8278(00)80248-2
   Kim BK, 2011, CANCER-AM CANCER SOC, V117, P4779, DOI 10.1002/cncr.26099
   Kim H, 2009, EUR RADIOL, V19, P1744, DOI 10.1007/s00330-009-1331-8
   Kim KA, 2012, J MAGN RESON IMAGING, V35, P629, DOI 10.1002/jmri.22876
   Kornberg A, 2009, AM J TRANSPLANT, V9, P592, DOI 10.1111/j.1600-6143.2008.02516.x
   Kurtovic J, 2005, BEST PRACT RES CL GA, V19, P147, DOI 10.1016/j.bpg.2004.10.002
   Lee JY, 2009, CHICAGO REV, V54, P50
   Lee MW, 2006, J MAGN RESON IMAGING, V24, P1081, DOI 10.1002/jmri.20726
   Liang WH, 2012, LIVER TRANSPLANT, V18, P1226, DOI 10.1002/lt.23490
   Matsui O, 2011, ABDOM IMAGING, V36, P264, DOI 10.1007/s00261-011-9685-1
   Mazzaferro V, 1996, NEW ENGL J MED, V334, P693, DOI 10.1056/NEJM199603143341104
   Mazzaferro V, 2009, LANCET ONCOL, V10, P35, DOI 10.1016/S1470-2045(08)70284-5
   Miyata R, 2006, J GASTROENTEROL, V41, P987, DOI 10.1007/s00535-006-1890-2
   Nakashima Y, 2003, HEPATOL RES, V26, P142, DOI 10.1016/S1386-6346(03)00007-X
   Park JW, 2008, J NUCL MED, V49, P1912, DOI 10.2967/jnumed.108.055087
   Pichler BJ, 2010, J NUCL MED, V51, P333, DOI 10.2967/jnumed.109.061853
   Prasad KR, 2011, LIVER TRANSPLANT, V17, pS81, DOI 10.1002/lt.22380
   Rodriguez-Peralvarez M, 2013, ANN SURG ONCOL, V20, P325, DOI 10.1245/s10434-012-2513-1
   Sacks A, 2011, AM J ROENTGENOL, V197, pW260, DOI 10.2214/AJR.11.6995
   Schroeder T, 2005, LIVER TRANSPLANT, V11, P776, DOI 10.1002/lt.20429
   Schwenzer NF, 2012, ABDOM IMAGING, V37, P20, DOI 10.1007/s00261-011-9809-7
   Shetty K, 2004, LIVER TRANSPLANT, V10, P911, DOI 10.1002/lt.20140
   Young AL, 2009, GUT, V58, P887
   Zech CJ, 2009, INVEST RADIOL, V44, P305, DOI 10.1097/RLI.0b013e3181a24512
   Zimmerman MA, 2008, ARCH SURG-CHICAGO, V143, P182, DOI 10.1001/archsurg.2007.39
NR 35
TC 72
Z9 92
U1 0
U2 26
PU SPRINGER
PI NEW YORK
PA 233 SPRING ST, NEW YORK, NY 10013 USA
SN 0942-8925
EI 1432-0509
J9 ABDOM IMAGING
JI Abdom. Imaging
PD APR
PY 2015
VL 40
IS 4
BP 843
EP 851
DI 10.1007/s00261-014-0256-0
PG 9
WC Gastroenterology & Hepatology; Radiology, Nuclear Medicine & Medical
   Imaging
WE Science Citation Index Expanded (SCI-EXPANDED)
SC Gastroenterology & Hepatology; Radiology, Nuclear Medicine & Medical
   Imaging
GA CE3AS
UT WOS:000351697000019
PM 25253426
DA 2022-05-02
ER

PT J
AU Hou, YF
   Li, B
   Wei, YG
   Yang, JY
   Wen, TF
   Xu, MQ
   Yan, LVN
   Chen, KF
AF Hou, Yi-Fu
   Li, Bo
   Wei, Yong-Gang
   Yang, Jia-Yin
   Wen, Tian-Fu
   Xu, Ming-Qing
   Yan, L. V. -Nan
   Chen, Ke-Fei
TI Second Hepatectomy Improves Survival in Patients With Microvascular
   Invasive Hepatocellular Carcinoma Meeting the Milan Criteria
SO MEDICINE
LA English
DT Article
ID LIVER-TRANSPLANTATION; TREATMENT STRATEGY; VASCULAR INVASION; RESECTION;
   PREDICTION; MANAGEMENT; RECURRENCE; PROGNOSIS; CIRRHOSIS; CANCER
AB Microvascular invasion (MVI) is a strong risk factor for patients with hepatocellular carcinoma (HCC) meeting the Milan criteria and who have received curative hepatectomy. The relevance of a second hepatectomy in patients with MVI-positive recurrent HCC remains controversial.We had 329 cases of HCC hepatectomy meeting the Milan criteria and compared data on patient demographics, liver function, and tumor pathology between MVI-positive and MVI-negative group. We analyzed potential risk factors of overall survival (OS) and disease-free survival (DFS). Furthermore, newly developed pathological features following the second hepatectomy were also analyzed.The median OS and DFS were significantly superior in the MVI-negative group than in the MVI-positive group, 61 (10-81) versus 49 (11-82) months (P<0.01) and 41 (7-75) versus 13 (3-69) months (P<0.01), respectively. The presence of MVI and a total tumor diameter >3cm were independent risk factors associated with both OS and DFS. Overall survival was significantly improved by a second hepatectomy in the MVI-positive group compared with the original MVI-positive group, 60 (26-82) versus 49 (11-82) months, respectively. This was now comparable to the MVI-negative group, 60 (26-82) versus 61 (10-81) months (P=0.72). A second hepatectomy was consistently associated with better survival in the MVI-negative group as compared to the MVI-positive group.A second hepatectomy improves survival in patients with MVI HCC meeting the Milan criteria. The biology of MVI may change following a second hepatectomy. The absence of MVI is a good prognostic sign for patients undergoing second hepatectomy.
C1 [Hou, Yi-Fu; Li, Bo; Wei, Yong-Gang; Yang, Jia-Yin; Wen, Tian-Fu; Xu, Ming-Qing; Yan, L. V. -Nan; Chen, Ke-Fei] Sichuan Univ, Dept Hepat Surg, West China Hosp, Chengdu 610064, Sichuan Provinc, Peoples R China.
RP Li, B (corresponding author), Sichuan Univ, Dept Hepat Surg, West China Hosp, Chengdu 610064, Sichuan Provinc, Peoples R China.
EM cdlibo2015@163.com
RI Li, Bo/AAA-8968-2020
OI Li, Bo/0000-0002-7294-6888
CR Bhoori S, 2010, TRANSPL INT, V23, P712, DOI 10.1111/j.1432-2277.2010.01111.x
   Bruix J, 2002, HEPATOLOGY, V35, P519, DOI 10.1053/jhep.2002.32089
   Caldwell S, 2009, J GASTROENTEROL, V44, P96, DOI 10.1007/s00535-008-2258-6
   Cha CH, 2003, ANN SURG, V238, P315, DOI 10.1097/01.sla.0000086548.84705.ef
   Chan ACY, 2013, LIVER TRANSPLANT, V19, P411, DOI 10.1002/lt.23605
   Clavien PA, 2012, LANCET ONCOL, V13, pE11, DOI 10.1016/S1470-2045(11)70175-9
   Cong WM, 2015, J CLIN EXP PATHOL, V21, P145
   Cucchetti A, 2011, TRANSPL INT, V24, P787, DOI 10.1111/j.1432-2277.2011.01276.x
   Cucchetti A, 2010, J HEPATOL, V52, P880, DOI 10.1016/j.jhep.2009.12.037
   Dindo D, 2004, ANN SURG, V240, P205, DOI 10.1097/01.sla.0000133083.54934.ae
   Ding T, 2011, CANCER-AM CANCER SOC, V117, P4878, DOI 10.1002/cncr.26137
   European Assoc Study Liver, 2012, EUR J CANCER, V48, P599, DOI 10.1016/j.ejca.2011.12.021
   Forner A, 2010, SEMIN LIVER DIS, V30, P61, DOI 10.1055/s-0030-1247133
   Giuliante F, 2012, J AM COLL SURGEONS, V215, P244, DOI 10.1016/j.jamcollsurg.2012.04.013
   Grazi GL, 2001, ANN SURG, V234, P71, DOI 10.1097/00000658-200107000-00011
   Hou YF, 2015, J SURG RES, DOI 101016
   Jarnagin WR, 2010, ANN SURG ONCOL, V17, P1226, DOI 10.1245/s10434-010-0978-3
   Jemal A, 2008, CA-CANCER J CLIN, V58, P71, DOI 10.3322/CA.2007.0010
   Jonas S, 2001, HEPATOLOGY, V33, P1080, DOI 10.1053/jhep.2001.23561
   Kaibori M, 2009, AM J SURG, V198, P39, DOI 10.1016/j.amjsurg.2008.07.051
   Kim BK, 2008, J SURG ONCOL, V97, P246, DOI 10.1002/jso.20953
   Lei JY, 2014, EUR J GASTROEN HEPAT, V26, P200, DOI 10.1097/MEG.0b013e3283652b66
   Llovet JM, 2003, LANCET, V362, P1907, DOI 10.1016/S0140-6736(03)14964-1
   Llovet JM, 2008, JNCI-J NATL CANCER I, V100, P698, DOI 10.1093/jnci/djn134
   Lok ASF, 2004, GASTROENTEROLOGY, V127, pS303, DOI 10.1053/j.gastro.2004.09.045
   Lu FM, 2009, CHINESE MED J-PEKING, V122, P3, DOI 10.3760/cma.j.issn.0366-6999.2009.01.001
   Mazzaferro V, 1996, NEW ENGL J MED, V334, P693, DOI 10.1056/NEJM199603143341104
   OKEN MM, 1982, AM J CLIN ONCOL-CANC, V5, P649, DOI 10.1097/00000421-198212000-00014
   Omata M, 2010, HEPATOL INT, V4, P439, DOI 10.1007/s12072-010-9165-7
   Poon RTP, 2000, CANCER, V89, P500, DOI 10.1002/1097-0142(20000801)89:3<500::AID-CNCR4>3.3.CO;2-F
   Portolani N, 2006, ANN SURG, V243, P229, DOI 10.1097/01.sla.0000197706.21803.a1
   Quaglia A, 2005, ARCH PATHOL LAB MED, V129, P639
   Roayaie S, 2009, GASTROENTEROLOGY, V137, P850, DOI 10.1053/j.gastro.2009.06.003
   de Lope CR, 2012, J HEPATOL, V56, pS75, DOI 10.1016/S0168-8278(12)60009-9
   Rodriguez-Peralvarez M, 2013, ANN SURG ONCOL, V20, P325, DOI 10.1245/s10434-012-2513-1
   Roskams T, 2010, SEMIN LIVER DIS, V30, P17, DOI 10.1055/s-0030-1247129
   Tranchart H, 2012, WORLD J SURG, V36, P2684, DOI 10.1007/s00268-012-1723-9
   Yoshihiro M, 2014, ANN SURG, V00, P1
   Zhou L, 2008, WORLD J SURG, V32, P1748, DOI 10.1007/s00268-008-9615-8
   Zhou YM, 2010, WORLD J SURG ONCOL, V8, DOI 10.1186/1477-7819-8-55
NR 40
TC 1
Z9 1
U1 0
U2 0
PU LIPPINCOTT WILLIAMS & WILKINS
PI PHILADELPHIA
PA TWO COMMERCE SQ, 2001 MARKET ST, PHILADELPHIA, PA 19103 USA
SN 0025-7974
EI 1536-5964
J9 MEDICINE
JI Medicine (Baltimore)
PD DEC
PY 2015
VL 94
IS 48
AR e2070
DI 10.1097/MD.0000000000002070
PG 8
WC Medicine, General & Internal
WE Science Citation Index Expanded (SCI-EXPANDED)
SC General & Internal Medicine
GA DC9KL
UT WOS:000369540400005
OA gold, Green Published
DA 2022-05-02
ER

PT J
AU Mourad, MM
   Algarni, A
   Aly, MA
   Gunson, BK
   Mergental, H
   Isaac, J
   Muiesan, P
   Mirza, D
   Perera, MTPR
   Bramhall, SR
AF Mourad, Moustafa Mabrouk
   Algarni, Abdullah
   Aly, Menna-Allah
   Gunson, Bridget K.
   Mergental, Hynek
   Isaac, John
   Muiesan, Paolo
   Mirza, Darius
   Perera, M. Thamara P. R.
   Bramhall, Simon R.
TI Tumor Characteristics and Long-Term Outcome of Incidental Hepatocellular
   Carcinoma After Orthotopic Liver Transplant
SO EXPERIMENTAL AND CLINICAL TRANSPLANTATION
LA English
DT Article
DE Liver cancer; End-stage liver disease; Hepatitis B; Hepatitis C
ID SORAFENIB; SURVIVAL; EXPLANTS; REGISTRY
AB Objectives: Orthotopic liver transplant is the treatment of choice for hepatocellular carcinoma in cirrhotic patients with satisfactory oncologic and survival outcomes. Incidental hepatocellular carcinoma is frequently a reported finding in the explant pathology after orthotopic liver transplant.
   Material and Methods: The present study retrospectively analyzed the tumor characteristics and outcomes of 50 incidental hepatocellular carcinomas compared with 252 transplants for known hepatocellular carcinoma.
   Results: Patients with incidental hepatocellular carcinoma had lower peak alpha-fetoprotein level (P = .001), lower pretransplant alpha-fetoprotein level (P = .002), smaller total tumor size (P = .0001), fewer tumor numbers (P = .0001), lower level of microvascular invasion (P = .001), more cases within Milan criteria (P = .005), and more well-differentiated tumors (P = .017). However, no difference in survival rates was observed between the 2 groups. In 35 patients (70%) who had incidental hepatocellular carcinoma, pretransplant imaging studies were normal; ultrasonography was used as the only screening tool in 25 of 35 patients (71%) who had incidental hepatocellular carcinoma, and 15 patients (30%) who had incidental hepatocellular carcinoma had regenerative or dysplastic nodules. The accuracy of ultrasonography in our unit for diagnosing hepatocellular carcinoma was 97.5%. A quarter of hepatitis B recipients had incidental hepatocellular carcinoma with a younger median recipient age. Tumor recurrence was higher with incidental hepatocellular carcinoma in hepatitis C recipients (22%). However, the overall recurrence was similar between all hepatitis and nonhepatitis recipients who were transplanted for incidental or known hepatocellular carcinoma.
   Conclusions: Incidental hepatocellular carcinoma has similar outcome as known hepatocellular carcinoma. Early screening of hepatitis B patients is recommended, and cross-sectional imaging is not mandatory for hepatocellular carcinoma screening in patients who are on the waiting list.
C1 [Mourad, Moustafa Mabrouk; Algarni, Abdullah; Gunson, Bridget K.; Mergental, Hynek; Isaac, John; Muiesan, Paolo; Mirza, Darius; Perera, M. Thamara P. R.; Bramhall, Simon R.] Queen Elizabeth Hosp, Liver Unit, Birmingham B15 2TH, W Midlands, England.
   [Gunson, Bridget K.] Univ Birmingham, NIHR, Biomed Res Unit, Natl Inst Hlth Res, Birmingham, W Midlands, England.
   [Gunson, Bridget K.] Univ Birmingham, Liver Res Ctr, Birmingham, W Midlands, England.
RP Mourad, MM (corresponding author), Queen Elizabeth Hosp, Liver Unit, Nuffield House,Third Floor, Birmingham B15 2TH, W Midlands, England.
EM Moustafa.Mourad@nhs.net
RI Mergental, Hynek/AAY-7122-2021; Mergental, Hynek/H-9485-2013; Muiesan,
   Paolo/H-3900-2018
OI Mergental, Hynek/0000-0001-5480-9380; Mergental,
   Hynek/0000-0001-5480-9380; Muiesan, Paolo/0000-0002-7389-6691; Perera,
   Thamara/0000-0002-5417-3850
CR Adham M, 1998, TRANSPL INT S1, V11, P197
   Bruix J, 2005, HEPATOLOGY, V42, P1208, DOI 10.1002/hep.20933
   Castillo E, 2009, TRANSPL P, V41, P219, DOI 10.1016/j.transproceed.2008.10.053
   Cho CS, 2001, J GASTROINTEST SURG, V5, P594, DOI 10.1016/S1091-255X(01)80101-3
   Choi SH, 2004, TRANSPL P, V36, P2293, DOI 10.1016/j.transproceed.2004.08.076
   Chui AKK, 2003, TRANSPLANT P, V35, P350, DOI 10.1016/S0041-1345(02)04010-1
   Klintmalm GB, 1998, ANN SURG, V228, P479, DOI 10.1097/00000658-199810000-00005
   Loinaz C, 1998, TRANSPLANT P, V30, P3301, DOI 10.1016/S0041-1345(98)01038-0
   Mion F, 1996, GASTROENTEROLOGY, V111, P1587, DOI 10.1016/S0016-5085(96)70021-5
   Molmenti EP, 2002, LIVER TRANSPLANT, V8, P736, DOI 10.1053/jlts.2002.34879
   Santi V, 2010, J HEPATOL, V53, P291, DOI 10.1016/j.jhep.2010.03.010
   Sotiropoulos GC, 2006, TRANSPLANTATION, V81, P531, DOI 10.1097/01.tp.0000198739.42548.3e
   Sotiropoulos GC, 2005, TRANSPLANTATION, V79, P483, DOI 10.1097/01.TP.0000152801.82734.74
   Staufer K, 2012, TRANSPL INT, V25, P1158, DOI 10.1111/j.1432-2277.2012.01540.x
   Zavaglia C, 2013, EUR J GASTROEN HEPAT, V25, P180, DOI 10.1097/MEG.0b013e328359e550
NR 15
TC 6
Z9 6
U1 0
U2 1
PU BASKENT UNIV
PI ANKARA
PA TASKENT CADDESI NO 77, KAT 4, BAHCELIEVLER, ANKARA, 06490, TURKEY
SN 1304-0855
J9 EXP CLIN TRANSPLANT
JI Exp. Clin. Transplant.
PD AUG
PY 2015
VL 13
IS 4
BP 333
EP 338
DI 10.6002/ect.2014.0266
PG 6
WC Transplantation
WE Science Citation Index Expanded (SCI-EXPANDED)
SC Transplantation
GA CX0OE
UT WOS:000365395600007
PM 26295183
DA 2022-05-02
ER

PT J
AU Banerjee, S
   Wang, DS
   Kim, HJ
   Sirlin, CB
   Chan, MG
   Korn, RL
   Rutman, AM
   Siripongsakun, S
   Lu, D
   Imanbayev, G
   Kuo, MD
AF Banerjee, Sudeep
   Wang, David S.
   Kim, Hyun J.
   Sirlin, Claude B.
   Chan, Michael G.
   Korn, Ronald L.
   Rutman, Aaron M.
   Siripongsakun, Surachate
   Lu, David
   Imanbayev, Galym
   Kuo, Michael D.
TI A computed tomography radiogenomic biomarker predicts microvascular
   invasion and clinical outcomes in hepatocellular carcinoma
SO HEPATOLOGY
LA English
DT Article
ID LIVER-TRANSPLANTATION; RESECTION; RECURRENCE; SURVIVAL
AB Microvascular invasion (MVI) in hepatocellular carcinoma (HCC) is an independent predictor of poor outcomes subsequent to surgical resection or liver transplantation (LT); however, MVI currently cannot be adequately determined preoperatively. Radiogenomic venous invasion (RVI) is a contrast-enhanced computed tomography (CECT) biomarker of MVI derived from a 91-gene HCC venous invasion gene expression signature. Preoperative CECTs of 157 HCC patients who underwent surgical resection (N=72) or LT (N=85) between 2000 and 2009 at three institutions were evaluated for the presence or absence of RVI. RVI was assessed for its ability to predict MVI and outcomes. Interobserver agreement for scoring RVI was substantial among five radiologists (=0.705; P<0.001). The diagnostic accuracy, sensitivity, and specificity of RVI in predicting MVI was 89%, 76%, and 94%, respectively. Positive RVI score was associated with lower overall survival (OS) than negative RVI score in the overall cohort (P<0.001; 48 vs. >147 months), American Joint Committee on Cancer tumor-node-metastasis stage II (P<0.001; 34 vs. >147 months), and in LT patients within Milan criteria (P<0.001; 69 vs. >147 months). Positive RVI score also portended lower recurrence-free survival at 3 years versus negative RVI score (P=0.001; 27% vs. 62%). Conclusion: RVI is a noninvasive radiogenomic biomarker that accurately predicts histological MVI in HCC surgical candidates. Its presence on preoperative CECT is associated with early disease recurrence and poor OS and may be useful for identifying patients less likely to derive a durable benefit from surgical treatment. (Hepatology 2015;62:792-800)
C1 [Banerjee, Sudeep; Kim, Hyun J.; Siripongsakun, Surachate; Lu, David; Kuo, Michael D.] Univ Calif Los Angeles, David Geffen Sch Med, Dept Radiol, Los Angeles, CA 90095 USA.
   [Wang, David S.; Imanbayev, Galym] Stanford Univ, Dept Radiol, Stanford, CA 94305 USA.
   [Sirlin, Claude B.; Chan, Michael G.; Rutman, Aaron M.] Univ Calif San Diego, Dept Radiol, San Diego, CA 92103 USA.
   [Korn, Ronald L.] Scottsdale Med Imaging, Scottsdale, AZ USA.
RP Kuo, MD (corresponding author), Univ Calif Los Angeles, David Geffen Sch Med, Dept Radiol Sci, 10833 Le Conte Ave,Box 951721, Los Angeles, CA 90095 USA.
EM mikedkuo@gmail.com
RI Sirlin, Claude/AAU-1376-2020
OI Sirlin, Claude/0000-0002-6639-9072
FU General ElectricGeneral Electric
FX Potential conflict of interest: Dr. Sirlin received grants from General
   Electric. Dr. Korn is a founder and shareholder of Imaging Endpoints
   Research and Core Lab.
CR Arrieta O, 2007, BMC CANCER, V7, DOI 10.1186/1471-2407-7-28
   Chandarana H, 2011, AM J ROENTGENOL, V196, P1083, DOI 10.2214/AJR.10.4720
   Chen X, 2002, MOL BIOL CELL, V13, P1929, DOI 10.1091/mbc.02-02-0023
   Chou CT, 2012, BRIT J RADIOL, V85, P778, DOI 10.1259/bjr/65897774
   Clavien PA, 2012, LANCET ONCOL, V13, pE11, DOI 10.1016/S1470-2045(11)70175-9
   Duffy JP, 2007, ANN SURG, V246, P502, DOI 10.1097/SLA.0b013e318148c704
   Ferlay J, 2010, INT J CANCER, V127, P2893, DOI 10.1002/ijc.25516
   Fong YM, 1999, ANN SURG, V229, P790, DOI 10.1097/00000658-199906000-00005
   Forner A, 2012, LANCET, V379, P1245, DOI 10.1016/S0140-6736(11)61347-0
   Grazi GL, 2001, ANN SURG, V234, P71, DOI 10.1097/00000658-200107000-00011
   Henderson J M, 2003, HPB (Oxford), V5, P243, DOI 10.1080/13651820310015833
   Kim BK, 2008, J SURG ONCOL, V97, P246, DOI 10.1002/jso.20953
   Kitao A, 2012, RADIOLOGY, V265, P780, DOI 10.1148/radiol.12120226
   Kuo MD, 2011, AM J ROENTGENOL, V197, P990, DOI 10.2214/AJR.11.7163
   Lim KC, 2011, ANN SURG, V254, P108, DOI 10.1097/SLA.0b013e31821ad884
   Mazzaferro V, 1996, NEW ENGL J MED, V334, P693, DOI 10.1056/NEJM199603143341104
   Nakashima Y, 2003, HEPATOL RES, V26, P142, DOI 10.1016/S1386-6346(03)00007-X
   Nault JC, 2013, GASTROENTEROLOGY, V145, P176, DOI 10.1053/j.gastro.2013.03.051
   Pawlik TM, 2007, ANN SURG, V245, P435, DOI 10.1097/01.sla.0000250420.73854.ad
   Pons Fernando, 2005, HPB (Oxford), V7, P35, DOI 10.1080/13651820410024058
   Pote N, 2013, HEPATOLOGY, V58, P983, DOI 10.1002/hep.26433
   Riaz A, 2009, J CLIN ONCOL, V27, P5734, DOI 10.1200/JCO.2009.23.1282
   Segal E, 2007, NAT BIOTECHNOL, V25, P675, DOI 10.1038/nbt1306
   Shim JH, 2013, ANN SURG, V257, P708, DOI 10.1097/SLA.0b013e318273be70
   Tsai TJ, 2000, SURGERY, V127, P603, DOI 10.1067/msy.2000.105498
   Yao FY, 2005, LIVER TRANSPLANT, V11, P1505, DOI 10.1002/lt.20526
   Yao FY, 2001, HEPATOLOGY, V33, P1394, DOI 10.1053/jhep.2001.24563
   Zimmerman MA, 2008, ARCH SURG-CHICAGO, V143, P182, DOI 10.1001/archsurg.2007.39
NR 28
TC 180
Z9 205
U1 1
U2 34
PU WILEY
PI HOBOKEN
PA 111 RIVER ST, HOBOKEN 07030-5774, NJ USA
SN 0270-9139
EI 1527-3350
J9 HEPATOLOGY
JI Hepatology
PD SEP
PY 2015
VL 62
IS 3
BP 792
EP 800
DI 10.1002/hep.27877
PG 9
WC Gastroenterology & Hepatology
WE Science Citation Index Expanded (SCI-EXPANDED)
SC Gastroenterology & Hepatology
GA CQ1RB
UT WOS:000360375100017
PM 25930992
OA hybrid, Green Published
HC Y
HP N
DA 2022-05-02
ER

PT J
AU Shim, JH
   Jun, MJ
   Han, S
   Lee, YJ
   Lee, SG
   Kim, KM
   Lim, YS
   Lee, HC
AF Shim, Ju Hyun
   Jun, Mi-Jung
   Han, Seungbong
   Lee, Young-Joo
   Lee, Sung-Gyu
   Kim, Kang Mo
   Lim, Young-Suk
   Lee, Han Chu
TI Prognostic Nomograms for Prediction of Recurrence and Survival After
   Curative Liver Resection for Hepatocellular Carcinoma
SO ANNALS OF SURGERY
LA English
DT Article
DE hepatocellular carcinoma; hepatectomy; prognostic nomogram; recurrence;
   survival
ID STAGING SYSTEMS; CANCER; VALIDATION; MANAGEMENT; MORTALITY; HEPATITIS;
   THERAPY
AB Objective: To develop clinical predictive nomograms generating per-patient numerical probabilities of postoperative recurrence-free and overall survival at specific times.
   Background: The prognosis after surgical resection is diverse in patients with early-stage hepatocellular carcinoma (HCC).
   Methods: In a retrospective review, we evaluated data from 1085 mostly early-stage patients newly diagnosed with HCC who were subsequently treated by curative resection. We randomly divided the subjects into derivation (n = 760) and validation (n = 325) samples. Multivariate Cox proportional hazards models were developed and separately validated on the basis of pre- and postoperative clinical and pathological covariates assessed for association with 2-year recurrence and 5-year HCC-specific death. The discriminatory accuracy of the models was compared with traditional tools by analyzing receiver operating characteristic curves.
   Results: The statistical nomograms built on the basis of sex, serum albumin, platelet count, microvascular invasion, and calculated tumor volume had good calibration and discriminatory abilities, with c-indices of 0.69 (2-year recurrence) and 0.66 (5-year survival), respectively. These models showed satisfactory goodness-of-fit and discrimination abilities in the independent validation cohort (c-index, 0.66 for 2-year recurrence; and 0.67 for 5-year survival). The areas under the receiver operating characteristic curve using our methods were greater than those of conventional staging systems in the validation patients, indicating better discriminatory capability (corresponding c-indices, 0.55-0.56; and 0.55-0.61, respectively).
   Conclusions: Our simple user-friendly calculators, which present graphically postsurgical prognostic models for recurrence and survival outcomes in patients with curatively resectable HCC, offer useful guidance to clinicians and patients for individually planning recurrence surveillance and adjuvant therapy.
C1 [Shim, Ju Hyun; Kim, Kang Mo; Lim, Young-Suk; Lee, Han Chu] Univ Ulsan, Coll Med, Dept Gastroenterol, Asan Liver Ctr,Asan Med Ctr, Seoul 138736, South Korea.
   [Jun, Mi-Jung] Univ Ulsan, Coll Med, Asan Med Ctr, Dept Internal Med, Seoul 138736, South Korea.
   [Han, Seungbong] Univ Ulsan, Coll Med, Dept Biostat, Asan Med Ctr, Seoul 138736, South Korea.
   [Lee, Young-Joo; Lee, Sung-Gyu] Univ Ulsan, Coll Med, Dept Surg, Asan Liver Ctr,Asan Med Ctr, Seoul 138736, South Korea.
RP Shim, JH (corresponding author), Univ Ulsan, Coll Med, Dept Gastroenterol, Asan Liver Ctr,Asan Med Ctr, 388-1 Poongnap 2dong, Seoul 138736, South Korea.
EM s5854@medimail.co.kr
OI Shim, Ju Hyun/0000-0002-7336-1371
CR Cho CS, 2008, J AM COLL SURGEONS, V206, P281, DOI 10.1016/j.jamcollsurg.2007.07.031
   Cillo U, 2006, J HEPATOL, V44, P723, DOI 10.1016/j.jhep.2005.12.015
   Cucchetti A, 2010, J HEPATOL, V52, P880, DOI 10.1016/j.jhep.2009.12.037
   Datema FR, 2012, HEAD NECK-J SCI SPEC, V34, P50, DOI 10.1002/hed.21698
   de Franchis R, 2010, J HEPATOL, V53, P762, DOI 10.1016/j.jhep.2010.06.004
   Diller GP, 2010, EUR HEART J, V31, P3073, DOI 10.1093/eurheartj/ehq356
   El-Serag HB, 2012, GASTROENTEROLOGY, V142, P1264, DOI 10.1053/j.gastro.2011.12.061
   European Assoc Study Liver, 2012, EUR J CANCER, V48, P599, DOI 10.1016/j.ejca.2011.12.021
   Fan ST, 2011, ANN SURG, V253, P745, DOI 10.1097/SLA.0b013e3182111195
   Fleming I, 2002, AM JOINT COMMITTEE C, V6th, P131
   Frank EHJ, 2013, PACKAGE RMS VERSION
   Gareth A, 2013, PACKAGE MFP VERSION
   Grieco A, 2005, GUT, V54, P411, DOI 10.1136/gut.2004.048124
   Guglielmi A, 2008, AM J GASTROENTEROL, V103, P597, DOI 10.1111/j.1572-0241.2007.01604.x
   Hemant I, 2013, PACKAGE RANDOMSURVIV
   Hsu CY, 2010, J HEPATOL, V53, P108, DOI 10.1016/j.jhep.2010.01.038
   Ishwaran H, 2008, ANN APPL STAT, V2, P841, DOI 10.1214/08-AOAS169
   Jin YJ, 2012, J GASTROENTEROL, V47, P1115, DOI 10.1007/s00535-012-0570-7
   Lau WY, 2008, HEPATOB PANCREAT DIS, V7, P237
   Lee SG, 2005, J HEPATO-BILIARY-PAN, V12, P38, DOI 10.1007/s00534-004-0949-9
   Park HW, 2012, GASTROINTEST ENDOSC, V76, P818, DOI 10.1016/j.gie.2012.06.013
   Patrick JH, 2013, PACKAGE SURVIVALROC
   PICARD RR, 1990, AM STAT, V44, P140, DOI 10.2307/2684155
   Poon RTP, 2000, ANN SURG, V232, P10, DOI 10.1097/00000658-200007000-00003
   Poon RTP, 2002, ANN SURG, V235, P373, DOI 10.1097/00000658-200203000-00009
   Poon RTP, 2000, J CLIN ONCOL, V18, P1094, DOI 10.1200/JCO.2000.18.5.1094
   Shim JH, 2012, ANN SURG ONCOL, V19, P3687, DOI 10.1245/s10434-012-2416-1
   Steyerberg EW, 2001, J CLIN EPIDEMIOL, V54, P774, DOI 10.1016/S0895-4356(01)00341-9
   Therneau T., 2000, STAT BIOL HEALTH
   Wands J, 2007, NEW ENGL J MED, V357, P1974, DOI 10.1056/NEJMcibr075652
   Weichselbaum RR, 2008, P NATL ACAD SCI USA, V105, P18490, DOI 10.1073/pnas.0809242105
   Yang JD, 2010, NAT REV GASTRO HEPAT, V7, P448, DOI 10.1038/nrgastro.2010.100
   Yang XR, 2010, GUT, V59, P953, DOI 10.1136/gut.2008.176271
NR 33
TC 143
Z9 156
U1 1
U2 15
PU LIPPINCOTT WILLIAMS & WILKINS
PI PHILADELPHIA
PA TWO COMMERCE SQ, 2001 MARKET ST, PHILADELPHIA, PA 19103 USA
SN 0003-4932
EI 1528-1140
J9 ANN SURG
JI Ann. Surg.
PD MAY
PY 2015
VL 261
IS 5
BP 939
EP 946
DI 10.1097/SLA.0000000000000747
PG 8
WC Surgery
WE Science Citation Index Expanded (SCI-EXPANDED)
SC Surgery
GA CF1RZ
UT WOS:000352326900044
PM 24950276
DA 2022-05-02
ER

PT J
AU Liu, WT
   Jing, YY
   Yu, GF
   Han, ZP
   Yu, DD
   Fan, QM
   Ye, F
   Li, R
   Gao, L
   Zhao, QD
   Wu, MC
   Wei, LX
AF Liu, Wen-Ting
   Jing, Ying-Ying
   Yu, Guo-feng
   Han, Zhi-peng
   Yu, Dan-dan
   Fan, Qing-Min
   Ye, Fei
   Li, Rong
   Gao, Lu
   Zhao, Qiu-Dong
   Wu, Meng-Chao
   Wei, Li-Xin
TI Toll like receptor 4 facilitates invasion and migration as a cancer stem
   cell marker in hepatocellular carcinoma
SO CANCER LETTERS
LA English
DT Article
DE Tumor-initiating cells; Hepatocellular carcinoma; Tumor invasion and
   migration; Toll like receptor 4
ID TUMOR-INITIATING CELLS; HUMAN LIVER-CANCER; MESENCHYMAL TRANSITION;
   BREAST CARCINOMAS; PROGNOSTIC VALUE; TGF-BETA; METASTASIS; EXPRESSION;
   CHOLANGIOCARCINOMA; RESECTION
AB Cancer stem cells (CSCs) or tumor-initiating cells (TICs), a small subset of tumor cells, are involved in tumor initiation, progression, recurrence and metastasis. In human hepatocellular carcinoma (HCC), TICs are enriched with cell surface markers and play a key role in chemotherapy resistance, tumor invasion and migration. Toll like receptor 4 (TLR4), acting as a receptor for lipopolysaccharide (LPS), has been reported to be responsible for carcinogenesis, invasion, metastasis and cancer progression. In our study, two HCC cell lines and a splenic vein metastasis of the nude mouse model were used to study the invasive ability of TLR4 positive HCC cells in vitro and in vivo. Stem-like features were also detected in TLR4 positive HCC cells. A total of 88 clinical samples from HCC patients were used to evaluate the association of TLR4 and stem-cell marker expression, and the relationship between TLR4 expression and clinicopathological characteristics was analyzed. The in vitro and in vivo experiments indicated that TLR4 positive HCC cells displayed significantly enhanced invasion and migration, and stem-like properties were also detected in TLR4 positive HCC cells. Clinically, TLR4 expression levels were found to be significantly higher in HCC tissues with microvascular invasion. Additionally, high expression of TLR4 in HCC tissues was strongly associated with both early recurrence and poor survivals in patients. Our results indicated that there was a relationship between TLR4 expression and CSC's features, TLR4 may act as a CSC marker, prompting tumor invasion and migration, which contributes to the poor prognosis of HCC. (C) 2014 Elsevier Ireland Ltd. All rights reserved.
C1 [Liu, Wen-Ting; Jing, Ying-Ying; Han, Zhi-peng; Yu, Dan-dan; Fan, Qing-Min; Ye, Fei; Li, Rong; Gao, Lu; Zhao, Qiu-Dong; Wei, Li-Xin] Second Mil Med Univ, Eastern Hepatobiliary Surg Hosp, Tumor Immunol & Gene Therapy Ctr, Shanghai, Peoples R China.
   [Wu, Meng-Chao] Second Mil Med Univ, Eastern Hepatobiliary Surg Hosp, Dept Comprehens Treatment, Shanghai, Peoples R China.
   [Yu, Guo-feng] Tongji Univ, Sch Med, Shanghai East Hosp, Jian Hosp,Oncol Dept, Shanghai 200092, Peoples R China.
RP Wei, LX (corresponding author), Second Mil Med Univ, Eastern Hepatobiliary Surg Hosp, Tumor Immunol & Gene Therapy Ctr, Shanghai, Peoples R China.
EM weilixin_smmu@163.com
FU National Natural Science Foundation of ChinaNational Natural Science
   Foundation of China (NSFC) [81030041, 31171321, 81101622, 81201584];
   Special Funds for National key Sci-Tech Special Project of China
   [2012ZX10002-016, 2012ZX10002011-011]; Shanghai Science and Technology
   CommitteeShanghai Science & Technology Committee [12431900802,
   12ZR1439800, 12ZR1454200]; Shanghai Municipal Education
   CommissionShanghai Municipal Education Commission (SHMEC) [14ZZ086]
FX This project was supported by Key project of National Natural Science
   Foundation of China (Grant No. 81030041); National Natural Science
   Foundation of China (Grant No. 31171321, 81101622, 81201584); Special
   Funds for National key Sci-Tech Special Project of China (Grant No.
   2012ZX10002-016, 2012ZX10002011-011); Shanghai Science and Technology
   Committee (Grant No. 12431900802, 12ZR1439800, 12ZR1454200); Shanghai
   Municipal Education Commission (Grant No. 14ZZ086).
CR Aderem A, 2000, NATURE, V406, P782, DOI 10.1038/35021228
   AOKI K, 1993, HEPATOLOGY, V18, P1090
   Bruix J, 2005, HEPATOLOGY, V42, P1208, DOI 10.1002/hep.20933
   Cammarota R, 2010, J TRANSL MED, V8, DOI 10.1186/1479-5876-8-112
   Chen CL, 2013, J CLIN INVEST, V123, P2832, DOI 10.1172/JCI65859
   Chen R, 2008, ONCOGENE, V27, P225, DOI 10.1038/sj.onc.1210907
   Ding W, 2010, HEPATOLOGY, V52, P945, DOI 10.1002/hep.23748
   Farazi PA, 2006, NAT REV CANCER, V6, P674, DOI 10.1038/nrc1934
   Forner A, 2012, LANCET, V379, P1245, DOI 10.1016/S0140-6736(11)61347-0
   Fu J, 2011, HEPATOLOGY, V53, P181, DOI 10.1002/hep.24015
   Gonzalez-Reyes S, 2010, BMC CANCER, V10, DOI 10.1186/1471-2407-10-665
   HAMBURGER AW, 1977, SCIENCE, V197, P461, DOI 10.1126/science.560061
   Hang D, 2012, DIS ESOPHAGUS, V25, P638, DOI 10.1111/j.1442-2050.2011.01298.x
   Haraguchi N, 2010, J CLIN INVEST, V120, P3326, DOI 10.1172/JCI42550
   Hua D, 2009, MOL IMMUNOL, V46, P2876, DOI 10.1016/j.molimm.2009.06.016
   Khan SA, 2002, GUT, V51, P1
   Lee SH, 2009, STEM CELLS, V27, P1604, DOI 10.1002/stem.75
   Lee TKW, 2011, CELL STEM CELL, V9, P50, DOI 10.1016/j.stem.2011.06.005
   Lobo NA, 2007, ANNU REV CELL DEV BI, V23, P675, DOI 10.1146/annurev.cellbio.22.010305.104154
   Ma S, 2007, GASTROENTEROLOGY, V132, P2542, DOI 10.1053/j.gastro.2007.04.025
   Machida K, 2009, P NATL ACAD SCI USA, V106, P1548, DOI 10.1073/pnas.0807390106
   Magee JA, 2012, CANCER CELL, V21, P283, DOI 10.1016/j.ccr.2012.03.003
   Mani SA, 2008, CELL, V133, P704, DOI 10.1016/j.cell.2008.03.027
   Omran OM, 2012, J ENVIRON PATHOL TOX, V31, P367, DOI 10.1615/JEnvironPatholToxicolOncol.2013006767
   Pimentel-Nunes P, 2010, EXPERT OPIN THER TAR, V14, P347, DOI 10.1517/14728221003642027
   Poon RTP, 2007, ANN SURG, V245, P51, DOI 10.1097/01.sla.0000225255.01668.65
   Rakoff-Nahoum S, 2009, NAT REV CANCER, V9, P57, DOI 10.1038/nrc2541
   Reya T, 2001, NATURE, V414, P105, DOI 10.1038/35102167
   Sun YF, 2013, HEPATOLOGY, V57, P1458, DOI 10.1002/hep.26151
   Tang Y, 2008, P NATL ACAD SCI USA, V105, P2445, DOI 10.1073/pnas.0705395105
   Velazquez RF, 2003, HEPATOLOGY, V37, P520, DOI 10.1053/jhep.2003.50093
   Wu C, 2008, CANCER LETT, V268, P1, DOI 10.1016/j.canlet.2008.03.048
   Wu F, 2009, HEPATOLOGY, V50, P1839, DOI 10.1002/hep.23197
   Xiang L, 2011, DIAGN PATHOL, V6, DOI 10.1186/1746-1596-6-90
   Yamashita T, 2009, GASTROENTEROLOGY, V136, P1012, DOI 10.1053/j.gastro.2008.12.004
   Yang MH, 2009, HEPATOLOGY, V50, P1464, DOI 10.1002/hep.23221
   Yang W, 2008, CANCER RES, V68, P4287, DOI 10.1158/0008-5472.CAN-07-6691
   Yang ZF, 2008, CANCER CELL, V13, P153, DOI 10.1016/j.ccr.2008.01.013
   Zhang XY, 2009, HEPATOLOGY, V50, P490, DOI 10.1002/hep.23008
NR 39
TC 67
Z9 71
U1 1
U2 24
PU ELSEVIER IRELAND LTD
PI CLARE
PA ELSEVIER HOUSE, BROOKVALE PLAZA, EAST PARK SHANNON, CO, CLARE, 00000,
   IRELAND
SN 0304-3835
EI 1872-7980
J9 CANCER LETT
JI Cancer Lett.
PD MAR 28
PY 2015
VL 358
IS 2
BP 136
EP 143
DI 10.1016/j.canlet.2014.12.019
PG 8
WC Oncology
WE Science Citation Index Expanded (SCI-EXPANDED)
SC Oncology
GA CB8KG
UT WOS:000349877900006
PM 25511737
DA 2022-05-02
ER

PT J
AU Huang, WJ
   Chen, ZQ
   Shang, X
   Tian, D
   Wang, DW
   Wu, KC
   Fan, DM
   Xia, LM
AF Huang, Wenjie
   Chen, Zhangqian
   Shang, Xin
   Tian, Dean
   Wang, Daowen
   Wu, Kaichun
   Fan, Daiming
   Xia, Limin
TI Sox12, a direct target of FoxQ1, promotes hepatocellular carcinoma
   metastasis through up-regulating Twist1 and FGFBP1
SO HEPATOLOGY
LA English
DT Article
ID FACTOR-BINDING-PROTEIN; EPITHELIAL-MESENCHYMAL TRANSITION; TRANSCRIPTION
   FACTORS; EXPRESSION; COLON; PROLIFERATION; ANGIOGENESIS; PATHWAY;
   CATENIN; CANCER
AB Metastasis is the main reason for high recurrence and poor survival of hepatocellular carcinoma (HCC) after curative resection. However, the molecular mechanism underlying HCC metastasis remains unclear. Here, we report on a novel function of SRY (sex determining region Y)-box 12 (Sox12), a member of the SYR-related high mobility group box family proteins, in promoting HCC metastasis. Overexpression of Sox12 was significantly correlated with loss of tumor encapsulation, microvascular invasion, and a higher tumor-nodule-metastasis (TNM) stage and indicated poor prognosis in human HCC patients. Sox12 expression was an independent and significant risk factor for recurrence and reduced survival after curative resection. Overexpression of Sox12 induced epithelial-mesenchymal transition by transactivating Twist1 expression. Down-regulation of Twist1 decreased Sox12-enhanced HCC migration, invasion, and metastasis, whereas up-regulation of Twist1 rescued the decreased migration, invasion, and metastasis induced by Sox12 knockdown. Additionally, serial deletion, site-directed mutagenesis, and chromatin immunoprecipitation assays showed that fibroblast growth factor binding protein 1 (FGFBP1) was a direct transcriptional target of Sox12. Knockdown of FGFBP1 decreased Sox12-mediated HCC invasion and metastasis, whereas overexpression of FGFBP1 rescued the decreased invasion and metastasis induced by Sox12 knockdown. Furthermore, forkhead box Q1 (FoxQ1) directly bound to the Sox12 promoter and transactivated its expression, which contributed to Sox12 overexpression in human HCC. Knockdown of Sox12 dramatically decreased FoxQ1-mediated HCC metastasis. In two independent cohorts of human HCC tissues, Sox12 expression was positively correlated with Twist1, FGFBP1, and FoxQ1 expression, and patients with positive coexpression of Sox12/Twist1, Sox12/FGFBP1, or FoxQ1/Sox12 were associated with poorer prognosis. Conclusion: Up-regulated Sox12 induced by FoxQ1 promotes HCC invasion and metastasis by transactivating Twist1 and FGFBP1 expression. Thus, our study implicates Sox12 as a potential prognostic biomarker and a novel therapeutic target for HCC. (Hepatology 2015;61:1920-1933)
C1 [Huang, Wenjie; Chen, Zhangqian; Shang, Xin; Wu, Kaichun; Fan, Daiming; Xia, Limin] Fourth Mil Med Univ, State Key Lab Canc Biol, Xian 710032, Shaanxi Provinc, Peoples R China.
   [Huang, Wenjie; Chen, Zhangqian; Shang, Xin; Wu, Kaichun; Fan, Daiming; Xia, Limin] Fourth Mil Med Univ, Xijing Hosp Digest Dis, Xian 710032, Shaanxi Provinc, Peoples R China.
   [Huang, Wenjie; Tian, Dean; Wang, Daowen; Xia, Limin] Huazhong Univ Sci & Technol, Tongji Med Coll, Tongji Hosp, Dept Gastroenterol, Wuhan 430074, Peoples R China.
RP Xia, LM (corresponding author), Fourth Mil Med Univ, State Key Lab Canc Biol, Chengle West St 127, Xian 710032, Shaanxi Provinc, Peoples R China.
EM xialimin@fmmu.edu.cn
RI Huang, Wenjie/G-1778-2017
FU National Natural Science Foundation of ChinaNational Natural Science
   Foundation of China (NSFC) [81272652, 81000864]; Chinese Postdoctoral
   Science FoundationChina Postdoctoral Science Foundation [20100471776,
   201104757]
FX This study was supported by combined grants from the National Natural
   Science Foundation of China (nos. 81272652 and 81000864) and the Chinese
   Postdoctoral Science Foundation (nos. 20100471776 and 201104757).
CR Duquet A, 2014, EMBO MOL MED, V6, P882, DOI 10.15252/emmm.201303799
   El-Serag HB, 2011, NEW ENGL J MED, V365, P1118, DOI 10.1056/NEJMra1001683
   Forner A, 2012, LANCET, V379, P1245, DOI 10.1016/S0140-6736(11)61347-0
   Harris VK, 2001, ONCOGENE, V20, P1730, DOI 10.1038/sj.onc.1204249
   Hoser M, 2008, MOL CELL BIOL, V28, P4675, DOI 10.1128/MCB.00338-08
   Kamachi Y, 2013, DEVELOPMENT, V140, P4129, DOI 10.1242/dev.091793
   Kiefer JC, 2007, DEV DYNAM, V236, P2356, DOI 10.1002/dvdy.21218
   Lamouille S, 2014, NAT REV MOL CELL BIO, V15, P178, DOI 10.1038/nrm3758
   Palomero J, 2014, BLOOD, V124, P2235, DOI 10.1182/blood-2014-04-569566
   Penzo-Mendez AI, 2010, INT J BIOCHEM CELL B, V42, P425, DOI 10.1016/j.biocel.2009.07.018
   Qiao YY, 2011, CANCER RES, V71, P3076, DOI 10.1158/0008-5472.CAN-10-2787
   Qin YR, 2011, CLIN CANCER RES, V17, P46, DOI 10.1158/1078-0432.CCR-10-1155
   Ray R, 2003, CANCER RES, V63, P8085
   Schulze D, 2011, MOL CANCER, V10, DOI 10.1186/1476-4598-10-144
   Sun T, 2010, HEPATOLOGY, V51, P545, DOI 10.1002/hep.23311
   Tassi E, 2006, CANCER RES, V66, P1191, DOI 10.1158/0008-5472.CAN-05-2926
   Tassi E, 2001, J BIOL CHEM, V276, P40247, DOI 10.1074/jbc.M104933200
   Tassi E, 2011, AM J PATHOL, V179, P2220, DOI 10.1016/j.ajpath.2011.07.043
   Thomsen MK, 2010, CANCER RES, V70, P979, DOI 10.1158/0008-5472.CAN-09-2370
   Tiwari N, 2013, CANCER CELL, V23, P768, DOI 10.1016/j.ccr.2013.04.020
   Tsao CM, 2012, HEPATOLOGY, V56, P2277, DOI 10.1002/hep.25933
   Vervoort SJ, 2013, ONCOGENE, V32, P3397, DOI 10.1038/onc.2012.506
   Xia LM, 2014, HEPATOLOGY, V59, P958, DOI 10.1002/hep.26735
   Yang MH, 2009, HEPATOLOGY, V50, P1464, DOI 10.1002/hep.23221
   Zhang HJ, 2011, CANCER RES, V71, P1292, DOI 10.1158/0008-5472.CAN-10-2825
   Zheng HQ, 2009, ONCOGENE, V28, P3702, DOI 10.1038/onc.2009.235
NR 26
TC 75
Z9 83
U1 1
U2 26
PU WILEY-BLACKWELL
PI HOBOKEN
PA 111 RIVER ST, HOBOKEN 07030-5774, NJ USA
SN 0270-9139
EI 1527-3350
J9 HEPATOLOGY
JI Hepatology
PD JUN
PY 2015
VL 61
IS 6
BP 1920
EP 1933
DI 10.1002/hep.27756
PG 14
WC Gastroenterology & Hepatology
WE Science Citation Index Expanded (SCI-EXPANDED)
SC Gastroenterology & Hepatology
GA CI5UG
UT WOS:000354824700020
PM 25704764
OA Bronze
DA 2022-05-02
ER

PT J
AU Kluger, MD
   Salceda, JA
   Laurent, A
   Tayar, C
   Duvoux, C
   Decaens, T
   Luciani, A
   Van Nhieu, JT
   Azoulay, D
   Cherqui, D
AF Kluger, Michael D.
   Salceda, Juan A.
   Laurent, Alexis
   Tayar, Claude
   Duvoux, Christophe
   Decaens, Thomas
   Luciani, Alain
   Van Nhieu, Jeanne Tran
   Azoulay, Daniel
   Cherqui, Daniel
TI Liver resection for hepatocellular carcinoma in 313 Western patients:
   Tumor biology and underlying liver rather than tumor size drive
   prognosis
SO JOURNAL OF HEPATOLOGY
LA English
DT Article
DE Prognosis; Pathology; Cirrhosis; Transplantation; Liver disease
ID LONG-TERM OUTCOMES; ALPHA-FETOPROTEIN; LOCOREGIONAL THERAPY;
   CIRRHOTIC-PATIENTS; HEPATIC RESECTION; BLOOD-LOSS; 10 CM;
   TRANSPLANTATION; RECURRENCE; SURVIVAL
AB Background & Aims: Treatment decisions for hepatocellular carcinoma are mostly guided by tumor size. The aim of this study was to analyze resection outcomes according to tumor size and characterize prognostic factors.
   Methods: Patients resected at a Western center between 1989 and 2010 were grouped by largest tumor size: <50 mm, 50-100 mm, and >100 mm. The primary end points were overall-and recurrence-free survival. Univariate associations with primary endpoints were entered into a Cox proportional hazard regression model.
   Results: Three hundred thirteen patients underwent resection: 111 (36%) had tumors <50 mm, 113 (36%) had tumors between 50 and 100 mm, and 89 (28%) had tumors >100 mm. Five-year overall and disease-free survival rates for the three groups were 67%, 46%, and 34%, and 32%, 27%, and 27%, respectively. Thirty-five patients, mostly from <50 mm group, underwent transplantation which was associated with a 91% 5 year survival rate. Tumor size was not an independent predictor of overall or recurrence-free survival on multivariate analyses. Independent predictors of decreased overall survival were: intraoperative transfusion (HR = 2.60), cirrhosis (HR = 2.42), poorly differentiated tumor (HR = 2.04), satellite lesions (HR = 1.69), alphafetoprotein >200 (HR = 1.53), and microvascular invasion (HR = 1.48). The use of salvage transplantation was an independent predictor of improved survival (HR = 0.21). Recurrence-free survival was predicted by intraoperative transfusion (HR = 2.15), poorly differentiated tumor (HR = 1.87), microvascular invasion (HR = 1.71) and cirrhosis (HR = 1.69).
   Conclusion: By studying a large group of patients across a distribution of tumor sizes and background liver diseases, it is demonstrated that size alone is a limited prognostic factor. Tumor biology and condition of the underlying liver are better prognosticators and should be given closer attention. Although hampered by recurrence rates, resection is safe and offers good overall survival. In addition, it may allow for better selection for salvage transplantation after consideration of histopathological risk factors. (C) 2014 European Association for the Study of the Liver. Published by Elsevier B.V. All rights reserved.
C1 [Kluger, Michael D.; Salceda, Juan A.; Laurent, Alexis; Tayar, Claude; Azoulay, Daniel; Cherqui, Daniel] Univ Paris Est, Hop Henri Mondor, AP HP, Serv Chirurg Digest & Hepatobiliaire, Creteil, France.
   [Duvoux, Christophe; Decaens, Thomas] Univ Paris Est, Hop Henri Mondor, AP HP, Serv Hepatol, Creteil, France.
   [Luciani, Alain] Univ Paris Est, Hop Henri Mondor, AP HP, Serv Imagerie Med, Creteil, France.
   [Van Nhieu, Jeanne Tran] Univ Paris Est, Hop Henri Mondor, AP HP, Serv Anat & Cytol Pathol, Creteil, France.
   [Kluger, Michael D.] Columbia Univ, Med Ctr, New York Presbyterian Hosp, Sect Gastrointestinal Surg, New York, NY USA.
   [Cherqui, Daniel] Univ Paris 11, Paul Brousse Hop, Ctr Hepato Biliaire, F-94800 Villejuif, France.
RP Cherqui, D (corresponding author), Univ Paris 11, Paul Brousse Hop, Hepatobiliary Ctr, 14 Ave Paul Vaillant Couturier, F-94800 Villejuif, France.
EM daniel.cherqui@pbr.aphp.fr
RI Azoulay, Daniel/Q-7887-2018; Luciani, Alain/U-1429-2018; Cherqui,
   Daniel/T-6831-2018; Decaens, Thomas/L-9483-2013; Laurent,
   Alexis/O-3657-2016
OI Decaens, Thomas/0000-0003-0928-0048; Laurent,
   Alexis/0000-0003-1372-0843; Kluger, Michael/0000-0003-4311-078X
CR Adam R, 2012, ANN SURG, V256, P883, DOI 10.1097/SLA.0b013e318273bad0
   Beighiti J, 2002, HEPATO-GASTROENTEROL, V49, P41
   Belli G, 2007, SURG ENDOSC, V21, P2004, DOI 10.1007/s00464-007-9503-6
   Belli GL, 2009, SURG ENDOSC, V23, P1807, DOI 10.1007/s00464-009-0344-3
   Blajchman Morris A., 2001, Transfusion Medicine Reviews, V15, P108, DOI 10.1053/tm.2001.22614
   Bruix J, 2011, HEPATOLOGY, V53, P1020, DOI 10.1002/hep.24199
   Bryant R, 2008, SURG ONCOL CLIN N AM, V17, P607, DOI 10.1016/j.soc.2008.02.002
   Buell JF, 2009, ANN SURG, V250, P825, DOI 10.1097/SLA.0b013e3181b3b2d8
   Capussotti L, 2005, EJSO-EUR J SURG ONC, V31, P986, DOI 10.1016/j.ejso.2005.04.002
   Capussotti L, 2009, EJSO-EUR J SURG ONC, V35, P11, DOI 10.1016/j.ejso.2007.06.005
   Cherqui D, 2006, ANN SURG, V243, P499, DOI 10.1097/01.sla.0000206017.29651.99
   Cherqui D, 2009, ANN SURG, V250, P738, DOI 10.1097/SLA.0b013e3181bd582b
   Chouillard E, 2003, ANN SURG, V238, P29, DOI 10.1097/01.sla.0000075058.37052.49
   Dagher I, 2010, J AM COLL SURGEONS, V211, P16, DOI 10.1016/j.jamcollsurg.2010.03.012
   de Boer MT, 2007, DIGEST SURG, V24, P259, DOI 10.1159/000103656
   Del Gaudio M, 2008, AM J TRANSPLANT, V8, P1177, DOI 10.1111/j.1600-6143.2008.02229.x
   Dienstag JL, 2003, GASTROENTEROLOGY, V124, P105, DOI 10.1053/gast.2003.50013
   Dindo D, 2004, ANN SURG, V240, P205, DOI 10.1097/01.sla.0000133083.54934.ae
   Duvoux C, 2012, GASTROENTEROLOGY, V143, P986, DOI 10.1053/j.gastro.2012.05.052
   Fan ST, 2011, ANN SURG, V253, P745, DOI 10.1097/SLA.0b013e3182111195
   Fuks D, 2012, HEPATOLOGY, V55, P132, DOI 10.1002/hep.24680
   Hasegawa K, 2005, ANN SURG, V242, P252, DOI 10.1097/01.sla.0000171307.37401.db
   Hasegawa K, 2013, J HEPATOL, V58, P724, DOI 10.1016/j.jhep.2012.11.009
   Hwang S, 2010, TRANSPL INT, V23, P723, DOI 10.1111/j.1432-2277.2010.01103.x
   Jung KS, 2014, PLOS ONE, V9, DOI 10.1371/journal.pone.0099167
   Katz SC, 2009, ANN SURG, V249, P617, DOI 10.1097/SLA.0b013e31819ed22f
   Lai Q, 2013, LIVER TRANSPLANT, V19, P1108, DOI 10.1002/lt.23706
   Laurent A, 2003, ARCH SURG-CHICAGO, V138, P763, DOI 10.1001/archsurg.138.7.763
   Laurent A, 2009, J HEPATO-BILIARY-PAN, V16, P310, DOI 10.1007/s00534-009-0063-0
   Li N, 2012, HEPATOL RES, V42, P51, DOI 10.1111/j.1872-034X.2011.00890.x
   Liau KH, 2005, CANCER-AM CANCER SOC, V104, P1948, DOI 10.1002/cncr.21415
   Liu JH, 2004, ANN SURG ONCOL, V11, P298, DOI 10.1245/ASO.2004.03.042
   Mehta N, 2013, LIVER TRANSPLANT, V19, P1055, DOI 10.1002/lt.23730
   Mergental H, 2012, J HEPATOL, V57, P297, DOI 10.1016/j.jhep.2012.03.022
   Morgan TR, 2010, HEPATOLOGY, V52, P833, DOI 10.1002/hep.23744
   Morris-Stiff G, 2009, SURG ONCOL, V18, P298, DOI 10.1016/j.suronc.2008.08.003
   Otto G, 2013, J HEPATOL, V59, P279, DOI 10.1016/j.jhep.2013.04.006
   Pesce A, 2012, HPB, V14, P403, DOI 10.1111/j.1477-2574.2012.00465.x
   Poon RTP, 2002, J AM COLL SURGEONS, V194, P592, DOI 10.1016/S1072-7515(02)01163-8
   Poon RTP, 2001, ANN SURG, V234, P63, DOI 10.1097/00000658-200107000-00010
   Roayaie S, 2013, HEPATOLOGY, V57, P1426, DOI 10.1002/hep.25832
   Roayaie S, 2009, GASTROENTEROLOGY, V137, P850, DOI 10.1053/j.gastro.2009.06.003
   Sala M, 2004, LIVER TRANSPLANT, V10, P1294, DOI 10.1002/lt.20202
   Sasaki A, 2009, BRIT J SURG, V96, P274, DOI 10.1002/bjs.6472
   Scatton O, 2008, LIVER TRANSPLANT, V14, P779, DOI 10.1002/lt.21431
   Schuppan D, 2008, LANCET, V371, P838, DOI 10.1016/S0140-6736(08)60383-9
   Shah SA, 2007, J GASTROINTEST SURG, V11, P589, DOI 10.1007/s11605-007-0154-7
   Shelat VG, 2014, WORLD J SURG, V38, P3175, DOI 10.1007/s00268-014-2728-3
   Shindoh J, 2013, HPB, V15, P31, DOI 10.1111/j.1477-2574.2012.00552.x
   Shrager B, 2012, ANN SURG, V255, P1135, DOI 10.1097/SLA.0b013e31823e70a3
   Siegel AB, 2008, AM J GASTROENTEROL, V103, P120, DOI 10.1111/j.1572-0241.2007.01634.x
   Soubrane O, 2014, HPB, V16, P357, DOI 10.1111/hpb.12142
   Tabrizian P, 2014, ANN SURG
   Torzilli G, 2013, ANN SURG, V257, P929, DOI 10.1097/SLA.0b013e31828329b8
   Toso C, 2012, HEPATOLOGY, V56, P149, DOI 10.1002/hep.25603
   Vibert E, 2010, AM J TRANSPLANT, V10, P129, DOI 10.1111/j.1600-6143.2009.02750.x
   Wong LL, 2013, CLIN TRANSPLANT, V27, pE72, DOI 10.1111/ctr.12056
   Xiong JJ, 2012, WORLD J GASTROENTERO, V18, P6657, DOI 10.3748/wjg.v18.i45.6657
   Yeh CN, 2003, ANN SURG ONCOL, V10, P1070, DOI 10.1245/ASO.2003.03.072
   Yin Z, 2013, ANN SURG ONCOL, V20, P1203, DOI 10.1245/s10434-012-2705-8
   Young AL, 2012, J AM COLL SURGEONS, V214, P174, DOI 10.1016/j.jamcollsurg.2011.10.005
   Zhou YM, 2011, DIGEST DIS SCI, V56, P1937, DOI 10.1007/s10620-011-1572-7
NR 62
TC 76
Z9 85
U1 0
U2 8
PU ELSEVIER SCIENCE BV
PI AMSTERDAM
PA PO BOX 211, 1000 AE AMSTERDAM, NETHERLANDS
SN 0168-8278
EI 1600-0641
J9 J HEPATOL
JI J. Hepatol.
PD MAY
PY 2015
VL 62
IS 5
BP 1131
EP 1140
DI 10.1016/j.jhep.2014.12.018
PG 10
WC Gastroenterology & Hepatology
WE Science Citation Index Expanded (SCI-EXPANDED)
SC Gastroenterology & Hepatology
GA CG2SJ
UT WOS:000353124800022
PM 25529622
DA 2022-05-02
ER

PT J
AU Wang, LJ
   Wang, JG
   Zhang, XY
   Li, J
   Wei, XY
   Cheng, J
   Ling, Q
   Xie, HY
   Zhou, L
   Xu, X
   Zheng, SS
AF Wang, Lijun
   Wang, Jianguo
   Zhang, Xuanyu
   Li, Jie
   Wei, Xuyong
   Cheng, Jun
   Ling, Qi
   Xie, Haiyang
   Zhou, Lin
   Xu, Xiao
   Zheng, Shusen
TI Diagnostic Value of Preoperative Needle Biopsy for Tumor Grading
   Assessment in Hepatocellular Carcinoma
SO PLOS ONE
LA English
DT Article
ID LIVER-TRANSPLANTATION; MICROVASCULAR INVASION; NATIONWIDE SURVEY;
   RESECTION; IMPACT; COMPLICATIONS; METASTASIS; RECURRENCE; EXPRESSION;
   SELECTION
AB Background
   Needle core biopsy (NCB) is one of the most widely used and accepted methods for the diagnosis of focal hepatic lesions. Although many studies have assessed the diagnostic accuracy of NCB in predicting the tumor grade, it is still under debate.
   Objective
   To identify the influence of number of biopsies on NCB diagnostic accuracy.
   Methods
   153 patients with HCC were selected from patients who received preoperative NCB under the guidance of ultrasonography in our hospital. The diagnostic reference standard was the surgical pathologic diagnosis.
   Results
   Using a 3-tier grading scheme (well, moderate and poor), the accuracy of NCB has no significant differences among different number of passes in HCC <= 5cm. For HCC > 5 <= 8cm, the increasing number of passes could increase the diagnostic accuracy (63.3%, 81.8%, and 84.8% for passes one, two, and three, respectively). While in HCC>8cm, the diagnostic accuracy of passes one, two, and three were 62.1%, 69%, and 75.8%, respectively.
   Conclusions
   The accuracy of NCB in assessing tumor grading associated with tumor size and number of passes. Meanwhile, a minimum of two passes should be performed to get better accuracy in patients with HCC > 5cm.
C1 [Wang, Lijun] Zhejiang Univ, Sch Med, Affiliated Hosp 1, Dept Pathol, Hangzhou 310003, Zhejiang, Peoples R China.
   [Cheng, Jun; Ling, Qi; Xu, Xiao; Zheng, Shusen] Zhejiang Univ, Sch Med, Affiliated Hosp 1, Div Hepatobiliary & Pancreat Surg,Dept Surg, Hangzhou 310003, Zhejiang, Peoples R China.
   [Wang, Jianguo; Zhang, Xuanyu; Li, Jie; Wei, Xuyong; Ling, Qi; Xie, Haiyang; Zhou, Lin; Zheng, Shusen] Minist Publ Hlth, Key Lab Combined Multiorgan Transplantat, Hangzhou, Zhejiang, Peoples R China.
   [Xie, Haiyang; Zhou, Lin; Xu, Xiao; Zheng, Shusen] Zhejiang Univ, Collaborat Innovat Ctr Diag & Treatment Infect Di, Hangzhou 310003, Zhejiang, Peoples R China.
RP Xu, X (corresponding author), Zhejiang Univ, Sch Med, Affiliated Hosp 1, Div Hepatobiliary & Pancreat Surg,Dept Surg, Hangzhou 310003, Zhejiang, Peoples R China.
EM zdyyxx@163.com; zyzss@zju.edu.cn
FU National High-tech R&D Program of China (863 Program)National High
   Technology Research and Development Program of China [2012AA020204];
   National science and technology major projects [2012ZX10002010-001-005];
   Zhejiang Provincial Program for the Cultivation of High-level Innovative
   Health talents; Chang Jiang Scholars ProgramProgram for Changjiang
   Scholars & Innovative Research Team in University (PCSIRT); Program for
   New Century Excellent Talents in University" of the Ministry of
   Education of ChinaProgram for New Century Excellent Talents in
   University (NCET)
FX This study was supported by the National High-tech R&D Program of China
   (863 Program) (No. 2012AA020204), National science and technology major
   projects (No. 2012ZX10002010-001-005), Zhejiang Provincial Program for
   the Cultivation of High-level Innovative Health talents, Chang Jiang
   Scholars Program and "Program for New Century Excellent Talents in
   University" of the Ministry of Education of China. The funders had no
   role in study design, data collection and analysis, decision to publish,
   or preparation of the manuscript.
CR Arakaki AK, 2008, NATURE, V456, P443, DOI 10.1038/456443c
   Barreto SG, 2013, ANZ J SURG, V83, P331, DOI 10.1111/j.1445-2197.2012.06196.x
   Braune C, 2001, Z GASTROENTEROL, V39, P789, DOI 10.1055/s-2001-17188
   Cheah YL, 2012, LIVER CANCER, V1, P183, DOI 10.1159/000343832
   Cillo U, 2004, ANN SURG, V239, P150, DOI 10.1097/01.sla.0000109146.72827.76
   Colecchia A, 2011, J HEPATOL, V54, P300, DOI 10.1016/j.jhep.2010.06.037
   Davison JM, 2014, MODERN PATHOL, V27, P1521, DOI 10.1038/modpathol.2014.37
   Diamond DL, 2006, HEPATOLOGY, V44, P299, DOI 10.1002/hep.21318
   Durand F, 2001, J HEPATOL, V35, P254, DOI 10.1016/S0168-8278(01)00108-8
   Esnaola NF, 2002, J GASTROINTEST SURG, V6, P224, DOI 10.1016/S1091-255X(01)00015-4
   Frilling A, 2002, ANN SURG, V235, P604, DOI 10.1097/00000658-200204000-00023
   FROEHLICH F, 1993, DIGEST DIS SCI, V38, P1480, DOI 10.1007/BF01308607
   Han DH, 2013, J GASTROEN HEPATOL, V28, P1384, DOI 10.1111/jgh.12200
   Hoshida Y, 2008, NEW ENGL J MED, V359, P1995, DOI 10.1056/NEJMoa0804525
   Ikai I, 2004, CANCER-AM CANCER SOC, V101, P796, DOI 10.1002/cncr.20426
   Iwatsuki S, 2000, J AM COLL SURGEONS, V191, P389, DOI 10.1016/S1072-7515(00)00688-8
   Kaido T, 2013, SURGERY, V154, P1053, DOI 10.1016/j.surg.2013.04.056
   KENMOCHI K, 1987, LIVER, V7, P18
   Llovet JM, 1998, HEPATOLOGY, V27, P1572, DOI 10.1002/hep.510270616
   Mazzaferro V, 1996, NEW ENGL J MED, V334, P693, DOI 10.1056/NEJM199603143341104
   Ng KKC, 2004, ARCH SURG-CHICAGO, V139, P193, DOI 10.1001/archsurg.139.2.193
   Nicholson JK, 2008, NATURE, V455, P1054, DOI 10.1038/4551054a
   Pawlik TM, 2007, ANN SURG, V245, P435, DOI 10.1097/01.sla.0000250420.73854.ad
   PERRAULT J, 1978, GASTROENTEROLOGY, V74, P103
   Roayaie S, 2002, ANN SURG, V235, P533, DOI 10.1097/00000658-200204000-00012
   Shah SA, 2007, SURGERY, V141, P330, DOI 10.1016/j.surg.2006.06.028
   Shin E, 2014, PATHOL ONCOL RES, V20, P667, DOI 10.1007/s12253-014-9747-0
   Soga T, 2011, J HEPATOL, V55, P896, DOI 10.1016/j.jhep.2011.01.031
   Sutcliffe R, 2006, BRIT J SURG, V93, P11, DOI 10.1002/bjs.5198
   Tamura S, 2001, ARCH SURG-CHICAGO, V136, P25, DOI 10.1001/archsurg.136.1.25
   Thorgeirsson SS, 2006, J HEPATOL, V44, P798, DOI 10.1016/j.jhep.2006.01.008
   Uenishi T, 2001, DIGEST SURG, V18, P225, DOI 10.1159/000050137
   Wang JB, 2013, DISASTER ADV, V6, P93
   Wu LM, 2013, HEPATOB PANCREAT DIS, V12, P54, DOI 10.1016/S1499-3872(13)60006-5
   Xu X, 2016, GUT, V65, P1035, DOI 10.1136/gutjnl-2014-308513
   Yao FY, 2007, AM J TRANSPLANT, V7, P2587, DOI 10.1111/j.1600-6143.2007.01965.x
   Yao FY, 2001, HEPATOLOGY, V33, P1394, DOI 10.1053/jhep.2001.24563
   Zheng SS, 2008, TRANSPLANTATION, V85, P1726, DOI 10.1097/TP.0b013e31816b67e4
   Zhou Zhanru, 2013, ScientificWorldJournal, V2013, P458797, DOI 10.1155/2013/458797
NR 39
TC 8
Z9 8
U1 0
U2 11
PU PUBLIC LIBRARY SCIENCE
PI SAN FRANCISCO
PA 1160 BATTERY STREET, STE 100, SAN FRANCISCO, CA 94111 USA
SN 1932-6203
J9 PLOS ONE
JI PLoS One
PD DEC 14
PY 2015
VL 10
IS 12
AR e0144216
DI 10.1371/journal.pone.0144216
PG 13
WC Multidisciplinary Sciences
WE Science Citation Index Expanded (SCI-EXPANDED)
SC Science & Technology - Other Topics
GA CY9GR
UT WOS:000366715900032
PM 26658912
OA Green Published, gold
DA 2022-05-02
ER

PT J
AU Li, C
   Wen, TF
   Yan, LN
   Li, B
   Wang, WT
   Yang, JY
   Xu, MQ
AF Li, Chuan
   Wen, Tian-Fu
   Yan, Lu-Nan
   Li, Bo
   Wang, Wen-Tao
   Yang, Jia-Yin
   Xu, Ming-Qing
TI Postoperative neutrophil-to-lymphocyte ratio plus platelet-to-lymphocyte
   ratio predicts the outcomes of hepatocellular carcinoma
SO JOURNAL OF SURGICAL RESEARCH
LA English
DT Article
DE Neutrophil-to-lymphocyte ratio; Platelet-to-lymphocyte ratio;
   Hepatocellular carcinoma
ID LIVER-TRANSPLANTATION; HEPATITIS-B; PROGNOSTIC SCORES; RECURRENCE;
   SURVIVAL; HEPATECTOMY; IMPROVES
AB Background: There is limited information regarding NLR-PLR (the combination of the neutrophil-to-lymphocyte ratio [NLR] and platelet-to-lymphocyte ratio [PLR]) in hepatocellular carcinoma (HCC). This study aimed to assess the predictive ability of NLR-PLR in patients with resectable hepatitis B virus-related HCC within Milan criteria after hepatectomy.
   Methods: Two hundred thirty-six consecutive HCC patients were included in the study. The postoperative NLR-PLR was calculated based on the data obtained on the first postoperative month after liver resection as follows: patients with both an elevated PLR and an elevated NLR, which were detected by receiver operating characteristic curve analysis, were allocated a score of 2, and patients showing one or neither of these elevations were allocated a score of 1 or 0, respectively.
   Results: During the follow-up period, 113 patients experienced recurrence and 41 patients died. Multivariate analyses suggested that tumor-node-metastasis stage, preoperative alpha-fetal protein, and postoperative NLR-PLR were independently associated with recurrence, whereas microvascular invasion and postoperative NLR-PLR adversely impacted the overall survival. The 5-y recurrence-free and overall survival rates of the patients with a postoperative NLR-PLR of 0, 1, or 2 were 43.6%, 35.6%, or 8.3% (P < 0.001) and 82.1%, 73.0%, or 10.5% (P < 0.001), respectively.
   Conclusions: The postoperative NLR-PLR predicted outcomes of hepatitis B virus-related HCC patients within Milan criteria after liver resection. (C) 2015 Elsevier Inc. All rights reserved.
C1 [Li, Chuan; Wen, Tian-Fu; Yan, Lu-Nan; Li, Bo; Wang, Wen-Tao; Yang, Jia-Yin; Xu, Ming-Qing] Sichuan Univ, West China Hosp, Dept Liver Surg, Chengdu 610041, Peoples R China.
RP Wen, TF (corresponding author), Sichuan Univ, West China Hosp, Dept Liver Surg, Chengdu 610041, Peoples R China.
EM aderwe@163.com
RI Li, Bo/AAA-8968-2020
OI Li, Bo/0000-0002-7294-6888
FU National Science and Technology Major Project of China [2012ZX10002-016,
   2012ZX10002-017]; Scientific and Technological Support Project of
   Sichuan Province [2013SZ0032]
FX This work was supported by grants from the National Science and
   Technology Major Project of China (2012ZX10002-016 and 2012ZX10002-017)
   as well as Scientific and Technological Support Project of Sichuan
   Province (2013SZ0032).
CR Carr BI, 2014, BMC CANCER, V14, DOI 10.1186/1471-2407-14-43
   Chen TM, 2012, J GASTROEN HEPATOL, V27, P553, DOI 10.1111/j.1440-1746.2011.06910.x
   Cui Y, 2013, J GASTROEN HEPATOL, V28, P7, DOI 10.1111/jgh.12220
   Dan JQ, 2013, PLOS ONE, V8, DOI 10.1371/journal.pone.0058184
   European Assoc Study Liver, 2012, EUR J CANCER, V48, P599, DOI 10.1016/j.ejca.2011.12.021
   FATTOVICH G, 1995, HEPATOLOGY, V21, P77
   Fattovich G, 2008, J HEPATOL, V48, P335, DOI 10.1016/j.jhep.2007.11.011
   Guo P, 2014, ASIAN PAC J CANCER P, V15, P5721, DOI 10.7314/APJCP.2014.15.14.5721
   Halazun KJ, 2009, ANN SURG, V250, P141, DOI 10.1097/SLA.0b013e3181a77e59
   Hammad LN, 2013, J IMMUNOTOXICOL, V10, P380, DOI 10.3109/1547691X.2012.758198
   Harada N, 2015, WORLD J SURG, V39, P1044, DOI 10.1007/s00268-014-2891-6
   Harimoto N, 2013, TRANSPLANTATION, V96, P1008, DOI 10.1097/TP.0b013e3182a53f2b
   Kinoshita A, 2012, BRIT J CANCER, V107, P988, DOI 10.1038/bjc.2012.354
   Kinoshita A, 2015, ANN SURG ONCOL, V22, P803, DOI 10.1245/s10434-014-4048-0
   Kluger MD, 2015, J HEPATOL, V62, P1131, DOI 10.1016/j.jhep.2014.12.018
   Lai Q, 2014, TRANSPL INT, V27, P32, DOI 10.1111/tri.12191
   Li X, 2015, TUMOR BIOL, V36, P2263, DOI 10.1007/s13277-014-2833-9
   Liao WJ, 2014, TRANSL ONCOL, V7, P248, DOI 10.1016/j.tranon.2014.02.011
   Lin GH, 2012, J IMMUNOTHER, V35, P337, DOI 10.1097/CJI.0b013e318255ada3
   Mano Y, 2013, ANN SURG, V258, P301, DOI 10.1097/SLA.0b013e318297ad6b
   Motomura T, 2013, J HEPATOL, V58, P58, DOI 10.1016/j.jhep.2012.08.017
   Parisi I, 2014, LIVER TRANSPLANT, V20, P1327, DOI 10.1002/lt.23969
   Parkin DM, 2005, CA-CANCER J CLIN, V55, P74, DOI 10.3322/canjclin.55.2.74
   Shen SL, 2014, ANN SURG ONCOL, V21, P3802, DOI 10.1245/s10434-014-3771-x
   Sierko E, 2004, SEMIN THROMB HEMOST, V30, P95
   Sitia G, 2012, P NATL ACAD SCI USA, V109, pE2165, DOI 10.1073/pnas.1209182109
   Terashima T, 2014, HEPATOL RES
   Wu CY, 2012, JAMA-J AM MED ASSOC, V308, P1906, DOI 10.1001/2012.jama.11975
   Yamamura K, 2014, J HEPATO-BIL-PAN SCI, V21, P682, DOI 10.1002/jhbp.114
   Zhang JW, 2015, SCI REP-UK, V5, DOI 10.1038/srep09168
   Zheng SS, 2008, TRANSPLANTATION, V85, P1726, DOI 10.1097/TP.0b013e31816b67e4
NR 31
TC 46
Z9 49
U1 1
U2 13
PU ACADEMIC PRESS INC ELSEVIER SCIENCE
PI SAN DIEGO
PA 525 B ST, STE 1900, SAN DIEGO, CA 92101-4495 USA
SN 0022-4804
EI 1095-8673
J9 J SURG RES
JI J. Surg. Res.
PD SEP
PY 2015
VL 198
IS 1
BP 73
EP 79
DI 10.1016/j.jss.2015.05.003
PG 7
WC Surgery
WE Science Citation Index Expanded (SCI-EXPANDED)
SC Surgery
GA CQ6IG
UT WOS:000360707300013
PM 26022997
DA 2022-05-02
ER

PT J
AU Cheng, ZJ
   Yang, PH
   Qu, SP
   Zhou, JH
   Yang, J
   Yang, XW
   Xia, Y
   Li, J
   Wang, K
   Yan, ZL
   Wu, D
   Zhang, BH
   Huser, N
   Shen, F
AF Cheng, Zhangjun
   Yang, Pinghua
   Qu, Shuping
   Zhou, Jiahua
   Yang, Jue
   Yang, Xinwei
   Xia, Yong
   Li, Jun
   Wang, Kui
   Yan, Zhenlin
   Wu, Dong
   Zhang, Baohua
   Hueser, Norbert
   Shen, Feng
TI Risk factors and management for early and late intrahepatic recurrence
   of solitary hepatocellular carcinoma after curative resection
SO HPB
LA English
DT Article
ID LIVER RESECTION; MICROVASCULAR INVASION; HEPATITIS-C; TRANSPLANTATION
AB BackgroundIntrahepatic recurrence is a significant problem for patients who have undergone a hepatic resection for hepatocellular carcinoma (HCC). The objective of the present study was to identify risk factors and evaluate the management of early and late recurrence of solitary HCC after curative resection.
   MethodsIncluded in this study were 816 patients with solitary HCC who underwent a curative partial hepatectomy. Intrahepatic recurrence in these patients was followed up retrospectively. Prognosis and therapy for the recurrence were investigated and analysed.
   ResultsEarly and late intrahepatic recurrence occurred in 423 patients and 199 patients, respectively. Multivariate analysis showed that a tumour diameter >5cm, the absence of a tumour capsule and the presence of microvascular invasion were correlated with early recurrence, whereas cirrhosis and alpha-fetal protein >400g/l were independent risk factors contributing to late recurrence. The 5-year survival of HCC patients with early recurrence was significantly lower than that of patients with late recurrence. Further curative treatment for intrahepatic recurrence offered a 5-year overall survival of 56.0%, which was better than alternative management.
   ConclusionEarly and late recurrences of solitary HCC after curative resection are associated with different predictive factors. The time to recurrence and further curative treatment after recurrence were the best predictors of survival post recurrence.
C1 [Cheng, Zhangjun; Zhou, Jiahua] Southeast Univ, Affiliated Zhongda Hosp, Dept Gen Surg, Nanjing, Jiangsu, Peoples R China.
   [Cheng, Zhangjun; Yang, Pinghua; Qu, Shuping; Yang, Jue; Yang, Xinwei; Xia, Yong; Li, Jun; Wang, Kui; Yan, Zhenlin; Wu, Dong; Zhang, Baohua; Shen, Feng] Second Mil Med Univ, Eastern Hepatobiliary Surg Hosp, Dept Hepat Surg, Shanghai, Peoples R China.
   [Hueser, Norbert] Tech Univ Munich, Klinikum Rechts Isar, Dept Surg, D-80290 Munich, Germany.
RP Shen, F (corresponding author), Second Mil Med Univ, Eastern Hepatobiliary Surg Hosp, Dept Hepat Surg, Shanghai, Peoples R China.
EM shenfengehbh@sina.com
FU State Key Project on Infectious Diseases of China [2008ZX10002-025,
   2012ZX10002-016]
FX This study was supported by grants of State Key Project on Infectious
   Diseases of China (2008ZX10002-025, 2012ZX10002-016 to F.S.).
CR Bruix J, 2005, HEPATOLOGY, V42, P1208, DOI 10.1002/hep.20933
   Chan ACY, 2013, LIVER TRANSPLANT, V19, P411, DOI 10.1002/lt.23605
   Chen YJ, 2000, GASTROENTEROLOGY, V119, P431, DOI 10.1053/gast.2000.9373
   Cucchetti A, 2009, ANN SURG ONCOL, V16, P413, DOI 10.1245/s10434-008-0232-4
   Di Bisceglie AM, 2005, J HEPATOL, V43, P434, DOI 10.1016/j.jhep.2005.03.019
   Eltawil KM, 2010, WORLD J SURG ONCOL, V8, DOI 10.1186/1477-7819-8-43
   Facciuto ME, 2009, HPB, V11, P398, DOI 10.1111/j.1477-2574.2009.00073.x
   Franssen B, 2014, HPB, V16, P830, DOI 10.1111/hpb.12206
   Fujiyama S, 2002, ONCOLOGY-BASEL, V62, P57, DOI 10.1159/000048277
   Ho CM, 2013, ANN SURG ONCOL, V20, P2526, DOI 10.1245/s10434-013-2940-7
   Hu KQ, 2004, AM J GASTROENTEROL, V99, P860, DOI 10.1111/j.1572-0241.2004.04152.x
   Imamura H, 2003, J HEPATOL, V38, P200, DOI 10.1016/S0168-8278(02)00360-4
   Jemal A, 2011, CA-CANCER J CLIN, V61, P134, DOI [10.3322/caac.20115, 10.3322/caac.20107]
   Johnson P J, 2001, Clin Liver Dis, V5, P145, DOI 10.1016/S1089-3261(05)70158-6
   Lee SY, 2014, HPB, V16, P943, DOI 10.1111/hpb.12311
   Li T, 2011, ANN SURG ONCOL, V18, P1955, DOI 10.1245/s10434-010-1540-z
   Lim KC, 2011, ANN SURG, V254, P108, DOI 10.1097/SLA.0b013e31821ad884
   Morris-Stiff G, 2009, SURG ONCOL, V18, P298, DOI 10.1016/j.suronc.2008.08.003
   Poon RTP, 2009, ANN SURG ONCOL, V16, P792, DOI 10.1245/s10434-009-0330-y
   Poon RTP, 1999, ANN SURG, V229, P216, DOI 10.1097/00000658-199902000-00009
   Poon RTP, 2000, ANN SURG, V232, P10, DOI 10.1097/00000658-200007000-00003
   Poon RTP, 2000, CANCER, V89, P500, DOI 10.1002/1097-0142(20000801)89:3<500::AID-CNCR4>3.3.CO;2-F
   Portolani N, 2006, ANN SURG, V243, P229, DOI 10.1097/01.sla.0000197706.21803.a1
   Regimbeau JM, 2004, J SURG ONCOL, V85, P36, DOI 10.1002/jso.10284
   Roayaie S, 2009, GASTROENTEROLOGY, V137, P850, DOI 10.1053/j.gastro.2009.06.003
   de Lope CR, 2012, J HEPATOL, V56, pS75, DOI 10.1016/S0168-8278(12)60009-9
   Wang J, 2009, SURG ONCOL, V18, P25, DOI 10.1016/j.suronc.2008.05.009
   Wang K, 2010, HEPATOLOGY, V52, P164, DOI 10.1002/hep.23650
   Wu JC, 2009, J HEPATOL, V51, P890, DOI 10.1016/j.jhep.2009.07.009
NR 29
TC 76
Z9 87
U1 2
U2 16
PU ELSEVIER SCI LTD
PI OXFORD
PA THE BOULEVARD, LANGFORD LANE, KIDLINGTON, OXFORD OX5 1GB, OXON, ENGLAND
SN 1365-182X
EI 1477-2574
J9 HPB
JI HPB
PD MAY
PY 2015
VL 17
IS 5
BP 422
EP 427
DI 10.1111/hpb.12367
PG 6
WC Gastroenterology & Hepatology; Surgery
WE Science Citation Index Expanded (SCI-EXPANDED)
SC Gastroenterology & Hepatology; Surgery
GA CF8HJ
UT WOS:000352796600007
PM 25421805
OA Bronze, Green Published
DA 2022-05-02
ER

PT J
AU Fang, F
   Chang, RM
   Yu, L
   Lei, X
   Xiao, S
   Yang, H
   Yang, LY
AF Fang, Feng
   Chang, Rui-min
   Yu, Lei
   Lei, Xiong
   Xiao, Shuai
   Yang, Hao
   Yang, Lian-Yue
TI MicroRNA-188-5p suppresses tumor cell proliferation and metastasis by
   directly targeting FGF5 in hepatocellular carcinoma
SO JOURNAL OF HEPATOLOGY
LA English
DT Article
DE Solitary large hepatocellular carcinoma; MicroRNA; Prognosis; Cohort;
   Fibroblast growth factor 5
ID PANCREATIC-CANCER; EXPRESSION; AUTOCRINE; THERAPY; GROWTH; GENES
AB Background & Aims: Hepatocellular carcinoma (HCC) is one of the most common malignancies worldwide. However, the detailed molecular mechanisms underlying HCC progression are still not completely clear. Given the crucial role of microRNAs (miRNAs) in cancer metastasis, we aimed to analyze the expression and function of a metastasis-associated miRNA named miR-188-5p in HCC.
   Methods: miRNA array analysis was performed to search for metastasis-associated miRNAs in HCC. miR-188-5p expressions in tumor tissues and adjacent non-tumorous liver tissues of HCC patients and cell lines were evaluated by real-time PCR. The protein expression levels were analyzed by Western blot and immunohistochemistry. Luciferase reporter assays was used to validate the target of miR-188-5p. The effect of miR-188-5p on HCC progression was studied in vitro and in vivo.
   Results: miR-188-5p was significantly decreased in HCC and its expression levels were highly correlated with multiple nodules, microvascular invasion, overall and disease-free survival of HCC. Ectopic expression of miR-188-5p suppressed HCC cell proliferation and metastasis in vitro and in vivo. Fibroblast growth factor 5 (FGF5) was identified as a major target of miR-188-5p. Enforced expression of miR-188-5p inhibited the expression of FGF5 significantly and the restoration of FGF5 expression reversed the inhibitory effects of miR-188-5p on HCC cell proliferation and metastasis.
   Conclusions: These findings collectively demonstrate a tumor suppressor role of miR-188-5p in HCC progression via targeting FGF5, suggesting that miR-188-5p could serve as a potential prognostic biomarker and therapeutic target for HCC. (C) 2015 European Association for the Study of the Liver. Published by Elsevier B.V. All rights reserved.
C1 [Fang, Feng; Chang, Rui-min; Yu, Lei; Lei, Xiong; Xiao, Shuai; Yang, Hao; Yang, Lian-Yue] Cent South Univ, Xiangya Hosp, Dept Surg, Liver Canc Lab, Changsha, Hunan, Peoples R China.
RP Yang, LY (corresponding author), Xiangya Hosp, Dept Surg, Liver Canc Lab, Xiangya Rd 87, Changsha 410008, Hunan, Peoples R China.
EM lianyueyang@hotmail.com
OI YU, LEI/0000-0002-8837-2022; chang, ruimin/0000-0002-6067-6905
FU National Keystone Basic Research Program of ChinaNational Basic Research
   Program of China [2009CB521801]; Clinical Subjects' Key Project of
   Ministry of Health [2007353, 2010439]; National Science & Technology
   Major Projects [2009ZX091032681, 2012ZX100020122011]; National Nature
   Science Foundation of ChinaNational Natural Science Foundation of China
   (NSFC) [81172018, 81201644]; Key Project of National Nature Science
   Foundation of ChinaNational Natural Science Foundation of China (NSFC)
   [81330057]
FX National Keystone Basic Research Program of China (No. 2009CB521801),
   Clinical Subjects' Key Project of Ministry of Health (No. 2007353,
   2010439), and National Science & Technology Major Projects
   (2009ZX091032681, 2012ZX100020122011) and National Nature Science
   Foundation of China (No. 81172018, 81201644), Key Project of National
   Nature Science Foundation of China (No. 81330057).
CR Allerstorfer S, 2008, ONCOGENE, V27, P4180, DOI 10.1038/onc.2008.61
   Altman DG, 2012, PLOS MED, V9, DOI 10.1371/journal.pmed.1001216
   Blenkiron C, 2007, GENOME BIOL, V8, DOI 10.1186/gb-2007-8-10-r214
   Cao RH, 2012, P NATL ACAD SCI USA, V109, P15894, DOI 10.1073/pnas.1208324109
   Chang RM, 2014, HEPATOLOGY, V60, P1251, DOI 10.1002/hep.27221
   Chen CK, 2014, HEPATOLOGY, V59, P974, DOI 10.1002/hep.26738
   Fan ST, 2011, ANN SURG, V253, P745, DOI 10.1097/SLA.0b013e3182111195
   Giordano S, 2013, HEPATOLOGY, V57, P840, DOI 10.1002/hep.26095
   Hou J, 2011, CANCER CELL, V19, P232, DOI 10.1016/j.ccr.2011.01.001
   Ibrahim AF, 2011, CANCER RES, V71, P5214, DOI 10.1158/0008-5472.CAN-10-4645
   Jemal A, 2011, CA-CANCER J CLIN, V61, P134, DOI [10.3322/caac.20115, 10.3322/caac.20107]
   Kornmann M, 1997, ONCOGENE, V15, P1417, DOI 10.1038/sj.onc.1201307
   Kozomara A, 2014, NUCLEIC ACIDS RES, V42, pD68, DOI 10.1093/nar/gkt1181
   Kuhn AR, 2010, AM J RESP CELL MOL, V42, P506, DOI 10.1165/rcmb.2009-0123OC
   Lee K, 2012, J NEUROSCI, V32, P5678, DOI 10.1523/JNEUROSCI.6471-11.2012
   LEE RC, 1993, CELL, V75, P843, DOI 10.1016/0092-8674(93)90529-Y
   Lewis BP, 2005, CELL, V120, P15, DOI 10.1016/j.cell.2004.12.035
   Li L, 2015, GUT, V64, P156, DOI 10.1136/gutjnl-2013-305715
   Liu LL, 2014, HEPATOLOGY, V59, P531, DOI 10.1002/hep.26677
   Mishra PK, 2009, CELL BIOCHEM BIOPHYS, V55, P153, DOI 10.1007/s12013-009-9063-6
   Parpart S, 2014, HEPATOLOGY, V60, P872, DOI 10.1002/hep.27200
   Qian YW, 2012, GASTROENTEROLOGY, V142, P1547, DOI 10.1053/j.gastro.2012.02.042
   Tian XD, 2012, HEPATO-GASTROENTEROL, V59, P1604, DOI 10.5754/hge10366
   Wang W, 2004, BRIT J CANCER, V90, P2349, DOI 10.1038/sj.bjc.6601749
   WIGHTMAN B, 1993, CELL, V75, P855, DOI 10.1016/0092-8674(93)90530-4
   Wirtz D, 2011, NAT REV CANCER, V11, P512, DOI 10.1038/nrc3080
   Yang H, 2013, HEPATOLOGY, V58, P205, DOI 10.1002/hep.26315
   Yang LY, 2004, WORLD J GASTROENTERO, V10, P3569, DOI 10.3748/wjg.v10.i24.3569
   Yang LY, 2009, ANN SURG, V249, P118, DOI 10.1097/SLA.0b013e3181904988
   Yang PY, 2012, CANCER CELL, V22, P291, DOI 10.1016/j.ccr.2012.07.023
   Yang X, 2014, HEPATOLOGY, V59, P1874, DOI 10.1002/hep.26941
   Yin C, 2013, HEPATOLOGY, V58, P1964, DOI 10.1002/hep.26573
NR 32
TC 137
Z9 148
U1 2
U2 26
PU ELSEVIER
PI AMSTERDAM
PA RADARWEG 29, 1043 NX AMSTERDAM, NETHERLANDS
SN 0168-8278
EI 1600-0641
J9 J HEPATOL
JI J. Hepatol.
PD OCT
PY 2015
VL 63
IS 4
BP 874
EP 885
DI 10.1016/j.jhep.2015.05.008
PG 12
WC Gastroenterology & Hepatology
WE Science Citation Index Expanded (SCI-EXPANDED)
SC Gastroenterology & Hepatology
GA CS0EG
UT WOS:000361729900016
PM 25998163
DA 2022-05-02
ER

PT J
AU Zhang, JB
   Zhang, B
   Guo, L
   Lin, ZH
   Li, XQ
   Guo, K
   Sun, HC
   Ye, QH
AF Zhang, Ju-Bo
   Zhang, Bo
   Guo, Lei
   Lin, Zhen-Hai
   Li, Xiao-Qiang
   Guo, Kun
   Sun, Hui-Chuan
   Ye, Qing-Hai
TI Peritumoral Cbl is a strong independent prognostic marker after curative
   resection of hepatocellular carcinoma
SO ONCOTARGET
LA English
DT Article
DE hepatocellular carcinoma; casitas B-lineage lymphoma; peritumoral
   microenvironment; epidermal growth factor receptor; prognosis
ID GROWTH-FACTOR RECEPTOR; LIVER-REGENERATION; EGF RECEPTOR;
   PARTIAL-HEPATECTOMY; EXPRESSION; CANCER; MICROENVIRONMENT; PROTEIN-1;
   PROSTATE
AB Growing evidences support the concept that peritumoral microenvironment gene expression is an important element for physicians to make an accurate prognosis. Nonetheless, the correlation between peritumoral ubiquitin ligases and the hepatocellular carcinoma (HCC) survival remains unclear till this present. The expression of intratumoral and peritumoral Casitas B-lineage Lymphoma (cb1) and epidermal growth factor receptor (EGFR) in hepatocellular carcinomas (HCCs) followed by curative resection was assessed by tissue microarray-based immune-histochemistry in two independent cohorts (n = 352). Their respective prognostic values and other clinicopathologic factors were then evaluated. The peritumoral cbl density, much higher than that in intratumoral tissue, was an independent prognostic factor for overall survival (P < 0.001) and time to recurrence (P < 0.001) of HCCs after curative resection. The hazard ratio were 1.587 and 1.689, respectively. However, there was no correlation between intratumoral Cbl and prognosis. The peritumoral Cbl was also associated with prognosis even in HCC subgroups with small tumor size, negative AFP, without microvascular invasion and negative HBeAg. After a thorough analysis pertaining to the key role of Cb1 on ubiquitination and degradation of activated receptor tyrosine kinases, we eventually discovered the negative correlation between peritumoral Cbl and EGFR (P = 0.015). Furthermore, the combination of peritumoral Cbl and EGFR serves as a much stronger indicator to make an accurate prognosis, especially during early recurrence (P < 0.001). These findings suggest that low expression of peritumoral Cbl and EGFR were positively associated with tumor size, microvascular invasion and patients survival after hepatectomy, highlighting the key role of peritumoral liver milieu in HCC progression.
C1 [Zhang, Ju-Bo; Zhang, Bo; Guo, Lei; Lin, Zhen-Hai; Li, Xiao-Qiang; Guo, Kun; Sun, Hui-Chuan; Ye, Qing-Hai] Fudan Univ, Liver Canc Inst, Shanghai 200032, Peoples R China.
   [Zhang, Ju-Bo; Zhang, Bo; Guo, Lei; Lin, Zhen-Hai; Li, Xiao-Qiang; Guo, Kun; Sun, Hui-Chuan; Ye, Qing-Hai] Fudan Univ, Zhongshan Hosp, Shanghai 200032, Peoples R China.
   [Zhang, Ju-Bo; Zhang, Bo; Guo, Lei; Lin, Zhen-Hai; Li, Xiao-Qiang; Guo, Kun; Sun, Hui-Chuan; Ye, Qing-Hai] Minist Educ, Key Lab Carcinogenesis & Canc Invas, Shanghai, Peoples R China.
RP Ye, QH (corresponding author), Fudan Univ, Liver Canc Inst, Shanghai 200032, Peoples R China.
EM sun.huichuan@zs-hospital.sh.cn; ye.qinghai@zs-hospital.sh.cn
RI Li, Xiaoqiang/P-4087-2019
OI Li, Xiaoqiang/0000-0002-9692-1458; Sun, Hui-Chuan/0000-0003-3761-7058
FU National Key Project for Infectious Disease of China
   [2012ZX10002012-003]; State Key Basic Research Program of ChinaNational
   Basic Research Program of China [2013CB910500]; National Natural Science
   Foundation of ChinaNational Natural Science Foundation of China (NSFC)
   [30872505, 81001057, 81372654]
FX This study was jointly supported by the grants of the National Key
   Project for Infectious Disease of China (2012ZX10002012-003), the State
   Key Basic Research Program of China (2013CB910500), the National Natural
   Science Foundation of China (30872505, 81001057 and 81372654). The
   founders had no role in study design, data collection and analysis,
   decision to publish, or preparation of the manuscript.
CR Bissell MJ, 2011, NAT MED, V17, P320, DOI 10.1038/nm.2328
   Budhu A, 2006, CANCER CELL, V10, P99, DOI 10.1016/j.ccr.2006.06.016
   de l'Hortet AC, 2012, INT J HEPATOL, V2012, DOI 10.1155/2012/476910
   De Luca A, 2008, J CELL PHYSIOL, V214, P559, DOI 10.1002/jcp.21260
   Di Lorenzo G, 2002, CLIN CANCER RES, V8, P3438
   Ferlay J, 2013, GLOBOCAN 2012 V10 CA
   Gajewski TF, 2013, NAT IMMUNOL, V14, P1014, DOI 10.1038/ni.2703
   Grovdal LM, 2004, EXP CELL RES, V300, P388, DOI 10.1016/j.yexcr.2004.07.003
   Gschwind A, 2004, NAT REV CANCER, V4, P361, DOI 10.1038/nrc1360
   Hernandez-Gea V, 2013, GASTROENTEROLOGY, V144, P512, DOI 10.1053/j.gastro.2013.01.002
   Hoshida Y, 2008, NEW ENGL J MED, V359, P1995, DOI 10.1056/NEJMoa0804525
   Jain RK, 2013, J CLIN ONCOL, V31, P2205, DOI 10.1200/JCO.2012.46.3653
   Maher J J, 1993, Semin Cell Biol, V4, P189, DOI 10.1006/scel.1993.1023
   Manser RL, 2005, RESP MED, V99, P501, DOI 10.1016/j.rmed.2004.08.017
   Masuda H, 2012, BREAST CANCER RES TR, V136, P331, DOI 10.1007/s10549-012-2289-9
   Matsumoto K, 2013, INT J MOL SCI, V14, P20877, DOI 10.3390/ijms141020877
   Michalopoulos GK, 2005, GASTROENTEROLOGY, V128, P503, DOI 10.1053/j.gastro.2004.12.039
   Mosesson Y, 2008, NAT REV CANCER, V8, P835, DOI 10.1038/nrc2521
   Muhlbauer M, 2003, GASTROENTEROLOGY, V125, P1085, DOI 10.1016/S0016-5085(03)01213-7
   Natarajan A, 2007, P NATL ACAD SCI USA, V104, P17081, DOI 10.1073/pnas.0704126104
   Okur MN, 2014, MOL CELL BIOL, V34, P271, DOI 10.1128/MCB.00850-13
   Penengo L, 2003, ONCOGENE, V22, P3669, DOI 10.1038/sj.onc.1206585
   Poon RTP, 2000, ANN SURG, V232, P10, DOI 10.1097/00000658-200007000-00003
   Ramm GA, 2009, HEPATOLOGY, V49, P533, DOI 10.1002/hep.22637
   SAKR WA, 1993, J UROLOGY, V150, P379, DOI 10.1016/S0022-5347(17)35487-3
   Schiffer E, 2005, HEPATOLOGY, V41, P307, DOI 10.1002/hep.20538
   Schmidt MHH, 2005, NAT REV MOL CELL BIO, V6, P907, DOI 10.1038/nrm1762
   Shimizu H, 2001, J HEPATOL, V34, P683, DOI 10.1016/S0168-8278(00)00055-6
   Singh NK, 2011, J BIOL CHEM, V286, P22478, DOI 10.1074/jbc.M111.225060
   Soubeyran P, 2002, NATURE, V416, P183, DOI 10.1038/416183a
   Tang L, 2009, SAUDI MED J, V30, P1001
   Thien CBF, 1997, ONCOGENE, V14, P2239, DOI 10.1038/sj.onc.1201193
   Utsunomiya T, 2010, J GASTROENTEROL, V45, P146, DOI 10.1007/s00535-009-0164-1
   Xu HX, 2011, INT J CANCER, V128, P1559, DOI 10.1002/ijc.25492
   Zhu XD, 2008, J CLIN ONCOL, V26, P2707, DOI 10.1200/JCO.2007.15.6521
NR 35
TC 8
Z9 9
U1 2
U2 3
PU IMPACT JOURNALS LLC
PI ORCHARD PARK
PA 6666 E QUAKER ST, STE 1, ORCHARD PARK, NY 14127 USA
EI 1949-2553
J9 ONCOTARGET
JI Oncotarget
PD NOV 24
PY 2015
VL 6
IS 37
BP 40223
EP 40234
DI 10.18632/oncotarget.5540
PG 12
WC Oncology; Cell Biology
WE Science Citation Index Expanded (SCI-EXPANDED)
SC Oncology; Cell Biology
GA CY0RW
UT WOS:000366114400064
PM 26474280
OA Green Published, Green Submitted, gold
DA 2022-05-02
ER

PT J
AU Bang, H
   Ha, SY
   Hwang, SH
   Park, CK
AF Bang, Heejin
   Ha, Sang Yun
   Hwang, Soo Hyun
   Park, Cheol-Keun
TI Expression of PEG10 Is Associated with Poor Survival and Tumor
   Recurrence in Hepatocellular Carcinoma
SO CANCER RESEARCH AND TREATMENT
LA English
DT Article
DE PEG 10; Hepatocellular carcinoma; Recurrence
ID IMPRINTED GENE; RISK-FACTORS; INTRAHEPATIC RECURRENCE; PROBABLE TARGET;
   CANCER-CELLS; CARCINOGENESIS; PROGNOSIS; RETROTRANSPOSON;
   IDENTIFICATION; HEPATECTOMY
AB Purpose
   Paternally expressed gene 10 (PEG10), first identified as an imprinted gene, is paternally expressed and maternally silenced. In hepatocellular carcinoma (HCC), PEG10 has been identified as a potential target gene located within the amplified 7q21 locus. The purpose of this study was to investigate the expression of PEG10 protein in HCC and evaluate its prognostic significance.
   Materials and Methods
   PEG10 protein expression was examined by immunohistochem stry in tumor tissues from 218 HCC patients undergoing curative resection. Furthermore, the relationships between PEG10 expression and clinicopathologic features or postoperative survival of HCC patients were evaluated. The median follow-up period was 119.8 months for survivors.
   Results
   PEG10 expression was observed in 148 of the 218 HCCs (67.9%) and was significantly correlated with younger age, female, higher Edmondson grade, microvascular invasion, intrahepatic metastasis, higher American Joint Committee on Cancer T-stage, and higher a-fetoprotein level. PEG10 expression was an independent predictor of early recurrence (p=0.013), and it showed an unfavorable influence on recurrence free survival (p < 0.001). A subgroup analysis showed that among patients with a-fetoprotein < 20 ng/mL (80 patients), the PEG10-positive group also showed an unfavorable influence on recurrencefree survival (p=0.002). Moreover, a multivariate survival analysis identified PEG10 as an independent predictor of shorter recurrence-free survival (p=0.005). PEG10 expression showed an unfavorable influence on overall survival (p=0.007) but was not an independent predictor of shorter overall survival (p=0.128).
   Conclusion
   PEG10 protein could be a potential biomarker predicting early recurrence and recurrencefree survival in HCC patients after curative resection, even in those with normal serum a-fetoprotein levels.
C1 [Bang, Heejin; Ha, Sang Yun; Hwang, Soo Hyun; Park, Cheol-Keun] Sungkyunkwan Univ, Sch Med, Samsung Med Ctr, Dept Pathol, Seoul 06351, South Korea.
RP Park, CK (corresponding author), Sungkyunkwan Univ, Sch Med, Samsung Med Ctr, Dept Pathol, 81 Irwon Ro, Seoul 06351, South Korea.
EM ckpark@skku.edu
CR Ahn S, 2013, GUT LIVER, V7, P206, DOI 10.5009/gnl.2013.7.2.206
   Cucchetti A, 2009, ANN SURG ONCOL, V16, P413, DOI 10.1245/s10434-008-0232-4
   Dobashi Y, 2014, HISTOL HISTOPATHOL, V29, P191, DOI 10.14670/HH-29.191
   Dong H, 2011, BMC MED GENOMICS, V4, DOI 10.1186/1755-8794-4-60
   EDMONDSON HA, 1954, CANCER-AM CANCER SOC, V7, P462, DOI 10.1002/1097-0142(195405)7:3<462::AID-CNCR2820070308>3.0.CO;2-E
   Imamura H, 2003, J HEPATOL, V38, P200, DOI 10.1016/S0168-8278(02)00360-4
   Ip WK, 2007, CANCER LETT, V250, P284, DOI 10.1016/j.canlet.2006.10.012
   Jie X, 2007, ONCOGENE, V26, P5741, DOI 10.1038/sj.onc.1210362
   Johnson P J, 2001, Clin Liver Dis, V5, P145, DOI 10.1016/S1089-3261(05)70158-6
   Kumada T, 1997, HEPATOLOGY, V25, P87, DOI 10.1002/hep.510250116
   Li CM, 2006, CANCER RES, V66, P665, DOI 10.1158/0008-5472.CAN-05-1553
   Liu DC, 2011, PATHOL ONCOL RES, V17, P859, DOI 10.1007/s12253-011-9394-7
   Llovet JM, 1999, SEMIN LIVER DIS, V19, P329, DOI 10.1055/s-2007-1007122
   Lux A, 2005, J BIOL CHEM, V280, P8482, DOI 10.1074/jbc.M409197200
   Okabe H, 2003, CANCER RES, V63, P3043
   Ono R, 2006, NAT GENET, V38, P101, DOI 10.1038/ng1699
   Ono R, 2001, GENOMICS, V73, P232, DOI 10.1006/geno.2001.6494
   Poon RTP, 2000, CANCER, V89, P500, DOI 10.1002/1097-0142(20000801)89:3<500::AID-CNCR4>3.3.CO;2-F
   Regimbeau JM, 2004, J SURG ONCOL, V85, P36, DOI 10.1002/jso.10284
   Simonetti RG, 1997, ANN ONCOL, V8, P117, DOI 10.1023/A:1008285123736
   TAKETA K, 1990, HEPATOLOGY, V12, P1420, DOI 10.1002/hep.1840120625
   Trotti, 2010, AJCC CANC STAGING MA, P191
   Tsou AP, 2003, J BIOMED SCI, V10, P625, DOI 10.1159/000073528
   Tsuji K, 2010, CANCER GENET CYTOGEN, V198, P118, DOI 10.1016/j.cancergencyto.2010.01.004
   Wang CC, 2008, FEBS LETT, V582, P2793, DOI 10.1016/j.febslet.2008.07.009
NR 25
TC 25
Z9 25
U1 0
U2 6
PU KOREAN CANCER ASSOCIATION
PI SEOUL
PA RM 1824, GWANGHWAMUN OFFICIA, 92 SAEMUNAN-RO, JONGNO-GU, SEOUL, 110-999,
   SOUTH KOREA
SN 1598-2998
EI 2005-9256
J9 CANCER RES TREAT
JI Cancer Res. Treat.
PD OCT
PY 2015
VL 47
IS 4
BP 844
EP 852
DI 10.4143/crt.2014.124
PG 9
WC Oncology
WE Science Citation Index Expanded (SCI-EXPANDED)
SC Oncology
GA CT6BN
UT WOS:000362895800035
PM 25687862
OA Green Published, hybrid, Green Submitted
DA 2022-05-02
ER

PT J
AU Tian, MX
   Li, YR
   Liu, WR
   Jin, L
   Jiang, XF
   Wang, XY
   Ding, ZB
   Peng, YF
   Zhou, J
   Fan, J
   Cao, Y
   Wang, W
   Shi, YH
AF Tian, Mengxin
   Li, Yiran
   Liu, Weiren
   Jin, Lei
   Jiang, Xifei
   Wang, Xinyan
   Ding, Zhenbin
   Peng, Yuanfei
   Zhou, Jian
   Fan, Jia
   Cao, Yi
   Wang, Wei
   Shi, Yinghong
TI The nanomechanical signature of liver cancer tissues and its molecular
   origin
SO NANOSCALE
LA English
DT Article
ID POOR-PROGNOSIS; HEPATOCELLULAR-CARCINOMA; STIFFNESS TOMOGRAPHY;
   EXTRACELLULAR-MATRIX; MECHANICAL FORCES; HIGH EXPRESSION; RHO-GTPASES;
   CELLS; METASTASIS; CYTOSKELETON
AB Patients with cirrhosis are at higher risk of developing hepatocellular carcinoma (HCC), the second most frequent cause of cancer-related deaths. Although HCC diagnosis based on conventional morphological characteristics serves as the "gold standard" in the clinic, there is a high demand for more convenient and effective diagnostic methods that employ new biophysical perspectives. Here, we show that the nano-mechanical signature of liver tissue is directly correlated with the development of HCC. Using indentation-type atomic force microscopy (IT-AFM), we demonstrate that the lowest elasticity peak (LEP) in the Young's modulus distribution of surgically removed liver cancer tissues can serve as a mechanical fingerprint to evaluate the malignancy of liver cancer. Cirrhotic tissues shared the same LEP as normal tissues. However, a noticeable downward shift in the LEP was detected when the cirrhotic tissues progressed to a malignant state, making the tumor tissues more prone to microvascular invasion. Cell-level mechanistic studies revealed that the expression level of a Rho-family effector (mDia1) was consistent with the mechanical trend exhibited by the tissue. Our findings indicate that the mechanical profiles of liver cancer tissues directly varied with tumor progression, providing an additional platform for the future diagnosis of HCC.
C1 [Tian, Mengxin; Liu, Weiren; Jin, Lei; Jiang, Xifei; Ding, Zhenbin; Peng, Yuanfei; Zhou, Jian; Fan, Jia; Shi, Yinghong] Fudan Univ, Key Lab Carcinogenesis & Canc Invas, Zhongshan Hosp, Dept Liver Surg,Liver Canc Inst,Minist Educ, Shanghai 200433, Peoples R China.
   [Li, Yiran; Cao, Yi; Wang, Wei] Natl Lab Solid State Microstrut, Collaborat Innovat Ctr Adv Microstruct, Nanjing 210093, Jiangsu, Peoples R China.
   [Li, Yiran; Cao, Yi; Wang, Wei] Dept Phys, Nanjing 210093, Peoples R China.
   [Wang, Xinyan] Chinese Acad Sci, Shanghai Inst Biol Sci, Inst Biochem & Cell Biol SIBCB, Natl Ctr Prot Sci Shanghai, Shanghai, Peoples R China.
   [Zhou, Jian; Fan, Jia] Fudan Univ, Inst Biomed Sci, Shanghai 200433, Peoples R China.
RP Cao, Y (corresponding author), Natl Lab Solid State Microstrut, Collaborat Innovat Ctr Adv Microstruct, Nanjing 210093, Jiangsu, Peoples R China.
EM caoyi@nju.edu.cn; shi.yinghong@zs-hospital.sh.cn
RI Yi, Cao/A-4200-2011; Li, Yiran/Q-4185-2018; Shi, Ying-Hong/B-7063-2017
OI Yi, Cao/0000-0003-1493-7868; Li, Yiran/0000-0001-7922-7766; Zhou,
   Jian/0000-0002-7650-7540
FU National Natural Science Foundation of ChinaNational Natural Science
   Foundation of China (NSFC) [81272389, 81472674, 11334004, 31170813];
   National Basic Research Program of ChinaNational Basic Research Program
   of China [2013CB834100]
FX This work was supported by grants from the National Natural Science
   Foundation of China (no. 81272389, 81472674, 11334004, and 31170813) and
   the National Basic Research Program of China (no. 2013CB834100). The
   authors would like to thank Professor Ming Lei and Yongde Shi for their
   guidance and help regarding the IT-AFM measurements on liver tissue. We
   thank Roderick Y. H. Lim for his advice on tissue sample preparation.
CR Baker AM, 2013, ONCOGENE, V32, P1863, DOI 10.1038/onc.2012.202
   Baker EL, 2011, PLOS ONE, V6, DOI 10.1371/journal.pone.0020355
   Burridge K, 2004, CELL, V116, P167, DOI 10.1016/S0092-8674(04)00003-0
   Butcher DT, 2009, NAT REV CANCER, V9, P108, DOI 10.1038/nrc2544
   Cai Y, 2012, J DIGEST DIS, V13, P327, DOI 10.1111/j.1751-2980.2012.00592.x
   Choquet D, 1997, CELL, V88, P39, DOI 10.1016/S0092-8674(00)81856-5
   COLOMBO P, 1991, J HEPATOL, V12, P64, DOI 10.1016/0168-8278(91)90911-T
   Cross SE, 2007, NAT NANOTECHNOL, V2, P780, DOI 10.1038/nnano.2007.388
   Cross SE, 2008, NANOTECHNOLOGY, V19, DOI 10.1088/0957-4484/19/38/384003
   Dhillon AS, 2007, ONCOGENE, V26, P3279, DOI 10.1038/sj.onc.1210421
   Ding ZB, 2008, CANCER RES, V68, P9167, DOI 10.1158/0008-5472.CAN-08-1573
   Dong Z, 2014, BRIT J CANCER, V110, P1801, DOI 10.1038/bjc.2014.70
   Fenner J, 2014, SCI REP-UK, V4, DOI 10.1038/srep05512
   Fuhrmann A, 2011, PHYS BIOL, V8, DOI 10.1088/1478-3975/8/1/015007
   Gao Q, 2007, J CLIN ONCOL, V25, P2586, DOI 10.1200/JCO.2006.09.4565
   Gao Q, 2009, CLIN CANCER RES, V15, P971, DOI 10.1158/1078-0432.CCR-08-1608
   Gardel ML, 2004, SCIENCE, V304, P1301, DOI 10.1126/science.1095087
   Geron E, 2013, P NATL ACAD SCI USA, V110, P10652, DOI 10.1073/pnas.1303796110
   Goetz JG, 2011, CELL, V146, P148, DOI 10.1016/j.cell.2011.05.040
   Guck J, 2005, BIOPHYS J, V88, P3689, DOI 10.1529/biophysj.104.045476
   Guilluy C, 2014, NAT CELL BIOL, V16, P376, DOI 10.1038/ncb2927
   Hall A, 1998, SCIENCE, V279, P509, DOI 10.1126/science.279.5350.509
   Higashida C, 2013, NAT CELL BIOL, V15, P395, DOI 10.1038/ncb2693
   Hochmuth RM, 2000, J BIOMECH, V33, P15, DOI 10.1016/S0021-9290(99)00175-X
   Ingber DE, 2003, ANN MED, V35, P564, DOI 10.1080/07853890310016333
   INGBER DE, 1994, INT REV CYTOL, V150, P173
   Ishizaki T, 2001, NAT CELL BIOL, V3, P8
   Itoh K, 1999, NAT MED, V5, P221, DOI 10.1038/5587
   JANMEY PA, 1991, J CELL BIOL, V113, P155, DOI 10.1083/jcb.113.1.155
   Jegou A, 2013, NAT COMMUN, V4, DOI 10.1038/ncomms2888
   Kalluri R, 2006, NAT REV CANCER, V6, P392, DOI 10.1038/nrc1877
   Ketene AN, 2012, INTEGR BIOL-UK, V4, P540, DOI 10.1039/c2ib00168c
   Kim BK, 2014, HEPATOLOGY, V60, P1911, DOI 10.1002/hep.27389
   Lekka M, 1999, EUR BIOPHYS J BIOPHY, V28, P312, DOI 10.1007/s002490050213
   Lekka M, 2012, ARCH BIOCHEM BIOPHYS, V518, P151, DOI 10.1016/j.abb.2011.12.013
   Lelievre SA, 1998, P NATL ACAD SCI USA, V95, P14711, DOI 10.1073/pnas.95.25.14711
   Levental KR, 2009, CELL, V139, P891, DOI 10.1016/j.cell.2009.10.027
   Liao R, 2013, J EXP CLIN CANC RES, V32, DOI 10.1186/1756-9966-32-3
   Lim CT, 2006, J BIOMECH, V39, P195, DOI 10.1016/j.jbiomech.2004.12.008
   Liu WR, 2015, ONCOTARGET, V6, P846, DOI 10.18632/oncotarget.2749
   Liu WR, 2014, J EXP CLIN CANC RES, V33, DOI 10.1186/1756-9966-33-32
   McGrail DJ, 2014, J CELL SCI, V127, P2621, DOI 10.1242/jcs.144378
   Mouw JK, 2014, NAT MED, V20, P360, DOI 10.1038/nm.3497
   Peng YF, 2013, AUTOPHAGY, V9, P2056, DOI 10.4161/auto.26398
   Plodinec M, 2012, NAT NANOTECHNOL, V7, P757, DOI [10.1038/NNANO.2012.167, 10.1038/nnano.2012.167]
   Radotic K, 2012, BIOPHYS J, V103, P386, DOI 10.1016/j.bpj.2012.06.046
   Roduit C, 2009, BIOPHYS J, V97, P674, DOI 10.1016/j.bpj.2009.05.010
   Rotsch C, 1999, P NATL ACAD SCI USA, V96, P921, DOI 10.1073/pnas.96.3.921
   Sahai E, 2002, NAT REV CANCER, V2, P133, DOI 10.1038/nrc725
   Schuppan D, 2008, LANCET, V371, P838, DOI 10.1016/S0140-6736(08)60383-9
   Seewaldt V, 2014, NAT MED, V20, P332, DOI 10.1038/nm.3523
   Shi YH, 2008, HEPATOLOGY, V48, P497, DOI 10.1002/hep.22393
   Stolz M, 2009, NAT NANOTECHNOL, V4, P186, DOI [10.1038/nnano.2008.410, 10.1038/NNANO.2008.410]
   Suresh S, 2007, ACTA BIOMATER, V3, P413, DOI 10.1016/j.actbio.2007.04.002
   Swaminathan V, 2011, CANCER RES, V71, P5075, DOI 10.1158/0008-5472.CAN-11-0247
   Tang ZY, 2004, J CANCER RES CLIN, V130, P187, DOI 10.1007/s00432-003-0511-1
   Uehata M, 1997, NATURE, V389, P990, DOI 10.1038/40187
   Voorneveld PW, 2014, GASTROENTEROLOGY, V147, P196, DOI 10.1053/j.gastro.2014.03.052
   Wirtz D, 2011, NAT REV CANCER, V11, P512, DOI 10.1038/nrc3080
   Xia LM, 2012, J HEPATOL, V57, P600, DOI 10.1016/j.jhep.2012.04.020
   Zhang JG, 2014, PLOS ONE, V9, DOI 10.1371/journal.pone.0107661
   Zhou ZL, 2013, NANOMED-NANOTECHNOL, V9, P864, DOI 10.1016/j.nano.2013.04.001
NR 62
TC 47
Z9 50
U1 3
U2 69
PU ROYAL SOC CHEMISTRY
PI CAMBRIDGE
PA THOMAS GRAHAM HOUSE, SCIENCE PARK, MILTON RD, CAMBRIDGE CB4 0WF, CAMBS,
   ENGLAND
SN 2040-3364
EI 2040-3372
J9 NANOSCALE
JI Nanoscale
PY 2015
VL 7
IS 30
BP 12998
EP 13010
DI 10.1039/c5nr02192h
PG 13
WC Chemistry, Multidisciplinary; Nanoscience & Nanotechnology; Materials
   Science, Multidisciplinary; Physics, Applied
WE Science Citation Index Expanded (SCI-EXPANDED)
SC Chemistry; Science & Technology - Other Topics; Materials Science;
   Physics
GA CN7LE
UT WOS:000358615200026
PM 26168746
DA 2022-05-02
ER

PT J
AU Marubashi, S
   Gotoh, K
   Akita, H
   Takahashi, H
   Ito, Y
   Yano, M
   Ishikawa, O
   Sakon, M
AF Marubashi, S.
   Gotoh, K.
   Akita, H.
   Takahashi, H.
   Ito, Y.
   Yano, M.
   Ishikawa, O.
   Sakon, M.
TI Anatomical versus non-anatomical resection for hepatocellular carcinoma
SO BRITISH JOURNAL OF SURGERY
LA English
DT Article
ID PROPENSITY SCORE METHODS; CLASSIFYING MICROVASCULAR INVASION; PRESERVED
   LIVER-FUNCTION; LONG-TERM SURVIVAL; HEPATIC RESECTION; INTRAHEPATIC
   RECURRENCE; TUMOR HEMODYNAMICS; MULTIVARIATE-ANALYSIS; RISK-FACTORS;
   HEPATECTOMY
AB BackgroundThe optimal surgical resection method in patients with HCC to minimize the risk of local recurrence has not yet been determined. The aim of this study was to compare the prognosis following anatomical versus non-anatomical hepatic resection for hepatocellular carcinoma (HCC).
   MethodsConsecutive patients with HCC without macroscopic vascular invasion, treated by curative resection between 1981 and 2012 at Osaka Medical Centre, were included in this retrospective study. The outcomes of patients selected by propensity score matching were compared.
   ResultsSome 1102 patients were included, 577 in the anatomical and 525 in the non-anatomical resection group. By propensity score matching, 329 patients were selected into each group. Demographic, preoperative and tumour variables were similar between the propensity score-matched groups, including tumour size, tumour multiplicity, -fetoprotein level and 15-min indocyanine green retention rate at 15min. The incidence of microvascular invasion was higher in the matched anatomical resection group (P=0048). Stratified analysis of recurrence-free and overall survival rates revealed no statistically significant differences between the two propensity score-matched groups (P=0704 and P=0381 respectively). There was also no significant difference in the early recurrence rate within 2years after resection between these groups (P=0726). Subset analysis of the early recurrence-free survival rate in patients with and without microvascular invasion revealed no significant differences between the groups (P=0312 and P=0479 respectively).
   ConclusionThe resection method had no impact on the risk of HCC recurrence or survival.
   Makes no difference
C1 [Marubashi, S.; Gotoh, K.; Akita, H.; Takahashi, H.; Yano, M.; Ishikawa, O.; Sakon, M.] Osaka Med Ctr Canc & Cardiovasc Dis, Dept Surg, Osaka 5378511, Japan.
   [Ito, Y.] Osaka Med Ctr Canc & Cardiovasc Dis, Ctr Canc Control & Stat, Osaka 5378511, Japan.
RP Marubashi, S (corresponding author), Osaka Med Ctr Canc & Cardiovasc Dis, Dept Surg, Higashinari Ku, 1-3-3 Nakamichi, Osaka 5378511, Japan.
EM s-marubashi@umin.ac.jp
RI Ito, Yuri/AAA-2742-2021; Takahashi, Hidenori/I-1231-2019
OI Takahashi, Hidenori/0000-0003-4801-3540
CR [Anonymous], 1989, Jpn J Surg, V19, P98
   Austin PC, 2014, STAT MED, V33, P1242, DOI 10.1002/sim.5984
   Austin PC, 2011, MULTIVAR BEHAV RES, V46, P399, DOI 10.1080/00273171.2011.568786
   BELGHITI J, 1991, ANN SURG, V214, P114, DOI 10.1097/00000658-199108000-00004
   Bosch FX, 2004, GASTROENTEROLOGY, V127, pS5, DOI 10.1053/j.gastro.2004.09.011
   CHEN MF, 1994, ARCH SURG-CHICAGO, V129, P738
   Connors AF, 1996, JAMA-J AM MED ASSOC, V276, P889, DOI 10.1001/jama.276.11.889
   D'Agostino RB, 1998, STAT MED, V17, P2265, DOI 10.1002/(SICI)1097-0258(19981015)17:19<2265::AID-SIM918>3.0.CO;2-B
   Duffy JP, 2008, CANCER J, V14, P100, DOI 10.1097/PPO.0b013e31816a5c1f
   Eguchi S, 2008, SURGERY, V143, P469, DOI 10.1016/j.surg.2007.12.003
   Ercolani G, 2003, ANN SURG, V237, P536, DOI 10.1097/00000658-200304000-00016
   Gum PA, 2001, JAMA-J AM MED ASSOC, V286, P1187, DOI 10.1001/jama.286.10.1187
   Hasegawa K, 2005, ANN SURG, V242, P252, DOI 10.1097/01.sla.0000171307.37401.db
   Ikai I, 2007, HEPATOL RES, V37, P676, DOI 10.1111/j.1872-034X.2007.00119.x
   Imamura H, 2003, J HEPATOL, V38, P200, DOI 10.1016/S0168-8278(02)00360-4
   Imamurai H, 1999, BRIT J SURG, V86, P1032, DOI 10.1046/j.1365-2168.1999.01185.x
   Kaibori M, 2006, SURGERY, V139, P385, DOI 10.1016/j.surg.2005.08.035
   Kang CM, 2010, J SURG RES, V160, P81, DOI 10.1016/j.jss.2009.01.021
   Klein JP, 1997, SURVIVAL ANAL TECHNI
   Liver Cancer Study Group of Japan, 2003, GEN RUL CLIN PATH ST
   MAKUUCHI M, 1985, SURG GYNECOL OBSTET, V161, P346
   NAGASUE N, 1993, GASTROENTEROLOGY, V105, P488, DOI 10.1016/0016-5085(93)90724-Q
   Ochiai T, 2013, ANTICANCER RES, V33, P1689
   Payen D, 2006, CRIT CARE, V10, DOI 10.1186/cc4925
   Poon RTP, 2002, ANN SURG, V235, P373, DOI 10.1097/00000658-200203000-00009
   Roayaie S, 2009, GASTROENTEROLOGY, V137, P850, DOI 10.1053/j.gastro.2009.06.003
   Sakon M, 2002, ARCH SURG-CHICAGO, V137, P94, DOI 10.1001/archsurg.137.1.94
   Sakon M, 2000, J SURG ONCOL, V73, P179, DOI 10.1002/(SICI)1096-9098(200003)73:3<179::AID-JSO13>3.0.CO;2-M
   Sakon M, 2013, HEPATOL RES, V43, P155, DOI 10.1111/hepr.12001
   Sasaki K, 2013, AM SURGEON, V79, P1163
   SHIRABE K, 1991, HEPATOLOGY, V14, P802, DOI 10.1002/hep.1840140510
   Sumie S, 2014, ANN SURG ONCOL, V21, P1002, DOI 10.1245/s10434-013-3376-9
   Tanaka K, 2008, SURGERY, V143, P607, DOI 10.1016/j.surg.2008.01.006
   The Japan Society of Hepatology 2009 update, 2010, HEPATOL RES S1, V40, P2
   Tiong L, 2011, BRIT J SURG, V98, P1210, DOI 10.1002/bjs.7669
   Tomimaru Y, 2012, DIGEST DIS SCI, V57, P1942, DOI 10.1007/s10620-012-2114-7
   Ueno S, 2008, J HEPATO-BILIARY-PAN, V15, P493, DOI 10.1007/s00534-007-1312-8
   Utsunomiya T, 2014, ANN SURG, V259, P336, DOI 10.1097/SLA.0b013e31829291e9
   Wakai T, 2007, ANN SURG ONCOL, V14, P1356, DOI 10.1245/s10434-006-9318-z
   Wu CC, 2005, BRIT J SURG, V92, P348, DOI 10.1002/bjs.4838
   Yamamoto M, 2001, SURGERY, V130, P443, DOI 10.1067/msy.2001.116406
   Yeh CN, 2002, J SURG ONCOL, V81, P195, DOI 10.1002/jso.10178
   Zhou YM, 2011, LANGENBECK ARCH SURG, V396, P1109, DOI 10.1007/s00423-011-0784-9
NR 43
TC 82
Z9 89
U1 1
U2 7
PU WILEY-BLACKWELL
PI HOBOKEN
PA 111 RIVER ST, HOBOKEN 07030-5774, NJ USA
SN 0007-1323
EI 1365-2168
J9 BRIT J SURG
JI Br. J. Surg.
PD JUN
PY 2015
VL 102
IS 7
BP 776
EP 784
DI 10.1002/bjs.9815
PG 9
WC Surgery
WE Science Citation Index Expanded (SCI-EXPANDED)
SC Surgery
GA CH6ZA
UT WOS:000354184000008
PM 25847111
DA 2022-05-02
ER

PT J
AU Vigano, L
   Conci, S
   Cescon, M
   Fava, C
   Capelli, P
   D'Errico, A
   Torzilli, G
   Di Tommaso, L
   Giuliante, F
   Vecchio, FM
   Salizzoni, M
   David, E
   Pinna, AD
   Guglielmi, A
   Capussotti, L
AF Vigano, Luca
   Conci, Simone
   Cescon, Matteo
   Fava, Cristina
   Capelli, Paola
   D'Errico, Antonietta
   Torzilli, Guido
   Di Tommaso, Luca
   Giuliante, Felice
   Vecchio, Fabio Maria
   Salizzoni, Mauro
   David, Ezio
   Pinna, Antonio Daniele
   Guglielmi, Alfredo
   Capussotti, Lorenzo
TI Liver resection for hepatocellular carcinoma in patients with metabolic
   syndrome: A multicenter matched analysis with HCV-related HCC
SO JOURNAL OF HEPATOLOGY
LA English
DT Article
DE Hepatocellular carcinoma; Liver surgery; Metabolic syndrome; Obesity;
   Liver failure; HCV-related HCC; Non-alcoholic steatohepatitis;
   Non-alcoholic fatty liver disease; Steatosis; Cirrhosis; Survival
ID PERIOPERATIVE OUTCOMES; HEPATIC RESECTION; NATURAL-HISTORY;
   OBESE-PATIENTS; RISK-FACTOR; DISEASE; STEATOHEPATITIS; STEATOSIS;
   INCREASES; COMPLICATIONS
AB Background & Aims: The incidence of metabolic syndrome-related hepatocellular carcinoma (MS-HCC) is increasing worldwide. High resection risks are anticipated because of underlying steatohepatitis, but long-term results are unknown. To clarify the outcomes following liver resection in patients with MS-HCC and to compare the outcomes of MS-HCC to HCV-related HCC (HCV-HCC).
   Methods: All the consecutive patients undergoing liver resection for HCC in six high-volume HPB units between 2000 and 2012 were retrospectively considered. The patients with MS-HCC were identified and matched one-to-one with HCV-HCC patients without metabolic syndrome. Matching was based on age, cirrhosis, Child-Pugh class, portal hypertension, HCC number and diameter and liver resection extension.
   Results: Among 1563 patients undergoing liver resection for HCC in the study period, 96 (6.1%) had MS-HCC. They were matched with 96 HCV-HCC patients. All patients were Child-Pugh class A, 22.9% had cirrhosis. Forty-one patients per group (42.7%) required major hepatectomy. The MS-HCC group had a higher prevalence of steatohepatitis (25.0% vs. 9.4%, p = 0.004). Operative mortality was 2.1% (1 MS-HCC, 3 HCV-HCC, p = 0.621). Morbidity and liver failure rates were similar between the two groups. In the multivariate analysis, cirrhosis, major hepatectomy, and MELD >8, but not steatohepatitis, impacted severe morbidity and liver failure rates. The MS-HCC group had better 5-year overall survival (65.6% vs. 61.4%, p = 0.031) and recurrence-free survival (37.0% vs. 27.5%, p = 0.077). Independent negative prognostic factors were HCV-HCC, multiple HCC, microvascular invasion, and satellite nodules.
   Conclusions: Liver resection is safe for MS-HCC, as for HCV-HCC. Cirrhosis, but not steatohepatitis, affects short-term outcomes. MS-HCC is associated with excellent long-term outcomes, better than HCV-HCC. (C) 2015 European Association for the Study of the Liver. Published by Elsevier B.V. All rights reserved.
C1 [Vigano, Luca; Torzilli, Guido] Humanitas Clin & Res Ctr, Dept Hepatobiliary & Gen Surg, I-20089 Rozzano, MI, Italy.
   [Vigano, Luca; Capussotti, Lorenzo] Osped Mauriziano Umberto 1, Dept HPB & Digest Surg, Turin, Italy.
   [Conci, Simone; Guglielmi, Alfredo] GB Rossi Univ Hosp, Dept Surg, Unit HPB Surg, Verona, Italy.
   [Cescon, Matteo; Pinna, Antonio Daniele] Univ Bologna, S Orsola Hosp, Liver & Multiorgan Transplant Unit, Bologna, Italy.
   [Fava, Cristina] Osped Mauriziano Umberto 1, Dept Pathol, Turin, Italy.
   [Capelli, Paola] Univ Hosp, Dept Pathol, Verona, Italy.
   [D'Errico, Antonietta] Univ Bologna, S Orsola Hosp, Dept Pathol, Bologna, Italy.
   [Di Tommaso, Luca] Humanitas Clin & Res Ctr, Dept Pathol, Rozzano, MI, Italy.
   [Giuliante, Felice] Univ Cattolica Sacro Cuore, Dept Surg, Hepatobiliary Unit, I-00168 Rome, Italy.
   [Vecchio, Fabio Maria] Univ Cattolica Sacro Cuore, Dept Pathol, I-00168 Rome, Italy.
   [Salizzoni, Mauro] AO Citta Salute & Sci, Dept Surg & Liver Transplantat, Turin, Italy.
   [David, Ezio] AO Citta Salute & Sci, Dept Pathol, Turin, Italy.
RP Vigano, L (corresponding author), Humanitas Univ, Humanitas Clin & Res Ctr, Dept Hepatobiliary & Gen Surg, Via Manzoni 56, I-20089 Rozzano, MI, Italy.
EM luca.vigano@humanitas.it
RI TORZILLI, GUIDO/AAC-8149-2019; Vigano, Luca/E-9195-2018; Pinna,
   Antonio/AAC-6685-2019; GIULIANTE, FELICE/AAC-5066-2020; conci,
   simone/AAB-6516-2022
OI TORZILLI, GUIDO/0000-0001-5798-5021; Vigano, Luca/0000-0002-4108-4832;
   GIULIANTE, FELICE/0000-0003-2087-2589; conci,
   simone/0000-0001-7110-1974; D'ERRICO, ANTONIETTA/0000-0003-2747-3732; di
   tommaso, luca/0000-0002-9013-4728; GUGLIELMI,
   Alfredo/0000-0003-1713-4307; Salizzoni, Mauro/0000-0002-5480-8705
CR Adams LA, 2005, GASTROENTEROLOGY, V129, P113, DOI 10.1053/j.gastro.2005.04.014
   Alberti KGMM, 2006, DIABETIC MED, V23, P469, DOI 10.1111/j.1464-5491.2006.01858.x
   Balzan S, 2010, WORLD J SURG, V34, P2960, DOI 10.1007/s00268-010-0756-1
   Bhayani NH, 2012, SURGERY, V152, P218, DOI 10.1016/j.surg.2012.05.037
   Bugianesi E, 2002, GASTROENTEROLOGY, V123, P134, DOI 10.1053/gast.2002.34168
   Capussotti L, 2006, WORLD J SURG, V30, P992, DOI 10.1007/s00268-005-0524-9
   Cauchy F, 2013, BRIT J SURG, V100, P113, DOI 10.1002/bjs.8963
   Cucchetti A, 2011, BRIT J SURG, V98, P1147, DOI 10.1002/bjs.7516
   Davila JA, 2004, GASTROENTEROLOGY, V127, P1372, DOI 10.1053/j.gastro.2004.07.020
   de Meijer VE, 2010, BRIT J SURG, V97, P1331, DOI 10.1002/bjs.7194
   Dindo D, 2004, ANN SURG, V240, P205, DOI 10.1097/01.sla.0000133083.54934.ae
   El-Serag HB, 2011, NEW ENGL J MED, V365, P1118, DOI 10.1056/NEJMra1001683
   El-Serag HB, 2004, GASTROENTEROLOGY, V126, P460, DOI 10.1053/j.gastro.2003.10.065
   Ertle J, 2011, INT J CANCER, V128, P2436, DOI 10.1002/ijc.25797
   Grundy SM, 2004, CIRCULATION, V109, P433, DOI 10.1161/01.CIR.0000111245.75752.C6
   Imamura H, 2003, ARCH SURG-CHICAGO, V138, P1198, DOI 10.1001/archsurg.138.11.1198
   ISHAK K, 1995, J HEPATOL, V22, P696, DOI 10.1016/0168-8278(95)80226-6
   Jinjuvadia R, 2014, J CLIN GASTROENTEROL, V48, P172, DOI 10.1097/MCG.0b013e3182a030c4
   Kamiyama T, 2010, J AM COLL SURGEONS, V211, P443, DOI 10.1016/j.jamcollsurg.2010.06.005
   Kawamura Y, 2008, J GASTROEN HEPATOL, V23, P1739, DOI 10.1111/j.1440-1746.2008.05436.x
   Kleiner DE, 2005, HEPATOLOGY, V41, P1313, DOI 10.1002/hep.20701
   Le Bian AZ, 2012, J GASTROINTEST SURG, V16, P2247, DOI 10.1007/s11605-012-2044-x
   Malinchoc M, 2000, HEPATOLOGY, V31, P864, DOI 10.1053/he.2000.5852
   Mathur AK, 2010, J GASTROINTEST SURG, V14, P1285, DOI 10.1007/s11605-010-1232-9
   Ogata S, 2006, BRIT J SURG, V93, P1091, DOI 10.1002/bjs.5341
   Page JM, 2009, CLIN LIVER DIS, V13, P631, DOI 10.1016/j.cld.2009.07.007
   Paradis V, 2009, HEPATOLOGY, V49, P851, DOI 10.1002/hep.22734
   Pessaux P, 2013, J GASTROINTEST SURG, V17, P1907, DOI 10.1007/s11605-013-2226-1
   PUGH RNH, 1973, BRIT J SURG, V60, P646, DOI 10.1002/bjs.1800600817
   Rahbari NN, 2011, SURGERY, V149, P713, DOI 10.1016/j.surg.2010.10.001
   Ratziu V, 2002, HEPATOLOGY, V35, P1485, DOI 10.1053/jhep.2002.33324
   Reddy SK, 2012, HEPATOLOGY, V56, P2221, DOI 10.1002/hep.25935
   Reddy SK, 2012, HEPATOLOGY, V55, P1809, DOI 10.1002/hep.25536
   Regimbeau Jean M, 2004, Liver Transpl, V10, pS69, DOI 10.1002/lt.20033
   Saunders JK, 2012, ARCH SURG-CHICAGO, V147, P331, DOI 10.1001/archsurg.2011.1404
   Siegel AB, 2012, TRANSPLANTATION, V94, P539, DOI 10.1097/TP.0b013e31825c58ea
   Siegel AB, 2010, CANCER INVEST, V28, P1063, DOI 10.3109/07357907.2010.483500
   Siegel AB, 2009, CANCER-AM CANCER SOC, V115, P5651, DOI 10.1002/cncr.24687
   Starley BQ, 2010, HEPATOLOGY, V51, P1820, DOI 10.1002/hep.23594
   Utsunomiya T, 2008, WORLD J GASTROENTERO, V14, P1553, DOI 10.3748/wjg.14.1553
   Vauthey JN, 2006, J CLIN ONCOL, V24, P2065, DOI 10.1200/JCO.2005.05.3074
   Vetelainen R, 2007, ANN SURG, V245, P20, DOI 10.1097/01.sla.0000225113.88433.cf
   Vigano L, 2012, ANN SURG ONCOL, V19, P2786, DOI 10.1245/s10434-012-2382-7
   Vigano L, 2011, HPB, V13, P103, DOI 10.1111/j.1477-2574.2010.00252.x
   Wakai T, 2011, J GASTROINTEST SURG, V15, P1450, DOI 10.1007/s11605-011-1540-8
   Welzel TM, 2011, HEPATOLOGY, V54, P463, DOI 10.1002/hep.24397
   Wong JB, 2000, AM J PUBLIC HEALTH, V90, P1562, DOI 10.2105/AJPH.90.10.1562
NR 47
TC 59
Z9 59
U1 0
U2 9
PU ELSEVIER
PI AMSTERDAM
PA RADARWEG 29, 1043 NX AMSTERDAM, NETHERLANDS
SN 0168-8278
EI 1600-0641
J9 J HEPATOL
JI J. Hepatol.
PD JUL
PY 2015
VL 63
IS 1
BP 93
EP 101
DI 10.1016/j.jhep.2015.01.024
PG 9
WC Gastroenterology & Hepatology
WE Science Citation Index Expanded (SCI-EXPANDED)
SC Gastroenterology & Hepatology
GA CK6CC
UT WOS:000356314400014
PM 25646890
DA 2022-05-02
ER

PT J
AU Cho, CS
AF Cho, Clifford S.
TI Prognostication Systems as Applied to Primary and Metastatic Hepatic
   Malignancies
SO SURGICAL ONCOLOGY CLINICS OF NORTH AMERICA
LA English
DT Article
DE Prognostication; Hepatic; Malignancy; Primary; Metastatic
ID COLORECTAL LIVER METASTASES; FORMING INTRAHEPATIC CHOLANGIOCARCINOMA;
   LARGE HEPATOCELLULAR-CARCINOMA; LONG-TERM SURVIVAL; SURGICAL-TREATMENT;
   STAGING SYSTEM; MICROVASCULAR INVASION; PARTIAL-HEPATECTOMY; SCORING
   SYSTEM; CLINICOPATHOLOGICAL FEATURES
AB Staging systems are an attempt to incorporate the biology and therapy for cancer in a way that enables categorization and prediction of oncologic outcomes. Because of unusual disease biology and complexities related to treatment intervention, efforts to develop reliable staging systems for hepatic malignancies have been challenging. This article discusses the ways in which improved understanding of these diseases has informed the evolution of prognostication systems as applied to hepatocellular carcinoma, cholangiocarcinoma, and hepatic colorectal adenocarcinoma.
C1 Univ Wisconsin, Sch Med & Publ Hlth, Dept Surg, Sect Surg Oncol, Madison, WI 53792 USA.
RP Cho, CS (corresponding author), Univ Wisconsin, Sch Med & Publ Hlth, Dept Surg, Sect Surg Oncol, J4-703 Clin Sci Ctr,600 Highland Ave, Madison, WI 53792 USA.
EM cho@surgery.wisc.edu
CR Ahmad SA, 2001, J GASTROINTEST SURG, V5, P468, DOI 10.1016/S1091-255X(01)80084-6
   Allen PJ, 2003, J GASTROINTEST SURG, V7, P109, DOI 10.1016/S1091-255X(02)00121-X
   Ambiru S, 1999, DIS COLON RECTUM, V42, P632, DOI 10.1007/BF02234142
   Andres A, 2008, ANN SURG ONCOL, V15, P134, DOI 10.1245/s10434-007-9607-1
   BISMUTH H, 1975, SURG GYNECOL OBSTET, V140, P170
   Blazer DG, 2008, J CLIN ONCOL, V26, P5344, DOI 10.1200/JCO.2008.17.5299
   Bozorgzadeh A, 2007, LIVER TRANSPLANT, V13, P807, DOI 10.1002/lt.21054
   Brouquet A, 2011, J CLIN ONCOL, V29, P1083, DOI 10.1200/JCO.2010.32.6132
   Burke EC, 1998, ANN SURG, V228, P385, DOI 10.1097/00000658-199809000-00011
   CADY B, 1992, ARCH SURG-CHICAGO, V127, P561
   Cescon M, 2009, ARCH SURG-CHICAGO, V144, P906, DOI 10.1001/archsurg.2009.99
   Cha C, 2003, J AM COLL SURGEONS, V197, P753, DOI 10.1016/j.jamcollsurg.2003.07.003
   CHEN MF, 1989, ARCH SURG-CHICAGO, V124, P1025
   CHERQUI D, 1995, ARCH SURG-CHICAGO, V130, P1073
   Child C. G., 1964, LIVER PORTAL HYPERTE, P50
   Cho C, 2013, MAINGOTS ABDOMINAL O, P927
   Cho CS, 2008, J AM COLL SURGEONS, V206, P281, DOI 10.1016/j.jamcollsurg.2007.07.031
   Cho CS, 2001, J GASTROINTEST SURG, V5, P594, DOI 10.1016/S1091-255X(01)80101-3
   Cho SY, 2010, ANN SURG ONCOL, V17, P1823, DOI 10.1245/s10434-010-0938-y
   Choti MA, 2002, ANN SURG, V235, P759, DOI 10.1097/00000658-200206000-00002
   Cillo U, 2005, WORLD J GASTROENTERO, V11, P6920, DOI 10.3748/wjg.v11.i44.6920
   Cucchetti A, 2010, J HEPATOL, V52, P880, DOI 10.1016/j.jhep.2009.12.037
   DeOliveira ML, 2011, HEPATOLOGY, V53, P1363, DOI 10.1002/hep.24227
   Esnaola NF, 2002, J GASTROINTEST SURG, V6, P224, DOI 10.1016/S1091-255X(01)00015-4
   Fleming I, 2002, AM JOINT COMMITTEE C, V6th, P131
   Fleming ID, 1998, AJCC CANC STAGING MA, P98
   Fong Y, 1999, ANN SURG, V230, P309, DOI 10.1097/00000658-199909000-00004
   Gallagher DJ, 2009, ANN SURG ONCOL, V16, P1844, DOI 10.1245/s10434-009-0348-1
   Grobmyer SR, 2006, ANN SURG, V244, P260, DOI 10.1097/01.sla.0000217606.59625.9d
   House MG, 2010, J AM COLL SURGEONS, V210, P744, DOI 10.1016/j.jamcollsurg.2009.12.040
   Hyder O, 2014, JAMA SURG, V149, P432, DOI 10.1001/jamasurg.2013.5168
   International Union against Cancer, 1997, TNM CLASSIFICATION M
   Iwatsuki S, 1999, J AM COLL SURGEONS, V189, P291, DOI 10.1016/S1072-7515(99)00089-7
   Jaeck D, 2003, ANN SURG ONCOL, V10, P1007, DOI 10.1245/ASO.2003.09.903
   Jarnagin WR, 2001, ANN SURG, V234, P507, DOI 10.1097/00000658-200110000-00010
   Jiang W, 2011, ANN ONCOL, V22, P1644, DOI 10.1093/annonc/mdq650
   Kamath PS, 2001, HEPATOLOGY, V33, P464, DOI 10.1053/jhep.2001.22172
   Karapetis CS, 2008, NEW ENGL J MED, V359, P1757, DOI 10.1056/NEJMoa0804385
   Kattan MW, 2008, ANN SURG, V247, P282, DOI 10.1097/SLA.0b013e31815ed67b
   Katz SC, 2009, ANN SURG, V249, P617, DOI 10.1097/SLA.0b013e31819ed22f
   Khambata-Ford S, 2007, J CLIN ONCOL, V25, P3230, DOI 10.1200/JCO.2006.10.5437
   Kubo S, 2000, CANCER-AM CANCER SOC, V88, P1016, DOI 10.1002/(SICI)1097-0142(20000301)88:5<1016::AID-CNCR10>3.0.CO;2-V
   Kudo M, 2003, J GASTROENTEROL, V38, P207, DOI 10.1007/s005350300038
   Kusano T, 2009, EJSO-EUR J SURG ONC, V35, P1179, DOI 10.1016/j.ejso.2009.04.008
   Lau H, 1998, CANCER, V83, P2303
   Lee NH, 1998, BRIT J SURG, V85, P1654
   Levi F, 2011, CANCER CHEMOTH PHARM, V67, P339, DOI 10.1007/s00280-010-1327-8
   Liau KH, 2005, CANCER-AM CANCER SOC, V104, P1948, DOI 10.1002/cncr.21415
   Llovet JM, 1999, SEMIN LIVER DIS, V19, P329, DOI 10.1055/s-2007-1007122
   Makuuchi Masatoshi, 2003, J Hepatobiliary Pancreat Surg, V10, P26
   Mazzaferro V, 1996, NEW ENGL J MED, V334, P693, DOI 10.1056/NEJM199603143341104
   Merkel S, 2009, J SURG ONCOL, V100, P349, DOI 10.1002/jso.21346
   Nagashima I, 2004, J HEPATO-BILIARY-PAN, V11, P79, DOI 10.1007/s00534-002-0778-7
   Nathan H, 2009, ANN SURG ONCOL, V16, P14, DOI 10.1245/s10434-008-0180-z
   Nordlinger B, 1996, CANCER, V77, P1254, DOI 10.1002/(SICI)1097-0142(19960401)77:7<1254::AID-CNCR5>3.3.CO;2-R
   Ohtsuka M, 2002, BRIT J SURG, V89, P1525, DOI 10.1046/j.1365-2168.2002.02268.x
   Okabayashi T, 2001, CANCER-AM CANCER SOC, V92, P2374, DOI 10.1002/1097-0142(20011101)92:9<2374::AID-CNCR1585>3.0.CO;2-L
   OKUDA K, 1985, CANCER, V56, P918, DOI 10.1002/1097-0142(19850815)56:4<918::AID-CNCR2820560437>3.0.CO;2-E
   Pawlik TM, 2005, LIVER TRANSPLANT, V11, P1086, DOI 10.1002/lt.20472
   Pawlik TM, 2005, ARCH SURG-CHICAGO, V140, P450, DOI 10.1001/archsurg.140.5.450
   Perrone F, 2000, HEPATOLOGY, V31, P840
   Poon RTP, 2002, J AM COLL SURGEONS, V194, P592, DOI 10.1016/S1072-7515(02)01163-8
   PUGH RNH, 1973, BRIT J SURG, V60, P646, DOI 10.1002/bjs.1800600817
   Pulitano C, 2010, HPB, V12, P244, DOI 10.1111/j.1477-2574.2010.00155.x
   Rahbari NN, 2014, BMC CANCER, V14, DOI 10.1186/1471-2407-14-174
   Rees M, 2008, ANN SURG, V247, P125, DOI 10.1097/SLA.0b013e31815aa2c2
   Regimbeau JM, 1999, J HEPATOL, V31, P1062, DOI 10.1016/S0168-8278(99)80319-5
   RINGE B, 1991, WORLD J SURG, V15, P270, DOI 10.1007/BF01659064
   Sasaki Y, 2006, ANN SURG, V244, P771, DOI 10.1097/01.sla.0000225126.56483.b3
   Saxena A, 2010, J GASTROINTEST SURG, V14, P1128, DOI 10.1007/s11605-010-1203-1
   SCHEELE J, 1995, WORLD J SURG, V19, P59, DOI 10.1007/BF00316981
   SCHLAG P, 1990, EUR J SURG ONCOL, V16, P360
   Shah SA, 2007, SURGERY, V141, P330, DOI 10.1016/j.surg.2006.06.028
   Shen XH, 2010, WORLD J SURG, V34, P1028, DOI 10.1007/s00268-010-0400-0
   SHIJO H, 1991, JPN J CLIN ONCOL, V21, P94, DOI 10.1093/oxfordjournals.jjco.a039452
   Shirabe K, 2010, ANN SURG ONCOL, V17, P1816, DOI 10.1245/s10434-010-0929-z
   Small RM, 2009, J SURG ONCOL, V99, P93, DOI 10.1002/jso.21207
   Su CH, 1996, ANN SURG, V223, P384, DOI 10.1097/00000658-199604000-00007
   Sumie S, 2008, ANN SURG ONCOL, V15, P1375, DOI 10.1245/s10434-008-9846-9
   Suzuki S, 2002, WORLD J SURG, V26, P687, DOI 10.1007/s00268-001-0291-1
   Tamura S, 2001, ARCH SURG-CHICAGO, V136, P25, DOI 10.1001/archsurg.136.1.25
   Thomay AA, 2014, J GASTROINTEST SURG, V18, P69, DOI 10.1007/s11605-013-2329-8
   Tomlinson JS, 2007, J CLIN ONCOL, V25, P4575, DOI 10.1200/JCO.2007.11.0833
   Trotti, 2010, AJCC CANC STAGING MA, P191
   Tsai MS, 2007, ANN SURG ONCOL, V14, P786, DOI 10.1245/s10434-006-9215-5
   Tsai TJ, 2000, SURGERY, V127, P603, DOI 10.1067/msy.2000.105498
   Tsao JI, 2000, ANN SURG, V232, P166, DOI 10.1097/00000658-200008000-00003
   Uenishi T, 2000, SURG TODAY, V30, P892, DOI 10.1007/s005950070040
   Uenishi T, 2001, BRIT J SURG, V88, P969, DOI 10.1046/j.0007-1323.2001.01784.x
   VAUTHEY JN, 1995, AM J SURG, V169, P28, DOI 10.1016/S0002-9610(99)80106-8
   Vauthey JN, 2002, J CLIN ONCOL, V20, P1527, DOI 10.1200/JCO.20.6.1527
   Vigano L, 2012, ANN SURG ONCOL, V19, P2786, DOI 10.1245/s10434-012-2382-7
   Wang YZ, 2013, J CLIN ONCOL, V31, P1188, DOI 10.1200/JCO.2012.41.5984
   Weber SM, 2001, J AM COLL SURGEONS, V193, P384, DOI 10.1016/S1072-7515(01)01016-X
   Yamada H, 2001, WORLD J SURG, V25, P1129, DOI 10.1007/BF03215859
   Yang YB, 2007, SURGERY, V141, P196, DOI 10.1016/j.surg.2006.06.033
   Yao FY, 2001, HEPATOLOGY, V33, P1394, DOI 10.1053/jhep.2001.24563
NR 97
TC 0
Z9 0
U1 0
U2 4
PU W B SAUNDERS CO-ELSEVIER INC
PI PHILADELPHIA
PA 1600 JOHN F KENNEDY BOULEVARD, STE 1800, PHILADELPHIA, PA 19103-2899 USA
SN 1055-3207
EI 1558-5042
J9 SURG ONCOL CLIN N AM
JI Surg. Oncol. Clin. N. Am.
PD JAN
PY 2015
VL 24
IS 1
BP 41
EP +
DI 10.1016/j.soc.2014.09.010
PG 17
WC Oncology; Surgery
WE Science Citation Index Expanded (SCI-EXPANDED)
SC Oncology; Surgery
GA AU7WY
UT WOS:000345810300005
PM 25444468
DA 2022-05-02
ER

PT J
AU Song, PP
   Inagaki, Y
   Wang, ZG
   Hasegawa, K
   Sakamoto, Y
   Arita, J
   Tang, W
   Kokudo, N
AF Song, Peipei
   Inagaki, Yoshinori
   Wang, Zhigang
   Hasegawa, Kiyoshi
   Sakamoto, Yoshihiro
   Arita, Junichi
   Tang, Wei
   Kokudo, Norihiro
TI High Levels of Gamma-Glutamyl Transferase and Indocyanine Green
   Retention Rate at 15 min as Preoperative Predictors of Tumor Recurrence
   in Patients With Hepatocellular Carcinoma
SO MEDICINE
LA English
DT Article
ID LONG-TERM OUTCOMES; TRANSPEPTIDASE MESSENGER-RNA; SINGLE-CENTER
   EXPERIENCE; NONCIRRHOTIC LIVER; PROGNOSTIC-FACTORS; MICROVASCULAR
   INVASION; HEPATOBILIARY DISEASE; CURATIVE RESECTION; HEPATIC RESECTION;
   MILAN CRITERIA
AB This study investigated the preoperative independent risk factors associated with survival and recurrence for patients with hepatocellular carcinoma (HCC) who underwent hepatic resection.
   In total, 384 consecutive patients who underwent curative hepatic resection for single primary HCC were studied. Predictive factors associated with 1-, 3-, and 5-year survival and recurrence-free survival (RFS) were assessed using a univariate log-rank test and multivariate Cox proportional hazards regression model.
   Gamma-glutamyl transferase (GGT) > 100 U/L was identified as a preoperative independent risk factor affecting 1-, 3-, and 5-year survival whereas GGT > 50 U/L and indocyanine green retention 15 min (ICG-R15) > 10% were identified as preoperative independent risk factors affecting 1-, 3-, and 5-year RFS. The 384 patients studied had a 1-, 3-, and 5-year RFS rate of 72.8%, 43.3%, and 27%, respectively. Patients with GGT > 50U/L had a 1-, 3-, and 5-year RFS rate of 64.5%, 36.0%, and 21.7%. These patients had lower survival rates than did patients with GGT <= 50U/L (P < 0.05). Patients with GGT > 50 U/L and ICG-R15 > 10% had a 1-, 3-, and 5-year RFS rate of 62.4%, 29.5%, and 14.1%, respectively. These patients had lower survival rates than did patients in the other 2 groups with different levels of GGT and ICG (P < 0.05, respectively). The same was also true for patients with a tumor < 5cm in size. Combined information in the form of high levels of GGT and ICGR-15 is a preoperative predictor that warrants full attention when evaluating tumor recurrence post-operatively.
C1 [Song, Peipei; Inagaki, Yoshinori; Wang, Zhigang; Hasegawa, Kiyoshi; Sakamoto, Yoshihiro; Arita, Junichi; Tang, Wei; Kokudo, Norihiro] Univ Tokyo, Grad Sch Med, Dept Surg, Div Hepatobiliary Pancreat Surg, Tokyo 1138655, Japan.
RP Tang, W (corresponding author), Univ Tokyo, Grad Sch Med, Dept Surg, Div Hepatobiliary Pancreat Surg,Bunkyo Ku, Hongo 7-3-1, Tokyo 1138655, Japan.
EM TANG-SUR@h.u-tokyo.ac.jp
FU Ministry of Education, Science, Sports, and Culture of JapanMinistry of
   Education, Culture, Sports, Science and Technology, Japan (MEXT)
FX This work was supported by Grants-in-Aid from the Ministry of Education,
   Science, Sports, and Culture of Japan. The authors have no conflicts of
   interest to disclose.
CR Akamatsu N, 2013, INTRACTABLE RARE DIS, V2, P77, DOI 10.5582/irdr.2013.v2.3.77
   Akita H, 2008, WORLD J SURG, V32, P2668, DOI 10.1007/s00268-008-9752-0
   Ardiles V, 2010, CIR ESPAN, V87, P148, DOI 10.1016/j.ciresp.2009.11.015
   Brouillet A, 1998, AM J PATHOL, V152, P1039
   Carr BI, 2010, J GASTROEN HEPATOL, V25, P1543, DOI 10.1111/j.1440-1746.2010.06303.x
   Corti A, 2009, MUTAT RES-FUND MOL M, V669, P112, DOI 10.1016/j.mrfmmm.2009.05.010
   ELLIS G, 1979, CLIN BIOCHEM, V12, P142, DOI 10.1016/S0009-9120(79)80142-3
   Esnaola NF, 2003, ANN SURG, V238, P711, DOI 10.1097/01.sla.0000094436.34556.ac
   Faber W, 2013, SURGERY, V153, P510, DOI 10.1016/j.surg.2012.09.015
   Fung J, 2013, PLOS ONE, V8, DOI 10.1371/journal.pone.0072306
   Gao JJ, 2012, DRUG DISCOV THER, V6, P108, DOI 10.5582/ddt.2012.v6.2.108
   GOLDBERG DM, 1975, DIGESTION, V12, P232, DOI 10.1159/000197682
   Guiu B, 2012, CARDIOVASC INTER RAD, V35, P1102, DOI 10.1007/s00270-011-0293-9
   Guo R, 2015, BIOSCI TRENDS, V9, P65, DOI 10.5582/bst.2014.01142
   HANIGAN MH, 1994, CANCER RES, V54, P286
   Hudson EA, 1997, MOL CARCINOGEN, V20, P376, DOI 10.1002/(SICI)1098-2744(199712)20:4<376::AID-MC7>3.3.CO;2-Z
   Hung HH, 2013, J GASTROINTEST SURG, V17, P702, DOI 10.1007/s11605-012-2087-z
   Ikai I, 2004, CANCER-AM CANCER SOC, V101, P796, DOI 10.1002/cncr.20426
   Javed S, 2013, PLOS ONE, V8, DOI 10.1371/journal.pone.0073160
   Ju MJ, 2009, J GASTROENTEROL, V44, P635, DOI 10.1007/s00535-009-0050-x
   Kim HJ, 2015, HPB, V17, P159, DOI 10.1111/hpb.12295
   Larue L, 2005, ONCOGENE, V24, P7443, DOI 10.1038/sj.onc.1209091
   Laurent C, 2005, J AM COLL SURGEONS, V201, P656, DOI 10.1016/j.jamcollsurg.2005.05.027
   Lim KC, 2011, ANN SURG, V254, P108, DOI 10.1097/SLA.0b013e31821ad884
   Lisotti A, 2014, HEPATOLOGY, V59, P643, DOI 10.1002/hep.26700
   Liver Cancer Study Group of Japan, 2008, GEN RUL CLIN PATH ST
   Moon DO, 2012, TOXICOL IN VITRO, V26, P429, DOI 10.1016/j.tiv.2012.01.013
   Muscari F, 2011, WORLD J SURG, V35, P1055, DOI 10.1007/s00268-011-1000-3
   Nagasue N, 2001, BRIT J SURG, V88, P515, DOI 10.1046/j.1365-2168.2001.01732.x
   Naito S, 2014, LIVER INT, V34, P802, DOI 10.1111/liv.12447
   Nishikawa H, 2013, ONCOL LETT, V6, P1213, DOI 10.3892/ol.2013.1578
   Okabe H, 2009, HEPATOL RES, V39, P107
   Okabe H, 2014, NUCL MED COMMUN, V35, P478, DOI 10.1097/MNM.0000000000000075
   Paolicchi A, 2003, EUR J CANCER, V39, P996, DOI 10.1016/S0959-8049(03)00067-4
   Park SK, 2013, KOREAN J INTERN MED, V28, P428, DOI 10.3904/kjim.2013.28.4.428
   Poon RTP, 2002, ANN SURG, V235, P373, DOI 10.1097/00000658-200203000-00009
   Rahbari NN, 2011, ANN SURG, V253, P453, DOI 10.1097/SLA.0b013e31820d944f
   RUPPIN DC, 1982, MED J AUSTRALIA, V1, P421, DOI 10.5694/j.1326-5377.1982.tb132397.x
   Sharfi ARA, 1997, BRIT J UROL, V80, P933, DOI 10.1046/j.1464-410X.1997.00487.x
   Sheen IS, 2003, WORLD J GASTROENTERO, V9, P468, DOI 10.3748/wjg.v9.i3.468
   Shindoh J, 2013, J CLIN ONCOL, V31, P766, DOI 10.1200/JCO.2012.44.3234
   Shindoh J, 2013, HPB, V15, P31, DOI 10.1111/j.1477-2574.2012.00552.x
   Smoot RL, 2011, BRIT J SURG, V98, P697, DOI 10.1002/bjs.7401
   Song PP, 2014, BIOSCI TRENDS, V8, P266, DOI 10.5582/bst.2014.01116
   Song Peipei, 2013, Hepatobiliary Surg Nutr, V2, P227, DOI 10.3978/j.issn.2304-3881.2013.08.11
   STARK AA, 1994, CARCINOGENESIS, V15, P343, DOI 10.1093/carcin/15.2.343
   Tsutsumi M, 1996, HEPATOLOGY, V23, P1093
   Verhoef C, 2004, DIGEST SURG, V21, P380, DOI 10.1159/000081882
   Wang ZG, 2014, DRUG DISCOV THER, V8, P134, DOI 10.5582/ddt.2014.01025
   Weinberg ED, 1996, EUR J CANCER PREV, V5, P19, DOI 10.1097/00008469-199609001-00004
   WETMORE LA, 1993, P NATL ACAD SCI USA, V90, P7461, DOI 10.1073/pnas.90.16.7461
   Whitfield JB, 2001, CRIT REV CL LAB SCI, V38, P263, DOI 10.1080/20014091084227
   Wu Y, 2010, BRIT J CANCER, V102, P639, DOI 10.1038/sj.bjc.6605530
   Zeng QA, 2012, EUR J GASTROEN HEPAT, V24, P575, DOI 10.1097/MEG.0b013e328351046a
   Zhang JB, 2011, EUR J GASTROEN HEPAT, V23, P787, DOI 10.1097/MEG.0b013e32834902dd
   Zhang W, 2014, BIOSCI TRENDS, V8, P333, DOI 10.5582/bst.2014.01120
   Zhao WC, 2013, EJSO-EUR J SURG ONC, V39, P858, DOI 10.1016/j.ejso.2013.04.003
   Zhao WC, 2012, WORLD J GASTROENTERO, V18, P3272, DOI 10.3748/wjg.v18.i25.3272
   Zhou L, 2007, J SURG ONCOL, V95, P298, DOI 10.1002/jso.20678
   Zhu WJ, 2013, ASIAN PAC J CANCER P, V14, P7101, DOI 10.7314/APJCP.2013.14.12.7101
   Zipprich A, 2010, GUT, V59, P963, DOI 10.1136/gut.2010.208595
NR 61
TC 23
Z9 25
U1 0
U2 1
PU LIPPINCOTT WILLIAMS & WILKINS
PI PHILADELPHIA
PA TWO COMMERCE SQ, 2001 MARKET ST, PHILADELPHIA, PA 19103 USA
SN 0025-7974
EI 1536-5964
J9 MEDICINE
JI Medicine (Baltimore)
PD MAY
PY 2015
VL 94
IS 21
AR e810
DI 10.1097/MD.0000000000000810
PG 9
WC Medicine, General & Internal
WE Science Citation Index Expanded (SCI-EXPANDED)
SC General & Internal Medicine
GA CJ1ZQ
UT WOS:000355284100009
PM 26020384
OA Green Published, gold
DA 2022-05-02
ER

PT J
AU Shan, Y
   Zeng, MS
   Liu, K
   Miao, XY
   Lin, J
   Fu, CX
   Xu, PJ
AF Shan, Yan
   Zeng, Meng-su
   Liu, Kai
   Miao, Xi-yin
   Lin, Jiang
   Fu, Cai Xia
   Xu, Peng-ju
TI Comparison of Free-Breathing With Navigator-Triggered Technique in
   Diffusion Weighted Imaging for Evaluation of Small Hepatocellular
   Carcinoma: Effect on Image Quality and Intravoxel Incoherent Motion
   Parameters
SO JOURNAL OF COMPUTER ASSISTED TOMOGRAPHY
LA English
DT Article
DE IVIM; diffusion; free-breathing; navigator; hepatocellular carcinoma
ID CONTRAST-ENHANCED MRI; MICROVASCULAR INVASION; ADC MEASUREMENTS; B
   VALUES; LIVER; REPRODUCIBILITY; COEFFICIENT; BREATHHOLD; ACQUISITION;
   CIRRHOSIS
AB Objective To evaluate the effect on image quality and intravoxel incoherent motion (IVIM) parameters of small hepatocellular carcinoma (HCC) from choice of either free-breathing (FB) or navigator-triggered (NT) diffusion-weighted (DW) imaging.
   Methods Thirty patients with 37 small HCCs underwent IVIM DW imaging using 12 b values (0-800 s/mm(2)) with 2 sequences: NT, FB. A biexponential analysis with the Bayesian method yielded true diffusion coefficient (D), pseudodiffusion coefficient (D*), and perfusion fraction (f) in small HCCs and liver parenchyma. Apparent diffusion coefficient (ADC) was also calculated. The acquisition time and image quality scores were assessed for 2 sequences. Independent sample t test was used to compare image quality, signal intensity ratio, IVIM parameters, and ADC values between the 2 sequences; reproducibility of IVIM parameters, and ADC values between 2 sequences was assessed with the Bland-Altman method (BA-LA).
   Results Image quality with NT sequence was superior to that with FB acquisition (P = 0.02). The mean acquisition time for FB scheme was shorter than that of NT sequence (6 minutes 14 seconds vs 10 minutes 21 seconds 10 seconds P < 0.01). The signal intensity ratio of small HCCs did not vary significantly between the 2 sequences. The ADC and IVIM parameters from the 2 sequences show no significant difference. Reproducibility of D*and f parameters in small HCC was poor (BA-LA: 95% confidence interval, -180.8% to 189.2% for D* and -133.8% to 174.9% for f). A moderate reproducibility of D and ADC parameters was observed (BA-LA: 95% confidence interval, -83.5% to 76.8% for D and -74.4% to 88.2% for ADC) between the 2 sequences.
   Conclusions The NT DW imaging technique offers no advantage in IVIM parameters measurements of small HCC except better image quality, whereas FB technique offers greater confidence in fitted diffusion parameters for matched acquisition periods.
C1 [Shan, Yan; Zeng, Meng-su; Liu, Kai; Miao, Xi-yin; Lin, Jiang; Xu, Peng-ju] Fudan Univ, Zhongshan Hosp, Dept Radiol, Shanghai Inst Med Imaging, Shanghai 200032, Peoples R China.
   [Fu, Cai Xia] Siemens Ltd, MR Collaborat NEA, Shanghai, Peoples R China.
RP Xu, PJ (corresponding author), Fudan Univ, Zhongshan Hosp, Dept Radiol, 180 Fenglin Rd, Shanghai 200032, Peoples R China.
EM xpjbfc@163.com
FU Youth Foundation from Shanghai Institute of Medical Imaging [Y-13-07]
FX The study was supported by the Youth Foundation from Shanghai Institute
   of Medical Imaging (No. Y-13-07).
CR Andreou A, 2013, EUR RADIOL, V23, P428, DOI 10.1007/s00330-012-2604-1
   Bland JM, 1999, STAT METHODS MED RES, V8, P135, DOI 10.1177/096228029900800204
   Chen X, 2014, RADIOLOGY, V271, P113, DOI 10.1148/radiol.13131572
   Dyvorne HA, 2013, RADIOLOGY, V266, P920, DOI 10.1148/radiol.12120686
   Jerome NP, 2014, J MAGN RESON IMAGING, V39, P235, DOI 10.1002/jmri.24140
   Kakite S, 2015, J MAGN RESON IMAGING, V41, P149, DOI 10.1002/jmri.24538
   Koh Dow-Mu, 2007, Magn Reson Med Sci, V6, P211, DOI 10.2463/mrms.6.211
   Kwee TC, 2010, JPN J RADIOL, V28, P578, DOI 10.1007/s11604-010-0476-3
   Kwee TC, 2009, MAGN RESON MATER PHY, V22, P319, DOI 10.1007/s10334-009-0183-1
   Kwee TC, 2008, J MAGN RESON IMAGING, V28, P1141, DOI 10.1002/jmri.21569
   Le Moigne F, 2014, BRIT J RADIOL, V87, DOI 10.1259/bjr.20130763
   LEBIHAN D, 1988, RADIOLOGY, V168, P497, DOI 10.1148/radiology.168.2.3393671
   Lemke A, 2011, MAGN RESON IMAGING, V29, P766, DOI 10.1016/j.mri.2011.03.004
   Luciani A, 2008, RADIOLOGY, V249, P891, DOI 10.1148/radiol.2493080080
   Muro Isao, 2005, Nihon Hoshasen Gijutsu Gakkai Zasshi, V61, P1551
   NEIL JJ, 1993, MAGNET RESON MED, V29, P642, DOI 10.1002/mrm.1910290510
   Notohamiprodjo M, 2010, INVEST RADIOL, V45, P245, DOI 10.1097/RLI.0b013e3181d83abc
   Patel J, 2010, J MAGN RESON IMAGING, V31, P589, DOI 10.1002/jmri.22081
   Shindoh J, 2013, ANN SURG ONCOL, V20, P1223, DOI 10.1245/s10434-012-2739-y
   Taouli B, 2009, J MAGN RESON IMAGING, V30, P561, DOI 10.1002/jmri.21876
   Woo S, 2014, RADIOLOGY, V270, P758, DOI 10.1148/radiol.13130444
   Xu PJ, 2009, J MAGN RESON IMAGING, V29, P341, DOI 10.1002/jmri.21650
   Xu PJ, 2014, J GASTROEN HEPATOL, V29, P330, DOI 10.1111/jgh.12358
   Yoon JH, 2014, J MAGN RESON IMAGING, V39, P276, DOI 10.1002/jmri.24158
NR 24
TC 7
Z9 10
U1 0
U2 6
PU LIPPINCOTT WILLIAMS & WILKINS
PI PHILADELPHIA
PA TWO COMMERCE SQ, 2001 MARKET ST, PHILADELPHIA, PA 19103 USA
SN 0363-8715
EI 1532-3145
J9 J COMPUT ASSIST TOMO
JI J. Comput. Assist. Tomogr.
PD SEP-OCT
PY 2015
VL 39
IS 5
BP 709
EP 715
DI 10.1097/RCT.0000000000000278
PG 7
WC Radiology, Nuclear Medicine & Medical Imaging
WE Science Citation Index Expanded (SCI-EXPANDED)
SC Radiology, Nuclear Medicine & Medical Imaging
GA CS0LK
UT WOS:000361750700011
PM 26196345
DA 2022-05-02
ER

PT J
AU Wu, D
   Tan, M
   Zhou, ML
   Sun, HC
   Ji, Y
   Chen, LL
   Chen, G
   Zeng, MS
AF Wu, Dong
   Tan, Ming
   Zhou, Meiling
   Sun, Huichuan
   Ji, Yuan
   Chen, Lingli
   Chen, Gang
   Zeng, Mengsu
TI Liver Computed Tomographic Perfusion in the Assessment of Microvascular
   Invasion in Patients With Small Hepatocellular Carcinoma
SO INVESTIGATIVE RADIOLOGY
LA English
DT Article
DE hepatocellular carcinoma; perfusion; x-ray computed tomography;
   microvascular invasion
ID DYNAMIC CT; INITIAL-EXPERIENCE; METASTASES; RESECTION; SURVIVAL; TUMORS;
   GRADE; TRANSPLANTATION; PREDICTION; CANCER
AB Objectives: Detecting microvascular invasion (mVI) in patients with hepatocellular carcinoma is a diagnostic challenge. The present study aimed to acquire a series of quantitative perfusion parameters from liver computed tomography (CT) with a 320-slice scanner in patients with small hepatocellular carcinoma (sHCC) and study its efficacy in identifying mVI.
   Materials and Methods: Fifty-six patients who underwent hepatic resection for sHCC (<= 3 cm) were preoperatively examined with a 320-detector row CT scanner. Histopathological analyses of liver biopsies confirmed that 18 patients had sHCC with mVI and that 38 patients had sHCC without mVI. Hepatic artery flow, portal vein flow (PVF), and perfusion index were measured in both tumor and normal liver tissues. Nonparametric receiver operating characteristic curve analysis was performed to quantify the accuracy of the perfusion CT parameters.
   Results: The tumor PVF (PVFtumor), difference in PVF between tumor and liver tissue (Delta PVF), and the Delta PVF/liver PVF ratio (rPVF) were significantly higher in sHCC with mVI than in sHCC without mVI (P = 0.0094, P = 0.0018, and P = 0.0007, respectively; Wilcoxon signed rank test). The PVFtumor, Delta PVF, and rPVF correctly predicted mVI in 73.2% (sensitivity, 66.7%; specificity, 76.3%; cutoff, 103.8 mL per 100 mL/min), 76.8% (sensitivity, 66.7%; specificity, 81.6%; cutoff, -53.65 mLper 100mL/min), and 83.9%(sensitivity, 77.8%; specificity, 86.8%; cutoff, -0.38) of a total of 56 patients with sHCC, respectively. Other parameters were not significantly different between the groups.
   Conclusions: Liver CT perfusion provides a noninvasive, quantitative method that can predict mVI in patients with sHCC through measurement of 3 perfusion parameters: PVFtumor, Delta PVF, and rPVF.
C1 [Wu, Dong; Tan, Ming; Zhou, Meiling; Chen, Gang; Zeng, Mengsu] Fudan Univ, Dept Radiol, Zhongshan Hosp, Shanghai 200433, Peoples R China.
   [Wu, Dong; Tan, Ming; Zhou, Meiling; Chen, Gang; Zeng, Mengsu] Fudan Univ, Dept Med Imaging, Shanghai Med Coll, Shanghai 200433, Peoples R China.
   [Wu, Dong; Tan, Ming; Zhou, Meiling; Chen, Gang; Zeng, Mengsu] Fudan Univ, Zhongshan Hosp, Shanghai Inst Med Imaging, Shanghai 200433, Peoples R China.
   [Sun, Huichuan] Fudan Univ, Zhongshan Hosp, Dept Liver Surg, Shanghai 200433, Peoples R China.
   [Sun, Huichuan] Fudan Univ, Zhongshan Hosp, Shanghai Inst Liver Canc, Shanghai 200433, Peoples R China.
   [Ji, Yuan; Chen, Lingli] Fudan Univ, Zhongshan Hosp, Dept Pathol, Shanghai 200433, Peoples R China.
RP Zeng, MS (corresponding author), 180 Fenglin Rd, Shanghai 200032, Peoples R China.
EM Zeng.mengsu@zs-hospital.sh.cn
OI Sun, Hui-Chuan/0000-0003-3761-7058
FU Shanghai Institute of Medical Imaging [SHIMI-GI-2013-008]
FX Supported by Shanghai Institute of Medical Imaging (SHIMI-GI-2013-008).
CR Akihiro N, 2008, AM J ROENTGENOL, V190, P81
   BLOMLEY MJK, 1995, J COMPUT ASSIST TOMO, V19, P424, DOI 10.1097/00004728-199505000-00016
   Bruix J, 2005, HEPATOLOGY, V42, P1208, DOI 10.1002/hep.20933
   Caldwell S, 2009, J GASTROENTEROL, V44, P96, DOI 10.1007/s00535-008-2258-6
   Chan SC, 2012, HEPATOL INT, V6, P646, DOI 10.1007/s12072-011-9318-3
   Chen C, 2014, PLOS ONE, V9, DOI 10.1371/journal.pone.0085522
   Chinese Society of Liver Cancer Chinese Anti-Cancer Association, 2011, Zhonghua Gan Zang Bing Za Zhi, V19, P257
   Dugdale PE, 1999, EUR J RADIOL, V30, P206, DOI 10.1016/S0720-048X(99)00013-3
   Eguchi S, 2010, WORLD J SURG, V34, P1034, DOI 10.1007/s00268-010-0424-5
   Faggioni L, 2010, AM J ROENTGENOL, V194, P62, DOI 10.2214/AJR.09.3187
   Fournier LS, 2004, EUR RADIOL, V14, P2125, DOI 10.1007/s00330-004-2339-8
   Fuks D, 2012, HEPATOLOGY, V55, P132, DOI 10.1002/hep.24680
   Goetti R, 2012, INVEST RADIOL, V47, P18, DOI 10.1097/RLI.0b013e318229ff0d
   Goetti R, 2010, INVEST RADIOL, V45, P419, DOI 10.1097/RLI.0b013e3181e1937b
   Haberland U, 2010, INVEST RADIOL, V45, P378, DOI 10.1097/RLI.0b013e3181dfda9f
   Hayashi M, 1999, AM J ROENTGENOL, V172, P969, DOI 10.2214/ajr.172.4.10587130
   Huang ZY, 2012, ANN SURG ONCOL, V19, P2515, DOI 10.1245/s10434-012-2269-7
   Ikai I, 2004, CANCER-AM CANCER SOC, V101, P796, DOI 10.1002/cncr.20426
   Ippolito D, 2010, EUR J RADIOL, V73, P148, DOI 10.1016/j.ejrad.2008.10.014
   Iwatsuki S, 2000, J AM COLL SURGEONS, V191, P389, DOI 10.1016/S1072-7515(00)00688-8
   Kaibori M, 2010, J SURG ONCOL, V102, P462, DOI 10.1002/jso.21631
   Kambadakone AR, 2009, RADIOL CLIN N AM, V47, P161, DOI 10.1016/j.rcl.2008.11.003
   Kanda T, 2012, EUR J RADIOL, V81, P2470, DOI 10.1016/j.ejrad.2011.10.009
   Kim BK, 2008, J SURG ONCOL, V97, P246, DOI 10.1002/jso.20953
   Lu XY, 2011, J CANCER RES CLIN, V137, P567, DOI 10.1007/s00432-010-0909-5
   Meijerink MR, 2008, EUR RADIOL, V18, P2345, DOI 10.1007/s00330-008-0996-8
   Miles KA, 2000, ACAD RADIOL, V7, P840, DOI 10.1016/S1076-6332(00)80632-7
   MILES KA, 1993, RADIOLOGY, V188, P405, DOI 10.1148/radiology.188.2.8327686
   MILES KA, 1991, LANCET, V337, P643, DOI 10.1016/0140-6736(91)92455-B
   Morsbach F, 2013, INVEST RADIOL, V48, P787, DOI 10.1097/RLI.0b013e31829810f7
   Pandharipande PV, 2005, RADIOLOGY, V234, P661, DOI 10.1148/radiol.2343031362
   Pawlik TM, 2005, LIVER TRANSPLANT, V11, P1086, DOI 10.1002/lt.20472
   Petralia G, 2011, J COMPUT ASSIST TOMO, V35, P195, DOI 10.1097/RCT.0b013e31820ccf51
   Reiner CS, 2012, INVEST RADIOL, V47, P33, DOI 10.1097/RLI.0b013e31822598c3
   Rodriguez-Peralvarez M, 2013, ANN SURG ONCOL, V20, P325, DOI 10.1245/s10434-012-2513-1
   Sala M, 2004, HEPATOLOGY, V40, P1352, DOI 10.1002/hep.20465
   Shankar Jai Jai Shiva, 2011, Indian J Radiol Imaging, V21, P209, DOI 10.4103/0971-3026.85370
   Shirabe K, 2009, WORLD J GASTROENTERO, V15, P2632, DOI 10.3748/wjg.15.2632
   Spira D, 2012, EUR J RADIOL, V81, P1471, DOI 10.1016/j.ejrad.2011.04.010
   Stamm G, 2002, ROFO-FORTSCHR RONTG, V174, P1570, DOI 10.1055/s-2002-35937
   Sterling RK, 2010, HEPATOLOGY, V52, p328A
   Tsushima Y, 1999, DIGEST DIS SCI, V44, P1632, DOI 10.1023/A:1026679430553
   Tsushima Y, 2004, ACAD RADIOL, V11, P215, DOI 10.1016/S1076-6332(03)00578-6
   Van Beers BE, 2001, AM J ROENTGENOL, V176, P667, DOI 10.2214/ajr.176.3.1760667
   Wang X, 2013, EUR J RADIOL, V82, P220, DOI 10.1016/j.ejrad.2012.09.015
   Witjes CDM, 2012, J MAGN RESON IMAGING, V36, P641, DOI 10.1002/jmri.23681
   Wong Robert, 2011, Gastroenterol Hepatol (N Y), V7, P16
NR 47
TC 33
Z9 40
U1 0
U2 15
PU LIPPINCOTT WILLIAMS & WILKINS
PI PHILADELPHIA
PA TWO COMMERCE SQ, 2001 MARKET ST, PHILADELPHIA, PA 19103 USA
SN 0020-9996
EI 1536-0210
J9 INVEST RADIOL
JI Invest. Radiol.
PD APR
PY 2015
VL 50
IS 4
BP 188
EP 194
PG 7
WC Radiology, Nuclear Medicine & Medical Imaging
WE Science Citation Index Expanded (SCI-EXPANDED)
SC Radiology, Nuclear Medicine & Medical Imaging
GA CD2NQ
UT WOS:000350915500002
PM 25333306
DA 2022-05-02
ER

PT J
AU Kamiyama, T
   Yokoo, H
   Kakisaka, T
   Orimo, T
   Wakayama, K
   Kamachi, H
   Tsuruga, Y
   Yamashita, K
   Shimamura, T
   Todo, S
   Taketomi, A
AF Kamiyama, Toshiya
   Yokoo, Hideki
   Kakisaka, Tatsuhiko
   Orimo, Tatsuya
   Wakayama, Kenji
   Kamachi, Hirofumi
   Tsuruga, Yosuke
   Yamashita, Kenichiro
   Shimamura, Tsuyoshi
   Todo, Satoru
   Taketomi, Akinobu
TI Multiplication of alpha-fetoprotein and protein induced by vitamin K
   absence-II is a powerful predictor of prognosis and recurrence in
   hepatocellular carcinoma patients after a hepatectomy
SO HEPATOLOGY RESEARCH
LA English
DT Article
DE alpha-fetoprotein; hepatocellular carcinoma; hepatectomy; protein
   induced by vitamin K absence or antagonists-II; prognosis; recurrence
ID GAMMA-CARBOXY PROTHROMBIN; LIVER-TRANSPLANTATION; HEPATIC RESECTION;
   EARLY-DIAGNOSIS; TUMOR-MARKERS; MICROVASCULAR INVASION;
   CIRRHOTIC-PATIENTS; NATIONWIDE SURVEY; POSITIVE STATUS; RISK-FACTORS
AB AimTo evaluate the oncological implications of multiplication of -fetoprotein (AFP) and protein induced by vitamin K absence or antagonists-II (PIVKA-II) in patients with hepatocellular carcinoma (HCC).
   MethodsData were prospectively collected from 516 consecutive patients who underwent a curative primary hepatectomy for HCC between 1998 and 2010. The AP-factor (AFPxPIVKA-II) was evaluated in relation to 2-year survival outcomes by receiver-operator curve analysis to determine the cut-off values. Patient survival, recurrence-free survival and risk factors were analyzed in accordance with the preoperative AP-factor.
   ResultsThe AP-factor was categorized into three groups depending on the serum concentrations of AFP and PIVKA-II as follows: AP1 (n=206; AFP<200ng/mL and PIVKA-II<100mAU/mL), AP2 (n=152; AFPxPIVKA-II<10(5)) and AP3 (n=158; AFPxPIVKA-II10(5)). The AP-factor was found to be significantly related to pathological factors such as differentiation, portal vein invasion, hepatic vein invasion and intrahepatic metastasis. Multivariate analysis was performed to identify the risk factors for survival and recurrence. Albumin, AP-factor and pathological factors including portal vein invasion, hepatic vein invasion and intrahepatic metastasis are independent risk factors for survival. Tumor number, AP-factor, and a non-cancerous liver were determinants of recurrence.
   ConclusionThe AP-factor is closely related to differentiation and microscopic vascular invasion, and was selected by multivariate analysis as an independent factor for survival and recurrence, in HCC. Patients hopeful of obtaining good outcomes after a hepatectomy could be selected by the AP-factor evaluation.
C1 [Kamiyama, Toshiya; Yokoo, Hideki; Kakisaka, Tatsuhiko; Orimo, Tatsuya; Wakayama, Kenji; Kamachi, Hirofumi; Tsuruga, Yosuke; Todo, Satoru; Taketomi, Akinobu] Hokkaido Univ, Grad Sch Med, Dept Surg Gastroenterol 1, Sapporo, Hokkaido 0608638, Japan.
   [Yamashita, Kenichiro] Hokkaido Univ, Grad Sch Med, Dept Transplantat Surg, Sapporo, Hokkaido 0608638, Japan.
   [Shimamura, Tsuyoshi] Hokkaido Univ Hosp, Dept Organ Transplantat, Sapporo, Hokkaido 060, Japan.
RP Kamiyama, T (corresponding author), Hokkaido Univ, Grad Sch Med, Dept Surg Gastroenterol 1, Kita Ku, North 15,West 7, Sapporo, Hokkaido 0608638, Japan.
EM t-kamiya@med.hokudai.ac.jp
OI Yokoo, Hideki/0000-0002-6203-8528
CR Arii S, 2000, HEPATOLOGY, V32, P1224, DOI 10.1053/jhep.2000.20456
   Figueras J, 2000, J AM COLL SURGEONS, V190, P580, DOI 10.1016/S1072-7515(00)00251-9
   Fujiyama S, 2002, ONCOLOGY-BASEL, V62, P57, DOI 10.1159/000048277
   Hanazaki K, 2001, AM J GASTROENTEROL, V96, P1243, DOI 10.1111/j.1572-0241.2001.03634.x
   Ikai I, 2004, CANCER-AM CANCER SOC, V101, P796, DOI 10.1002/cncr.20426
   Ikoma J, 2002, HEPATO-GASTROENTEROL, V49, P235
   Imamura H, 2003, J HEPATOL, V38, P200, DOI 10.1016/S0168-8278(02)00360-4
   INOUE S, 1994, AM J GASTROENTEROL, V89, P2222
   IZUMI R, 1994, GASTROENTEROLOGY, V106, P720, DOI 10.1016/0016-5085(94)90707-2
   Jonas S, 2001, HEPATOLOGY, V33, P1080, DOI 10.1053/jhep.2001.23561
   Kaibori M, 2004, WORLD J SURG, V28, P702, DOI 10.1007/s00268-004-7205-y
   Kamiyama T, 2009, ANN SURG ONCOL, V16, P1560, DOI 10.1245/s10434-009-0407-7
   KASAHARA A, 1993, DIGEST DIS SCI, V38, P2170, DOI 10.1007/BF01299891
   Kiriyama S, 2011, ANN SURG, V254, P984, DOI 10.1097/SLA.0b013e3182215016
   Koike Y, 2001, CANCER, V91, P561, DOI 10.1002/1097-0142(20010201)91:3<561::AID-CNCR1035>3.0.CO;2-N
   Kondo K, 2005, J HEPATO-BILIARY-PAN, V12, P399, DOI 10.1007/s00534-005-1009-9
   MATSUMOTO Y, 1982, CANCER, V49, P354, DOI 10.1002/1097-0142(19820115)49:2<354::AID-CNCR2820490224>3.0.CO;2-J
   Mita Y, 1998, CANCER, V82, P1643, DOI 10.1002/(SICI)1097-0142(19980501)82:9<1643::AID-CNCR8>3.0.CO;2-B
   Mizejewski GJ, 2001, EXP BIOL MED, V226, P377, DOI 10.1177/153537020122600503
   NOMURA F, 1989, CANCER, V64, P1700, DOI 10.1002/1097-0142(19891015)64:8<1700::AID-CNCR2820640824>3.0.CO;2-Z
   Otto G, 1998, ANN SURG, V227, P424, DOI 10.1097/00000658-199803000-00015
   Poon RTP, 2007, ANN SURG, V245, P51, DOI 10.1097/01.sla.0000225255.01668.65
   Sasaki Y, 2006, ANN SURG, V244, P771, DOI 10.1097/01.sla.0000225126.56483.b3
   Shimada M, 1996, CANCER, V78, P2094, DOI 10.1002/(SICI)1097-0142(19961115)78:10<2094::AID-CNCR9>3.0.CO;2-O
   Shimoda M, 2004, LIVER TRANSPLANT, V10, P1478, DOI 10.1002/lt.20303
   SHIRABE K, 1991, HEPATOLOGY, V14, P802, DOI 10.1002/hep.1840140510
   Shirabe K, 2007, J SURG ONCOL, V95, P235, DOI 10.1002/jso.20655
   SILVER HKB, 1974, NEW ENGL J MED, V291, P506, DOI 10.1056/NEJM197409052911006
   Sumie S, 2008, ANN SURG ONCOL, V15, P1375, DOI 10.1245/s10434-008-9846-9
   Tamura S, 2001, ARCH SURG-CHICAGO, V136, P25, DOI 10.1001/archsurg.136.1.25
   Toyoda H, 2006, CLIN GASTROENTEROL H, V4, P111, DOI 10.1016/S1542-3565(05)00855-4
NR 31
TC 13
Z9 14
U1 0
U2 3
PU WILEY-BLACKWELL
PI HOBOKEN
PA 111 RIVER ST, HOBOKEN 07030-5774, NJ USA
SN 1386-6346
EI 1872-034X
J9 HEPATOL RES
JI Hepatol. Res.
PD OCT
PY 2015
VL 45
IS 10
BP E21
EP E31
DI 10.1111/hepr.12451
PG 11
WC Gastroenterology & Hepatology
WE Science Citation Index Expanded (SCI-EXPANDED)
SC Gastroenterology & Hepatology
GA CV9YL
UT WOS:000364644700003
PM 25382703
OA Bronze
DA 2022-05-02
ER

PT J
AU Yamamoto, Y
   Ikoma, H
   Morimura, R
   Konishi, H
   Murayama, Y
   Komatsu, S
   Shiozaki, A
   Kuriu, Y
   Kubota, T
   Nakanishi, M
   Ichikawa, D
   Fujiwara, H
   Okamoto, K
   Sakakura, C
   Ochiai, T
   Otsuji, E
AF Yamamoto, Yusuke
   Ikoma, Hisashi
   Morimura, Ryo
   Konishi, Hirotaka
   Murayama, Yasutoshi
   Komatsu, Shuhei
   Shiozaki, Atsushi
   Kuriu, Yoshiaki
   Kubota, Takeshi
   Nakanishi, Masayoshi
   Ichikawa, Daisuke
   Fujiwara, Hitoshi
   Okamoto, Kazuma
   Sakakura, Chouhei
   Ochiai, Toshiya
   Otsuji, Eigo
TI Optimal duration of the early and late recurrence of hepatocellular
   carcinoma after hepatectomy
SO WORLD JOURNAL OF GASTROENTEROLOGY
LA English
DT Article
DE Early recurrence; Late recurrence; Hepatocellular carcinoma;
   Hepatectomy; Minimum P-value approach
ID TRANSARTERIAL LIPIODOL CHEMOEMBOLIZATION; RISK-FACTORS; INTRAHEPATIC
   RECURRENCE; HEPATIC RESECTION; PROGNOSTIC-FACTORS; RANDOMIZED-TRIAL;
   ADJUVANT THERAPY; CIRRHOSIS; SURVIVAL; OUTCOMES
AB AIM: To determine the best cut-off value between the early and late recurrence periods after the initial recurrence of hepatocellular carcinoma (HCC).
   METHODS: The clinical records of 404 patients who underwent macroscopic curative hepatectomy for HCC between 1980 and 2010 were retrospectively examined. We divided the 252 patients experienced a recurrence of HCC into two groups, the early and late recurrence groups using the "minimum P-value" approach. Factors for early recurrence were investigated using all 404 patients, and factors related to late recurrence were investigated in the patients who were confirmed to be recurrence free at the end of the early recurrence period.
   RESULTS: For the 252 patients who experienced a recurrence, the optimal cut-off value for differentiating early and late recurrence based on the overall survival after initial recurrence was 17 mo (5-year overall survival after initial recurrence: 15.4% vs 36.3%, P = 0.000018). Cox proportional hazard analysis identified early recurrence (P = 0.003) as one of the independent prognostic factors associated with overall survival after initial recurrence. A logistic regression model showed that an alpha-fetoprotein level > 100 ng/mL (P < 0.001), multiple HCC (P < 0.001), serosal invasion (P = 0.031), and microvascular invasion (P = 0.012) were independent factors associated with early recurrence, whereas the only independent factor related to late recurrence was liver cirrhosis (P = 0.002).
   CONCLUSION: Seventeen months after hepatectomy is a useful cut-off value between early and late recurrence of HCC based on the prognosis and different etiologies.
C1 [Yamamoto, Yusuke; Ikoma, Hisashi; Morimura, Ryo; Konishi, Hirotaka; Murayama, Yasutoshi; Komatsu, Shuhei; Shiozaki, Atsushi; Kuriu, Yoshiaki; Kubota, Takeshi; Nakanishi, Masayoshi; Ichikawa, Daisuke; Fujiwara, Hitoshi; Okamoto, Kazuma; Sakakura, Chouhei; Otsuji, Eigo] Kyoto Prefectural Univ Med, Dept Surg, Div Digest Surg, Kyoto 6028566, Japan.
   [Ochiai, Toshiya] Kyoto Prefectural Univ Med, Dept Surg, Med Ctr N, Kyoto 6028566, Japan.
RP Ikoma, H (corresponding author), Kyoto Prefectural Univ Med, Dept Surg, Div Digest Surg, Kamigyo Ku, 465 Kajii Cho, Kyoto 6028566, Japan.
EM ikoma@koto.kpu-m.ac.jp
RI Ochiai, Toshiya/AFO-6491-2022
CR ALTMAN DG, 1994, J NATL CANCER I, V86, P829, DOI 10.1093/jnci/86.11.829
   Andreou A, 2013, J GASTROINTEST SURG, V17, P77
   Andreou A, 2013, J GASTROINTEST SURG, V17, P66, DOI 10.1007/s11605-012-2005-4
   Bosch FX, 2004, GASTROENTEROLOGY, V127, pS5, DOI 10.1053/j.gastro.2004.09.011
   COUINAUD C, 1954, PRESSE MED, V62, P62
   Galon J, 2006, SCIENCE, V313, P1960, DOI 10.1126/science.1129139
   Hayashi M, 2011, AM SURGEON, V77, P572
   Ibrahim S, 2007, AM J SURG, V194, P17, DOI 10.1016/j.amjsurg.2006.06.051
   Imamura H, 2003, J HEPATOL, V38, P200, DOI 10.1016/S0168-8278(02)00360-4
   JWO SC, 1992, HEPATOLOGY, V16, P1367, DOI 10.1002/hep.1840160611
   Kudo M, 2011, ONCOLOGY-BASEL, V81, P50, DOI 10.1159/000333259
   Lau WY, 2008, ANN SURG, V247, P43, DOI 10.1097/SLA.0b013e3181571047
   Liver Cancer Study Group of Japan, 2003, GEN RUL CLIN PATH ST, P13, DOI DOI 10.1007/BF02471576
   Llovet JM, 2003, LANCET, V362, P1907, DOI 10.1016/S0140-6736(03)14964-1
   Lu X, 2009, J SURG ONCOL, V100, P488, DOI 10.1002/jso.21354
   Majno PE, 1997, ANN SURG, V226, P688, DOI 10.1097/00000658-199712000-00006
   MAKUUCHI M, 1993, SEMIN SURG ONCOL, V9, P298, DOI 10.1002/ssu.2980090404
   Muto Y, 1996, NEW ENGL J MED, V334, P1561, DOI 10.1056/NEJM199606133342402
   Park JH, 2006, AM J SURG, V192, P29, DOI 10.1016/j.amjsurg.2005.11.010
   Poon RTP, 2001, J CLIN ONCOL, V19, P3037, DOI 10.1200/JCO.2001.19.12.3037
   Poon RTP, 2000, CANCER, V89, P500, DOI 10.1002/1097-0142(20000801)89:3<500::AID-CNCR4>3.3.CO;2-F
   Printz Carrie, 2009, Cancer, V115, P4646, DOI 10.1002/cncr.24673
   PUGH RNH, 1973, BRIT J SURG, V60, P646, DOI 10.1002/bjs.1800600817
   Schwartz JD, 2002, LANCET ONCOL, V3, P593, DOI 10.1016/S1470-2045(02)00873-2
   SELDINGER SI, 1953, ACTA RADIOL, V39, P368, DOI 10.3109/00016925309136722
   Shah SA, 2006, J AM COLL SURGEONS, V202, P275, DOI 10.1016/j.jamcollsurg.2005.10.005
   Shimada K, 2007, ANN SURG ONCOL, V14, P2337, DOI 10.1245/s10434-007-9415-7
   Shimada M, 1996, GASTROENTEROLOGY, V111, P720, DOI 10.1053/gast.1996.v111.pm8780578
   Singal AK, 2010, ALIMENT PHARM THER, V32, P851, DOI 10.1111/j.1365-2036.2010.04414.x
   Takayama T, 2000, LANCET, V356, P802, DOI 10.1016/S0140-6736(00)02654-4
   Wu CC, 2005, BRIT J SURG, V92, P348, DOI 10.1002/bjs.4838
   Yamamoto J, 1996, BRIT J SURG, V83, P1219
   Yamamoto Y, 2013, ANTICANCER RES, V33, P5097
NR 33
TC 55
Z9 58
U1 0
U2 5
PU BAISHIDENG PUBLISHING GROUP INC
PI PLEASANTON
PA 8226 REGENCY DR, PLEASANTON, CA 94588 USA
SN 1007-9327
EI 2219-2840
J9 WORLD J GASTROENTERO
JI World J. Gastroenterol.
PD JAN 28
PY 2015
VL 21
IS 4
BP 1207
EP 1215
DI 10.3748/wjg.v21.i4.1207
PG 9
WC Gastroenterology & Hepatology
WE Science Citation Index Expanded (SCI-EXPANDED)
SC Gastroenterology & Hepatology
GA AZ7TE
UT WOS:000348419800019
PM 25632194
OA hybrid, Green Published
DA 2022-05-02
ER

PT J
AU Cai, JB
   Shi, GM
   Dong, ZR
   Ke, AW
   Ma, HH
   Gao, Q
   Shen, ZZ
   Huang, XY
   Chen, H
   Yu, DD
   Liu, LX
   Zhang, PF
   Zhang, C
   Hu, MY
   Yang, LX
   Shi, YH
   Wang, XY
   Ding, ZB
   Qiu, SJ
   Sun, HC
   Zhou, J
   Shi, YJG
   Fan, J
AF Cai, Jia-Bin
   Shi, Guo-Ming
   Dong, Zhao-Ru
   Ke, Ai-Wu
   Ma, Hong-Hui
   Gao, Qiang
   Shen, Zao-Zhuo
   Huang, Xiao-Yong
   Chen, Hao
   Yu, Ding-Dang
   Liu, Li-Xin
   Zhang, Peng-Fei
   Zhang, Chi
   Hu, Mei-Yu
   Yang, Liu-Xiao
   Shi, Ying-Hong
   Wang, Xiao-Ying
   Ding, Zhen-Bin
   Qiu, Shuang-Jian
   Sun, Hui-Chuan
   Zhou, Jian
   Shi, Yujiang G.
   Fan, Jia
TI Ubiquitin-Specific Protease 7 Accelerates p14(ARF) Degradation by
   Deubiquitinating Thyroid Hormone Receptor-Interacting Protein 12 and
   Promotes Hepatocellular Carcinoma Progression
SO HEPATOLOGY
LA English
DT Article
ID TRANSCRIPTIONAL ACTIVITY; HAUSP; USP7; P53; STABILIZATION; CONTRIBUTES;
   EXPRESSION; INHIBITORS; STABILITY; P14ARF
AB The prognosis for hepatocellular carcinoma (HCC) remains dismal in terms of overall survival (OS), and its molecular pathogenesis has not been completely defined. Here, we report that expression of deubiquitylase ubiquitin-specific protease 7 (USP7) is higher in human HCC tissues than in matched peritumoral tissues. Ectopic USP7 expression promotes growth of HCC cells in vivo and in vitro. Mechanistically, USP7 overexpression fosters HCC cell growth by forming a complex with and stabilizing thyroid hormone receptor-interacting protein 12 (TRIP12), which induces constitutive p14(ARF) ubiquitination. Clinically, USP7 overexpression is significantly correlated with a malignant phenotype, including larger tumor size, multiple tumor, poor differentiation, elevated alpha-fetoprotein, and microvascular invasion. Moreover, overexpression of USP7 and/or TRIP12 correlates with shorter OS and higher cumulative recurrence rates of HCC. Conclusion: USP7 stabilizes TRIP12 by deubiquitination, thus constitutively inactivating p14(ARF) and promoting HCC progression. This represents a novel marker for predicting prognosis and a potential therapeutic target for HCC. (Hepatology 2015;61:1603-1614)
C1 [Cai, Jia-Bin; Shi, Guo-Ming; Dong, Zhao-Ru; Ke, Ai-Wu; Gao, Qiang; Shen, Zao-Zhuo; Huang, Xiao-Yong; Liu, Li-Xin; Zhang, Peng-Fei; Zhang, Chi; Hu, Mei-Yu; Yang, Liu-Xiao; Shi, Ying-Hong; Wang, Xiao-Ying; Ding, Zhen-Bin; Qiu, Shuang-Jian; Sun, Hui-Chuan; Zhou, Jian; Fan, Jia] Fudan Univ, Zhongshan Hosp, Liver Canc Inst, Shanghai 200032, Peoples R China.
   [Cai, Jia-Bin; Shi, Guo-Ming; Dong, Zhao-Ru; Ke, Ai-Wu; Gao, Qiang; Shen, Zao-Zhuo; Huang, Xiao-Yong; Liu, Li-Xin; Zhang, Peng-Fei; Zhang, Chi; Hu, Mei-Yu; Yang, Liu-Xiao; Shi, Ying-Hong; Wang, Xiao-Ying; Ding, Zhen-Bin; Qiu, Shuang-Jian; Sun, Hui-Chuan; Zhou, Jian; Fan, Jia] Fudan Univ, Minist Educ, Key Lab Carcinogenesis & Canc Invas, Shanghai 200032, Peoples R China.
   [Ma, Hong-Hui; Chen, Hao; Yu, Ding-Dang; Zhou, Jian; Shi, Yujiang G.] Fudan Univ, Inst Biomed Sci, Lab Epigenet, Shanghai 200032, Peoples R China.
   [Zhou, Jian; Fan, Jia] Fudan Univ, Inst Biomed Sci, Ctr Canc, Shanghai 200032, Peoples R China.
   [Shi, Yujiang G.] Brigham & Womens Hosp, Dept Med, Div Endocrinol Diabet & Hypertens, Boston, MA 02115 USA.
RP Fan, J (corresponding author), Fudan Univ, Zhongshan Hosp, Liver Canc Inst, 136 Yi Xue Yuan Rd, Shanghai 200032, Peoples R China.
EM Yujiang_shi@hms.harvard.edu; Fan.jia@zs-hospital.sh.cn
RI Shi, Ying-Hong/B-7063-2017; Fan, Jia/C-6689-2017
OI Sun, Hui-Chuan/0000-0003-3761-7058; Zhou, Jian/0000-0002-7650-7540; Gao,
   Qiang/0000-0002-6695-9906; CHEN, HAO/0000-0002-2534-9650
FU National Key Sci-Tech Project [2012ZX10002011-002]; National Natural
   Science Foundation of ChinaNational Natural Science Foundation of China
   (NSFC) [81472840, 81172023, 81071741, 81030038]; Shanghai Municipal
   Natural Science Foundation [14ZR1405800]; Ph.D. Programs Foundation of
   the Ministry of Education of ChinaMinistry of Education, China
   [20110072120050]
FX This study was supported by the National Key Sci-Tech Project
   (2012ZX10002011-002), the National Natural Science Foundation of China
   (81472840, 81172023, 81071741, and 81030038), the Shanghai Municipal
   Natural Science Foundation (14ZR1405800), and the Ph.D. Programs
   Foundation of the Ministry of Education of China (20110072120050).
CR Aravalli RN, 2008, HEPATOLOGY, V48, P2047, DOI 10.1002/hep.22580
   Chen DL, 2010, NATURE, V464, P624, DOI 10.1038/nature08820
   Chio IIC, 2012, NAT CELL BIOL, V14, P625, DOI 10.1038/ncb2496
   Colland F, 2009, MOL CANCER THER, V8, P2286, DOI 10.1158/1535-7163.MCT-09-0097
   Cummins JM, 2004, NATURE, V428, DOI 10.1038/nature02501
   Everett RD, 1997, EMBO J, V16, P1519, DOI 10.1093/emboj/16.7.1519
   Faesen AC, 2012, BIOCHEM SOC T, V40, P539, DOI 10.1042/BST20120004
   Feinberg AP, 2006, NAT REV GENET, V7, P21, DOI 10.1038/nrg1748
   Felle M, 2011, NUCLEIC ACIDS RES, V39, P8355, DOI 10.1093/nar/gkr528
   Fukai K, 2005, LIVER INT, V25, P1209, DOI 10.1111/j.1478-3231.2005.01162.x
   Giovinazzi S, 2013, CELL DEATH DIFFER, V20, P721, DOI 10.1038/cdd.2012.169
   Huang XY, 2013, HEPATOLOGY, V57, P2235, DOI 10.1002/hep.26255
   Hui B, 2012, CANCER-AM CANCER SOC, V118, P5560, DOI 10.1002/cncr.27586
   Ke AW, 2011, GASTROENTEROLOGY, V140, P1629, DOI 10.1053/j.gastro.2011.02.008
   Ke AW, 2009, HEPATOLOGY, V49, P491, DOI 10.1002/hep.22639
   Li MY, 2002, NATURE, V416, P648, DOI 10.1038/nature737
   Ma HH, 2012, P NATL ACAD SCI USA, V109, P4828, DOI 10.1073/pnas.1116349109
   Maertens GN, 2010, EMBO J, V29, P2553, DOI 10.1038/emboj.2010.129
   Meulmeester E, 2005, CELL CYCLE, V4, P1166, DOI 10.4161/cc.4.9.1981
   Meulmeester E, 2005, MOL CELL, V18, P565, DOI 10.1016/j.molcel.2005.04.024
   Nathan JA, 2008, TRAFFIC, V9, P1130, DOI 10.1111/j.1600-0854.2008.00747.x
   Noguera NI, 2013, LEUKEMIA, V27, P1037, DOI 10.1038/leu.2012.314
   Reyes-Turcu FE, 2009, ANNU REV BIOCHEM, V78, P363, DOI 10.1146/annurev.biochem.78.082307.091526
   Roessler S, 2010, CANCER RES, V70, P10202, DOI 10.1158/0008-5472.CAN-10-2607
   Roncalli M, 2002, HEPATOLOGY, V36, P427, DOI 10.1053/jhep.2002.34852
   Shi GM, 2008, J CANCER RES CLIN, V134, P1155, DOI 10.1007/s00432-008-0407-1
   Shi GM, 2010, HEPATOLOGY, V52, P183, DOI 10.1002/hep.23661
   Siegel R, 2014, CA-CANCER J CLIN, V64, P9, DOI [10.1136/bmj.g1502, 10.3322/caac.21208, 10.3322/caac.21254, 10.1001/jamaoto.2014.2530]
   Song MS, 2008, NATURE, V455, P813, DOI 10.1038/nature07290
   van der Horst A, 2006, NAT CELL BIOL, V8, P1064, DOI 10.1038/ncb1469
   Wrigley JD, 2011, CELL BIOCHEM BIOPHYS, V60, P99, DOI 10.1007/s12013-011-9186-4
   Yatim A, 2012, MOL CELL, V48, P445, DOI 10.1016/j.molcel.2012.08.022
   Zaman MMU, 2013, MOL CELL BIOL, V33, P4971, DOI 10.1128/MCB.00465-13
   Zhang CS, 2008, J SURG ONCOL, V98, P462, DOI 10.1002/jso.21131
   Zhang YN, 2013, NAT CHEM BIOL, V9, P51, DOI [10.1038/NCHEMBIO.1134, 10.1038/nchembio.1134]
NR 35
TC 72
Z9 74
U1 2
U2 32
PU WILEY
PI HOBOKEN
PA 111 RIVER ST, HOBOKEN 07030-5774, NJ USA
SN 0270-9139
EI 1527-3350
J9 HEPATOLOGY
JI Hepatology
PD MAY
PY 2015
VL 61
IS 5
BP 1603
EP 1614
DI 10.1002/hep.27682
PG 12
WC Gastroenterology & Hepatology
WE Science Citation Index Expanded (SCI-EXPANDED)
SC Gastroenterology & Hepatology
GA CG4DR
UT WOS:000353233500020
PM 25557975
OA Bronze
DA 2022-05-02
ER

PT J
AU Kim, JM
   Kwon, CHD
   Joh, JW
   Park, JB
   Lee, JH
   Kim, SJ
   Paik, SW
   Park, CK
AF Kim, Jong Man
   Kwon, Choon Hyuck David
   Joh, Jae-Won
   Park, Jae Berm
   Lee, Joon Hyeok
   Kim, Sung Joo
   Paik, Seung Woon
   Park, Cheol Keun
TI Intrahepatic Metastasis is More Risky than Multiple Occurrence in
   Hepatocellular Carcinoma Patients after Curative Liver Resection
SO HEPATO-GASTROENTEROLOGY
LA English
DT Article
DE Satellite nodule; Multinodular lesion; Hepatocellular carcinoma;
   Curative hepatectomy; Microvascular invasion; Tumor size;
   Alpha-fetoprotein; Protein induced by vitamin K antagonist-II
ID RECURRENCE; PROGNOSIS
AB Background/Aims: The characteristics of multiple nudules in hepatocellular carcinomas (HCCs) after curative liver resection remain obscure. We compare the clinicopathologic characteristics and prognoses between patients with hepatic lesions with multicentric occurrence (MO) and intrahepatic metastasis (IM) at the time of surgical resection. Methodology: The histopathologic features of multiple tumors from 198 patients of HCC were analyzed and divided into MO group (n=51, 25.8%) for multicentric HCCs and an IM group (n=147, 74.2%) in cases with intrahepatic metastases. Overall survival rate, disease-free survival and clinicopathologic differences were compared between the two groups. Results: Microvascular invasion and increased tumor size were the most important factors discriminating the IM group from the MO group (P<0.001 and P=0.027, respectively). Kaplan-Meier and log rank tests revealed that disease-free survival and overall survival rates in the MO group were significantly higher than those for the IM group (P<0.001 and P<0.001, respectively). A multivariate analysis of Cox's proportional hazards model showed that increased alpha-fetoprotein (APP) and protein induced by vitamin K antagonist-II (PIVKA-II) levels, portal vein invasion and intrahepatic metastases were the most important prognostic factors. Conclusions: Among HCCs, the prognosis of patients with MO is significantly better than that of patients with IM.
C1 [Kim, Jong Man; Kwon, Choon Hyuck David; Joh, Jae-Won; Park, Jae Berm; Kim, Sung Joo] Sungkyunkwan Univ, Sch Med, Samsung Med Ctr, Dept Surg, Seoul 135710, South Korea.
   [Lee, Joon Hyeok; Paik, Seung Woon] Sungkyunkwan Univ, Sch Med, Samsung Med Ctr, Div Gastroenterol,Dept Med, Seoul 135710, South Korea.
   [Park, Cheol Keun] Sungkyunkwan Univ, Sch Med, Samsung Med Ctr, Dept Pathol, Seoul 135710, South Korea.
RP Joh, JW (corresponding author), Sungkyunkwan Univ, Sch Med, Samsung Med Ctr, Dept Surg, 50 Ilwon Dong, Seoul 135710, South Korea.
EM jw.joh@samsung.com
RI Kim, Jong Man/AAH-5295-2020; kim, jm/O-5935-2014; Kwon, Choon Hyuck
   David/H-7263-2019
OI Kwon, Choon Hyuck David/0000-0002-1082-3321
CR Arii S, 1998, J Hepatobiliary Pancreat Surg, V5, P86, DOI 10.1007/PL00009956
   EDMONDSON HA, 1954, CANCER-AM CANCER SOC, V7, P462, DOI 10.1002/1097-0142(195405)7:3<462::AID-CNCR2820070308>3.0.CO;2-E
   Horigome H, 2000, HEPATO-GASTROENTEROL, V47, P507
   Huang ZY, 2012, ANN SURG ONCOL, V19, P2515, DOI 10.1245/s10434-012-2269-7
   Kumada T, 1997, HEPATOLOGY, V25, P87, DOI 10.1002/hep.510250116
   Liver Cancer Study Group of Japan, 2003, GEN RUL CLIN PATH ST
   Matsuda M, 2001, J Hepatobiliary Pancreat Surg, V8, P353, DOI 10.1007/s005340170008
   McCormack L, 2005, EUR J GASTROEN HEPAT, V17, P497, DOI 10.1097/00042737-200505000-00005
   NAKANO S, 1994, AM J GASTROENTEROL, V89, P189
   Poon RTP, 2000, CANCER, V89, P500, DOI 10.1002/1097-0142(20000801)89:3<500::AID-CNCR4>3.3.CO;2-F
   Shimada M, 2001, WORLD J SURG, V25, P991, DOI 10.1007/s00268-001-0068-6
   SHIMAMATSU K, 1994, J GASTROEN HEPATOL, V9, P624, DOI 10.1111/j.1440-1746.1994.tb01572.x
   Sun Ying, 2002, Ai Zheng, V21, P509
   Wang J, 2009, SURG ONCOL, V18, P25, DOI 10.1016/j.suronc.2008.05.009
   Yamamoto T, 1999, HEPATOLOGY, V29, P1446, DOI 10.1002/hep.510290523
   Yasui M, 1997, WORLD J SURG, V21, P860, DOI 10.1007/s002689900318
NR 16
TC 14
Z9 16
U1 0
U2 8
PU H G E UPDATE MEDICAL PUBLISHING S A
PI ATHENS
PA PO BOX 17257, ATHENS GR-10024, GREECE
SN 0172-6390
J9 HEPATO-GASTROENTEROL
JI Hepato-Gastroenterol.
PD MAR-APR
PY 2015
VL 62
IS 138
BP 399
EP 404
DI 10.5754/hge131006
PG 6
WC Gastroenterology & Hepatology; Surgery
WE Science Citation Index Expanded (SCI-EXPANDED)
SC Gastroenterology & Hepatology; Surgery
GA CE8TA
UT WOS:000352115800031
PM 25916071
DA 2022-05-02
ER

PT J
AU Lee, SD
   Kim, SH
   Kim, SK
   Kim, YK
   Park, SJ
AF Lee, Seung Duk
   Kim, Seong Hoon
   Kim, Seok-Ki
   Kim, Young-Kyu
   Park, Sang-Jae
TI Clinical Impact of F-18-Fluorodeoxyglucose Positron Emission
   Tomography/Computed Tomography in Living Donor Liver Transplantation for
   Advanced Hepatocellular Carcinoma
SO TRANSPLANTATION
LA English
DT Article
ID SELECTION CRITERIA; TUMOR RECURRENCE; MILAN CRITERIA; PET; HCC;
   FLUORINE-18-FLUORODEOXYGLUCOSE; METASTASES; PROGNOSIS; EXPANSION;
   CIRRHOSIS
AB Background. The relevant number of patients with hepatocellular carcinoma (HCC) beyond the Milan criteria have undergone living donor liver transplantation (LDLT). However, the prognostic factors for these patients with advanced HCC remain unclear. Methods. From March 2005 to May 2013, 280 patients with HCC underwent LDLT at the National Cancer Center. Of these, patients with HCC beyond the Milan criteria were retrospectively enrolled. We analyzed the prognostic significance of F-18-fluorodeoxyglucose positron emission tomography/computed tomography (F-18-FDG-PET/CT) for selecting appropriate candidates. Results. Of the total 280 patients, 147 (52.5%) were confirmed to have HCC beyond the Milan criteria on the basis of pathological reports. The patients who met and exceeded the Milan criteria had 5-year overall survival (OS) rates of 87.2% and 64.6%, respectively (P < 0.001). Multivariable analysis for OS and disease-free survival (DFS) in patients with HCC beyond the Milan criteria revealed PET/CT positivity (hazards ratio [HR], 2.714; P = 0.013 for OS; HR, 3.803; P < 0.001 for DFS), total tumor size over 10 cm (HR, 2.333; P = 0.035 forOS; HR, 3.334, P = 0.001 for DFS), and microvascular invasion (HR, 2.917; P = 0.025 for DFS) to be significant prognostic factors. In particular, patients with HCC beyond the Milan criteria with a PET/CT-negative status and total tumor size less than 10 cm showed similar OS and DFS in comparison with those with HCC within the Milan criteria. Conclusions. A PET/CT status in LDLT is a useful marker for predicting survival of patients with advanced HCC.
C1 [Lee, Seung Duk; Kim, Seong Hoon; Park, Sang-Jae] Natl Canc Ctr, Ctr Liver Canc, Goyang Si 410769, Gyeonggi Do, South Korea.
   [Kim, Seok-Ki] Natl Canc Ctr, Dept Nucl Med, Goyang Si 410769, Gyeonggi Do, South Korea.
   [Kim, Young-Kyu] Jeju Natl Univ, Coll Med, Dept Surg, Jeju Do, South Korea.
RP Kim, SH (corresponding author), Natl Canc Ctr, Res Inst & Hosp, Ctr Liver Canc, 323 Ilsan Ro, Goyang Si 410769, Gyeonggi Do, South Korea.
EM kshlj@ncc.re.kr
CR Chen CL, 2003, TRANSPLANTATION, V75, pS6, DOI 10.1097/01.TP.0000046533.93621.C7
   Dierckx R, 2009, Q J NUCL MED MOL IM, V53, P336
   Freeman RB, 2006, LIVER TRANSPLANT, V12, P1504, DOI 10.1002/lt.20847
   Hatano E, 2006, WORLD J SURG, V30, P1736, DOI 10.1007/s00268-005-0791-5
   Ito T, 2007, LIVER TRANSPLANT, V13, P1637, DOI 10.1002/lt.21281
   Jerusalem G, 2002, ANN ONCOL, V13, P227, DOI 10.1093/annonc/mdf664
   Kim SH, 2013, BRIT J SURG, V100, P528, DOI 10.1002/bjs.9022
   Kim SH, 2009, TRANSPL INT, V22, P1164, DOI 10.1111/j.1432-2277.2009.00934.x
   Kim YK, 2010, LIVER TRANSPLANT, V16, P767, DOI 10.1002/lt.22069
   Kornberg A, 2009, AM J TRANSPLANT, V9, P592, DOI 10.1111/j.1600-6143.2008.02516.x
   Kornberg A, 2012, LIVER TRANSPLANT, V18, P53, DOI 10.1002/lt.22416
   Koschny R, 2009, CLIN TRANSPLANT, V23, P49, DOI 10.1111/j.1399-0012.2009.01110.x
   Lee JW, 2009, J NUCL MED, V50, P682, DOI 10.2967/jnumed.108.060574
   Lee SD, 2013, TRANSPL INT, V26, P50, DOI 10.1111/j.1432-2277.2012.01572.x
   Mazzaferro V, 1996, NEW ENGL J MED, V334, P693, DOI 10.1056/NEJM199603143341104
   Mazzaferro V, 2009, LANCET ONCOL, V10, P35, DOI 10.1016/S1470-2045(08)70284-5
   OKAZUMI S, 1992, J NUCL MED, V33, P333
   Otto G, 2006, LIVER TRANSPLANT, V12, P1260, DOI 10.1002/lt.20837
   Pawlik TM, 2007, ANN SURG, V245, P435, DOI 10.1097/01.sla.0000250420.73854.ad
   Roayaie S, 2004, LIVER TRANSPLANT, V10, P534, DOI 10.1002/lt.20128
   Schwartz M, 2007, AM J TRANSPLANT, V7, P1875, DOI 10.1111/j.1600-6143.2007.01863.x
   Schwartz M, 2008, J HEPATOL, V49, P581, DOI 10.1016/j.jhep.2008.03.032
   Sherman M, 2010, AM J GASTROENTEROL, V105, P610, DOI 10.1038/ajg.2009.663
   Shirabe K, 2007, J SURG ONCOL, V95, P235, DOI 10.1002/jso.20655
   Silva MF, 2010, J GASTROEN HEPATOL, V25, P1217, DOI 10.1111/j.1440-1746.2010.06335.x
   Sugawara Y, 2007, DIGEST DIS, V25, P310, DOI 10.1159/000106910
   Toso C, 2009, HEPATOLOGY, V49, P832, DOI 10.1002/hep.22693
   Yao FY, 2008, AM J TRANSPLANT, V8, P1982, DOI 10.1111/j.1600-6143.2008.02351.x
   Yao FY, 2001, HEPATOLOGY, V33, P1394, DOI 10.1053/jhep.2001.24563
   Yen RF, 2010, NUCL MED COMMUN, V31, P637, DOI 10.1097/MNM.0b013e3283399120
NR 30
TC 22
Z9 23
U1 0
U2 0
PU LIPPINCOTT WILLIAMS & WILKINS
PI PHILADELPHIA
PA TWO COMMERCE SQ, 2001 MARKET ST, PHILADELPHIA, PA 19103 USA
SN 0041-1337
EI 1534-6080
J9 TRANSPLANTATION
JI Transplantation
PD OCT
PY 2015
VL 99
IS 10
BP 2142
EP 2149
DI 10.1097/TP.0000000000000719
PG 8
WC Immunology; Surgery; Transplantation
WE Science Citation Index Expanded (SCI-EXPANDED)
SC Immunology; Surgery; Transplantation
GA DC2ZC
UT WOS:000369086800024
PM 25905981
DA 2022-05-02
ER

PT J
AU Guo, S
   Liu, HD
   Liu, YF
   Liu, L
   Sun, Q
   Cui, XJ
AF Guo, Sen
   Liu, Hong-da
   Liu, Yan-feng
   Liu, Lei
   Sun, Qiang
   Cui, Xi-jun
TI Hepatoma-derived growth factor: a novel prognostic biomarker in
   intrahepatic cholangiocarcinoma
SO TUMOR BIOLOGY
LA English
DT Article
DE Hepatoma-derived growth factor; Intrahepatic cholangiocarcinoma;
   Prognosis; Tumor progression; Angiogenesis
ID EPITHELIAL-MESENCHYMAL TRANSITION; CELL LUNG-CANCER;
   HEPATOCELLULAR-CARCINOMA; DOWN-REGULATION; BREAST-CANCER; EXPRESSION;
   INVASION; PATHOGENESIS; METASTASIS; INDUCTION
AB Hepatoma-derived growth factor (HDGF) is an acidic heparin-binding protein involved in tumor progression and poor prognosis of kinds of cancers. Aimed at investigating the functions of HDGF in intrahepatic cholangiocarcinoma (IHCC), we detected the expression of HDGF by immunohistochemistry in 83 patients. Associations of HDGF with clinicopathologic features, microvascular density (MVD), and overall survival rates were further analyzed by Chi-square method, univariate or multivariate analysis. HDGF functions in IHCC proliferation, invasion, and angiogenesis were detected by MTT, transwell, and tube formation assays, respectively. As a result, we found that HDGF-positive expression rate in IHCC was 51.8 % (43/83) in IHCC. HDGF expression was significantly correlated to MVD (P=0.031), lymphatic invasion (P=0.030), distant metastasis (P=0.002), and TNM stage (P=0.037). HDGF was further identified as an independent prognostic factor in IHCC with Kaplan-Meier method (P=0.003) and Cox-regression model (P=0.008). Moreover, both intracellular and extracellular HDGF were proved to promote the proliferation, invasion, and angiogenesis of IHCC cell lines. In conclusion, HDGF was identified as an independent prognostic biomarker in IHCC. HDGF can promote IHCC cells progression, including proliferation, invasion, and angiogenesis, indicating HDGF could become a new promising and potential drug target of IHCC.
C1 [Guo, Sen; Liu, Hong-da; Liu, Yan-feng] Shandong Univ, Dept Gen Surg, Qilu Hosp, Jinan 250012, Shandong, Peoples R China.
   [Liu, Lei] People Hosp Hanting, Dept Gen Surg, Weifang City, Peoples R China.
   [Sun, Qiang] Weifang Hosp Tradit Chinese Med, Binhai Branch, Dept Surg, Weifang City, Peoples R China.
   [Cui, Xi-jun] Wendeng Cent Hosp, Dept Gen Surg, Weihai City, Peoples R China.
   [Guo, Sen] Shandong Univ, Qilu Hosp, Dept Hepatobiliary Surg, Jinan 250012, Shandong, Peoples R China.
RP Guo, S (corresponding author), Shandong Univ, Qilu Hosp, Dept Hepatobiliary Surg, 44 Wenhuaxilu, Jinan 250012, Shandong, Peoples R China.
EM guosensdu2014@163.com
FU Outstanding Young Scientist Award Fund - Shandong Province [BS2012YY021]
FX This study is funded by the Outstanding Young Scientist Award Fund
   supported by Shandong Province (no. BS2012YY021).
CR Abouzied MM, 2005, J BIOL CHEM, V280, P10945, DOI 10.1074/jbc.M414652200
   Chang KC, 2007, INT J CANCER, V121, P1059, DOI 10.1002/ijc.22803
   Chen SC, 2012, J PATHOL, V228, P158, DOI 10.1002/path.3988
   Enomoto H, 2002, HEPATOLOGY, V36, P1519, DOI 10.1053/jhep.2002.36935
   Erbersdobler A, 2010, WORLD J UROL, V28, P687, DOI 10.1007/s00345-009-0471-4
   Everett AD, 2000, J CLIN INVEST, V105, P567, DOI 10.1172/JCI7497
   Everett AD, 2004, AM J PHYSIOL-LUNG C, V286, pL1194, DOI 10.1152/ajplung.00427.2003
   Everett AD, 2003, CURR DRUG TARGETS, V4, P367, DOI 10.2174/1389450033490975
   Everett AD, 2001, J BIOL CHEM, V276, P37564, DOI 10.1074/jbc.M105109200
   GASPARINI G, 1994, J CLIN ONCOL, V12, P454, DOI 10.1200/JCO.1994.12.3.454
   Guo ZY, 2011, ONCOL REP, V26, P511, DOI 10.3892/or.2011.1295
   Hsu SS, 2012, J NEURO-ONCOL, V107, P101, DOI 10.1007/s11060-011-0733-z
   Hu TH, 2003, CANCER-AM CANCER SOC, V98, P1444, DOI 10.1002/cncr.11653
   Kishima Y, 2002, J BIOL CHEM, V277, P10315, DOI 10.1074/jbc.M111122200
   Kolokythas A, 2010, J ORAL MAXIL SURG, V68, P1290, DOI 10.1016/j.joms.2010.01.006
   Liu YF, 2011, ANN SURG ONCOL, V18, P872, DOI 10.1245/s10434-010-1303-x
   NAKAMURA H, 1994, J BIOL CHEM, V269, P25143
   NAKAMURA H, 1989, CLIN CHIM ACTA, V183, P273, DOI 10.1016/0009-8981(89)90361-6
   Okuda Y, 2003, CANCER SCI, V94, P1034, DOI 10.1111/j.1349-7006.2003.tb01397.x
   Ooi BNS, 2010, J CELL MOL MED, V14, P1328, DOI 10.1111/j.1582-4934.2009.00779.x
   Palmer WC, 2012, J HEPATOL, V57, P69, DOI 10.1016/j.jhep.2012.02.022
   Patel T, 2001, HEPATOLOGY, V33, P1353, DOI 10.1053/jhep.2001.25087
   Patel T, 2011, NAT REV GASTRO HEPAT, V8, P189, DOI 10.1038/nrgastro.2011.20
   Ren HN, 2009, MOL CANCER THER, V8, P1106, DOI 10.1158/1535-7163.MCT-08-0779
   Ren HN, 2004, J CLIN ONCOL, V22, P3230, DOI 10.1200/JCO.2004.02.080
   Rimm DL, 2001, CANCER J, V7, P24
   Sempoux C, 2011, SEMIN LIVER DIS, V31, P49, DOI 10.1055/s-0031-1272839
   Thelen A, 2010, AM J GASTROENTEROL, V105, P1123, DOI 10.1038/ajg.2009.674
   Thirant C, 2012, STEM CELLS, V30, P845, DOI 10.1002/stem.1062
   Tsai HE, 2013, MOL CANCER THER, V12, P1016, DOI 10.1158/1535-7163.MCT-12-0832
   Tsang TY, 2009, CELL PHYSIOL BIOCHEM, V24, P253, DOI 10.1159/000233250
   Uyama H, 2006, CLIN CANCER RES, V12, P6043, DOI 10.1158/1078-0432.CCR-06-1064
   VONHEIJNE G, 1986, NUCLEIC ACIDS RES, V14, P4683, DOI 10.1093/nar/14.11.4683
   Xu YF, 2014, BIOCHEM BIOPH RES CO, V446, P54, DOI 10.1016/j.bbrc.2014.02.050
   Yamamoto S, 2006, CLIN CANCER RES, V12, P117, DOI 10.1158/1078-0432.CCR-05-1347
   Yang Y, 2013, J PATHOL, V231, P323, DOI 10.1002/path.4241
   Yoshikawa D, 2008, BRIT J CANCER, V98, P418, DOI 10.1038/sj.bjc.6604129
   Zhang J, 2006, CANCER RES, V66, P18, DOI 10.1158/0008-5472.CAN-04-3905
NR 38
TC 18
Z9 20
U1 0
U2 6
PU SPRINGER
PI DORDRECHT
PA VAN GODEWIJCKSTRAAT 30, 3311 GZ DORDRECHT, NETHERLANDS
SN 1010-4283
EI 1423-0380
J9 TUMOR BIOL
JI Tumor Biol.
PD JAN
PY 2015
VL 36
IS 1
BP 353
EP 364
DI 10.1007/s13277-014-2651-0
PG 12
WC Oncology
WE Science Citation Index Expanded (SCI-EXPANDED)
SC Oncology
GA CC6LU
UT WOS:000350477300037
PM 25262276
DA 2022-05-02
ER

PT J
AU Chevallier, P
   Baudin, G
   Anty, R
   Guibal, A
   Chassang, M
   Avril, L
   Tran, A
AF Chevallier, P.
   Baudin, G.
   Anty, R.
   Guibal, A.
   Chassang, M.
   Avril, L.
   Tran, A.
TI Treatment of hepatocellular carcinomas by thermal ablation and hepatic
   transarterial chemoembolization
SO DIAGNOSTIC AND INTERVENTIONAL IMAGING
LA English
DT Article
DE Hepatocellular carcinoma; Thermoablation; Embolization; Hepatic
   transarterial chemoembolization
ID TRANSCATHETER ARTERIAL CHEMOEMBOLIZATION; COMBINED RADIOFREQUENCY
   ABLATION; TUMOR ABLATION; MICROVASCULAR INVASION; PERCUTANEOUS ABLATION;
   SURGICAL RESECTION; RF ABLATION; IODIZED OIL; LIVER; COMBINATION
AB Local tumor recurrence after thermal ablation of hepatocellular carcinoma (HCC) can impact on overall survival and are very closely linked to partial treatment of the primary lesion or to potential microvascular invasion or satellite micronodules located close to the main lesion. The diagnosis of these liver metastases close to the primary lesion on CT and MRI is difficult and their incidence, number and spread throughout the liver correlates with diameter of primary tumor. Tumor diameter is currently the key factor to predict whether or not thermal ablation of HCC will be complete or not. It has now been shown for monopolar radiofrequency ablation that this therapy alone is sufficient to effectively treat single HCCs < 3 cm in diameter provided that liver micrometastases are not present. If the HCC is > 3 cm in size, multifocal or in the case of tumor recurrence, overall survival and recurrence-free survival results are better if monopolar radiofrequency ablation is combined with hepatic trans-arterial chemoembolization. The timing of this combination of treatments probably influences its effectiveness on tumor and tolerability and remains to be assessed. (C) 2015 Editions francaises de radiologie. Published by Elsevier Masson SAS. All rights reserved.
C1 [Chevallier, P.; Baudin, G.; Chassang, M.; Avril, L.] Archet Hosp, Dept Diagnost & Intervent Imaging, F-06202 Nice 3, France.
   [Anty, R.; Tran, A.] Archet Hosp, Dept Hepatol, F-06202 Nice 3, France.
   [Guibal, A.] Perpignan Hosp Ctr, Dept Diagnost & Intervent Imaging, F-66046 Perpignan, France.
RP Chevallier, P (corresponding author), Archet Hosp, Dept Diagnost & Intervent Imaging, 151 Route St Antoine de Ginestiere, F-06202 Nice 3, France.
EM chevallier.p@chu-nice.fr
RI chevallier, patrick/AAF-2427-2021
OI Anty, Rodolphe/0000-0002-8053-1957; Baudin,
   Guillaume/0000-0002-9491-5097; Anty, Rodolphe/0000-0001-8194-9805
CR Ahmed M, 2012, CHEM PHYS LIPIDS, V165, P424, DOI 10.1016/j.chemphyslip.2011.12.002
   Ahrar K, 2004, J VASC INTERV RADIOL, V15, P901, DOI 10.1097/01.RVI.0000136829.36643.ED
   An C, 2015, RADIOLOGY
   An C, 2012, EUR RADIOL, V22, P1701, DOI 10.1007/s00330-012-2421-6
   [Anonymous], 2001, 121981 CODEX STAN, V11, P1, DOI DOI 10.1023/A:1009085417776
   Arii S, 1998, J Hepatobiliary Pancreat Surg, V5, P86, DOI 10.1007/PL00009956
[truncated: 152,436 more chars]
