# Supplementary material for: Global research status and frontiers on microvascular invasion of hepatocellular carcinoma: A bibliometric and visualized analysis
Source: Front Oncol. 2022 Dec 14;12:1037145. doi: 10.3389/fonc.2022.1037145 (PMC9795233; doi:10.3389/fonc.2022.1037145)
Supplement: Supplementary file 1 [file DataSheet_1.zip › data4/download2016u108pt1.txt]

PT J
AU Ali, MA
   Li, WF
   Wang, JH
   Lin, CC
   Chen, YJ
   Lin, TL
   Lin, TS
   Lu, SN
   Wang, CC
   Chen, CL
AF Ali, Mahmoud Abdelwahab
   Li, Wei-Feng
   Wang, Jing-Houng
   Lin, Chih-Che
   Chen, Ying-Ju
   Lin, Ting -Lung
   Lin, Tsan-Shiun
   Lu, Sheng-Nan
   Wang, Chih-Chi
   Chen, Chao-Long
TI Impact of pathological features of primary hepatocellular carcinoma on
   the outcomes of intrahepatic recurrence management: single center
   experience from Southern Taiwan
SO HPB
LA English
DT Article
ID DONOR LIVER-TRANSPLANTATION; RADIOFREQUENCY ABLATION; SURGICAL
   RESECTION; HEPATIC RESECTION; ALPHA-FETOPROTEIN; RISK-FACTORS; CURATIVE
   RESECTION; TREATMENT STRATEGY; SURVIVAL; CRITERIA
AB Background: Currently, there is no definitive management for hepatocellular carcinoma (HCC) intrahepatic recurrence (IHR) after primary resection (PR). The aim of this study was to analyze the outcomes of three modalities for patients who received curative PR and had IHR within the University of California San Francisco (UCSF) criteria.
   Methods: Between 2003 and 2010, patients with IHR after PR were treated with salvage liver transplantation (SLT), re-resection (RR) or local ablation (LA). Clinico-pathological features of primary tumor and recurrent HCC were analyzed to determine the risk factors that adversely affected overall survival (OS) and disease free survival (DFS).
   Results: The study included 130 patients with subgroups of SLT (n = 25), RR (n = 31) and LA (n = 74). The 5-year DFS and OS were 75%, 31% and 17% and 80%, 60% and 58% respectively for each subgroup. SLT had a significantly better DFS than other modalities (p < 0.001). There was no difference in OS. In multivariate analysis, two variables adversely affected DFS: microvascular invasion in PR and not treating patients with SLT.
   Conclusions: SLT provides better DFS for patients with IHR within the UCSF criteria. However, SLT failed to show the same advantage in OS.
C1 [Ali, Mahmoud Abdelwahab; Li, Wei-Feng; Lin, Chih-Che; Chen, Ying-Ju; Lin, Ting -Lung; Lin, Tsan-Shiun; Wang, Chih-Chi; Chen, Chao-Long] Chang Gung Univ, Kaohsiung Chang Gung Mem Hosp, Coll Med, Div Gen Surg,Dept Surg, Kaohsiung, Taiwan.
   [Wang, Jing-Houng; Lu, Sheng-Nan] Chang Gung Univ, Kaohsiung Chang Gung Mem Hosp, Coll Med, Div Hepatogastroenterol,Dept Internal Med, Kaohsiung, Taiwan.
   [Wang, Chih-Chi] Chang Gung Univ, Coll Med, Chang Gung Mem Hosp Chiayi, Dept Surg, Kaohsiung, Taiwan.
   [Ali, Mahmoud Abdelwahab] Mansoura Univ, Gastroenterol Surg Ctr, Mansoura, Egypt.
RP Wang, CC (corresponding author), Kaohsiung Chang Gung Mem Hosp, Liver Transplant Program, Dept Surg, 123 Ta Pei Rd, Kaohsiung 833, Taiwan.
EM ufel4996@ms26.hinet.net
RI ali, mahmoud abdelwahab/J-5073-2014
OI ali, mahmoud abdelwahab/0000-0001-7958-4202
CR Agopian VG, 2015, J AM COLL SURGEONS, V220, P416, DOI 10.1016/j.jamcollsurg.2014.12.025
   Aril S, 2001, J HEPATOBILIARY PANC, V8, P397
   Beighiti J, 2003, ANN SURG, V238, P885, DOI 10.1097/01.sla.0000098621.74851.65
   Bruix J, 2005, HEPATOLOGY, V42, P1208, DOI 10.1002/hep.20933
   Bruix J, 2001, J HEPATOL, V35, P421, DOI 10.1016/S0168-8278(01)00130-1
   Chan ACY, 2013, LIVER TRANSPLANT, V19, P411, DOI 10.1002/lt.23605
   Chan ACY, 2012, WORLD J SURG, V36, P151, DOI 10.1007/s00268-011-1323-0
   Choi JW, 2009, AM J CLIN ONCOL-CANC, V32, P564, DOI 10.1097/COC.0b013e3181967da0
   Concejero A, 2008, TRANSPLANTATION, V85, P398, DOI 10.1097/TP.0b013e3181622ff8
   Del Gaudio M, 2008, AM J TRANSPLANT, V8, P1177, DOI 10.1111/j.1600-6143.2008.02229.x
   Duvoux C, 2012, GASTROENTEROLOGY, V143, P986, DOI 10.1053/j.gastro.2012.05.052
   Ercolani G, 2003, ANN SURG, V237, P536, DOI 10.1097/00000658-200304000-00016
   ISHAK K, 1995, J HEPATOL, V22, P696, DOI 10.1016/0168-8278(95)80226-6
   Kluger MD, 2015, J HEPATOL, V62, P1131, DOI 10.1016/j.jhep.2014.12.018
   LAI ECS, 1995, ANN SURG, V221, P291, DOI 10.1097/00000658-199503000-00012
   Lai Q, 2013, LIVER TRANSPLANT, V19, P1108, DOI 10.1002/lt.23706
   Mehta N, 2013, LIVER TRANSPLANT, V19, P1055, DOI 10.1002/lt.23730
   Meniconi RL, 2015, SURGERY, V157, P454, DOI 10.1016/j.surg.2014.10.011
   Minagawa M, 2003, ANN SURG, V238, P703, DOI 10.1097/01.sla.0000094549.11754.e6
   Moon JI, 2012, TRANSPL P, V44, P487, DOI 10.1016/j.transproceed.2011.11.009
   Poon RTP, 1999, ANN SURG, V229, P216, DOI 10.1097/00000658-199902000-00009
   Portolani N, 2006, ANN SURG, V243, P229, DOI 10.1097/01.sla.0000197706.21803.a1
   Sala M, 2004, LIVER TRANSPLANT, V10, P1294, DOI 10.1002/lt.20202
   Shah SA, 2007, SURGERY, V141, P330, DOI 10.1016/j.surg.2006.06.028
   Shim JH, 2010, ANN SURG ONCOL, V17, P869, DOI 10.1245/s10434-009-0788-7
   Taura K, 2006, ANN SURG, V244, P265, DOI 10.1097/01.sla.0000217921.28563.55
   Umeda Y, 2011, WORLD J SURG, V35, P170, DOI 10.1007/s00268-010-0794-8
   Varona MA, 2015, TRANSPL P, V47, P84, DOI 10.1016/j.transproceed.2014.12.013
   VAUTHEY JN, 1995, AM J SURG, V169, P28, DOI 10.1016/S0002-9610(99)80106-8
   Wang CC, 2009, ANN SURG ONCOL, V16, P1832, DOI 10.1245/s10434-009-0448-y
   Wang JH, 2012, J HEPATOL, V56, P412, DOI 10.1016/j.jhep.2011.05.020
   Yao FY, 2001, HEPATOLOGY, V33, P1394, DOI 10.1053/jhep.2001.24563
NR 32
TC 5
Z9 5
U1 0
U2 2
PU WILEY
PI HOBOKEN
PA 111 RIVER ST, HOBOKEN 07030-5774, NJ USA
SN 1365-182X
EI 1477-2574
J9 HPB
JI HPB
PD OCT
PY 2016
VL 18
IS 10
BP 851
EP 860
DI 10.1016/j.hpb.2016.07.004
PG 10
WC Gastroenterology & Hepatology; Surgery
WE Science Citation Index Expanded (SCI-EXPANDED)
SC Gastroenterology & Hepatology; Surgery
GA EA5EM
UT WOS:000386642200010
PM 27567971
OA Green Published, Bronze
DA 2022-05-02
ER

PT J
AU Chan, AWH
   Yu, SN
   Yu, YH
   Tong, JHM
   Wang, L
   Tin, EKY
   Chong, CCN
   Chan, SL
   Wong, GLH
   Wong, VWS
   Chan, HLY
   Lai, PBS
   To, KF
AF Chan, Anthony W. H.
   Yu, Shuangni
   Yu, Yau-Hei
   Tong, Joanna H. M.
   Wang, Lei
   Tin, Edith K. Y.
   Chong, Charing C. N.
   Chan, Stephen L.
   Wong, Grace L. H.
   Wong, Vincent W. S.
   Chan, Henry L. Y.
   Lai, Paul B. S.
   To, Ka-Fai
TI Steatotic hepatocellular carcinoma: a variant associated with metabolic
   factors and late tumour relapse
SO HISTOPATHOLOGY
LA English
DT Article
DE fatty liver; hepatocellular carcinoma; relapse; steatohepatitis;
   steatosis
ID PNPLA3 GENE POLYMORPHISM; ACID-BINDING PROTEIN; FATTY LIVER;
   STEATOHEPATITIC FEATURES; RISK-FACTORS; EXPRESSION; MANAGEMENT;
   RECURRENCE; PROGNOSIS; INVASION
AB AimsSteatosis in hepatocellular carcinoma (HCC) has been recognized for decades and found most commonly in small, well-differentiated HCC. However, the clinicopathological features and pathogenesis of HCC with steatosis is not well characterized. There are few data concerning whether HCC with steatosis should be regarded a distinct histological variant, steatotic HCC.
   Methods and resultsA retrospective cohort of 516 patients undergoing curative surgery for primary HCC was recruited. The median follow-up was 45.5 (range: 0.2-166.0) months. Steatotic HCC was defined as HCC with significant steatosis (5% of tumour cells). Associations with immunohistochemical expression of fatty acid binding protein-1 (FABP1), sonic hedgehog (SHH) and gene polymorphism of patatin-like phospholipase 3 (PNPLA3) were analysed. Steatotic HCC was found in 21.1% of patients and was associated with higher metabolic risks [diabetes mellitus (36.7% versus 18.2%) and hypertension (44.0% versus 28.7%)], underlying fatty liver (60.6% versus 37.8%), steatohepatitis (30.3% versus 13.0%), smaller tumour size, lower frequency of major vessel (1.8% versus 11.3%) and microvascular invasion (20.2% versus 32.4%), earlier tumour stages and lower serum alpha-fetoprotein. It was associated with developing late tumour relapse (hazard ratio 2.15, P = 0.002) independently of underlying cirrhosis and non-anatomical excision. Steatotic HCC did not differ from HCC without significant steatosis in immunohistochemical expression of FABP1 and SHH and PNPLA3 gene polymorphism.
   ConclusionSteatotic HCC is a common histological variant of HCC with distinct association with underlying fatty liver, steatohepatitis and metabolic risks. Despite more favourable baseline tumour features, it was associated with late tumour relapse.
C1 [Chan, Anthony W. H.; Yu, Yau-Hei; Tong, Joanna H. M.; Tin, Edith K. Y.; To, Ka-Fai] Chinese Univ Hong Kong, Prince Wales Hosp, State Key Lab Oncol South China, Dept Anat & Cellular Pathol, Hong Kong, Hong Kong, Peoples R China.
   [Yu, Shuangni] Peking Union Med Coll Hosp, Dept Pathol, Beijing, Peoples R China.
   [Tong, Joanna H. M.; Chan, Stephen L.; Wong, Grace L. H.; Wong, Vincent W. S.; Chan, Henry L. Y.; Lai, Paul B. S.; To, Ka-Fai] Chinese Univ Hong Kong, Partner State Key Lab Digest Dis, Inst Digest Dis, Hong Kong, Hong Kong, Peoples R China.
   [Tong, Joanna H. M.; To, Ka-Fai] Chinese Univ Hong Kong, Sir Y K Pao Canc Ctr, Li Ka Shing Inst Hlth Sci, Hong Kong, Hong Kong, Peoples R China.
   [Wang, Lei] Fudan Univ, Shanghai Canc Ctr, Dept Pathol, Shanghai, Peoples R China.
   [Wang, Lei] Fudan Univ, Shanghai Med Coll, Dept Oncol, Shanghai, Peoples R China.
   [Chong, Charing C. N.; Lai, Paul B. S.] Chinese Univ Hong Kong, Dept Surg, Div Hepatobiliary & Pancreat Surg, Hong Kong, Hong Kong, Peoples R China.
   [Chan, Stephen L.] Chinese Univ Hong Kong, Prince Wales Hosp, State Key Lab Oncol South China, Dept Clin Oncol, Hong Kong, Hong Kong, Peoples R China.
   [Wong, Grace L. H.; Wong, Vincent W. S.; Chan, Henry L. Y.] Chinese Univ Hong Kong, Dept Med & Therapeut, Hong Kong, Hong Kong, Peoples R China.
RP To, KF (corresponding author), Chinese Univ Hong Kong, Prince Wales Hosp, Dept Anat & Cellular Pathol, Ngan Shing St, Shatin, NT, Peoples R China.
EM kfto@cuhk.edu.hk
RI Chan, Henry Lik-Yuen/B-9636-2008; Chan, Anthony W.H./N-6719-2016; Chan,
   Stephen Lam/F-9149-2011; Chan, Anthony/U-7768-2019; Wong, Grace
   LH/L-8586-2014; Wong, Vincent WS/K-3864-2014; Chong, Charing
   CN/M-3455-2018; Lai, Paul BS/K-8556-2015
OI Chan, Henry Lik-Yuen/0000-0002-7790-1611; Chan, Anthony
   W.H./0000-0002-1771-163X; Chan, Stephen Lam/0000-0001-8998-5480; Chan,
   Anthony/0000-0002-1771-163X; Wong, Grace LH/0000-0002-2863-9389; Wong,
   Vincent WS/0000-0003-2215-9410; Chong, Charing CN/0000-0002-8425-8767;
   Lai, Paul BS/0000-0002-9469-6728
CR Grundy Scott M, 2005, Crit Pathw Cardiol, V4, P198
   Ando S, 2015, VIRCHOWS ARCH, V467, P535, DOI 10.1007/s00428-015-1836-2
   Bioulac-Sage P, 2007, HEPATOLOGY, V46, P740, DOI 10.1002/hep.21743
   Brunt EM, 2011, HEPATOLOGY, V53, P810, DOI 10.1002/hep.24127
   Chan AWH, 2016, J GASTROEN HEPATOL, V31, P1300, DOI 10.1111/jgh.13291
   Chan AWH, 2015, ANN SURG ONCOL, V22, P4138, DOI 10.1245/s10434-015-4516-1
   Chan AWH, 2015, AM J SURG PATHOL, V39, P304, DOI 10.1097/PAS.0000000000000376
   Chan AWH, 2014, HISTOPATHOLOGY, V64, P935, DOI 10.1111/his.12342
   Chan AW, 2015, DIS MARKERS, V2015
   Charlton M, 2009, HEPATOLOGY, V49, P1375, DOI 10.1002/hep.22927
   Cheng ZJ, 2015, HPB, V17, P422, DOI 10.1111/hpb.12367
   European Assoc Study Liver, 2012, EUR J CANCER, V48, P599, DOI 10.1016/j.ejca.2011.12.021
   Farrell GC, 2007, J GASTROEN HEPATOL, V22, P775, DOI 10.1111/j.1440-1746.2007.05002.x
   Ferlay J, 2013, GLOBOCAN 2012 V1 0 C
   Honeyman JN, 2014, SCIENCE, V343, P1010, DOI 10.1126/science.1249484
   Hoshida Y, 2009, CANCER RES, V69, P7385, DOI 10.1158/0008-5472.CAN-09-1089
   Inoue M, 2014, WORLD J GASTROENTERO, V20, P17541, DOI 10.3748/wjg.v20.i46.17541
   ISHAK K, 1995, J HEPATOL, V22, P696, DOI 10.1016/0168-8278(95)80226-6
   Jain D, 2013, ARCH PATHOL LAB MED, V137, P961, DOI 10.5858/arpa.2012-0048-OA
   Johnson PJ, 2015, J CLIN ONCOL, V33, P550, DOI 10.1200/JCO.2014.57.9151
   Kutami R, 2000, J HEPATOL, V33, P282, DOI 10.1016/S0168-8278(00)80369-4
   Lackner C, 2008, J HEPATOL, V48, P821, DOI 10.1016/j.jhep.2008.01.026
   Lu JT, 2012, ACTA PHARMACOL SIN, V33, P691, DOI 10.1038/aps.2012.24
   Mayo SC, 2014, J AM COLL SURGEONS, V218, P196, DOI 10.1016/j.jamcollsurg.2013.10.011
   MCCARTY KS, 1985, ARCH PATHOL LAB MED, V109, P716
   Rangwala F, 2011, J PATHOL, V224, P401, DOI 10.1002/path.2888
   Roayaie S, 2009, GASTROENTEROLOGY, V137, P850, DOI 10.1053/j.gastro.2009.06.003
   Salameh H, 2015, AM J GASTROENTEROL, V110, P846, DOI 10.1038/ajg.2015.137
   Salomao M, 2012, HUM PATHOL, V43, P737, DOI 10.1016/j.humpath.2011.07.005
   Salomao M, 2010, AM J SURG PATHOL, V34, P1630, DOI 10.1097/PAS.0b013e3181f31caa
   Shen J, 2014, ALIMENT PHARM THER, V39, P532, DOI 10.1111/apt.12609
   Shibahara J, 2014, HISTOPATHOLOGY, V64, P951, DOI 10.1111/his.12343
   Singal AG, 2014, AM J GASTROENTEROL, V109, P325, DOI 10.1038/ajg.2013.476
   Tan PS, 2016, LIVER INT, V36, P108, DOI 10.1111/liv.12889
   Theise ND, 2010, WHO CLASSIFICATION T, P205
   Wang B, 2014, HEPATO-GASTROENTEROL, V61, P1321, DOI 10.5754/hge13960
   Wang GQ, 2015, J LIPID RES, V56, P2238, DOI 10.1194/jlr.R056705
   Yeh MM, 2015, HUM PATHOL, V46, P1769, DOI 10.1016/j.humpath.2015.07.018
   Yu J, 2013, SEMIN CANCER BIOL, V23, P483, DOI 10.1016/j.semcancer.2013.07.003
   Yuen MF, 2009, J GASTROEN HEPATOL, V24, P346, DOI 10.1111/j.1440-1746.2009.05784.x
NR 40
TC 15
Z9 15
U1 0
U2 12
PU WILEY
PI HOBOKEN
PA 111 RIVER ST, HOBOKEN 07030-5774, NJ USA
SN 0309-0167
EI 1365-2559
J9 HISTOPATHOLOGY
JI Histopathology
PD DEC
PY 2016
VL 69
IS 6
BP 971
EP 984
DI 10.1111/his.13029
PG 14
WC Cell Biology; Pathology
WE Science Citation Index Expanded (SCI-EXPANDED)
SC Cell Biology; Pathology
GA EC7DO
UT WOS:000388296200009
PM 27380543
DA 2022-05-02
ER

PT J
AU Kim, JM
   Kwon, CHD
   Joh, JW
   Na, BG
   Lee, KW
   Choi, GS
   Lee, JH
AF Kim, Jong Man
   Kwon, Choon Hyuck David
   Joh, Jae-Won
   Na, Byung-Gon
   Lee, Kyo-Won
   Choi, Gyu-Seong
   Lee, Joon Hyeok
TI Nonanatomical resection is comparable with anatomical resection in
   solitary hepatocellular carcinoma < 5 cm in the right posterior section
SO MEDICINE
LA English
DT Article
DE hepatectomy; hepatocellular carcinoma; prognosis; survival; tumor
   recurrence
ID LONG-TERM SURVIVAL; PROGNOSTIC-FACTOR; LIVER RESECTION; PIVKA-II;
   HEPATECTOMY; RECURRENCE; PROTEIN
AB Anatomical resection (AR) is superior to nonanatomical resection (NAR) in theory, but the actual clinical benefit of AR for hepatocellular carcinoma (HCC) is controversial due to the substantial heterogeneity of HCC. Here, we retrospectively compared AR and NAR outcomes for solitary hepatocellular carcinoma (HCC) <5 cm in the right posterior section (RPS) and investigated the risk factors for HCC recurrence and liver-related mortality.
   The study included 99 consecutive patients who underwent curative surgical resection of an HCC in the RPS (S6 and S7) between January 2003 and December 2009. Each patient had a solitary HCC <5 cm and a noncirrhotic liver.
   The median estimated blood loss during operation and median operative time were significantly worse in the AR group. In addition, the median tumor size and incidence of microvascular invasion were significantly worse in the AR group. The 1-, 3-, and 5-year disease-free survival rates were 74.1%, 66.3%, and 58.2% in the AR group and 84.7%, 64.4%, and 48.2% in the NAR group, respectively (P=0.172). The corresponding liver-related overall survival rates were 96.3%, 84.7%, and 77.0% in the AR group and 97.2%, 90.1%, and 88.7% in the NAR group, respectively (P=0.335). NAR was not associated with HCC recurrence or liver-related mortality in multivariate analysis.
   The outcomes of NAR for a solitary HCC <5 cm in the RPS are comparable to those achieved with AR with respect to long-term liver-related overall survival and disease-free survival.
C1 [Kim, Jong Man; Kwon, Choon Hyuck David; Joh, Jae-Won; Na, Byung-Gon; Lee, Kyo-Won; Choi, Gyu-Seong] Sungkyunkwan Univ, Sch Med, Samsung Med Ctr, Dept Surg, Seoul, South Korea.
   [Lee, Joon Hyeok] Sungkyunkwan Univ, Sch Med, Samsung Med Ctr, Div Gastroenterol,Dept Med, Seoul, South Korea.
RP Joh, JW (corresponding author), Sungkyunkwan Univ, Sch Med, Samsung Med Ctr, Dept Surg, Seoul, South Korea.
EM jw.joh@samsung.com
RI Kim, Jong Man/AAH-5295-2020; kim, jm/O-5935-2014; Kwon, Choon Hyuck
   David/H-7263-2019
OI Kwon, Choon Hyuck David/0000-0002-1082-3321; Lee, Kyo
   Won/0000-0002-2722-7817
CR [Anonymous], 2003, LIV CANC STUD GROUP
   EDMONDSON HA, 1954, CANCER-AM CANCER SOC, V7, P462, DOI 10.1002/1097-0142(195405)7:3<462::AID-CNCR2820070308>3.0.CO;2-E
   Hasegawa K, 2005, ANN SURG, V242, P252, DOI 10.1097/01.sla.0000171307.37401.db
   Ishii M, 2014, WORLD J GASTROENTERO, V20, P3335, DOI 10.3748/wjg.v20.i12.3335
   Katz SC, 2009, ANN SURG, V249, P617, DOI 10.1097/SLA.0b013e31819ed22f
   Kim JM, 2014, ANN SURG ONCOL, V21, P458, DOI 10.1245/s10434-013-3302-1
   Kim JM, 2013, HEPATO-GASTROENTEROL, V60, P1456, DOI 10.5754/hge13058
   Kim JM, 2013, WORLD J SURG, V37, P1371, DOI 10.1007/s00268-013-1966-0
   Kim JM, 2013, WORLD J SURG ONCOL, V11, DOI 10.1186/1477-7819-11-92
   Kim JM, 2013, WORLD J SURG ONCOL, V11, DOI 10.1186/1477-7819-11-40
   Lacaze L, 2015, WORLD J HEPATOL, V7, P1755, DOI 10.4254/wjh.v7.i13.1755
   Lee S, 2014, LIVER TRANSPLANT, V20, P1057, DOI 10.1002/lt.23919
   Morise Z, 2014, WORLD J GASTROENTERO, V20, P14381, DOI 10.3748/wjg.v20.i39.14381
   Mutimer D, 2014, J HEPATOL, V60, P392, DOI 10.1016/j.jhep.2013.11.003
   Ochiai T, 2013, ANTICANCER RES, V33, P1689
   Tanaka K, 2008, SURGERY, V143, P607, DOI 10.1016/j.surg.2008.01.006
   Wakai T, 2007, ANN SURG ONCOL, V14, P1356, DOI 10.1245/s10434-006-9318-z
   Wong TCL, 2014, WORLD J SURG, V38, P2386, DOI 10.1007/s00268-014-2601-4
   Yamamoto Y, 2014, WORLD J SURG, V38, P1154, DOI 10.1007/s00268-013-2369-y
   Yamazaki O, 2010, J HEPATO-BIL-PAN SCI, V17, P349, DOI 10.1007/s00534-009-0253-9
   Zhou YM, 2011, LANGENBECK ARCH SURG, V396, P1109, DOI 10.1007/s00423-011-0784-9
NR 21
TC 10
Z9 11
U1 0
U2 2
PU LIPPINCOTT WILLIAMS & WILKINS
PI PHILADELPHIA
PA TWO COMMERCE SQ, 2001 MARKET ST, PHILADELPHIA, PA 19103 USA
SN 0025-7974
EI 1536-5964
J9 MEDICINE
JI Medicine (Baltimore)
PD DEC
PY 2016
VL 95
IS 51
AR e5382
DI 10.1097/MD.0000000000005382
PG 7
WC Medicine, General & Internal
WE Science Citation Index Expanded (SCI-EXPANDED)
SC General & Internal Medicine
GA EH2UG
UT WOS:000391623300012
PM 28002324
OA gold, Green Published
DA 2022-05-02
ER

PT J
AU Cai, MY
   Wang, FW
   Li, CP
   Yan, LX
   Chen, JW
   Luo, RZ
   Yun, JP
   Zeng, YX
   Xie, D
AF Cai, Mu-Yan
   Wang, Feng-Wei
   Li, Chang-Peng
   Yan, Li-Xu
   Chen, Jie-Wei
   Luo, Rong-Zhen
   Yun, Jing-Ping
   Zeng, Yi-Xin
   Xie, Dan
TI Prognostic factors affecting postoperative survival of patients with
   solitary small hepatocellular carcinoma
SO CHINESE JOURNAL OF CANCER
LA English
DT Article
DE Small hepatocellular carcinoma; Tumor size; Vascular invasion; Prognosis
ID MICROVASCULAR INVASION; RISK-FACTORS; RESECTION
AB Background: Small hepatocellular carcinoma (sHCC) is a unique variant of HCC that is characterized by small tumor size (maximum tumor diameter <= 3 cm) and favorable long-term outcomes. The present study aimed to define clinicopathologic factors that predict survival in patients with sHCC.
   Methods: The study population consisted of 335 patients who underwent hepatectomy for solitary sHCC between December 1998 and 2010. Prognostic factors were evaluated using Kaplan-Meier curves and Cox proportional hazard models.
   Results: The 5-year overall survival (OS) and recurrence-free survival (RFS) rates were 77.7% and 59.9%, respectively. Kaplan-Meier curves showed that tumor size and vascular invasion had prognostic significance within this relatively selected cohort (P < 0.05). Multivariate analysis confirmed that increased tumor size and vascular invasion were independent prognostic factors for short OS (hazard ratio [HR] = 2.367, 95% confidence interval [CI] 1.406-3.985; HR = 2.954, 95% CI 1.781-4.900) and RFS (HR = 1.779, 95% CI 1.259-2.514; HR = 1.699, 95% CI 1.165-2.477) in sHCC patients (P < 0.05). Importantly, a proposed prognostic scoring model was derived according to the two variables; tumor size and extent of vascular invasion were significantly associated with OS and RFS in patients with sHCC (P < 0.001).
   Conclusions: Tumor size and vascular invasion are feasible and useful prognostic factors for sHCC. The proposed prognostic model, based on tumor size and vascular invasion, is informative in predicting survival in sHCC patients undergoing hepatectomy.
C1 [Cai, Mu-Yan; Wang, Feng-Wei; Li, Chang-Peng; Chen, Jie-Wei; Luo, Rong-Zhen; Yun, Jing-Ping; Zeng, Yi-Xin; Xie, Dan] Sun Yat Sen Univ, Ctr Canc, Collaborat Innovat Ctr Canc Med, State Key Lab Oncol South China,Dept Pathol, 651 Dongfeng Rd East, Guangzhou 510060, Guangdong, Peoples R China.
   [Yan, Li-Xu] Guangdong Prov Peoples Hosp, Dept Pathol & Lab Med, Guangzhou 510080, Guangdong, Peoples R China.
RP Xie, D (corresponding author), Sun Yat Sen Univ, Ctr Canc, Collaborat Innovat Ctr Canc Med, State Key Lab Oncol South China,Dept Pathol, 651 Dongfeng Rd East, Guangzhou 510060, Guangdong, Peoples R China.
EM xiedan@sysucc.org.cn
FU National Natural Science Foundation of ChinaNational Natural Science
   Foundation of China (NSFC) [81302139, 81172340, 81202111, 81225018]
FX This study was supported by the grants from the National Natural Science
   Foundation of China (No. 81302139, 81172340, 81202111, and 81225018).
CR An FQ, 2001, INT J CANCER, V93, P468, DOI 10.1002/ijc.1367
   Bruix J, 2005, HEPATOLOGY, V42, P1208, DOI 10.1002/hep.20933
   Bruix J, 2002, HEPATOLOGY, V35, P519, DOI 10.1053/jhep.2002.32089
   Cabibbo G, 2010, EUR REV MED PHARMACO, V14, P352
   Cai MY, 2011, GUT, V60, P967, DOI 10.1136/gut.2010.231993
   Chan SL, 2014, CHIN J CANCER, V33, P481, DOI 10.5732/cjc.014.10133
   Du M, 2014, BMC CANCER, V14, DOI 10.1186/1471-2407-14-38
   EDMONDSON HA, 1954, CANCER-AM CANCER SOC, V7, P462, DOI 10.1002/1097-0142(195405)7:3<462::AID-CNCR2820070308>3.0.CO;2-E
   El-Serag HB, 1999, NEW ENGL J MED, V340, P745, DOI 10.1056/NEJM199903113401001
   FRANCO D, 1990, GASTROENTEROLOGY, V98, P733, DOI 10.1016/0016-5085(90)90296-D
   Fuster J, 1996, ANN SURG, V223, P297, DOI 10.1097/00000658-199603000-00011
   Ince N, 1999, NEW ENGL J MED, V340, P798, DOI 10.1056/NEJM199903113401009
   Jemal A, 2008, CA-CANCER J CLIN, V58, P71, DOI 10.3322/CA.2007.0010
   Ko CJ, 2011, CAN J GASTROENTEROL, V25, P485, DOI 10.1155/2011/790528
   Kong M, 2015, CHIN J CANCER, V34, P79, DOI 10.5732/cjc.014.10136
   Llovet JM, 2003, LANCET, V362, P1907, DOI 10.1016/S0140-6736(03)14964-1
   Lu XY, 2011, J CANCER RES CLIN, V137, P567, DOI 10.1007/s00432-010-0909-5
   Minagawa M, 2007, ANN SURG, V245, P909, DOI 10.1097/01.sla.0000254368.65878.da
   Nanashima A, 2010, J SURG ONCOL, V101, P481, DOI 10.1002/jso.21523
   Nathan H, 2009, ANN SURG, V249, P799, DOI 10.1097/SLA.0b013e3181a38eb5
   Rodriguez-Peralvarez M, 2013, ANN SURG ONCOL, V20, P325, DOI 10.1245/s10434-012-2513-1
   Shindoh J, 2013, ANN SURG ONCOL, V20, P1223, DOI 10.1245/s10434-012-2739-y
   TOBE T, 1994, CANCER-AM CANCER SOC, V74, P2772, DOI 10.1002/1097-0142(19941115)74:10<2772::AID-CNCR2820741006>3.0.CO;2-V
   Vauthey JN, 2002, J CLIN ONCOL, V20, P1527, DOI 10.1200/JCO.20.6.1527
   Villanueva A, 2010, CLIN CANCER RES, V16, P4688, DOI 10.1158/1078-0432.CCR-09-1811
   Wu Fu-Sheng, 2005, Hepatobiliary Pancreat Dis Int, V4, P379
   Yamamoto M, 2004, ANN SURG, V239, P395, DOI 10.1097/01.sla.0000114215.03112.e0
   Yuen MF, 2000, HEPATOLOGY, V31, P330, DOI 10.1002/hep.510310211
   Zhou XD, 2001, CANCER-AM CANCER SOC, V91, P1479, DOI 10.1002/1097-0142(20010415)91:8<1479::AID-CNCR1155>3.0.CO;2-0
   Zhou YM, 2010, HEPATOB PANCREAT DIS, V9, P33
NR 30
TC 13
Z9 14
U1 2
U2 7
PU SUN YAT SEN UNIV MED SCI WHO
PI GUANGZHOU
PA 651 DONGFENG RD E, GUANGZHOU, GUANGDONG 510060, PEOPLES R CHINA
SN 1000-467X
EI 1944-446X
J9 CHIN J CANCER
JI Chin. J. Cancer
PD AUG 16
PY 2016
VL 35
AR 80
DI 10.1186/s40880-016-0143-x
PG 7
WC Oncology
WE Science Citation Index Expanded (SCI-EXPANDED)
SC Oncology
GA DV3IU
UT WOS:000382815300001
PM 27527497
OA Green Published, gold
DA 2022-05-02
ER

PT J
AU Khorsandi, SE
   Yip, VS
   Cortes, M
   Jassem, W
   Quaglia, A
   O'Grady, J
   Heneghan, M
   Aluvihare, V
   Agarwal, K
   Menon, K
   Vilca-Melendez, H
   Prachalias, A
   Srinivasan, P
   Suddle, A
   Rela, M
   Heaton, N
AF Khorsandi, Shirin Elizabeth
   Yip, Vincent S.
   Cortes, Miriam
   Jassem, Wayel
   Quaglia, Alberto
   O'Grady, John
   Heneghan, Michael
   Aluvihare, Varuna
   Agarwal, Kosh
   Menon, Krishna
   Vilca-Melendez, Hector
   Prachalias, Andreas
   Srinivasan, Parthi
   Suddle, Abid
   Rela, Mohamed
   Heaton, Nigel
TI Does Donation After Cardiac Death Utilization Adversely Affect
   Hepatocellular Cancer Survival?
SO TRANSPLANTATION
LA English
DT Article
ID EARLY ALLOGRAFT DYSFUNCTION; SINGLE-CENTER EXPERIENCE; TO-TREAT
   ANALYSIS; LIVER-TRANSPLANTATION; CARCINOMA RECURRENCE;
   ALPHA-FETOPROTEIN; WAITING-LIST; BRAIN-DEATH; DONORS; CRITERIA
AB Background Hepatocellular cancer (HCC) is an established indication for liver transplantation. This group is often allocated a donor after cardiac death (DCD) liver as a solution for waiting times. There are concerns that this approach may oncologically disadvantage HCC recipients. The aim of this study was to determine whether DCD transplantation was associated with poorer cancer-related survival in HCC.
   Methods Study population was from a single institute (2001-2014) with an HCC listing diagnosis. Variables related to recipient, tumor, and graft were analyzed to determine association with HCC death.
   Results There were 347 recipients listed for HCC of which 91 received a DCD. Donor after cardiac death and donor after brain stem death (DBD) had equivalent 1-, 3-, and 5-year overall (P = 0.115) and cancer-specific survival (P = 0.7). On univariate analysis recipient age, sex, model for end stage liver disease, viral etiology had no bearing on the risk of HCC death. Neither did the graft variables of type (DCD vs DBD), donor age, steatosis, cold ischemic time, peak aspartate transaminase, day 5 bilirubin or international normalized ratio after transplant. Only tumor variables of alpha-fetoprotein, number, total diameter, microvascular invasion, and differentiation were predictors of HCC death. On multivariate analysis, predictors of HCC death remained tumor number (P = 0.002), total diameter of tumor(s) (P < 0.001), microvascular invasion (P = 0.025), and poor differentiation (P = 0.021).
   Conclusions Donor liver quality in terms of graft type (DCD) has no influence on cancer related survival in transplant for HCC (hazards ratio, 1.143; 95% confidence interval, 0.528-2.423; P = 0.752).
C1 [Khorsandi, Shirin Elizabeth; Yip, Vincent S.; Cortes, Miriam; Jassem, Wayel; Quaglia, Alberto; O'Grady, John; Heneghan, Michael; Aluvihare, Varuna; Agarwal, Kosh; Menon, Krishna; Vilca-Melendez, Hector; Prachalias, Andreas; Srinivasan, Parthi; Suddle, Abid; Rela, Mohamed; Heaton, Nigel] Kings Coll Hosp London, Inst Liver Studies, London SE5 9RS, England.
RP Heaton, N (corresponding author), Kings Coll Hosp London, Inst Liver Studies, London SE5 9RS, England.
EM nigel.heaton@nhs.net
RI Agarwal, Kosh/ABH-8721-2020; Heaton, Nigel/AAK-8363-2020; khorsandi,
   shirin elizabeth/I-2699-2019
OI Agarwal, Kosh/0000-0002-4754-828X; khorsandi, shirin
   elizabeth/0000-0003-1624-4467; Yip, Vincent/0000-0002-1793-6169; Jassem,
   Wayel/0000-0003-2918-5232
CR Abt PL, 2004, ANN SURG, V239, P87, DOI 10.1097/01.sla.0000103063.82181.2c
   Balzan S, 2005, ANN SURG, V242, P824, DOI 10.1097/01.sla.0000189131.90876.9e
   Busuttil RW, 2005, ANN SURG, V241, P905, DOI 10.1097/01.sla.0000164077.77912.98
   Ciria R, 2012, LIVER TRANSPLANT, V18, P1324, DOI 10.1002/lt.23532
   Croome KP, 2012, TRANSPL P, V44, P1303, DOI 10.1016/j.transproceed.2012.01.115
   Croome KP, 2013, LIVER TRANSPLANT, V19, P1214, DOI 10.1002/lt.23715
   Croome KP, 2012, HEPATOB PANCREAT DIS, V11, P372, DOI 10.1016/S1499-3872(12)60194-5
   Davila D, 2012, AM J TRANSPLANT, V12, P3414, DOI 10.1111/j.1600-6143.2012.04242.x
   de Vera ME, 2009, AM J TRANSPLANT, V9, P773, DOI 10.1111/j.1600-6143.2009.02560.x
   DeOliveira ML, 2011, ANN SURG, V254, P716, DOI 10.1097/SLA.0b013e318235c572
   Grewal HP, 2009, LIVER TRANSPLANT, V15, P1028, DOI 10.1002/lt.21811
   Halazun KJ, 2014, HEPATOLOGY, V60, P1957, DOI 10.1002/hep.27272
   Hubbi ME, 2014, P NATL ACAD SCI USA, V111, pE3325, DOI 10.1073/pnas.1412840111
   Jain A, 2000, ANN SURG, V232, P490, DOI 10.1097/00000658-200010000-00004
   Jay C, 2011, J HEPATOL, V55, P808, DOI 10.1016/j.jhep.2011.01.040
   Jay CL, 2012, LIVER TRANSPLANT, V18, P630, DOI 10.1002/lt.23418
   Lai Q, 2013, LIVER TRANSPLANT, V19, P1108, DOI 10.1002/lt.23706
   Lee D, 2015, AM J TRANSPLANT, V15
   Llovet JM, 1999, HEPATOLOGY, V30, P1434, DOI 10.1002/hep.510300629
   Lucey MR, 2008, AM J TRANSPLANT, V8, P196, DOI 10.1111/j.1600-6143.2007.02086.x
   Mazzaferro V, 1996, NEW ENGL J MED, V334, P693, DOI 10.1056/NEJM199603143341104
   Mazzaferro V, 2009, LANCET ONCOL, V10, P35, DOI 10.1016/S1470-2045(08)70284-5
   Menon KV, 2014, ALIMENT PHARM THER, V40, P893, DOI 10.1111/apt.12922
   Merani S, 2011, J HEPATOL, V55, P814, DOI 10.1016/j.jhep.2010.12.040
   Nagai S, 2015, HEPATOLOGY, V61, P895, DOI 10.1002/hep.27358
   Olthoff KM, 2010, LIVER TRANSPLANT, V16, P943, DOI 10.1002/lt.22091
   Pelletier SJ, 2009, LIVER TRANSPLANT, V15, P859, DOI 10.1002/lt.21778
   Roberts JP, 2010, LIVER TRANSPLANT, V16, P925, DOI 10.1002/lt.22103
   Samoylova ML, 2014, LIVER TRANSPLANT, V20, P937, DOI 10.1002/lt.23902
   Samuel D, 2011, LIVER TRANSPLANT, V17, pS6, DOI 10.1002/lt.22423
   Schlansky B, 2014, LIVER TRANSPLANT, V20, P1045, DOI 10.1002/lt.23917
   Selck FW, 2008, ANN SURG, V248, P599, DOI 10.1097/SLA.0b013e31818a080e
   Sharma P, 2012, DIGEST DIS SCI, V57, P806, DOI 10.1007/s10620-011-1910-9
   Vagefi PA, 2015, LIVER TRANSPLANT, V21, P187, DOI 10.1002/lt.24042
   van der Bilt JDW, 2005, HEPATOLOGY, V42, P165, DOI 10.1002/hep.20739
   Wiesner RH, 2004, GASTROENTEROLOGY, V127, pS261, DOI 10.1053/j.gastro.2004.09.040
   Yao FY, 2007, AM J TRANSPLANT, V7, P2587, DOI 10.1111/j.1600-6143.2007.01965.x
   Yao FY, 2002, LIVER TRANSPLANT, V8, P873, DOI 10.1053/jlts.2002.34923
NR 38
TC 21
Z9 21
U1 0
U2 3
PU LIPPINCOTT WILLIAMS & WILKINS
PI PHILADELPHIA
PA TWO COMMERCE SQ, 2001 MARKET ST, PHILADELPHIA, PA 19103 USA
SN 0041-1337
EI 1534-6080
J9 TRANSPLANTATION
JI Transplantation
PD SEP
PY 2016
VL 100
IS 9
BP 1916
EP 1924
DI 10.1097/TP.0000000000001150
PG 9
WC Immunology; Surgery; Transplantation
WE Science Citation Index Expanded (SCI-EXPANDED)
SC Immunology; Surgery; Transplantation
GA DW8NG
UT WOS:000383912100029
PM 26982954
DA 2022-05-02
ER

PT J
AU Cong, WM
   Bu, H
   Chen, J
   Dong, H
   Zhu, YY
   Feng, LH
   Chen, J
AF Cong, Wen-Ming
   Bu, Hong
   Chen, Jie
   Dong, Hui
   Zhu, Yu-Yao
   Feng, Long-Hai
   Chen, Jun
CA Guideline Comm
TI Practice guidelines for the pathological diagnosis of primary liver
   cancer: 2015 update
SO WORLD JOURNAL OF GASTROENTEROLOGY
LA English
DT Article
DE Liver cancer; Hepatocellular carcinoma; Intrahepatic cholangiocarcinoma;
   Practice guidelines; Pathology; Diagnosis
ID CLASSIFYING MICROVASCULAR INVASION; RECURRENT HEPATOCELLULAR-CARCINOMA;
   CHRONIC HEPATITIS; CLASSIFICATION; TUMOR; PROGNOSIS; SELECTION;
   RESECTION; STRATEGY; PROTEIN
AB In 2010, a panel of Chinese pathologists reported the first expert consensus for the pathological diagnosis of primary liver cancers to address the many contradictions and inconsistencies in the pathological characteristics and diagnostic criteria for PLC. Since then considerable clinicopathological studies have been conducted globally, prompting us to update the practice guidelines for the pathological diagnosis of PLC. In April 18, 2014, a Guideline Committee consisting of 40 specialists from seven Chinese Societies (including Chinese Society of Liver Cancer, Chinese Anti-Cancer Association; Liver Cancer Study Group, Chinese Society of Hepatology, Chinese Medical Association; Chinese Society of Pathology, Chinese Anti-Cancer Association; Digestive Disease Group, Chinese Society of Pathology, Chinese Medical Association; Chinese Society of Surgery, Chinese Medical Association; Chinese Society of Clinical Oncology, Chinese Anti-Cancer Association; Pathological Group of Hepatobiliary Tumor and Liver Transplantation, Chinese Society of Pathology, Chinese Medical Association) was created for the formulation of the first guidelines for the standardization of the pathological diagnosis of PLC, mainly focusing on the following topics: gross specimen sampling, concepts and diagnostic criteria of small hepatocellular carcinoma (SHCC), microvascular invasion (MVI), satellite nodules, and immunohistochemical and molecular diagnosis. The present updated guidelines are reflective of current clinicopathological studies, and include a novel 7-point baseline sampling protocol, which stipulate that at least four tissue specimens should be sampled at the junction of the tumor and adjacent liver tissues in a 1: 1 ratio at the 12, 3, 6 and 9 o'clock reference positions. For the purposes of molecular pathological examination, at least one specimen should be sampled at the intratumoral zone, but more specimens should be sampled for tumors harboring different textures or colors. Specimens should be sampled at both adjacent and distant peritumoral liver tissues or the tumor margin in order to observe MVI, satellite nodules and dysplastic foci/nodules distributed throughout the background liver tissues. Complete sampling of whole SHCC <= 3 cm should be performed to assess its biological behavior, and in clinical practice, therapeutic borders should be also preserved, even in SHCC. The diagnostic criteria of MVI and satellite nodules, immunohistochemical panels, as well as molecular diagnostic principles, such as clonal typing, for recurrent HCC and multinodule HCC were also proposed and recommended. The standardized process of pathological examination is aimed at ensuring the accuracy of pathological PLC diagnoses as well as providing a valuable frame of reference for the clinical assessment of tumor invasive potential, the risk of postoperative recurrence, long-term survival, and the development of individualized treatment regimens. The updated guidelines could ensure the accuracy of pathological diagnoses of PLC, and provide a valuable frame of reference for its clinical assessment.
C1 [Cong, Wen-Ming; Dong, Hui; Zhu, Yu-Yao; Feng, Long-Hai] Second Mil Med Univ, Eastern Hepatobiliary Surg Hosp, Dept Pathol, 225 Changhai Rd, Shanghai 200433, Peoples R China.
   [Bu, Hong] Sichuan Univ, West China Hosp, Dept Pathol, Chengdu 610041, Sichuan, Peoples R China.
   [Chen, Jie] Beijing Union Med Coll Hosp, Dept Pathol, Beijing 100730, Peoples R China.
   [Chen, Jun] Nanjing Univ, Drum Tower Hosp, Dept Pathol, Sch Med, Nanjing 210005, Jiangsu, Peoples R China.
RP Cong, WM (corresponding author), Second Mil Med Univ, Eastern Hepatobiliary Surg Hosp, Dept Pathol, 225 Changhai Rd, Shanghai 200433, Peoples R China.
EM wmcong@smmu.edu.cn
FU Innovative Research Groups of the National Natural Science Foundation of
   ChinaNational Natural Science Foundation of China (NSFC) [81221061];
   National Natural Science Foundation of ChinaNational Natural Science
   Foundation of China (NSFC) [81072026, 81272662, 81472278]
FX Supported by the Innovative Research Groups of the National Natural
   Science Foundation of China No. 81221061 and the National Natural
   Science Foundation of China No. 81072026, No. 81272662 and No. 81472278.
CR Bass BP, 2014, ARCH PATHOL LAB MED, V138, P1520, DOI 10.5858/arpa.2013-0691-RA
   BATTS KP, 1995, AM J SURG PATHOL, V19, P1409, DOI 10.1097/00000478-199512000-00007
   Bedossa P, 1996, HEPATOLOGY, V24, P289, DOI 10.1002/hep.510240201
   Bruix J, 2014, GUT, V63, P844, DOI 10.1136/gutjnl-2013-306627
   Cabibi D, 2015, PATHOBIOLOGY, V82, P48, DOI 10.1159/000375264
   Cai SW, 2011, SURGERY, V149, P576, DOI 10.1016/j.surg.2010.10.009
   Chen WQ, 2013, CHIN J CANCER, V32, P162, DOI 10.5732/cjc.013.10027
   Chinese Medical Association, 2004, NORM CLIN TECHN OP P
   Cong WM, 2012, CHIN CLIN ONCOL, V1, DOI 10.3978/j.issn.2304-3865.2012.06.02
   Cong WM, 2013, HEPATOL INT, V7, P805, DOI 10.1007/s12072-013-9454-z
   Cong Wenming, 2014, Zhonghua Yi Xue Za Zhi, V94, P1521
   Cong WM, 2013, IMMUNOHISTOCHEMISTRY
   DESMET VJ, 1994, HEPATOLOGY, V19, P1513, DOI 10.1002/hep.1840190629
   Di Tommaso L, 2013, BEST PRACT RES CL GA, V27, P269, DOI 10.1016/j.bpg.2013.03.015
   Du M, 2014, BMC CANCER, V14, DOI 10.1186/1471-2407-14-38
   Eguchi S, 2010, WORLD J SURG, V34, P1034, DOI 10.1007/s00268-010-0424-5
   European Assoc Study Liver, 2012, EUR J CANCER, V48, P599, DOI 10.1016/j.ejca.2011.12.021
   Farinati F, 2009, BMC CANCER, V9, DOI 10.1186/1471-2407-9-33
   Finkelstein SD, 2003, HEPATOLOGY, V37, P871, DOI 10.1053/jhep.2003.50134
   Gehrau R, 2011, EXPERT REV GASTROENT, V5, P539, DOI [10.1586/EGH.11.48, 10.1586/egh.11.48]
   Govaere O, 2014, GUT, V63, P674, DOI 10.1136/gutjnl-2012-304351
   Hu Xi-qi, 2008, Zhonghua Gan Zang Bing Za Zhi, V16, P169
   Iguchi T, 2015, TRANSPLANTATION, V99, P1236, DOI 10.1097/TP.0000000000000489
   ISHAK K, 1995, J HEPATOL, V22, P696, DOI 10.1016/0168-8278(95)80226-6
   Jin GZ, 2013, J HEPATOL, V59, P510, DOI 10.1016/j.jhep.2013.04.028
   KNODELL RG, 1981, HEPATOLOGY, V1, P431, DOI 10.1002/hep.1840010511
   Koh C, 2013, HEPATOLOGY, V58, P2142, DOI 10.1002/hep.26578
   Kojiro M, 2009, HEPATOLOGY, V49, P658, DOI 10.1002/hep.22709
   Liau SS, 2013, J GASTROINTEST SURG, V17, P1869, DOI 10.1007/s11605-013-2274-6
   Lim C, 2014, WORLD J SURG, V38, P2910, DOI 10.1007/s00268-014-2704-y
   Llovet JM, 2006, GASTROENTEROLOGY, V131, P1758, DOI 10.1053/j.gastro.2006.09.014
   Lu XY, 2011, ANN SURG ONCOL, V18, P2210, DOI 10.1245/s10434-011-1585-7
   Lu XY, 2011, J CANCER RES CLIN, V137, P567, DOI 10.1007/s00432-010-0909-5
   Matsumoto Y, 2001, J Hepatobiliary Pancreat Surg, V8, P435, DOI 10.1007/s005340100006
   Meniconi RL, 2015, SURGERY, V157, P454, DOI 10.1016/j.surg.2014.10.011
   Ministry of Health of the People's Republic of China, 2011, J CLIN HEPATOL, V27, P1141
   Moribe T, 2009, INT J CANCER, V125, P388, DOI 10.1002/ijc.24394
   Nakanuma Y, 2010, WHO CLASSIFICATION T
   Okusaka T, 2002, CANCER-AM CANCER SOC, V95, P1931, DOI 10.1002/cncr.10892
   Ordonez NG, 2014, ADV ANAT PATHOL, V21, P285, DOI 10.1097/PAP.0000000000000022
   Parkin DM, 2005, CA-CANCER J CLIN, V55, P74, DOI 10.3322/canjclin.55.2.74
   Pawlik TM, 2005, LIVER TRANSPLANT, V11, P1086, DOI 10.1002/lt.20472
   Razumilava N, 2014, LANCET, V383, P2168, DOI 10.1016/S0140-6736(13)61903-0
   Roayaie S, 2009, GASTROENTEROLOGY, V137, P850, DOI 10.1053/j.gastro.2009.06.003
   Rockey DC, 2009, HEPATOLOGY, V49, P1017, DOI 10.1002/hep.22742
   Rodriguez-Peralvarez M, 2013, ANN SURG ONCOL, V20, P325, DOI 10.1245/s10434-012-2513-1
   Roessler S, 2014, FRONT CELL DEV BIOL, V2, DOI 10.3389/fcell.2014.00012
   SCHEUER PJ, 1991, J HEPATOL, V13, P372, DOI 10.1016/0168-8278(91)90084-O
   Shi Ming, 2002, Zhonghua Zhongliu Zazhi, V24, P257
   Sumie S, 2014, ANN SURG ONCOL, V21, P1002, DOI 10.1245/s10434-013-3376-9
   Theise N, 2010, WHO CLASSIFICATION T
   Toyosaka A, 1996, HPB Surg, V10, P97, DOI 10.1155/1996/75210
   Toyosaka A, 1996, AM J GASTROENTEROL, V91, P1610
   Ueno S, 2008, J HEPATO-BILIARY-PAN, V15, P493, DOI 10.1007/s00534-007-1312-8
   Wang B, 2013, J AM COLL SURGEONS, V217, P1054, DOI 10.1016/j.jamcollsurg.2013.07.402
   Westra WH, 2003, SURG PATHOLOGY DISSE, DOI [10.1007/b97473, DOI 10.1007/B97473]
   Wu Meng-Chao, 2007, Zhonghua Yi Xue Za Zhi, V87, P2089
   Xia LM, 2012, J HEPATOL, V57, P600, DOI 10.1016/j.jhep.2012.04.020
   Yang X, 2014, HEPATOLOGY, V59, P1874, DOI 10.1002/hep.26941
   Ying YY, 1981, PRIMARY LIVER CANC
   朱玉瑶, 2014, [中华肿瘤杂志, Chinese Journal of Oncology], V36, P450
NR 61
TC 139
Z9 152
U1 0
U2 8
PU BAISHIDENG PUBLISHING GROUP INC
PI PLEASANTON
PA 7041 Koll Center Parkway, Suite 160, PLEASANTON, CA, UNITED STATES
SN 1007-9327
EI 2219-2840
J9 WORLD J GASTROENTERO
JI World J. Gastroenterol.
PD NOV 14
PY 2016
VL 22
IS 42
BP 9279
EP 9287
DI 10.3748/wjg.v22.i42.9279
PG 9
WC Gastroenterology & Hepatology
WE Science Citation Index Expanded (SCI-EXPANDED)
SC Gastroenterology & Hepatology
GA ED9NI
UT WOS:000389197700003
PM 27895416
OA hybrid, Green Published, Green Submitted
DA 2022-05-02
ER

PT J
AU Bhangui, P
   Allard, MA
   Vibert, E
   Cherqui, D
   Pelletier, G
   Cunha, AS
   Guettier, C
   Vallee, JCD
   Saliba, F
   Bismuth, H
   Samuel, D
   Castaing, D
   Adam, R
AF Bhangui, Prashant
   Allard, Marc Antoine
   Vibert, Eric
   Cherqui, Daniel
   Pelletier, Gilles
   Cunha, Antonio Sa
   Guettier, Catherine
   Vallee, Jean-Charles Duclos
   Saliba, Faouzi
   Bismuth, Henri
   Samuel, Didier
   Castaing, Denis
   Adam, Rene
TI Salvage Versus Primary Liver Transplantation for Early Hepatocellular
   Carcinoma: Do Both Strategies Yield Similar Outcomes?
SO ANNALS OF SURGERY
LA English
DT Article
DE curative surgery; feasibility of salvage transplant; intention-to-treat
   analysis; recurrence; transplantable HCC
ID LONG-TERM SURVIVAL; HEPATIC RESECTION; MILAN CRITERIA; CIRRHOSIS;
   METAANALYSIS; RECURRENCE; SINGLE; FEASIBILITY; EXPERIENCE; RISK
AB Background Data: In compensated cinhotics with early hepatocellular carcinoma (HCC-cirr), upfront liver resection (LR) and salvage liver transplantation (sun in case of recurrence may have outcomes comparable to primary LT (PLT).
   Objective: An intention-to-treat (ITT) analysis comparing PIT and SIT strategics.
   Methods: Of 130 HCC-cirr patients who underwent upfront LR (group LR), 90 (69%) recurred, 31 could undergo SLT (group SLT). During the same period, 366 patients were listed for LT (group LLT); 26 dropped-out (7.1%), 340 finally underwent PLT (group PLT). We compared survival between groups LR and HT, LR and PLT, and PLT and SLT
   Results: Feasibility of SLT strategy was 34% (31/90). In an ITT analysis, group LLT had better 5-yr/10-yr overall survival (OS) compared with group LR (68%/58% vs. 58%/35%; P = 0.008). Similarly, 5-yr/10-yr OS and disease-free survival (DFS) were better in group PLT versus group LR (OS 73%/63% vs. 58%/35%, P=0.0007; DFS 69%/61% vs. 27%/21%, P<0.0001). Upfront resection and microvascular tumor invasion were poor prognostic factors for both OS and DFS, presence of satellite tumor nodules additionally predicted worse DFS. Group SLT had similar postoperative and long-term outcomes compared with group PLT (starting from time of LT) (OS 54%/54% vs. 73%/63%, P = 0.35; DFS 48%/48% vs. 69%/61%, P = 0.18, respectively).
   Conclusions: In initially transplantable HCC-chr patients, ITT survival was better in group PLT compared with group LR. SLT was feasible in only a third of patients who recurred after LR. Post SLT, short and long-term outcomes were comparable with PIT. Better patient selection for the "resection first" approach and early detection of recurrence may improve outcome of the SLT strategy.
C1 [Bhangui, Prashant; Allard, Marc Antoine; Vibert, Eric; Cherqui, Daniel; Pelletier, Gilles; Cunha, Antonio Sa; Guettier, Catherine; Vallee, Jean-Charles Duclos; Saliba, Faouzi; Bismuth, Henri; Samuel, Didier; Castaing, Denis; Adam, Rene] Univ Paris Sud, Hop Paul Brousse, AP HP, Ctr Hepatobiliaire, Villejuif, France.
   [Bhangui, Prashant; Allard, Marc Antoine; Vibert, Eric; Cherqui, Daniel; Pelletier, Gilles; Cunha, Antonio Sa; Guettier, Catherine; Vallee, Jean-Charles Duclos; Saliba, Faouzi; Samuel, Didier; Castaing, Denis; Adam, Rene] Univ Paris Sud, Villejuif, France.
   [Bhangui, Prashant] Medanta, Medanta Inst Liver Transplantat & Regenerat Med, Delhi, Ncr, India.
   [Allard, Marc Antoine; Cunha, Antonio Sa; Adam, Rene] INSERM, U935, Villejuif, France.
   [Vibert, Eric; Cherqui, Daniel; Pelletier, Gilles; Guettier, Catherine; Vallee, Jean-Charles Duclos; Saliba, Faouzi; Samuel, Didier; Castaing, Denis] INSERM, U785, Villejuif, France.
RP Adam, R (corresponding author), Hop Paul Brousse, Ctr Hepatobiliaire, 12 Ave Paul Vaillant Couturier, F-94804 Villejuif, France.
EM rene.adam@aphp.fr
RI SALIBA, Faouzi/T-7456-2018; cunha, antonio sa/B-5781-2012; Cherqui,
   Daniel/T-6831-2018; VIBERT, Eric/T-7746-2018
OI cunha, antonio sa/0000-0003-4015-5368; 
CR Adam R, 2003, ANN SURG, V238, P508, DOI 10.1097/01.sla.0000090449.87109.44
   Adam R, 2012, ANN SURG, V256, P883, DOI 10.1097/SLA.0b013e318273bad0
   Beighiti J, 2003, ANN SURG, V238, P885, DOI 10.1097/01.sla.0000098621.74851.65
   Botha JF, 2008, AM J TRANSPLANT, V8, P1085, DOI 10.1111/j.1600-6143.2008.02193.x
   Chan DL, 2014, J GASTROEN HEPATOL, V29, P31, DOI 10.1111/jgh.12399
   Cherqui D, 2009, ANN SURG, V250, P738, DOI 10.1097/SLA.0b013e3181bd582b
   Concejero A, 2008, TRANSPLANTATION, V85, P398, DOI 10.1097/TP.0b013e3181622ff8
   Cucchetti A, 2010, AM J TRANSPLANT, V10, P619, DOI 10.1111/j.1600-6143.2009.02984.x
   Del Gaudio M, 2008, AM J TRANSPLANT, V8, P1177, DOI 10.1111/j.1600-6143.2008.02229.x
   Eguchi S, 2011, BRIT J SURG, V98, P552, DOI 10.1002/bjs.7393
   Forner A, 2012, LANCET, V379, P1245, DOI 10.1016/S0140-6736(11)61347-0
   Fuks D, 2012, HEPATOLOGY, V55, P132, DOI 10.1002/hep.24680
   Hu RH, 2005, CLIN TRANSPLANT, V19, P175, DOI 10.1111/j.1399-0012.2005.00277.x
   Hu ZH, 2012, LIVER TRANSPLANT, V18, P1316, DOI 10.1002/lt.23521
   Hwang S, 2007, LIVER TRANSPLANT, V13, P741, DOI 10.1002/lt.21157
   Kaido T, 2012, SURGERY, V151, P55, DOI 10.1016/j.surg.2011.06.032
   Kim BW, 2008, TRANSPL P, V40, P3558, DOI 10.1016/j.transproceed.2008.03.175
   Landman MP, 2011, HPB, V13, P783, DOI 10.1111/j.1477-2574.2011.00355.x
   Laurent A, 2009, J HEPATO-BILIARY-PAN, V16, P310, DOI 10.1007/s00534-009-0063-0
   Li HY, 2012, WORLD J GASTROENTERO, V18, P2415, DOI 10.3748/wjg.v18.i19.2415
   Liu F, 2012, PLOS ONE, V7, DOI 10.1371/journal.pone.0048932
   Llovet JM, 2005, SEMIN LIVER DIS, V25, P181, DOI 10.1055/s-2005-871198
   Majno PE, 2000, HEPATOLOGY, V31, P899, DOI 10.1053/he.2000.5763
   Margarit C, 2005, LIVER TRANSPLANT, V11, P1242, DOI 10.1002/lt.20398
   Mazzaferro V, 1996, NEW ENGL J MED, V334, P693, DOI 10.1056/NEJM199603143341104
   Nault JC, 2013, GASTROENTEROLOGY, V145, P176, DOI 10.1053/j.gastro.2013.03.051
   Poon RTP, 2002, ANN SURG, V235, P373, DOI 10.1097/00000658-200203000-00009
   Rubin DB, 2010, AM J OPHTHALMOL, V149, P7, DOI 10.1016/j.ajo.2009.08.024
   Sala M, 2004, LIVER TRANSPLANT, V10, P1294, DOI 10.1002/lt.20202
   Sapisochin G, 2013, ANN SURG ONCOL, V20, P1194, DOI 10.1245/s10434-012-2655-1
   Scatton O, 2008, LIVER TRANSPLANT, V14, P779, DOI 10.1002/lt.21431
   Shao Z, 2008, WORLD J GASTROENTERO, V14, P4370, DOI 10.3748/wjg.14.4370
   Wu LW, 2012, PLOS ONE, V7, DOI 10.1371/journal.pone.0041820
   Zheng SS, 2008, TRANSPLANTATION, V85, P1726, DOI 10.1097/TP.0b013e31816b67e4
   Zhu Y, 2013, TRANSPL P, V45, P3329, DOI 10.1016/j.transproceed.2013.06.004
NR 35
TC 64
Z9 71
U1 0
U2 11
PU LIPPINCOTT WILLIAMS & WILKINS
PI PHILADELPHIA
PA TWO COMMERCE SQ, 2001 MARKET ST, PHILADELPHIA, PA 19103 USA
SN 0003-4932
EI 1528-1140
J9 ANN SURG
JI Ann. Surg.
PD JUL
PY 2016
VL 264
IS 1
BP 155
EP 163
DI 10.1097/SLA.0000000000001442
PG 9
WC Surgery
WE Science Citation Index Expanded (SCI-EXPANDED)
SC Surgery
GA DO4RB
UT WOS:000377769600027
PM 26649581
DA 2022-05-02
ER

PT J
AU Zhuang, LK
   Yang, YT
   Ma, X
   Han, B
   Wang, ZS
   Zhao, QY
   Wu, LQ
   Qu, ZQ
AF Zhuang, L. K.
   Yang, Y. T.
   Ma, X.
   Han, B.
   Wang, Z. S.
   Zhao, Q. Y.
   Wu, L. Q.
   Qu, Z. Q.
TI MicroRNA-92b promotes hepatocellular carcinoma progression by targeting
   Smad7 and is mediated by long non-coding RNA XIST
SO CELL DEATH & DISEASE
LA English
DT Article
ID NEMO-LIKE KINASE; SIGNALING PATHWAY; OVARIAN-CANCER; CATENIN;
   METASTASIS; EXPRESSION; PROLIFERATION; MECHANISMS; BIOMARKERS; PROGNOSIS
AB MicroRNA (miRNA) and long non-coding RNA (lncRNA) have been demonstrated to participate in the progression of many cancers. Hepatocellular carcinoma (HCC) is one of the most common and aggressive malignant tumors worldwide, while the molecular mechanisms underlying HCC tumorigenesis are not completely clear. In this study, we showed that miR-92b was significantly upregulated in tumor tissue and plasma of HCC patients, and its expression level was highly correlated with gender and microvascular invasion. Functionally, miR-92b could promote cell proliferation and metastasis of HCC in vitro and in vivo. Mechanistic investigations suggested that Smad7, which exhibited an inverse relationship with miR-92b expression in HCC, was a direct target of miR-92b and could reverse its effects on HCC tumorigenesis. Furthermore, long non-coding RNA (lncRNA) X-inactive specific transcript (XIST) and miR-92b could directly interact with and repress each other, and XIST could inhibit HCC cell proliferation and metastasis by targeting miR-92b. Taken together, our study not only revealed for the first time the importance of XIST/miR-92b/Smad7 signaling axis in HCC progression but also suggested the potential value of miR-92b as a biomarker in the clinical diagnosis and treatment of HCC.
C1 [Zhuang, L. K.; Yang, Y. T.; Ma, X.; Han, B.; Wang, Z. S.; Zhao, Q. Y.; Wu, L. Q.] Qingdao Univ, Affiliated Hosp, Dept Hepatobiliary & Pancreat Surg, 16 Jiangsu Rd, Qingdao 266003, Peoples R China.
   [Zhuang, L. K.; Qu, Z. Q.] Qingdao Univ, Affiliated Hosp, Med Res Ctr, Qingdao 266003, Peoples R China.
RP Zhuang, LK; Wu, LQ (corresponding author), Qingdao Univ, Affiliated Hosp, Dept Hepatobiliary & Pancreat Surg, 16 Jiangsu Rd, Qingdao 266003, Peoples R China.
EM zlk0823@163.com; wuliqun4321@163.com
OI Zhuang, Likun/0000-0003-3002-2406
FU National Natural Science Foundation of ChinaNational Natural Science
   Foundation of China (NSFC) [81501812, 31371152]; Natural Science
   Foundation of Shandong ProvinceNatural Science Foundation of Shandong
   Province [BS2015SW013, ZR2012HQ039]; Funding for Excellent Departments
   (Qingdao University)
FX This work was supported by grants from the National Natural Science
   Foundation of China (81501812) (to LZ) and (31371152) (to ZQ), the
   Natural Science Foundation of Shandong Province (BS2015SW013) (to LZ)
   and (ZR2012HQ039) (to BH) and the Funding for Excellent Departments
   (Qingdao University) (to LW).
CR Chang YX, 2013, J HEPATOL, V59, P518, DOI 10.1016/j.jhep.2013.04.034
   Chen HW, 2015, TUMOR BIOL, V36, P8447, DOI 10.1007/s13277-015-3609-6
   Cho WCS, 2010, INT J BIOCHEM CELL B, V42, P1273, DOI 10.1016/j.biocel.2009.12.014
   Cui M, 2015, CANCER RES, V75, P846, DOI 10.1158/0008-5472.CAN-14-1192
   Fan ST, 2011, ANN SURG, V253, P745, DOI 10.1097/SLA.0b013e3182111195
   Fang F, 2015, J HEPATOL, V63, P874, DOI 10.1016/j.jhep.2015.05.008
   Gao Y, 2015, HUM MOL GENET, V24, P841, DOI 10.1093/hmg/ddu502
   Giordano S, 2013, HEPATOLOGY, V57, P840, DOI 10.1002/hep.26095
   Guy Jennifer, 2013, Gastroenterol Hepatol (N Y), V9, P633
   Huang JL, 2014, CARCINOGENESIS, V35, P507, DOI 10.1093/carcin/bgt405
   Iqbal J, 2015, BLOOD, V125, P1137, DOI 10.1182/blood-2014-04-566778
   Kan HP, 2022, FEBS LETT, DOI 10.1016/j.febslet.2014.11.031
   Kawakami T, 2003, J UROLOGY, V169, P1546, DOI 10.1097/01.ju.0000044927.23323.5a
   Khoury S, 2015, BIOMARK MED, V9, P131, DOI [10.2217/BMM.14.102, 10.2217/bmm.14.102]
   Krol J, 2010, NAT REV GENET, V11, P597, DOI 10.1038/nrg2843
   Li QF, 2013, J TRANSL MED, V11, DOI 10.1186/1479-5876-11-302
   Li Y, 2013, BIOCHEM BIOPH RES CO, V440, P604, DOI 10.1016/j.bbrc.2013.09.111
   Liu W, 2015, SCI REP-UK, V5, DOI 10.1038/srep16099
   Lo HC, 2011, WORLD J SURG, V35, P1873, DOI 10.1007/s00268-011-1106-7
   Lu FI, 2014, NAT COMMUN, V5, DOI 10.1038/ncomms6368
   Ma MZ, 2015, CELL DEATH DIS, V6, DOI 10.1038/cddis.2014.541
   Millar SE, 2006, DEV CELL, V11, P274, DOI 10.1016/j.devcel.2006.08.008
   Mizuguchi Y., 2015, HEPATOL RES
   Patel M, 2015, LANCET, V385, P78
   Pei YH, 2009, VIRCHOWS ARCH, V454, P639, DOI 10.1007/s00428-009-0772-4
   Ren CC, 2015, INT J GYNECOL CANCER, V25, P566, DOI 10.1097/IGC.0000000000000413
   Ruggieri A, 2010, INT J CANCER, V127, P499, DOI 10.1002/ijc.25298
   Shen Q, 2014, CANCER LETT, V344, P204, DOI 10.1016/j.canlet.2013.10.030
   Villanueva A, 2010, CLIN CANCER RES, V16, P4688, DOI 10.1158/1078-0432.CCR-09-1811
   Wang K, 2013, NEURO-ONCOLOGY, V15, P578, DOI 10.1093/neuonc/not004
   Wu ZB, 2013, BRAIN RES, V1529, P16, DOI 10.1016/j.brainres.2013.07.031
   Yao YL, 2015, CANCER LETT, V359, P75, DOI 10.1016/j.canlet.2014.12.051
   Yildirim E, 2013, CELL, V152, P727, DOI 10.1016/j.cell.2013.01.034
   Zhu Haizhen, 2009, V510, P373, DOI 10.1007/978-1-59745-394-3_28
   Zhuang LK, 2014, CELL DEATH DIS, V5, DOI 10.1038/cddis.2014.130
NR 35
TC 142
Z9 148
U1 1
U2 21
PU NATURE PUBLISHING GROUP
PI LONDON
PA MACMILLAN BUILDING, 4 CRINAN ST, LONDON N1 9XW, ENGLAND
SN 2041-4889
J9 CELL DEATH DIS
JI Cell Death Dis.
PD APR
PY 2016
VL 7
AR e2203
DI 10.1038/cddis.2016.100
PG 12
WC Cell Biology
WE Science Citation Index Expanded (SCI-EXPANDED)
SC Cell Biology
GA DK9UR
UT WOS:000375277600030
PM 27100897
OA gold, Green Published
DA 2022-05-02
ER

PT J
AU Hsu, CC
   Chen, CL
   Wang, CC
   Lin, CC
   Yong, CC
   Wang, SH
   Liu, YW
   Lin, TL
   Lee, WF
   Lin, YH
   Chan, YC
   Wu, YJ
   Eng, HL
   Cheng, YF
AF Hsu, Chien-Chin
   Chen, Chao-Long
   Wang, Chih-Chi
   Lin, Chih-Che
   Yong, Chee-Chien
   Wang, Shih-Ho
   Liu, Yueh-Wei
   Lin, Ting-Lung
   Lee, Wei-Feng
   Lin, Yu-Hung
   Chan, Yi-Chia
   Wu, Yi-Ju
   Eng, Hock-Liew
   Cheng, Yu-Fan
TI Combination of FDG-PET and UCSF Criteria for Predicting HCC Recurrence
   After Living Donor Liver Transplantation
SO TRANSPLANTATION
LA English
DT Article
ID POSITRON-EMISSION-TOMOGRAPHY; METASTATIC HEPATOCELLULAR-CARCINOMA;
   P-GLYCOPROTEIN EXPRESSION; TUMOR RECURRENCE; EXTRAHEPATIC METASTASES;
   MICROVASCULAR INVASION; GLUCOSE-METABOLISM; IN-VIVO; RESECTION; F-18-FDG
AB Background F-18 fluorodeoxyglucose (FDG) uptake in hepatocellular carcinoma (HCC) is related to tumor biology and has predictive value for tumor recurrence after liver transplantation. This retrospective study assessed whether the degree of FDG uptake in positron emission tomography (PET) can be used to predict HCC recurrence after living donor liver transplantation (LDLT).
   Methods One hundred forty-seven patients with HCC underwent FDG-PET studies before LDLT. The semiquantification of FDG uptake in FDG-positive HCC was done with maximum standardized uptake value (SUVmax) and tumor to nontumor ratio (TNR). Recurrence-free survivals (RFS) were calculated using the Kaplan-Meier method.
   Results In univariable analysis, T stage, presence of microvascular invasion, being FDG-positive, SUVmax, and TNR were significant predictors for worse RFS. The optimal cutoff values of SUVmax and TNR were 4.8 and 2.0, respectively. The high FDG uptake HCC (TNR 2) was a strong predictor for worse RFS (hazard ratio, 13.52; 95% confidence interval, 4.77-38.29; P < 0.001). Using a combination of FDG-PET and University of California San Francisco (UCSF) criteria, the patients can be divided into low-risk (within UCSF criteria and FDG-negative), intermediate-risk (beyond UCSF criteria and FDG-negative; FDG-positive and TNR < 2), and high-risk (FDG-positive and TNR 2) groups. The estimated 5-year RFS in these groups were 85.5%, 83.9%, and 29.6% according to the combination of FDG-PET and clinical UCSF criteria, and 94.0%, 75.8%, and 29.6% according to the combination of FDG-PET and pathologic UCSF criteria, respectively.
   Conclusions Combination of FDG-PET and UCSF criteria can be used to predict the risk of HCC recurrence after LDLT.
C1 [Hsu, Chien-Chin] Chang Gung Univ, Kaohsiung Chang Gung Mem Hosp, Dept Nucl Med, Liver Transplantat Program,Coll Med, Kaohsiung, Taiwan.
   [Chen, Chao-Long; Wang, Chih-Chi; Lin, Chih-Che; Yong, Chee-Chien; Wang, Shih-Ho; Liu, Yueh-Wei; Lin, Ting-Lung; Lee, Wei-Feng; Lin, Yu-Hung; Chan, Yi-Chia; Wu, Yi-Ju] Chang Gung Univ, Kaohsiung Chang Gung Mem Hosp, Dept Surg, Liver Transplantat Program,Coll Med, Kaohsiung, Taiwan.
   [Wang, Chih-Chi] Chang Gung Mem Hosp, Dept Surg, Chiayi, Taiwan.
   [Eng, Hock-Liew] Chang Gung Univ, Kaohsiung Chang Gung Mem Hosp, Dept Pathol, Liver Transplantat Program,Coll Med, Kaohsiung, Taiwan.
   [Cheng, Yu-Fan] Chang Gung Univ, Kaohsiung Chang Gung Mem Hosp, Dept Diagnost Radiol, Liver Transplantat Program,Coll Med, Kaohsiung, Taiwan.
RP Cheng, YF (corresponding author), Kaohsiung Chang Gung Mem Hosp, Dept Diagnost Radiol, 123 Ta Pei Rd, Kaohsiung 833, Taiwan.
EM cheng.yufan@msa.hinet.net
OI Lin, Yu-Hung/0000-0002-4609-145X
FU health and welfare surcharge of tobacco products, Ministry of Health and
   Welfare, Taiwan [MOHW104-TDU-B-212-124-004]
FX This work was supported by grant from health and welfare surcharge of
   tobacco products, Ministry of Health and Welfare, Taiwan
   (MOHW104-TDU-B-212-124-004 to Chen CL).
CR Adams MC, 2010, AM J ROENTGENOL, V195, P310, DOI 10.2214/AJR.10.4923
   Amann T, 2009, AM J PATHOL, V174, P1544, DOI 10.2353/ajpath.2009.080596
   Asman Y, 2015, LIVER TRANSPLANT, V21, P572, DOI 10.1002/lt.24083
   Chen CL, 2013, NAT REV GASTRO HEPAT, V10, P746, DOI 10.1038/nrgastro.2013.194
   Cheung TT, 2011, LIVER TRANSPLANT, V17, P1218, DOI 10.1002/lt.22362
   Clavien PA, 2012, LANCET ONCOL, V13, pE11, DOI 10.1016/S1470-2045(11)70175-9
   Concejero A, 2008, TRANSPLANTATION, V85, P398, DOI 10.1097/TP.0b013e3181622ff8
   Hatano E, 2006, WORLD J SURG, V30, P1736, DOI 10.1007/s00268-005-0791-5
   Higashi T, 2010, EUR J NUCL MED MOL I, V37, P468, DOI 10.1007/s00259-009-1284-9
   Ho CL, 2007, J NUCL MED, V48, P902, DOI 10.2967/jnumed.106.036673
   Kawaoka T, 2009, HEPATOL RES, V39, P134, DOI 10.1111/j.1872-034X.2008.00416.x
   Kitamura K, 2012, ANN SURG ONCOL, V19, P156, DOI 10.1245/s10434-011-1990-y
   Kitamura K, 2011, J HEPATOL, V55, P846, DOI 10.1016/j.jhep.2011.01.038
   Kornberg A, 2009, AM J TRANSPLANT, V9, P592, DOI 10.1111/j.1600-6143.2008.02516.x
   Kornberg A, 2012, LIVER TRANSPLANT, V18, P53, DOI 10.1002/lt.22416
   Lee JD, 2005, J NUCL MED, V46, P1753
   Lee JD, 2004, EUR J NUCL MED MOL I, V31, P1621, DOI 10.1007/s00259-004-1602-1
   Lee JW, 2009, J NUCL MED, V50, P682, DOI 10.2967/jnumed.108.060574
   Lee SD, 2013, TRANSPL INT, V26, P50, DOI 10.1111/j.1432-2277.2012.01572.x
   Mazzaferro V, 1996, NEW ENGL J MED, V334, P693, DOI 10.1056/NEJM199603143341104
   Mi BM, 2011, CLIN NUCL MED, V36, P925, DOI 10.1097/RLU.0b013e31821c9939
   OKAZUMI S, 1992, J NUCL MED, V33, P333
   Park JW, 2008, J NUCL MED, V49, P1912, DOI 10.2967/jnumed.108.055087
   Park YH, 2013, TRANSPL P, V45, P3038, DOI 10.1016/j.transproceed.2013.08.056
   Rodriguez-Peralvarez M, 2013, ANN SURG ONCOL, V20, P325, DOI 10.1245/s10434-012-2513-1
   Seo S, 2007, CLIN CANCER RES, V13, P427, DOI 10.1158/1078-0432.CCR-06-1357
   Seo S, 2009, INT J ONCOL, V34, P1303, DOI 10.3892/ijo_00000257
   Sotiropoulos GC, 2007, EUR J MED RES, V12, P527
   Sugiyama M, 2004, J GASTROENTEROL, V39, P961, DOI 10.1007/s00535-004-1427-5
   TORIZUKA T, 1995, J NUCL MED, V36, P1811
   Toso C, 2011, AM J TRANSPLANT, V11, P2031, DOI 10.1111/j.1600-6143.2011.03689.x
   Welker MW, 2013, TRANSPL INT, V26, P109, DOI 10.1111/j.1432-2277.2012.01562.x
   Yang SH, 2006, LIVER TRANSPLANT, V12, P1655, DOI 10.1002/lt.20861
   Yao FY, 2001, HEPATOLOGY, V33, P1394, DOI 10.1053/jhep.2001.24563
NR 34
TC 30
Z9 31
U1 0
U2 1
PU LIPPINCOTT WILLIAMS & WILKINS
PI PHILADELPHIA
PA TWO COMMERCE SQ, 2001 MARKET ST, PHILADELPHIA, PA 19103 USA
SN 0041-1337
EI 1534-6080
J9 TRANSPLANTATION
JI Transplantation
PD SEP
PY 2016
VL 100
IS 9
BP 1925
EP 1932
DI 10.1097/TP.0000000000001297
PG 8
WC Immunology; Surgery; Transplantation
WE Science Citation Index Expanded (SCI-EXPANDED)
SC Immunology; Surgery; Transplantation
GA DW8NG
UT WOS:000383912100030
PM 27306534
DA 2022-05-02
ER

PT J
AU Han, S
   Yang, JD
   Sinn, DH
   Ko, JS
   Kim, JM
   Shin, JC
   Son, HJ
   Gwak, MS
   Joh, JW
   Kim, GS
AF Han, Sangbin
   Yang, Ju Dong
   Sinn, Dong Hyun
   Ko, Justin Sangwook
   Kim, Jong Man
   Shin, Jun Chul
   Son, Hee Jeong
   Gwak, Mi Sook
   Joh, Jae-Won
   Kim, Gaab Soo
TI Higher Bilirubin Levels of Healthy Living Liver Donors Are Associated
   With Lower Posttransplant Hepatocellular Carcinoma Recurrence
SO TRANSPLANTATION
LA English
DT Article
ID GILBERTS-SYNDROME; SERUM BILIRUBIN; UNCONJUGATED HYPERBILIRUBINEMIA;
   THERAPEUTIC APPLICATIONS; COMPETING RISKS; TRANSPLANTATION;
   MICROSTEATOSIS; ANTIOXIDANT; POPULATION; BILIVERDIN
AB Background Serum bilirubin level, which may reflect the host defense against increased oxidative stress, is inversely associated with the risk of cancer development. In liver transplantation, the intrinsic bilirubin metabolism of donor liver is subsequently translated into recipient. Thus, we hypothesized that liver transplantation conducted with living donors with higher serum bilirubin reduces hepatocellular carcinoma (HCC) recurrence.
   Methods Two hundred fifty recipients who underwent liver transplantation for treating HCC within the Milan criteria were included in the study. The association between donor preoperative total bilirubin concentration and the risk of HCC recurrence was analyzed using the Fine and Gray regression model with posttransplant death as a competing risk event with adjustment for tumor biology including -fetoprotein, histological differentiation, and microvascular invasion.
   Results All donors were confirmed to have no underlying hepatobiliary diseases or hematological disorders. Donor preoperative total bilirubin concentration was 0.7 mg/dL in median and ranged from 0.2 to 2.7 mg/dL. Thirty-five (14.0%) recipients developed HCC recurrence. Multivariable analysis demonstrated that donor preoperative total bilirubin concentration was inversely associated with the recurrence risk (hazard ratio, 0.22; 95% confidence interval, 0.07-0.72; P = 0.013). The highest (1.0 mg/dL) versus lowest (0.6 mg/dL) tertile of donor preoperative total bilirubin showed a significant reduction of the recurrence risk (hazard ratio, 0.28; 95% confidence interval, 0.11-0.70; P = 0.006).
   Conclusions Hepatocellular carcinoma recurrence risk decreases in relation to the increase in total serum bilirubin level of healthy living donors without underlying hepatobiliary or hematological disorders. Further validation of bilirubin as a potent anticancer substance against HCC is warranted.
C1 [Han, Sangbin; Ko, Justin Sangwook; Shin, Jun Chul; Gwak, Mi Sook; Kim, Gaab Soo] Sungkyunkwan Univ, Sch Med, Samsung Med Ctr, Dept Anesthesiol & Pain Med, 50 Irwon, Seoul 135710, South Korea.
   [Han, Sangbin; Son, Hee Jeong] Kangwon Natl Univ, Sch Med, Dept Anesthesiol & Pain Med, Chunchon, South Korea.
   [Yang, Ju Dong] Mayo Clin, Coll Med, Div Gastroenterol & Hepatol, Rochester, MN USA.
   [Sinn, Dong Hyun] Sungkyunkwan Univ, Sch Med, Samsung Med Ctr, Dept Med, Seoul, South Korea.
   [Kim, Jong Man; Joh, Jae-Won] Sungkyunkwan Univ, Sch Med, Samsung Med Ctr, Dept Surg, Seoul, South Korea.
RP Kim, GS (corresponding author), Sungkyunkwan Univ, Sch Med, Samsung Med Ctr, Dept Anesthesiol & Pain Med, 50 Irwon, Seoul 135710, South Korea.
EM gskim@skku.edu
RI Kim, Jong Man/AAH-5295-2020; Sinn, Dong Hyun/O-5941-2014; Sinn, Dong
   Hyun/L-3701-2019; kim, jm/O-5935-2014
OI Sinn, Dong Hyun/0000-0002-7126-5554; 
CR An HJ, 2012, LIVER TRANSPLANT, V18, P1406, DOI 10.1002/lt.23512
   Basiglio CL, 2010, CLIN SCI, V118, P99, DOI 10.1042/CS20080540
   Biondi-Zoccai G, 2011, CONTEMP CLIN TRIALS, V32, P731, DOI 10.1016/j.cct.2011.05.006
   Ching S, 2002, J NUTR, V132, P303, DOI 10.1093/jn/132.2.303
   Fine JP, 1999, J AM STAT ASSOC, V94, P496, DOI 10.2307/2670170
   GRAMBSCH PM, 1994, BIOMETRIKA, V81, P515
   Han S, 2015, ANN SURG
   Han SB, 2013, TRANSPL INT, V26, P623, DOI 10.1111/tri.12092
   Han S, 2015, J HEPATOL, V62, P556, DOI 10.1016/j.jhep.2014.10.027
   Han SB, 2014, LIVER TRANSPLANT, V20, P473, DOI 10.1002/lt.23824
   Horsfall LJ, 2014, J HEPATOL, V61, P1344, DOI 10.1016/j.jhep.2014.07.028
   Jansen PLM, 1997, J HEPATOL, V27, P1, DOI 10.1016/S0168-8278(97)80272-3
   Kim HT, 2007, CLIN CANCER RES, V13, P559, DOI 10.1158/1078-0432.CCR-06-1210
   Kirkby KA, 2006, AM J PHYSIOL-RENAL, V290, pF563, DOI 10.1152/ajprenal.00220.2005
   Lin LY, 2009, ATHEROSCLEROSIS, V203, P563, DOI 10.1016/j.atherosclerosis.2008.07.021
   Mazzaferro V, 1996, NEW ENGL J MED, V334, P693, DOI 10.1056/NEJM199603143341104
   Mazzaferro V, 2009, LANCET ONCOL, V10, P35, DOI 10.1016/S1470-2045(08)70284-5
   NAKAGAMI T, 1993, BIOCHIM BIOPHYS ACTA, V1158, P189, DOI 10.1016/0304-4165(93)90013-X
   Ollinger R, 2007, CELL CYCLE, V6, P3078, DOI 10.4161/cc.6.24.5022
   Ollinger R, 2007, ANTIOXID REDOX SIGN, V9, P2175, DOI 10.1089/ars.2007.1807
   Ohnaka K, 2010, DIABETES RES CLIN PR, V88, P103, DOI 10.1016/j.diabres.2009.12.022
   Satagopan JM, 2004, BRIT J CANCER, V91, P1229, DOI 10.1038/sj.bjc.6602102
   Spetzler VN, 2015, TRANSPL INT, V28, P1317, DOI 10.1111/tri.12634
   STOCKER R, 1987, SCIENCE, V235, P1043, DOI 10.1126/science.3029864
   Strassburg CP, 2010, BEST PRACT RES CL GA, V24, P555, DOI 10.1016/j.bpg.2010.07.007
   Strassburg CP, 2010, DRUG METAB REV, V42, P168, DOI 10.3109/03602530903209429
   Te HS, 2000, TRANSPLANTATION, V69, P1882, DOI 10.1097/00007890-200005150-00024
   Temme EHM, 2001, CANCER CAUSE CONTROL, V12, P887, DOI 10.1023/A:1013794407325
   Wallner M, 2012, MUTAGENESIS, V27, P731, DOI 10.1093/mutage/ges039
   Wolbers M, 2009, EPIDEMIOLOGY, V20, P555, DOI 10.1097/EDE.0b013e3181a39056
   Wu TW, 1996, BIOCHEM PHARMACOL, V51, P859, DOI 10.1016/0006-2952(95)02395-X
   Yu K, 2011, KOREAN J FAM MED, V32, P327, DOI 10.4082/kjfm.2011.32.6.327
   Zucker SD, 2004, HEPATOLOGY, V40, P827, DOI [10.1002/hep.20407, 10.1002/hep.1840400412]
NR 33
TC 6
Z9 7
U1 0
U2 6
PU LIPPINCOTT WILLIAMS & WILKINS
PI PHILADELPHIA
PA TWO COMMERCE SQ, 2001 MARKET ST, PHILADELPHIA, PA 19103 USA
SN 0041-1337
EI 1534-6080
J9 TRANSPLANTATION
JI Transplantation
PD SEP
PY 2016
VL 100
IS 9
BP 1933
EP 1938
DI 10.1097/TP.0000000000001293
PG 6
WC Immunology; Surgery; Transplantation
WE Science Citation Index Expanded (SCI-EXPANDED)
SC Immunology; Surgery; Transplantation
GA DW8NG
UT WOS:000383912100031
PM 27362316
DA 2022-05-02
ER

PT J
AU Jian, JB
   Yang, H
   Zhao, XY
   Xuan, RJ
   Zhang, YJ
   Li, DY
   Hu, CH
AF Jian, Jianbo
   Yang, Hao
   Zhao, Xinyan
   Xuan, Ruijiao
   Zhang, Yujie
   Li, Dongyue
   Hu, Chunhong
TI Visualization of microvasculature and thrombi by X-ray phase-contrast
   computed tomography in hepatocellular carcinoma
SO JOURNAL OF SYNCHROTRON RADIATION
LA English
DT Article
DE hepatocellular carcinoma (HCC); microvasculature; thrombus;
   phase-contrast computed tomography (PCCT)
ID PORTAL-VEIN THROMBOSIS; RETRIEVAL ALGORITHMS; LIVER FIBROSIS; CANCER;
   TRANSPLANTATION; INVASION; PATIENT; TISSUES; LESIONS
AB Visualization of the microvascular network and thrombi in the microvasculature is a key step to evaluating the development of tumor growth and metastasis, and influences treatment selection. X-ray phase-contrast computed tomography (PCCT) is a new imaging technique that can detect minute changes of density and reveal soft tissues discrimination at micrometer-scale resolution. In this study, six human resected hepatocellular carcinoma (HCC) tissues were investigated with PCCT. A histological stain was added to estimate the accuracy of PCCT. The results showed that the fine structures of the microvasculature (measuring 30-100 mm) and thrombi in tiny blood vessels were displayed clearly on imaging the HCC tissues by PCCT. Moreover, density distributions of the thrombi were obtained, which could be reliably used to distinguish malignant from benign thrombi in HCC. In conclusion, PCCT can clearly show the three-dimensional subtle structures of HCC that cannot be detected by conventional absorption-based computed tomography and provides a new method for the imageology of HCC.
C1 [Jian, Jianbo; Yang, Hao; Xuan, Ruijiao; Hu, Chunhong] Tianjin Med Univ, Coll Biomed Engn, Tianjin 300070, Peoples R China.
   [Zhao, Xinyan] Capital Med Univ, Beijing Friendship Hosp, Liver Res Ctr, Beijing 100050, Peoples R China.
   [Zhang, Yujie] Tianjin Med Univ, Gen Hosp, Dept Pathol, Tianjin 300052, Peoples R China.
   [Li, Dongyue] Tianjin Med Univ, Sch Med Imaging, Tianjin 300203, Peoples R China.
RP Hu, CH (corresponding author), Tianjin Med Univ, Coll Biomed Engn, Tianjin 300070, Peoples R China.
EM chunhong_hu@hotmail.com
OI zhao, xinyan/0000-0002-8016-4368
FU National Natural Science Foundation of ChinaNational Natural Science
   Foundation of China (NSFC) [81371549, 30900333, 81000178]; WBE Liver
   Fibrosis Foundation of China [CFHPC20131033]; Science Fund of Tianjin
   Medical University [2011KY46]
FX This work was supported by the National Natural Science Foundation of
   China (Grant Nos. 81371549, 30900333 and 81000178), the WBE Liver
   Fibrosis Foundation of China (Grant No. CFHPC20131033), and the Science
   Fund of Tianjin Medical University (Grant No. 2011KY46). The authors
   would like to thank the staff from beamline (BL13W1) of SSRF, China, for
   their kindly assistance during the experiments.
CR Boone MN, 2012, J OPT SOC AM A, V29, P2667, DOI 10.1364/JOSAA.29.002667
   Bosch FX, 1999, SEMIN LIVER DIS, V19, P271, DOI 10.1055/s-2007-1007117
   Burvall A, 2011, OPT EXPRESS, V19, P10359, DOI 10.1364/OE.19.010359
   Catalano OA, 2010, RADIOLOGY, V254, P154, DOI 10.1148/radiol.09090304
   Catalano O, 2011, ACTA RADIOL, V52, P730, DOI 10.1258/ar.2011.100513
   Chen RC, 2011, J PHYS D APPL PHYS, V44, DOI 10.1088/0022-3727/44/49/495401
   Chen RC, 2012, J SYNCHROTRON RADIAT, V19, P836, DOI 10.1107/S0909049512029731
   DAVIS TJ, 1995, NATURE, V373, P595, DOI 10.1038/373595a0
   Duan JH, 2013, PLOS ONE, V8, DOI 10.1371/journal.pone.0078176
   Duan JH, 2013, PLOS ONE, V8, DOI 10.1371/journal.pone.0053507
   Groso A, 2006, OPT EXPRESS, V14, P8103, DOI 10.1364/OE.14.008103
   Gureyev TE, 2004, APPL OPTICS, V43, P2418, DOI 10.1364/AO.43.002418
   Herzen J, 2014, PLOS ONE, V9, DOI 10.1371/journal.pone.0083369
   Hetterich H, 2014, RADIOLOGY, V271, P870, DOI 10.1148/radiol.14131554
   Hoshino M, 2014, J SYNCHROTRON RADIAT, V21, P1347, DOI 10.1107/S1600577514018128
   Hu CH, 2009, PROG NAT SCI-MATER, V19, P955, DOI 10.1016/j.pnsc.2008.06.031
   Kak A. C., 2001, PRINCIPLES COMPUTERI
   Langer M, 2008, MED PHYS, V35, P4556, DOI 10.1118/1.2975224
   Lee HK, 2008, ABDOM IMAGING, V33, P72, DOI 10.1007/s00261-007-9200-x
   Lewis RA, 2003, BRIT J RADIOL, V76, P301, DOI 10.1259/bjr/32889803
   Liu P, 2010, J SYNCHROTRON RADIAT, V17, P517, DOI 10.1107/S0909049510018832
   Momose A, 1996, NAT MED, V2, P473, DOI 10.1038/nm0496-473
   Nugent KA, 1996, PHYS REV LETT, V77, P2961, DOI 10.1103/PhysRevLett.77.2961
   Ogren M, 2006, WORLD J GASTROENTERO, V12, P2115
   Okumura A, 1999, RADIOGRAPHICS, V19, P973, DOI 10.1148/radiographics.19.4.g99jl02973
   Parkin DM, 2005, CA-CANCER J CLIN, V55, P74, DOI 10.3322/canjclin.55.2.74
   Piscaglia F, 2010, LIVER TRANSPLANT, V16, P1006, DOI 10.1002/lt.22101
   Sakata J, 2008, EJSO-EUR J SURG ONC, V34, P900, DOI 10.1016/j.ejso.2008.01.031
   Shah ZK, 2007, AM J ROENTGENOL, V188, P1320, DOI 10.2214/AJR.06.0134
   Sotiropoulos GC, 2008, DIGEST DIS SCI, V53, P1994, DOI 10.1007/s10620-007-0099-4
   Sztrokay A, 2012, PHYS MED BIOL, V57, P2931, DOI 10.1088/0031-9155/57/10/2931
   TAKEDA T, 1995, ACAD RADIOL, V2, P799, DOI 10.1016/S1076-6332(05)80490-8
   Takizawa D, 2007, DIGEST DIS SCI, V52, P3290, DOI 10.1007/s10620-007-9808-2
   Tao Q, 2012, PLOS ONE, V7, DOI 10.1371/journal.pone.0039936
   Tsai TJ, 2000, SURGERY, V127, P603, DOI 10.1067/msy.2000.105498
   Ueno N, 2006, J ULTRAS MED, V25, P1147, DOI 10.7863/jum.2006.25.9.1147
   Willner M, 2013, OPT EXPRESS, V21, P4155, DOI 10.1364/OE.21.004155
   Xuan RJ, 2015, SCI REP-UK, V5, DOI 10.1038/srep11500
   Yan AM, 2011, MED PHYS, V38, P5073, DOI 10.1118/1.3618731
   Zhang L, 2011, EUR J RADIOL, V80, P158, DOI 10.1016/j.ejrad.2010.08.019
   Zysk AM, 2012, BIOMED OPT EXPRESS, V3, P1924, DOI 10.1364/BOE.3.001924
NR 41
TC 11
Z9 13
U1 2
U2 10
PU INT UNION CRYSTALLOGRAPHY
PI CHESTER
PA 2 ABBEY SQ, CHESTER, CH1 2HU, ENGLAND
SN 1600-5775
J9 J SYNCHROTRON RADIAT
JI J. Synchrot. Radiat.
PD MAR
PY 2016
VL 23
BP 600
EP 605
DI 10.1107/S1600577516001016
PN 2
PG 6
WC Instruments & Instrumentation; Optics; Physics, Applied
WE Science Citation Index Expanded (SCI-EXPANDED)
SC Instruments & Instrumentation; Optics; Physics
GA DF5JM
UT WOS:000371387900027
PM 26917149
DA 2022-05-02
ER

PT J
AU Goh, BKP
   Teo, JY
   Chan, CY
   Lee, SY
   Jeyaraj, P
   Cheow, PC
   Chow, PKH
   Ooi, LLPJ
   Chung, AYF
AF Goh, Brian K. P.
   Teo, Jin-Yao
   Chan, Chung-Yip
   Lee, Ser-Yee
   Jeyaraj, Premaraj
   Cheow, Peng-Chung
   Chow, Pierce K. H.
   Ooi, London L. P. J.
   Chung, Alexander Y. F.
TI Importance of tumor size as a prognostic factor after partial liver
   resection for solitary hepatocellular carcinoma: Implications on the
   current AJCC staging system
SO JOURNAL OF SURGICAL ONCOLOGY
LA English
DT Article
DE hepatocellular carcinoma; solitary; prognosis; survival; staging;
   American Joint Committee for Cancer; TNM; resection
ID LONG-TERM SURVIVAL; CURATIVE RESECTION; MICROVASCULAR INVASION;
   OUTCOMES; TNM
AB BackgroundPresently, the impact of tumors size as a prognostic factor after curative liver resection (LR) for solitary hepatocellular carcinoma (HCC) remains controversial. This study was performed to determine the prognostic factors of patients undergoing LR for solitary HCC with special emphasis on the importance of tumor size.
   MethodsBetween 2000 and 2013, 560 patients underwent curative LR for solitary primary HCC which met the study criteria.
   ResultsOne-hundred and seventy-eight patients underwent major hepatectomies and the overall in-hospital mortality was 2.0%. There were 282 patients (50.4%) with liver cirrhosis. The 5-year overall survival (OS) was 64% and recurrence free survival (RFS) was 50%, respectively. Multivariate analyses demonstrated that cirrhosis, microvascular invasion and size were independent predictors of RFS and cirrhosis, microvascular invasion and age were independent prognostic factors of OS. Subset analysis demonstrated that tumor size was a prognostic factor for solitary HCC with microvascular invasion (AJCC T2) but not solitary HCC without microvascular invasion (AJCC T1).
   ConclusionsSize, microvascular invasion, and cirrhosis are independent prognostic factors of RFS for solitary HCC after LR. Tumor size is an important prognostic factor in T2 but not T1 solitary tumors. These findings suggest that the current AJCC TNM staging system may need to be revised. J. Surg. Oncol. 2016;113:89-93. (c) 2015 Wiley Periodicals, Inc.
C1 [Goh, Brian K. P.; Teo, Jin-Yao; Chan, Chung-Yip; Lee, Ser-Yee; Jeyaraj, Premaraj; Cheow, Peng-Chung; Chow, Pierce K. H.; Ooi, London L. P. J.; Chung, Alexander Y. F.] Singapore Gen Hosp, Dept Hepatopancreatobiliary & Transplantat Surg, 20 Coll Rd, Singapore 169856, Singapore.
   [Goh, Brian K. P.; Chow, Pierce K. H.; Ooi, London L. P. J.] Duke NUS Grad Med Sch, Singapore, Singapore.
   [Chow, Pierce K. H.] Natl Canc Ctr, Dept Surg Oncol, Singapore, Singapore.
RP Goh, BKP (corresponding author), Singapore Gen Hosp, Dept Hepatopancreatobiliary & Transplantat Surg, 20 Coll Rd, Singapore 169856, Singapore.
EM bsgkp@hotmail.com
RI Ooi, London Lucien/AGK-1395-2022; Lee, Ser Yee/H-3116-2013
OI Lee, Ser Yee/0000-0001-9119-7408; Chow, Pierce/0000-0003-0584-2584
CR Bruix J, 2005, HEPATOLOGY, V42, P1208, DOI 10.1002/hep.20933
   Chan ACY, 2013, HPB, V15, P439, DOI 10.1111/j.1477-2574.2012.00617.x
   Edge SB, 2010, AM JOINT COMMITTEE C, V175, P237
   Forner A, 2012, LANCET, V379, P1245, DOI 10.1016/S0140-6736(11)61347-0
   Goh BKP, 2014, J GASTROINTEST SURG, V18, P1477, DOI 10.1007/s11605-014-2542-0
   Huang WJ, 2015, LANGENBECK ARCH SURG, V400, P725, DOI 10.1007/s00423-015-1329-4
   Hwang S, 2015, J GASTROINTEST SURG, V19, P1281, DOI 10.1007/s11605-015-2849-5
   Kluger MD, 2015, J HEPATOL, V62, P1131, DOI 10.1016/j.jhep.2014.12.018
   Li SH, 2013, MED ONCOL, V30, DOI 10.1007/s12032-013-0696-3
   Lim KC, 2011, ANN SURG, V254, P108, DOI 10.1097/SLA.0b013e31821ad884
   Minagawa M, 2007, ANN SURG, V245, P909, DOI 10.1097/01.sla.0000254368.65878.da
   Pons Fernando, 2005, HPB (Oxford), V7, P35, DOI 10.1080/13651820410024058
   Varotti G, 2005, EJSO, V71, P760
   Vauthey JN, 2002, J CLIN ONCOL, V20, P1527, DOI 10.1200/JCO.20.6.1527
   VAUTHEY JN, 1995, GASTROENTEROLOGY, V108, P617, DOI 10.1016/0016-5085(95)90109-4
   Yang LY, 2009, ANN SURG, V249, P118, DOI 10.1097/SLA.0b013e3181904988
   Zhang H, 2014, WORLD J SURG, V38, P947, DOI 10.1007/s00268-013-2365-2
NR 17
TC 61
Z9 70
U1 0
U2 5
PU WILEY
PI HOBOKEN
PA 111 RIVER ST, HOBOKEN 07030-5774, NJ USA
SN 0022-4790
EI 1096-9098
J9 J SURG ONCOL
JI J. Surg. Oncol.
PD JAN 1
PY 2016
VL 113
IS 1
BP 89
EP 93
DI 10.1002/jso.24099
PG 5
WC Oncology; Surgery
WE Science Citation Index Expanded (SCI-EXPANDED)
SC Oncology; Surgery
GA DB9OM
UT WOS:000368845800013
PM 26611492
DA 2022-05-02
ER

PT J
AU Ribeiro, OD
   Canedo, NHS
   Pannain, VL
AF Ribeiro, Osmar Damasceno
   Silva Canedo, Nathalie Henriques
   Pannain, Vera Lucia
TI Immunohistochemical angiogenic biomarkers in hepatocellular carcinoma
   and cirrhosis: correlation with pathological features
SO CLINICS
LA English
DT Article
DE VEGF; CD105; COX-2; Hepatocellular Carcinoma; Cirrhosis; Pathology
ID ENDOTHELIAL GROWTH-FACTOR; ENDOGLIN CD105 EXPRESSION; HEPATITIS-C;
   GENE-EXPRESSION; LIVER-TISSUES; CYCLOOXYGENASE-2; CD34; MARKER; CANCER;
   VEGF
AB OBJECTIVE: To investigate immunohistochemical markers of angiogenesis and their association with pathological prognostic features in hepatocellular carcinoma and cirrhotic liver.
   METHODS: Vascular endothelial growth factor, CD105, and cyclooxygenase-2 were immunohistochemically detected in 52 hepatocellular carcinoma tissue samples and 48 cirrhotic liver tissue samples. Semiquantitative measurements of vascular endothelial growth factor and cyclooxygenase-2 were evaluated considering the degree and intensity of immunostaining based on a 7-point final scoring scale. CD105 microvascular density (MVD-CD105) was measured using automated analysis. Morphological aspects evaluated in the hepatocellular carcinoma samples included size (<= 2 and 42 cm), differentiation grade, and microvascular invasion.
   RESULTS: The mean vascular endothelial growth factor immunoreactivity score was slightly higher in the hepatocellular carcinoma samples (4.83 +/- 1.35) than the cirrhotic liver (4.38 +/- 1.28) samples. There was a significant and direct correlation between these mean scores (rs= 0.645, p= 0.0001). Cyclooxygenase-2 was expressed in all the cirrhotic liver samples but was only found in 78% of the hepatocellular carcinoma samples. The mean cyclooxygenase-2 score was higher in the cirrhotic liver samples (4.85 +/- 1.38) than the hepatocellular carcinoma samples (2.58 +/- 1.68), but there was no correlation between the scores (r(s)= 0.177, p= 0.23). The mean CD105 percentage in the hepatocellular carcinoma samples (11.2%) was lower than that in the cirrhotic samples (16.9%). There was an inverse relationship in MVD-CD105 expression between the hepatocellular carcinoma and cirrhotic samples (r(s)=-0.78, p= 0.67). There were no significant associations between vascular endothelial growth factor expression and morphological characteristics. Cyclooxygenase-2 and CD105 were associated with hepatocellular carcinoma differentiation grade (p= 0.003 and p= 0.05, respectively).
   CONCLUSION: Vascular endothelial growth factor, cyclooxygenase-2, and MVD-CD105 were highly expressed in cirrhotic liver compared to hepatocellular carcinoma and might be involved in liver carcinogenesis. Additionally, cyclooxygenase-2 and CD105 might be involved in hepatocellular carcinoma differentiation grade.
C1 [Ribeiro, Osmar Damasceno] Univ Fed Rio de Janeiro, Programa Posgrad Anat Patol, Rio De Janeiro, RJ, Brazil.
   [Ribeiro, Osmar Damasceno] Univ Oeste Santa Catarina UNOESC, Fac Med, Joacaba, SC, Brazil.
   [Silva Canedo, Nathalie Henriques; Pannain, Vera Lucia] Univ Fed Rio de Janeiro, Fac Med, Dept Patol, Rio De Janeiro, RJ, Brazil.
RP Ribeiro, OD (corresponding author), Univ Fed Rio de Janeiro, Programa Posgrad Anat Patol, Rio De Janeiro, RJ, Brazil.; Ribeiro, OD (corresponding author), Univ Oeste Santa Catarina UNOESC, Fac Med, Joacaba, SC, Brazil.
EM osmardr@yahoo.com.br
CR Campillo A, 2014, EUR J GASTROEN HEPAT, V26, P871, DOI 10.1097/MEG.0000000000000131
   Cervello M, 2005, WORLD J GASTROENTERO, V11, P4638, DOI 10.3748/wjg.v11.i30.4638
   Deli G, 2005, WORLD J GASTROENTERO, V11, P960, DOI 10.3748/wjg.v11.i7.960
   Fernandez-Alvarez A, 2012, ONCOGENESIS, V1, DOI 10.1038/oncsis.2012.23
   Fosslien E, 2001, ANN CLIN LAB SCI, V31, P325
   Ginanni Corradini S, 2009, LIVER INT, V29, P103, DOI 10.1111/j.1478-3231.2008.01781.x
   Ho JW, 2005, WORLD J GASTROENTERO, V11, P176, DOI 10.3748/wjg.v11.i2.176
   Hoeben A, 2004, PHARMACOL REV, V56, P549, DOI 10.1124/pr.56.4.3
   Hoshida Y, 2008, NEW ENGL J MED, V359, P1995, DOI 10.1056/NEJMoa0804525
   Imura Satoru, 2004, J Med Invest, V51, P202, DOI 10.2152/jmi.51.202
   Koga H, 1999, HEPATOLOGY, V29, P688, DOI 10.1002/hep.510290355
   Kwon SH, 2012, CLIN MOL HEPATOL, V18, P287, DOI 10.3350/cmh.2012.18.3.287
   Lee JS, 2004, HEPATOLOGY, V40, P667, DOI 10.1002/hep.20375
   Mathonnet M, 2006, WORLD J GASTROENTERO, V12, P830, DOI 10.3748/wjg.v12.i5.830
   Miyata Y, 2013, VIRCHOWS ARCH, V463, P673, DOI 10.1007/s00428-013-1463-8
   Muto J, 2015, HEPATOL RES, V45, P1, DOI 10.1111/hepr.12310
   Nakamura T, 2009, TUMORI J, V95, P495
   Paik SY, 2003, MODERN PATHOL, V16, P86, DOI 10.1097/01.MP.0000047308.03300.9C
   Park YN, 2000, ARCH PATHOL LAB MED, V124, P1061
   Paschoal JP, 2014, BMC CANCER, V14, DOI 10.1186/1471-2407-14-72
   Rahman MA, 2001, CLIN CANCER RES, V7, P1325
   Roelofs HMJ, 2014, BMC GASTROENTEROL, V14, DOI 10.1186/1471-230X-14-1
   Shimoda K, 1999, INT J ONCOL, V14, P353
   Wang SM, 2007, CLIN CANCER RES, V13, P6275, DOI 10.1158/1078-0432.CCR-06-2236
   Waris G, 2005, J VIROL, V79, P9725, DOI 10.1128/JVI.79.15.9725-9734.2005
   Yamac D, 2008, PATHOL RES PRACT, V204, P527, DOI 10.1016/j.prp.2008.01.002
   Yamaguchi R, 1998, HEPATOLOGY, V28, P68, DOI 10.1002/hep.510280111
   Yao Deng-Fu, 2005, Hepatobiliary Pancreat Dis Int, V4, P220
   Yao YZ, 2007, ANN CLIN LAB SCI, V37, P39
   Zeng W, 2008, HEPATOLOGY, V48, P1517, DOI 10.1002/hep.22490
   Zhan Ping, 2013, Hepatobiliary Surg Nutr, V2, P209, DOI 10.3978/j.issn.2304-3881.2013.06.07
NR 31
TC 6
Z9 6
U1 0
U2 6
PU HOSPITAL CLINICAS, UNIV SAO PAULO
PI SAO PAULO
PA FAC MEDICINA, UNIV SAO PAULO, SAO PAULO, SP 00000, BRAZIL
SN 1807-5932
EI 1980-5322
J9 CLINICS
JI Clinics
PD NOV
PY 2016
VL 71
IS 11
BP 639
EP 643
DI 10.6061/clinics/2016(11)04
PG 5
WC Medicine, General & Internal
WE Science Citation Index Expanded (SCI-EXPANDED)
SC General & Internal Medicine
GA EH0DT
UT WOS:000391433700004
PM 27982164
OA Green Published, Green Submitted, gold
DA 2022-05-02
ER

PT J
AU Uranbileg, B
   Ikeda, H
   Kurano, M
   Enooku, K
   Sato, M
   Saigusa, D
   Aoki, J
   Ishizawa, T
   Hasegawa, K
   Kokudo, N
   Yatomi, Y
AF Uranbileg, Baasanjav
   Ikeda, Hitoshi
   Kurano, Makoto
   Enooku, Kenichiro
   Sato, Masaya
   Saigusa, Daisuke
   Aoki, Junken
   Ishizawa, Takeaki
   Hasegawa, Kiyoshi
   Kokudo, Norihiro
   Yatomi, Yutaka
TI Increased mRNA Levels of Sphingosine Kinases and S1P Lyase and Reduced
   Levels of S1P Were Observed in Hepatocellular Carcinoma in Association
   with Poorer Differentiation and Earlier Recurrence
SO PLOS ONE
LA English
DT Article
ID 1-PHOSPHATE RECEPTOR 2; IN-VIVO; LYSOPHOSPHOLIPID RECEPTORS; BIOLOGICAL
   SAMPLES; G-PROTEIN; SPHINGOSINE-1-PHOSPHATE; ACTIVATION; EXPRESSION;
   CANCER; CELLS
AB Although sphingosine 1-phosphate (S1P) has been reported to play an important role in cancer pathophysiology, little is known about S1P and hepatocellular carcinoma (HCC). To clarify the relationship between S1P and HCC, 77 patients with HCC who underwent surgical treatment were consecutively enrolled in this study. In addition, S1P and its metabolites were quantitated by LC-MS/MS. The mRNA levels of sphingosine kinases (SKs), which phosphorylate sphingosine to generate S1P, were increased in HCC tissues compared with adjacent non-HCC tissues. Higher mRNA levels of SKs in HCC were associated with poorer differentiation and microvascular invasion, whereas a higher level of SK2 mRNA was a risk factor for intra-and extra-hepatic recurrence. S1P levels, however, were unexpectedly reduced in HCC compared with non-HCC tissues, and increased mRNA levels of S1P lyase (SPL), which degrades S1P, were observed in HCC compared with non-HCC tissues. Higher SPL mRNA levels in HCC were associated with poorer differentiation. Finally, in HCC cell lines, inhibition of the expression of SKs or SPL by siRNA led to reduced proliferation, invasion and migration, whereas overexpression of SKs or SPL enhanced proliferation. In conclusion, increased SK and SPL mRNA expression along with reduced S1P levels were more commonly observed in HCC tissues compared with adjacent non-HCC tissues and were associated with poor differentiation and early recurrence. SPL as well as SKs may be therapeutic targets for HCC treatment.
C1 [Uranbileg, Baasanjav; Ikeda, Hitoshi; Kurano, Makoto; Enooku, Kenichiro; Sato, Masaya; Yatomi, Yutaka] Univ Tokyo, Dept Clin Lab Med, Tokyo, Japan.
   [Ishizawa, Takeaki; Hasegawa, Kiyoshi; Kokudo, Norihiro] Univ Tokyo, Dept Surg, Hepatobiliary Pancreat Surg Div, Tokyo, Japan.
   [Saigusa, Daisuke] Tohoku Med Megabank Org, Dept Integrat Genom, Sendai, Miyagi, Japan.
   [Aoki, Junken] Tohoku Univ, Grad Sch Pharmaceut Sci, Sendai, Miyagi 980, Japan.
   [Ikeda, Hitoshi; Kurano, Makoto; Saigusa, Daisuke; Aoki, Junken; Yatomi, Yutaka] JST, CREST, Tokyo, Japan.
RP Ikeda, H (corresponding author), Univ Tokyo, Dept Clin Lab Med, Tokyo, Japan.; Ikeda, H (corresponding author), JST, CREST, Tokyo, Japan.
EM ikeda-1im@h.u-tokyo.ac.jp
OI Saigusa, Daisuke/0000-0001-9484-9870; xing zhi, shi
   zhi/0000-0003-3289-5681; Yatomi, Yutaka/0000-0003-1719-4297; Aoki,
   Junken/0000-0001-9435-1896
FU JSPSMinistry of Education, Culture, Sports, Science and Technology,
   Japan (MEXT)Japan Society for the Promotion of Science [25253040,
   15H05906]; AMED-CREST; Grants-in-Aid for Scientific ResearchMinistry of
   Education, Culture, Sports, Science and Technology, Japan (MEXT)Japan
   Society for the Promotion of ScienceGrants-in-Aid for Scientific
   Research (KAKENHI) [15H05897, 16K09343] Funding Source: KAKEN
FX This work was supported by JSPS KAKENHI Grant Number 25253040 and
   15H05906 (YY) and by AMED-CREST.
CR Abuhusain HJ, 2013, J BIOL CHEM, V288, P37355, DOI 10.1074/jbc.M113.494740
   Bao MY, 2012, LIVER INT, V32, P331, DOI 10.1111/j.1478-3231.2011.02666.x
   Bayerl MG, 2008, LEUKEMIA LYMPHOMA, V49, P948, DOI 10.1080/10428190801911654
   Beljanski V, 2011, CANCER BIOL THER, V11, P524, DOI 10.4161/cbt.11.5.14677
   Brizuela L, 2012, MOL CANCER THER, V11, P1841, DOI 10.1158/1535-7163.MCT-12-0227
   Chae SS, 2004, J CLIN INVEST, V114, P1082, DOI 10.1172/JCI200422716
   Cuvillier O, 1996, NATURE, V381, P800, DOI 10.1038/381800a0
   Degagne E, 2014, CLIN EXP GASTROENTER, V7, P205, DOI 10.2147/CEG.S43453
   Don AS, 2014, BIOMOLECULES, V4, P315, DOI 10.3390/biom4010315
   Edsall LC, 1997, J NEUROSCI, V17, P6952
   El-Serag HB, 2011, NEW ENGL J MED, V365, P1118, DOI 10.1056/NEJMra1001683
   French KJ, 2003, CANCER RES, V63, P5962
   Gardell SE, 2006, TRENDS MOL MED, V12, P65, DOI 10.1016/j.molmed.2005.12.001
   GOODEMOTE KA, 1995, J BIOL CHEM, V270, P10272, DOI 10.1074/jbc.270.17.10272
   Herr DR, 2007, J NEUROSCI, V27, P1474, DOI 10.1523/JNEUROSCI.4245-06.2007
   Hibbs K, 2004, AM J PATHOL, V165, P397, DOI 10.1016/S0002-9440(10)63306-8
   Ikeda H, 2000, AM J PHYSIOL-GASTR L, V279, pG304, DOI 10.1152/ajpgi.2000.279.2.G304
   Ikeda H, 2004, BIOCHEM BIOPH RES CO, V320, P754, DOI 10.1016/j.bbrc.2004.04.207
   Ikeda H, 2003, GASTROENTEROLOGY, V124, P459, DOI 10.1053/gast.2003.50049
   Ikeda H, 2009, J LIPID RES, V50, P556, DOI 10.1194/jlr.M800496-JLR200
   Ishii I, 2004, ANNU REV BIOCHEM, V73, P321, DOI 10.1146/annurev.biochem.73.011303.073731
   Jiang YX, 2013, BIOMOLECULES, V3, P435, DOI 10.3390/biom3030435
   Kageyama Y, 2012, HEPATOLOGY, V56, P1427, DOI 10.1002/hep.25780
   Kariya Y, 2005, GENES CELLS, V10, P605, DOI 10.1111/j.1365-2443.2005.00862.x
   Kharel Y, 2011, BIOCHEM J, V440, P345, DOI 10.1042/BJ20110817
   Kihara A, 2014, BBA-MOL CELL BIOL L, V1841, P766, DOI 10.1016/j.bbalip.2013.08.014
   Lafaro KJ, 2015, SURG ONCOL CLIN N AM, V24, P1, DOI 10.1016/j.soc.2014.09.001
   Li CY, 2011, J HEPATOL, V54, P1205, DOI 10.1016/j.jhep.2010.08.028
   Li CY, 2009, AM J PATHOL, V175, P1464, DOI 10.2353/ajpath.2009.090037
   Li CY, 2009, J HEPATOL, V50, P1174, DOI 10.1016/j.jhep.2009.01.028
   Liang J, 2013, CANCER CELL, V23, P107, DOI 10.1016/j.ccr.2012.11.013
   Liu YJ, 2000, J CLIN INVEST, V106, P951, DOI 10.1172/JCI10905
   Nagahashi M, 2014, BIOMED RES INT, V2014, DOI 10.1155/2014/651727
   Okudaira M, 2014, J LIPID RES, V55, P2178, DOI 10.1194/jlr.D048439
   OLIVERA A, 1993, NATURE, V365, P557, DOI 10.1038/365557a0
   Oskouian B, 2006, P NATL ACAD SCI USA, V103, P17384, DOI 10.1073/pnas.0600050103
   Pappu R, 2007, SCIENCE, V316, P295, DOI 10.1126/science.1139221
   Pyne NJ, 2010, NAT REV CANCER, V10, P489, DOI 10.1038/nrc2875
   Rex K, 2013, PLOS ONE, V8, DOI 10.1371/journal.pone.0068328
   Schnute ME, 2012, BIOCHEM J, V444, P79, DOI 10.1042/BJ20111929
   Serriere-Lanneau V, 2007, FASEB J, V21, P2005, DOI 10.1096/fj.06-6889com
   Tosaka M, 2001, STROKE, V32, P2913, DOI 10.1161/hs1201.099525
   Uranbileg B, 2014, INT J CANCER, V134, P2189, DOI 10.1002/ijc.28547
   Van Brocklyn JR, 2005, J NEUROPATH EXP NEUR, V64, P695, DOI 10.1097/01.jnen.0000175329.59092.2c
   Yang AH, 2002, BBA-MOL CELL BIOL L, V1582, P197, DOI 10.1016/S1388-1981(02)00172-5
   YATOMI Y, 1995, ANAL BIOCHEM, V230, P315, DOI 10.1006/abio.1995.1480
NR 46
TC 35
Z9 35
U1 0
U2 4
PU PUBLIC LIBRARY SCIENCE
PI SAN FRANCISCO
PA 1160 BATTERY STREET, STE 100, SAN FRANCISCO, CA 94111 USA
SN 1932-6203
J9 PLOS ONE
JI PLoS One
PD FEB 17
PY 2016
VL 11
IS 2
AR e0149462
DI 10.1371/journal.pone.0149462
PG 16
WC Multidisciplinary Sciences
WE Science Citation Index Expanded (SCI-EXPANDED)
SC Science & Technology - Other Topics
GA DF3BJ
UT WOS:000371218400086
PM 26886371
OA gold, Green Published, Green Submitted
DA 2022-05-02
ER

PT J
AU Schlichtemeier, SM
   Pang, TC
   Williams, NE
   Gill, AJ
   Smith, RC
   Samra, JS
   Lam, VWT
   Hollands, M
   Richardson, AJ
   Pleass, HC
   Nozawa, S
   Albania, M
   Hugh, TJ
AF Schlichtemeier, S. M.
   Pang, T. C.
   Williams, N. E.
   Gill, A. J.
   Smith, R. C.
   Samra, J. S.
   Lam, V. W. T.
   Hollands, M.
   Richardson, A. J.
   Pleass, H. C.
   Nozawa, S.
   Albania, M.
   Hugh, T. J.
TI A pre-operative clinical model to predict microvascular invasion and
   long-term outcome after resection of hepatocellular cancer: The
   Australian experience
SO EJSO
LA English
DT Article
DE Microvascular invasion; Hepatocellular cancer; Liver resection
ID HEPATIC RESECTION; PROGNOSTIC-FACTORS; MULTIVARIATE-ANALYSIS;
   NONCIRRHOTIC LIVER; SURGICAL RESECTION; VENOUS INVASION; RISK-FACTORS;
   TUMOR SIZE; 10 CM; CARCINOMA
AB Background: Hepatocellular cancer (HCC) is a leading cause of mortality worldwide. Liver resection or transplantation offer the best chance of long-term survival.
   The aim of this study was to perform a survival and prognostic factor analysis on patients who underwent resection of HCC at two major tertiary referral hospitals, and to investigate a pre-operative prediction model for microvascular invasion (MVI).
   Methods: Clinico-pathological and survival data were collected from all patients who underwent liver resection for HCC at two tertiary referral centres (Royal North Shore/North Shore Private Hospitals and Westmead Hospital) from 1998 to 2012. An overall and disease free survival analysis was performed and a predictive model for MVI identified.
   Results: The total number of patients in this series was 125 and the 5-year overall and disease-free survival rates were 56% and 37%, respectively. MVI was the only factor to be independently associated with a poor prognosis on both overall and disease-free survival. Age >= 64 years, a serum alpha-fetoprotein (AFP) >= 400 ng/ml (x40 above normal) and tumor size >= 50 mm were independently associated with MVI. An MVI prediction model using these three pre-operative factors provides a good assessment of the risk of MVI.
   Conclusion: MVI in the resected specimen of patients with HCC is associated with a poor prognosis. A preoperative MVI prediction model offers a useful way to identify patients at risk of relapse. However, more precise predictive models using molecular and genetic variables are needed to improve selection of patients most suitable for radical surgical treatment. (C) 2016 Elsevier Ltd and British Association of Surgical Oncology/European Society of Surgical Oncology. All rights reserved.
C1 [Schlichtemeier, S. M.; Williams, N. E.; Samra, J. S.; Nozawa, S.; Albania, M.; Hugh, T. J.] Royal North Shore Hosp, Upper Gastrointestinal Surg Unit, St Leonards, NSW, Australia.
   [Schlichtemeier, S. M.; Williams, N. E.; Samra, J. S.; Nozawa, S.; Albania, M.; Hugh, T. J.] North Shore Private Hosp, St Leonards, NSW, Australia.
   [Pang, T. C.; Lam, V. W. T.; Hollands, M.; Richardson, A. J.; Pleass, H. C.] Westmead Hosp, Dept Upper Gastrointestinal Surg, Westmead, NSW, Australia.
   [Gill, A. J.] Royal North Shore Hosp, Dept Anat Pathol, St Leonards, NSW, Australia.
   [Gill, A. J.] Royal North Shore Hosp, Kolling Inst Med Res, Canc Diag & Pathol Res Grp, St Leonards, NSW, Australia.
   [Pang, T. C.; Gill, A. J.; Smith, R. C.; Samra, J. S.; Lam, V. W. T.; Hollands, M.; Richardson, A. J.; Pleass, H. C.; Hugh, T. J.] Univ Sydney, Discipline Surg, Sydney, NSW 2006, Australia.
RP Hugh, TJ (corresponding author), Royal North Shore Hosp, Upper Gastrointestinal Surg Unit, Clin Adm 8A, Level 8,Acute Serv Bldg, St Leonards, NSW 2065, Australia.
EM tom.hugh@sydney.edu.au
RI Gill, Anthony J./M-5015-2019; Hollands, Michael/AAC-7721-2019; Gill,
   Anthony J/D-4215-2015; Pang, Tony/AAK-9472-2021
OI Gill, Anthony J/0000-0002-9447-1967; Pang, Tony/0000-0003-1327-9189
CR Andreou A, 2013, J GASTROINTEST SURG, V17, P77
   Baccarani U, 2007, TRANSPL P, V39, P1898, DOI 10.1016/j.transproceed.2007.05.045
   Bege T, 2007, J GASTROINTEST SURG, V11, P619, DOI 10.1007/s11605-006-0023-9
   Bosch FX, 2004, GASTROENTEROLOGY, V127, pS5, DOI 10.1053/j.gastro.2004.09.011
   Capussotti L, 2006, HEPATO-GASTROENTEROL, V53, P768
   Cha C, 2003, J AM COLL SURGEONS, V197, P753, DOI 10.1016/j.jamcollsurg.2003.07.003
   Chandarana H, 2011, AM J ROENTGENOL, V196, P1083, DOI 10.2214/AJR.10.4720
   Chen MS, 2006, ANN SURG, V243, P321, DOI 10.1097/01.sla.0000201480.65519.b8
   Chou CT, 2014, AM J ROENTGENOL, V203, pW253, DOI 10.2214/AJR.13.10595
   Chua TC, 2010, J GASTROINTEST SURG, V14, P1370, DOI 10.1007/s11605-010-1277-9
   Dindo D, 2004, ANN SURG, V240, P205, DOI 10.1097/01.sla.0000133083.54934.ae
   Dupont-Bierre E, 2005, J AM COLL SURGEONS, V201, P663, DOI 10.1016/j.jamcollsurg.2005.06.265
   Eguchi S, 2010, WORLD J SURG, V34, P1034, DOI 10.1007/s00268-010-0424-5
   Faber W, 2014, HEPATO-GASTROENTEROL, V61, P1925, DOI 10.5754/hge13667
   Feng K, 2012, J HEPATOL, V57, P794, DOI 10.1016/j.jhep.2012.05.007
   Fong Y, 1999, ANN SURG, V229, P9
   Fong YM, 1999, ANN SURG, V229, P790, DOI 10.1097/00000658-199906000-00005
   Franceschi S, 2009, CANCER LETT, V286, P5, DOI 10.1016/j.canlet.2008.10.046
   Hanazaki K, 2001, AM J GASTROENTEROL, V96, P1243, DOI 10.1111/j.1572-0241.2001.03634.x
   Hanazaki K, 2001, AM J SURG, V181, P347, DOI 10.1016/S0002-9610(01)00584-0
   Kaibori M, 2010, J SURG ONCOL, V102, P462, DOI 10.1002/jso.21631
   Koch M, 2011, SURGERY, V149, P680, DOI 10.1016/j.surg.2010.12.002
   Kornberg A, 2009, AM J TRANSPLANT, V9, P592, DOI 10.1111/j.1600-6143.2008.02516.x
   Lei HJ, 2006, J AM COLL SURGEONS, V203, P426, DOI 10.1016/j.jamcollsurg.2006.06.030
   Mazzaferro V, 1996, NEW ENGL J MED, V334, P693, DOI 10.1056/NEJM199603143341104
   McHugh PP, 2010, HPB, V12, P56, DOI 10.1111/j.1477-2574.2009.00128.x
   Nishie A, 2008, AM J ROENTGENOL, V190, P81, DOI 10.2214/AJR.07.2810
   Pandey D, 2007, ANN SURG ONCOL, V14, P2817, DOI 10.1245/s10434-007-9518-1
   Pawlik TM, 2005, LIVER TRANSPLANT, V11, P1086, DOI 10.1002/lt.20472
   Poon RTP, 2001, ANN SURG, V234, P63, DOI 10.1097/00000658-200107000-00010
   Rahbari NN, 2011, HPB, V13, P528, DOI 10.1111/j.1477-2574.2011.00319.x
   Rahbari NN, 2011, SURGERY, V149, P713, DOI 10.1016/j.surg.2010.10.001
   Roayaie S, 2013, HEPATOLOGY, V57, P1426, DOI 10.1002/hep.25832
   Rodriguez-Peralvarez M, 2013, ANN SURG ONCOL, V20, P325, DOI 10.1245/s10434-012-2513-1
   Sasaki Y, 2006, ANN SURG, V244, P771, DOI 10.1097/01.sla.0000225126.56483.b3
   Shirabe K, 2014, LIVER INT, V34, P937, DOI 10.1111/liv.12459
   Shrager B, 2013, J SURG ONCOL, V107, P111, DOI 10.1002/jso.23246
   Shrager B, 2012, ANN SURG, V255, P1135, DOI 10.1097/SLA.0b013e31823e70a3
   Silva MA, 2008, GUT, V57, P1592, DOI 10.1136/gut.2008.149062
   Strasberg S.M., 2000, HPB, V2, P333, DOI [10.1016/S1365-182X(17)30755-4, DOI 10.1016/S1365-182X(17)30755-4]
   Sumie S, 2014, ANN SURG ONCOL, V21, P1002, DOI 10.1245/s10434-013-3376-9
   Sun HC, 2007, J SURG ONCOL, V96, P37, DOI 10.1002/jso.20772
   Thelen A, 2013, BRIT J SURG, V100, P130, DOI 10.1002/bjs.8962
   Torre LA, 2015, CA-CANCER J CLIN, V65, P87, DOI 10.3322/caac.21262
   Tsai TJ, 2000, SURGERY, V127, P603, DOI 10.1067/msy.2000.105498
   Vauthey JN, 2002, J CLIN ONCOL, V20, P1527, DOI 10.1200/JCO.20.6.1527
   Walter SR, 2011, J GASTROEN HEPATOL, V26, P1757, DOI 10.1111/j.1440-1746.2011.06785.x
   Witjes CDM, 2012, J MAGN RESON IMAGING, V36, P641, DOI 10.1002/jmri.23681
   Yamashita Y, 2014, AM J SURG, V207, P890, DOI 10.1016/j.amjsurg.2013.07.028
   Yeh CN, 2003, ANN SURG ONCOL, V10, P1070, DOI 10.1245/ASO.2003.03.072
   Yeh CN, 2002, J SURG ONCOL, V81, P195, DOI 10.1002/jso.10178
   Zhao WC, 2013, EJSO-EUR J SURG ONC, V39, P858, DOI 10.1016/j.ejso.2013.04.003
NR 52
TC 26
Z9 36
U1 1
U2 9
PU ELSEVIER SCI LTD
PI OXFORD
PA THE BOULEVARD, LANGFORD LANE, KIDLINGTON, OXFORD OX5 1GB, OXON, ENGLAND
SN 0748-7983
EI 1532-2157
J9 EJSO-EUR J SURG ONC
JI EJSO
PD OCT
PY 2016
VL 42
IS 10
BP 1576
EP 1583
DI 10.1016/j.ejso.2016.05.032
PG 8
WC Oncology; Surgery
WE Science Citation Index Expanded (SCI-EXPANDED)
SC Oncology; Surgery
GA DY1KZ
UT WOS:000384855200018
PM 27378158
DA 2022-05-02
ER

PT J
AU Takada, H
   Tsuchiya, K
   Yasui, Y
   Nakakuki, N
   Tamaki, N
   Suzuki, S
   Nakanishi, H
   Itakura, J
   Takahashi, Y
   Kurosaki, M
   Asahina, Y
   Enomoto, N
   Izumi, N
AF Takada, Hitomi
   Tsuchiya, Kaoru
   Yasui, Yutaka
   Nakakuki, Natsuko
   Tamaki, Nobuharu
   Suzuki, Shoko
   Nakanishi, Hiroyuki
   Itakura, Jun
   Takahashi, Yuka
   Kurosaki, Masayuki
   Asahina, Yasuhiro
   Enomoto, Nobuyuki
   Izumi, Namiki
TI Irregular vascular pattern by contrast-enhanced ultrasonography and high
   serum Lens culinaris agglutinin-reactive fraction of alpha-fetoprotein
   level predict poor outcome after successful radiofrequency ablation in
   patients with early-stage hepatocellular carcinoma
SO CANCER MEDICINE
LA English
DT Article
DE Alpha-fetoprotein; contrast-enhanced ultrasonography; hepatocellular
   carcinoma; intrasubsegmental recurrence; poor survival; radiofrequency
   ablation
ID MICROVASCULAR INVASION; TUMOR-MARKERS; 2 CM; RECURRENCE; ULTRASOUND;
   RESECTION; SMALLER; AGENT
AB Radiofrequency ablation (RFA) is considered the most effective treatment for early-stage hepatocellular carcinoma (HCC) patients unsuitable for resection. However, poor outcome after RFA has occasionally been reported worldwide. To predict such an outcome, we investigated imaging findings using contrast-enhanced ultrasonography (CEUS) with Sonazoid and serum tumor markers before RFA. This study included 176 early-stage HCC patients who had initially achieved successful RFA. Patients were examined using CEUS; their levels of alpha-fetoprotein (AFP), Lens culinaris agglutinin-reactive fraction of AFP (AFP- L3), and des-gamma-carboxy prothrombin before RFA were measured. Sonazoid provided parenchyma-specific contrast imaging and facilitated tumor vascular architecture imaging through maximum intensity projection (MIP). Kaplan-Meier analysis examined cumulative rates of local tumor progression, intrasubsegmental recurrence, and survival; factors associated with these were determined with Cox proportional hazards analysis. Local tumor progression (n = 15), intrasubsegmental recurrence (n = 46), and death (n = 18) were observed. Irregular pattern in MIP classification and serum AFP-L3 level (> 10%) before RFA were identified as independent risk factors for local tumor progression and intrasubsegmental recurrence. These two factors were independently associated with poor survival after RFA (irregular pattern in MIP: hazard ratio, (HR) = 8.26; 95% confidence interval, (CI) = 2.24-30.3; P = 0.002 and AFP-L3 > 10%: HR = 2.94; 95% CI = 1.09-7.94; P = 0.033). Irregular MIP pattern by CEUS and high level of serum AFP-L3 were independent risk factors for poor outcome after successful RFA. The Patients with these findings should be considered as special high-risk group in early-stage HCC.
C1 [Takada, Hitomi; Tsuchiya, Kaoru; Yasui, Yutaka; Nakakuki, Natsuko; Tamaki, Nobuharu; Suzuki, Shoko; Nakanishi, Hiroyuki; Itakura, Jun; Takahashi, Yuka; Kurosaki, Masayuki; Izumi, Namiki] Musashino Red Cross Hosp, Dept Gastroenterol & Hepatol, 1-26-1 Kyonan Cho, Musashino, Tokyo 1808610, Japan.
   [Takada, Hitomi; Nakakuki, Natsuko; Enomoto, Nobuyuki] Univ Yamanashi, Dept Internal Med 1, Yamanashi, Japan.
   [Tsuchiya, Kaoru] Med Univ Vienna, Dept Internal Med 3, Div Gastroenterol & Hepatol, Vienna, Austria.
   [Asahina, Yasuhiro] Tokyo Med & Dent Univ, Liver Dis Control, Tokyo, Japan.
RP Tsuchiya, K (corresponding author), Musashino Red Cross Hosp, Dept Gastroenterol & Hepatol, 1-26-1 Kyonan Cho, Musashino, Tokyo 1808610, Japan.
EM tsuchiya@musashino.jrc.or.jp
RI Nakanishi, Hiroyuki/AAD-9324-2020
OI Nakanishi, Hiroyuki/0000-0003-3982-3314; Tamaki,
   Nobuharu/0000-0003-4634-6616; Yasui, Yutaka/0000-0002-6117-4990
CR Chan AWH, 2015, ANN SURG ONCOL, V22, P4138, DOI 10.1245/s10434-015-4516-1
   Cheng JW, 2014, PLOS ONE, V9, DOI 10.1371/journal.pone.0087011
   Duan CY, 2013, WORLD J SURG ONCOL, V11, DOI 10.1186/1477-7819-11-190
   European Assoc Study Liver, 2012, EUR J CANCER, V48, P599, DOI 10.1016/j.ejca.2011.12.021
   Kobayashi M, 2009, CANCER-AM CANCER SOC, V115, P571, DOI 10.1002/cncr.24031
   Kobayashi T, 2016, J COMPUT ASSIST TOMO, V40, P524, DOI 10.1097/RCT.0000000000000405
   Kono M, 2014, DIGEST DIS, V32, P670, DOI 10.1159/000367999
   Lee DH, 2014, RADIOLOGY, V270, P900, DOI 10.1148/radiol.13130940
   Mazzaferro V, 1996, NEW ENGL J MED, V334, P693, DOI 10.1056/NEJM199603143341104
   Min JH, 2015, EUR J RADIOL, V84, P1036, DOI 10.1016/j.ejrad.2015.03.002
   Parkin DM, 2005, CA-CANCER J CLIN, V55, P74, DOI 10.3322/canjclin.55.2.74
   Sasaki K, 2015, WORLD J SURG, V39, P1134, DOI 10.1007/s00268-014-2806-6
   Sato K, 2013, HEPATOLOGY, V57, P1436, DOI 10.1002/hep.26122
   Shiina S, 2012, AM J GASTROENTEROL, V107, P569, DOI 10.1038/ajg.2011.425
   Shin S, 2014, AM J ROENTGENOL, V203, P70, DOI 10.2214/AJR.13.11709
   Shunichi S, 2009, ULTRASOUND MED BIOL, V35, P1819, DOI 10.1016/j.ultrasmedbio.2009.05.013
   Sugimoto K, 2008, HEPATOL RES, V38, P790, DOI 10.1111/j.1872-034X.2008.00331.x
   Tanaka H, 2014, J GASTROENTEROL, V49, P755, DOI 10.1007/s00535-013-0830-1
   Tateishi R, 2005, CANCER-AM CANCER SOC, V103, P1201, DOI 10.1002/cncr.20892
   Tateishi R, 2013, PLOS ONE, V8, DOI 10.1371/journal.pone.0059040
   Toyoda H, 2008, J HEPATOL, V49, P223, DOI 10.1016/j.jhep.2008.04.013
   Toyoda H, 2015, LIVER CANCER, V4, P126, DOI 10.1159/000367735
   Wang CP, 2015, HEPATOLOGY, V61, P1579, DOI 10.1002/hep.27548
   Wang YB, 2016, ULTRASOUND MED BIOL, V42, P1042, DOI 10.1016/j.ultrasmedbio.2015.12.010
   Xie H., 2014, PLOS ONE, V9, pe8908
   Yamamoto K, 2009, ANN SURG ONCOL, V16, P2795, DOI 10.1245/s10434-009-0618-y
   Yamashita F, 1996, GASTROENTEROLOGY, V111, P996, DOI 10.1016/S0016-5085(96)70067-7
   Yanagisawa K, 2007, ULTRASOUND MED BIOL, V33, P318, DOI 10.1016/j.ultrasmedbio.2006.08.008
NR 28
TC 12
Z9 12
U1 0
U2 14
PU WILEY
PI HOBOKEN
PA 111 RIVER ST, HOBOKEN 07030-5774, NJ USA
SN 2045-7634
J9 CANCER MED-US
JI Cancer Med.
PD NOV
PY 2016
VL 5
IS 11
BP 3111
EP 3120
DI 10.1002/cam4.932
PG 10
WC Oncology
WE Science Citation Index Expanded (SCI-EXPANDED)
SC Oncology
GA EC8DH
UT WOS:000388370000011
PM 27748052
OA Green Published, gold
DA 2022-05-02
ER

PT J
AU Lei, ZQ
   Li, J
   Wu, D
   Xia, Y
   Wang, Q
   Si, AF
   Wang, K
   Wan, XY
   Lau, WY
   Wu, MC
   Shen, F
AF Lei, Zhengqing
   Li, Jun
   Wu, Dong
   Xia, Yong
   Wang, Qing
   Si, Anfeng
   Wang, Kui
   Wan, Xuying
   Lau, Wan Yee
   Wu, Mengchao
   Shen, Feng
TI Nomogram for Preoperative Estimation of Microvascular Invasion Risk in
   Hepatitis B Virus-Related Hepatocellular Carcinoma Within the Milan
   Criteria
SO JAMA SURGERY
LA English
DT Article
ID PREDICTION; RESECTION; CIRRHOSIS; GRADE
AB IMPORTANCE The presence of microvascular invasion (MVI) decreases surgical outcomes of hepatocellular carcinoma (HCC). An accurate preoperative prediction of MVI can help surgeons to better choose surgical procedures, but accuracy is still difficult to achieve.
   OBJECTIVE To develop a nomogram to predict MVI presence before liver resection for hepatitis B virus (HBV)-related HCC within the Milan criteria (solitary nodule <= 5 cm; <= 3 nodules, none >3 cm; and no macrovascular invasion).
   DESIGN, SETTING, AND PARTICIPANTS Data on 1004 consecutive patients who underwent liver resection for HBV-related HCC within the Milan criteria at the Eastern Hepatobiliary Surgery Hospital between April 6, 2004, and February 22, 2011, were prospectively collected. Of these, patients who underwent surgery in an earlier period formed the training cohort (n = 707) for nomogram development, and those who underwent surgery thereafter formed the validation cohort (n = 297) to confirm the model's performance. Data analysis was conducted from August 1 to November 11, 2014.
   EXPOSURES Liver resection for HCC.
   MAIN OUTCOMES AND MEASURES Overall survival and time to recurrence after liver resection were measured. Multivariate logistic regression was used to identify the independent risk factors associated with MVI that then were incorporated into the nomogram.
   RESULTS Histopathologically identified MVI was found in 211 of 707 patients (29.8%) and 89 of 297 patients (30.0%) in the training and validation cohorts, respectively. In the training cohort, the 5-year recurrence and overall survival rates were 78.5% and 46.9%, respectively, in patients with MVI and 58.4%, and 70.9%, respectively, in patients without MVI (both P <.001). The preoperative factors associated with MVI were large tumor diameter, multiple nodules, incomplete capsule, a-fetoprotein level greater than 20 ng/mL, platelet count less than 100 x 10(3)/mu L, hepatitis B virus DNA load greater than 104 IU/mL, and a typical dynamic pattern of tumors on contrast-enhanced magnetic resonance imaging. Incorporating these 7 factors, the nomogram achieved good concordance indexes of 0.81 (95% CI, 0.78-0.85) and 0.80 (95% CI, 0.75-0.86) in predicting MVI in the training and validation cohorts, respectively, and had well-fitted calibration curves. The positive and negative predictive values (95% CIs) of the nomogram were calculated, resulting in positive predictive values of 57.2%(52.0%-64.9%) and 57.9%(49.2%-68.5%) and negative predictive values of 87.2% (83.2%-89.4%) and 83.2%(76.0%-87.7%) for the training and validation cohorts, respectively. Patients who had a nomogram score of less than 200 or 200 or greater were considered to have low or high risks of MVI presence, respectively.
   CONCLUSIONS AND RELEVANCE The nomogram achieved an optimal preoperative prediction of MVI in HBV-related HCC within the Milan criteria. Using the model, the risk for an individual patient to harbor MVI can be determined, which can lead to a rational therapeutic choice.
C1 [Lei, Zhengqing; Li, Jun; Wu, Dong; Xia, Yong; Wang, Qing; Si, Anfeng; Wang, Kui; Lau, Wan Yee; Wu, Mengchao; Shen, Feng] Second Mil Med Univ, Dept Hepat Surg, Eastern Hepatobiliary Surg Hosp, Room 1,Fourth Floor,2 Bldg,225 Changhai Rd, Shanghai 200433, Peoples R China.
   [Wan, Xuying] Second Mil Med Univ, Dept Chinese Tradit Med, Eastern Hepatobiliary Surg Hosp, Shanghai 200433, Peoples R China.
   [Lau, Wan Yee] Chinese Univ Hong Kong, Fac Med, Shatin, Hong Kong, Peoples R China.
RP Shen, F (corresponding author), Second Mil Med Univ, Dept Hepat Surg, Eastern Hepatobiliary Surg Hosp, Room 1,Fourth Floor,2 Bldg,225 Changhai Rd, Shanghai 200433, Peoples R China.
EM shenfengehbh@sina.com
FU State Key Project on Infectious Diseases of China [2012ZX10002-016];
   National Natural Science Foundation of ChinaNational Natural Science
   Foundation of China (NSFC) [81172190, 81372483]; Natural Science and
   Medical Development Foundation of Shanghai [12ZR1439700]
FX Funding for the study was provided by grants 2012ZX10002-016 from the
   State Key Project on Infectious Diseases of China (Dr Shen), 81172190
   and 81372483 from the National Natural Science Foundation of China (Dr
   Xia), and 12ZR1439700 from the Natural Science and Medical Development
   Foundation of Shanghai (Dr Li).
CR Alkim H, 2012, CLIN APPL THROMB-HEM, V18, P409, DOI 10.1177/1076029611427900
   Bruix J, 2005, HEPATOLOGY, V42, P1208, DOI 10.1002/hep.20933
   Chen WN, 2012, J VIROL, V86, P13533, DOI 10.1128/JVI.02095-12
   Choi YS, 2013, J MAGN RESON IMAGING, V37, P1384, DOI 10.1002/jmri.23940
   Cucchetti A, 2010, J HEPATOL, V52, P880, DOI 10.1016/j.jhep.2009.12.037
   Earl TM, 2013, SEMIN LIVER DIS, V33, P282, DOI 10.1055/s-0033-1351783
   Gouw ASH, 2011, LIVER TRANSPLANT, V17, pS72, DOI 10.1002/lt.22368
   Heidelbaugh JJ, 2006, AM FAM PHYSICIAN, V74, P756
   Hirokawa F, 2014, HEPATOL RES, V44, P846, DOI 10.1111/hepr.12196
   Kim MJ, 2012, EUR J RADIOL, V81, P2507, DOI 10.1016/j.ejrad.2011.11.014
   Lim KC, 2011, ANN SURG, V254, P108, DOI 10.1097/SLA.0b013e31821ad884
   Mazzaferro V, 2009, LANCET ONCOL, V10, P35, DOI 10.1016/S1470-2045(08)70284-5
   Roayaie S, 2009, GASTROENTEROLOGY, V137, P850, DOI 10.1053/j.gastro.2009.06.003
   Rodriguez-Peralvarez M, 2013, ANN SURG ONCOL, V20, P325, DOI 10.1245/s10434-012-2513-1
   Shariat SF, 2009, BJU INT, V103, P492, DOI 10.1111/j.1464-410X.2008.08073.x
   Sterling RK, 2012, AM J GASTROENTEROL, V107, P64, DOI 10.1038/ajg.2011.312
   Steyerberg EW, 2014, EUR HEART J, V35, P1925, DOI 10.1093/eurheartj/ehu207
   Takayasu K, 2013, LIVER INT, V33, P762, DOI 10.1111/liv.12130
   Wang K, 2010, HEPATOLOGY, V52, P164, DOI 10.1002/hep.23650
   Witjes CDM, 2012, J MAGN RESON IMAGING, V36, P641, DOI 10.1002/jmri.23681
   Yang PY, 2012, CANCER CELL, V22, P291, DOI 10.1016/j.ccr.2012.07.023
   Yuen MF, 2009, J GASTROEN HEPATOL, V24, P346, DOI 10.1111/j.1440-1746.2009.05784.x
NR 22
TC 251
Z9 280
U1 12
U2 63
PU AMER MEDICAL ASSOC
PI CHICAGO
PA 330 N WABASH AVE, STE 39300, CHICAGO, IL 60611-5885 USA
SN 2168-6254
EI 2168-6262
J9 JAMA SURG
JI JAMA Surg.
PD APR
PY 2016
VL 151
IS 4
BP 356
EP 363
DI 10.1001/jamasurg.2015.4257
PG 8
WC Surgery
WE Science Citation Index Expanded (SCI-EXPANDED)
SC Surgery
GA DJ7SE
UT WOS:000374411000013
PM 26579636
OA Bronze
HC Y
HP N
DA 2022-05-02
ER

PT J
AU Lei, B
   Xu, SP
   Liang, XS
   Li, YW
   Zhang, JF
   Zhang, GQ
   Pang, D
AF Lei, Bo
   Xu, Shou-ping
   Liang, Xiao-shuan
   Li, Yi-wen
   Zhang, Jin-feng
   Zhang, Guo-qiang
   Pang, Da
TI Long non-coding RNA MVIH is associated with poor prognosis and malignant
   biological behavior in breast cancer
SO TUMOR BIOLOGY
LA English
DT Article
DE Breast cancer; Long non-coding RNA; MVIH; Prognosis; Biomarker
ID TUMOR-GROWTH; CODING RNA; PROLIFERATION; METASTASIS; EXPRESSION;
   INVASION
AB In recent years, with the development of transcriptomics, the effect of long non-coding RNAs (LncRNAs) on the regulation of biological processes is being elucidated. LncRNAs play an important role in tumor occurrence and development. LncRNA associated with microvascular invasion in hepatocellular carcinoma (LncRNA MVIH) was first identified in hepatocellular carcinoma and is associated with angiogenesis, tumor growth and metastasis upregulation, and poor recurrence-free survival. MVIH has an important role in non-small cell lung cancer, in which it promotes cell proliferation and metastasis, and high MVIH expression indicates poor overall survival. However, the involvement of MVIH in breast cancer is unclear. Our research revealed that the expression levels of MVIH in breast cancer tissues were higher than in adjacent noncancerous tissues, and high MVIH expression was correlated with Ki67 expression. Moreover, breast cancer patients with high MVIH expression levels showed poor overall survival and disease-free survival. Multivariate analysis results indicated that MVIH was an independent prognostic factor in breast cancer. In addition, upregulated MVIH expression levels promoted cell proliferation and cell cycle, and inhibited cell apoptosis, while reduced MVIH expression showed the converse. In summary, our findings suggest that MVIH may have an important role in breast cancer and may serve as a new biomarker and a potential therapeutic target.
C1 [Lei, Bo; Xu, Shou-ping; Liang, Xiao-shuan; Zhang, Jin-feng; Zhang, Guo-qiang; Pang, Da] Harbin Med Univ, Canc Hosp, Dept Breast Surg, 150 Haping Rd, Harbin 150086, Peoples R China.
   [Li, Yi-wen] Harbin Med Univ, Affiliated Hosp 2, Dept Med Oncol, 148 Baojian Rd, Harbin 150086, Peoples R China.
RP Zhang, GQ; Pang, D (corresponding author), Harbin Med Univ, Canc Hosp, Dept Breast Surg, 150 Haping Rd, Harbin 150086, Peoples R China.
EM 6-fu@163.com; rxwkpd@126.com
FU National Natural Science Foundation of ChinaNational Natural Science
   Foundation of China (NSFC) [81172498/H1622]
FX The study was supported by a research grant from the National Natural
   Science Foundation of China (81172498/H1622).
CR Brunner AL, 2012, GENOME BIOL, V13, DOI 10.1186/gb-2012-13-8-r75
   DeSantis C, 2014, CA-CANCER J CLIN, V64, P52, DOI 10.3322/caac.21203
   Gupta RA, 2010, NATURE, V464, P1071, DOI 10.1038/nature08975
   Gutschner T, 2012, RNA BIOL, V9, P703, DOI 10.4161/rna.20481
   Huang J, 2014, CELL DEATH DIS, V5, DOI 10.1038/cddis.2013.541
   Huarte M, 2010, HUM MOL GENET, V19, pR152, DOI 10.1093/hmg/ddq353
   Jonsson P, 2015, MOL ENDOCRINOL
   Li XL, 2014, MUTAT RES-REV MUTAT, V762, P1, DOI 10.1016/j.mrrev.2014.04.002
   Liu RL, 2015, INT J BIOL MACROMOL, V81, P491, DOI 10.1016/j.ijbiomac.2015.08.016
   Mourtada-Maarabouni M, 2009, ONCOGENE, V28, P195, DOI 10.1038/onc.2008.373
   Nie FQ, 2014, TUMOR BIOL, V35, P7587, DOI 10.1007/s13277-014-2009-7
   Prensner JR, 2014, CANCER RES, V74, P1651, DOI 10.1158/0008-5472.CAN-13-3159
   Tian XL, 2015, BMJ OPEN, V5, DOI 10.1136/bmjopen-2015-008653
   Vennin C, 2015, ONCOTARGET, V6, P29209, DOI 10.18632/oncotarget.4976
   Wan GH, 2013, EMBO J, V32, P2833, DOI 10.1038/emboj.2013.221
   Xie M, 2015, ONCOTARGET, V6, P33587, DOI 10.18632/oncotarget.5599
   Xu SP, 2015, TUMOR BIOL, V36, P9807, DOI 10.1007/s13277-015-3746-y
   Xue X, 2016, ONCOGENE, V35, P2746, DOI 10.1038/onc.2015.340
   Yang F, 2011, HEPATOLOGY, V54, P1679, DOI 10.1002/hep.24563
   Yuan SX, 2012, HEPATOLOGY, V56, P2231, DOI 10.1002/hep.25895
   Zhang Ali, 2015, CELL REP
   Zhao ZJ, 2016, PROTEIN CELL, V7, P89, DOI 10.1007/s13238-015-0199-4
   Zhou ML, 2016, STEM CELLS, V34, P55, DOI 10.1002/stem.2219
NR 23
TC 37
Z9 44
U1 0
U2 15
PU SPRINGER
PI DORDRECHT
PA VAN GODEWIJCKSTRAAT 30, 3311 GZ DORDRECHT, NETHERLANDS
SN 1010-4283
EI 1423-0380
J9 TUMOR BIOL
JI Tumor Biol.
PD APR
PY 2016
VL 37
IS 4
BP 5257
EP 5264
DI 10.1007/s13277-015-4360-8
PG 8
WC Oncology
WE Science Citation Index Expanded (SCI-EXPANDED)
SC Oncology
GA DK4QS
UT WOS:000374904500108
PM 26555546
DA 2022-05-02
ER

PT J
AU Wu, TH
   Hatano, E
   Yamanaka, K
   Seo, S
   Taura, K
   Yasuchika, K
   Fujimoto, Y
   Nitta, T
   Mizumoto, M
   Mori, A
   Okajima, H
   Kaido, T
   Uemoto, S
AF Wu, Tsung-Han
   Hatano, Etsuro
   Yamanaka, Kenya
   Seo, Satoru
   Taura, Kojiro
   Yasuchika, Kentaro
   Fujimoto, Yasuhiro
   Nitta, Takashi
   Mizumoto, Masaki
   Mori, Akira
   Okajima, Hideaki
   Kaido, Toshimi
   Uemoto, Shinji
TI A non-smooth tumor margin on preoperative imaging predicts microvascular
   invasion of hepatocellular carcinoma
SO SURGERY TODAY
LA English
DT Article
DE Hepatocellular carcinoma; Microvascular invasion; Fluorine-18
   fluorodeoxyglucose-positron emission tomography (F-18-FDG-PET)
ID POSITRON-EMISSION-TOMOGRAPHY; LONG-TERM SURVIVAL; ALPHA-FETOPROTEIN;
   LIVER-TRANSPLANTATION; RISK-FACTORS; 2 CM; RECURRENCE; RESECTION;
   SYSTEM; PET
AB Microvascular invasion (mVI) is known to be a risk factor of hepatocellular carcinoma (HCC) recurrence. Several factors such as the tumor grade, tumor size, tumor margin status on imaging studies, fluorine-18 fluorodeoxyglucose-positron emission tomography (F-18-FDG-PET) results, and tumor markers have been proposed to predict mVI of HCC. However, the values of these factors have not yet been validated.
   Among the patients evaluated using enhanced CT/MRI, F-18-FDG-PET, and tumor markers prior to hepatectomy from 2007 to 2012, 79 HCC patients without apparent macrovascular invasion in preoperative imaging were enrolled in this study. The image tumor margin status (smooth/non-smooth), F-18-FDG-PET, and tumor markers, which were previously described as predictors for mVI, were evaluated.
   Fifteen patients had mVI (mVI+ group) and 64 patients had no evidence of mVI (mVI- group) on pathological examinations. A univariate analysis showed that the mVI+ group had a higher SUV and TNR (5.2 vs 3.8, p = 0.02 and 1.8 vs 1.3, p = 0.02, respectively) and a higher portion of non-smooth tumor margin (87 vs 27 %, p = 0.0001). There was no significant difference in the tumor markers. A multivariate analysis showed that non-smooth tumor margin alone could independently predict mVI (odds ratio 18.3, 95 % CI 3.27-102.6, p = 0.0009).
   A non-smooth tumor margin on preoperative imaging predicts microvascular invasion of HCC.
C1 [Wu, Tsung-Han] Chang Gung Univ, Sch Med, Chang Gung Mem Hosp, Div Liver & Transplantat Surg,Dept Surg, Taoyuan, Taiwan.
   [Wu, Tsung-Han; Hatano, Etsuro; Yamanaka, Kenya; Seo, Satoru; Taura, Kojiro; Yasuchika, Kentaro; Fujimoto, Yasuhiro; Nitta, Takashi; Mizumoto, Masaki; Mori, Akira; Okajima, Hideaki; Kaido, Toshimi; Uemoto, Shinji] Kyoto Univ, Grad Sch Med, Dept Surg, Sakyo Ku, 54 Kawahara Cho, Kyoto 6068507, Japan.
RP Hatano, E (corresponding author), Kyoto Univ, Grad Sch Med, Dept Surg, Sakyo Ku, 54 Kawahara Cho, Kyoto 6068507, Japan.
EM etsu@kuhp.kyoto-u.ac.jp
RI Hatano, Etsuro/AAX-2407-2020
OI Hatano, Etsuro/0000-0003-3407-1918
CR Ahn SS, 2010, RADIOLOGY, V255, P459, DOI 10.1148/radiol.10091388
   Ariizumi S, 2011, J HEPATO-BIL-PAN SCI, V18, P575, DOI 10.1007/s00534-010-0369-y
   Chandarana H, 2011, AM J ROENTGENOL, V196, P1083, DOI 10.2214/AJR.10.4720
   Cheung TT, 2011, LIVER TRANSPLANT, V17, P1218, DOI 10.1002/lt.22362
   Chou CT, 2012, BRIT J RADIOL, V85, P778, DOI 10.1259/bjr/65897774
   Di Bisceglie AM, 2005, J HEPATOL, V43, P434, DOI 10.1016/j.jhep.2005.03.019
   El-Serag HB, 2011, NEW ENGL J MED, V365, P1118, DOI 10.1056/NEJMra1001683
   Fuks D, 2012, HEPATOLOGY, V55, P132, DOI 10.1002/hep.24680
   Hatano E, 2006, WORLD J SURG, V30, P1736, DOI 10.1007/s00268-005-0791-5
   Hayakawa N, 2014, INT J CLIN ONCOL, V19, P1020, DOI 10.1007/s10147-013-0653-3
   Hirokawa F, 2014, HEPATOL RES, V44, P846, DOI 10.1111/hepr.12196
   Japan LCSGO, 2010, GEN RUL CLIN PATH ST
   Jemal A, 2011, CA-CANCER J CLIN, V61, P134, DOI [10.3322/caac.20115, 10.3322/caac.20107]
   Kim KA, 2012, J MAGN RESON IMAGING, V35, P629, DOI 10.1002/jmri.22876
   Kitamura K, 2012, ANN SURG ONCOL, V19, P156, DOI 10.1245/s10434-011-1990-y
   Kono M, 2014, DIGEST DIS, V32, P670, DOI 10.1159/000367999
   Kornberg A, 2009, AM J TRANSPLANT, V9, P592, DOI 10.1111/j.1600-6143.2008.02516.x
   Lee JW, 2009, J NUCL MED, V50, P682, DOI 10.2967/jnumed.108.060574
   Lok AS, 2010, GASTROENTEROLOGY, V138, P493, DOI 10.1053/j.gastro.2009.10.031
   McHugh PP, 2010, HPB, V12, P56, DOI 10.1111/j.1477-2574.2009.00128.x
   Mizuguchi T, 2015, SURG TODAY, V45, P259, DOI 10.1007/s00595-014-0863-y
   Nakayama H, 2014, J GASTROENTEROL, V49, P1430, DOI 10.1007/s00535-013-0908-9
   Okamura Y, 2015, SURG TODAY, V45, P1513, DOI 10.1007/s00595-014-1102-2
   Pawlik TM, 2007, ANN SURG, V245, P435, DOI 10.1097/01.sla.0000250420.73854.ad
   Pawlik TM, 2005, LIVER TRANSPLANT, V11, P1086, DOI 10.1002/lt.20472
   Piardi T, 2012, ANN SURG ONCOL, V19, P2020, DOI 10.1245/s10434-011-2170-9
   Poon RTP, 2002, ANN SURG, V235, P373, DOI 10.1097/00000658-200203000-00009
   Seo S, 2007, CLIN CANCER RES, V13, P427, DOI 10.1158/1078-0432.CCR-06-1357
   Shindoh J, 2013, ANN SURG ONCOL, V20, P1223, DOI 10.1245/s10434-012-2739-y
   Shindoh J, 2013, HPB, V15, P31, DOI 10.1111/j.1477-2574.2012.00552.x
   Shirabe K, 2014, LIVER INT, V34, P937, DOI 10.1111/liv.12459
   Silva MA, 2008, GUT, V57, P1592, DOI 10.1136/gut.2008.149062
   Sumie S, 2008, ANN SURG ONCOL, V15, P1375, DOI 10.1245/s10434-008-9846-9
   Xu PJ, 2014, J GASTROEN HEPATOL, V29, P330, DOI 10.1111/jgh.12358
   Yao FY, 2007, AM J TRANSPLANT, V7, P2587, DOI 10.1111/j.1600-6143.2007.01965.x
   Zhong YS, 2015, WORLD J SURG, V39, P1142, DOI 10.1007/s00268-014-2807-5
NR 36
TC 29
Z9 38
U1 0
U2 14
PU SPRINGER
PI NEW YORK
PA ONE NEW YORK PLAZA, SUITE 4600, NEW YORK, NY, UNITED STATES
SN 0941-1291
EI 1436-2813
J9 SURG TODAY
JI Surg. Today
PD NOV
PY 2016
VL 46
IS 11
BP 1275
EP 1281
DI 10.1007/s00595-016-1320-x
PG 7
WC Surgery
WE Science Citation Index Expanded (SCI-EXPANDED)
SC Surgery
GA DZ2MH
UT WOS:000385675400006
PM 26983710
DA 2022-05-02
ER

PT J
AU Ma, X
   Wang, X
   Yang, C
   Wang, ZS
   Han, B
   Wu, LQ
   Zhuang, LK
AF Ma, Xiang
   Wang, Xin
   Yang, Chao
   Wang, Zusen
   Han, Bing
   Wu, Liqun
   Zhuang, Likun
TI DANCR Acts as a Diagnostic Biomarker and Promotes Tumor Growth and
   Metastasis in Hepatocellular Carcinoma
SO ANTICANCER RESEARCH
LA English
DT Article
DE HCC; DANCR; diagnostic biomarker; LncRNA; AFP; cell proliferation and
   metastasis
ID POOR-PROGNOSIS; EXPRESSION; LNCRNA; PROLIFERATION; PROGRESSION; CANCER;
   IDENTIFICATION; SUPPRESSION; PLASMA; CELLS
AB Background: Long non-coding RNA differentiation antagonizing non-protein coding RNA (DANCR) is considered to be an oncogene in many cancer types. However, the role of DANCR in diagnosis and progression of hepatocellular carcinoma (HCC) is still unknown. Patients and Methods: In this study, 146 participants including healthy volunteers (HVs) and patients with chronic hepatitis B (CHB), cirrhosis and HCC were recruited. Results: Firstly, quantitative reverse transcription-PCR analysis showed that DANCR was upregulated in tumor tissues and plasma of patients with HCC, and its expression was highly correlated with microvascular and liver capsule invasion of HCC. Receiver operating characteristic analysis showed that plasma DANCR exhibited significantly increased discriminatory power for differentiating patients with HCC from HVs and non-HCC patients compared to alpha fetoprotein, which has been used as a biomarker for HCC diagnosis. Furthermore, knockdown of DANCR repressed the beta-catenin pathway and inhibited HCC cell proliferation and metastasis both in vitro and in vivo. Conclusion: This study revealed, for the first time, the importance of DANCR in clinical diagnosis and disease progression of HCC.
C1 [Ma, Xiang; Wang, Xin; Wang, Zusen; Han, Bing; Wu, Liqun] Qingdao Univ, Affiliated Hosp, Dept Hepatobiliary & Pancreat Surg, Qingdao 266003, Peoples R China.
   [Yang, Chao] Qingdao Univ, Affiliated Hosp, Dept Infect Dis, Qingdao, Peoples R China.
   [Zhuang, Likun] Qingdao Univ, Inst Transplant Med, Affiliated Hosp, Qingdao 266003, Peoples R China.
RP Wu, LQ (corresponding author), Qingdao Univ, Affiliated Hosp, Dept Hepatobiliary & Pancreat Surg, Qingdao 266003, Peoples R China.; Zhuang, LK (corresponding author), Qingdao Univ, Inst Transplant Med, Affiliated Hosp, Qingdao 266003, Peoples R China.
EM wuliqun5810@163.com; zlk0823@163.com
FU National Natural Science Foundation of ChinaNational Natural Science
   Foundation of China (NSFC) [81501812]; Natural Science Foundation of
   Shandong ProvinceNatural Science Foundation of Shandong Province
   [BS2015SW013]; Funding for Excellent Departments (Qingdao University)
FX This work was supported by grants from the National Natural Science
   Foundation of China [grant number: 81501812] to LZ, the Natural Science
   Foundation of Shandong Province [grant number: BS2015SW013] to LZ and
   the Funding for Excellent Departments (Qingdao University) to LW.
CR Chaiteerakij R, 2015, CLIN GASTROENTEROL H, V13, P237, DOI 10.1016/j.cgh.2013.10.038
   Chen T, 2015, BIOCHEM BIOPH RES CO, V468, P666, DOI 10.1016/j.bbrc.2015.11.013
   Daniele B, 2004, GASTROENTEROLOGY, V127, pS108, DOI 10.1053/j.gastro.2004.09.023
   Earl TM, 2011, CLIN LIVER DIS, V15, P353, DOI 10.1016/j.cld.2011.03.008
   El-Serag HB, 2012, GASTROENTEROLOGY, V142, P1264, DOI 10.1053/j.gastro.2011.12.061
   Gao JQ, 2015, BIOTECHNOL BIOFUELS, V8, DOI 10.1186/s13068-015-0295-y
   Ge YX, 2015, PLOS GENET, V11, DOI 10.1371/journal.pgen.1005726
   Hu DM, 2016, BIOCHEM BIOPH RES CO, V471, P290, DOI 10.1016/j.bbrc.2016.01.169
   Jemal A, 2011, CA-CANCER J CLIN, V61, P134, DOI [10.3322/caac.20115, 10.3322/caac.20107]
   Jia J, 2016, ONCOTARGET, V7, P37868, DOI 10.18632/oncotarget.9350
   Kretz M, 2012, GENE DEV, V26, P338, DOI 10.1101/gad.182121.111
   Liu Y, 2015, INT J CLIN EXP PATHO, V8, P11480
   Loewen G, 2014, J HEMATOL ONCOL, V7, DOI 10.1186/s13045-014-0090-4
   Qi P, 2013, J TRANSL MED, V11, DOI 10.1186/1479-5876-11-122
   Qiu M, 2015, CELL DEATH DIS, V6, DOI 10.1038/cddis.2015.203
   Quagliata L, 2014, HEPATOLOGY, V59, P911, DOI 10.1002/hep.26740
   Tong YS, 2015, MOL CANCER, V14, DOI 10.1186/1476-4598-14-3
   Wang F, 2014, HEPATOLOGY, V60, P1278, DOI 10.1002/hep.27239
   Xiang JF, 2014, CELL RES, V24, P513, DOI 10.1038/cr.2014.35
   Yuan SX, 2016, HEPATOLOGY, V63, P499, DOI 10.1002/hep.27893
   Zhou XY, 2015, CELL PHYSIOL BIOCHEM, V36, P1440, DOI 10.1159/000430309
   Zhou XY, 2015, SCI REP-UK, V5, DOI 10.1038/srep11516
   Zhuang LK, 2016, CELL DEATH DIS, V7, DOI 10.1038/cddis.2016.100
NR 23
TC 63
Z9 68
U1 1
U2 22
PU INT INST ANTICANCER RESEARCH
PI ATHENS
PA EDITORIAL OFFICE 1ST KM KAPANDRITIOU-KALAMOU RD KAPANDRITI, PO BOX 22,
   ATHENS 19014, GREECE
SN 0250-7005
EI 1791-7530
J9 ANTICANCER RES
JI Anticancer Res.
PD DEC
PY 2016
VL 36
IS 12
BP 6389
EP 6398
DI 10.21873/anticanres.11236
PG 10
WC Oncology
WE Science Citation Index Expanded (SCI-EXPANDED)
SC Oncology
GA EG3LW
UT WOS:000390946700022
PM 27919960
OA Bronze
DA 2022-05-02
ER

PT J
AU Lai, Q
   Nicolini, D
   Nunez, MI
   Iesari, S
   Goffette, P
   Agostini, A
   Giovagnoni, A
   Vivarelli, M
   Lerut, J
AF Lai, Quirino
   Nicolini, Daniele
   Nunez, Milton Inostroza
   Iesari, Samuele
   Goffette, Pierre
   Agostini, Andrea
   Giovagnoni, Andrea
   Vivarelli, Marco
   Lerut, Jan
TI A Novel Prognostic Index in Patients With Hepatocellular Cancer Waiting
   for Liver Transplantation:
   Time-Radiological-response-Alpha-fetoprotein-INflammation (TRAIN) Score
SO ANNALS OF SURGERY
LA English
DT Article
DE alpha-fetoprotein slope; drop out; fast-track approach; hepatocellular
   cancer; liver transplantation; mRECIST; neutrophil-to-lymphocyte ratio;
   recurrence; waiting time
ID LOCOREGIONAL TREATMENT; CARCINOMA; RECURRENCE; CANDIDATES; DROPOUT;
   PROGRESSION; PREDICTORS; IMPROVES; IMPACT; TUMORS
AB Objective:A novel and easy prognostic score based on the combination of pre-operatively available variables in patients with hepatocellular cancer (HCC) waiting for liver transplantation (LT) has been developed from a long waiting time (WT) training set and then validated in a short-WT set.Summary of Background Data:The role of radiological response to loco-regional therapies, alpha-fetoprotein modification, inflammatory markers, and length of WT has been recently shown to be important selection criteria for the risk of intention-to-treat (ITT)-death and recurrence.Methods:The training set consisted of 179 HCC patients listed for LT during the period January 2000 to December 2012 from the UCL Brussels Transplant Centre; the validation set consisted of 110 patients listed during the period January 2005 to December 2014 from the Ancona Liver Centre.Results:The proposed Time-Radiological-response-Alpha-fetoprotein-INflammation (TRAIN) score was the best predictor of microvascular invasion. A TRAIN score 1.0 excellently stratified both the investigated populations in terms of ITT and recurrence survivals. When compared with Milan criteria, the proposed score allowed obtaining an increase of potentially transplantable patients (+8.9% in training set and 24.6% in validation set) without additive recurrence risks.Conclusions:The proposed TRAIN score is an easy selection tool based on variables available before LT. This score enables the selection process to be refined in the 2 different scenarios of long and short WT. In case of longer WT, the score is better at predicting risk of death during the WT; in case of short WT, the score is better at identifying risk of post-LT recurrence.
C1 [Lai, Quirino; Nunez, Milton Inostroza; Iesari, Samuele; Goffette, Pierre; Lerut, Jan] Catholic Univ Louvain, St Luc Univ Hosp, Starzl Unit Abdominal Transplantat, Ave Hippocrate 10, B-1200 Brussels, Belgium.
   [Lai, Quirino; Iesari, Samuele] Univ Aquila, Dept Gen Surg & Organ Transplantat, Laquila, Italy.
   [Nicolini, Daniele; Iesari, Samuele; Vivarelli, Marco] Azienda Osped Univ Ospedali Riuniti, Unit Hepatobiliary Surg & Transplantat, Torrette di Ancona, Italy.
   [Agostini, Andrea; Giovagnoni, Andrea] Azienda Osped Univ Osped Riuniti, Dept Radiol, Torrette di Ancona, Italy.
RP Lai, Q; Lerut, J (corresponding author), Catholic Univ Louvain, St Luc Univ Hosp, Starzl Unit Abdominal Transplantat, Ave Hippocrate 10, B-1200 Brussels, Belgium.
EM lai.quirino@libero.it; jan.lerut@uclouvain.be
RI Nicolini, Daniele/AAK-3717-2020; NICOLINI, DANIELE/AAD-8241-2020;
   Iesari, Samuele/B-9541-2016
OI NICOLINI, DANIELE/0000-0002-5477-3346; Iesari,
   Samuele/0000-0002-6918-945X; VIVARELLI, MARCO/0000-0003-0500-9461; LAI,
   Quirino/0000-0003-1487-3235
CR Bruix J, 2011, HEPATOLOGY, V53, P1020, DOI 10.1002/hep.24199
   Ciccarelli O, 2012, TRANSPL INT, V25, P867, DOI 10.1111/j.1432-2277.2012.01512.x
   Cucchetti A, 2010, J HEPATOL, V52, P880, DOI 10.1016/j.jhep.2009.12.037
   Duvoux C, 2012, GASTROENTEROLOGY, V143, P986, DOI 10.1053/j.gastro.2012.05.052
   European Assoc Study Liver, 2012, EUR J CANCER, V48, P599, DOI 10.1016/j.ejca.2011.12.021
   Halazun KJ, 2014, HEPATOLOGY, V60, P1957, DOI 10.1002/hep.27272
   Hameed B, 2014, LIVER TRANSPLANT, V20, P945, DOI 10.1002/lt.23904
   Harimoto N, 2013, TRANSPLANTATION, V96, P1008, DOI 10.1097/TP.0b013e3182a53f2b
   Lai QR, 2015, HPB, V17, P1085, DOI 10.1111/hpb.12486
   Lai Q, 2014, LIVER TRANSPLANT, V20, P1527, DOI 10.1002/lt.23989
   Lai Q, 2014, J HEPATOL, V60, P1331, DOI 10.1016/j.jhep.2014.01.030
   Lai Q, 2014, TRANSPL INT, V27, P32, DOI 10.1111/tri.12191
   Lai Q, 2013, LIVER TRANSPLANT, V19, P1108, DOI 10.1002/lt.23706
   Lai Q, 2012, INT J HEPATOL, V2012, DOI 10.1155/2012/893103
   Lai Q, 2012, J HEPATOL, V57, P974, DOI 10.1016/j.jhep.2012.06.033
   Lencioni R, 2010, SEMIN LIVER DIS, V30, P52, DOI 10.1055/s-0030-1247132
   Mazzaferro V, 1996, NEW ENGL J MED, V334, P693, DOI 10.1056/NEJM199603143341104
   Mazzaferro V, 2009, LANCET ONCOL, V10, P35, DOI 10.1016/S1470-2045(08)70284-5
   Mehta N, 2013, LIVER TRANSPLANT, V19, P1343, DOI 10.1002/lt.23753
   Otto G, 2013, J HEPATOL, V59, P279, DOI 10.1016/j.jhep.2013.04.006
   Parisi I, 2014, LIVER TRANSPLANT, V20, P1327, DOI 10.1002/lt.23969
   Pinato DJ, 2012, J HEPATOL, V57, P1013, DOI 10.1016/j.jhep.2012.06.022
   Samoylova ML, 2014, LIVER TRANSPLANT, V20, P937, DOI 10.1002/lt.23902
   Terzi E, 2015, LIVER TRANSPLANT, V21, P248, DOI 10.1002/lt.24041
   Toso C, 2012, HEPATOLOGY, V56, P149, DOI 10.1002/hep.25603
   Vibert E, 2010, AM J TRANSPLANT, V10, P129, DOI 10.1111/j.1600-6143.2009.02750.x
   Vitale A, 2014, J HEPATOL, V60, P1336, DOI 10.1016/j.jhep.2014.02.018
   Yao FY, 2015, HEPATOLOGY, V61, P1968, DOI 10.1002/hep.27752
   Yao FY, 2001, HEPATOLOGY, V33, P1394, DOI 10.1053/jhep.2001.24563
NR 29
TC 62
Z9 64
U1 0
U2 5
PU LIPPINCOTT WILLIAMS & WILKINS
PI PHILADELPHIA
PA TWO COMMERCE SQ, 2001 MARKET ST, PHILADELPHIA, PA 19103 USA
SN 0003-4932
EI 1528-1140
J9 ANN SURG
JI Ann. Surg.
PD NOV
PY 2016
VL 264
IS 5
BP 787
EP 796
DI 10.1097/SLA.0000000000001881
PG 10
WC Surgery
WE Science Citation Index Expanded (SCI-EXPANDED)
SC Surgery
GA EA1LL
UT WOS:000386353600014
PM 27429025
DA 2022-05-02
ER

PT J
AU Yang, K
   Lee, TB
   Choi, BH
   Park, YM
   Ryu, JH
   Joo, DJ
   Chu, CW
AF Yang, K.
   Lee, T. B.
   Choi, B. H.
   Park, Y. M.
   Ryu, J. H.
   Joo, D. J.
   Chu, C. W.
TI Development and Applicability of the A-P 200 Criteria for Liver
   Transplantation for Hepatocellular Carcinoma
SO TRANSPLANTATION PROCEEDINGS
LA English
DT Article
ID GAMMA-CARBOXY PROTHROMBIN; ALPHA-FETOPROTEIN; SELECTION CRITERIA; MILAN
   CRITERIA; EXPERIENCE; CANDIDATES; MANAGEMENT; RECIPIENTS; CIRRHOSIS;
   INVASION
AB Background. The Milan criteria are widely accepted for indicating liver transplantation in patients with hepatocellular carcinoma (HCC). However, a 7% to 20% possibility of HCC recurrence remains, even among patients who fulfill the Milan criteria.
   Methods. We retrospectively reviewed 88 patients with HCC who underwent liver transplantation at Pusan National University Yangsan Hospital between May 2010 and December 2014. The risk factors for HCC recurrence were analyzed, and the overall survival and disease-free survival rates were calculated based on each risk factor.
   Results. Seventeen patients (19.3%) experienced HCC recurrence. Multivariate analyses revealed that the independent risk factors for HCC recurrence were protein induced by vitamin K absence or antagonist II (PIVKA-II) levels of >200 mAU/mL, levels of >200 for alpha-fetoprotein (ng/mL) or PIVKA-II (mAU/mL), and microvascular invasion. Therefore, we defined the A-P 200 criteria as simultaneously exhibiting alpha-fetoprotein levels of <= 200 ng/mL and PIVKA-II levels of <= 200 mAU/mL. The 3-year overall survival rates among patients who fulfilled or exceeded the A-P 200 criteria were 89.2% and 80.0%, respectively (P = .79). The 3-year disease-free survival rates among patients who fulfilled or exceeded the A-P 200 criteria were 89.9% and 43.1%, respectively (P < .001). We also applied the A-P 200 criteria to patient data from another major center and observed similar results.
   Conclusion. These findings confirm that the A-P 200 criteria can be used to predict recurrence after liver transplantation among patients with HCC.
C1 [Yang, K.; Lee, T. B.; Choi, B. H.; Park, Y. M.; Ryu, J. H.; Chu, C. W.] Pusan Natl Univ, Yangsan Hosp, Dept Surg, Div Hepatobiliary Pancreat Surg & Transplantat, Yangsan, South Korea.
   [Yang, K.; Chu, C. W.] Pusan Natl Univ, Yangsan Hosp, Res Inst Convergence Biomed Sci & Technol, Yangsan, South Korea.
   [Joo, D. J.] Yonsei Univ, Coll Med, Dept Surg, Seoul, South Korea.
RP Yang, K (corresponding author), Pusan Natl Univ, Yangsan Hosp, Div Hepatobiliary Pancreat Surg & Transplantat, Dept Surg,Sch Med, Yangsan 50612, South Korea.
EM liversurgeon@hanmail.net
RI Choi, ByungHyun/ABG-2899-2021
OI Joo, Dong Jin/0000-0001-8405-1531
CR Aoyagi Y, 1996, CANCER, V77, P1781
   Bruix J, 2005, HEPATOLOGY, V42, P1208, DOI 10.1002/hep.20933
   Bruix J, 2001, J HEPATOL, V35, P421, DOI 10.1016/S0168-8278(01)00130-1
   Decaens T, 2006, LIVER TRANSPLANT, V12, P1761, DOI 10.1002/lt.20884
   DuBay D, 2011, ANN SURG, V253, P166, DOI 10.1097/SLA.0b013e31820508f1
   Duffy JP, 2007, ANN SURG, V246, P502, DOI 10.1097/SLA.0b013e318148c704
   Duvoux C, 2012, GASTROENTEROLOGY, V143, P986, DOI 10.1053/j.gastro.2012.05.052
   Furukawa H, 2010, J HEPATO-BIL-PAN SCI, V17, P533, DOI 10.1007/s00534-009-0168-5
   Guiteau JJ, 2010, AM J TRANSPLANT, V10, P2092, DOI 10.1111/j.1600-6143.2010.03222.x
   Jonas S, 2001, HEPATOLOGY, V33, P1080, DOI 10.1053/jhep.2001.23561
   Llovet JM, 2003, LANCET, V362, P1907, DOI 10.1016/S0140-6736(03)14964-1
   Llovet JM, 1999, HEPATOLOGY, V30, P1434, DOI 10.1002/hep.510300629
   Mazzaferro V, 1996, NEW ENGL J MED, V334, P693, DOI 10.1056/NEJM199603143341104
   Ng KK, 2010, J HEPATO-BIL-PAN SCI, V17, P548, DOI 10.1007/s00534-009-0165-8
   Parikh S, 2007, AM J MED, V120, P194, DOI 10.1016/j.amjmed.2006.11.020
   Shindoh J, 2014, TRANSPL INT, V27, P391, DOI 10.1111/tri.12274
   Shirabe K, 2007, J SURG ONCOL, V95, P235, DOI 10.1002/jso.20655
   Silva MF, 2011, J HEPATOL, V55, P1137, DOI 10.1016/j.jhep.2011.05.012
   Takada Y, 2015, J HEPATO-BIL-PAN SCI, V22, P279, DOI 10.1002/jhbp.195
   Takada Y, 2010, J HEPATO-BIL-PAN SCI, V17, P527, DOI 10.1007/s00534-009-0162-y
   Takada Y, 2006, LIVER TRANSPLANT, V12, P912, DOI 10.1002/lt.20642
   Todo S, 2007, LIVER TRANSPLANT, V13, pS48, DOI 10.1002/lt.21334
   Toso C, 2009, HEPATOLOGY, V49, P832, DOI 10.1002/hep.22693
   Xu X, 2016, GUT, V65, P1035, DOI 10.1136/gutjnl-2014-308513
   Yang K, 2014, ANN SURG TREAT RES, V87, P185, DOI 10.4174/astr.2014.87.4.185
   Yang SH, 2007, SURGERY, V141, P598, DOI 10.1016/j.surg.2006.11.006
   Yao FY, 2007, AM J TRANSPLANT, V7, P2587, DOI 10.1111/j.1600-6143.2007.01965.x
   Zheng SS, 2008, TRANSPLANTATION, V85, P1726, DOI 10.1097/TP.0b013e31816b67e4
NR 28
TC 3
Z9 3
U1 0
U2 1
PU ELSEVIER SCIENCE INC
PI NEW YORK
PA 360 PARK AVE SOUTH, NEW YORK, NY 10010-1710 USA
SN 0041-1345
EI 1873-2623
J9 TRANSPL P
JI Transplant. Proc.
PD DEC
PY 2016
VL 48
IS 10
BP 3317
EP 3322
DI 10.1016/j.transproceed.2016.08.050
PG 6
WC Immunology; Surgery; Transplantation
WE Science Citation Index Expanded (SCI-EXPANDED)
SC Immunology; Surgery; Transplantation
GA EE8HT
UT WOS:000389867000014
PM 27931576
DA 2022-05-02
ER

PT J
AU Arsenii, N
   Piardi, T
   Diebold, MD
   Chenard, MP
   Drame, M
   De Mestier, L
   Hoeffel, C
   Pessaux, P
   Sommacale, D
   Thiefin, G
AF Arsenii, Nicolae
   Piardi, Tullio
   Diebold, Marie-Daniele
   Chenard, Marie-Pierrette
   Drame, Moustapha
   De Mestier, Louis
   Hoeffel, Christine
   Pessaux, Patrick
   Sommacale, Daniele
   Thiefin, Gerard
TI Impact of Visceral Obesity on Microvascular Invasion in Hepatocellular
   Carcinoma
SO CANCER INVESTIGATION
LA English
DT Article
DE Liver and Billary System Cancer; Angiogenesis; Invasion and Metastasis;
   Visceral obesity
ID INTRAHEPATIC RECURRENCE; LIVER-TRANSPLANTATION; RISK-FACTORS; VASCULAR
   INVASION; ALPHA-FETOPROTEIN; VENOUS INVASION; TUMOR SIZE; RESECTION;
   CANCER; HEPATECTOMY
AB Background. Our objective was to determine whether visceral obesity is associated with increased microvascular invasion (MVI) in patients surgically treated for hepatocellular carcinoma (HCC). Methods. Data were collected retrospectively in a series of 79 patients treated by surgical resection for HCC, using CT-scan for evaluation of visceral obesity. Results. There was no significant association between visceral obesity and MVI (OR = 1.20 (0.38-3.75), p = 0.75). Independent predictive factors of MVI were moderate/poor differentiation, tumor size above 50mm and underlying cirrhosis. Conclusion. This study did not support the hypothesis that visceral obesity might promote MVI in patients with HCC.
C1 [Arsenii, Nicolae; De Mestier, Louis; Thiefin, Gerard] Reims Univ Hosp, Dept Hepatogastroenterol, Reims, France.
   [Piardi, Tullio; Sommacale, Daniele] Reims Univ Hosp, Dept Gen Digest & Endocrine Surg, Reims, France.
   [Diebold, Marie-Daniele] Reims Univ Hosp, Dept Biopathol, Reims, France.
   [Chenard, Marie-Pierrette] Univ Hosp Strasbourg, Dept Histopathol, Strasbourg, France.
   [Drame, Moustapha] Reims Univ Hosp, Dept Res & Innovat, Reims, France.
   [Hoeffel, Christine] Reims Univ Hosp, Dept Radiol, Reims, France.
   [Pessaux, Patrick] Univ Hosp Strasbourg, Dept Digest Surg, Strasbourg, France.
RP Thiefin, G (corresponding author), Reims Univ Hosp, Hepatogastroenterol Unit, Ave Gen Koenig, F-51092 Reims, France.
EM gthiefin@chu-reims.fr
RI Dramé, Moustapha/AAK-4797-2020; Dramé, Moustapha/E-6888-2017; Chenard,
   Marie-Pierre/O-2373-2016
OI Dramé, Moustapha/0000-0002-6662-8832; Piardi,
   Tullio/0000-0001-6704-3206; Thiefin, Gerard/0000-0002-8626-8352; de
   Mestier, Louis/0000-0001-9715-9189
CR Adachi E, 1996, CANCER, V77, P2022, DOI 10.1002/(SICI)1097-0142(19960515)77:10<2022::AID-CNCR9>3.0.CO;2-S
   BELGHITI J, 1991, ANN SURG, V214, P114, DOI 10.1097/00000658-199108000-00004
   Bhaskaran K, 2014, LANCET, V384, P755, DOI 10.1016/S0140-6736(14)60892-8
   Calle EE, 2003, NEW ENGL J MED, V348, P1625, DOI 10.1056/NEJMoa021423
   Chan SC, 2012, HEPATOL INT, V6, P646, DOI 10.1007/s12072-011-9318-3
   Chen Y, 2012, EUR J CANCER, V48, P2137, DOI 10.1016/j.ejca.2012.02.063
   Cheung TT, 2011, LIVER TRANSPLANT, V17, P1218, DOI 10.1002/lt.22362
   Choi GH, 2009, AM J SURG, V198, P693, DOI 10.1016/j.amjsurg.2008.09.019
   Doyle SL, 2013, NUTR RES, V33, P171, DOI 10.1016/j.nutres.2012.12.007
   Esnaola NF, 2002, J GASTROINTEST SURG, V6, P224, DOI 10.1016/S1091-255X(01)00015-4
   European Assoc Study Liver, 2012, EUR J CANCER, V48, P599, DOI 10.1016/j.ejca.2011.12.021
   Fan ST, 2011, BRIT J SURG, V98, P1292, DOI 10.1002/bjs.7583
   Ferlay J, 2015, INT J CANCER, V136, pE359, DOI 10.1002/ijc.29210
   Franssen B, 2014, HPB, V16, P830, DOI 10.1111/hpb.12206
   Fuks D, 2012, HEPATOLOGY, V55, P132, DOI 10.1002/hep.24680
   Grazi GL, 2001, ANN SURG, V234, P71, DOI 10.1097/00000658-200107000-00011
   Imamura H, 2003, J HEPATOL, V38, P200, DOI 10.1016/S0168-8278(02)00360-4
   Jonas S, 2001, HEPATOLOGY, V33, P1080, DOI 10.1053/jhep.2001.23561
   Kaibori M, 2010, J SURG ONCOL, V102, P462, DOI 10.1002/jso.21631
   Kim BK, 2008, J SURG ONCOL, V97, P246, DOI 10.1002/jso.20953
   Lauwers GY, 2002, AM J SURG PATHOL, V26, P25, DOI 10.1097/00000478-200201000-00003
   Lim KC, 2011, ANN SURG, V254, P108, DOI 10.1097/SLA.0b013e31821ad884
   Lysaght J, 2011, CANCER LETT, V312, P62, DOI 10.1016/j.canlet.2011.07.034
   McHugh PP, 2010, HPB, V12, P56, DOI 10.1111/j.1477-2574.2009.00128.x
   Miyaaki H, 2007, J GASTROENTEROL, V42, P962, DOI 10.1007/s00535-007-2117-x
   Mourtzakis M, 2008, APPL PHYSIOL NUTR ME, V33, P997, DOI 10.1139/H08-075
   Nagano Y, 2005, WORLD J SURG, V29, P66, DOI 10.1007/s00268-004-7509-y
   Ohki T, 2009, GUT, V58, P839, DOI 10.1136/gut.2008.164053
   Parkin DM, 2005, CA-CANCER J CLIN, V55, P74, DOI 10.3322/canjclin.55.2.74
   Pawlik TM, 2007, ANN SURG, V245, P435, DOI 10.1097/01.sla.0000250420.73854.ad
   Pawlik TM, 2005, LIVER TRANSPLANT, V11, P1086, DOI 10.1002/lt.20472
   Poon RTP, 2000, CANCER, V89, P500, DOI 10.1002/1097-0142(20000801)89:3<500::AID-CNCR4>3.3.CO;2-F
   Portolani N, 2006, ANN SURG, V243, P229, DOI 10.1097/01.sla.0000197706.21803.a1
   Prado CMM, 2008, LANCET ONCOL, V9, P629, DOI 10.1016/S1470-2045(08)70153-0
   Roayaie S, 2009, GASTROENTEROLOGY, V137, P850, DOI 10.1053/j.gastro.2009.06.003
   Rodriguez-Peralvarez M, 2013, ANN SURG ONCOL, V20, P325, DOI 10.1245/s10434-012-2513-1
   Shah SA, 2007, SURGERY, V141, P330, DOI 10.1016/j.surg.2006.06.028
   Shirabe K, 2007, J SURG ONCOL, V95, P235, DOI 10.1002/jso.20655
   Siegel AB, 2012, TRANSPLANTATION, V94, P539, DOI 10.1097/TP.0b013e31825c58ea
   Siegel AB, 2010, CANCER INVEST, V28, P1063, DOI 10.3109/07357907.2010.483500
   Silha JV, 2005, INT J OBESITY, V29, P1308, DOI 10.1038/sj.ijo.0802987
   Silva MA, 2008, GUT, V57, P1592, DOI 10.1136/gut.2008.149062
   Sumie S, 2008, ANN SURG ONCOL, V15, P1375, DOI 10.1245/s10434-008-9846-9
   Tabrizian P, 2014, WORLD J GASTROENTERO, V20, P10223, DOI 10.3748/wjg.v20.i30.10223
   Tchernof A, 2013, PHYSIOL REV, V93, P359, DOI 10.1152/physrev.00033.2011
   Tsai TJ, 2000, SURGERY, V127, P603, DOI 10.1067/msy.2000.105498
   Vauthey JN, 2002, J CLIN ONCOL, V20, P1527, DOI 10.1200/JCO.20.6.1527
   Vucenik I, 2012, ANN NY ACAD SCI, V1271, P37, DOI 10.1111/j.1749-6632.2012.06750.x
   Wang CC, 2009, ANN SURG ONCOL, V16, P1832, DOI 10.1245/s10434-009-0448-y
   Yamashita Y, 2012, ANN SURG ONCOL, V19, P2027, DOI 10.1245/s10434-011-2195-0
   Zimmerman MA, 2008, ARCH SURG-CHICAGO, V143, P182, DOI 10.1001/archsurg.2007.39
NR 51
TC 1
Z9 1
U1 0
U2 2
PU TAYLOR & FRANCIS INC
PI PHILADELPHIA
PA 530 WALNUT STREET, STE 850, PHILADELPHIA, PA 19106 USA
SN 0735-7907
EI 1532-4192
J9 CANCER INVEST
JI Cancer Invest.
PY 2016
VL 34
IS 6
BP 271
EP 278
DI 10.1080/07357907.2016.1193747
PG 8
WC Oncology
WE Science Citation Index Expanded (SCI-EXPANDED)
SC Oncology
GA DT2BQ
UT WOS:000381286200005
PM 27355681
DA 2022-05-02
ER

PT J
AU Qiao, GL
   Cucchetti, A
   Li, J
   Cescon, M
   Ercolani, G
   Liu, GH
   Pinna, AD
   Li, L
   Shen, F
   Ren, J
AF Qiao, Guoliang
   Cucchetti, Alessandro
   Li, Jun
   Cescon, Matteo
   Ercolani, Giorgio
   Liu, Guanghua
   Pinna, Antonio Daniele
   Li, Long
   Shen, Feng
   Ren, Jun
TI Applying of pretreatment extent of disease system in patients with
   hepatocellular carcinoma after curative partial hepatectomy
SO ONCOTARGET
LA English
DT Article
DE PRETEXT system; hepatocellular carcinoma; staging systems; partial
   hepatectomy
ID STAGING SYSTEMS; INTERNATIONAL SOCIETY; PROGNOSTIC-FACTORS; SURVIVAL;
   HEPATOBLASTOMA; CLASSIFICATION; RESECTION; PROGRAM; OKUDA; MODEL
AB The Pretreatment Extent of Disease System (PRETEXT) was designed for childhood liver tumors. The aim of this study was to confirm the prognostic value of the PRETEXT staging system compared with the currently and commonly used staging systems of hepatocellular carcinoma (HCC) after applying PRETEXT system in patients with HCC who underwent curative partial hepatectomy. Clinical data of consecutive patients who underwent curative partial hepatectomy were collected between February 1st, 2005 to December 30th, 2012 as the primary and internal validation cohort. Similar patients from a western hospital formed an external validation cohort. The predictive accuracy of the PRETEXT system compared with the currently used staging systems was measured by the area under the curve (AUC) on receiver operating characteristic (ROC) curve analysis. Of the 507 patients in the primary cohort, the overall median survival was 52.3 months, and the 1-year, 3-year, and 5-year overall survival rates were 83.0%, 56.8%, and 40.2%, respectively. The multivariate analysis of Cox proportional hazard regression identified INR (p=0.001), microvascular invasion (p=0.042), maximum tumor size (p=0.002) and PRETEXT staging system were independently predictors of overall survival. In the primary cohort, the AUC of the PRETEXT system was 0.702 (95% CI, 0.656 to 0.747), which was higher than the other conventional staging systems for predicting OS of HCC (P<0.01). These findings were confirmed with the internal and external validation cohorts. This study showed that the PRETEXT was a good prognostic staging system for HCC. It performed better than the conventional and commonly used staging systems in predicting survival of patients with HCC after curative partial hepatectomy.
C1 [Qiao, Guoliang; Ren, Jun] Capital Med Univ, Ctr Canc, Dept Med Oncol, Beijing Shijitan Hosp, Beijing, Peoples R China.
   [Qiao, Guoliang; Li, Jun; Liu, Guanghua; Shen, Feng] Second Mil Med Univ, Eastern Hepatobiliary Surg Hosp, Dept Hepat Surg, Shanghai, Peoples R China.
   [Cucchetti, Alessandro; Cescon, Matteo; Ercolani, Giorgio; Pinna, Antonio Daniele] Univ Bologna, Alma Mater Studiorum, St Orsola Hosp, Liver & Multiorgan Transplantat Unit, Bologna, Italy.
   [Li, Long] Capital Inst Pediat, Dept Pediat Surg, Beijing, Peoples R China.
RP Ren, J (corresponding author), Capital Med Univ, Ctr Canc, Dept Med Oncol, Beijing Shijitan Hosp, Beijing, Peoples R China.; Shen, F (corresponding author), Second Mil Med Univ, Eastern Hepatobiliary Surg Hosp, Dept Hepat Surg, Shanghai, Peoples R China.
EM shenfdfgd@163.com; renjun9688@yahoo.com
RI Liu, Guanghua/AAN-4589-2020; Pinna, Antonio/AAC-6685-2019; ercolani,
   giorgio/AAD-1462-2022
OI Liu, Guanghua/0000-0002-6701-1885; Ercolani, Giorgio/0000-0003-4334-5167
CR Arii S, 2000, HEPATOLOGY, V32, P1224, DOI 10.1053/jhep.2000.20456
   Aronson DC, 2005, J CLIN ONCOL, V23, P1245, DOI 10.1200/JCO.2005.07.145
   Bolondi L, 2001, GUT, V48, P251, DOI 10.1136/gut.48.2.251
   Brown J, 2000, EUR J CANCER, V36, P1418, DOI 10.1016/S0959-8049(00)00074-5
   Bruix J, 2005, HEPATOLOGY, V42, P1208, DOI 10.1002/hep.20933
   Chen CH, 2009, EUR J CANCER, V45, P1630, DOI 10.1016/j.ejca.2008.12.025
   Chevret S, 1999, J HEPATOL, V31, P133, DOI 10.1016/S0168-8278(99)80173-1
   Cillo U, 2004, J HEPATOL, V40, P124, DOI 10.1016/j.jhep.2003.09.027
   El-Serag HB, 2011, NEW ENGL J MED, V365, P1118, DOI 10.1056/NEJMra1001683
   Ferlay J, 2010, INT J CANCER, V127, P2893, DOI 10.1002/ijc.25516
   Forster MR, 2000, J MATH PSYCHOL, V44, P205, DOI 10.1006/jmps.1999.1284
   Greten TF, 2005, BRIT J CANCER, V92, P1862, DOI 10.1038/sj.bjc.6602590
   Grieco A, 2005, GUT, V54, P411, DOI 10.1136/gut.2004.048124
   HANLEY JA, 1989, CRIT REV DIAGN IMAG, V29, P307
   HARRELL FE, 1982, JAMA-J AM MED ASSOC, V247, P2543, DOI 10.1001/jama.247.18.2543
   Hsu CY, 2010, J HEPATOL, V53, P108, DOI 10.1016/j.jhep.2010.01.038
   Huitzil-Melendez FD, 2010, J CLIN ONCOL, V28, P2889, DOI 10.1200/JCO.2009.25.9895
   Imamura H, 2003, J HEPATOL, V38, P200, DOI 10.1016/S0168-8278(02)00360-4
   Jemal A, 2011, CA-CANCER J CLIN, V61, P134, DOI [10.3322/caac.20115, 10.3322/caac.20107]
   KAPLAN EL, 1958, J AM STAT ASSOC, V53, P457, DOI 10.2307/2281868
   Kondo K, 2007, HEPATO-GASTROENTEROL, V54, P1534
   Leung TWT, 2002, CANCER, V94, P1760, DOI 10.1002/cncr.10384
   Li Q, 2007, J GASTROEN HEPATOL, V22, P1936, DOI 10.1111/j.1440-1746.2006.04619.x
   Llovet JM, 1999, SEMIN LIVER DIS, V19, P329, DOI 10.1055/s-2007-1007122
   Makuuchi Masatoshi, 2003, J Hepatobiliary Pancreat Surg, V10, P26
   Manghisi G, 1998, HEPATOLOGY, V28, P751
   Marrero JA, 2005, HEPATOLOGY, V41, P707, DOI 10.1002/hep.20636
   Nathan H, 2009, ANN SURG, V249, P799, DOI 10.1097/SLA.0b013e3181a38eb5
   OKEN MM, 1982, AM J CLIN ONCOL-CANC, V5, P649, DOI 10.1097/00000421-198212000-00014
   OKUDA K, 1985, CANCER, V56, P918, DOI 10.1002/1097-0142(19850815)56:4<918::AID-CNCR2820560437>3.0.CO;2-E
   Pritchard J, 2000, J CLIN ONCOL, V18, P3819, DOI 10.1200/JCO.2000.18.22.3819
   Roebuck DJ, 2007, PEDIATR RADIOL, V37, P123, DOI 10.1007/s00247-006-0361-5
   Torzilli G, 1999, ARCH SURG-CHICAGO, V134, P984, DOI 10.1001/archsurg.134.9.984
   Trotti A, 2010, AM JOINT COMMITTEE C
   von Schweinitz D, 1997, INT J CANCER, V74, P593, DOI 10.1002/(SICI)1097-0215(19971219)74:6<593::AID-IJC6>3.0.CO;2-P
   Vos A, 1995, Ned Tijdschr Geneeskd, V139, P1918
   Wang K, 2010, HEPATOLOGY, V52, P164, DOI 10.1002/hep.23650
   Yang TA, 2011, J CANCER RES CLIN, V137, P739, DOI 10.1007/s00432-010-0935-3
   Yuen MF, 2009, J GASTROEN HEPATOL, V24, P346, DOI 10.1111/j.1440-1746.2009.05784.x
NR 39
TC 2
Z9 3
U1 0
U2 2
PU IMPACT JOURNALS LLC
PI ORCHARD PARK
PA 6666 E QUAKER ST, STE 1, ORCHARD PARK, NY 14127 USA
EI 1949-2553
J9 ONCOTARGET
JI Oncotarget
PD MAY 24
PY 2016
VL 7
IS 21
BP 30408
EP 30419
DI 10.18632/oncotarget.8149
PG 12
WC Oncology; Cell Biology
WE Science Citation Index Expanded (SCI-EXPANDED)
SC Oncology; Cell Biology
GA DO4IZ
UT WOS:000377746600043
PM 27007152
OA Green Submitted, Green Published, gold
DA 2022-05-02
ER

PT J
AU Zhuang, JJ
   Yue, M
   Zheng, YH
   Li, JP
   Dong, XY
AF Zhuang, J-J
   Yue, M.
   Zheng, Y-H
   Li, J-P
   Dong, X-Y
TI Long non-coding RNA MVIH acts as a prognostic marker in glioma and its
   role in cell migration and invasion
SO EUROPEAN REVIEW FOR MEDICAL AND PHARMACOLOGICAL SCIENCES
LA English
DT Article
DE IncRNAs; MVIH; Metastasis; Prognosis; Cell growth
ID POOR-PROGNOSIS; HEPATOCELLULAR-CARCINOMA; CANCER; EXPRESSION; SURVIVAL;
   PREDICTS
AB OBJECTIVE: High expression levels of IncRNA associated with microvascular invasion in HCC (IncRNA MVIH) were found to correlate with several solid tumors. However, little is known concerning the function of MVIH in glioma. The purpose of our study is to explore the role of IncRNA MVIH in clinical glioma samples and cell lines.
   PATIENTS AND METHODS: The expression levels of MVIH were analyzed in glioma surgical resection tissues and cells by RT-PCR. Additionally, the associations of MVIH expression with clinicopathological features were analyzed. Survival and Cox proportional-hazards regression analyses were performed to determine the correlation between MVIH expression levels and prognosis in the patients. The cell proliferation, migration ability, invasion ability were measured successively by CKK-8 assay, transwell and wound healing assay.
   RESULTS: We found that MVIH was significantly upregulated in glioma cell lines and tissues. Furthermore, MVIH expression was positively correlated with KPS and WHO grade. Patients with MVIH high expression tumors had a worse overall survival compared to patients with MVIH high expression tumors. Moreover, univariate and multivariate Cox regression analysis confirmed that MVIH was an independent risk factor for glioma. Finally, in vitro, we showed that up-regulation of MVIH expression promoted human glioma cells proliferation, invasion and migration, while down-regulation of MVIH expression suppressed human glioma cells proliferation, invasion and migration.
   CONCLUSIONS: Our findings indicated that MVIH expression may serve not only as a prognostic marker but also as a potential therapeutic target in glioma.
C1 [Zhuang, J-J; Zheng, Y-H; Li, J-P; Dong, X-Y] Weifang Peoples Hosp, Dept Neurol, Weifang, Shandong, Peoples R China.
   [Yue, M.] Weifang Tradit Chinese Hosp, Dept Rheumatol, Weifang, Shandong, Peoples R China.
RP Dong, XY (corresponding author), Weifang Peoples Hosp, Dept Neurol, Weifang, Shandong, Peoples R China.
EM j0901jop@163.corn
CR Chen X, 2015, INT J DISTRIB SENS N, DOI 10.1155/2015/365372
   Ehtesham Moneeb, 2005, Neurosurg Focus, V19, pE5
   Esteller M, 2011, NAT REV GENET, V12, P861, DOI 10.1038/nrg3074
   Furnari FB, 2007, GENE DEV, V21, P2683, DOI 10.1101/gad.1596707
   Han Y, 2016, CELL DEATH DIS, V7, DOI 10.1038/cddis.2015.407
   Hu L, 2016, INT J ENV RES PUB HE, V13, DOI 10.3390/ijerph13040433
   Huang MD, 2015, J HEMATOL ONCOL, V8, DOI [10.1186/s13045-015-0153-1, 10.1186/s13045-015-0146-0]
   Lei B, 2016, TUMOR BIOL, V37, P5257, DOI 10.1007/s13277-015-4360-8
   Maruyama R, 2012, TUMOR BIOL, V33, P277, DOI 10.1007/s13277-011-0308-9
   Mercer TR, 2009, NAT REV GENET, V10, P155, DOI 10.1038/nrg2521
   Nie FQ, 2014, TUMOR BIOL, V35, P7587, DOI 10.1007/s13277-014-2009-7
   Ponting CP, 2009, CELL, V136, P629, DOI 10.1016/j.cell.2009.02.006
   Qi P, 2013, J TRANSL MED, V11, DOI 10.1186/1479-5876-11-122
   Shi W. R., 2015, J EVID BASED COMPLEM, V2015, P1, DOI DOI 10.1016/J.0CEAN-ENG.2015.07.064.ISSN
   Shi Y, 2015, ONCOTARGETS THER, V8, P2303, DOI 10.2147/OTT.S86807
   Visvader JE, 2012, CELL STEM CELL, V10, P717, DOI 10.1016/j.stem.2012.05.007
   Wang F, 2015, EUR REV MED PHARMACO, V19, P2400
   Yang L, 2015, EUR REV MED PHARMACO, V19, P3187
   Yuan SX, 2012, HEPATOLOGY, V56, P2231, DOI 10.1002/hep.25895
   Zhou XY, 2015, SCI REP-UK, V5, DOI 10.1038/srep11516
   Zhou Y, 2016, EUR REV MED PHARMACO, V20, P3035
NR 21
TC 17
Z9 17
U1 0
U2 2
PU VERDUCI PUBLISHER
PI ROME
PA VIA GREGORIO VII, ROME, 186-00165, ITALY
SN 1128-3602
J9 EUR REV MED PHARMACO
JI Eur. Rev. Med. Pharmacol. Sci.
PD DEC
PY 2016
VL 20
IS 23
BP 4898
EP 4904
PG 7
WC Pharmacology & Pharmacy
WE Science Citation Index Expanded (SCI-EXPANDED)
SC Pharmacology & Pharmacy
GA EH1XF
UT WOS:000391560600012
PM 27981545
DA 2022-05-02
ER

PT J
AU Zou, QF
   Li, J
   Wu, D
   Yan, ZL
   Wan, XY
   Wang, K
   Shi, LH
   Lau, WY
   Wu, MC
   Shen, F
AF Zou, Qifei
   Li, Jun
   Wu, Dong
   Yan, Zhenlin
   Wan, Xuying
   Wang, Kui
   Shi, Lehua
   Lau, Wan Yee
   Wu, Mengchao
   Shen, Feng
TI Nomograms for Pre-operative and Post-operative Prediction of Long-Term
   Survival of Patients Who Underwent Repeat Hepatectomy for Recurrent
   Hepatocellular Carcinoma
SO ANNALS OF SURGICAL ONCOLOGY
LA English
DT Article
ID HEPATITIS-B-VIRUS; RESECTION; LIVER
AB Repeat hepatectomy (re-hepatectomy) is an effective treatment for patients with intrahepatic recurrence following liver resection for hepatocellular carcinoma (HCC).
   This study aimed to develop nomograms for predicting prognosis after re-hepatectomy.
   The data of 635 patients who underwent re-hepatectomy for recurrent HCC at the Eastern Hepatobiliary Surgery Hospital between 2004 and 2010 were prospectively collected. Multivariable Cox regression analyses based on data obtained before and after re-hepatectomy were performed to select independent predictors of recurrence to death survival (RTDS) which were incorporated into the pre- or post-re-hepatectomy nomograms. Discrimination and calibration of the nomograms were measured using the concordance index (C-index), Kaplan-Meier curves, and calibration plots.
   The 1-, 3- and 5-year overall survival rates were 96.9, 74.8, and 47.8 %, respectively, and the corresponding RTDS rates were 75.8, 45.7, and 37.6 %, respectively. Tumor size and number at the initial and recurrent stages, time to recurrence from the initial hepatectomy, hepatitis B virus deoxyribonucleic acid level and microvascular invasion were selected into the two nomograms. The C-indexes for predicting RTDS were 0.72 [95 % confidence interval (CI) 0.70-0.74] and 0.77 (95 % CI 0.74-0.80) for the pre- or post-re-hepatectomy nomograms, respectively. The calibration curves for the probability of 5-year RTDS after re-hepatectomy showed optimal agreement between the prediction shown in the nomograms and the actual observations. Both nomograms were able to accurately stratify patients into four distinct incremental prognostic subgroups.
   The proposed nomograms have shown accurate RTDS prediction for patients with intrahepatic recurrent HCC.
C1 [Zou, Qifei; Li, Jun; Yan, Zhenlin; Wang, Kui; Shi, Lehua; Lau, Wan Yee; Wu, Mengchao; Shen, Feng] Second Mil Med Univ, Eastern Hepatobiliary Surg Hosp, Dept Hepat Surg, Shanghai, Peoples R China.
   [Wu, Dong; Wan, Xuying; Shi, Lehua] Second Mil Med Univ, Eastern Hepatobiliary Surg Hosp, Dept Clin Database, Shanghai, Peoples R China.
   [Lau, Wan Yee] Chinese Univ Hong Kong, Fac Med, Hong Kong, Hong Kong, Peoples R China.
RP Shen, F (corresponding author), Second Mil Med Univ, Eastern Hepatobiliary Surg Hosp, Dept Hepat Surg, Shanghai, Peoples R China.
EM shenfengehbh@sina.com
FU State Key Project on Infectious Diseases of China [2012ZX10002-016];
   Shanghai Municipal Science and Technology Project [12431900803]; Natural
   Science FoundationNational Natural Science Foundation of China (NSFC);
   Medical Development of Shanghai [12ZR1439700, 134119a7100]
FX This study was supported by the State Key Project on Infectious Diseases
   of China (2012ZX10002-016, to Feng Shen), Shanghai Municipal Science and
   Technology Project (12431900803, to Feng Shen), and the Natural Science
   Foundation and Medical Development of Shanghai (12ZR1439700,
   134119a7100, to Jun Li).
CR Bayliss J, 2013, J HEPATOL, V59, P1022, DOI 10.1016/j.jhep.2013.06.018
   Bruix J, 2011, HEPATOLOGY, V53, P1020, DOI 10.1002/hep.24199
   Dindo D, 2004, ANN SURG, V240, P205, DOI 10.1097/01.sla.0000133083.54934.ae
   EDMONDSON HA, 1954, CANCER-AM CANCER SOC, V7, P462, DOI 10.1002/1097-0142(195405)7:3<462::AID-CNCR2820070308>3.0.CO;2-E
   Ho CM, 2012, SURGERY, V151, P700, DOI 10.1016/j.surg.2011.12.015
   Huang ZY, 2012, ANN SURG ONCOL, V19, P2515, DOI 10.1245/s10434-012-2269-7
   Lim KC, 2011, ANN SURG, V254, P108, DOI 10.1097/SLA.0b013e31821ad884
   Mathews P, 2013, ANN SURG ONCOL, V20, P1216, DOI 10.1245/s10434-012-2706-7
   Matsuda M, 2001, J Hepatobiliary Pancreat Surg, V8, P353, DOI 10.1007/s005340170008
   Poon RTP, 1999, ANN SURG, V229, P216, DOI 10.1097/00000658-199902000-00009
   Qu LS, 2010, J GASTROINTEST SURG, V14, P1111, DOI 10.1007/s11605-010-1211-1
   de Lope CR, 2012, J HEPATOL, V56, pS75, DOI 10.1016/S0168-8278(12)60009-9
   Siegel R, 2014, CA-CANCER J CLIN, V64, P9, DOI [10.1136/bmj.g1502, 10.3322/caac.21208, 10.3322/caac.21254, 10.1001/jamaoto.2014.2530]
   Sugimachi K, 2001, J Hepatobiliary Pancreat Surg, V8, P410, DOI 10.1007/s005340100002
   Tsujita E, 2012, AM SURGEON, V78, P419
   Wang K, 2010, HEPATOLOGY, V52, P164, DOI 10.1002/hep.23650
   Wong TCL, 2013, SEMIN LIVER DIS, V33, P273, DOI 10.1055/s-0033-1351782
   Yang PY, 2012, CANCER CELL, V22, P291, DOI 10.1016/j.ccr.2012.07.023
   Yoshizumi T, 2013, HEPATOL RES, V43, P709, DOI 10.1111/hepr.12016
NR 19
TC 23
Z9 27
U1 0
U2 7
PU SPRINGER
PI NEW YORK
PA ONE NEW YORK PLAZA, SUITE 4600, NEW YORK, NY, UNITED STATES
SN 1068-9265
EI 1534-4681
J9 ANN SURG ONCOL
JI Ann. Surg. Oncol.
PD AUG
PY 2016
VL 23
IS 8
BP 2618
EP 2626
DI 10.1245/s10434-016-5136-0
PG 9
WC Oncology; Surgery
WE Science Citation Index Expanded (SCI-EXPANDED)
SC Oncology; Surgery
GA DQ4RB
UT WOS:000379189900037
PM 26903045
DA 2022-05-02
ER

PT J
AU Ye, BG
   Sun, HC
   Zhu, XD
   Chai, ZT
   Zhang, YY
   Ao, JY
   Cai, H
   Ma, DN
   Wang, CH
   Qin, CD
   Gao, DM
   Tang, ZY
AF Ye, Bo-Gen
   Sun, Hui-Chuan
   Zhu, Xiao-Dong
   Chai, Zong-Tao
   Zhang, Yuan-Yuan
   Ao, Jian-Yang
   Cai, Hao
   Ma, De-Ning
   Wang, Cheng-Hao
   Qin, Cheng-Dong
   Gao, Dong-Mei
   Tang, Zhao-You
TI Reduced expression of CD109 in tumor-associated endothelial cells
   promotes tumor progression by paracrine interleukin-8 in hepatocellular
   carcinoma
SO ONCOTARGET
LA English
DT Article
DE CD109; hepatocellular carcinoma; interleukin-8; TGF-beta;
   tumor-associated endothelial cells
ID EPITHELIAL-MESENCHYMAL TRANSITION; CURATIVE RESECTION; ANGIOGENESIS;
   METASTASIS; CANCER; IL-8; OVEREXPRESSION; IDENTIFICATION; SURVIVAL;
   PATHWAY
AB Tumor-associated endothelial cells (TEC) directly facilitate tumor progression, but little is known about the mechanisms. We investigated the function of CD109 in TEC and its clinical significance in hepatocellular carcinoma (HCC). The correlation between CD109 expressed on tumor vessels and the prognosis after surgical resection of HCC was studied. The effect of human umbilical vein endothelial cells (HUVEC) with different CD109 expression on hepatoma cell proliferation, migration, and invasion was compared in co-culture assay. Associated key factors were screened by human cytokine antibody array and validated thereafter. HUVEC with different CD109 expression were co-implanted with HCCLM3 or HepG2 cells in nude mice to investigate the effect of CD109 expression on tumor growth and metastasis. Reduced expression of CD109 on tumor vessels was associated with large tumor size, microvascular invasion, and advanced tumor stage. CD109 was an independent risk factor for disease-free survival (P = 0.001) after curative resection of HCC. CD109 knockdown in HUVEC promoted hepatoma cell proliferation, migration, and invasion. Interleukin-8 (IL-8) was a key tumor-promoting factor secreted from CD109 knockdown HUVEC. CD109 knockdown upregulated IL-8 expression through activation of TGF-beta/Akt/NF-kappa B pathway in HUVEC. Co-implantation with CD109 knockdown HUVEC accelerated tumor growth and metastasis in mice models. In conclusion, CD109 expression on tumor vessels is a potential prognostic marker for HCC, and its reduced expression on TEC promoted tumor progression by paracrine IL-8.
C1 [Ye, Bo-Gen; Sun, Hui-Chuan; Zhu, Xiao-Dong; Zhang, Yuan-Yuan; Cai, Hao; Ma, De-Ning; Wang, Cheng-Hao; Qin, Cheng-Dong; Gao, Dong-Mei; Tang, Zhao-You] Fudan Univ, Liver Canc Inst, Shanghai 200032, Peoples R China.
   [Ye, Bo-Gen; Sun, Hui-Chuan; Zhu, Xiao-Dong; Zhang, Yuan-Yuan; Cai, Hao; Ma, De-Ning; Wang, Cheng-Hao; Qin, Cheng-Dong; Gao, Dong-Mei; Tang, Zhao-You] Fudan Univ, Zhongshan Hosp, Shanghai 200032, Peoples R China.
   [Ye, Bo-Gen; Sun, Hui-Chuan; Zhu, Xiao-Dong; Zhang, Yuan-Yuan; Cai, Hao; Ma, De-Ning; Wang, Cheng-Hao; Qin, Cheng-Dong; Gao, Dong-Mei; Tang, Zhao-You] Minist Educ, Key Lab Carcinogenesis & Canc Invas, Shanghai 200032, Peoples R China.
   [Chai, Zong-Tao] Second Mil Med Univ, Changhai Hosp, Gen Surg, Shanghai 200433, Peoples R China.
   [Ao, Jian-Yang] Wenzhou Med Univ, Affiliated Hosp 1, Wenzhou 325000, Peoples R China.
RP Tang, ZY (corresponding author), Fudan Univ, Liver Canc Inst, Shanghai 200032, Peoples R China.; Tang, ZY (corresponding author), Fudan Univ, Zhongshan Hosp, Shanghai 200032, Peoples R China.; Tang, ZY (corresponding author), Minist Educ, Key Lab Carcinogenesis & Canc Invas, Shanghai 200032, Peoples R China.
EM zytang88@163.com
RI Zhu, Xiao-Dong/A-8197-2010
OI Zhu, Xiao-Dong/0000-0001-9864-6763; Sun, Hui-Chuan/0000-0003-3761-7058
FU National Major Science and Technology Project [2012ZX10002012-004,
   2013ZX10002007]; National Natural Science Foundation of ChinaNational
   Natural Science Foundation of China (NSFC) [81372655, 81472224];
   Shanghai Health Bureau Research Project [2009Y007]
FX This study was jointly supported by grants from the National Major
   Science and Technology Project (2012ZX10002012-004 and 2013ZX10002007),
   the National Natural Science Foundation of China (No. 81372655 and No.
   81472224), and the Shanghai Health Bureau Research Project (No.
   2009Y007).
CR Ao JY, 2015, TUMOR BIOL, V36, P8413, DOI 10.1007/s13277-015-3601-1
   Bizet AA, 2012, J CELL BIOCHEM, V113, P238, DOI 10.1002/jcb.23349
   Bizet AA, 2011, BBA-MOL CELL RES, V1813, P742, DOI 10.1016/j.bbamcr.2011.01.028
   Chen Z, 2013, BRIT J CANCER, V110, P733
   Cuppini L, 2013, PLOS ONE, V8, DOI 10.1371/journal.pone.0074345
   Emori M, 2013, PLOS ONE, V8, DOI 10.1371/journal.pone.0084187
   Fang JH, 2015, HEPATOLOGY, V62, P452, DOI 10.1002/hep.27760
   Finnson KW, 2006, FASEB J, V20, P1525, DOI 10.1096/fj.05-5229fje
   Franses JW, 2013, INT J CANCER, V133, P1334, DOI 10.1002/ijc.28146
   Franses JW, 2011, SCI TRANSL MED, V3, DOI 10.1126/scitranslmed.3001542
   Fu XT, 2015, INT J ONCOL, V46, P587, DOI 10.3892/ijo.2014.2761
   Ghajar CM, 2013, NAT CELL BIOL, V15, P807, DOI 10.1038/ncb2767
   Gong WG, 2015, INT J BIOCHEM CELL B, V62, P93, DOI 10.1016/j.biocel.2015.02.017
   Hagiwara S, 2008, CANCER SCI, V99, P1916, DOI 10.1111/j.1349-7006.2008.00949.x
   Hashimoto M, 2004, ONCOGENE, V23, P3716, DOI 10.1038/sj.onc.1207418
   Ji WD, 2015, CANCER RES, V75, P3492, DOI 10.1158/0008-5472.CAN-15-0088
   Karhemo PR, 2012, J PROTEOMICS, V77, P87, DOI 10.1016/j.jprot.2012.07.009
   Kerbel RS, 2008, NEW ENGL J MED, V358, P2039, DOI 10.1056/NEJMra0706596
   Kong J, 2012, J TRANSL MED, V10, DOI 10.1186/1479-5876-10-230
   Kraan J, 2014, BRIT J CANCER, V111, P149, DOI 10.1038/bjc.2014.286
   Kumar P, 2008, LAB INVEST, V88, P740, DOI 10.1038/labinvest.2008.46
   Li XP, 2015, ONCOTARGET, V6, P22880, DOI 10.18632/oncotarget.4412
   Li X, 2015, IMMUNOBIOLOGY, V220, P399, DOI 10.1016/j.imbio.2014.10.008
   Lin M, 2002, BLOOD, V99, P1683, DOI 10.1182/blood.V99.5.1683
   Lux Andreas, 2006, BMC Cardiovasc Disord, V6, P13, DOI 10.1186/1471-2261-6-13
   Mancuso P, 2014, PLOS ONE, V9, DOI 10.1371/journal.pone.0114713
   Monticone M, 2012, BMC CANCER, V12, DOI 10.1186/1471-2407-12-358
   Pitroda SP, 2012, PLOS ONE, V7, DOI 10.1371/journal.pone.0046104
   Qian YB, 2006, CANCER, V107, P1562, DOI 10.1002/cncr.22206
   Quail DF, 2013, NAT MED, V19, P1423, DOI 10.1038/nm.3394
   Seaman S, 2007, CANCER CELL, V11, P539, DOI 10.1016/j.ccr.2007.04.017
   Solomon KR, 2004, GENE, V327, P171, DOI 10.1016/j.gene.2003.11.025
   Sun HC, 1999, J CANCER RES CLIN, V125, P419, DOI 10.1007/s004320050296
   Sun HC, 2007, J HEPATOL, V47, P684, DOI 10.1016/j.jhep.2007.06.019
   Tang ZY, 2004, J CANCER RES CLIN, V130, P187, DOI 10.1007/s00432-003-0511-1
   Tao J, 2014, TUMOR BIOL, V35, P12083, DOI 10.1007/s13277-014-2509-5
   Torre LA, 2015, CA-CANCER J CLIN, V65, P87, DOI 10.3322/caac.21262
   Waugh DJJ, 2008, CLIN CANCER RES, V14, P6735, DOI 10.1158/1078-0432.CCR-07-4843
   Welling TH, 2012, CANCER INVEST, V30, P689, DOI 10.3109/07357907.2012.732161
   Wittekind C, 2010, PATHOLOGE, V31, P331, DOI 10.1007/s00292-010-1349-3
   Xiong YQ, 2009, CLIN CANCER RES, V15, P4838, DOI 10.1158/1078-0432.CCR-08-2780
   Ye QH, 2003, NAT MED, V9, P416, DOI 10.1038/nm843
   Zhang FL, 2014, J PROTEOMICS, V102, P125, DOI 10.1016/j.jprot.2014.03.007
   Zhang JM, 2015, BIOCHEM BIOPH RES CO, V459, P252, DOI 10.1016/j.bbrc.2015.02.093
   Zhang T, 2005, CLIN CANCER RES, V11, P8557, DOI 10.1158/1078-0432.CCR-05-0944
   Zhu XD, 2008, J CLIN ONCOL, V26, P2707, DOI 10.1200/JCO.2007.15.6521
NR 46
TC 18
Z9 17
U1 0
U2 13
PU IMPACT JOURNALS LLC
PI ORCHARD PARK
PA 6666 E QUAKER ST, STE 1, ORCHARD PARK, NY 14127 USA
EI 1949-2553
J9 ONCOTARGET
JI Oncotarget
PD MAY 17
PY 2016
VL 7
IS 20
BP 29333
EP 29345
DI 10.18632/oncotarget.8787
PG 13
WC Oncology; Cell Biology
WE Science Citation Index Expanded (SCI-EXPANDED)
SC Oncology; Cell Biology
GA DO4HO
UT WOS:000377742600046
PM 27121053
OA Green Published, gold, Green Submitted
DA 2022-05-02
ER

PT J
AU Kobayashi, T
   Aikata, H
   Honda, F
   Nakano, N
   Nakamura, Y
   Hatooka, M
   Morio, K
   Morio, R
   Fukuhara, T
   Masaki, K
   Nagaoki, Y
   Kawaoka, T
   Tsuge, M
   Hiramatsu, A
   Imamura, M
   Kawakami, Y
   Ohdan, H
   Awai, K
   Chayama, K
AF Kobayashi, Tomoki
   Aikata, Hiroshi
   Honda, Fumi
   Nakano, Norihito
   Nakamura, Yuki
   Hatooka, Masahiro
   Morio, Kei
   Morio, Reona
   Fukuhara, Takayuki
   Masaki, Keiichi
   Nagaoki, Yuko
   Kawaoka, Tomokazu
   Tsuge, Masataka
   Hiramatsu, Akira
   Imamura, Michio
   Kawakami, Yoshiiku
   Ohdan, Hideki
   Awai, Kazuo
   Chayama, Kazuaki
TI Preoperative Fluorine 18 Fluorodeoxyglucose Positron Emission
   Tomography/Computed Tomography for Prediction of Microvascular Invasion
   in Small Hepatocellular Carcinoma
SO JOURNAL OF COMPUTER ASSISTED TOMOGRAPHY
LA English
DT Article
DE F-18-fluorodeoxyglucose positron emission tomography; computed
   tomography; lens culinaris agglutinin a-reactive -fetoprotein;
   microvascular invasion; small hepatocellular carcinoma
ID ACID-ENHANCED MR; LIVER-TRANSPLANTATION; CURATIVE HEPATECTOMY;
   ALPHA-FETOPROTEIN; RISK-FACTORS; RECURRENCE; RESECTION; F-18-FDG;
   PET/CT; MANAGEMENT
AB Objectives This study aimed to assess the value of preoperative fluorine 18 fluorodeoxyglucose positron emission tomography/computed tomography (F-18-FDG PET-CT) for predicting microvascular invasion (MVI) in small hepatocellular carcinoma (HCC).
   Methods We retrospectively examined 60 patients who received F-18-FDG PET-CT prior to hepatic resection for small HCC (30 mm) with subsequent MVI confirmation by histopathology. The associations between PET-positive status and tumor factors were assessed. Furthermore, independent predictors for MVI and diagnostic utility of each MVI predictor were assessed.
   Results Multivariate analysis revealed the presence of MVI as an independent predictor of PET-positive status (P = 0.023). Maximum standardized uptake value (SUVmax) of 3.2 or greater (P = 0.017) and lens culinaris agglutinin a-reactive -fetoprotein (AFP-L3) 19% or greater (P = 0.010) were independent predictors of MVI. Areas under the receiver operating characteristic curves for SUVmax of 3.2 or greater, AFP-L3 19% or greater, and both factors combined for predicting MVI were 0.712 (0.493-0.932), 0.755 (0.563-0.947), and 0.856 (0.721-0.991), respectively. The sensitivity and specificity for predicting MVI were 77.8% and 74.5% for SUVmax of 3.2 or greater, 66.7% and 84.3% for AFP-L3 19% or greater, and 88.9% and 82.4% for the combination.
   Conclusions F-18-FDG PET-CT and AFP-L3 may be useful for predicting MVI in small HCC, and the combination of the 2 factors provided reliable assessment for selection of suitable hepatic resection and liver transplantation candidates.
C1 [Kobayashi, Tomoki; Aikata, Hiroshi; Honda, Fumi; Nakano, Norihito; Nakamura, Yuki; Hatooka, Masahiro; Morio, Kei; Morio, Reona; Fukuhara, Takayuki; Masaki, Keiichi; Nagaoki, Yuko; Kawaoka, Tomokazu; Tsuge, Masataka; Hiramatsu, Akira; Imamura, Michio; Kawakami, Yoshiiku; Chayama, Kazuaki] Hiroshima Univ Hosp, Dept Gastroenterol & Metab, Hiroshima, Japan.
   [Ohdan, Hideki] Hiroshima Univ, Inst Biomed & Hlth Sci, Appl Life Sci, Dept Gastroenterol & Transplant Surg, Hiroshima, Japan.
   [Awai, Kazuo] Hiroshima Univ, Dept Diagnost Radiol, Grad Sch Biomed Sci, Hiroshima, Japan.
   [Chayama, Kazuaki] Hiroshima Univ, Liver Res Project Ctr, Hiroshima, Japan.
RP Aikata, H (corresponding author), Hiroshima Univ Hosp, Dept Gastroenterol & Metab, Minami Ku, 1-2-3 Kasumi, Hiroshima 7348551, Japan.
EM aikata@hiroshima-u.ac.jp
RI Tsuge, Masataka/G-5246-2019; Ohdan, Hideki/G-4719-2019
OI Tsuge, Masataka/0000-0001-7591-8287; Ohdan, Hideki/0000-0002-9066-1288;
   Chayama, Kazuaki/0000-0002-5530-5341
CR Ahn SY, 2015, ABDOM IMAGING, V40, P843, DOI 10.1007/s00261-014-0256-0
   Baek YH, 2015, HEPATO-GASTROENTEROL, V62, P383, DOI 10.5754/hge14873
   Bomanji JB, 2001, LANCET ONCOL, V2, P157, DOI 10.1016/S1470-2045(00)00257-6
   Chandarana H, 2011, AM J ROENTGENOL, V196, P1083, DOI 10.2214/AJR.10.4720
   Cheung TT, 2011, LIVER TRANSPLANT, V17, P1218, DOI 10.1002/lt.22362
   Choi JW, 2013, RADIOLOGY, V267, P776, DOI 10.1148/radiol.13120775
   Dupont-Bierre E, 2005, J AM COLL SURGEONS, V201, P663, DOI 10.1016/j.jamcollsurg.2005.06.265
   Eguchi S, 2010, WORLD J SURG, V34, P1034, DOI 10.1007/s00268-010-0424-5
   Gouw ASH, 2011, LIVER TRANSPLANT, V17, pS72, DOI 10.1002/lt.22368
   Hirokawa F, 2014, HEPATOL RES, V44, P846, DOI 10.1111/hepr.12196
   Ijichi H, 2013, HEPATOL RES, V43, P481, DOI 10.1111/j.1872-034X.2012.01107.x
   Kaibori M, 2010, J SURG ONCOL, V102, P462, DOI 10.1002/jso.21631
   Kaibori M, 2009, AM J SURG, V198, P39, DOI 10.1016/j.amjsurg.2008.07.051
   Kawamura E, 2014, J GASTROEN HEPATOL, V29, P1722, DOI 10.1111/jgh.12611
   KENMOCHI K, 1987, LIVER, V7, P18
   Khan MA, 2000, J HEPATOL, V32, P792, DOI 10.1016/S0168-8278(00)80248-2
   Kim BK, 2008, J SURG ONCOL, V97, P246, DOI 10.1002/jso.20953
   Kitamura K, 2012, ANN SURG ONCOL, V19, P156, DOI 10.1245/s10434-011-1990-y
   Kornberg A, 2009, AM J TRANSPLANT, V9, P592, DOI 10.1111/j.1600-6143.2008.02516.x
   Liver Cancer Group of Japan, 2008, GEN RUL CLIN PATH ST
   Park JW, 2008, J NUCL MED, V49, P1912, DOI 10.2967/jnumed.108.055087
   Peralvarez MR, 2013, ANN SURG ONCOL, V20, P325
   Pichler BJ, 2010, J NUCL MED, V51, P333, DOI 10.2967/jnumed.109.061853
   Sacks A, 2011, AM J ROENTGENOL, V197, pW260, DOI 10.2214/AJR.11.6995
   Saito Y, 2012, HEPATOL RES, V42, P887, DOI 10.1111/j.1872-034X.2012.01004.x
   Shah SA, 2007, SURGERY, V141, P330, DOI 10.1016/j.surg.2006.06.028
   Shetty K, 2004, LIVER TRANSPLANT, V10, P911, DOI 10.1002/lt.20140
   Shimada K, 2007, ANN SURG ONCOL, V14, P2337, DOI 10.1245/s10434-007-9415-7
   Shirabe K, 2014, LIVER INT, V34, P937, DOI 10.1111/liv.12459
   Sumie S, 2008, ANN SURG ONCOL, V15, P1375, DOI 10.1245/s10434-008-9846-9
   Tada T, 2005, LIVER INT, V25, P848, DOI 10.1111/j.1478-3231.2005.01111.x
   Tanaka H, 2014, J GASTROENTEROL, V49, P755, DOI 10.1007/s00535-013-0830-1
   Zhao WC, 2013, EJSO-EUR J SURG ONC, V39, P858, DOI 10.1016/j.ejso.2013.04.003
   Zimmerman MA, 2008, ARCH SURG-CHICAGO, V143, P182, DOI 10.1001/archsurg.2007.39
NR 34
TC 30
Z9 35
U1 0
U2 10
PU LIPPINCOTT WILLIAMS & WILKINS
PI PHILADELPHIA
PA TWO COMMERCE SQ, 2001 MARKET ST, PHILADELPHIA, PA 19103 USA
SN 0363-8715
EI 1532-3145
J9 J COMPUT ASSIST TOMO
JI J. Comput. Assist. Tomogr.
PD JUL-AUG
PY 2016
VL 40
IS 4
BP 524
EP 530
DI 10.1097/RCT.0000000000000405
PG 7
WC Radiology, Nuclear Medicine & Medical Imaging
WE Science Citation Index Expanded (SCI-EXPANDED)
SC Radiology, Nuclear Medicine & Medical Imaging
GA DT4UH
UT WOS:000381476100004
PM 26966955
DA 2022-05-02
ER

PT J
AU Fu, H
   Qi, LS
   Chen, L
   He, YC
   Zhang, N
   Guo, H
AF Fu, Hui
   Qi, Lisha
   Chen, Lu
   He, Yuchao
   Zhang, Ning
   Guo, Hua
TI Expression of Ovol2 is related to epithelial characteristics and shows a
   favorable clinical outcome in hepatocellular carcinoma
SO ONCOTARGETS AND THERAPY
LA English
DT Article
DE Ovol2; hepatocellular carcinoma; prognosis; epithelial-mesenchymal
   transition; mesenchymal-epithelial transition
ID MESENCHYMAL TRANSITION; LIVER-TRANSPLANTATION; CADHERIN; INVASION;
   CELLS; EMT; METASTASIS; MECHANISMS; PLASTICITY; RESECTION
AB Metastasis involves epithelial-mesenchymal transition (EMT) and mesenchymal-epithelial transition. Ovol2 belongs to the Ovo-like family (Ovol) of evolutionarily conserved zinc-finger transcription factors that regulate gene expression in various differentiation processes. Recent studies have demonstrated that Ovols affect mesenchymal-epithelial transition by inducing the expression of miR-200 in a range of human cancers. Downregulated Ovol2 expression is involved in the invasion and metastasis of breast and prostate cancers, but little is known about its expression and prognostic value in other cancers, including hepatocellular carcinoma (HCC). This study was designed to explore the clinical and prognostic significance of Ovol2 in patients with HCC. The expression of Ovol2 in tumor samples from patients with HCC and HCC cell lines was examined using Western blotting, real-time polymerase chain reaction, and immunohistochemistry. The expression levels of EMT-related markers, including E-cadherin, N-cadherin, and vimentin, were detected in relation to Ovol2 expression. The prognostic significance of Ovol2 in patients with HCC was statistically analyzed by Kaplan-Meier and Cox regression analyses. Ovol2 expression was significantly lower in HCC tissues than in adjacent noncancerous tissues. Low expression of Ovol2 was detected in HCC tissues with poor histological differentiation, microvascular invasion, and cirrhosis. A significant relationship was observed between Ovol2 and EMT marker expression levels. Kaplan-Meier analysis showed that overall survival was significantly worse in patients with HCC with low Ovol2 expression, indicating that Ovol2 deletion was an independent predictor of unfavorable prognosis in patients with HCC. Elevated Ovol2 expression may suppress HCC cell invasion and metastasis via restricting EMT.
C1 [Fu, Hui; Chen, Lu; He, Yuchao; Zhang, Ning; Guo, Hua] Tianjin Med Univ, Canc Inst & Hosp, Natl Clin Res Ctr Canc, Dept Tumor Cell Biol, Huanhuxi Rd, Tianjin 300060, Peoples R China.
   [Fu, Hui; Qi, Lisha; Chen, Lu; He, Yuchao; Zhang, Ning; Guo, Hua] Tianjin Med Univ, Canc Inst & Hosp, Natl Clin Res Ctr Canc, Key Lab Tianjin Canc Prevent & Treatment, Tianjin, Peoples R China.
   [Qi, Lisha] Tianjin Med Univ, Canc Inst & Hosp, Natl Clin Res Ctr Canc, Dept Pathol, Tianjin, Peoples R China.
RP Guo, H (corresponding author), Tianjin Med Univ, Canc Inst & Hosp, Natl Clin Res Ctr Canc, Dept Tumor Cell Biol, Huanhuxi Rd, Tianjin 300060, Peoples R China.
EM guohua@tjmuch.com
OI , Lisha/0000-0002-8700-4690
FU National High Technology Research and Development Program of
   ChinaNational High Technology Research and Development Program of China
   [2015AA020403]; National Natural Science Foundation of ChinaNational
   Natural Science Foundation of China (NSFC) [81201646, 81472683]; Tianjin
   Research Program of Application Foundation and Advanced Technology
   [13JCYBJC23600]
FX This work was supported by the National High Technology Research and
   Development Program of China (2015AA020403), National Natural Science
   Foundation of China (81201646, 81472683), and Tianjin Research Program
   of Application Foundation and Advanced Technology (13JCYBJC23600).
CR Avizienyte E, 2005, CELLS TISSUES ORGANS, V179, P73, DOI 10.1159/000084511
   Bathula CS, 2008, TOXICOL SCI, V102, P310, DOI 10.1093/toxsci/kfn004
   Bellovin DI, 2005, CANCER RES, V65, P10938, DOI 10.1158/0008-5472.CAN-05-1947
   Bosch FX, 2005, INT J CANCER, V114, P779, DOI 10.1002/ijc.20782
   Cai MY, 2012, PLOS ONE, V7, DOI 10.1371/journal.pone.0032838
   Duseja A, 2014, J CLIN EXP HEPATOL, V4, pS74, DOI 10.1016/j.jceh.2014.03.045
   Fitzgerald Matthew P., 2011, Sarcoma, V2011, P598218, DOI 10.1155/2011/598218
   Gotzmann J, 2004, MUTAT RES-REV MUTAT, V566, P9, DOI 10.1016/S1383-5742(03)00033-4
   Ito T, 2016, AM J PATHOL, V186, P1036, DOI 10.1016/j.ajpath.2015.12.013
   Jia DY, 2015, ONCOTARGET, V6, P15436, DOI 10.18632/oncotarget.3623
   Jonas S, 2001, HEPATOLOGY, V33, P1080, DOI 10.1053/jhep.2001.23561
   Jorda M, 2007, EXP CELL RES, V313, P2389, DOI 10.1016/j.yexcr.2007.04.001
   Karihtala P, 2013, BREAST CANCER RES TR, V138, P81, DOI 10.1007/s10549-013-2442-0
   Kikuchi L, 2014, BIOMED RES INT, V2014, DOI 10.1155/2014/106247
   Kim BK, 2008, J SURG ONCOL, V97, P246, DOI 10.1002/jso.20953
   Lamouille S, 2014, NAT REV MOL CELL BIO, V15, P178, DOI 10.1038/nrm3758
   Lee B, 2014, DEV CELL, V29, P47, DOI 10.1016/j.devcel.2014.03.005
   Lee JM, 2006, J CELL BIOL, V172, P973, DOI 10.1083/jcb.200601018
   Li Ke, 2009, Ai Zheng, V28, P8
   Li S, 2014, DEV CELL, V29, P1, DOI 10.1016/j.devcel.2014.04.002
   Lim J, 2012, DEVELOPMENT, V139, P3471, DOI 10.1242/dev.071209
   Llovet JM, 2014, J CLIN ONCOL, V32, P968, DOI [10.1200/JCO.2013.53.8199, 10.1200/JCO.2013.54.3033]
   Mendez MG, 2010, FASEB J, V24, P1838, DOI 10.1096/fj.09-151639
   Nakanishi M, 2006, BBA-MOL CELL BIOL L, V1761, P1335, DOI 10.1016/j.bbalip.2006.09.005
   Polyak K, 2009, NAT REV CANCER, V9, P265, DOI 10.1038/nrc2620
   Qin L, 2015, ONCOTARGET, V6, P10239, DOI 10.18632/oncotarget.3518
   Roca H, 2014, BMC SYST BIOL, V8, DOI 10.1186/1752-0509-8-29
   Roca H, 2013, PLOS ONE, V8, DOI 10.1371/journal.pone.0076773
   Scotlandi K, 1996, AM J PATHOL, V149, P1209
   Shi M, 2004, WORLD J SURG, V28, P376, DOI 10.1007/s00268-003-7308-x
   Sipos F, 2012, WORLD J GASTROENTERO, V18, P601, DOI 10.3748/wjg.v18.i7.601
   Suetsugi A, 2006, BIOCHEM BIOPH RES CO, V351, P820, DOI 10.1016/j.bbrc.2006.10.128
   Sun T, 2010, HEPATOLOGY, V51, P545, DOI 10.1002/hep.23311
   Suyama K, 2002, CANCER CELL, V2, P301, DOI 10.1016/S1535-6108(02)00150-2
   Thiery JP, 2006, NAT REV MOL CELL BIO, V7, P131, DOI 10.1038/nrm1835
   van Zijl F, 2009, FUTURE ONCOL, V5, P1169, DOI 10.2217/FON.09.91
   Vauthey JN, 2007, J AM COLL SURGEONS, V204, P1016, DOI 10.1016/j.jamcollsurg.2006.12.043
   Vincan E, 2007, ONCOGENE, V26, P2340, DOI 10.1038/sj.onc.1210026
   Watanabe K, 2014, DEV CELL, V29, P59, DOI 10.1016/j.devcel.2014.03.006
   Wells J, 2009, J BIOL CHEM, V284, P29125, DOI 10.1074/jbc.M109.008847
   Wheelock MJ, 2008, J CELL SCI, V121, P727, DOI 10.1242/jcs.000455
   Yaswen P, 2014, CELL CYCLE, V13, P3818, DOI 10.4161/15384101.2014.985071
   Yilmaz M, 2009, CANCER METAST REV, V28, P15, DOI 10.1007/s10555-008-9169-0
   Zhu AX, 2015, J CLIN ONCOL, V33, P559, DOI 10.1200/JCO.2013.53.7746
NR 44
TC 9
Z9 10
U1 1
U2 3
PU DOVE MEDICAL PRESS LTD
PI ALBANY
PA PO BOX 300-008, ALBANY, AUCKLAND 0752, NEW ZEALAND
SN 1178-6930
J9 ONCOTARGETS THER
JI OncoTargets Ther.
PY 2016
VL 9
BP 5963
EP 5973
DI 10.2147/OTT.S110409
PG 11
WC Biotechnology & Applied Microbiology; Oncology
WE Science Citation Index Expanded (SCI-EXPANDED)
SC Biotechnology & Applied Microbiology; Oncology
GA DX7JP
UT WOS:000384563300001
PM 27729805
OA Green Published, gold
DA 2022-05-02
ER

PT J
AU Shimoda, M
   Tago, K
   Shiraki, T
   Mori, S
   Kato, M
   Aoki, T
   Kubota, K
AF Shimoda, Mitsugi
   Tago, Kazuma
   Shiraki, Takayuki
   Mori, Shozo
   Kato, Masato
   Aoki, Taku
   Kubota, Keiichi
TI Risk Factors for Early Recurrence of Single Lesion Hepatocellular
   Carcinoma After Curative Resection
SO WORLD JOURNAL OF SURGERY
LA English
DT Article
ID TO-LYMPHOCYTE RATIO; LATE INTRAHEPATIC RECURRENCE; CLINICAL
   CHARACTERISTICS; PLATELET COUNT; NEUTROPHIL; PREDICTOR; SURVIVAL;
   HEPATECTOMY; COMBINATION; PROGNOSIS
AB Hepatic resection is established as the treatment for HCC. However, patients sometimes experience early recurrence of HCC (ER HCC) after curative resection.
   A retrospective analysis was conducted for 193 patients with single HCC who underwent curative liver resection in our medical center between April 2000 and March 2013. We divided the cohort into two groups; early recurrence group (ER G) which experienced recurrence within 6 months after resection, and non-early recurrence group (NER G). Risk factors for ER HCC were analyzed.
   Thirty-nine out of 193 (20.2 %) patients had ER HCC. Univariate analysis showed Glasgow prognostic score (GPS, p = 0.036), neutrophil to lymphocyte ratio (NLR, p = 0.001), level of PIVKA-II (p = 0.0001), level of AFP (p = 0.0001), amounts of blood loss (p = 0.001), operating time (p = 0.002), tumor size (p = 0.0001), stage III and IV (p = 0.0001), and microvascular invasions (portal vein: p = 0.0001 and hepatic vein: p = 0.001) to be associated with ER HCC. By multivariate analysis, there were significant differences in high NLR (p = 0.029) and high AFP (p = 0.0001) in patients with ER HCC.
   Preoperative high AFP (more than 250 ng/ml) and high NLR (more than 1.829) were independent risk factors for ER HCC.
C1 [Shimoda, Mitsugi] Tokyo Med Univ, Ibaraki Med Ctr, Gastroenterol Surg, 3-20-1 Ami, Ibaraki 3000395, Japan.
   [Tago, Kazuma; Shiraki, Takayuki; Mori, Shozo; Kato, Masato; Aoki, Taku; Kubota, Keiichi] Dokkyo Med Univ, Dept Surg 2, 880 Kitakobayashi, Mibu, Tochigi 3210293, Japan.
RP Shimoda, M (corresponding author), Tokyo Med Univ, Ibaraki Med Ctr, Gastroenterol Surg, 3-20-1 Ami, Ibaraki 3000395, Japan.
EM mshimoda@dokkyomed.ac.jp
RI Shimoda, Mitsugi/AAV-8987-2020
CR Bruix J, 2005, HEPATOLOGY, V42, P1208, DOI 10.1002/hep.20933
   Du ZG, 2014, HEPATOB PANCREAT DIS, V13, P153, DOI 10.1016/S1499-3872(14)60025-4
   Feng JF, 2014, TRANSL ONCOL, V7, P632, DOI 10.1016/j.tranon.2014.07.009
   Gomez D, 2008, WORLD J SURG, V32, P1757, DOI 10.1007/s00268-008-9552-6
   Ishizuka M, 2014, J SURG ONCOL, V110, P935, DOI 10.1002/jso.23753
   Ishizuka M, 2012, AM J SURG, V203, P101, DOI 10.1016/j.amjsurg.2010.09.030
   Ishizuka M, 2011, J SURG ONCOL, V103, P801, DOI 10.1002/jso.21857
   Kudo M, 2011, DIGEST DIS, V29, P339, DOI 10.1159/000327577
   Li C, 2015, J SURG RES, V198, P73, DOI 10.1016/j.jss.2015.05.003
   Li T, 2014, SURGERY, V156, P651, DOI 10.1016/j.surg.2014.04.008
   Liao R, 2015, WORLD J SURG ONCOL, V13, DOI 10.1186/s12957-015-0670-y
   Lim KC, 2012, BRIT J SURG, V99, P1622, DOI 10.1002/bjs.8915
   MAKUUCHI M, 1985, SURG GYNECOL OBSTET, V161, P346
   Mano Y, 2013, ANN SURG, V258, P301, DOI 10.1097/SLA.0b013e318297ad6b
   McMillan DC, 2013, CANCER TREAT REV, V39, P534, DOI 10.1016/j.ctrv.2012.08.003
   Peng W, 2014, J SURG RES, V192, P402, DOI 10.1016/j.jss.2014.05.078
   Poon RTP, 2002, ANN SURG, V235, P373, DOI 10.1097/00000658-200203000-00009
   Poon RTP, 2000, CANCER, V89, P500, DOI 10.1002/1097-0142(20000801)89:3<500::AID-CNCR4>3.3.CO;2-F
   Shimoda M, 2010, CHEMOTHERAPY, V56, P501, DOI 10.1159/000321014
   SHIRABE K, 1991, HEPATOLOGY, V14, P802, DOI 10.1002/hep.1840140510
   Sohn W, 2014, ANN SURG ONCOL, V21, P2429, DOI 10.1245/s10434-014-3621-x
   Tangkijvanich P, 2000, J CLIN GASTROENTEROL, V31, P302, DOI 10.1097/00004836-200012000-00007
   Walsh Sr, 2005, J SURG ONCOL, V91, P181, DOI 10.1002/jso.20329
   Yamamura K, 2014, J HEPATO-BIL-PAN SCI, V21, P682, DOI 10.1002/jhbp.114
   Zhou YM, 2010, HEPATOB PANCREAT DIS, V9, P33
   Zhu WJ, 2013, ASIAN PAC J CANCER P, V14, P7101, DOI 10.7314/APJCP.2013.14.12.7101
NR 26
TC 25
Z9 29
U1 0
U2 3
PU SPRINGER
PI NEW YORK
PA 233 SPRING ST, NEW YORK, NY 10013 USA
SN 0364-2313
EI 1432-2323
J9 WORLD J SURG
JI World J.Surg.
PD OCT
PY 2016
VL 40
IS 10
BP 2466
EP 2471
DI 10.1007/s00268-016-3529-7
PG 6
WC Surgery
WE Science Citation Index Expanded (SCI-EXPANDED)
SC Surgery
GA DX5FQ
UT WOS:000384405600020
PM 27138886
DA 2022-05-02
ER

PT J
AU Boteon, YL
   da Silva, APC
   Boin, IFSF
   de Ataide, EC
AF Boteon, Y. L.
   Carvalheiro da Silva, A. P.
   Boin, I. F. S. F.
   de Ataide, E. C.
TI Evaluation of Recurrence Predictors and Survival Probability After Liver
   Transplantation for Hepatocellular Carcinoma: Analysis From a Single
   Center
SO TRANSPLANTATION PROCEEDINGS
LA English
DT Article
ID ALPHA-FETOPROTEIN; MILAN CRITERIA; SELECTION CRITERIA;
   CHEMOEMBOLIZATION; VALIDATION; EXPANSION; OUTCOMES; DISEASE; CANCER
AB Background. Liver transplantation is the criterion standard treatment for hepatocellular carcinoma, but tumor recurrence remains a problem leading to a worse prognosis. We aimed to evaluate factors associated with recurrence of hepatocellular carcinoma and survival after this procedure.
   Methods. We retrospectively reviewed data from 101 patients submitted to liver transplantation because of hepatocellular carcinoma from January 2005 to January 2012 at our single center. Univariate and multivariate analyses were performed to identify preoperative factors and histologic findings associated with lower survival rates and recurrence. The significance level was 5%.
   Results. There was recurrence in 10 cases (9.9%), with an average time of 25.28 +/- 26.92 months. Microvascular invasion (P =.005; hazard ratio [HR], 4.94; 95% confidence interval [CI], 1.42-17.12) was an independent factor for recurrence. Microvascular invasion (P =.035; HR, 1.87; 95% CI, 1.04-3.25) and tumors outside the criteria of the University of San Francisco (P =.046; HR, 1.81; 95% CI, 1.01-3.25) were independent factors for the risk of death. Poorly differentiated tumors had a higher level of alphafetoprotein (P =.03), and values <100 ng/mL were associated with well differentiated tumors.
   Conclusions. Microvascular invasion was associated with recurrence and lower survival. Tumors outside the criteria of the University of California, San Francisco had lower survival. Alpha-fetoprotein levels >100 ng/mL were associated with poorly differentiated tumors.
C1 [Boteon, Y. L.; Carvalheiro da Silva, A. P.; Boin, I. F. S. F.; de Ataide, E. C.] Univ Estadual Campinas, Fac Med Sci, Dept Surg, Campinas, SP, Brazil.
RP Boteon, YL (corresponding author), 55 Deputado Joaquim Libanio St,Apartment 64, BR-04120090 Sao Paulo, SP, Brazil.
EM yurimed43@yahoo.com.br
RI Boteon, Yuri Longatto/J-1940-2019; Boin, Ilka/AAM-6755-2021; Boin, Ilka
   FSF/C-7811-2009; Boin, Ilka/M-7184-2019
OI Boteon, Yuri Longatto/0000-0002-1709-9284; Boin,
   Ilka/0000-0002-1165-2149; ataide, elaine crisitna/0000-0002-2672-7326
CR Adachi E, 1996, CANCER, V77, P2022, DOI 10.1002/(SICI)1097-0142(19960515)77:10<2022::AID-CNCR9>3.0.CO;2-S
   Bruix J, 2014, GUT, V63, P844, DOI 10.1136/gutjnl-2013-306627
   Chan KM, 2011, ASIAN J SURG, V34, P128, DOI 10.1016/j.asjsur.2011.08.005
   Chevret S, 1999, J HEPATOL, V31, P133, DOI 10.1016/S0168-8278(99)80173-1
   Clavien PA, 2012, LANCET ONCOL, V13, pE11, DOI 10.1016/S1470-2045(11)70175-9
   Duvoux C, 2012, GASTROENTEROLOGY, V143, P986, DOI 10.1053/j.gastro.2012.05.052
   Farinati F, 2000, CANCER, V89, P2266, DOI 10.1002/1097-0142(20001201)89:11<2266::AID-CNCR15>3.3.CO;2-S
   Forner A, 2014, GASTROENT HEPAT-BARC, V37, P17, DOI 10.1016/j.gastrohep.2013.09.006
   Fujiki M, 2009, AM J TRANSPLANT, V9, P2362, DOI 10.1111/j.1600-6143.2009.02783.x
   Fujioka M, 2001, HEPATOLOGY, V34, P1128, DOI 10.1053/jhep.2001.29202
   Graham JA, 2013, AM J SURG, V205, P374, DOI 10.1016/j.amjsurg.2012.12.002
   Grat M, 2014, WORLD J SURG, V38, P2698, DOI 10.1007/s00268-014-2647-3
   Hameed B, 2014, LIVER TRANSPLANT, V20, P945, DOI 10.1002/lt.23904
   Herrero JI, 2008, LIVER TRANSPLANT, V14, P272, DOI 10.1002/lt.21368
   Ito T, 2007, LIVER TRANSPLANT, V13, P1637, DOI 10.1002/lt.21281
   Lai Q, 2014, CURR OPIN ORGAN TRAN, V19, P229, DOI 10.1097/MOT.0000000000000085
   Lai Q, 2013, LIVER TRANSPLANT, V19, P1108, DOI 10.1002/lt.23706
   Lee YH, 2013, WORLD J SURG, V37, P1348, DOI 10.1007/s00268-013-1978-9
   Mailey B, 2009, AM SURGEON, V75, P901
   Mazzaferro V, 2011, LIVER TRANSPLANT, V17, pS44, DOI 10.1002/lt.22365
   Mazzaferro V, 2009, LANCET ONCOL, V10, P35, DOI 10.1016/S1470-2045(08)70284-5
   Millonig G, 2007, LIVER TRANSPLANT, V13, P272, DOI 10.1002/lt.21033
   Nakao K, 2013, HEPATOL RES, V43, P820, DOI 10.1111/hepr.12052
   Neuberger J, 1999, LANCET, V354, P1636, DOI 10.1016/S0140-6736(99)90002-8
   Otto G, 2006, LIVER TRANSPLANT, V12, P1260, DOI 10.1002/lt.20837
   Ravaioli M, 2008, AM J TRANSPLANT, V8, P2547, DOI 10.1111/j.1600-6143.2008.02409.x
   Singal AK, 2013, TRANSPLANTATION, V95, P755, DOI 10.1097/TP.0b013e31827afb3a
   Toso C, 2008, LIVER TRANSPLANT, V14, P1107, DOI 10.1002/lt.21484
   Yao FY, 2007, AM J TRANSPLANT, V7, P2587, DOI 10.1111/j.1600-6143.2007.01965.x
   Yao FY, 2001, HEPATOLOGY, V33, P1394, DOI 10.1053/jhep.2001.24563
   Zavaglia C, 2005, AM J GASTROENTEROL, V100, P2708, DOI 10.1111/j.1572-0241.2005.00289.x
NR 31
TC 0
Z9 0
U1 0
U2 4
PU ELSEVIER SCIENCE INC
PI NEW YORK
PA 360 PARK AVE SOUTH, NEW YORK, NY 10010-1710 USA
SN 0041-1345
EI 1873-2623
J9 TRANSPL P
JI Transplant. Proc.
PD JUL-AUG
PY 2016
VL 48
IS 6
BP 2087
EP 2093
DI 10.1016/j.transproceed.2016.02.063
PG 7
WC Immunology; Surgery; Transplantation
WE Science Citation Index Expanded (SCI-EXPANDED)
SC Immunology; Surgery; Transplantation
GA DW3FY
UT WOS:000383528700038
PM 27569950
DA 2022-05-02
ER

PT J
AU Yoo, T
   Lee, KW
   Yi, NJ
   Choi, YR
   Kim, H
   Suh, SW
   Jeong, JH
   Lee, JM
   Suh, KS
AF Yoo, Tae
   Lee, Kwang-Woong
   Yi, Nam-Joon
   Choi, Young Rok
   Kim, Hyeyoung
   Suh, Suk-Won
   Jeong, Jae Hong
   Lee, Jeong-Moo
   Suh, Kyung-Suk
TI Peri-Transplant Change in AFP Level: A Useful Predictor of
   Hepatocellular Carcinoma Recurrence Following Liver Transplantation
SO JOURNAL OF KOREAN MEDICAL SCIENCE
LA English
DT Article
DE Alpha-Fetoprotein; Tumor Marker; Liver Cancer; Hepatocellular Carcinoma;
   Liver Transplantation
ID SERUM ALPHA-FETOPROTEIN; MILAN CRITERIA; HEPATECTOMY; CANDIDATES
AB Pretransplant alpha-fetoprotein (AFP) is a useful tumor marker predicting recurrence of hepatocellular carcinoma (HCC). Little is known, however, about the relationship between changes in AFP concentration and prognosis. This study investigated the clinical significance of change in peri-transplant AFP level as a predictor of HCC recurrence. Data from 125 HCC patients with elevated pretransplant AFP level who underwent liver transplantation (LT) between February 2000 and December 2010 were retrospectively reviewed. Patients with AFP normalization within 1 month after LT were classified into the rapid normalization group (n=97), with all other patients classified into the non-rapid normalization group (n=28). Tumor recurrence was observed in 17 of the 97 patients (17.5%) with rapid normalization; of these, 11 patients had high AFP levels and six had normal levels at recurrence. In contrast, tumor recurrence was observed in 24 of the 28 patients (85.7%) without rapid normalization, with all 24 having high AFP levels at recurrence. Multivariate analysis showed that non-rapid normalization (harzard ratio [HR], 4.41, P < 0.001), sex (HR, 3.26, P=0.03), tumor size (HR, 1.15, P=0.001), and microvascular invasion (HR, 2.65, P=0.005) were independent risk factors for recurrence. In conclusion, rapid normalization of post-LT AFP level at 1 month is a useful clinical marker for HCC recurrence. Therefore, an adjuvant strategy and/ or intensive screening are needed for patients who do not show rapid normalization.
C1 [Yoo, Tae; Lee, Kwang-Woong; Yi, Nam-Joon; Choi, Young Rok; Kim, Hyeyoung; Suh, Suk-Won; Jeong, Jae Hong; Lee, Jeong-Moo; Suh, Kyung-Suk] Seoul Natl Univ, Coll Med, Dept Surg, 101 Daehak Ro, Seoul 03080, South Korea.
   [Yoo, Tae] Hallym Univ, Coll Med, Dept Surg, Hwaseong, South Korea.
RP Lee, KW (corresponding author), Seoul Natl Univ, Coll Med, Dept Surg, 101 Daehak Ro, Seoul 03080, South Korea.
EM kwleegs@gmail.com
RI Choi, YoungRok/D-5532-2012; Yi, Nam-Joon/I-6142-2019
OI Choi, YoungRok/0000-0003-2408-7086; Yi, Nam-Joon/0000-0002-5467-425X;
   Yoo, Tae/0000-0003-3834-7125; Jeong, Jaehong/0000-0002-7749-039X; Suh,
   Kyung-Suk/0000-0002-9535-7349; Kim, Hyeyoung/0000-0002-3157-8214; Lee,
   Kwang-Woong/0000-0001-6412-1926
CR Debruyne EN, 2008, CLIN CHIM ACTA, V395, P19, DOI 10.1016/j.cca.2008.05.010
   Duvoux C, 2012, GASTROENTEROLOGY, V143, P986, DOI 10.1053/j.gastro.2012.05.052
   Hameed B, 2014, LIVER TRANSPLANT, V20, P945, DOI 10.1002/lt.23904
   Lee KW, 2014, TRANSPLANTATION, V97, pS20, DOI 10.1097/01.tp.0000446269.20934.d3
   Nobuoka D, 2010, ONCOL REP, V24, P521, DOI 10.3892/or_00000888
   Sugawara Y, 2007, DIGEST DIS, V25, P310, DOI 10.1159/000106910
   Toyoda H, 2012, J HEPATOL, V57, P1251, DOI 10.1016/j.jhep.2012.07.018
   Trevisani F, 2001, J HEPATOL, V34, P570, DOI 10.1016/S0168-8278(00)00053-2
   Wang ZX, 2010, CLIN TRANSPLANT, V24, P752, DOI 10.1111/j.1399-0012.2009.01172.x
   Xu X, 2009, DIGEST DIS SCI, V54, P385, DOI 10.1007/s10620-008-0349-0
   Yang SH, 2007, SURGERY, V141, P598, DOI 10.1016/j.surg.2006.11.006
   Yao FY, 2001, HEPATOLOGY, V33, P1394, DOI 10.1053/jhep.2001.24563
   Zou WL, 2008, HEPATOB PANCREAT DIS, V7, P145
NR 13
TC 8
Z9 9
U1 0
U2 2
PU KOREAN ACAD MEDICAL SCIENCES
PI SEOUL
PA 302 75 DONG DU ICHON, DONG YONGSAN KU, SEOUL 140 031, SOUTH KOREA
SN 1011-8934
EI 1598-6357
J9 J KOREAN MED SCI
JI J. Korean Med. Sci.
PD JUL
PY 2016
VL 31
IS 7
BP 1049
EP 1054
DI 10.3346/jkms.2016.31.7.1049
PG 6
WC Medicine, General & Internal
WE Science Citation Index Expanded (SCI-EXPANDED)
SC General & Internal Medicine
GA DN6GA
UT WOS:000377169700008
PM 27366001
OA gold, Green Submitted, Green Published
DA 2022-05-02
ER

PT J
AU Harper, AM
   Edwards, E
   Washburn, WK
   Heimbach, J
AF Harper, Ann M.
   Edwards, Erick
   Washburn, W. Kenneth
   Heimbach, Julie
TI An early look at the Organ Procurement and Transplantation Network
   explant pathology form data
SO LIVER TRANSPLANTATION
LA English
DT Article
ID HEPATOCELLULAR-CARCINOMA; LIVER-TRANSPLANTATION; MILAN CRITERIA;
   EXPANDED CRITERIA; ALLOCATION; RECIPIENTS; TUMORS; MODEL
AB In April 2012, the Organ Procurement and Transplantation Network (OPTN) implemented an online explant pathology form for recipients of liver transplantation who received additional wait-list priority for their diagnosis of hepatocellular carcinoma (HCC). The purpose of the form was to standardize the data being reported to the OPTN, which had been required since 2002 but were submitted to the OPTN in a variety of formats via facsimile. From April 2012 to December 2014, over 4500 explant forms were submitted, allowing for detailed analysis of the characteristics of the explanted livers. Data from the explant pathology forms were used to assess agreement with pretransplant imaging. Explant data were also used to assess the risk of recurrence. Of those with T2 priority, 55.7% were found to be stage T2 on explant. Extrahepatic spread (odds ratio [OR] = 6.8; P < 0.01), poor tumor differentiation (OR = 2.8; P < 0.01), microvascular invasion (OR = 2.6; P < 0.01), macrovascular invasion (OR = 3.2; P < 0.01), and whether the Milan stage based on the number and size of tumors on the explant form was T4 (OR = 2.4; P < 0.01) were the strongest predictors of recurrence. In conclusion, this analysis confirms earlier findings that showed an incomplete agreement between pretransplant imaging and posttransplant pathology in terms of HCC staging, though the number of patients with both no pretransplant treatment and no tumor in the explant was reduced from 20% to <1%. In addition, several factors were identified (eg, tumor burden, age, sex, region, ablative therapy, alpha-fetoprotein, Milan stage, vascular invasion, satellite lesions, etc.) that were predictive of HCC recurrence, allowing for more targeted surveillance of high-risk recipients. Continued evaluation of these data will help shape future guidelines or policy recommendations. Liver Transplantation 22 757-764 2016 AASLD.
C1 [Harper, Ann M.; Edwards, Erick] United Network Organ Sharing, Res Dept, POB 2484, Richmond, VA 23218 USA.
   [Washburn, W. Kenneth] Ohio State Univ, Comprehens Transplant Ctr, Columbus, OH 43210 USA.
   [Heimbach, Julie] Mayo Clin, Dept Surg, Rochester, MN USA.
RP Harper, AM (corresponding author), United Network Organ Sharing, Res Dept, POB 2484, Richmond, VA 23218 USA.
EM ann.harper@unos.org
CR Agopian VG, 2015, J AM COLL SURGEONS, V220, P416, DOI 10.1016/j.jamcollsurg.2014.12.025
   [Anonymous], 1998, INVESTIGAGTORS BOOKL
   Chan EY, 2008, LIVER TRANSPLANT, V14, P956, DOI 10.1002/lt.21449
   Duvoux C, 2012, GASTROENTEROLOGY, V143, P986, DOI 10.1053/j.gastro.2012.05.052
   Freeman RB, 2006, LIVER TRANSPLANT, V12, P1504, DOI 10.1002/lt.20847
   Guiteau JJ, 2010, AM J TRANSPLANT, V10, P2092, DOI 10.1111/j.1600-6143.2010.03222.x
   Halazun KJ, 2014, HEPATOLOGY, V60, P1957, DOI 10.1002/hep.27272
   Harper AM, 2013, COMMUNICATION   1020
   Kim WR, 2013, AM J TRANSPLANT, V13, P73, DOI 10.1111/ajt.12021
   Llovet JM, 2003, J HEPATOL, V38, pS136, DOI 10.1016/S0168-8278(02)00432-4
   Mazzaferro V, 1996, NEW ENGL J MED, V334, P693, DOI 10.1056/NEJM199603143341104
   Onaca N, 2007, LIVER TRANSPLANT, V13, P391, DOI 10.1002/lt.21095
   Pomfret EA, 2010, LIVER TRANSPLANT, V16, P262, DOI 10.1002/lt.21999
   SAS Institute, 2014, LOGISTIC PROC SAS ST
   Wald C, 2013, RADIOLOGY, V266, P376, DOI 10.1148/radiol.12121698
   Washburn K, 2010, AM J TRANSPLANT, V10, P1643, DOI 10.1111/j.1600-6143.2010.03127.x
   Wiesner R, 2003, GASTROENTEROLOGY, V124, P91, DOI 10.1053/gast.2003.50016
   Yao FY, 2007, AM J TRANSPLANT, V7, P2587, DOI 10.1111/j.1600-6143.2007.01965.x
   Yao FY, 2015, HEPATOLOGY, V61, P1968, DOI 10.1002/hep.27752
NR 19
TC 18
Z9 18
U1 0
U2 1
PU WILEY-BLACKWELL
PI HOBOKEN
PA 111 RIVER ST, HOBOKEN 07030-5774, NJ USA
SN 1527-6465
EI 1527-6473
J9 LIVER TRANSPLANT
JI Liver Transplant.
PD JUN
PY 2016
VL 22
IS 6
BP 757
EP 764
DI 10.1002/lt.24441
PG 8
WC Gastroenterology & Hepatology; Surgery; Transplantation
WE Science Citation Index Expanded (SCI-EXPANDED)
SC Gastroenterology & Hepatology; Surgery; Transplantation
GA DO0TP
UT WOS:000377491500007
PM 26970341
DA 2022-05-02
ER

PT J
AU Li, YM
   Xu, SC
   Li, J
   Zheng, L
   Feng, M
   Wang, XY
   Han, KQ
   Pi, HF
   Li, M
   Huang, XB
   You, N
   Tian, YW
   Zuo, GH
   Li, HY
   Zhao, HZ
   Deng, P
   Yu, ZP
   Zhou, Z
   Liang, P
AF Li, Yuming
   Xu, Shangcheng
   Li, Jing
   Zheng, Lu
   Feng, Min
   Wang, Xiaoya
   Han, Keqiang
   Pi, Huifeng
   Li, Min
   Huang, Xiaobing
   You, Nan
   Tian, Yewang
   Zuo, Guohua
   Li, Hongyan
   Zhao, Hongzhi
   Deng, Ping
   Yu, Zhengping
   Zhou, Zhou
   Liang, Ping
TI SIRT1 facilitates hepatocellular carcinoma metastasis by promoting PGC-1
   alpha-mediated mitochondrial biogenesis
SO ONCOTARGET
LA English
DT Article
DE SIRT1; PGC-1a; mitochondrial biogenesis; metastasis; hepatocellular
   carcinoma
ID TO-MESENCHYMAL TRANSITION; TRANSCRIPTIONAL COACTIVATOR;
   OXIDATIVE-PHOSPHORYLATION; CANCER-CELLS; DNA; TUMORIGENESIS;
   ADIPONECTIN; PROGRESSION; SUPPRESSES; ACTIVATION
AB SIRT1 is a multifaceted NAD(+)-dependent protein deacetylase known to act as a tumor promoter or suppressor in different cancers. Here, we describe a novel mechanism of SIRT1-induced hepatocellular carcinoma (HCC) metastasis. SIRT1 overexpression was frequently detected in human HCC specimens and was associated with microvascular invasion (P = 0.0039), advanced tumor node metastasis (TNM) stages (P = 0.0016), HCC recurrence (P = 0.021) and poor outcomes (P = 0.039). Lentivirus-mediated knockdown of SIRT1 in MHCC97H cells reduced invasion and metastasis in vitro and in vivo. SIRT1 depletion attenuated mitochondrial biogenesis and adenosine triphosphate (ATP) production but did not affect epithelial-mesenchymal transition. Elevated SIRT1 expression strongly correlated with the upregulation of PGC-1a in HCC specimens, and ectopic expression of SIRT1 increased PGC-1a levels. In cell assays and an orthotopic transplantation model, PGC-1a overexpression reversed the inhibitory effects of SIRT1 depletion on invasion and metastasis by enhancing mitochondrial biogenesis. These findings reveal the involvement of SIRT1 in HCC metastasis and provide a rationale for exploring therapeutic targets against the SIRT1/PGC-1 alpha axis.
C1 [Li, Yuming; Li, Jing; Zheng, Lu; Han, Keqiang; Huang, Xiaobing; You, Nan; Tian, Yewang; Zuo, Guohua; Li, Hongyan; Zhao, Hongzhi; Liang, Ping] Third Mil Med Univ, Dept Hepatobiliary Surg, Affiliated Hosp 2, Chongqing 400037, Peoples R China.
   [Xu, Shangcheng; Feng, Min; Pi, Huifeng; Li, Min; Deng, Ping; Yu, Zhengping; Zhou, Zhou] Third Mil Med Univ, Dept Occupat Hlth, Chongqing 400038, Peoples R China.
   [Wang, Xiaoya] Third Mil Med Univ, Sch Nursing, Dept Mil Nursing, Chongqing 400038, Peoples R China.
RP Liang, P (corresponding author), Third Mil Med Univ, Dept Hepatobiliary Surg, Affiliated Hosp 2, Chongqing 400037, Peoples R China.; Zhou, Z (corresponding author), Third Mil Med Univ, Dept Occupat Hlth, Chongqing 400038, Peoples R China.
EM lunazhou00@163.com; lpxqyy@163.com
FU National Natural Science Foundation of ChinaNational Natural Science
   Foundation of China (NSFC) [81402033, 81573116, 81372561]
FX The authors are grateful to the clinical doctors and nurses in our
   department for their hospitable assistance in the collection of the
   normal liver tissue and tumor samples from HCC patients. In addition, we
   appreciate Wenjun Pan for the technical assistance in establishing the
   orthotopic implantation model. This work was supported by the National
   Natural Science Foundation of China (No. 81402033, 81573116, 81372561).
CR Bradbury C, 2005, LEUKEMIA, V19, P1751, DOI 10.1038/sj.leu.2403910
   Byles V, 2012, ONCOGENE, V31, P4619, DOI 10.1038/onc.2011.612
   Campbell CT, 2012, BBA-GENE REGUL MECH, V1819, P921, DOI 10.1016/j.bbagrm.2012.03.002
   Caneba CA, 2012, AM J PHYSIOL-ENDOC M, V303, pE1036, DOI 10.1152/ajpendo.00151.2012
   Chen HC, 2012, ANN SURG ONCOL, V19, P2011, DOI 10.1245/s10434-011-2159-4
   Chen IC, 2014, MOL CANCER, V13, DOI 10.1186/1476-4598-13-254
   Chen J, 2011, CANCER RES, V71, P4138, DOI 10.1158/0008-5472.CAN-10-4274
   Cheong H, 2012, NAT BIOTECHNOL, V30, P671, DOI 10.1038/nbt.2285
   Donmez G, 2010, AGING CELL, V9, P285, DOI 10.1111/j.1474-9726.2010.00548.x
   Dupuy F, 2015, CELL METAB, V22, P577, DOI 10.1016/j.cmet.2015.08.007
   El-Serag HB, 2008, GASTROENTEROLOGY, V134, P1752, DOI 10.1053/j.gastro.2008.02.090
   El-Serag HB, 2007, GASTROENTEROLOGY, V132, P2557, DOI 10.1053/j.gastro.2007.04.061
   Firestein R, 2008, PLOS ONE, V3, DOI 10.1371/journal.pone.0002020
   Guarente L, 2011, NEW ENGL J MED, V364, P2235, DOI 10.1056/NEJMra1100831
   Haigis MC, 2006, GENE DEV, V20, P2913, DOI 10.1101/gad.1467506
   Huang BQ, 2014, ONCOTARGET, V5, P4732, DOI 10.18632/oncotarget.1963
   Imai S, 2000, NATURE, V403, P795, DOI 10.1038/35001622
   Iwabu M, 2010, NATURE, V464, P1313, DOI 10.1038/nature08991
   Joshi A, 2010, FRONT BIOSCI-LANDMRK, V15, P180, DOI 10.2741/3614
   Knutti D, 2000, MOL CELL BIOL, V20, P2411, DOI 10.1128/MCB.20.7.2411-2422.2000
   Kukidome D, 2006, DIABETES, V55, P120, DOI 10.2337/diabetes.55.01.06.db05-0943
   Kunimoto R, 2014, J INVEST DERMATOL, V134, P1693, DOI 10.1038/jid.2014.50
   Lagouge M, 2006, CELL, V127, P1109, DOI 10.1016/j.cell.2006.11.013
   LeBleu VS, 2014, NAT CELL BIOL, V16, P992, DOI 10.1038/ncb3039
   Lee CW, 2012, CANCER RES, V72, P4394, DOI 10.1158/0008-5472.CAN-12-0429
   Li YM, 2013, CELL DEATH DIS, V4, DOI 10.1038/cddis.2013.347
   Mitra A, 2015, ONCOTARGET, V6, P10697, DOI 10.18632/oncotarget.4037
   Nemoto S, 2005, J BIOL CHEM, V280, P16456, DOI 10.1074/jbc.M501485200
   Ota H, 2006, ONCOGENE, V25, P176, DOI 10.1038/sj.onc.1209049
   Puigserver P, 1998, CELL, V92, P829, DOI 10.1016/S0092-8674(00)81410-5
   Puigserver P, 2003, ENDOCR REV, V24, P78, DOI 10.1210/er.2002-0012
   Scarpulla RC, 2011, BBA-MOL CELL RES, V1813, P1269, DOI 10.1016/j.bbamcr.2010.09.019
   Simic P, 2013, CELL REP, V3, P1175, DOI 10.1016/j.celrep.2013.03.019
   Song NY, 2012, ANN NY ACAD SCI, V1271, P10, DOI 10.1111/j.1749-6632.2012.06762.x
   Sun LN, 2013, J CELL SCI, V126, P3939, DOI 10.1242/jcs.127381
   Sun LN, 2013, JNCI-J NATL CANCER I, V105, P887, DOI 10.1093/jnci/djt118
   Tang B, 2015, ONCOTARGET, V6, P12723, DOI 10.18632/oncotarget.3713
   Tissenbaum HA, 2001, NATURE, V410, P227, DOI 10.1038/35065638
   Vazquez F, 2013, CANCER CELL, V23, P287, DOI 10.1016/j.ccr.2012.11.020
   Vellinga TT, 2015, CLIN CANCER RES, V21, P2870, DOI 10.1158/1078-0432.CCR-14-2290
   Vinas-Castells R, 2010, J BIOL CHEM, V285, P3794, DOI 10.1074/jbc.M109.065995
   VONJAGOW G, 1980, ANGEW CHEM INT EDIT, V19, P659, DOI 10.1002/anie.198006593
   Wang RH, 2008, CANCER CELL, V14, P312, DOI 10.1016/j.ccr.2008.09.001
   Wang Y, 2015, ARTHRITIS RHEUMATOL, V67, P2141, DOI 10.1002/art.39182
   Wu ZD, 1999, CELL, V98, P115, DOI 10.1016/S0092-8674(00)80611-X
   Xu SC, 2011, J PINEAL RES, V51, P426, DOI 10.1111/j.1600-079X.2011.00906.x
   Yan M, 2014, J CLIN INVEST, V124, P2640, DOI 10.1172/JCI71749
   Yoon JC, 2001, NATURE, V413, P131, DOI 10.1038/35093050
   Zhao J, 2013, ONCOGENE, V32, P4814, DOI 10.1038/onc.2012.494
NR 49
TC 48
Z9 53
U1 1
U2 10
PU IMPACT JOURNALS LLC
PI ORCHARD PARK
PA 6666 E QUAKER ST, STE 1, ORCHARD PARK, NY 14127 USA
EI 1949-2553
J9 ONCOTARGET
JI Oncotarget
PD MAY 17
PY 2016
VL 7
IS 20
BP 29255
EP 29274
DI 10.18632/oncotarget.8711
PG 20
WC Oncology; Cell Biology
WE Science Citation Index Expanded (SCI-EXPANDED)
SC Oncology; Cell Biology
GA DO4HO
UT WOS:000377742600041
PM 27081083
OA Green Published, Green Submitted, gold
DA 2022-05-02
ER

PT J
AU Chan, ACY
   Dai, JWC
   Chok, KSH
   Cheung, TT
   Lo, CM
AF Chan, Albert C. Y.
   Dai, Jeff W. C.
   Chok, Kenneth S. H.
   Cheung, Tan To
   Lo, Chung Mau
TI Prognostic influence of spontaneous tumor rupture on hepatocellular
   carcinoma after interval hepatectomy
SO SURGERY
LA English
DT Article
ID RADIOFREQUENCY ABLATION; PRIMARY HEPATOMA; STAGING SYSTEM; LIVER-CANCER;
   EXPERIENCE; RESECTION; IMPACT
AB Background. Spontaneous tumor rupture (STR) is a life-threatening complication of hepatocellular carcinoma (HCC). Yet, interval partial hepatectomy (PH) is feasible in selected patients after hemostasis for the rupture event. Little is known, however, about the extent of negative prognostic impact STR had on these patients after resection. Our aim was to determine the impact of STR on the oncologic outcome of interval PH for ruptured HCC, and the prognostic value of STR on the current tumor node metastasis (TNM) classification.
   Study design. From 1989 to 2010, 84 of 364 patients (23%) with STR received staged PH. Clinicopathologic variables associated with STR were identified by logistic regression analysis and ruptured tumor size with prognostic impact was determined by receiver operating characteristic analysis. Comparison of survival curves was performed after stratification by the American Joint Committee on Cancer/TNM, 7th edition.
   Results. Ruptured HCC had substantially worse survival than nonruptured tumor (5-year overall survival: 22.3% vs 53.4% P <.001). Anti-HCV status (hazard ratio [HR]: 3.225 confidence interval [95% CI]: 1.175-8.847, P =.023), platelet count (HR. 1.003, CI 1.0001-1.006, P =.042), tumor size (HR: 1.089, CI 1.025-1.156, P =.006) and microvascular invasion (HR 2.377, Cl 1.255-4.502, P =.008) were independently associated with STR. When stratified by the TNM system after excluding STR as a component of T-staging, ruptured HCC had worse survival outcomes than nonruptured HCC in T1-T2 disease and tumors <= 10 cm only. A receiver operating characteristic analysis confirmed that STR had no additional adverse prognostic impact over other tumor features when size > 10 cm (area under curve 0.65, P <.001).
   Conclusion. STR affects the outcome of PH for T1-T2 disease or tumor <= 10 cm only. Assigning all resectable ruptured tumors to T4 may overestimate the severity of disease.
C1 [Chan, Albert C. Y.; Dai, Jeff W. C.; Chok, Kenneth S. H.; Cheung, Tan To; Lo, Chung Mau] Univ Hong Kong, Dept Surg, Div Hepatobiliary & Pancreat Surg & Liver Transpl, Hong Kong, Hong Kong, Peoples R China.
RP Chan, ACY (corresponding author), 102 Pokfulam Rd, Hong Kong, Hong Kong, Peoples R China.
EM acchan@hku.hk
RI Chok, Kenneth Siu Ho/C-9606-2012; Chan, Albert/AAC-1642-2022
OI Chok, Kenneth Siu Ho/0000-0001-7921-3807; Chan,
   Albert/0000-0002-1383-2952
CR ALPERT ME, 1969, AM J MED, V46, P794, DOI 10.1016/0002-9343(69)90030-8
   Aoki T, 2014, ANN SURG, V259, P532, DOI 10.1097/SLA.0b013e31828846de
   Battula N, 2009, AM J SURG, V197, P164, DOI 10.1016/j.amjsurg.2007.10.016
   Chan ACY, 2013, HPB, V15, P439, DOI 10.1111/j.1477-2574.2012.00617.x
   Chang IS, 2010, AM J ROENTGENOL, V195, P1131, DOI 10.2214/AJR.09.3946
   CHEARANAI O, 1983, CANCER, V51, P1532, DOI 10.1002/1097-0142(19830415)51:8<1532::AID-CNCR2820510829>3.0.CO;2-3
   CHEN CY, 1995, J CLIN GASTROENTEROL, V21, P238, DOI 10.1097/00004836-199510000-00015
   Cheung TT, 2014, PLOS ONE, V9, DOI 10.1371/journal.pone.0094453
   HERMANN RE, 1973, SURGERY, V74, P715
   Hsueh KC, 2012, WORLD J SURG, V36, P2670, DOI 10.1007/s00268-012-1734-6
   Ikai I, 2007, HEPATOL RES, V37, P676, DOI 10.1111/j.1872-034X.2007.00119.x
   KEW MC, 1971, BMJ-BRIT MED J, V4, P408, DOI 10.1136/bmj.4.5784.408
   Lee HS, 2014, WORLD J SURG, V38, P2070, DOI 10.1007/s00268-014-2502-6
   Liu CL, 2006, ANN SURG, V244, P194, DOI 10.1097/01.sla.0000225095.18754.45
   Liu CL, 2001, J CLIN ONCOL, V19, P3725, DOI 10.1200/JCO.2001.19.17.3725
   Liver ES, 2009, AJCC CANC STAGING MA
   MIYAMOTO M, 1991, AM J GASTROENTEROL, V86, P67
   Mizuno S, 2004, SCAND J GASTROENTERO, V39, P567, DOI 10.1080/00365520410005135
   ONG GB, 1972, BMJ-BRIT MED J, V4, P146, DOI 10.1136/bmj.4.5833.146
   SONODA T, 1989, J SURG ONCOL, V41, P183, DOI 10.1002/jso.2930410310
   Takao Yoshimune, 2008, Journal of Nippon Medical School, V75, P284, DOI 10.1272/jnms.75.284
   Verhoevena BH, 2002, EUR J GASTROEN HEPAT, V14, P1023, DOI 10.1097/00042737-200209000-00015
   Yang T, 2013, BRIT J SURG, V100, P1071, DOI 10.1002/bjs.9167
   Yau T, 2014, GASTROENTEROLOGY, V146, P1691, DOI 10.1053/j.gastro.2014.02.032
NR 24
TC 29
Z9 33
U1 0
U2 4
PU MOSBY-ELSEVIER
PI NEW YORK
PA 360 PARK AVENUE SOUTH, NEW YORK, NY 10010-1710 USA
SN 0039-6060
J9 SURGERY
JI Surgery
PD FEB
PY 2016
VL 159
IS 2
BP 409
EP 417
DI 10.1016/j.surg.2015.07.020
PG 9
WC Surgery
WE Science Citation Index Expanded (SCI-EXPANDED)
SC Surgery
GA DA5UZ
UT WOS:000367869400006
PM 26294087
DA 2022-05-02
ER

PT J
AU de'Angelis, N
   Landi, F
   Nencioni, M
   Palen, A
   Lahat, E
   Salloum, C
   Compagnon, P
   Lim, C
   Costentin, C
   Calderaro, J
   Luciani, A
   Feray, C
   Azoulay, D
AF de'Angelis, Nicola
   Landi, Filippo
   Nencioni, Marco
   Palen, Anais
   Lahat, Eylon
   Salloum, Chady
   Compagnon, Philippe
   Lim, Chetana
   Costentin, Charlotte
   Calderaro, Julien
   Luciani, Alain
   Feray, Cyrille
   Azoulay, Daniel
TI Role of Sorafenib in Patients With Recurrent Hepatocellular Carcinoma
   After Liver Transplantation
SO PROGRESS IN TRANSPLANTATION
LA English
DT Article
DE hepatocellular carcinoma; liver transplantation; tumor recurrence;
   sorafenib; best supportive care
ID SIROLIMUS-BASED IMMUNOSUPPRESSION; EFFICACY; SURVIVAL; MANAGEMENT;
   SAFETY
AB Context: The management of hepatocellular carcinoma (HCC) recurrence after liver transplantation (LT) is challenging, especially if it is not treatable by surgery or embolization. Objectives: The present study aims to compare the survival rates of liver transplanted patients receiving sorafenib or best supportive care (BSC) for HCC recurrence not amenable to curative intent treatments. Design: This is a retrospective comparative study on a prospectively maintained database. Participants: Liver transplanted patients with untreatable HCC recurrence receiving BSC (n = 18) until 2007 or sorafenib (n = 15) thereafter were compared. Results: No group difference was observed for demographic characteristics at the time of transplantation and at the time of HCC recurrence. On the explant pathology of the native liver, 81.2% patients were classified within the Milan criteria, and 53.1% presented with microvascular invasion. Hepatocellular carcinoma recurrence was diagnosed 17.8 months (standard deviation: 14.5) after LT, with 17 (53.1%) patients presenting with early recurrence (<= 12 months). The 1-year survival from untreatable progression of HCC recurrence was 23.9% for the BSC and 60% for the sorafenib group (P = .002). The type of treatment (sorafenib vs BSC) was the sole independent predictor of survival (hazard ratio: 2.98; 95% confidence interval: 1.09-8.1; P = .033). In the sorafenib group, 8 (53.3%) patients required dose reduction, and 2 (13.3%) patients discontinued the treatment due to intolerable side effects. Conclusion: Sorafenib improves survival and is superior to the BSC in cases of untreatable posttransplant hepatocellular carcinoma recurrence.
C1 [de'Angelis, Nicola; Landi, Filippo; Nencioni, Marco; Palen, Anais; Lahat, Eylon; Salloum, Chady; Compagnon, Philippe; Lim, Chetana; Azoulay, Daniel] Univ Paris Est UPEC, Dept HPB Surg & Liver Transplantat, Henri Mondor Hosp, Creteil, France.
   [Costentin, Charlotte; Feray, Cyrille] Univ Paris Est UPEC, Dept Hepatol, Henri Mondor Hosp, Creteil, France.
   [Calderaro, Julien] Univ Paris Est UPEC, Dept Pathol, Henri Mondor Hosp, Creteil, France.
   [Calderaro, Julien] INSERM Unit, UMR1162, Creteil, France.
   [Luciani, Alain] Univ Paris Est UPEC, Dept Radiol & Med Imaging, Henri Mondor Hosp, Creteil, France.
   [Luciani, Alain; Feray, Cyrille; Azoulay, Daniel] INSERM, Unit 955, Creteil, France.
RP Azoulay, D (corresponding author), Univ Paris Est, Digest & Liver Transplant Surg Unit, Henri Mondor Hosp, 51 Ave Marechal Lattre Tassigny, F-94010 Creteil, France.
EM daniel.azoulay@hmn.aphp.fr
RI Feray, Cyrille/S-2559-2018; FERAY, Cyrille/T-7370-2018; de'Angelis,
   Nicola/Q-7759-2016; Azoulay, Daniel/Q-7887-2018; Luciani,
   Alain/U-1429-2018
OI de'Angelis, Nicola/0000-0002-1211-4916; 
CR Alsina AE, 2014, AM SURGEON, V80, P680
   Altekruse SF, 2014, AM J GASTROENTEROL, V109, P542, DOI 10.1038/ajg.2014.11
   Bruix J, 2001, J HEPATOL, V35, P421, DOI 10.1016/S0168-8278(01)00130-1
   Bruix J, 2014, GUT, V63, P844, DOI 10.1136/gutjnl-2013-306627
   Bruix J, 2011, HEPATOLOGY, V53, P1020, DOI 10.1002/hep.24199
   Chok KSH, 2015, WORLD J HEPATOL, V7, P1142, DOI 10.4254/wjh.v7.i8.1142
   Clavien PA, 2012, LANCET ONCOL, V13, pE11, DOI 10.1016/S1470-2045(11)70175-9
   Davis E, 2011, LIVER TRANSPLANT, V17, pS162, DOI 10.1002/lt.22361
   De Simone P, 2014, TRANSPL P, V46, P241, DOI 10.1016/j.transproceed.2013.10.035
   de'Angelis N, 2015, WORLD J GASTROENTERO, V21, P11185, DOI 10.3748/wjg.v21.i39.11185
   Duvoux C, 2012, GASTROENTEROLOGY, V143, P986, DOI 10.1053/j.gastro.2012.05.052
   European Assoc Study Liver, 2012, EUR J CANCER, V48, P599, DOI 10.1016/j.ejca.2011.12.021
   Geissler EK, 2016, TRANSPLANTATION, V100, P116, DOI 10.1097/TP.0000000000000965
   Ioannou GN, 2008, GASTROENTEROLOGY, V134, P1342, DOI 10.1053/j.gastro.2008.02.013
   Kim Richard, 2011, J Gastrointest Cancer, V42, P50, DOI 10.1007/s12029-010-9196-2
   Kneuertz PJ, 2012, J GASTROINTEST SURG, V16, P874, DOI 10.1007/s11605-011-1710-8
   Lencioni R, 2010, SEMIN LIVER DIS, V30, P52, DOI 10.1055/s-0030-1247132
   Liang WH, 2012, LIVER TRANSPLANT, V18, P62, DOI 10.1002/lt.22441
   Mancuso A, 2015, DIGEST LIVER DIS, V47, P324, DOI 10.1016/j.dld.2015.01.001
   Mancuso A, 2014, J HEPATOL, V60, P681, DOI 10.1016/j.jhep.2013.10.030
   Matter MS, 2014, J HEPATOL, V60, P855, DOI 10.1016/j.jhep.2013.11.031
   Perricone G, 2014, EUR J GASTROEN HEPAT, V26, P577, DOI 10.1097/MEG.0000000000000073
   Roayaie S, 2004, LIVER TRANSPLANT, V10, P534, DOI 10.1002/lt.20128
   Rodriguez-Peralvarez M, 2013, J HEPATOL, V59, P1193, DOI 10.1016/j.jhep.2013.07.012
   Sapisochin G, 2015, ANN SURG ONCOL, V22, P2286, DOI 10.1245/s10434-014-4273-6
   Sotiropoulos GC, 2012, TRANSPL P, V44, P2754, DOI 10.1016/j.transproceed.2012.09.022
   Sposito C, 2013, J HEPATOL, V59, P59, DOI 10.1016/j.jhep.2013.02.026
   Takahara T, 2011, TRANSPL P, V43, P2800, DOI 10.1016/j.transproceed.2011.06.063
   Toso C, 2013, J HEPATO-BIL-PAN SCI, V20, P342, DOI 10.1007/s00534-012-0528-4
   Toso C, 2010, HEPATOLOGY, V51, P1237, DOI 10.1002/hep.23437
   Vitale A, 2012, TRANSPL P, V44, P1989, DOI 10.1016/j.transproceed.2012.06.046
   Waghray A, 2013, CLIN TRANSPLANT, V27, P555, DOI 10.1111/ctr.12150
   Weinmann A, 2012, DIGEST LIVER DIS, V44, P432, DOI 10.1016/j.dld.2011.12.009
   Welker MW, 2013, TRANSPL INT, V26, P109, DOI 10.1111/j.1432-2277.2012.01562.x
   Yoon DH, 2010, JPN J CLIN ONCOL, V40, P768, DOI 10.1093/jjco/hyq055
   Zavaglia C, 2013, EUR J GASTROEN HEPAT, V25, P180, DOI 10.1097/MEG.0b013e328359e550
NR 36
TC 19
Z9 19
U1 1
U2 6
PU SAGE PUBLICATIONS INC
PI THOUSAND OAKS
PA 2455 TELLER RD, THOUSAND OAKS, CA 91320 USA
SN 1526-9248
EI 2164-6708
J9 PROG TRANSPLANT
JI Prog. Transplant.
PD DEC
PY 2016
VL 26
IS 4
BP 348
EP 355
DI 10.1177/1526924816664083
PG 8
WC Surgery; Transplantation
WE Science Citation Index Expanded (SCI-EXPANDED)
SC Surgery; Transplantation
GA ED4XR
UT WOS:000388855800010
PM 27555074
DA 2022-05-02
ER

PT J
AU Palaniappan, K
   Borkar, VV
   Safwan, M
   Vij, M
   Govil, S
   Shanmugam, N
   Rela, M
AF Palaniappan, Kumar
   Borkar, Vibhor V.
   Safwan, Mohamed
   Vij, Mukul
   Govil, Sanjay
   Shanmugam, Naresh
   Rela, Mohamed
TI Pediatric hepatocellular carcinoma in a developing country: Is the
   etiology changing?
SO PEDIATRIC TRANSPLANTATION
LA English
DT Article
DE pediatric hepatocellular carcinoma; hepatitis B; metabolic liver
   disease; incidental hepatocellular carcinoma; liver transplantation
ID HEREDITARY TYROSINEMIA TYPE-1; MALIGNANT LIVER-TUMORS; EXPLANTED LIVERS;
   UNOS DATABASE; CHILDREN; TRANSPLANTATION; EXPERIENCE; DEFICIENCY;
   OUTCOMES
AB HCC is the second most common malignant liver tumor of childhood. It typically affects children with a median age of 10-14 yr on background hepatitis B-related liver disease and is often metastatic or locally advanced at diagnosis. Children below the age of five yr typically constitute <10% of all children with HCC. In these children, it occurs on a background of congenital or metabolic liver disease. The records of all children with HCC who presented to our department over a six-yr study period were reviewed. Twelve patients with a median age of 5.9 yr (range 1.6-15.4) were diagnosed to have HCC. All patients underwent liver transplantation, and none were resected. Eleven patients had background congenital or metabolic liver disease. All five of those with hereditary tyrosinemia type 1 who presented to us were found to have HCC. No patient had hepatitis B-related liver (HBV) disease. Eight (66.7%) patients had incidentally discovered HCC on examination of the explant. Incidentally discovered HCC were smaller, well differentiated, and did not show microvascular invasion compared to those diagnosed preoperatively. There was no recurrence with a median follow-up of five months. The patient demographic for pediatric HCC is changing probably as a consequence of successful immunization against HBV. Younger patients with congenital and metabolic liver disease in whom liver transplantation is the ideal treatment are likely to constitute an ever-increasing proportion of patients with pediatric HCC as HBV disease is controlled or eradicated.
C1 [Palaniappan, Kumar; Borkar, Vibhor V.; Safwan, Mohamed; Vij, Mukul; Govil, Sanjay; Shanmugam, Naresh; Rela, Mohamed] Inst Liver Dis & Transplantat, Global Hlth City, 439 Cheran Nagar, Madras 600100, Tamil Nadu, India.
   [Shanmugam, Naresh; Rela, Mohamed] Natl Fdn Liver Res, Madras, Tamil Nadu, India.
RP Rela, M (corresponding author), Inst Liver Dis & Transplantat, Global Hlth City, 439 Cheran Nagar, Madras 600100, Tamil Nadu, India.
EM mohamedrela@gmail.com
RI Shanmugam, Naresh/AAF-1037-2020; vij, mukul/Y-9635-2019
OI vij, mukul/0000-0003-0149-0294; shanmugam, naresh/0000-0001-9644-9838;
   Safwan, Mohamed/0000-0002-3299-9045
CR Abdelfattah MR, 2015, ANN TRANSPL, V20, P366, DOI 10.12659/AOT.893782
   Allan BJ, 2014, J PEDIATR SURG, V49, P166, DOI 10.1016/j.jpedsurg.2013.09.050
   Arnon R, 2011, PEDIATR TRANSPLANT, V15, P400, DOI 10.1111/j.1399-3046.2011.01497.x
   Austin MT, 2006, J PEDIATR SURG, V41, P182, DOI 10.1016/j.jpedsurg.2005.10.091
   Bhatia V, 2014, INDIAN J PEDIATR, V81, P826, DOI 10.1007/s12098-013-1188-3
   Bodzin AS, 2015, WORLD J HEPATOL, V7, P1157, DOI 10.4254/wjh.v7.i9.1157
   Buyukpamukcu M, 2006, PEDIATR TRANSPLANT, V10, P517, DOI 10.1111/j.1399-3046.2006.00511.x
   Caroli-Bottino A, 2005, TRANSPLANT P, V37, P2791, DOI 10.1016/j.transproceed.2005.07.014
   Choi SH, 2004, TRANSPL P, V36, P2293, DOI 10.1016/j.transproceed.2004.08.076
   Czauderna P, 2002, MED PEDIATR ONCOL, V39, P519, DOI 10.1002/mpo.10178
   Czauderna P, 2002, J CLIN ONCOL, V20, P2798, DOI 10.1200/JCO.2002.06.102
   Emre S, 2012, PEDIATR TRANSPLANT, V16, P549, DOI 10.1111/j.1399-3046.2012.01704.x
   Ghadir Mohammad Reza, 2011, J Med Case Rep, V5, P160, DOI 10.1186/1752-1947-5-160
   Gupta AA, 2011, PEDIATR BLOOD CANCER, V56, P1013, DOI 10.1002/pbc.22893
   Hadzic N, 2011, J PEDIATR-US, V159, P617, DOI 10.1016/j.jpeds.2011.03.004
   Hadzic N, 2011, CLIN LIVER DIS, V15, P443, DOI 10.1016/j.cld.2011.03.011
   Knisely AS, 2006, HEPATOLOGY, V44, P478, DOI 10.1002/hep.21287
   Litten JB, 2008, ONCOLOGIST, V13, P812, DOI 10.1634/theoncologist.2008-0011
   Couce ML, 2011, PEDIATR INT, V53, P985, DOI 10.1111/j.1442-200X.2011.03427.x
   Malek MM, 2010, SURGERY, V148, P778, DOI 10.1016/j.surg.2010.07.021
   McAteer JP, 2013, PEDIATR TRANSPLANT, V17, P744, DOI 10.1111/petr.12144
   Meyers RL, 2007, SURG ONCOL, V16, P195, DOI 10.1016/j.suronc.2007.07.002
   Moore SW, 2008, WORLD J SURG, V32, P1389, DOI 10.1007/s00268-008-9526-8
   Neto JS, 2014, PEDIATR BLOOD CANCER, V61, P1584, DOI 10.1002/pbc.25094
   Otte JB, 2010, CANCER TREAT REV, V36, P360, DOI 10.1016/j.ctrv.2010.02.013
   Pham TA, 2015, JAMA SURG, V150, P1150, DOI 10.1001/jamasurg.2015.1847
   Pham TH, 2007, J PEDIATR SURG, V42, P834, DOI 10.1016/j.jpedsurg.2006.12.065
   Raphe R, 2010, TRANSPL P, V42, P505, DOI 10.1016/j.transproceed.2010.01.034
   Romano F, 2011, PEDIATR TRANSPLANT, V15, P573, DOI 10.1111/j.1399-3046.2011.01528.x
   Safwan M, 2016, INDIAN J PEDIATR, V83, P85, DOI 10.1007/s12098-015-1772-9
   UNICEF Coverage Evaluation survey, 2016, NAT FACT SHEET
   Vij M, 2015, ANN DIAGN PATHOL, V19, P277, DOI 10.1016/j.anndiagpath.2015.06.002
   Zeybek ACA, 2015, PEDIATR INT, V57, P281, DOI 10.1111/ped.12503
NR 33
TC 14
Z9 14
U1 0
U2 2
PU WILEY-BLACKWELL
PI HOBOKEN
PA 111 RIVER ST, HOBOKEN 07030-5774, NJ USA
SN 1397-3142
EI 1399-3046
J9 PEDIATR TRANSPLANT
JI Pediatr. Transplant.
PD NOV
PY 2016
VL 20
IS 7
BP 898
EP 903
DI 10.1111/petr.12754
PG 6
WC Pediatrics; Transplantation
WE Science Citation Index Expanded (SCI-EXPANDED)
SC Pediatrics; Transplantation
GA ED9GE
UT WOS:000389177400008
PM 27392999
DA 2022-05-02
ER

PT J
AU Kim, SH
   Moon, DB
   Kim, WJ
   Kang, WH
   Kwon, JH
   Jwa, EK
   Cho, HD
   Ha, SM
   Chung, YK
   Lee, SG
AF Kim, Seok-Hwan
   Moon, Deok-Bog
   Kim, Wan-Joon
   Kang, Woo-Hyoung
   Kwon, Jae Hyun
   Jwa, Eun Kyung
   Cho, Hwui-Dong
   Ha, Su-Min
   Chung, Yong-Kyu
   Lee, Sung-Gyu
TI Preoperative prognostic values of alpha-fetoprotein (AFP) and protein
   induced by vitamin K absence or antagonist-II (PIVKA-II) in patients
   with hepatocellular carcinoma for living donor liver transplantation
SO HEPATOBILIARY SURGERY AND NUTRITION
LA English
DT Article
DE alpha-fetoprotein (AFP); protein induced by vitamin K absence or
   antagonist-II (PIVKA-II); living donor liver transplantation (LDLT);
   prognostic factor; recurrence
ID GAMMA-CARBOXY PROTHROMBIN; MICROVASCULAR INVASION; SELECTION CRITERIA;
   RISK-FACTORS; PREDICTORS; RECURRENCE; HEPATECTOMY; RESECTION; MARKER
AB Background: Adult living donor liver transplantation (LDLT) is one of the best treatments for hepatocellular carcinoma (HCC). However, when recurrence of HCC after LDLT occurs, the prognosis is poor because of rapid progression. Preoperative level of alpha-fetoprotein (AFP) and protein induced by vitamin K antagonist-II (PIVKA-II) reportedly correlate with recurrence of HCC after LDLT.
   Methods: We examined AFP and PIVKA-II preoperatively as predictors of HCC recurrence in 461 patients who underwent LDLT using right liver graft for HCC from May 2007 to December 2013.
   Results: Among these, 77 patients (16.7%) who experienced recurrence were retrospectively reviewed. Multivariate analysis revealed tumor size >5 cm, AFP >150 nag/mol and PIVKA-II >100 maul/mol as significant independent risk factors for recurrence. The median time to recurrence was 10 months. The median survival time after recurrence was 26 months, and the 1-, 3- and 5-year survival rates after recurrence were 80.5%, 58%, and 28.3% respectively.
   Conclusions: Preoperatively, not only morphology of the tumor but also AFP and PIVKA-II levels can offers important information for the recurrence after LDLT for HCC. Thus, combination of tumor markers might be used for expansion of pre-existing strict selection criteria of liver transplantation for HCC.
C1 [Kim, Seok-Hwan; Moon, Deok-Bog; Kim, Wan-Joon; Kang, Woo-Hyoung; Kwon, Jae Hyun; Jwa, Eun Kyung; Cho, Hwui-Dong; Ha, Su-Min; Chung, Yong-Kyu; Lee, Sung-Gyu] Univ Ulsan, Coll Med, Dept Surg, Div Hepatobiliary Surg & Liver Transplantat,Asan, Seoul, South Korea.
RP Moon, DB (corresponding author), 88 Asanbyunwongil, Seoul, South Korea.
EM mdb1@amc.seoul.kr
RI Kim, Seok-Hwan/AAV-3518-2021; Kim, Seok-Hwan/G-9981-2015
OI Kim, Seok-Hwan/0000-0003-0209-0444; Kim, Seok-Hwan/0000-0003-0209-0444
CR De Villa V, 2007, ONCOLOGIST, V12, P1321, DOI 10.1634/theoncologist.12-11-1321
   Fujiki M, 2009, AM J TRANSPLANT, V9, P2362, DOI 10.1111/j.1600-6143.2009.02783.x
   Hakamada K, 2008, WORLD J GASTROENTERO, V14, P1370, DOI 10.3748/wjg.14.1370
   Hamamura K, 2000, CANCER-AM CANCER SOC, V88, P1557, DOI 10.1002/(SICI)1097-0142(20000401)88:7<1557::AID-CNCR9>3.0.CO;2-G
   Hwang S, 2005, LIVER TRANSPLANT, V11, P1265, DOI 10.1002/lt.20549
   Kaibori M, 2010, J SURG ONCOL, V102, P462, DOI 10.1002/jso.21631
   Khan KN, 2000, J HEPATOL, V32, P269, DOI 10.1016/S0168-8278(00)80072-0
   Kim DY, 2007, ONCOLOGY-BASEL, V72, P52, DOI 10.1159/000111707
   Kim HS, 2009, J CLIN GASTROENTEROL, V43, P482, DOI 10.1097/MCG.0b013e318182015a
   Koike Y, 2001, CANCER, V91, P561, DOI 10.1002/1097-0142(20010201)91:3<561::AID-CNCR1035>3.0.CO;2-N
   Lee SG, 2008, LIVER TRANSPLANT, V14, P935, DOI 10.1002/lt.21445
   Marrero JA, 2003, HEPATOLOGY, V37, P1114, DOI 10.1053/jhep.2003.50195
   Marsh JW, 2000, CANCER, V88, P538, DOI 10.1002/(SICI)1097-0142(20000201)88:3<538::AID-CNCR7>3.0.CO;2-H
   Mazzaferro V, 2008, ANN SURG ONCOL, V15, P1001, DOI 10.1245/s10434-007-9559-5
   Mazzaferro V, 2009, LANCET ONCOL, V10, P35, DOI 10.1016/S1470-2045(08)70284-5
   Nanashima A, 2003, EUR J SURG ONCOL, V29, P735, DOI 10.1016/j.ejso.2003.08.007
   Park H, 2013, BIOMED RES INT, V2013, DOI 10.1155/2013/310427
   Partitt JR, 2007, LIVER TRANSPLANT, V13, P543, DOI 10.1002/lt.21078
   Peng SY, 2004, INT J CANCER, V112, P44, DOI 10.1002/ijc.20279
   Shah SA, 2007, SURGERY, V141, P330, DOI 10.1016/j.surg.2006.06.028
   Shirabe K, 2007, J SURG ONCOL, V95, P235, DOI 10.1002/jso.20655
   SUEHIRO T, 1994, CANCER-AM CANCER SOC, V73, P2464, DOI 10.1002/1097-0142(19940515)73:10<2464::AID-CNCR2820731004>3.0.CO;2-9
   Takamori R, 2000, LIVER TRANSPLANT, V6, P67, DOI 10.1016/S1527-6465(00)80035-0
   Toso C, 2009, HEPATOLOGY, V49, P832, DOI 10.1002/hep.22693
   Yao FY, 2002, LIVER TRANSPLANT, V8, P765, DOI 10.1053/jlts.2002.34892
   Zavaglia C, 2005, AM J GASTROENTEROL, V100, P2708, DOI 10.1111/j.1572-0241.2005.00289.x
NR 26
TC 21
Z9 21
U1 0
U2 4
PU AME PUBL CO
PI SHATIN
PA FLAT-RM C 16F, KINGS WING PLAZA 1, NO 3 KWAN ST, SHATIN, HONG KONG
   00000, PEOPLES R CHINA
SN 2304-3881
EI 2304-389X
J9 HEPATOL SURG NUTR
JI Hepatol. Surg. Nutr.
PD DEC
PY 2016
VL 5
IS 6
BP 461
EP 469
DI 10.21037/hbsn.2016.11.05
PN 2
PG 9
WC Gastroenterology & Hepatology; Nutrition & Dietetics; Surgery
WE Science Citation Index Expanded (SCI-EXPANDED)
SC Gastroenterology & Hepatology; Nutrition & Dietetics; Surgery
GA EG1KC
UT WOS:000390790100002
PM 28124000
OA Green Published
DA 2022-05-02
ER

PT J
AU Ha, SY
   Choi, M
   Lee, T
   Park, CK
AF Ha, Sang Yun
   Choi, Misun
   Lee, Taebum
   Park, Cheol-Keun
TI The Prognostic Role of Mitotic Index in Hepatocellular Carcinoma
   Patients after Curative Hepatectomy
SO CANCER RESEARCH AND TREATMENT
LA English
DT Article
DE Mitotic index; Prognostic factor; Survival; Hepatocellular carcinoma
ID RESECTION; CANCER; RECURRENCE; EXPRESSION
AB Purpose
   High proliferation rate is a hallmark of cancer. The mitotic index is a useful and simple method for analysis of cell proliferation. However, the practical utility of mitotic index as a predictor of prognosis in patients with hepatocellular carcinoma (HCC) has not been determined. Therefore, we examined mitotic index as a prognostic marker in HCC patients.
   Materials and Methods
   We counted the number of mitotic cells in 10 high-power fields of the tumor area on hematoxylin and eosin-stained slides representing 282 surgically resected HCCs. The highest number of mitotic cells was defined as the mitotic index.
   Results
   High mitotic index was observed in 127 of 282 HCCs. High mitotic index showed significant association with younger age, larger tumor size, higher Edmondson grade, microvascular invasion, major portal vein invasion, intrahepatic metastasis, higher American Joint Committee on Cancer (AJCC) T-stage, higher Barcelona Clinic Liver Cancer (BCLC) stage, higher alpha-fetoprotein level, hepatitis B virus etiology, and liver cirrhosis. Patients with high mitotic index had shorter disease-specific survival (DSS) (p < 0.001) and tended to have shorter recurrence-free survival (p=0.112). In subgroup analysis among patients with a larger tumor size, microvascular invasion, intrahepatic metastasis, higher AJCC T-stage, and higher BLCL stage, high mitotic index showed unfavorable influences on DSS (p=0.001, p=0.008, p=0.003, p=0.012, and p < 0.001, respectively). In addition, high mitotic index was an independent predictor of shorter DSS (p=0.004).
   Conclusion
   High mitotic index may be a novel predictor of DSS in patients with HCC and may have utility as an auxiliary prognostic factor in HCC.
C1 [Ha, Sang Yun; Choi, Misun; Lee, Taebum; Park, Cheol-Keun] Sungkyunkwan Univ, Samsung Med Ctr, Dept Pathol & Translat Gen, Sch Med, Seoul 06351, South Korea.
RP Park, CK (corresponding author), Sungkyunkwan Univ, Samsung Med Ctr, Dept Pathol & Translat Gen, Sch Med, 81 Irwon Ro, Seoul 06351, South Korea.
EM ckpark@skku.edu
FU Samsung Biomedical Research Institute GrantSamsung [SMX 1131851]
FX This study was supported by Samsung Biomedical Research Institute Grant
   (#SMX 1131851).
CR BAAK JPA, 1990, HUM PATHOL, V21, P683, DOI 10.1016/0046-8177(90)90026-2
   BLOOM HJG, 1957, BRIT J CANCER, V11, P359, DOI 10.1038/bjc.1957.43
   Camp RL, 2004, CLIN CANCER RES, V10, P7252, DOI 10.1158/1078-0432.CCR-04-0713
   EDMONDSON HA, 1954, CANCER-AM CANCER SOC, V7, P462, DOI 10.1002/1097-0142(195405)7:3<462::AID-CNCR2820070308>3.0.CO;2-E
   Hanahan D, 2000, CELL, V100, P57, DOI 10.1016/S0092-8674(00)81683-9
   HARATAKE J, 1993, CANCER, V72, P1178, DOI 10.1002/1097-0142(19930815)72:4<1178::AID-CNCR2820720408>3.0.CO;2-Q
   Hoshida Y, 2008, NEW ENGL J MED, V359, P1995, DOI 10.1056/NEJMoa0804525
   Imamura H, 2003, J HEPATOL, V38, P200, DOI 10.1016/S0168-8278(02)00360-4
   Liver Cancer Study Group of Japan, 2003, GEN RUL CLIN PATH ST
   Llovet JM, 2005, SEMIN LIVER DIS, V25, P181, DOI 10.1055/s-2005-871198
   Llovet JM, 1999, SEMIN LIVER DIS, V19, P329, DOI 10.1055/s-2007-1007122
   Nanashima A, 2003, DIGEST DIS SCI, V48, P1517, DOI 10.1023/A:1024759606402
   OKUDA K, 1985, CANCER, V56, P918, DOI 10.1002/1097-0142(19850815)56:4<918::AID-CNCR2820560437>3.0.CO;2-E
   Ouchi K, 2000, DIGEST SURG, V17, P42, DOI 10.1159/000018799
   Poon RTP, 2011, HEPATOLOGY, V54, P757, DOI 10.1002/hep.24569
   Romani AA, 2007, BMC CANCER, V7, DOI 10.1186/1471-2407-7-232
   Shimada M, 2001, WORLD J SURG, V25, P991, DOI 10.1007/s00268-001-0068-6
   Tannapfel A, 1999, J PATHOL, V187, P439, DOI 10.1002/(SICI)1096-9896(199903)187:4<439::AID-PATH272>3.0.CO;2-B
   Trotti, 2010, AJCC CANC STAGING MA, P191
   Vang R, 2009, ADV ANAT PATHOL, V16, P267, DOI 10.1097/PAP.0b013e3181b4fffa
NR 20
TC 7
Z9 10
U1 0
U2 0
PU KOREAN CANCER ASSOCIATION
PI SEOUL
PA RM 1824, GWANGHWAMUN OFFICIA, 92 SAEMUNAN-RO, JONGNO-GU, SEOUL, 110-999,
   SOUTH KOREA
SN 1598-2998
EI 2005-9256
J9 CANCER RES TREAT
JI Cancer Res. Treat.
PD JAN
PY 2016
VL 48
IS 1
BP 180
EP 189
DI 10.4143/crt.2014.321
PG 10
WC Oncology
WE Science Citation Index Expanded (SCI-EXPANDED)
SC Oncology
GA DB0RM
UT WOS:000368215200021
PM 25797572
OA Green Submitted, gold, Green Published
DA 2022-05-02
ER

PT J
AU Goh, BKP
   Kam, JH
   Lee, SY
   Chan, CY
   Allen, JC
   Jeyaraj, P
   Cheow, PC
   Chow, PKH
   Ooi, LLPJ
   Chung, AYF
AF Goh, Brian K. P.
   Kam, Juinn Huar
   Lee, Ser-Yee
   Chan, Chung-Yip
   Allen, John C.
   Jeyaraj, Premaraj
   Cheow, Peng-Chung
   Chow, Pierce K. H.
   Ooi, London L. P. J.
   Chung, Alexander Y. F.
TI Significance of Neutrophil-to-Lymphocyte Ratio, Platelet-to-Lymphocyte
   Ratio, and Prognostic Nutrition Index as Preoperative Predictors of
   Early Mortality After Liver Resection for Huge (>= 10 cm) Hepatocellular
   Carcinoma
SO JOURNAL OF SURGICAL ONCOLOGY
LA English
DT Article
DE hepatocellular carcinoma; huge; prognostic nutrition index;
   platelet-to-lymphocyte ratio; neutrophil-to-lymphocyte ratio
ID MICROVASCULAR INVASION; TUMOR RECURRENCE; SURVIVAL; HEPATECTOMY;
   EXPERIENCE; SCORE; SIZE
AB Background: This study aimed to determine preoperative predictors of early (<1 year) mortality from disease recurrence after liver resection (LR) for huge (>= 10 cm) HCC, with special emphasis on the importance of neutrophil-to-lymphocyte ratio (NLR), platelet-to-lymphocyte ratio (PLR), and prognostic nutrition index (PNI).
   Methods: Between 2000 to 2013, 166 patients underwent LR for huge HCC. Optimal cut-offs for alpha fetoprotein (AFP), NLR, PLR, and PNI were determined by plotting the receiver operator curves (ROC) in predicting early mortality and utilizing the Youden index.
   Results: The 30-day/in-hospital postoperative mortality rate was 4.2%. The 5-year overall survival (OS) and the 5-year recurrence-free survival (RFS) was 43% and 24%, respectively. Early mortality from disease recurrence occurred in 35 of 159 (22%) patients. Multivariate analyses demonstrated that tumor rupture and high AFP (>1,085 ng/ml) were independent preoperative predictors of early mortality after LR for HCC, and both a low PNI (<41) and high AFP were independent predictors of early mortality for non-ruptured HCC. In 51 patients who had none of these three factors, only four (7.8%) patients experienced early mortality from disease recurrence.
   Conclusions: Spontaneous rupture, high AFP, and low PNI were predictors of early mortality from disease recurrence after LR for huge HCC. (C) 2016 Wiley Periodicals, Inc.
C1 [Goh, Brian K. P.; Kam, Juinn Huar; Lee, Ser-Yee; Chan, Chung-Yip; Jeyaraj, Premaraj; Cheow, Peng-Chung; Chow, Pierce K. H.; Ooi, London L. P. J.; Chung, Alexander Y. F.] Singapore Gen Hosp, Dept Hepatopancreatobiliary & Transplantat Surg, Singapore 169856, Singapore.
   [Goh, Brian K. P.; Allen, John C.; Chow, Pierce K. H.; Ooi, London L. P. J.] Duke NUS Grad Med Sch, Singapore, Singapore.
RP Goh, BKP (corresponding author), Singapore Gen Hosp, Dept Hepatopancreatobiliary & Transplantat Surg, Acad, 20 Coll Rd, Singapore 169856, Singapore.
EM bsgkp@hotmail.com
RI Lee, Ser Yee/H-3116-2013; Ooi, London Lucien/AGK-1395-2022
OI Lee, Ser Yee/0000-0001-9119-7408; Chow, Pierce/0000-0003-0584-2584
CR Ariizumi S, 2013, J SURG ONCOL, V107, P408, DOI 10.1002/jso.23226
   Bruix J, 2011, HEPATOLOGY, V53, P1020, DOI 10.1002/hep.24199
   Chan AWH, 2015, ANN SURG ONCOL, V22, P4138, DOI 10.1245/s10434-015-4516-1
   Chan YC, 2015, WORLD J SURG, V39, P1510, DOI 10.1007/s00268-015-2975-y
   Chen XP, 2004, BRIT J SURG, V91, P322, DOI 10.1002/bjs.4413
   Edge SB, 2010, AM JOINT COMMITTEE C, P175
   Forner A, 2012, LANCET, V379, P1245, DOI 10.1016/S0140-6736(11)61347-0
   Goh BK, 2015, SURGERY IN PRESS
   Goh BKP, 2016, J SURG ONCOL, V113, P89, DOI 10.1002/jso.24099
   Goh BKP, 2015, J SURG ONCOL, V112, P366, DOI 10.1002/jso.23997
   Goh BKP, 2014, J GASTROINTEST SURG, V18, P1477, DOI 10.1007/s11605-014-2542-0
   Gomez D, 2008, WORLD J SURG, V32, P1757, DOI 10.1007/s00268-008-9552-6
   Hwang S, 2015, WORLD J SURG, V39, P2519, DOI 10.1007/s00268-015-3129-y
   Khor AYK, 2014, HEPATOL INT, V8, P395, DOI 10.1007/s12072-014-9533-9
   Lim C, 2015, HPB, V17, P611, DOI 10.1111/hpb.12416
   Lim KC, 2011, ANN SURG, V254, P108, DOI 10.1097/SLA.0b013e31821ad884
   Maithel SK, 2011, J AM COLL SURGEONS, V212, P638, DOI 10.1016/j.jamcollsurg.2011.01.004
   Mano Y, 2013, ANN SURG, V258, P301, DOI 10.1097/SLA.0b013e318297ad6b
   Minagawa M, 2007, ANN SURG, V245, P909, DOI 10.1097/01.sla.0000254368.65878.da
   Ni XC, 2015, MEDICINE, V94, DOI 10.1097/MD.0000000000001486
   Okamura Y, 2015, WORLD J SURG, V39, P1501, DOI 10.1007/s00268-015-2982-z
   Onodera T, 1984, Nihon Geka Gakkai Zasshi, V85, P1001
   Pawlik TM, 2005, ARCH SURG-CHICAGO, V140, P450, DOI 10.1001/archsurg.140.5.450
   Pepe MS., 2003, STAT EVALUATION MED
   Pinato DJ, 2012, BRIT J CANCER, V106, P1439, DOI 10.1038/bjc.2012.92
   Quirk M, 2015, WORLD J GASTROENTERO, V21, P3462, DOI 10.3748/wjg.v21.i12.3462
   Shim JH, 2015, ANN SURG, V261, P939, DOI 10.1097/SLA.0000000000000747
   Shrager B, 2013, J SURG ONCOL, V107, P111, DOI 10.1002/jso.23246
   Teo JY, 2016, HPB, V18, P7, DOI 10.1016/j.hpb.2015.07.002
   Vauthey JN, 2002, J CLIN ONCOL, V20, P1527, DOI 10.1200/JCO.20.6.1527
   Wang CC, 2010, WORLD J SURG, V34, P1874, DOI 10.1007/s00268-010-0546-9
   Yang LY, 2009, ANN SURG, V249, P118, DOI 10.1097/SLA.0b013e3181904988
NR 32
TC 64
Z9 67
U1 0
U2 14
PU WILEY
PI HOBOKEN
PA 111 RIVER ST, HOBOKEN 07030-5774, NJ USA
SN 0022-4790
EI 1096-9098
J9 J SURG ONCOL
JI J. Surg. Oncol.
PD MAY 1
PY 2016
VL 113
IS 6
BP 621
EP 627
DI 10.1002/jso.24197
PG 7
WC Oncology; Surgery
WE Science Citation Index Expanded (SCI-EXPANDED)
SC Oncology; Surgery
GA DN9ID
UT WOS:000377391900005
PM 26861568
DA 2022-05-02
ER

PT J
AU Rizzo, F
   Rinaldi, A
   Marchese, G
   Coviello, E
   Sellitto, A
   Cordella, A
   Giurato, G
   Nassa, G
   Ravo, M
   Tarallo, R
   Milanesi, L
   Destro, A
   Torzilli, G
   Roncalli, M
   Di Tommaso, L
   Weisz, A
AF Rizzo, Francesca
   Rinaldi, Antonio
   Marchese, Giovanna
   Coviello, Elena
   Sellitto, Assunta
   Cordella, Angela
   Giurato, Giorgio
   Nassa, Giovanni
   Ravo, Maria
   Tarallo, Roberta
   Milanesi, Luciano
   Destro, Anna
   Torzilli, Guido
   Roncalli, Massimo
   Di Tommaso, Luca
   Weisz, Alessandro
TI Specific patterns of PIWI-interacting small noncoding RNA expression in
   dysplastic liver nodules and hepatocellular carcinoma
SO ONCOTARGET
LA English
DT Article
DE hepatocarcinogenesis; hepatocellular carcinoma; piRNAs; small non-coding
   RNA; smallRNA-seq
ID SIGNALING PATHWAYS; MESSENGER-RNAS; BREAST-CANCER; PIRNAS; CELLS;
   IDENTIFICATION; REGENERATION; BIOGENESIS; CARCINOGENESIS; METASTASIS
AB Hepatocellular carcinoma ( HCC) is the result of a stepwise process, often beginning with development within a cirrhotic liver of premalignant lesions, morphologically characterized by low-( LGDN) and high-grade ( HGDN) dysplastic nodules. PIWI-interacting RNAs ( piRNAs) are small noncoding RNAs ( sncRNAs), 23-35 nucleotide-long, exerting epigenetic and post-transcriptional regulation of gene expression. Recently the PIWI-piRNA pathway, best characterized in germline cells, has been identified also in somatic tissues, including stem and cancer cells, where it influences key cellular processes.
   Small RNA sequencing was applied to search for liver piRNAs and to profile their expression patterns in cirrhotic nodules ( CNs), LGDN, HGDN, early HCC and progressed HCC ( pHCC), analyzing 55 samples ( 14 CN, 9 LGDN, 6 HGDN, 6 eHCC and 20 pHCC) from 17 patients, aiming at identifying possible relationships between these sncRNAs and liver carcinogenesis. We identified a 125 piRNA expression signature that characterize HCC from matched CNs, correlating also to microvascular invasion in HCC. Functional analysis of the predicted RNA targets of deregulated piRNAs indicates that these can target key signaling pathways involved in hepatocarcinogenesis and HCC progression, thereby affecting their activity. Interestingly, 24 piRNAs showed specific expression patterns in dysplastic nodules, respect to cirrhotic liver and/ or pHCC.
   The results demonstrate that the PIWI-piRNA pathway is active in human liver, where it represents a new player in the molecular events that characterize hepatocarcinogenesis, from early stages to pHCC. Furthermore, they suggest that piRNAs might be new disease biomarkers, useful for differential diagnosis of dysplastic and neoplastic liver lesions.
C1 [Rizzo, Francesca; Rinaldi, Antonio; Coviello, Elena; Sellitto, Assunta; Giurato, Giorgio; Nassa, Giovanni; Ravo, Maria; Tarallo, Roberta; Weisz, Alessandro] Univ Salerno, Lab Mol Med & Genom, Dept Med Surg & Dent Schola Med Salernitana, Baronissi, SA, Italy.
   [Marchese, Giovanna; Giurato, Giorgio; Nassa, Giovanni] Univ Salerno, Genomix4life, Baronissi, SA, Italy.
   [Cordella, Angela] Fdn IRCCS SDN, Naples, Italy.
   [Milanesi, Luciano] CNR, Inst Biomed Technol, Milan, Italy.
   [Destro, Anna; Roncalli, Massimo; Di Tommaso, Luca] Humanitas Clin & Res Ctr, Pathol Unit, Rozzano Milan, Italy.
   [Torzilli, Guido; Roncalli, Massimo; Di Tommaso, Luca] Humanitas Univ, Dept Biomed Sci, Rozzano Milan, Italy.
   [Torzilli, Guido] Humanitas Clin & Res Ctr, Hepatobiliary & Gen Surg, Rozzano Milan, Italy.
RP Weisz, A (corresponding author), Univ Salerno, Lab Mol Med & Genom, Dept Med Surg & Dent Schola Med Salernitana, Baronissi, SA, Italy.
EM aweisz@unisa.it
RI TORZILLI, GUIDO/AAC-8149-2019; Rizzo, Francesca/AAE-7664-2020; Milanesi,
   Luciano/AAE-7230-2019; Weisz, Alessandro/A-1317-2014; Rizzo,
   Francesca/K-3057-2016; Nassa, Giovanni/AAB-2059-2022; Giurato,
   Giorgio/K-3859-2018; Tarallo, Roberta/C-2600-2014
OI TORZILLI, GUIDO/0000-0001-5798-5021; Rizzo,
   Francesca/0000-0003-1783-5015; Milanesi, Luciano/0000-0002-1201-3939;
   Weisz, Alessandro/0000-0003-0455-2083; Rizzo,
   Francesca/0000-0003-1783-5015; Giurato, Giorgio/0000-0002-0538-8978;
   Cordella, Angela/0000-0001-9784-7010; SELLITTO,
   Assunta/0000-0002-6555-2362; Rinaldi, Antonio/0000-0001-8854-6048; di
   tommaso, luca/0000-0002-9013-4728; Tarallo, Roberta/0000-0001-9668-3632;
   Roncalli, Massimo/0000-0002-7901-8910; Marchese,
   Giovanna/0000-0002-9594-0729; Ravo, Maria/0000-0003-1003-2922
FU MIUR [PRIN 2010LC747T, FIRB RBFR12W5V5_003]; AIRC [IG-17426, IG-15437];
   CNR; University of Salerno [FARB 2014, 2015]; University of Milano
   [Unimi-FD-BIOMETRA-2014]; Genomix4Life Srl
FX Work supported by: MIUR (Grants: PRIN 2010LC747T and FIRB
   RBFR12W5V5_003), AIRC (Grants: IG-17426 and IG-15437), CNR (Flagship
   Projects Epigen and InterOmics), University of Salerno (Grants: FARB
   2014 and 2015), University of Milano (Grant: Unimi-FD-BIOMETRA-2014) and
   Genomix4Life Srl.
CR Cheng J, 2012, CANCER LETT, V315, P12, DOI 10.1016/j.canlet.2011.10.004
   Cheng J, 2011, CLIN CHIM ACTA, V412, P1621, DOI 10.1016/j.cca.2011.05.015
   Chu HY, 2015, CANCER LETT, V356, P561, DOI 10.1016/j.canlet.2014.10.004
   Coban Z, 2012, J CELL BIOCHEM, V113, P2179, DOI 10.1002/jcb.24104
   Di Tommaso L, 2013, BEST PRACT RES CL GA, V27, P269, DOI 10.1016/j.bpg.2013.03.015
   El-Serag HB, 2007, GASTROENTEROLOGY, V132, P2557, DOI 10.1053/j.gastro.2007.04.061
   Ferlay J, 2010, INT J CANCER, V127, P2893, DOI 10.1002/ijc.25516
   Forner A, 2012, LANCET, V379, P1245, DOI 10.1016/S0140-6736(11)61347-0
   Ghidini M, 2015, FRONT MED, V2, DOI 10.3389/fmed.2015.00036
   Giurato G, 2013, BMC BIOINFORMATICS, V14, DOI 10.1186/1471-2105-14-362
   Gou LT, 2014, CELL RES, V24, P680, DOI 10.1038/cr.2014.41
   Han BW, 2014, CURR BIOL, V24, pR730, DOI 10.1016/j.cub.2014.07.037
   Hashim A, 2014, ONCOTARGET, V5, P9901, DOI 10.18632/oncotarget.2476
   Hoshida Y, 2010, SEMIN LIVER DIS, V30, P35, DOI 10.1055/s-0030-1247131
   Houwing S, 2007, CELL, V129, P69, DOI 10.1016/j.cell.2007.03.026
   Huang G, 2013, CLIN TRANSL ONCOL, V15, P563, DOI 10.1007/s12094-012-0966-0
   Ishizu H, 2015, CELL REP, V12, P429, DOI 10.1016/j.celrep.2015.06.035
   Jiang JX, 2011, CELL BIOCHEM BIOPHYS, V61, P53, DOI 10.1007/s12013-011-9160-1
   Kojiro M, 2005, SEMIN LIVER DIS, V25, P133, DOI 10.1055/s-2005-871193
   Lakshmi SS, 2008, NUCLEIC ACIDS RES, V36, pD173, DOI 10.1093/nar/gkm696
   Langmead B, 2009, GENOME BIOL, V10, DOI 10.1186/gb-2009-10-3-r25
   Law PTY, 2013, J HEPATOL, V58, P1165, DOI 10.1016/j.jhep.2013.01.032
   Li YP, 2015, MOL MED, V21, P381, DOI 10.2119/molmed.2014.00203
   Liu LL, 2014, HEPATOLOGY, V59, P531, DOI 10.1002/hep.26677
   Lu YL, 2010, BMB REP, V43, P635, DOI 10.3858/BMBRep.2010.43.9.635
   Macaulay IC, 2014, PLOS GENET, V10, DOI 10.1371/journal.pgen.1004126
   Martinez VD, 2016, GASTRIC CANCER, V19, P660, DOI 10.1007/s10120-015-0487-y
   Martinez VD, 2015, SCI REP-UK, V5, DOI 10.1038/srep10423
   Mei YP, 2015, NAT COMMUN, V6, DOI 10.1038/ncomms8316
   Moeini A, 2012, LIVER CANCER, V1, P83, DOI 10.1159/000342405
   Muller S, 2015, MOL CANCER, V14, DOI 10.1186/s12943-015-0358-5
   Nault JC, 2014, HEPATOLOGY, V60, P1983, DOI 10.1002/hep.27372
   Quinlan AR, 2010, BIOINFORMATICS, V26, P841, DOI 10.1093/bioinformatics/btq033
   Ravo M, 2015, ONCOTARGET, V6, P4677, DOI 10.18632/oncotarget.2911
   Reuter M, 2011, NATURE, V480, P264, DOI 10.1038/nature10672
   Rizzo F, 2014, HEPATOLOGY, V60, P798, DOI 10.1002/hep.27267
   Rouget C, 2010, NATURE, V467, P1128, DOI 10.1038/nature09465
   SAKAMOTO M, 1991, HUM PATHOL, V22, P172, DOI 10.1016/0046-8177(91)90039-R
   Sasaki T, 2003, GENOMICS, V82, P323, DOI 10.1016/S0888-7543(03)00129-0
   Shi JH, 2014, WORLD J GASTROENTERO, V20, P16167, DOI 10.3748/wjg.v20.i43.16167
   Siomi MC, 2011, NAT REV MOL CELL BIO, V12, P246, DOI 10.1038/nrm3089
   Suzuki Ryusuke, 2012, Frontiers in Genetics, V3, P204, DOI 10.3389/fgene.2012.00204
   Tarazona S, 2015, NUCLEIC ACIDS RES, V43, DOI 10.1093/nar/gkv711
   Thomson T, 2009, ANNU REV CELL DEV BI, V25, P355, DOI 10.1146/annurev.cellbio.24.110707.175327
   Tornillo L, 2002, LAB INVEST, V82, P547, DOI 10.1038/labinvest.3780449
   Vagin VV, 2006, SCIENCE, V313, P320, DOI 10.1126/science.1129333
   Weick EM, 2014, DEVELOPMENT, V141, P3458, DOI 10.1242/dev.094037
   Whittaker S, 2010, ONCOGENE, V29, P4989, DOI 10.1038/onc.2010.236
   Xie YJ, 2015, MOL MED REP, V11, P1455, DOI 10.3892/mmr.2014.2847
   Yan H, 2015, LEUKEMIA, V29, P196, DOI 10.1038/leu.2014.135
   Zhang P, 2015, CELL RES, V25, P193, DOI [10.1038/cr.2015.4, 10.1038/cr.2015.14]
   Zhang Y, 2011, BIOINFORMATICS, V27, P771, DOI 10.1093/bioinformatics/btr016
   Zhao YM, 2012, CANCER-AM CANCER SOC, V118, P2708, DOI 10.1002/cncr.26524
   2009, HEPATOLOGY, V49, P658, DOI DOI 10.1002/HEP.22709
NR 54
TC 41
Z9 43
U1 1
U2 11
PU IMPACT JOURNALS LLC
PI ORCHARD PARK
PA 6666 E QUAKER ST, STE 1, ORCHARD PARK, NY 14127 USA
EI 1949-2553
J9 ONCOTARGET
JI Oncotarget
PD AUG 23
PY 2016
VL 7
IS 34
BP 54650
EP 54661
DI 10.18632/oncotarget.10567
PG 12
WC Oncology; Cell Biology
WE Science Citation Index Expanded (SCI-EXPANDED)
SC Oncology; Cell Biology
GA DY9DY
UT WOS:000385435000046
PM 27429044
OA gold, Green Submitted, Green Published
DA 2022-05-02
ER

PT J
AU Lei, X
   Xu, JF
   Chang, RM
   Fang, F
   Zuo, CH
   Yang, LY
AF Lei, Xiong
   Xu, Jiang-Feng
   Chang, Rui-Min
   Fang, Feng
   Zuo, Chao-Hui
   Yang, Lian-Yue
TI JARID2 promotes invasion and metastasis of hepatocellular carcinoma by
   facilitating epithelial-mesenchymal transition through PTEN/AKT
   signaling
SO ONCOTARGET
LA English
DT Article
DE JARID2; hepatocellular carcinoma; invasion; metastasis;
   epithelial-mesenchymal transition
ID INDICATES POOR-PROGNOSIS; REPRESSIVE COMPLEX 2; IN-VIVO; MICROVASCULAR
   INVASION; PROTEIN PHOSPHATASE; HEPATIC RESECTION; CELLS; CANCER;
   EXPRESSION; MIGRATION
AB JARID2 is crucial for maintenance of pluripotency and differentiation of embryonic stem cells. However, little is known about the role of JARID2 in metastasis of hepatocellular carcinoma (HCC). This study found that JARID2 expression was significantly higher in HCC tissues than that in adjacent non-tumor liver tissues (ANLTs), and its expression level correlated with HCC metastasis. High JARID2 expression was significantly correlated with multiple tumor nodules, high Edmondson-Steiner grade, microvascular invasion, advanced TNM stage and advanced BCLC stage (all P < 0.05) and indicated poor prognosis of HCC in training and validation cohorts (all P < 0.05) totaling 182 patients. High JARID2 expression was an independent and significant risk factor for disease-free survival (DFS; P = 0.017) and overall survival (OS; P = 0.041) after curative liver resection in training cohort, and also validated as an independent and significant risk factor for DFS (P = 0.033) and OS (P = 0.031) in validation cohort. Moreover, down-regulation of JARID2 dramatically inhibited HCC cell migration, invasion, proliferation in vitro and metastasis in vivo, whereas overexpression of JARID2 significantly increased migration, invasion, proliferation in vitro and metastasis in vivo. Mechanistically, the data showed that JARID2 exerted its function by repressing PTEN expression through increasing H3K27 trimethylation (H3K27me3) at PTEN promoter region, which subsequently resulted in activation of protein kinase B (AKT) and enhanced epithelial-mesenchymal transition (EMT). In conclusion, this study revealed that JARID2 promotes invasion and metastasis of HCC by facilitating EMT through PTEN/AKT signaling.
C1 [Lei, Xiong; Xu, Jiang-Feng; Chang, Rui-Min; Fang, Feng; Yang, Lian-Yue] Cent S Univ, Xiangya Hosp, Liver Canc Lab, Changsha 410008, Hunan, Peoples R China.
   [Yang, Lian-Yue] Cent S Univ, Xiangya Hosp, Dept Surg, Changsha 410008, Hunan, Peoples R China.
   [Zuo, Chao-Hui] Cent S Univ, Xiangya Sch Med, Affiliated Canc Hosp, Dept Abdominal Surg Oncol, Changsha 410013, Hunan, Peoples R China.
RP Yang, LY (corresponding author), Cent S Univ, Xiangya Hosp, Liver Canc Lab, Changsha 410008, Hunan, Peoples R China.; Yang, LY (corresponding author), Cent S Univ, Xiangya Hosp, Dept Surg, Changsha 410008, Hunan, Peoples R China.
EM lianyueyang@hotmail.com
FU Clinical Subjects' Key Project of Ministry of Health; National Science
   and Technology Major Projects [2012ZX10002012-011]; National Natural
   Science Foundation of ChinaNational Natural Science Foundation of China
   (NSFC) [81172018, 81272395, 81330057]; National Keystone Basic Research
   Program of ChinaNational Basic Research Program of China [2009CB51800];
   Fundamental Research Funds for the Central Universities of Central South
   University [2013zzts098]; Specialized Research Fund for the Doctoral
   Program of Higher Education of ChinaSpecialized Research Fund for the
   Doctoral Program of Higher Education (SRFDP) [20130162130007]
FX This work was supported by the grants from Clinical Subjects' Key
   Project of Ministry of Health (2010-2013), National Science and
   Technology Major Projects (2012ZX10002012-011), National Natural Science
   Foundation of China (81172018, 81272395), National Keystone Basic
   Research Program of China (2009CB51800), the key projects of National
   Natural Science Foundation of China (81330057), the Fundamental Research
   Funds for the Central Universities of Central South University
   (2013zzts098), and the Specialized Research Fund for the Doctoral
   Program of Higher Education of China (20130162130007).
CR Bao LL, 2013, CANCER LETT, V337, P226, DOI 10.1016/j.canlet.2013.05.007
   Cai LM, 2015, ONCOGENE, V34, P2156, DOI 10.1038/onc.2014.341
   Chang RM, 2014, HEPATOLOGY, V60, P1251, DOI 10.1002/hep.27221
   Delis SG, 2010, SURG ONCOL, V19, P200, DOI 10.1016/j.suronc.2009.05.003
   Dey N, 2008, CANCER RES, V68, P1862, DOI 10.1158/0008-5472.CAN-07-1182
   El-Serag HB, 2011, NEW ENGL J MED, V365, P1118, DOI 10.1056/NEJMra1001683
   Fang F, 2012, CANCER-AM CANCER SOC, V118, P1782, DOI 10.1002/cncr.26482
   Garcia-Echeverria C, 2004, CANCER CELL, V5, P231, DOI 10.1016/S1535-6108(04)00051-0
   Hu HL, 2012, CANCER CELL, V22, P781, DOI 10.1016/j.ccr.2012.10.024
   Jiang JH, 2014, HEPATOLOGY, V59, P2216, DOI 10.1002/hep.27012
   Jung J, 2005, DEV DYNAM, V232, P21, DOI 10.1002/dvdy.20204
   Kinkel SA, 2015, BLOOD, V125, P1890, DOI 10.1182/blood-2014-10-603969
   Kluger MD, 2015, J HEPATOL, V62, P1131, DOI 10.1016/j.jhep.2014.12.018
   Kong GY, 2011, PLOS ONE, V6, DOI 10.1371/journal.pone.0019518
   Li JC, 2010, GASTROENTEROLOGY, V139, P2146, DOI 10.1053/j.gastro.2010.08.004
   Li Y, 2012, NAT REV GASTRO HEPAT, V9, P32, DOI 10.1038/nrgastro.2011.196
   McShane LM, 2005, JNCI-J NATL CANCER I, V97, P1180, DOI 10.1093/jnci/dji237
   Pasini D, 2010, NATURE, V464, P306, DOI 10.1038/nature08788
   Pote N, 2015, J HEPATOL, V62, P848, DOI 10.1016/j.jhep.2014.11.005
   Pote N, 2013, HEPATOLOGY, V58, P983, DOI 10.1002/hep.26433
   Puda A, 2012, AM J HEMATOL, V87, P245, DOI 10.1002/ajh.22257
   Pullar CE, 2003, J BIOL CHEM, V278, P22555, DOI 10.1074/jbc.M300205200
   Rodriguez M, 2016, ONCOGENE, V35, P1153, DOI 10.1038/onc.2015.170
   SHIMIZU M, 1990, HUM PATHOL, V21, P607, DOI 10.1016/S0046-8177(96)90006-4
   Su CL, 2015, INT J HEMATOL, V102, P76, DOI 10.1007/s12185-015-1797-x
   Su SC, 2014, CANCER CELL, V25, P605, DOI 10.1016/j.ccr.2014.03.021
   Suh SW, 2014, J HEPATOL, V60, P1219, DOI 10.1016/j.jhep.2014.01.027
   Sze KMF, 2011, HEPATOLOGY, V53, P1558, DOI 10.1002/hep.24232
   Tang B, 2015, ONCOTARGET, V6, P12654, DOI 10.18632/oncotarget.3705
   Tang ZY, 2004, J CANCER RES CLIN, V130, P187, DOI 10.1007/s00432-003-0511-1
   Tange S, 2014, PLOS ONE, V9, DOI 10.1371/journal.pone.0115684
   Terry S, 2015, ONCOTARGET, V6, P11994, DOI 10.18632/oncotarget.2740
   Thiery JP, 2009, CELL, V139, P871, DOI 10.1016/j.cell.2009.11.007
   Tian H, 2014, HEPATOLOGY, V59, P1459, DOI 10.1002/hep.26929
   Torre LA, 2015, CA-CANCER J CLIN, V65, P87, DOI 10.3322/caac.21262
   Walters ZS, 2014, ONCOGENE, V33, P1148, DOI 10.1038/onc.2013.46
   Wang W, 2008, CLIN CANCER RES, V14, P6804, DOI 10.1158/1078-0432.CCR-07-4820
   Wu F, 2009, HEPATOLOGY, V50, P1839, DOI 10.1002/hep.23197
   Xia HP, 2013, HEPATOLOGY, V58, P629, DOI 10.1002/hep.26369
   Xu JF, 2013, CANCER-AM CANCER SOC, V119, P2247, DOI 10.1002/cncr.28023
   Yang H, 2013, HEPATOLOGY, V58, P205, DOI 10.1002/hep.26315
   Yang LY, 2004, WORLD J GASTROENTERO, V10, P3569, DOI 10.3748/wjg.v10.i24.3569
   Yang LY, 2014, SURGERY, V156, P1177, DOI 10.1016/j.surg.2014.05.012
   Yang LY, 2009, ANN SURG, V249, P118, DOI 10.1097/SLA.0b013e3181904988
   Zhang JF, 2011, HEPATOLOGY, V54, P2137, DOI 10.1002/hep.24595
   Zhu K, 2011, CLIN CANCER RES, V17, P7294, DOI 10.1158/1078-0432.CCR-11-1327
NR 46
TC 27
Z9 28
U1 1
U2 7
PU IMPACT JOURNALS LLC
PI ORCHARD PARK
PA 6666 E QUAKER ST, STE 1, ORCHARD PARK, NY 14127 USA
EI 1949-2553
J9 ONCOTARGET
JI Oncotarget
PD JUN 28
PY 2016
VL 7
IS 26
BP 40266
EP 40284
DI 10.18632/oncotarget.9733
PG 19
WC Oncology; Cell Biology
WE Science Citation Index Expanded (SCI-EXPANDED)
SC Oncology; Cell Biology
GA DP6NV
UT WOS:000378614700101
PM 27259236
OA Green Submitted, Green Published, gold
DA 2022-05-02
ER

PT J
AU Jakhete, N
   Saberi, B
   Jonassaint, NL
   Cosar, AM
   Luu, H
   Kim, A
   Anders, RA
   Philosophe, B
   Cameron, AM
   Gurakar, A
AF Jakhete, Neha
   Saberi, Behnam
   Jonassaint, Naudia L.
   Cosar, Arif M.
   Luu, Harry
   Kim, Amy
   Anders, Robert A.
   Philosophe, Benjamin
   Cameron, Andrew M.
   Gurakar, Ahmet
TI Microvascular Invasion in Hepatocellular Carcinoma and Liver Transplant
SO EXPERIMENTAL AND CLINICAL TRANSPLANTATION
LA English
DT Article
DE Alpha-fetoprotein; Hepatitis C; Liver cancer; Milan Criteria
ID ALPHA-FETOPROTEIN; TUMOR RECURRENCE; EXPERIENCE; PREDICTORS; RESECTION;
   SIZE
AB Objectives: Curative therapy for hepatocellular carcinoma is liver transplant. To date, the Milan Criteria remain the best pretransplant clinical surrogate for tumor behavior and overall prognosis. Microvascular invasion portends a poor prognosis; however, it is often undetectable before transplant. Furthermore, its pretransplant indicators are not well established. In this study, we investigated the presurgical and pathologic predictors of microvascular invasion in patients with hepatocellular carcinoma.
   Materials and Methods: Between August 2000 and August 2013, 156 liver transplants were performed for hepatocellular carcinoma at the Johns Hopkins Medical Center. Information on clinical characteristics and pathology data, including microvascular invasion, were available for 107 patients on liver explants. Logistic regression was used to assess the effects of Milan Criteria, alpha-fetoprotein, tumor differentiation, and multilobar involvement on the presence of microvascular invasion on explant pathology.
   Results: In 107 patients, 24 (22%) had microvascular invasion on pathology. In patients with microvascular invasion, 41% were outside of Milan Criteria versus 19.3% of patients within but without microvascular invasion. In patients with microvascular invasion, the rate of poor differentiation and alpha-fetoprotein level > 1000 ng/mL were more common than in patients without microvascular invasion; however, on univariate and multivariable analyses, Milan Criteria, alpha-fetoprotein level, multilobar involvement, and differentiation did not reach statistical significance in predicting microvascular invasion on pathology.
   Conclusions: In this study, potential predictors of microvascular invasion, including Milan Criteria, alphafetoprotein level, tumor differentiation, and multi lobar involvement, were not predictive. Preoperative prediction of microvascular invasion remains a challenge, suggesting the need for future studies.
C1 [Jakhete, Neha; Saberi, Behnam; Cosar, Arif M.; Luu, Harry; Kim, Amy; Gurakar, Ahmet] Johns Hopkins Univ, Sch Med, Div Gastroenterol & Hepatol Transplant Hepatol, Baltimore, MD USA.
   [Anders, Robert A.] Johns Hopkins Univ, Sch Med, Div Pathol, Baltimore, MD USA.
   [Philosophe, Benjamin; Cameron, Andrew M.] Johns Hopkins Univ, Sch Med, Div Transplant Surg, Baltimore, MD USA.
   [Jonassaint, Naudia L.] Univ Pittsburgh, Sch Med, Div Gastroenterol & Hepatol, Pittsburgh, PA USA.
RP Gurakar, A (corresponding author), Sect Gastroenterol Hepatol, 720 Rutland Ave,Ross Res Bldg,Suite 918, Baltimore, MD 21205 USA.
EM aguraka1@jhmi.edu
RI Cosar, Arif Mansur/AAL-2119-2020; Cosar, Arif Mansur/AAL-1608-2020;
   Coşar, Arif Mansur/B-5255-2014; /AFP-3472-2022
OI Cosar, Arif Mansur/0000-0002-4472-2895; Coşar, Arif
   Mansur/0000-0002-4472-2895; /0000-0001-6121-9581
FU National Center for Advancing Translational Sciences (NCATS) of the
   National Institutes of HealthUnited States Department of Health & Human
   ServicesNational Institutes of Health (NIH) - USANIH National Center for
   Advancing Translational Sciences (NCATS) [1UL1TR001079]
FX The authors declare that they have no sources of funding for this study,
   and they have no conflicts of interest to declare. We acknowledge
   support for the statistical analysis from the National Center for
   Research Resources and the National Center for Advancing Translational
   Sciences (NCATS) of the National Institutes of Health through grant
   number 1UL1TR001079.
CR Agopian VG, 2015, J AM COLL SURGEONS, V220, P416, DOI 10.1016/j.jamcollsurg.2014.12.025
   Chandarana H, 2011, AM J ROENTGENOL, V196, P1083, DOI 10.2214/AJR.10.4720
   Chou CT, 2012, BRIT J RADIOL, V85, P778, DOI 10.1259/bjr/65897774
   Davila JA, 2011, ANN INTERN MED, V154, P85, DOI 10.7326/0003-4819-154-2-201101180-00006
   Duffy JP, 2007, ANN SURG, V246, P502, DOI 10.1097/SLA.0b013e318148c704
   El-Serag Hashem B, 2011, Therap Adv Gastroenterol, V4, P5, DOI 10.1177/1756283X10385964
   El-Serag HB, 2011, NEW ENGL J MED, V365, P1118, DOI 10.1056/NEJMra1001683
   Guerrero-Misas M, 2015, WORLD J HEPATOL, V7, P649, DOI 10.4254/wjh.v7.i4.649
   Hameed B, 2014, LIVER TRANSPLANT, V20, P945, DOI 10.1002/lt.23904
   IWATSUKI S, 1991, ANN SURG, V214, P221, DOI 10.1097/00000658-199109000-00005
   Jemal A, 2011, CA-CANCER J CLIN, V61, P134, DOI [10.3322/caac.20115, 10.3322/caac.20107]
   Jonas S, 2001, HEPATOLOGY, V33, P1080, DOI 10.1053/jhep.2001.23561
   Kaibori M, 2010, J SURG ONCOL, V102, P462, DOI 10.1002/jso.21631
   Mazzaferro V, 1996, NEW ENGL J MED, V334, P693, DOI 10.1056/NEJM199603143341104
   Mazzaferro V, 2009, LANCET ONCOL, V10, P35, DOI 10.1016/S1470-2045(08)70284-5
   McHugh PP, 2010, HPB, V12, P56, DOI 10.1111/j.1477-2574.2009.00128.x
   MORENO P, 1995, TRANSPLANT P, V27, P2296
   Nissen NN, 2011, HPB, V13, P626, DOI 10.1111/j.1477-2574.2011.00342.x
   Rahbari NN, 2011, ANN SURG, V253, P453, DOI 10.1097/SLA.0b013e31820d944f
   RINGE B, 1991, WORLD J SURG, V15, P270, DOI 10.1007/BF01659064
   Sotiropoulos GC, 2007, EUR J MED RES, V12, P527
   Sumie S, 2008, ANN SURG ONCOL, V15, P1375, DOI 10.1245/s10434-008-9846-9
   Unal E, 2016, DIAGN INTERV RADIOL, V22, P125, DOI 10.5152/dir.2015.15125
   VANTHIEL DH, 1993, J SURG ONCOL, P78
   Vivarelli M, 2005, LIVER TRANSPLANT, V11, P497, DOI 10.1002/lt.20391
   Welker MW, 2013, TRANSPL INT, V26, P109, DOI 10.1111/j.1432-2277.2012.01562.x
   Xu X, 2016, GUT, V65, P1035, DOI 10.1136/gutjnl-2014-308513
   Yao FY, 2001, HEPATOLOGY, V33, P1394, DOI 10.1053/jhep.2001.24563
   Zhao WC, 2013, EJSO-EUR J SURG ONC, V39, P858, DOI 10.1016/j.ejso.2013.04.003
   Zheng SS, 2008, TRANSPLANTATION, V85, P1726, DOI 10.1097/TP.0b013e31816b67e4
NR 30
TC 5
Z9 5
U1 3
U2 9
PU BASKENT UNIV
PI ANKARA
PA TASKENT CADDESI NO 77, KAT 4, BAHCELIEVLER, ANKARA, 06490, TURKEY
SN 1304-0855
EI 2146-8427
J9 EXP CLIN TRANSPLANT
JI Exp. Clin. Transplant.
PD NOV
PY 2016
VL 14
SU 3
BP 14
EP 18
DI 10.6002/ect.tondtdtd2016.L17
PG 5
WC Transplantation
WE Science Citation Index Expanded (SCI-EXPANDED)
SC Transplantation
GA ER0DR
UT WOS:000398457600003
PM 27805503
DA 2022-05-02
ER

PT J
AU Feng, JL
   Zhu, RD
   Chang, C
   Yu, L
   Cao, F
   Zhu, GH
   Chen, F
   Xia, H
   Lv, FD
   Zhang, SJ
   Sun, L
AF Feng, Jiliang
   Zhu, Ruidong
   Chang, Chun
   Yu, Lu
   Cao, Fang
   Zhu, Guohua
   Chen, Feng
   Xia, Hui
   Lv, Fudong
   Zhang, Shijie
   Sun, Lin
TI CK19 and Glypican 3 Expression Profiling in the Prognostic Indication
   for Patients with HCC after Surgical Resection
SO PLOS ONE
LA English
DT Article
ID HUMAN HEPATOCELLULAR CARCINOMAS; CLINICOPATHOLOGICAL SIGNIFICANCE;
   POOR-PROGNOSIS; CURATIVE RESECTION; KERATIN 19; DIFFERENTIATION; SYSTEM;
   CELLS; HETEROZYGOSITY; MARKERS
AB This retrospective study was designed to investigate the correlation between a novel immunosubtyping method for hepatocellular carcinoma (HCC) and biological behavior of tumor cells. A series of 346 patients, who received hepatectomy at two surgical centers from January 2007 to October 2010, were enrolled in this study. The expressions of cytokeratin 19 (CK19), glypican 3 (GPC3), and CD34 were detected by immunohistochemical staining. The clinical stage was assessed using the sixth edition tumor-node-metastasis (TNM) system (UICC/AJCC, 2010). Vascular invasion comprised both microscopic and macroscopic invasion. The tumor size, lymph node involvement, and metastasis were determined by pathological as well as imaging studies. Recurrence was defined as the appearance of new lesions with radiological features typical of HCC, seen by at least two imaging methods. Survival curves for the patients were plotted using the Kaplan-Meier method, and differences between the curves were assessed using the log-rank test. Significant differences in morphology, histological grading, and TNM staging were observed between groups. Based on the immunohistochemical staining, the enrolled cases were divided into CK19+/GPC3+, CK19-/GPC3+ and CK19-/GPC3- three subtypes. CK19+/GPC3+ HCC has the highest risk of multifocality, microvascular invasion, regional lymph node involvement, and distant metastasis, followed by CK19-/GPC3+ HCC, then CK19-/GPC3-HCC. CK19+/GPC3+ HCC has the shortest recurrence time compared to other immunophenotype HCCs. CK19 and GPC3 expression profiling is an independent prognostic indicator in patients with HCC, and a larger sample size is needed to further investigate the effect of this immunosubtyping model in stratifying the outcome of HCC patients.
C1 [Feng, Jiliang; Yu, Lu; Cao, Fang; Zhu, Guohua] Capital Med Univ, Beijing You An Hosp, Clin Pathol Ctr, Beijing 100069, Peoples R China.
   [Zhu, Ruidong] Capital Med Univ, Beijing You An Hosp, Surg Ctr, Beijing 100069, Peoples R China.
   [Chang, Chun] Peking Univ, Hosp 3, Dept Resp Dis, Beijing 100191, Peoples R China.
   [Chen, Feng] Capital Med Univ, Beijing You An Hosp, Dept Radiol, Beijing 100069, Peoples R China.
   [Xia, Hui] PLA, Hosp 304, Beijing 100048, Peoples R China.
   [Lv, Fudong; Zhang, Shijie; Sun, Lin] Capital Med Univ, Dept Pathol, Beijing You An Hosp, Beijing 100069, Peoples R China.
RP Chang, C (corresponding author), Peking Univ, Hosp 3, Dept Resp Dis, Beijing 100191, Peoples R China.; Lv, FD (corresponding author), Capital Med Univ, Dept Pathol, Beijing You An Hosp, Beijing 100069, Peoples R China.
EM doudou_1977@163.com; molecularpath@sina.com
OI feng, jiliang/0000-0002-2027-9737
FU Basic-Clinical Scientific Research Cooperation Fund, CCMU [15JL66]
FX This work was supported by the Basic-Clinical Scientific Research
   Cooperation Fund, CCMU(No. 15JL66). The funders had no role in study
   design, data collection and analysis, decision to publish, or
   preparation of the manuscript.
CR Ang SF, 2015, PLOS ONE, V10, DOI 10.1371/journal.pone.0118658
   Bosman F.T., 2010, WHO CLASSIFICATION T, P205
   Chan ACY, 2013, HPB, V15, P439, DOI 10.1111/j.1477-2574.2012.00617.x
   Dorn L, 2009, J CELL MOL MED, V13, P1279, DOI 10.1111/j.1582-4934.2008.00519.x
   Feo F, 2015, ANN TRANSL MED, V3, DOI 10.3978/j.issn.2305-5839.2014.12.08
   Fujii T, 2008, HUM PATHOL, V39, P1185, DOI 10.1016/j.humpath.2007.12.010
   Gong J, 2015, ONCOL LETT, V9, P1027, DOI 10.3892/ol.2014.2816
   Govaere O, 2014, GUT, V63, P674, DOI 10.1136/gutjnl-2012-304351
   Grozdanov PN, 2006, LAB INVEST, V86, P1272, DOI 10.1038/labinvest.3700479
   Ho M, 2011, EUR J CANCER, V47, P333, DOI 10.1016/j.ejca.2010.10.024
   IKEDA K, 1993, CANCER, V71, P19, DOI 10.1002/1097-0142(19930101)71:1<19::AID-CNCR2820710105>3.0.CO;2-I
   Khavari DA, 2010, CELL CYCLE, V9, P3880, DOI 10.4161/cc.9.19.13385
   Kim H, 2011, HEPATOLOGY, V54, P1707, DOI 10.1002/hep.24559
   Lee CW, 2013, WORLD J SURG ONCOL, V11, DOI 10.1186/1477-7819-11-136
   Li J, 2014, WORLD J GASTROENTERO, V20, P6336, DOI 10.3748/wjg.v20.i20.6336
   Lo RCL, 2013, LIVER CANCER, V2, P84, DOI 10.1159/000343844
   Mehta Sunali, 2010, Ther Adv Med Oncol, V2, P125, DOI 10.1177/1758834009360519
   Nishino K, 2011, PLOS GENET, V7, DOI 10.1371/journal.pgen.1002085
   Pang A, 2003, CANCER GENET CYTOGEN, V146, P8, DOI 10.1016/S0165-4608(03)00103-1
   Piao Z, 1997, CANCER-AM CANCER SOC, V80, P865
   Ramaswamy S, 2001, P NATL ACAD SCI USA, V98, P15149, DOI 10.1073/pnas.211566398
   Roskams T, 2010, CLIN LIVER DIS, V14, P705, DOI 10.1016/j.cld.2010.08.003
   Rumbajan JM, 2013, BMC CANCER, V13, DOI 10.1186/1471-2407-13-608
   Sabattini E, 1998, J CLIN PATHOL, V51, P506, DOI 10.1136/jcp.51.7.506
   Sawada Y, 2015, INT J ONCOL, V46, P28, DOI 10.3892/ijo.2014.2737
   Schmelzer E, 2006, STEM CELLS, V24, P1852, DOI 10.1634/stemcells.2006-0036
   Shen J, 2012, HEPATOLOGY, V55, P1799, DOI 10.1002/hep.25569
   Shibata T, 2014, NAT REV GASTRO HEPAT, V11, DOI 10.1038/nrgastro.2014.6
   Shirakawa H, 2009, CANCER SCI, V100, P1403, DOI 10.1111/j.1349-7006.2009.01206.x
   Su N, 2012, MOL BIOL REP, V39, P351, DOI 10.1007/s11033-011-0745-y
   Turner R, 2011, HEPATOLOGY, V53, P1035, DOI 10.1002/hep.24157
   Wang B, 2013, J AM COLL SURGEONS, V217, P1054, DOI 10.1016/j.jamcollsurg.2013.07.402
   Wang XQ, 2013, PLOS ONE, V8, DOI 10.1371/journal.pone.0072435
   Wong CM, 2002, CLIN CANCER RES, V8, P2266
   Wu PC, 1996, AM J PATHOL, V149, P1167
   Yang XR, 2010, GUT, V59, P953, DOI 10.1136/gut.2008.176271
   Yeh CT, 2009, BMC CANCER, V9, DOI 10.1186/1471-2407-9-324
NR 37
TC 35
Z9 39
U1 1
U2 8
PU PUBLIC LIBRARY SCIENCE
PI SAN FRANCISCO
PA 1160 BATTERY STREET, STE 100, SAN FRANCISCO, CA 94111 USA
SN 1932-6203
J9 PLOS ONE
JI PLoS One
PD MAR 15
PY 2016
VL 11
IS 3
AR e0151501
DI 10.1371/journal.pone.0151501
PG 13
WC Multidisciplinary Sciences
WE Science Citation Index Expanded (SCI-EXPANDED)
SC Science & Technology - Other Topics
GA DH1VK
UT WOS:000372572800080
PM 26977595
OA Green Submitted, Green Published, gold
DA 2022-05-02
ER

PT J
AU Huang, GQ
   Zhu, GQ
   Liu, YL
   Wang, LR
   Braddock, M
   Zheng, MH
   Zhou, MT
AF Huang, Gui-Qian
   Zhu, Gui-Qi
   Liu, Yan-Long
   Wang, Li-Ren
   Braddock, Martin
   Zheng, Ming-Hua
   Zhou, Meng-Tao
TI Stratified neutrophil-to-lymphocyte ratio accurately predict mortality
   risk in hepatocellular carcinoma patients following curative liver
   resection
SO ONCOTARGET
LA English
DT Article
DE neutrophil-to-lymphocyte ratio; hepatocellular carcinoma; curative liver
   resection; overall survival
ID COLONY-STIMULATING FACTOR; PREOPERATIVE NEUTROPHIL;
   PROGNOSTIC-SIGNIFICANCE; SURVIVAL; RECURRENCE; CANCER; TRANSPLANTATION;
   INFLAMMATION; KINETICS; STRATEGY
AB Objectives: Neutrophil lymphocyte ratio (NLR) has been shown to predict prognosis of cancers in several studies. This study was designed to evaluate the impact of stratified NLR in patients who have received curative liver resection (CLR) for hepatocellular carcinoma (HCC).
   Methods: A total of 1659 patients who underwent CLR for suspected HCC between 2007 and 2014 were reviewed. The preoperative NLR was categorized into quartiles based on the quantity of the study population and the distribution of NLR. Hazard ratios (HRs) and 95% confidence intervals (CIs) were significantly associated with overall survival (OS) and derived by Cox proportional hazard regression analyses. Univariate and multivariate Cox proportional hazard regression analyses were evaluated for association of all independent parameters with disease prognosis.
   Results: Multivariable Cox proportional hazards models showed that the level of NLR (HR = 1.031, 95% CI: 1.002-1.060, P = 0.033), number of nodules (HR = 1.679, 95% CI: 1.285-2.194, P < 0.001), portal vein thrombosis (HR = 4.329, 95% CI: 1.9689-521, P < 0.001), microvascular invasion (HR = 2.527, 95% CI: 1.726-3.700, P < 0.001) and CTP score (HR = 1.675, 95% CI: 1.153-2.433, P = 0.007) were significant predictors of mortality. From the Kaplan-Meier analysis of overall survival (OS), each NLR quartile showed a progressively worse OS and apparent separation (log-rank P= 0.008). The highest 5-year OS rate following CLR (60%) in HCC patients was observed in quartile 1. In contrast, the lowest 5-year OS rate (27%) was obtained in quartile 4.
   Conclusions: Stratified NLR may predict significantly improved outcomes and strengthen the predictive power for patient responses to therapeutic intervention.
C1 [Huang, Gui-Qian; Zhu, Gui-Qi; Wang, Li-Ren; Zheng, Ming-Hua] Wenzhou Med Univ, Affiliated Hosp 1, Liver Res Ctr, Dept Infect & Liver Dis, Wenzhou 325000, Peoples R China.
   [Huang, Gui-Qian] Wenzhou Med Univ, Renji Sch, Wenzhou 325000, Peoples R China.
   [Zhu, Gui-Qi; Wang, Li-Ren] Wenzhou Med Univ, Sch Clin Med Sci 1, Wenzhou 325000, Peoples R China.
   [Liu, Yan-Long] Wenzhou Med Univ, Coll Pharmaceut Sci, Wenzhou 325035, Peoples R China.
   [Braddock, Martin] AstraZeneca R&D, Global Med Dev, Alderley Pk, London, England.
   [Zheng, Ming-Hua] Wenzhou Med Univ, Inst Hepatol, Wenzhou 325000, Peoples R China.
   [Zhou, Meng-Tao] Wenzhou Med Univ, Affiliated Hosp 1, Dept Hepatobiliary Surg, Wenzhou 325000, Peoples R China.
RP Zheng, MH (corresponding author), Wenzhou Med Univ, Affiliated Hosp 1, Liver Res Ctr, Dept Infect & Liver Dis, Wenzhou 325000, Peoples R China.; Zheng, MH (corresponding author), Wenzhou Med Univ, Inst Hepatol, Wenzhou 325000, Peoples R China.; Zhou, MT (corresponding author), Wenzhou Med Univ, Affiliated Hosp 1, Dept Hepatobiliary Surg, Wenzhou 325000, Peoples R China.
EM zhengmh@wmu.edu.cn; zmt0417@hotmail.com
RI Zheng, Ming-Hua/H-5584-2019; Zhu, Gui-Qi/H-9265-2017
OI Zheng, Ming-Hua/0000-0003-4984-2631; Zhu, Gui-Qi/0000-0001-5089-6923;
   Zhou, Meng-Tao/0000-0002-0613-1656
FU National Natural Science Foundation of ChinaNational Natural Science
   Foundation of China (NSFC) [81500665, 81370563]; Zhejiang Provincial
   Natural Science Foundation of ChinaNatural Science Foundation of
   Zhejiang Province [LR14H030001]; Ministry of Health of China-the Major
   Medicine Science and Technology Project in Zhejiang province
   [WKJ2012-2-033]; Science and Technology Innovation Program of Zhejiang
   Province [2015R413068]; Project of New Century 551 Talent Nurturing in
   Wenzhou
FX This work was supported by grants from National Natural Science
   Foundation of China (81500665, 81370563), Zhejiang Provincial Natural
   Science Foundation of China (LR14H030001), Ministry of Health of
   China-the Major Medicine Science and Technology Project in Zhejiang
   province (WKJ2012-2-033), Science and Technology Innovation Program of
   Zhejiang Province (2015R413068), and Project of New Century 551 Talent
   Nurturing in Wenzhou.
CR Azab B, 2012, ANN SURG ONCOL, V19, P217, DOI 10.1245/s10434-011-1814-0
   Balkwill F, 2001, LANCET, V357, P539, DOI 10.1016/S0140-6736(00)04046-0
   Bhatti I, 2010, AM J SURG, V200, P197, DOI 10.1016/j.amjsurg.2009.08.041
   Blank S, 2014, ANN SURG ONCOL, V21, P986, DOI 10.1245/s10434-013-3357-z
   Bruix J, 2002, HEPATOLOGY, V35, P519, DOI 10.1053/jhep.2002.32089
   Coussens LM, 2002, NATURE, V420, P860, DOI 10.1038/nature01322
   Du ZG, 2014, HEPATOB PANCREAT DIS, V13, P153, DOI 10.1016/S1499-3872(14)60025-4
   Ferenci P, 2010, J CLIN GASTROENTEROL, V44, P239, DOI 10.1097/MCG.0b013e3181d46ef2
   Gao FY, 2015, MEDICINE, V94, DOI 10.1097/MD.0000000000000639
   Gomez D, 2008, WORLD J SURG, V32, P1757, DOI 10.1007/s00268-008-9552-6
   Halazun KJ, 2009, ANN SURG, V250, P141, DOI 10.1097/SLA.0b013e3181a77e59
   Huang S, 2015, PLOS ONE, V10, DOI 10.1371/journal.pone.0129000
   Jaiswal M, 2000, CANCER RES, V60, P184
   Jemal A, 2011, CA-CANCER J CLIN, V61, P134, DOI [10.3322/caac.20115, 10.3322/caac.20107]
   Jung MR, 2011, J SURG ONCOL, V104, P504, DOI 10.1002/jso.21986
   Kim DY, 2012, LIVER CANCER, V1, P2, DOI 10.1159/000339016
   Kim IY, 2014, BMC SURG, V14, DOI 10.1186/1471-2482-14-94
   Kobayashi N, 2012, LUNG CANCER, V75, P223, DOI 10.1016/j.lungcan.2011.06.009
   Kusumanto Yoka H., 2003, Angiogenesis, V6, P283, DOI 10.1023/B:AGEN.0000029415.62384.ba
   Lau WY, 2008, HEPATOB PANCREAT DIS, V7, P237
   Liao WJ, 2014, TRANSL ONCOL, V7, P248, DOI 10.1016/j.tranon.2014.02.011
   LORD BI, 1989, P NATL ACAD SCI USA, V86, P9499, DOI 10.1073/pnas.86.23.9499
   Maluccio M, 2012, CA-CANCER J CLIN, V62, P394, DOI 10.3322/caac.21161
   Mantovani A, 2008, NATURE, V454, P436, DOI 10.1038/nature07205
   Motomura T, 2013, J HEPATOL, V58, P58, DOI 10.1016/j.jhep.2012.08.017
   MUKHERJEE M, 1982, J SURG ONCOL, V20, P1, DOI 10.1002/jso.2930200102
   Okamura Y, 2015, WORLD J SURG, V39, P1501, DOI 10.1007/s00268-015-2982-z
   Poon RTP, 2002, ANN SURG, V235, P373, DOI 10.1097/00000658-200203000-00009
   Price TH, 1996, BLOOD, V88, P335
   Schoniger-Hekele M, 2001, GUT, V48, P103, DOI 10.1136/gut.48.1.103
   Spolverato G, 2015, J SURG ONCOL, V111, P868, DOI 10.1002/jso.23900
   Tan CK, 2003, J CLIN ONCOL, V21, P2294, DOI 10.1200/JCO.2003.03.151
   ULICH TR, 1990, BLOOD, V75, P846
   Vauthey JN, 2002, J CLIN ONCOL, V20, P1527, DOI 10.1200/JCO.20.6.1527
   Walsh Sr, 2005, J SURG ONCOL, V91, P181, DOI 10.1002/jso.20329
   Wei K, 2014, MED ONCOL, V31, DOI 10.1007/s12032-014-0969-5
   Xiao WK, 2014, BMC CANCER, V14, DOI 10.1186/1471-2407-14-117
   Xu XS, 2014, CHINESE MED J-PEKING, V127, P4204, DOI 10.3760/cma.j.issn.0366-6999.20141234
   Zhang JB, 2015, ONCOTARGET, V6, P40223, DOI 10.18632/oncotarget.5540
   Zhao QT, 2015, ONCOTARGETS THER, V8, DOI 10.2147/OTT.S90875
   Zhu GQ, 2015, ONCOTARGET, V6, P18151, DOI 10.18632/oncotarget.4098
   Zhuang LP, 2015, ONCOTARGET, V6, P28183, DOI 10.18632/oncotarget.4726
NR 42
TC 16
Z9 16
U1 0
U2 4
PU IMPACT JOURNALS LLC
PI ORCHARD PARK
PA 6666 E QUAKER ST, STE 1, ORCHARD PARK, NY 14127 USA
EI 1949-2553
J9 ONCOTARGET
JI Oncotarget
PD FEB 2
PY 2016
VL 7
IS 5
BP 5429
EP 5439
DI 10.18632/oncotarget.6707
PG 11
WC Oncology; Cell Biology
WE Science Citation Index Expanded (SCI-EXPANDED)
SC Oncology; Cell Biology
GA DD5HD
UT WOS:000369952800025
PM 26716411
OA gold, Green Published
DA 2022-05-02
ER

PT J
AU Zhu, XT
   Yuan, JH
   Zhu, TT
   Li, YY
   Cheng, XY
AF Zhu, Xiao-ting
   Yuan, Ji-hang
   Zhu, Teng-teng
   Li, Yang-yang
   Cheng, Xiao-yang
TI Long noncoding RNA glypican 3 (GPC3) antisense transcript 1 promotes
   hepatocellular carcinoma progression via epigenetically activating GPC3
SO FEBS JOURNAL
LA English
DT Article
DE epigenetics; GPC3; hepatocellular carcinoma; long noncoding RNA;
   progression
ID HUMAN LIVER-CANCER; TARGETING GLYPICAN-3; THERAPEUTIC TARGET;
   CELL-PROLIFERATION; EXPRESSION; ANTIBODY; MARKER; GROWTH; SERUM
AB Long noncoding RNA (lncRNA) have critical roles in various pathophysiological processes, and are frequently dysregulated in many diseases, particularly in cancer. The lncRNA glypican 3 antisense transcript 1 (GPC3-AS1) has been reported to be a potential biomarker for hepatocellular carcinoma (HCC) screening. However, the exact biological functions of GPC3-AS1 in HCC, and its roles and regulation mechanisms regarding GPC3 are still unknown. In this study, we observed a significant upregulation of GPC3-AS1 in HCC. Increased expression of GPC3-AS1 was associated with a-fetoprotein, tumor size, microvascular invasion, encapsulation, Barcelona Clinic Liver Cancer stage, and worse prognosis of HCC patients. Furthermore, we found that GPC3-AS1 physically associated with P300/CBP-associated factor and recruited it to the GPC3 gene body region, consequently inducing an increase in euchromatic histone marks and activating GPC3 transcription. GPC3-AS1 expression was strongly correlated with GPC3 in HCC tissues. Gain-of-function and loss-of-function analyses showed that GPC3-AS1 overexpression enhanced HCC cell proliferation and migration in vitro and xenograft tumor growth in vivo. GPC3-AS1 knockdown inhibited HCC cell proliferation and migration. Moreover, the effects of GPC3-AS1 on HCC cell proliferation and migration were dependent on the upregulation of GPC3. Collectively, our studies indicate that GPC3-AS1 significantly promotes HCC progression via epigenetically activating GPC3, and identifies GPC3-AS1 as a potential therapeutic target for HCC.
C1 [Zhu, Xiao-ting; Zhu, Teng-teng; Li, Yang-yang; Cheng, Xiao-yang] Shanghai Jiao Tong Univ, Sch Med, Dept Anat Histol & Embryol, Shanghai 200025, Peoples R China.
   [Yuan, Ji-hang] Second Mil Med Univ, Dept Med Genet, Shanghai 200433, Peoples R China.
RP Cheng, XY (corresponding author), Shanghai Jiao Tong Univ, Sch Med, Dept Anat Histol & Embryol, Shanghai 200025, Peoples R China.; Yuan, JH (corresponding author), Second Mil Med Univ, Dept Med Genet, Shanghai 200433, Peoples R China.
EM jihangyuan@smmu.edu.cn; xycheng@shsmu.edu.cn
RI Yuan, Ji-hang/AAH-4918-2021
OI Yuan, Ji-hang/0000-0003-1297-7743
FU Natural Science Foundation of ShanghaiNatural Science Foundation of
   Shanghai [15ZR1424300]; National Natural Science Foundation of
   ChinaNational Natural Science Foundation of China (NSFC) [81572792];
   Shanghai Sailing Program [15YF1400100]
FX This work was supported by the Natural Science Foundation of Shanghai
   (Grant No. 15ZR1424300), the National Natural Science Foundation of
   China (81572792) and the Shanghai Sailing Program (15YF1400100).
CR Capurro M, 2003, GASTROENTEROLOGY, V125, P89, DOI 10.1016/S0016-5085(03)00689-9
   Carrieri C, 2012, NATURE, V491, P454, DOI 10.1038/nature11508
   Collins JF, 2015, GASTROENTEROLOGY, V148, P291, DOI 10.1053/j.gastro.2014.12.011
   Faghihi MA, 2008, NAT MED, V14, P723, DOI 10.1038/nm1784
   Fatica A, 2014, NAT REV GENET, V15, P7, DOI 10.1038/nrg3606
   Feng MQ, 2014, FEBS LETT, V588, P377, DOI 10.1016/j.febslet.2013.10.002
   Feng MQ, 2013, P NATL ACAD SCI USA, V110, pE1083, DOI 10.1073/pnas.1217868110
   Filmus J, 2013, FEBS J, V280, P2471, DOI 10.1111/febs.12126
   Gao W, 2014, HEPATOLOGY, V60, P576, DOI 10.1002/hep.26996
   Gardini A, 2015, FEBS J, V282, P1647, DOI 10.1111/febs.13101
   He YP, 2008, SCIENCE, V322, P1855, DOI 10.1126/science.1163853
   Huang N, 2012, FEBS LETT, V586, P884, DOI 10.1016/j.febslet.2012.02.017
   Ishiguro T, 2008, CANCER RES, V68, P9832, DOI 10.1158/0008-5472.CAN-08-1973
   Iyer MK, 2015, NAT GENET, V47, P199, DOI 10.1038/ng.3192
   Ji JF, 2009, NEW ENGL J MED, V361, P1437, DOI 10.1056/NEJMoa0901282
   Kim HS, 2014, FEBS J, V281, P851, DOI 10.1111/febs.12652
   Li T, 2016, ONCOGENE, V35, P1575, DOI 10.1038/onc.2015.223
   Lin AF, 2016, NAT CELL BIOL, V18, P213, DOI 10.1038/ncb3295
   Lu JJ, 2015, TUMOR BIOL, V36, P3231, DOI 10.1007/s13277-014-2951-4
   Mahmoudi S, 2009, MOL CELL, V33, P462, DOI 10.1016/j.molcel.2009.01.028
   Michelotti GA, 2013, NAT REV GASTRO HEPAT, V10, P656, DOI 10.1038/nrgastro.2013.183
   Nolasco S, 2012, PLOS ONE, V7, DOI 10.1371/journal.pone.0042536
   Nosrati N, 2014, FEBS J, V281, P2339, DOI 10.1111/febs.12786
   Pandey RR, 2008, MOL CELL, V32, P232, DOI 10.1016/j.molcel.2008.08.022
   Ponting CP, 2009, CELL, V136, P629, DOI 10.1016/j.cell.2009.02.006
   Rinn JL, 2007, CELL, V129, P1311, DOI 10.1016/j.cell.2007.05.022
   Salvi A, 2009, FEBS J, V276, P2966, DOI 10.1111/j.1742-4658.2009.07014.x
   Shirakawa H, 2009, CANCER SCI, V100, P1403, DOI 10.1111/j.1349-7006.2009.01206.x
   Sun JB, 2016, MOL BIOL REP, V43, P427, DOI 10.1007/s11033-016-3975-1
   Tandon P, 2009, LIVER INT, V29, P502, DOI 10.1111/j.1478-3231.2008.01957.x
   Torre LA, 2015, CA-CANCER J CLIN, V65, P87, DOI 10.3322/caac.21262
   Yang M, 2015, TUMOR BIOL, V36, P7615, DOI 10.1007/s13277-015-3465-4
   Yu WQ, 2008, NATURE, V451, P202, DOI 10.1038/nature06468
   Yuan JH, 2014, CANCER CELL, V25, P666, DOI 10.1016/j.ccr.2014.03.010
   Yuan SX, 2014, CANCER LETT, V349, P87, DOI 10.1016/j.canlet.2014.03.029
   Zhang L, 2013, CARCINOGENESIS, V34, P577, DOI 10.1093/carcin/bgs381
   Zhu AX, 2013, CLIN CANCER RES, V19, P920, DOI 10.1158/1078-0432.CCR-12-2616
NR 37
TC 102
Z9 105
U1 2
U2 14
PU WILEY-BLACKWELL
PI HOBOKEN
PA 111 RIVER ST, HOBOKEN 07030-5774, NJ USA
SN 1742-464X
EI 1742-4658
J9 FEBS J
JI FEBS J.
PD OCT
PY 2016
VL 283
IS 20
BP 3739
EP 3754
DI 10.1111/febs.13839
PG 16
WC Biochemistry & Molecular Biology
WE Science Citation Index Expanded (SCI-EXPANDED)
SC Biochemistry & Molecular Biology
GA EC6ZE
UT WOS:000388284400006
PM 27573079
DA 2022-05-02
ER

PT J
AU Hou, YF
   Wei, YG
   Yang, JY
   Wen, TF
   Xu, MQ
   Yan, LN
   Li, B
   Chen, KF
AF Hou, Yi-fu
   Wei, Yong-gang
   Yang, Jia-yin
   Wen, Tian-fu
   Xu, Ming-qing
   Yan, Lv-nan
   Li, Bo
   Chen, Ke-fei
TI Microvascular invasion patterns affect survival in hepatocellular
   carcinoma patients after second hepatectomy
SO JOURNAL OF SURGICAL RESEARCH
LA English
DT Article
DE Microvascular invasion; Hepatocellular carcinoma; Hepatectomy Recurrence
ID LIVER-TRANSPLANTATION; INTRAHEPATIC RECURRENCE; TREATMENT STRATEGY;
   VASCULAR INVASION; RISK-FACTORS; HEPATITIS-B; RESECTION; MANAGEMENT;
   PROGNOSIS; CIRRHOSIS
AB Background: Microvascular invasion (MVI) is an important risk factor for survival of patients with hepatocellular carcinoma (HCC) after hepatectomy. However, its impact on patients with recurrent HCC who receive a second hepatectomy is unknown.
   Methods: We enrolled 167 patients with HCC who underwent a second hepatectomy because of intrahepatic recurrences. We compared the patients' demographic, tumor, and pathologic characteristics with 766 cases of original hepatectomy. We analyzed the possible risk factors for survival after the first and second hepatectomies and the influence of different MVI patterns on patients' survival after the second hepatectomy.
   Results: The median overall survival was comparable between the first and second hepatectomy groups, 34 (3e84) mo versus 27 (3e57) mo, P = 0.09. For patients who underwent a first hepatectomy, the presence of macro-VI or MVI, an early recurrence pattern, and a total tumor diameter >5 cm were independent risk factors. For survival after the second hepatectomy, MVI patterns that were positive-positive or negative-positive and a total recurrent tumor diameter >5 cm were significant risk factors for survival.
   Conclusions: A second hepatectomy provides satisfying survival for patients with intrahepatic recurrence of HCC after the initial operation. Different MVI patterns affect survival after the second hepatectomy. Because MVI represents the biological behavior of HCC, we place a high premium on the clinical value of MVI after each hepatectomy. (C) 2016 Elsevier Inc. All rights reserved.
C1 [Hou, Yi-fu; Wei, Yong-gang; Yang, Jia-yin; Wen, Tian-fu; Xu, Ming-qing; Yan, Lv-nan; Li, Bo; Chen, Ke-fei] Sichuan Univ, Dept Hepat Surg, West China Hosp, Chengdu 610041, Sichuan, Peoples R China.
RP Wei, YG (corresponding author), Sichuan Univ, Dept Hepat Surg, Chengdu 610041, Sichuan, Peoples R China.
EM yourwyg@163.com
RI Li, Bo/AAA-8968-2020
OI Li, Bo/0000-0002-7294-6888
CR BEASLEY RP, 1981, LANCET, V2, P1129
   BELGHITI J, 1991, ANN SURG, V214, P114, DOI 10.1097/00000658-199108000-00004
   Bruix J, 2005, HEPATOLOGY, V42, P1208, DOI 10.1002/hep.20933
   Bruix J, 2002, HEPATOLOGY, V35, P519, DOI 10.1053/jhep.2002.32089
   Chan ACY, 2013, LIVER TRANSPLANT, V19, P411, DOI 10.1002/lt.23605
   Dindo D, 2004, ANN SURG, V240, P205, DOI 10.1097/01.sla.0000133083.54934.ae
   Ding T, 2011, CANCER-AM CANCER SOC, V117, P4878, DOI 10.1002/cncr.26137
   Edge S.B, 2010, AJCC CANC STAGING MA, V7th
   EDMONDSON HA, 1954, CANCER-AM CANCER SOC, V7, P462, DOI 10.1002/1097-0142(195405)7:3<462::AID-CNCR2820070308>3.0.CO;2-E
   European Assoc Study Liver, 2012, EUR J CANCER, V48, P599, DOI 10.1016/j.ejca.2011.12.021
   Grazi GL, 2001, ANN SURG, V234, P71, DOI 10.1097/00000658-200107000-00011
   Jarnagin WR, 2010, ANN SURG ONCOL, V17, P1226, DOI 10.1245/s10434-010-0978-3
   Jonas S, 2001, HEPATOLOGY, V33, P1080, DOI 10.1053/jhep.2001.23561
   Llovet JM, 1999, SEMIN LIVER DIS, V19, P329, DOI 10.1055/s-2007-1007122
   Llovet JM, 2003, LANCET, V362, P1907, DOI 10.1016/S0140-6736(03)14964-1
   Llovet JM, 2008, JNCI-J NATL CANCER I, V100, P698, DOI 10.1093/jnci/djn134
   Lu FM, 2009, CHINESE MED J-PEKING, V122, P3, DOI 10.3760/cma.j.issn.0366-6999.2009.01.001
   Mazzaferro V, 1996, NEW ENGL J MED, V334, P693, DOI 10.1056/NEJM199603143341104
   Mise Y, 2015, ANN SURG, V262, P347, DOI 10.1097/SLA.0000000000000882
   Omata M, 2010, HEPATOL INT, V4, P439, DOI 10.1007/s12072-010-9165-7
   Poon RTP, 2000, CANCER, V89, P500, DOI 10.1002/1097-0142(20000801)89:3<500::AID-CNCR4>3.3.CO;2-F
   Portolani N, 2006, ANN SURG, V243, P229, DOI 10.1097/01.sla.0000197706.21803.a1
   Quaglia A, 2005, ARCH PATHOL LAB MED, V129, P639
   Roayaie S, 2009, GASTROENTEROLOGY, V137, P850, DOI 10.1053/j.gastro.2009.06.003
   de Lope CR, 2012, J HEPATOL, V56, pS75, DOI 10.1016/S0168-8278(12)60009-9
   Rodriguez-Peralvarez M, 2013, ANN SURG ONCOL, V20, P325, DOI 10.1245/s10434-012-2513-1
   Shindoh J, 2013, HPB, V15, P31, DOI 10.1111/j.1477-2574.2012.00552.x
   Tranchart H, 2012, WORLD J SURG, V36, P2684, DOI 10.1007/s00268-012-1723-9
   Yao FY, 2001, HEPATOLOGY, V33, P1394, DOI 10.1053/jhep.2001.24563
NR 29
TC 10
Z9 14
U1 1
U2 4
PU ACADEMIC PRESS INC ELSEVIER SCIENCE
PI SAN DIEGO
PA 525 B ST, STE 1900, SAN DIEGO, CA 92101-4495 USA
SN 0022-4804
EI 1095-8673
J9 J SURG RES
JI J. Surg. Res.
PD JAN
PY 2016
VL 200
IS 1
BP 82
EP 90
DI 10.1016/j.jss.2015.06.069
PG 9
WC Surgery
WE Science Citation Index Expanded (SCI-EXPANDED)
SC Surgery
GA CZ1BM
UT WOS:000366840700013
PM 26259778
DA 2022-05-02
ER

PT J
AU Liu, ZX
   Guo, WX
   Zhang, DD
   Pang, YA
   Shi, J
   Wan, SQ
   Cheng, K
   Wang, JQ
   Cheng, SQ
AF Liu, Zixin
   Guo, Weixing
   Zhang, Dandan
   Pang, Yanan
   Shi, Jie
   Wan, Siqin
   Cheng, Kai
   Wang, Jiaqi
   Cheng, Shuqun
TI Circulating tumor cell detection in hepatocellular carcinoma based on
   karyoplasmic ratios using imaging flow cytometry
SO SCIENTIFIC REPORTS
LA English
DT Article
ID INVASION; BIOLOGY
AB Circulating tumor cells (CTCs) originate from tumor tissues and are associated with cancer prognosis. However, existing technologies for CTC detection are limited owing to a lack of specific or accurate biomarkers. Here, we developed a new method for CTC detection based on the karyoplasmic ratio, without biomarkers. Consecutive patients with liver cancer or non-cancer liver diseases were recruited. CTCs in blood samples were analyzed by imaging flow cytometry based on the karyoplasmic ratio as well as EpCAM and CD45. Microvascular invasion (MVI), tumor recurrence, and survival were recorded for all patients. A total of 56.2 +/- 23.8/100,000 cells with high karyoplasmic ratios (HKR cells) were detected in cancer patients, which was higher than the number of HKR cells in the non-cancer group (7.6 +/- 2.2/100,000). There was also a difference in HKR cells between liver cancer patients with and without MVI. Based on a receiver operating characteristic curve analysis, the threshold was 21.8 HKR cells per 100,000 peripheral blood mononuclear cells, and the area under the curve was higher than those of traditional methods (e.g., CD45 and EpCAM staining). These results indicate that the new CTC detection method was more sensitive and reliable than existing methods. Accordingly, it may improve clinical CTC detection.
C1 [Liu, Zixin; Guo, Weixing; Shi, Jie; Wan, Siqin; Cheng, Shuqun] Second Mil Med Univ, Eastern Hepatobiliary Surg Hosp EHBH, Shanghai 200433, Peoples R China.
   [Zhang, Dandan; Pang, Yanan; Cheng, Kai; Wang, Jiaqi] Second Mil Med Univ, Changhai Hosp, Clin Res Ctr, Shanghai 200433, Peoples R China.
RP Cheng, SQ (corresponding author), Second Mil Med Univ, Eastern Hepatobiliary Surg Hosp EHBH, Shanghai 200433, Peoples R China.; Wang, JQ (corresponding author), Second Mil Med Univ, Changhai Hosp, Clin Res Ctr, Shanghai 200433, Peoples R China.
EM darkmk2@163.com; chengshuqun@aliyun.com
FU Science Fund for Creative Research GroupsScience Fund for Creative
   Research Groups [81221061]; State Key Project on Diseases of China
   [2012zx10002016016003]; China National Funds for Distinguished Young
   ScientistsNational Natural Science Foundation of China (NSFC) [81125018,
   81425019]; Chang Jiang Scholars Program of the China Ministry of
   Education; National Key Basic Research Program "973 project"National
   Basic Research Program of China [2015CB554000]; New Excellent Young
   Talents of Shanghai Municipal Health Bureau [XQY 2013112]; Shanghai
   Science and Technology CommitteeShanghai Science & Technology Committee
   [134119a0200]; Natural Science FoundationNational Natural Science
   Foundation of China (NSFC) [81301876]; Excellent Young Scholar Program
   of SMMU [20111010B]
FX This work was supported by grants from the Science Fund for Creative
   Research Groups (No: 81221061), the State Key Project on Diseases of
   China (2012zx10002016016003), the China National Funds for Distinguished
   Young Scientists (No: 81125018, 81425019), Chang Jiang Scholars Program
   (2013) of the China Ministry of Education, the National Key Basic
   Research Program "973 project" (No: 2015CB554000), New Excellent Young
   Talents of Shanghai Municipal Health Bureau (No: XQY 2013112), Shanghai
   Science and Technology Committee (No: 134119a0200), Natural Science
   Foundation (No: 81301876), and the Excellent Young Scholar Program of
   SMMU (No: 20111010B).
CR Alix-Panabieres C, 2014, NAT REV CANCER, V14, P623, DOI 10.1038/nrc3820
   Alix-Panabieres C, 2013, CLIN CHEM, V59, P110, DOI 10.1373/clinchem.2012.194258
   [Anonymous], 2015, Zhonghua Gan Zang Bing Za Zhi, V23, P321
   Bruix J, 2005, HEPATOLOGY, V42, P1208, DOI 10.1002/hep.20933
   FIDLER IJ, 1978, CANCER RES, V38, P2651
   Gertler R, 2003, RECENT RES CANCER, V162, P149
   Krebs MG, 2014, NAT REV CLIN ONCOL, V11, P129, DOI 10.1038/nrclinonc.2013.253
   Lim KC, 2011, ANN SURG, V254, P108, DOI 10.1097/SLA.0b013e31821ad884
   Lopez-Riquelme N, 2013, APMIS, V121, P1139, DOI 10.1111/apm.12061
   Reyes Edwin E, 2015, J Transl Sci, V1
   Riethdorf S, 2010, ANN NY ACAD SCI, V1210, P66, DOI 10.1111/j.1749-6632.2010.05779.x
   Rodriguez-Peralvarez M, 2013, ANN SURG ONCOL, V20, P325, DOI 10.1245/s10434-012-2513-1
   Sun YF, 2013, HEPATOLOGY, V57, P1458, DOI 10.1002/hep.26151
   Yu M, 2013, SCIENCE, V339, P580, DOI 10.1126/science.1228522
   Yu M, 2011, J CELL BIOL, V192, P373, DOI 10.1083/jcb.201010021
   Zhang Y, 2012, SEMIN ONCOL, V39, P449, DOI 10.1053/j.seminoncol.2012.05.012
NR 16
TC 41
Z9 43
U1 4
U2 27
PU NATURE PUBLISHING GROUP
PI LONDON
PA MACMILLAN BUILDING, 4 CRINAN ST, LONDON N1 9XW, ENGLAND
SN 2045-2322
J9 SCI REP-UK
JI Sci Rep
PD DEC 23
PY 2016
VL 6
AR 39808
DI 10.1038/srep39808
PG 10
WC Multidisciplinary Sciences
WE Science Citation Index Expanded (SCI-EXPANDED)
SC Science & Technology - Other Topics
GA EG0YA
UT WOS:000390757100003
PM 28009002
OA gold, Green Published
DA 2022-05-02
ER

PT J
AU Vasuri, F
   Fittipaldi, S
   Giunchi, F
   Monica, M
   Ravaioli, M
   Degiovanni, A
   Bonora, S
   Golfieri, R
   Bolondi, L
   Grigioni, WF
   Pasquinelli, G
   D'Errico-Grigioni, A
AF Vasuri, Francesco
   Fittipaldi, Silvia
   Giunchi, Francesca
   Monica, Melissa
   Ravaioli, Matteo
   Degiovanni, Alessio
   Bonora, Sonia
   Golfieri, Rita
   Bolondi, Luigi
   Grigioni, Walter F.
   Pasquinelli, Gianandrea
   D'Errico-Grigioni, Antonia
TI Facing the enigma of the vascular network in hepatocellular carcinomas
   in cirrhotic and non-cirrhotic livers
SO JOURNAL OF CLINICAL PATHOLOGY
LA English
DT Article
ID GROWTH-FACTOR-BETA; WT1 EXPRESSION; INSULIN; NESTIN; CANCER; METASTASIS;
   TGF-BETA-1; AXL
AB Aims In this paper we aimed to analyse the typology and the phenotype of the different vascular modifications in human hepatocellular carcinomas (HCCs) with a new immunomorphological and gene expression approach.We also attempted to correlate these modifications with the histological parameters of tumour aggressiveness and the surrounding liver parenchyma.
   Methods Ninety-six HCCs (from 80 patients) were retrospectively enrolled, 46 occurring in non-cirrhotic livers, and 50 in livers transplanted for cirrhosis. Histopathological analysis, immunohistochemistry for CD34, Nestin and WT1 and RT-PCR for Nestin, transforming growth factor-beta 1 (TGF beta 1) and insulin-like growth factor 1 (IGF1R) mRNA were performed in all nodules.
   Results By correlating the CD34 and Nestin immunoreactivity in HCC vasculature with the tumorous architecture, we identified four vascular patterns (named from 'a' to 'd').Each of them was characterised by different expressions of TGF beta 1 and IGF1R mRNA. Pattern a showed CD34-positive/Nestin-negative sinusoids, and was prevalent in microtrabecular lesions. Pattern b showed similar morphology and architecture as pattern a, but with Nestin-positive sinusoids and a significant ` boost' in IGF1R and TGF beta 1 mRNAs.In patterns c and d a progressive sinusoid loss and a gain of newly formed arterioles were seen.Notably, HCCs with pattern a arose more frequently in cirrhosis (p = 0.024), and showed lower incidence of microvascular invasion (p = 0.002) and infiltration (p = 0.005) compared with HCCs with other patterns.
   Conclusions Although future studies are surely required, the identification of different vascular profiles in HCCs from cirrhotic and non-cirrhotic livers may help clarify the relationship between HCC progression and aggressiveness.
C1 [Vasuri, Francesco; Fittipaldi, Silvia; Giunchi, Francesca; Monica, Melissa; Degiovanni, Alessio; Bonora, Sonia; Grigioni, Walter F.; D'Errico-Grigioni, Antonia] S Orsola Malpighi Univ Hosp, F Addarii Inst Oncol & Transplant Pathol, Dept Specialty Diagnost & Expt Med DIMES, Vle Ercolani 4-2, I-40138 Bologna, Italy.
   [Fittipaldi, Silvia; Pasquinelli, Gianandrea] S Orsola Malpighi Univ Hosp, Dept Specialty Diagnost & Expt Med DIMES, Clin Pathol, Vle Ercolani 4-2, I-40138 Bologna, Italy.
   [Ravaioli, Matteo] S Orsola Malpighi Univ Hosp, Dept Gen Surg & Transplantat, Vle Ercolani 4-2, I-40138 Bologna, Italy.
   [Golfieri, Rita] S Orsola Malpighi Univ Hosp, Dept Digest Dis & Internal Med, Diagnost & Intervent Radiol Unit, Vle Ercolani 4-2, I-40138 Bologna, Italy.
   [Bolondi, Luigi] Univ Bologna, S Orsola Malpighi Univ Hosp, Dept Med & Surg Sci, Div Internal Med, Bologna, Italy.
   [Vasuri, Francesco] S Orsola Malpighi Univ Hosp, F Addarii Inst Oncol & Transplant Pathol, Vle Ercolani 4-2, I-40138 Bologna, Italy.
RP D'Errico-Grigioni, A (corresponding author), S Orsola Malpighi Univ Hosp, F Addarii Inst Oncol & Transplant Pathol, Dept Specialty Diagnost & Expt Med DIMES, Vle Ercolani 4-2, I-40138 Bologna, Italy.
EM derrico@aosp.bo.it
RI Ravaioli, Matteo/D-6314-2016; Vasuri, Francesco/K-5418-2016; fittipaldi,
   silvia/K-8628-2016; Pasquinelli, Gianandrea/I-7088-2012; Giunchi,
   francesca fg/K-2662-2018; Golfieri, Rita/AAB-6252-2022; ,
   Melissa/AAC-3488-2019
OI Ravaioli, Matteo/0000-0001-5862-6151; Vasuri,
   Francesco/0000-0002-1145-6025; fittipaldi, silvia/0000-0002-3463-1367;
   Pasquinelli, Gianandrea/0000-0003-1506-1829; ,
   Melissa/0000-0003-1610-9150; D'ERRICO, ANTONIETTA/0000-0003-2747-3732;
   Rita, Golfieri/0000-0001-8809-9989
FU Programma di Ricerca Regione-Universita, Regione Emilia-RomagnaRegione
   Emilia Romagna
FX This work has been supported by the Programma di Ricerca
   Regione-Universita 2010-2012, Regione Emilia-Romagna, bando 'Ricerca
   Innovativa' (Professor L. Bolondi), project title 'Innovative approaches
   to the diagnosis and pharmacogenetic-based therapies of primary hepatic
   tumours, peripheral B and T-cell lymphomas and lymphoblastic
   leukaemias'.
CR Aravalli RN, 2008, HEPATOLOGY, V48, P2047, DOI 10.1002/hep.22580
   BAKER J, 1993, CELL, V75, P73, DOI 10.1016/0092-8674(93)90680-O
   Burt A, 2012, MCSWEENS PATHOLOGY L
   Calvisi DF, 2015, HEPATOLOGY, V61, P759, DOI 10.1002/hep.27624
   Chebib I, 2007, BIOMARK INSIGHTS, V2, P59
   COLOMBO M, 1991, NEW ENGL J MED, V325, P675, DOI 10.1056/NEJM199109053251002
   Derynck R, 2001, NAT GENET, V29, P117, DOI 10.1038/ng1001-117
   Dong ZZ, 2008, HEPATOB PANCREAT DIS, V7, P288
   Fattovich G, 2004, GASTROENTEROLOGY, V127, pS35, DOI 10.1053/j.gastro.2004.09.014
   Ferrari G, 2009, J CELL PHYSIOL, V219, P449, DOI 10.1002/jcp.21706
   Fittipaldi S, 2014, HISTOL HISTOPATHOL, V29, P1565, DOI 10.14670/HH-29.1565
   Freise C, 2011, BMC COMPLEM ALTERN M, V11, DOI 10.1186/1472-6882-11-39
   Gaddikeri S, 2014, AM J ROENTGENOL, V203, pW34, DOI 10.2214/AJR.13.11511
   Giannelli G, 2014, CANCER RES, V74, P1890, DOI 10.1158/0008-5472.CAN-14-0243
   Giannini EG, 2013, DIGEST LIVER DIS, V45, P164, DOI 10.1016/j.dld.2012.08.018
   Hellawell GO, 2002, CANCER RES, V62, P2942
   Hohenstein P, 2006, HUM MOL GENET, V15, pR196, DOI 10.1093/hmg/ddl196
   Ito K, 2006, EUR J RADIOL, V58, P186, DOI 10.1016/j.ejrad.2005.11.039
   JONES JI, 1995, ENDOCR REV, V16, P3, DOI 10.1210/er.16.1.3
   Massague J, 2012, NAT REV MOL CELL BIO, V13, P616, DOI 10.1038/nrm3434
   Mazzaferro V, 1996, NEW ENGL J MED, V334, P693, DOI 10.1056/NEJM199603143341104
   Muto J, 2015, HEPATOL RES, V45, P1, DOI 10.1111/hepr.12310
   Nakashima Y, 1999, LIVER, V19, P12, DOI 10.1111/j.1478-3231.1999.tb00003.x
   Png KJ, 2012, NATURE, V481, P190, DOI 10.1038/nature10661
   Ramasamy K, 2011, CLIN CANCER RES, V17, P753, DOI 10.1158/1078-0432.CCR-10-2290
   Rapraeger AC, 2013, FEBS J, V280, P2207, DOI 10.1111/febs.12160
   Reichl P, 2015, HEPATOLOGY, V61, P930, DOI 10.1002/hep.27492
   Samani AA, 2007, ENDOCR REV, V28, P20, DOI 10.1210/er.2006-0001
   Sarfstein R, 2013, ENDOCRINOLOGY, V154, P1672, DOI 10.1210/en.2012-2165
   Teranishi N, 2007, INT J ONCOL, V30, P593
   The International Agency for Research on Cancer, 2010, WHO CLASSIFICATION T, P134
   Trevisani F, 2010, DIGEST LIVER DIS, V42, P341, DOI 10.1016/j.dld.2009.09.002
   Vasuri F, 2012, HISTOL HISTOPATHOL, V27, P1195, DOI 10.14670/HH-27.1195
   Wagner N, 2008, PFLUG ARCH EUR J PHY, V455, P839, DOI 10.1007/s00424-007-0340-1
   Wagner N, 2006, AM J PHYSIOL-REG I, V291, pR779, DOI 10.1152/ajpregu.00219.2006
   Yuan JS, 2006, BMC BIOINFORMATICS, V7, DOI 10.1186/1471-2105-7-85
   Zeng WJ, 2010, ANN SURG ONCOL, V17, P1564, DOI 10.1245/s10434-009-0900-z
NR 37
TC 5
Z9 5
U1 0
U2 5
PU BMJ PUBLISHING GROUP
PI LONDON
PA BRITISH MED ASSOC HOUSE, TAVISTOCK SQUARE, LONDON WC1H 9JR, ENGLAND
SN 0021-9746
EI 1472-4146
J9 J CLIN PATHOL
JI J. Clin. Pathol.
PD FEB
PY 2016
VL 69
IS 2
BP 102
EP 108
DI 10.1136/jclinpath-2015-203028
PG 7
WC Pathology
WE Science Citation Index Expanded (SCI-EXPANDED)
SC Pathology
GA DB4TI
UT WOS:000368505800003
PM 26243063
DA 2022-05-02
ER

PT J
AU Xiao, CH
   Wang, C
   Cheng, SJ
   Lai, CC
   Zhang, PR
   Wang, ZH
   Zhang, T
   Zhang, SG
   Liu, R
AF Xiao, Chaohui
   Wang, Cheng
   Cheng, Sijie
   Lai, Chengcai
   Zhang, Peirui
   Wang, Zizheng
   Zhang, Tao
   Zhang, Shaogeng
   Liu, Rong
TI The significance of low levels of LINC RP1130-1 expression in human
   hepatocellular carcinoma
SO BIOSCIENCE TRENDS
LA English
DT Article
DE LncRNA; hepatocellular carcinoma; biomarker
ID LONG NONCODING RNA; PROMOTES PROLIFERATION; LIVER-CANCER; METASTASIS;
   CELL; LESIONS; GROWTH; RISK
AB Hepatocellular carcinoma (HCC) is the most common neoplasms. Little progress has been made in the diagnosis and treatment of HCC and its prognosis remains poor. Studies have increasingly found that long non-coding RNA (lncRNA) is involved in the regulation of the occurrence and development of HCC. To investigate the diagnostic and prognostic value of lncRNA in HCC, the current study examined 25 lncRNAs with differing levels of expression (according to the fold change) in microarray databases. Expression of LINC RP1130-1 was found to be markedly down-regulated in 51 HCC tissues compared to matching adjacent non-tumor liver tissues. The pattern of expression and clinical significance of LINC RP1130-1 were examined in HCC. The area under the receiver operating characteristic (ROC) curve was 0.74 for LINC RP1130-1. The expression of LINC RP1130-1 was associated with clinical stage, the number of tumors, portal vein tumor thrombus (PVTT), and microvascular invasion (MVI). More importantly, patients with a low level of LINC RP1130-1 expression had a shorter recurrence-free survival (RFS) (n = 51, p < 0.05) than those with a high level of LINC RP1130-1 expression. Taken together, these findings indicate that a low level of LINC RP1130-1 expression in patients with HCC may be a powerful tumor biomarker, with potential clinical use in diagnosing and predicting the prognosis for patients with HCC.
C1 [Xiao, Chaohui; Wang, Zizheng; Zhang, Tao; Liu, Rong] Chinese Peoples Liberat Army PLA Gen Hosp, Dept Surg Oncol, 28 Fuxing Rd, Beijing 100853, Peoples R China.
   [Xiao, Chaohui; Cheng, Sijie; Zhang, Peirui; Zhang, Shaogeng] Hosp 302 PLA, Dept Hepatobiliary Surg, West Fourth Ring Rd 100, Beijing 100039, Peoples R China.
   [Wang, Cheng] Acad Med Sci, Beijing Hosp 307, Beijing, Peoples R China.
   [Lai, Chengcai] Beijing Inst Microbiol & Epidemiol, State Key Lab Pathogen & Biosecur, Beijing, Peoples R China.
RP Liu, R (corresponding author), Chinese Peoples Liberat Army PLA Gen Hosp, Dept Surg Oncol, 28 Fuxing Rd, Beijing 100853, Peoples R China.; Zhang, SG (corresponding author), Hosp 302 PLA, Dept Hepatobiliary Surg, West Fourth Ring Rd 100, Beijing 100039, Peoples R China.
EM zhangsg302@hotmail.com; liurong301@126.com
CR Al-Tobasei R, 2016, PLOS ONE, V11, DOI 10.1371/journal.pone.0148940
   Askarian-Amiri ME, 2011, RNA, V17, P878, DOI 10.1261/rna.2528811
   Baldissera VD, 2016, MED HYPOTHESES, V86, P67, DOI 10.1016/j.mehy.2015.11.030
   Buonaguro L, 2016, CANCER IMMUNOL IMMUN, V65, P93, DOI 10.1007/s00262-015-1728-y
   Casero D, 2015, NAT IMMUNOL, V16, P1282, DOI 10.1038/ni.3299
   Ding SL, 2015, WORLD J GASTROENTERO, V21, P6317, DOI 10.3748/wjg.v21.i20.6317
   El-Serag HB, 2011, NEW ENGL J MED, V365, P1118, DOI 10.1056/NEJMra1001683
   Friemel J, 2016, BMC CLIN PATHOL, V16, DOI 10.1186/s12907-016-0029-5
   Hu LW, 2015, J EXP CLIN CANC RES, V34, DOI 10.1186/s13046-015-0123-z
   Huarte M, 2015, NAT MED, V21, P1253, DOI 10.1038/nm.3981
   Ji J, 2015, ONCOTARGET, V6, P42813, DOI 10.18632/oncotarget.5970
   Ji TT, 2016, ASIAN PAC J TROP MED, V9, P494, DOI 10.1016/j.apjtm.2016.03.026
   Jiang JF, 2016, EUR J OBSTET GYN R B, V199, P32, DOI 10.1016/j.ejogrb.2016.01.033
   Jiang WJ, 2015, BIOMED PHARMACOTHER, V69, P90, DOI 10.1016/j.biopha.2014.11.027
   Lu ZP, 2016, ONCOTARGET, V7, P241, DOI 10.18632/oncotarget.6280
   Niu ZS, 2016, WORLD J GASTROENTERO, V22, P3305, DOI 10.3748/wjg.v22.i12.3305
   Raft MB, 2015, HISTOPATHOLOGY, V66, P910, DOI 10.1111/his.12539
   Rogacki K, 2015, POL J PATHOL, V66, P9, DOI 10.5114/PJP.2015.51148
   Schmitt AM, 2013, NATURE, V500, P536, DOI 10.1038/nature12548
   Shen LQ, 2015, J NEURO-ONCOL, V121, P101, DOI 10.1007/s11060-014-1613-0
   Shirasaki T, 2014, HEPATOLOGY, V60, P1519, DOI 10.1002/hep.27277
   Torre LA, 2015, CA-CANCER J CLIN, V65, P87, DOI 10.3322/caac.21262
   Wang DJ, 2015, ONCOTARGET, V6, P41045, DOI 10.18632/oncotarget.5728
   Wang F, 2014, HEPATOLOGY, V60, P1278, DOI 10.1002/hep.27239
   Wang Y, 2012, NANO, V7, DOI 10.1142/S1793292012500427
   Wu Lu, 2016, Anticancer Agents Med Chem, V16, P1155
   Xiong YL, 2015, BIOMED PHARMACOTHER, V72, P165, DOI 10.1016/j.biopha.2015.04.019
   Xue RD, 2016, GASTROENTEROLOGY, V150, P998, DOI 10.1053/j.gastro.2015.12.033
   Yan R, 2016, ONCOTARGET, V7, P22486, DOI 10.18632/oncotarget.7995
   Yang F, 2011, HEPATOLOGY, V54, P1679, DOI 10.1002/hep.24563
   Yang HI, 2011, LANCET ONCOL, V12, P568, DOI 10.1016/S1470-2045(11)70077-8
   Yang YF, 2015, CELL BIOSCI, V5, DOI 10.1186/s13578-015-0050-x
   Yao S, 2016, ONCOTARGET, DOI 10.18632/oncotarget.9636
   Yuan JH, 2014, CANCER CELL, V25, P666, DOI 10.1016/j.ccr.2014.03.010
   Yuan SX, 2016, HEPATOLOGY, V63, P499, DOI 10.1002/hep.27893
   Zhao J, 2015, INT IMMUNOPHARMACOL, V28, P901, DOI 10.1016/j.intimp.2015.04.028
   Zou H, 2016, EXPERT REV GASTROENT, V10, P331, DOI 10.1586/17474124.2016.1116382
   Zucman-Rossi J, 2015, GASTROENTEROLOGY, V149, P1226, DOI 10.1053/j.gastro.2015.05.061
NR 38
TC 10
Z9 11
U1 1
U2 2
PU IRCA-BSSA
PI TOKYO
PA PEARL CITY KOISHIKAWA 603, 2-4-5 KASUGA, BUNKYO-KU, TOKYO, 112-0003,
   JAPAN
SN 1881-7815
EI 1881-7823
J9 BIOSCI TRENDS
JI BioSci. Trends
PY 2016
VL 10
IS 5
BP 378
EP 385
DI 10.5582/bst.2016.01123
PG 8
WC Biology
WE Science Citation Index Expanded (SCI-EXPANDED)
SC Life Sciences & Biomedicine - Other Topics
GA ED2BO
UT WOS:000388648800007
PM 27773892
OA Bronze
DA 2022-05-02
ER

PT J
AU Liu, J
   Wang, K
   Yan, ZL
   Xia, Y
   Li, J
   Shi, LH
   Zou, QF
   Wan, XY
   Jiao, BH
   Wang, HY
   Wu, MC
   Zhang, YJ
   Shen, F
AF Liu, Jian
   Wang, Kui
   Yan, Zhenlin
   Xia, Yong
   Li, Jun
   Shi, Lehua
   Zou, Qifei
   Wan, Xuying
   Jiao, Binghua
   Wang, Hongyang
   Wu, Mengchao
   Zhang, Yongjie
   Shen, Feng
TI Axl Expression Stratifies Patients with Poor Prognosis after Hepatectomy
   for Hepatocellular Carcinoma
SO PLOS ONE
LA English
DT Article
ID RECEPTOR TYROSINE KINASE; DRUG-RESISTANCE; GROWTH; OVEREXPRESSION;
   SURVIVAL; INVASION; GENES; CELLS
AB Background
   Axl is a receptor tyrosine kinase which plays an important role in multiple human malignancies.
   Design
   The Axl expression was examined in several hepatocellular carcinoma(HCC) cell lines, paired tumor and nontumorous samples. Then, we examined cell growth curve, cell apoptosis and cell migration in SMMC-7721 cells over-expressed with Axl or siRNA against Axl, respectively. Finally, the prognostic value of Axl was investigated in a prospective cohort of 246 consecutive HCC patients undergoing curative hepatoectomy.
   Results
   We found Axl was positive in 22% of examined tumor tissues and all four cell lines. Over-expressing Axl in SMMC-7721 cells accelerated cell growth, cell migration and inhibited cell apoptosis, while knock-down of Axl exerted opposite effect. Axl expression was closely associated with serum AFP, multiple tumors, absence of encapsulation, microvascular invasion, and advanced BCLC or TNM stage. Patients with positive Axl staining had a higher 5-year recurrence rate (92% vs. 71%, P<0.001) and a lower 5-year survival rate (9% vs. 48%, P<0.001) than those with negative staining. The multivariate analyses showed that Axl expression was an independent factor for both tumor recurrence (HR: 1.725; 95% CI: 1.219-2.441) and survival (1.847; 1.291-2.642).
   Conclusion Axl expression suggests more aggressive tumor invasiveness and predicts worse prognosis for HCC patients undergoing resection.
C1 [Liu, Jian; Wang, Kui; Yan, Zhenlin; Xia, Yong; Li, Jun; Shi, Lehua; Zou, Qifei; Wu, Mengchao; Shen, Feng] Second Mil Med Univ, Eastern Hepatobiliary Surg Hosp, Dept Hepat Surg, Shanghai, Peoples R China.
   [Wan, Xuying] Second Mil Med Univ, Eastern Hepatobiliary Surg Hosp, Dept Clin Database, Shanghai, Peoples R China.
   [Jiao, Binghua] Second Mil Med Univ, Dept Biochem & Mol Biol, Shanghai, Peoples R China.
   [Wang, Hongyang; Wu, Mengchao] Natl Sci Ctr Liver Canc, Shanghai, Peoples R China.
   [Zhang, Yongjie] Second Mil Med Univ, Eastern Hepatobiliary Surg Hosp, Dept Biliary Surg, Shanghai, Peoples R China.
RP Shen, F (corresponding author), Second Mil Med Univ, Eastern Hepatobiliary Surg Hosp, Dept Hepat Surg, Shanghai, Peoples R China.; Zhang, YJ (corresponding author), Second Mil Med Univ, Eastern Hepatobiliary Surg Hosp, Dept Biliary Surg, Shanghai, Peoples R China.
EM yjoy005@sina.com; shenfengehbh@sina.com
FU National Natural Science Foundation of ChinaNational Natural Science
   Foundation of China (NSFC) [81071867, 30772141, 30921006]; State Key
   Project on Infectious Diseases of China [2012ZX10002 -011,016]; Shanghai
   Hospital Development Program [SHDC12010121]
FX This work was supported by grants from National Natural Science
   Foundation of China (grant number 81071867 to KW; grant number 30772141
   to SF; grant number 30921006 to HYW); a grant from the State Key Project
   on Infectious Diseases of China (grant number 2012ZX10002 -011,016 to
   FS); and a grant of Shanghai Hospital Development Program (grant number
   SHDC12010121 to FS).
CR Arii S, 2000, HEPATOLOGY, V32, P1224, DOI 10.1053/jhep.2000.20456
   Bellosta P, 1997, ONCOGENE, V15, P2387, DOI 10.1038/sj.onc.1201419
   Gjerdrum C, 2010, P NATL ACAD SCI USA, V107, P1124, DOI 10.1073/pnas.0909333107
   Hafizi S, 2006, CYTOKINE GROWTH F R, V17, P295, DOI 10.1016/j.cytogfr.2006.04.004
   He L, 2010, MOL CARCINOGEN, V49, P882, DOI 10.1002/mc.20664
   Holland SJ, 2010, CANCER RES, V70, P1544, DOI 10.1158/0008-5472.CAN-09-2997
   Hong CC, 2008, CANCER LETT, V268, P314, DOI 10.1016/j.canlet.2008.04.017
   Jacob ANK, 1999, CANCER DETECT PREV, V23, P325
   JANSSEN JWG, 1991, ONCOGENE, V6, P2113
   Jemal A, 2009, CA-CANCER J CLIN, V59, P225, DOI 10.3322/caac.20006
   Johnson CE, 2011, BREAST CANC RES TREA
   Korshunov VA, 2012, CLIN SCI, V122, P361, DOI 10.1042/CS20110411
   Lay JD, 2007, CANCER RES, V67, P3878, DOI 10.1158/0008-5472.CAN-06-3191
   Lee HJ, 2014, CARCINOGENESIS, V35, P769, DOI 10.1093/carcin/bgt372
   Lei Z, 2015, JAMA SURG, P1
   Llovet JM, 2003, J HEPATOL, V38, pS136, DOI 10.1016/S0168-8278(02)00432-4
   Llovet JM, 1999, HEPATOLOGY, V30, P1434, DOI 10.1002/hep.510300629
   Mackiewicz M, 2011, BREAST CANCER RES TR, V130, P663, DOI 10.1007/s10549-011-1690-0
   Mahadevan D, 2007, ONCOGENE, V26, P3909, DOI 10.1038/sj.onc.1210173
   Minagawa M, 2003, ANN SURG, V238, P703, DOI 10.1097/01.sla.0000094549.11754.e6
   OBRYAN JP, 1991, MOL CELL BIOL, V11, P5016, DOI 10.1128/MCB.11.10.5016
   Ou WB, 2011, ONCOGENE, V30, P1643, DOI 10.1038/onc.2010.555
   Reichl P, 2015, INT J CANCER, V137, P385, DOI 10.1002/ijc.29394
   Reichl P, 2015, HEPATOLOGY, V61, P930, DOI 10.1002/hep.27492
   Song XZ, 2011, CANCER-AM CANCER SOC, V117, P734, DOI 10.1002/cncr.25483
   STITT TN, 1995, CELL, V80, P661, DOI 10.1016/0092-8674(95)90520-0
   Tsou AP, 1998, GENOMICS, V50, P331, DOI 10.1006/geno.1998.5338
   VARNUM BC, 1995, NATURE, V373, P623, DOI 10.1038/373623a0
   Vuoriluoto K, 2011, ONCOGENE, V30, P1436, DOI 10.1038/onc.2010.509
   Wang K, 2010, HEPATOLOGY, V52, P164, DOI 10.1002/hep.23650
   Xu MZ, 2011, ONCOGENE, V30, P1229, DOI 10.1038/onc.2010.504
   Ye X, 2010, ONCOGENE, V29, P5254, DOI 10.1038/onc.2010.268
NR 32
TC 31
Z9 32
U1 5
U2 11
PU PUBLIC LIBRARY SCIENCE
PI SAN FRANCISCO
PA 1160 BATTERY STREET, STE 100, SAN FRANCISCO, CA 94111 USA
SN 1932-6203
J9 PLOS ONE
JI PLoS One
PD MAY 16
PY 2016
VL 11
IS 5
AR e0154767
DI 10.1371/journal.pone.0154767
PG 13
WC Multidisciplinary Sciences
WE Science Citation Index Expanded (SCI-EXPANDED)
SC Science & Technology - Other Topics
GA DM3XH
UT WOS:000376279500014
PM 27182739
OA gold, Green Published, Green Submitted
DA 2022-05-02
ER

PT J
AU Yang, PH
   Qiu, JL
   Li, J
   Wu, D
   Wan, XY
   Lau, WY
   Yuan, YF
   Shen, F
AF Yang, Pinghua
   Qiu, Jiliang
   Li, Jun
   Wu, Dong
   Wan, Xuying
   Lau, Wan Yee
   Yuan, Yunfei
   Shen, Feng
TI Nomograms for Pre- and Postoperative Prediction of Long-term Survival
   for Patients Who Underwent Hepatectomy for Multiple Hepatocellular
   Carcinomas
SO ANNALS OF SURGERY
LA English
DT Article
DE hepatectomy; hepatocellular carcinoma; nomogram; prediction; prognosis
ID PORTAL-HYPERTENSION; LIVER RESECTION; SCORING SYSTEM; STAGING SYSTEM;
   HEPATITIS; EPIDEMIOLOGY; PROGNOSIS
AB Objectives:To develop prognostic nomograms for patients undergoing hepatectomy for multiple hepatocellular carcinomas (mHCCs).Background:The prognostic prediction after hepatectomy for mHCCs has not been well established.Methods:A training cohort (n = 540) was analyzed to construct 2 nomograms based separately on data obtained before and after hepatectomy for mHCCs at the Eastern Hepatobiliary Surgery Hospital between 2000 and 2006. The internal and external validations were performed in 2 independent cohorts (n = 180 each) collected from the Eastern Hepatobiliary Surgery Hospital between 2007 and 2010 and the Sun Yat-Sen University between 2000 and 2007. The predictive accuracy was measured by concordance index (C-index) and calibration curve.Results:Serum -fetoprotein level, hepatitis B virus deoxyribonucleic acid load, end-stage liver disease score, tumor number, total tumor diameter, and the ratio of largest to smallest tumor diameter were incorporated into the preoperative nomogram for overall survival (OS) prediction. In addition to these variables, microvascular invasion, tumor capsule, type of hepatectomy, and local invasion/metastasis were incorporated into the postoperative nomogram. All calibration curves for probability of OS fitted well. In the training cohort, the preoperative nomogram achieved a C-index of 0.75 (95% confidence interval, 0.72-0.78) in predicting OS and accurately stratified patients into 4 prognostic subgroups (5-year OS rates: 65.9%, 46.3%, 29.6%, and 4.1%, P < 0.001). The postoperative nomogram had a C-index of 0.80, which was higher than those of the 4 conventional staging systems (0.53-0.62). These results were supported by the internal and external validations.Conclusions:The 2 nomograms showed accurate pre- and postoperative prediction of posthepatectomy prognosis in patients with mHCCs.
C1 [Yang, Pinghua; Li, Jun; Wu, Dong; Wan, Xuying; Lau, Wan Yee; Shen, Feng] Second Mil Med Univ, Eastern Hepatobiliary Surg Hosp, Dept Hepat Surg, 225 Changhai Rd, Shanghai 200433, Peoples R China.
   [Qiu, Jiliang; Yuan, Yunfei] Sun Yat Sen Univ, Ctr Canc, Dept Hepatobiliary Surg, 651 Dongfeng Rd East, Guangzhou 510060, Guangdong, Peoples R China.
   [Qiu, Jiliang; Yuan, Yunfei] Sun Yat Sen Univ, State Key Lab Oncol South China, Guangzhou 510275, Guangdong, Peoples R China.
   [Qiu, Jiliang; Yuan, Yunfei] Sun Yat Sen Univ, Collaborat Innovat Ctr Canc Med, Guangzhou 510275, Guangdong, Peoples R China.
   [Lau, Wan Yee] Chinese Univ Hong Kong, Fac Med, Shatin, Hong Kong, Peoples R China.
RP Shen, F (corresponding author), Second Mil Med Univ, Eastern Hepatobiliary Surg Hosp, Dept Hepat Surg, 225 Changhai Rd, Shanghai 200433, Peoples R China.; Yuan, YF (corresponding author), Sun Yat Sen Univ, Ctr Canc, Dept Hepatobiliary Surg, 651 Dongfeng Rd East, Guangzhou 510060, Guangdong, Peoples R China.
EM yuanyf@mail.sysu.edu.cn; shenfengehbh@sina.com
OI Yuan, Yunfei/0000-0003-2467-3683
FU State Key Project on Infectious Diseases of China [2008ZX10002-025,
   2012ZX10002-016]
FX Supported by the grant of State Key Project on Infectious Diseases of
   China (2008ZX10002-025, 2012ZX10002-016 to F.S.). The authors declare no
   conflicts of interest.
CR Bayliss J, 2013, J HEPATOL, V59, P1022, DOI 10.1016/j.jhep.2013.06.018
   Bruix J, 2014, GUT, V63, P844, DOI 10.1136/gutjnl-2013-306627
   Bruix J, 2011, HEPATOLOGY, V53, P1020, DOI 10.1002/hep.24199
   Chaiteerakij R, 2015, CLIN GASTROENTEROL H, V13, P237, DOI 10.1016/j.cgh.2013.10.038
   Chen WN, 2012, J VIROL, V86, P13533, DOI 10.1128/JVI.02095-12
   Chen X, 2012, BRIT J SURG, V99, P1701, DOI 10.1002/bjs.8951
   EDMONDSON HA, 1954, CANCER-AM CANCER SOC, V7, P462, DOI 10.1002/1097-0142(195405)7:3<462::AID-CNCR2820070308>3.0.CO;2-E
   El-Serag HB, 2007, GASTROENTEROLOGY, V132, P2557, DOI 10.1053/j.gastro.2007.04.061
   El-Serag HB, 2012, GASTROENTEROLOGY, V142, P1264, DOI 10.1053/j.gastro.2011.12.061
   Forner A, 2012, LANCET, V379, P1245, DOI 10.1016/S0140-6736(11)61347-0
   Han DS, 2012, J CLIN ONCOL, V30, P3834, DOI 10.1200/JCO.2012.41.8343
   Harrell FE, Hmisc: Harrell miscellaneous. R package version 3.8-3
   Ho MC, 2009, ANN SURG ONCOL, V16, P848, DOI 10.1245/s10434-008-0282-7
   Huang G, 2013, ANN SURG, V257, P490, DOI 10.1097/SLA.0b013e318262b218
   Iasonos A, 2008, J CLIN ONCOL, V26, P1364, DOI 10.1200/JCO.2007.12.9791
   Ibrahim S, 2007, ANZ J SURG, V77, P146, DOI 10.1111/j.1445-2197.2006.03995.x
   Ishizawa T, 2008, GASTROENTEROLOGY, V134, P1908, DOI 10.1053/j.gastro.2008.02.091
   Kattan MW, 2003, J CLIN ONCOL, V21, P3647, DOI 10.1200/JCO.2003.01.240
   Kawai K, 2015, ANN SURG, V261, P926, DOI 10.1097/SLA.0000000000000881
   Kudo M, 2004, HEPATOLOGY, V40, P1396, DOI 10.1002/hep.20486
   Llovet JM, 1999, HEPATOLOGY, V30, P1434, DOI 10.1002/hep.510300629
   Llovet JM, 2008, JNCI-J NATL CANCER I, V100, P698, DOI 10.1093/jnci/djn134
   Ma WJ, 2013, WORLD J SURG ONCOL, V11, DOI 10.1186/1477-7819-11-212
   Matsumoto Y, 2001, J Hepatobiliary Pancreat Surg, V8, P435, DOI 10.1007/s005340100006
   Mazzaferro V, 2009, LANCET ONCOL, V10, P35, DOI 10.1016/S1470-2045(08)70284-5
   Nathan H, 2014, ANN SURG ONCOL, V21, P1844, DOI 10.1245/s10434-014-3536-6
   Roayaie S, 2009, GASTROENTEROLOGY, V137, P850, DOI 10.1053/j.gastro.2009.06.003
   Sternberg CN, 2006, J CLIN ONCOL, V24, P3819, DOI 10.1200/JCO.2006.07.1290
   Theise ND, 2014, WORLD CANC REPORT 20, P403
   Urata Y, 2012, J HEPATO-BIL-PAN SCI, V19, P685, DOI 10.1007/s00534-011-0489-z
   Utsunomiya T, 2000, J AM COLL SURGEONS, V190, P331, DOI 10.1016/S1072-7515(99)00268-9
   Vauthey JN, 2002, J CLIN ONCOL, V20, P1527, DOI 10.1200/JCO.20.6.1527
   Wang K, 2010, HEPATOLOGY, V52, P164, DOI 10.1002/hep.23650
   Wang YZ, 2013, J CLIN ONCOL, V31, P1188, DOI 10.1200/JCO.2012.41.5984
   Wong VWS, 2010, J CLIN ONCOL, V28, P1660, DOI 10.1200/JCO.2009.26.2675
   Wu JC, 2009, J HEPATOL, V51, P890, DOI 10.1016/j.jhep.2009.07.009
   Yang PY, 2012, CANCER CELL, V22, P291, DOI 10.1016/j.ccr.2012.07.023
   Yang PH, 2015, ANN SURG ONCOL, V22, P826, DOI 10.1245/s10434-014-4081-z
   Yasui M, 1997, WORLD J SURG, V21, P860, DOI 10.1007/s002689900318
   Yau T, 2014, GASTROENTEROLOGY, V146, P1691, DOI 10.1053/j.gastro.2014.02.032
   Yin L, 2014, J HEPATOL, V61, P82, DOI 10.1016/j.jhep.2014.03.012
   Yuen MF, 2009, J GASTROEN HEPATOL, V24, P346, DOI 10.1111/j.1440-1746.2009.05784.x
   Zhong JH, 2014, ANN SURG, V260, P329, DOI 10.1097/SLA.0000000000000236
NR 43
TC 43
Z9 48
U1 0
U2 8
PU LIPPINCOTT WILLIAMS & WILKINS
PI PHILADELPHIA
PA TWO COMMERCE SQ, 2001 MARKET ST, PHILADELPHIA, PA 19103 USA
SN 0003-4932
EI 1528-1140
J9 ANN SURG
JI Ann. Surg.
PD APR
PY 2016
VL 263
IS 4
BP 778
EP 786
DI 10.1097/SLA.0000000000001339
PG 9
WC Surgery
WE Science Citation Index Expanded (SCI-EXPANDED)
SC Surgery
GA DK2YZ
UT WOS:000374782700029
PM 26135698
DA 2022-05-02
ER

PT J
AU Jang, SY
   Park, SY
   Lee, HW
   Choi, YK
   Park, KG
   Yoon, GS
   Tak, WY
   Kweon, YO
   Hur, K
   Lee, WK
AF Jang, Se Young
   Park, Soo Young
   Lee, Hye Won
   Choi, Yeon-Kyung
   Park, Keun-Gyu
   Yoon, Ghil Suk
   Tak, Won Young
   Kweon, Young Oh
   Hur, Keun
   Lee, Won Kee
TI The Combination of Periostin Overexpression and Microvascular Invasion
   Is Related to a Poor Prognosis for Hepatocellular Carcinoma
SO GUT AND LIVER
LA English
DT Article
DE Periostin; Microvascular invasion; Hepatocellular carcinoma; Tissue
   microarray analysis; Prognosis
ID ENDOTHELIAL GROWTH-FACTOR; TUMOR ANGIOGENESIS; MILAN CRITERIA;
   EXPRESSION; CANCER; PATHWAY; HEPATECTOMY; SURVIVAL; PROTEIN; BONE
AB Background/Aims: Periostin is an extracellular matrix protein and is known to be related to the metastatic potential and prognosis of cancer. However, few studies have investigated the expression level of periostin and its association with prognoses in hepatocellular carcinoma. Therefore, we analyzed periostin overexpression in hepatocellular carcinoma and its implication for prognoses. Methods: We evaluated 149 patients who underwent surgical resection between 2006 and 2010. Tissue microarrays were constructed from hepatocellular carcinoma tissue and adjacent nontumor tissue, and immunohistochemistry was performed. Results: A high periostin level was observed more frequently in cases of multiple tumors (odds ratio [OR], 2.826; 95% confidence interval [CI], 1.224 to 6.527; p=0.013), positive microvascular invasion (OR, 2.974; 95% CI, 1.431 to 6.181; p=0.003), and advanced stage disease (OR, 3.032; 95% CI, 1.424 to 6.452; p=0.003). Patients with high periostin expression had significantly (p=0.002) lower overall survival rates than those with low periostin expression (90.3%, 66.1%, and 56.2% vs 97.7%, 85.1%, and 77.5% at 1, 3, and 5 years). Conclusions:. We found that a combination of periostin overexpression and microvascular invasion in hepatocellular carcinoma was correlated with a poor prognosis and can be a good prognostic marker for hepatocellular carcinoma.
C1 [Jang, Se Young; Park, Soo Young; Choi, Yeon-Kyung; Park, Keun-Gyu; Tak, Won Young; Kweon, Young Oh] Kyungpook Natl Univ Hosp, Dept Internal Med, 130 Dongdeok Ro, Daegu 41944, South Korea.
   [Lee, Hye Won; Yoon, Ghil Suk] Kyungpook Natl Univ Hosp, Dept Pathol, Daegu 41944, South Korea.
   [Hur, Keun] Kyungpook Natl Univ, Cell & Matrix Res Inst, Dept Biochem & Cell Biol, Sch Med, Daegu, South Korea.
   [Hur, Keun] Kyungpook Natl Univ, Dept Biomed Sci, Plus KNU Biomed Convergence Program BK21, Daegu, South Korea.
   [Lee, Won Kee] Kyungpook Natl Univ, Sch Med, Ctr Biostat, Daegu, South Korea.
RP Park, SY (corresponding author), Kyungpook Natl Univ Hosp, Dept Internal Med, 130 Dongdeok Ro, Daegu 41944, South Korea.
EM psyoung0419@gmail.com
FU Biomedical Research Institute grant, Kyungpook National University
   Hospital [H00082-14-13]
FX This study was supported by Biomedical Research Institute grant,
   Kyungpook National University Hospital, 2014 (number: H00082-14-13).
CR Bao SD, 2004, CANCER CELL, V5, P329, DOI 10.1016/S1535-6108(04)00081-9
   Baril P, 2007, ONCOGENE, V26, P2082, DOI 10.1038/sj.onc.1210009
   Bruix J, 2005, HEPATOLOGY, V42, P1208, DOI 10.1002/hep.20933
   Chang Y, 2005, HEAD NECK-J SCI SPEC, V27, P873, DOI 10.1002/hed.20253
   Ding ZB, 2009, CANCER-AM CANCER SOC, V115, P4753, DOI 10.1002/cncr.24513
   Fan ST, 2011, BRIT J SURG, V98, P1292, DOI 10.1002/bjs.7583
   Fluge O, 2006, THYROID, V16, P161
   Horiuchi K, 1999, J BONE MINER RES, V14, P1239, DOI 10.1359/jbmr.1999.14.7.1239
   Kudo Y, 2006, CANCER RES, V66, P6928, DOI 10.1158/0008-5472.CAN-05-4540
   Li GH, 2010, ATHEROSCLEROSIS, V208, P358, DOI 10.1016/j.atherosclerosis.2009.07.046
   Lim KC, 2011, ANN SURG, V254, P108, DOI 10.1097/SLA.0b013e31821ad884
   Litvin J, 2004, J CELL BIOCHEM, V92, P1044, DOI 10.1002/jcb.20115
   Lv Y, 2013, EJSO-EUR J SURG ONC, V39, P1129, DOI 10.1016/j.ejso.2013.06.023
   Lv Y, 2013, MED ONCOL, V30, DOI 10.1007/s12032-012-0385-7
   Morra L, 2011, VIRCHOWS ARCH, V459, P465, DOI 10.1007/s00428-011-1151-5
   Shao R, 2004, MOL CELL BIOL, V24, P3992, DOI 10.1128/MCB.24.9.3992-4003.2004
   Siriwardena BSMS, 2006, BRIT J CANCER, V95, P1396, DOI 10.1038/sj.bjc.6603431
   Sumie S, 2008, ANN SURG ONCOL, V15, P1375, DOI 10.1245/s10434-008-9846-9
   Suzuki K, 1996, CANCER RES, V56, P3004
   TAKESHITA S, 1993, BIOCHEM J, V294, P271, DOI 10.1042/bj2940271
   Utispan K, 2012, INT J ONCOL, V41, P1110, DOI 10.3892/ijo.2012.1530
   Wang CC, 2009, ANN SURG ONCOL, V16, P1832, DOI 10.1245/s10434-009-0448-y
   Wang W, 2014, INT J CLIN EXP PATHO, V7, P593
NR 23
TC 20
Z9 23
U1 0
U2 3
PU EDITORIAL OFFICE GUT & LIVER
PI SEOUL
PA 305 LOTTE GOLD ROSE II, 890-59, DAECHI 4-DONG, GANGNAM-GU, SEOUL,
   135-839, SOUTH KOREA
SN 1976-2283
EI 2005-1212
J9 GUT LIVER
JI Gut Liver
PD NOV
PY 2016
VL 10
IS 6
BP 948
EP 954
DI 10.5009/gnl15481
PG 7
WC Gastroenterology & Hepatology
WE Science Citation Index Expanded (SCI-EXPANDED)
SC Gastroenterology & Hepatology
GA EA5FN
UT WOS:000386644900015
PM 27458178
OA Green Published, gold, Green Submitted
DA 2022-05-02
ER

PT J
AU Donat, M
   Alonso, S
   Pereira, F
   Ferrero, E
   Carrion, L
   Acin-Gandara, D
   Moreno, E
AF Donat, M.
   Alonso, S.
   Pereira, F.
   Ferrero, E.
   Carrion, L.
   Acin-Gandara, D.
   Moreno, E.
TI Impact of Histological Factors of Hepatocellular Carcinoma on the
   Outcome of Liver Transplantation
SO TRANSPLANTATION PROCEEDINGS
LA English
DT Article
ID GAMMA-CARBOXY PROTHROMBIN; LONG-TERM SURVIVAL; MILAN CRITERIA;
   MICROVASCULAR INVASION; CIRRHOTIC-PATIENTS; TUMOR CHARACTERISTICS;
   SURGICAL-TREATMENT; VASCULAR INVASION; NEEDLE-BIOPSY; RECURRENCE
AB Background. The aim of this study was to identify predictors of overall survival (OS), disease -free survival (DFS), and recurrence in a cohort of 151 patients with hepatocellular carcinoma (HCC) and cirrhosis who were treated by liver transplantation (LT).
   Patients and Methods. A retrospective database of patients undergoing LT for radio logically diagnosed HCC at "12 de Octubre" Hospital, Madrid during 1986-2006 was analyzed.
   Results. The median follow-up was 67.44 months (SD = 55.7 months). Overall 1-, 3-, 5-, and 10-year survival was 87.5%, 73.7%, 64.1% and 43.4%, respectively. The 5-year OS of patients beyond the Milan criteria was 47.14%, whereas that of patients within the Milan criteria was 70.13% (P = .011). The 5-year OS of patients beyond the Milan criteria and with microvascular invasion (MVI) was 27.27%, whereas that of patients beyond the Milan criteria and without MVI criteria was 57.89% (P = .003). Multivariate analysis of prognostic factors revealed MVI and G3 to be independent and statistically significant factors affecting OS (P < .0001 and P = .045, respectively), DFS (P < .0001 and P = .004, respectively), and recurrence (P = .0002 and P = .028, respectively). Multivariate analysis of prognostic factors also revealed preoperative fine-needle aspiration (FNA) to be an independent negative statistically significant factor affecting recurrence (P = .0022). Multivariate analysis of predictive MVI factors revealed preoperative cc-fetoprotein (AFP) levels >200 ng/mL to be an independent positive and statistically significant predictor of MVI (P = .0004).
   Conclusion. MVI and G3 are independent negative factors affecting OS, DFS, and recurrence. The presence of MVI or AFP levels >200 ng/mL represent a contraindication for LT, as long as the patient is beyond the Milan criteria.
C1 [Alonso, S.; Pereira, F.; Carrion, L.; Acin-Gandara, D.] Fuenlabrada Univ Hosp, Dept Gen & Visceral Surg, Madrid, Spain.
   [Donat, M.] Infanta Leonor Hosp, Dept Gen & Visceral Surg, Madrid, Spain.
   [Ferrero, E.; Moreno, E.] 12 Octubre Univ Hosp, Dept Gen & Visceral Surg, Madrid, Spain.
RP Alonso, S (corresponding author), Fuenlabrada Univ Hosp, 2 Camino Molino St, Madrid 28942, Spain.
EM y.dum@hotmail.com
CR An HJ, 2012, LIVER TRANSPLANT, V18, P1406, DOI 10.1002/lt.23512
   Bruix J, 2011, HEPATOLOGY, V53, P1020, DOI 10.1002/hep.24199
   Cescon M, 2010, J TRANSPLANT, V92, P439
   Cillo U, 2004, ANN SURG, V239, P150, DOI 10.1097/01.sla.0000109146.72827.76
   Clavien PA, 2012, LANCET ONCOL, V13, pE11, DOI 10.1016/S1470-2045(11)70175-9
   Cucchetti A, 2010, J HEPATOL, V52, P880, DOI 10.1016/j.jhep.2009.12.037
   Dhanasekaran R, 2012, HEPATIC MED-EVID RES, V4, P19, DOI [10.1586/egh.09.35, 10.2147/HMER.S16316]
   DuBay D, 2011, ANN SURG, V253, P166, DOI 10.1097/SLA.0b013e31820508f1
   EDMONDSON HA, 1954, CANCER-AM CANCER SOC, V7, P462, DOI 10.1002/1097-0142(195405)7:3<462::AID-CNCR2820070308>3.0.CO;2-E
   Eguchi S, 2010, WORLD J SURG, V34, P1034, DOI 10.1007/s00268-010-0424-5
   El-Serag HB, 2008, GASTROENTEROLOGY, V134, P1752, DOI 10.1053/j.gastro.2008.02.090
   Esnaola NF, 2002, J GASTROINTEST SURG, V6, P224, DOI 10.1016/S1091-255X(01)00015-4
   Ferlay J, 2010, INT J CANCER, V127, P2893, DOI 10.1002/ijc.25516
   Figueras J, 2000, J AM COLL SURGEONS, V190, P580, DOI 10.1016/S1072-7515(00)00251-9
   Figueras J, 2002, MED CLIN-BARCELONA, V118, P410, DOI 10.1016/S0025-7753(02)72404-4
   Fujiki M, 2009, AM J TRANSPLANT, V9, P2362, DOI 10.1111/j.1600-6143.2009.02783.x
   Gouw ASH, 2011, LIVER TRANSPLANT, V17, pS72, DOI 10.1002/lt.22368
   Hemming AW, 2001, ANN SURG, V233, P652, DOI 10.1097/00000658-200105000-00009
   Hermanek P, 1992, TNM CLASSIFICATION M
   Herrero JI, 2008, LIVER TRANSPLANT, V14, P272, DOI 10.1002/lt.21368
   Herrero JI, 2001, LIVER TRANSPLANT, V7, P631, DOI 10.1053/jlts.2001.25458
   Iwatsuki S, 2000, J AM COLL SURGEONS, V191, P389, DOI 10.1016/S1072-7515(00)00688-8
   Jonas S, 2001, HEPATOLOGY, V33, P1080, DOI 10.1053/jhep.2001.23561
   Klintmalm GB, 1998, ANN SURG, V228, P479, DOI 10.1097/00000658-199810000-00005
   Koike Y, 2001, CANCER, V91, P561, DOI 10.1002/1097-0142(20010201)91:3<561::AID-CNCR1035>3.0.CO;2-N
   Kondo Y, 1985, Pathol Annu, V20 Pt 2, P405
   Lauwers GY, 2002, AM J SURG PATHOL, V26, P25, DOI 10.1097/00000478-200201000-00003
   Lee KW, 2004, TRANSPLANT P, V36, P2289, DOI 10.1016/j.transproceed.2004.08.144
   Li J, 2009, WORLD J GASTROENTERO, V15, P4170, DOI 10.3748/wjg.15.4170
   Libbrecht L, 2002, LIVER TRANSPLANT, V8, P749, DOI 10.1053/jlts.2002.34922
   Llovet JM, 1999, HEPATOLOGY, V30, P1434, DOI 10.1002/hep.510300629
   Llovet JM, 2011, LIVER TRANSPLANT, V17, pS67, DOI 10.1002/lt.22340
   Lohe F, 2007, CLIN TRANSPLANT, V21, P696, DOI 10.1111/j.1399-0012.2007.00707.x
   Margarit C, 2002, WORLD J SURG, V26, P257
   Marsh JW, 1997, HEPATOLOGY, V26, P444, DOI 10.1002/hep.510260227
   Marsh JW, 2000, CANCER, V88, P538, DOI 10.1002/(SICI)1097-0142(20000201)88:3<538::AID-CNCR7>3.0.CO;2-H
   Mazzaferro V, 1996, NEW ENGL J MED, V334, P693, DOI 10.1056/NEJM199603143341104
   Mazzaferro V, 2009, LANCET ONCOL, V10, P35, DOI 10.1016/S1470-2045(08)70284-5
   Molmenti EP, 2002, LIVER TRANSPLANT, V8, P736, DOI 10.1053/jlts.2002.34879
   Ng KKC, 2004, ARCH SURG-CHICAGO, V139, P193, DOI 10.1001/archsurg.139.2.193
   Nguyen JH, 2010, HEPATOLOGY, V52, p854A
   OKUDA K, 1985, CANCER, V56, P918, DOI 10.1002/1097-0142(19850815)56:4<918::AID-CNCR2820560437>3.0.CO;2-E
   Park NH, 2001, J CLIN GASTROENTEROL, V33, P397, DOI 10.1097/00004836-200111000-00011
   Pawlik TM, 2007, ANN SURG, V245, P435, DOI 10.1097/01.sla.0000250420.73854.ad
   de Luque DP, 2006, REV ESP ENFERM DIG, V98, P899
   Plessier A, 2004, LIVER TRANSPLANTAT S, V10, P86
   Poon RTP, 2007, ANN SURG, V245, P51, DOI 10.1097/01.sla.0000225255.01668.65
   Ramirez MPS, 2004, REV ESP ENFERM DIG, V96, P285, DOI 10.4321/s1130-01082004000400010
   Ridker PM, 2004, NEW ENGL J MED, V351, P296
   Saborido BP, 2005, TRANSPL P, V37, P3874, DOI 10.1016/j.transproceed.2005.09.169
   Saborido BP, 2003, TRANSPL P, V35, P1825, DOI 10.1016/S0041-1345(03)00581-5
   Schlitt HJ, 1999, J CLIN ONCOL, V17, P324, DOI 10.1200/JCO.1999.17.1.324
   Schwartz ME, 2008, EJSO-EUR J SURG ONC, V34, P256, DOI 10.1016/j.ejso.2007.07.208
   Shah SA, 2007, J GASTROINTEST SURG, V11, P464, DOI 10.1007/s11605-006-0033-7
   Shah SA, 2006, TRANSPLANTATION, V81, P1633, DOI 10.1097/01.tp.0000226069.66819.7e
   Shimada M, 2005, TRANSPL P, V37, P1177, DOI 10.1016/j.transproceed.2004.12.030
   Silva MF, 2011, J HEPATOL, V55, P1137, DOI 10.1016/j.jhep.2011.05.012
   Sotiropoulos GC, 2005, TRANSPLANTATION, V79, P483, DOI 10.1097/01.TP.0000152801.82734.74
   SUGIHARA S, 1992, CANCER, V70, P1488, DOI 10.1002/1097-0142(19920915)70:6<1488::AID-CNCR2820700607>3.0.CO;2-J
   Taketomi A, 2009, TRANSPLANTATION, V87, P531, DOI 10.1097/TP.0b013e3181943bee
   Tamura S, 2001, ARCH SURG-CHICAGO, V136, P25, DOI 10.1001/archsurg.136.1.25
   Todo S, 2007, LIVER TRANSPLANT, V13, pS48, DOI 10.1002/lt.21334
   Vauthey JN, 2002, J CLIN ONCOL, V20, P1527, DOI 10.1200/JCO.20.6.1527
   Vibert E, 2010, AM J TRANSPLANT, V10, P129, DOI 10.1111/j.1600-6143.2009.02750.x
   Villanueva A, 2010, CLIN CANCER RES, V16, P4688, DOI 10.1158/1078-0432.CCR-09-1811
   Volk ML, 2008, AM J TRANSPLANT, V8, P839, DOI 10.1111/j.1600-6143.2007.02138.x
   Wong Robert, 2011, Gastroenterol Hepatol (N Y), V7, P16
   Yamanaka J, 2000, J GASTROEN HEPATOL, V15, P1192, DOI 10.1046/j.1440-1746.2000.02323.x
   Yao FY, 2001, HEPATOLOGY, V33, P1394, DOI 10.1053/jhep.2001.24563
   Yeh CN, 2002, J SURG ONCOL, V81, P195, DOI 10.1002/jso.10178
   Young RS, 2013, HPB, V15, P418, DOI 10.1111/hpb.12008
   Zavaglia C, 2005, AM J GASTROENTEROL, V100, P2708, DOI 10.1111/j.1572-0241.2005.00289.x
   Zheng SS, 2008, TRANSPLANTATION, V85, P1726, DOI 10.1097/TP.0b013e31816b67e4
NR 73
TC 13
Z9 13
U1 0
U2 0
PU ELSEVIER SCIENCE INC
PI NEW YORK
PA 360 PARK AVE SOUTH, NEW YORK, NY 10010-1710 USA
SN 0041-1345
EI 1873-2623
J9 TRANSPL P
JI Transplant. Proc.
PD JUL-AUG
PY 2016
VL 48
IS 6
BP 1968
EP 1977
DI 10.1016/j.transproceed.2016.04.002
PG 10
WC Immunology; Surgery; Transplantation
WE Science Citation Index Expanded (SCI-EXPANDED)
SC Immunology; Surgery; Transplantation
GA DW3FY
UT WOS:000383528700018
PM 27569930
DA 2022-05-02
ER

PT J
AU Dong, CW
   Wang, YX
   Du, FT
   Ding, W
   Hu, SY
AF Dong, C. W.
   Wang, Y. X.
   Du, F. T.
   Ding, W.
   Hu, S. Y.
TI Low miR-29c expression is a prognostic marker in hepatocellular
   carcinoma
SO GENETICS AND MOLECULAR RESEARCH
LA English
DT Article
DE Expression; Prognostic marker; Hepatocellular carcinoma; MiR-29c
ID CELL; PROLIFERATION; MIGRATION; MICRORNAS; MECHANISM; CANCER; TARGET
AB A previous study has revealed that miR-29c functions as a tumor suppressor in hepatocellular carcinoma (HCC), but the clinical significance and prognostic value of miR-29c in HCC have not been investigated. Paired human HCC tissues and adjacent noncancerous tissues were obtained from 91 patients, between 2008 to 2014. Quantitative real-time PCR (qRT-PCR) was used to analyze miR-29c expression. Kaplan-Meier survival plots and log-rank tests were used to assess differences in the overall survival of different subgroups of HCC patients. It was observed that miR-29c expression was remarkably decreased in HCC tissues relative to that in normal hepatic tissues (P < 0.001). The low miR-29c level was significantly associated with histologic grade (P = 0.001), microvascular invasion (P = 0.005), and tumor stage (P < 0.001). Kaplan-Meier analysis showed that decreased miR-29c expression correlated with shorter overall survival (P = 0.002). Multivariate Cox regression analysis showed that decreased miR-29c expression (hazard ratio = 2.19, 95% CI = 1.361-6.779, P = 0.025) was independently associated with poor survival in HCC. Our findings demonstrate that miR-29c expression is significantly downregulated in HCC patients and that miR-29c can act as an independent predictor of unfavorable clinical outcome.
C1 [Dong, C. W.; Hu, S. Y.] Shandong Univ, Qilu Hosp, Dept Gen Surg, Jinan, Shandong, Peoples R China.
   [Dong, C. W.; Wang, Y. X.; Du, F. T.; Ding, W.] Wei Fang Peoples Hosp, Dept Hepatobiliary Surg, Wei Fang, Shandong, Peoples R China.
RP Hu, SY (corresponding author), Shandong Univ, Qilu Hosp, Dept Gen Surg, Jinan, Shandong, Peoples R China.
EM dr_husanyuan@126.com
CR Bae HJ, 2014, ONCOGENE, V33, P2557, DOI 10.1038/onc.2013.216
   Barshack I, 2010, INT J BIOCHEM CELL B, V42, P1355, DOI 10.1016/j.biocel.2009.02.021
   Bartel DP, 2004, CELL, V116, P281, DOI 10.1016/S0092-8674(04)00045-5
   Bosetti C, 2014, BEST PRACT RES CL GA, V28, P753, DOI 10.1016/j.bpg.2014.08.007
   Cui H, 2015, PLOS ONE, V10, DOI 10.1371/journal.pone.0123926
   Duhachek-Muggy S, 2015, BMC CANCER, V15, DOI 10.1186/s12885-015-1108-1
   Fan YR, 2014, MED ONCOL, V31, DOI 10.1007/s12032-014-0065-x
   Fan YC, 2013, J NEURO-ONCOL, V115, P179, DOI 10.1007/s11060-013-1223-2
   Hammond SM, 2006, CURR OPIN GENET DEV, V16, P4, DOI 10.1016/j.gde.2005.12.005
   Hu WH, 2015, BLOOD, V125, P2206, DOI 10.1182/blood-2014-06-585273
   Imamura H, 2003, J HEPATOL, V38, P200, DOI 10.1016/S0168-8278(02)00360-4
   Inoue A, 2014, ANN SURG ONCOL, V3, P1410
   Jiang JX, 2015, ONCOTARGET, V6, P2767, DOI 10.18632/oncotarget.3089
   Kurinna S, 2014, NAT COMMUN, V5, DOI 10.1038/ncomms6099
   Sherman M, 2014, BEST PRACT RES CL GA, V28, P783, DOI 10.1016/j.bpg.2014.08.008
   Siegel R, 2014, CA-CANCER J CLIN, V64, P9, DOI [10.1136/bmj.g1502, 10.3322/caac.21208, 10.3322/caac.21254, 10.1001/jamaoto.2014.2530]
   Wang B, 2015, ONCOTARGET, V6, P9937, DOI 10.18632/oncotarget.3157
   Wong CM, 2015, ONCOTARGET, V6, P13658, DOI 10.18632/oncotarget.3700
   Zhang GY, 2015, ONCOTARGET, V6, P18933, DOI 10.18632/oncotarget.3662
NR 19
TC 7
Z9 7
U1 0
U2 2
PU FUNPEC-EDITORA
PI RIBEIRAO PRETO
PA RUA FLORIANO PEIXOTO 2444, ALTO DA BOA VISTA, RIBEIRAO PRETO, SP 00000,
   BRAZIL
EI 1676-5680
J9 GENET MOL RES
JI Genet. Mol. Res.
PY 2016
VL 15
IS 3
AR 15037316
DI 10.4238/gmr.15037316
PG 8
WC Biochemistry & Molecular Biology; Genetics & Heredity
WE Science Citation Index Expanded (SCI-EXPANDED)
SC Biochemistry & Molecular Biology; Genetics & Heredity
GA DY1UY
UT WOS:000384881100015
PM 27525839
OA Bronze
DA 2022-05-02
ER

PT J
AU Enooku, K
   Uranbileg, B
   Ikeda, H
   Kurano, M
   Sato, M
   Kudo, H
   Maki, H
   Koike, K
   Hasegawa, K
   Kokudo, N
   Yatomi, Y
AF Enooku, Kenichiro
   Uranbileg, Baasanjav
   Ikeda, Hitoshi
   Kurano, Makoto
   Sato, Masaya
   Kudo, Hiroki
   Maki, Harufumi
   Koike, Kazuhiko
   Hasegawa, Kiyoshi
   Kokudo, Norihiro
   Yatomi, Yutaka
TI Higher LPA2 and LPA6 mRNA Levels in Hepatocellular Carcinoma Are
   Associated with Poorer Differentiation, Microvascular Invasion and
   Earlier Recurrence with Higher Serum Autotaxin Levels
SO PLOS ONE
LA English
DT Article
ID PLASMA LYSOPHOSPHATIDIC ACID; PROTEIN-COUPLED RECEPTOR;
   LYSOPHOSPHOLIPASE-D; INTRAHEPATIC METASTASIS; PHOSPHOLIPASE A(1);
   STELLATE CELLS; RHO; MOTILITY; TUMORIGENICITY; IDENTIFICATION
AB Hepatocellular carcinoma (HCC) commonly develops in patients with liver fibrosis; in these patients, the blood levels of lysophosphatidic acid (LPA) and its generating enzyme autotaxin (ATX) increase with the liver fibrosis stage. We aimed to examine the potential relevance of ATX and LPA in HCC. Fifty-eight HCC patients who underwent surgical treatment were consecutively enrolled in the study. Among the LPA receptors in HCC, higher LPA2 mRNA levels correlated with poorer differentiation, and higher LPA6 mRNA levels correlated with microvascular invasion, which suggested a higher malignant potential of HCC with increased LPA2 and LPA6 expression. In patients with primary HCC, neither LPA2 nor LPA6 mRNA levels were associated with recurrence. However, when serum ATX levels were combined for analysis as a surrogate for plasma LPA levels, the cumulative intrahepatic recurrence rate was higher in patients in whom both serum ATX levels and LPA2 or LPA6 mRNA levels were higher than the median. However, the mRNA level of phosphatidic acid-selective phospholipase A1., another LPA-generating enzyme, in HCC patients was not associated with pathological findings or recurrence, even in combination with the expression of LPA receptors. Higher LPA2 mRNA levels were associated with poorer differentiation, and higher LPA6 levels were associated with microvascular invasion in HCC; both became a risk factor for recurrence after surgical treatment when combined with increased serum ATX levels. ATX and LPA receptors merit consideration as therapeutic targets of HCC.
C1 [Enooku, Kenichiro; Koike, Kazuhiko] Univ Tokyo, Dept Gastroenterol, Tokyo, Japan.
   [Uranbileg, Baasanjav; Ikeda, Hitoshi; Kurano, Makoto; Sato, Masaya; Yatomi, Yutaka] Univ Tokyo, Dept Clin Lab Med, Tokyo, Japan.
   [Kudo, Hiroki; Maki, Harufumi; Hasegawa, Kiyoshi; Kokudo, Norihiro] Univ Tokyo, Dept Surg, Hepatobiliary Pancreat Surg Div, Tokyo, Japan.
RP Ikeda, H (corresponding author), Univ Tokyo, Dept Clin Lab Med, Tokyo, Japan.
EM ikeda-1im@h.u-tokyo.ac.jp
OI Yatomi, Yutaka/0000-0003-1719-4297; Maki, Harufumi/0000-0002-9032-1371
FU JSPS KAKENHIMinistry of Education, Culture, Sports, Science and
   Technology, Japan (MEXT)Japan Society for the Promotion of
   ScienceGrants-in-Aid for Scientific Research (KAKENHI) [15H05906]; CREST
   from JST/AMED
FX This work was supported by JSPS KAKENHI Grant Number 15H05906 (Y.Y.) and
   CREST from JST/AMED. The funders had no role in study design, data
   collection and analysis, decision to publish, or preparation of the
   manuscript.
CR Aoki J, 2002, J BIOL CHEM, V277, P48737, DOI 10.1074/jbc.M206812200
   Baker DL, 2002, JAMA-J AM MED ASSOC, V287, P3081, DOI 10.1001/jama.287.23.3081
   Bruix J, 2014, GUT, V63, P844, DOI 10.1136/gutjnl-2013-306627
   Genda T, 1999, HEPATOLOGY, V30, P1027, DOI 10.1002/hep.510300420
   Higgs HN, 1998, J BIOL CHEM, V273, P5468, DOI 10.1074/jbc.273.10.5468
   Ikeda H, 1998, BIOCHEM BIOPH RES CO, V248, P436, DOI 10.1006/bbrc.1998.8983
   Ikeda H, 2003, AM J PHYSIOL-GASTR L, V285, pG880, DOI 10.1152/ajpgi.00039.2003
   Ishii S, 2015, BIOCHEM BIOPH RES CO, V461, P59, DOI 10.1016/j.bbrc.2015.03.169
   Kazantseva A, 2006, SCIENCE, V314, P982, DOI 10.1126/science.1133276
   Kondo M, 2014, CLIN CHIM ACTA, V433, P128, DOI 10.1016/j.cca.2014.03.006
   Lin SB, 2010, AM J PHYSIOL-GASTR L, V299, pG1128, DOI 10.1152/ajpgi.00321.2010
   Llovet JM, 2003, LANCET, V362, P1907, DOI 10.1016/S0140-6736(03)14964-1
   Machiela MJ, 2016, NAT COMMUN, V7, DOI 10.1038/ncomms11843
   Mazzocca A, 2015, CANCER RES, V75, P532, DOI 10.1158/0008-5472.CAN-14-1607
   Moolenaar WH, 2004, BIOESSAYS, V26, P870, DOI 10.1002/bies.20081
   Moolenaar WH, 2002, J CELL BIOL, V158, P197, DOI 10.1083/jcb.200206094
   Nakagawa H, 2011, CLIN CHIM ACTA, V412, P1201, DOI 10.1016/j.cca.2011.03.014
   Nakamura K, 2008, CLIN CHIM ACTA, V388, P51, DOI 10.1016/j.cca.2007.10.005
   Nakamura K, 2007, CLIN BIOCHEM, V40, P274, DOI 10.1016/j.clinbiochem.2006.10.009
   Park SY, 2011, ONCOGENE, V30, P1351, DOI 10.1038/onc.2010.517
   Pasternack SM, 2008, NAT GENET, V40, P329, DOI 10.1038/ng.84
   Shimomura Y, 2008, NAT GENET, V40, P335, DOI 10.1038/ng.100
   Sokolov E, 2013, J SURG RES, V180, P104, DOI 10.1016/j.jss.2012.10.054
   Sonoda H, 2002, J BIOL CHEM, V277, P34254, DOI 10.1074/jbc.M201659200
   STRACKE ML, 1992, J BIOL CHEM, V267, P2524
   Takamura M, 2001, HEPATOLOGY, V33, P577, DOI 10.1053/jhep.2001.22652
   Tanaka M, 2006, J BIOL CHEM, V281, P25822, DOI 10.1074/jbc.M605142200
   Tokumura A, 2002, J BIOL CHEM, V277, P39436, DOI 10.1074/jbc.M205623200
   Umezu-Goto M, 2002, J CELL BIOL, V158, P227, DOI 10.1083/jcb.200204026
   van Meeteren LA, 2006, MOL CELL BIOL, V26, P5015, DOI 10.1128/MCB.02419-05
   Watanabe N, 2007, LIFE SCI, V81, P1009, DOI 10.1016/j.lfs.2007.08.013
   Watanabe N, 2007, J CLIN GASTROENTEROL, V41, P616, DOI 10.1097/01.mcg.0000225642.90898.0e
   Yamamoto K, 2010, J GASTROENTEROL, V45, P1272, DOI 10.1007/s00535-010-0278-5
   Yamashita H, 2006, J SURG ONCOL, V93, P30, DOI 10.1002/jso.20397
   Yanase M, 2000, BIOCHEM BIOPH RES CO, V277, P72, DOI 10.1006/bbrc.2000.3634
   Yanase M, 2003, BIOCHEM BIOPH RES CO, V305, P223, DOI 10.1016/S0006-291X(03)00726-5
   Yu SX, 2008, JNCI-J NATL CANCER I, V100, P1630, DOI 10.1093/jnci/djn378
NR 37
TC 22
Z9 24
U1 0
U2 1
PU PUBLIC LIBRARY SCIENCE
PI SAN FRANCISCO
PA 1160 BATTERY STREET, STE 100, SAN FRANCISCO, CA 94111 USA
SN 1932-6203
J9 PLOS ONE
JI PLoS One
PD SEP 1
PY 2016
VL 11
IS 9
AR e0161825
DI 10.1371/journal.pone.0161825
PG 13
WC Multidisciplinary Sciences
WE Science Citation Index Expanded (SCI-EXPANDED)
SC Science & Technology - Other Topics
GA DV3WN
UT WOS:000382855600065
PM 27583415
OA gold, Green Submitted, Green Published
DA 2022-05-02
ER

PT J
AU Zheng, YW
   Ma, MZ
   Xu, YT
   Liu, TT
   Xu, KS
   Yu, GS
   Zheng, SZ
   Li, GB
   Liu, J
   Dong, JH
AF Zheng, Yuan-Wen
   Ma, Ming-Ze
   Xu, Yan-Tian
   Liu, Tian-Tian
   Xu, Ke-Sen
   Yu, Guang-Sheng
   Zheng, Shun-Zhen
   Li, Guang-Bing
   Liu, Jun
   Dong, Jia-Hong
TI CXCL6 is upregulated in hepatocellular carcinoma and promotes invasion
   of liver cancer cells via targeting MMP9
SO INTERNATIONAL JOURNAL OF CLINICAL AND EXPERIMENTAL PATHOLOGY
LA English
DT Article
DE CXCL6; hepatocellular carcinoma; tumor invasion; metastasis
ID GRANULOCYTE CHEMOTACTIC PROTEIN-2; HEPATIC STELLATE CELLS; MICROVASCULAR
   INVASION; CHEMOKINE GCP-2/CXCL6; DOWN-REGULATION; MACROVASCULAR
   INVASION; MULTIPLE TUMORS; POOR-PROGNOSIS; MIGRATION; EXPRESSION
AB Hepatocellular carcinoma (HCC) is a common primary liver neoplasm characterized by high morbidity and mortality. HCC also featured by high proliferation capacity and metastatic potentials. The prognosis of HCC is still poor partly due to few effective treatment measures. It is important to find new treatment targets for prevention of HCC proliferation and invasion. In our study, we investigated oncogene CXCL6, an important member of CXC chemokine, which was significantly upregulated in primary HCC tissues and related with tumor size and invasion. Besides, the HCC patients with high CXCL6 expression have poor prognosis compared with low expression patients. Furthermore, we revealed that the migration and invasion of HCC cells were inhibited when CXCL6 was knocked-down. The promotive effect of CXCL6 in HCC cells was carried out through activating MMP9. All the results above suggest that CXCL6 plays important roles in promoting HCC proliferation and invasion, and may act as a therapeutic target against HCC proliferation and metastasis.
C1 [Zheng, Yuan-Wen; Xu, Yan-Tian; Yu, Guang-Sheng; Zheng, Shun-Zhen; Li, Guang-Bing; Liu, Jun] Shandong Univ, Shandong Prov Hosp, Dept Liver Transplantat & Hepatobiliary Surg, 324 Jing Wu Rd, Jinan 250021, Shandong, Peoples R China.
   [Ma, Ming-Ze] Shandong Univ, Shandong Prov Hosp, Dept Gastroenterol, Hlth Care Bldg, Jinan 250021, Shandong, Peoples R China.
   [Xu, Ke-Sen; Dong, Jia-Hong] Shandong Univ, Qilu Hosp, Dept Hepatobiliary Surg, Jinan 250021, Shandong, Peoples R China.
   [Liu, Tian-Tian] Shandong Univ, Sch Med, Dept Pathol, Jinan 250021, Shandong, Peoples R China.
   [Dong, Jia-Hong] Tsinghua Univ, Beijing Tsinghua Changgung Hosp, Dept Hepatobiliary Surg, Beijing 102218, Peoples R China.
RP Liu, J (corresponding author), Shandong Univ, Shandong Prov Hosp, Dept Liver Transplantat & Hepatobiliary Surg, 324 Jing Wu Rd, Jinan 250021, Shandong, Peoples R China.; Dong, JH (corresponding author), Tsinghua Univ, Beijing Tsinghua Changgung Hosp, Dept Hepatobiliary Surg, Beijing 102218, Peoples R China.
EM 280715708@qq.com; dongjh20151222@126.com
RI Ma, Ming-Ze/ABC-4612-2021
FU National Natural Science FoundationNational Natural Science Foundation
   of China (NSFC) [81373172]
FX This work is funded by National Natural Science Foundation (Number,
   81373172).
CR Asaoka Y, 2014, PLOS ONE, V9, DOI 10.1371/journal.pone.0111662
   Besnard AG, 2013, J LEUKOCYTE BIOL, V94, P1317, DOI 10.1189/jlb.0313140
   Bruix J, 2015, GUT, V64, P522, DOI 10.1136/gutjnl-2014-308381
   Catusse J, 2004, BIOCHEM PHARMACOL, V68, P1947, DOI 10.1016/j.bcp.2004.07.003
   Chen CK, 2014, HEPATOLOGY, V59, P974, DOI 10.1002/hep.26738
   Chen CY, 2015, ONCOL LETT, V9, P721, DOI 10.3892/ol.2014.2733
   Chen JS, 2014, MOL CELL BIOCHEM, V393, P283, DOI 10.1007/s11010-014-2071-x
   Chou CT, 2014, AM J ROENTGENOL, V203, pW253, DOI 10.2214/AJR.13.10595
   Collin M, 2008, J REPROD IMMUNOL, V79, P37, DOI 10.1016/j.jri.2008.08.003
   Dai B, 2014, INT J CLIN EXP PATHO, V7, P5645
   Fan XD, 2007, J BIOL CHEM, V282, P11658, DOI 10.1074/jbc.M607705200
   Gao J, 2013, MOL CELL BIOCHEM, V376, P21, DOI 10.1007/s11010-012-1545-y
   Gijsbers K, 2004, EUR J IMMUNOL, V34, P1992, DOI 10.1002/eji.200324807
   Gijsbers K, 2005, EXP CELL RES, V303, P331, DOI 10.1016/j.yexcr.2004.09.027
   Han SS, 2014, ONCOL REP, V31, P641, DOI 10.3892/or.2013.2872
   Han SS, 2013, MOL MED REP, V8, P81, DOI 10.3892/mmr.2013.1471
   Jovic S, 2016, MUCOSAL IMMUNOL, V9, P112, DOI 10.1038/mi.2015.43
   Kebschull M, 2009, J PERIODONTAL RES, V44, P465, DOI 10.1111/j.1600-0765.2008.01134.x
   Lin JJ, 2014, MAR DRUGS, V12, P4783, DOI 10.3390/md12094783
   Linge HM, 2008, ANTIMICROB AGENTS CH, V52, P2599, DOI 10.1128/AAC.00028-08
   Liu QQ, 2014, CHINESE J CANCER RES, V26, P410, DOI 10.3978/j.issn.1000-9604.2014.08.01
   Liu WT, 2015, CANCER LETT, V358, P136, DOI 10.1016/j.canlet.2014.12.019
   Liu ZY, 2014, FEBS LETT, V588, P3089, DOI 10.1016/j.febslet.2014.06.037
   Liu ZK, 2015, INT J ONCOL, V46, P1710, DOI 10.3892/ijo.2015.2853
   Ma CQ, 2014, CELL DEATH DIS, V5, DOI 10.1038/cddis.2014.91
   Meng KW, 2014, GASTROENT RES PRACT, V2014, DOI 10.1155/2014/604971
   Mittal P, 2008, AM J REPROD IMMUNOL, V60, P246, DOI 10.1111/j.1600-0897.2008.00620.x
   Onishi H, 2015, HEPATOL INT, V9, P105, DOI 10.1007/s12072-014-9592-y
   Pote N, 2015, J HEPATOL, V62, P848, DOI 10.1016/j.jhep.2014.11.005
   Sasaki K, 2014, J HEPATO-BIL-PAN SCI, V21, P142, DOI 10.1002/jhbp.13
   Song FN, 2014, PLOS ONE, V9, DOI 10.1371/journal.pone.0108507
   Sun Y, 2014, ONCOL LETT, V7, P1936, DOI 10.3892/ol.2014.2037
   Tanaka Y, 2014, J GASTROEN HEPATOL, V29, P52
   Tian H, 2014, CELL PHYSIOL BIOCHEM, V34, P1536, DOI 10.1159/000366357
   Tsai CF, 2014, BMC CANCER, V14, DOI 10.1186/1471-2407-14-556
   Van den Steen PE, 2003, EUR J BIOCHEM, V270, P3739, DOI 10.1046/j.1432-1033.2003.03760.x
   Vandercappellen J, 2007, J LEUKOCYTE BIOL, V82, P1519, DOI 10.1189/jlb.0407206
   Verbeke H, 2011, CANCER LETT, V302, P54, DOI 10.1016/j.canlet.2010.12.013
   Wang HY, 2014, ONCOL REP, V32, P1465, DOI 10.3892/or.2014.3352
   Wang SC, 2014, PLOS ONE, V9, DOI 10.1371/journal.pone.0101330
   Wang ZM, 2014, MOL MED REP, V10, P1725, DOI 10.3892/mmr.2014.2435
   Wu XF, 2014, MOL CARCINOGEN, V53, P325, DOI 10.1002/mc.21981
   Wuyts A, 2003, LAB INVEST, V83, P23, DOI 10.1097/01.LAB.0000048719.53282.00
   Xu L, 2009, CANCER RES, V69, P7905, DOI 10.1158/0008-5472.CAN-09-2099
   Xu L, 2015, ONCOL REP, V33, P1057, DOI 10.3892/or.2014.3680
   Xu PJ, 2014, J GASTROEN HEPATOL, V29, P330, DOI 10.1111/jgh.12358
   Yan XL, 2013, HEPATOLOGY, V57, P2274, DOI 10.1002/hep.26257
   Yang XW, 2014, HEPATOL RES, V44, P551, DOI 10.1111/hepr.12152
   Yuan JH, 2014, CANCER CELL, V25, P666, DOI 10.1016/j.ccr.2014.03.010
   Yuan RF, 2014, CANCER RES, V74, P5287, DOI 10.1158/0008-5472.CAN-14-0284
   Zhang H, 2013, HUM REPROD, V28, P2350, DOI 10.1093/humrep/det258
   Zhang H, 2014, WORLD J SURG, V38, P947, DOI 10.1007/s00268-013-2365-2
   Zhang MJ, 2011, MOL CELL BIOCHEM, V357, P387, DOI 10.1007/s11010-011-0909-z
   Zhang SL, 2015, EXP THER MED, V9, P579, DOI 10.3892/etm.2014.2137
   Zhang Y, 2015, EXP THER MED, V9, P905, DOI 10.3892/etm.2014.2150
   Zhang ZJ, 2015, TUMOR BIOL, V36, P1503, DOI 10.1007/s13277-014-2665-7
   Zheng DT, 2014, ONCOL REP, V32, P411, DOI 10.3892/or.2014.3170
   Zhong JH, 2015, GUT, V64, DOI 10.1136/gutjnl-2014-308139
   Zhou L, 2014, HEPATO-GASTROENTEROL, V61, P1696
   Zhou X, 2015, ONCOGENE, V34, P965, DOI 10.1038/onc.2014.35
   Zhu XL, 2014, TUMOR BIOL, V35, P1627, DOI 10.1007/s13277-013-1224-y
   Zhu YM, 2006, BRIT J CANCER, V94, P1936, DOI 10.1038/sj.bjc.6603177
NR 62
TC 3
Z9 3
U1 0
U2 3
PU E-CENTURY PUBLISHING CORP
PI MADISON
PA 40 WHITE OAKS LN, MADISON, WI 53711 USA
SN 1936-2625
J9 INT J CLIN EXP PATHO
JI Int. J. Clin. Exp. Pathol.
PY 2016
VL 9
IS 4
BP 4661
EP +
PG 13
WC Oncology; Pathology
WE Science Citation Index Expanded (SCI-EXPANDED)
SC Oncology; Pathology
GA DO2HZ
UT WOS:000377601900045
DA 2022-05-02
ER

PT J
AU Qu, Z
   Yuan, CH
   Yin, CQ
   Guan, Q
   Chen, H
   Wang, FB
AF Qu, Zhen
   Yuan, Chun-Hui
   Yin, Chang-Qing
   Guan, Qing
   Chen, Hao
   Wang, Fu-Bing
TI Meta-analysis of the prognostic value of abnormally expressed lncRNAs in
   hepatocellular carcinoma
SO ONCOTARGETS AND THERAPY
LA English
DT Article
DE lncRNA; HCC; survival; prognosis; meta-analysis
ID LONG NONCODING RNA; SERUM ALPHA-FETOPROTEIN; POOR-PROGNOSIS; PROMOTES;
   METASTASIS; PROGRESSION; SURVIVAL; PROLIFERATION; TUMORIGENESIS;
   APOPTOSIS
AB Many long noncoding RNAs (lncRNAs) have been reported to be abnormally expressed in hepatocellular carcinoma (HCC), and may have the potential to serve as prognostic markers. In this study, a meta-analysis was conducted to systematically evaluate the prognostic value of various lncRNAs in HCC. Eligible literatures were systematically collected from PubMed, Embase, Web of Science, and Cochrane Library (up to December 30, 2015). The main outcomes including overall survival, relapse-free survival, and disease-free survival were analyzed. Pooled hazard ratios (HRs) and 95% confidence intervals (95% CIs) were calculated using random-or fixed-effects models. A total of 2,991 patients with HCC in People's Republic of China from 27 studies were included in the analysis. The level of lncRNAs showed a significant association with clinical outcomes. Abnormally elevated lncRNA transcription level predicted poor overall survival (HR: 1.68, 95% CI: 1.20-2.34, P=0.002; I-2=75.5%, P=0.000) and relapse-free survival (HR: 2.08, 95% CI: 1.65-2.61, P<0.001; I-2=24.0%, P=0.215), while no association was observed with disease-free survival of HCC patients (HR: 1.39, 95% CI: 0.51-3.78, P=0.524; I-2=81.3%, P=0.005). Subgroup analysis further showed that lncRNA transcription level was significantly associated with tumor size (relative risk [RR]: 1.19, 95% CI: 1.01-1.39, P=0.035), microvascular invasion (RR: 1.44, 95% CI: 1.10-1.89, P=0.009), and portal vein tumor thrombus (RR: 1.50, 95% CI: 1.03-2.20, P=0.036). Publication bias and sensitivity analysis further confirmed the stability of our results. Our present meta-analysis indicates that abnormal lncRNA transcription level may serve as a promising indicator for prognostic evaluation of patients with HCC in People's Republic of China.
C1 [Qu, Zhen; Yin, Chang-Qing; Chen, Hao; Wang, Fu-Bing] Wuhan Univ, Zhongnan Hosp, Dept Lab Med, 169 Donghu Rd, Wuhan 430071, Peoples R China.
   [Qu, Zhen; Yin, Chang-Qing; Chen, Hao; Wang, Fu-Bing] Wuhan Univ, Zhongnan Hosp, Ctr Gene Diag, 169 Donghu Rd, Wuhan 430071, Peoples R China.
   [Yuan, Chun-Hui; Guan, Qing] Wuhan Univ, Sch Basic Med Sci, Dept Immunol, Wuhan, Peoples R China.
RP Wang, FB (corresponding author), Wuhan Univ, Zhongnan Hosp, Dept Lab Med, 169 Donghu Rd, Wuhan 430071, Peoples R China.; Wang, FB (corresponding author), Wuhan Univ, Zhongnan Hosp, Ctr Gene Diag, 169 Donghu Rd, Wuhan 430071, Peoples R China.
EM wfb20042002@sina.com
FU National Natural Science Foundation of ChinaNational Natural Science
   Foundation of China (NSFC) [81371897]; Hubei Province Health and Family
   Planning Scientific Research Project [WJ2015MB032]; "351 talent project
   (Luojia Young Scholars)" of Wuhan University
FX This work was supported by the National Natural Science Foundation of
   China (No 81371897) and Hubei Province Health and Family Planning
   Scientific Research Project (WJ2015MB032). This work was also funded by
   "351 talent project (Luojia Young Scholars)" of Wuhan University.
CR Altman DG, 2012, BMC MED, V10, DOI 10.1371/journal.pmed.1001216
   Cai B, 2014, TUMOR BIOL, V35, P8445, DOI 10.1007/s13277-014-2311-4
   CHEN DS, 1977, CANCER, V40, P779, DOI 10.1002/1097-0142(197708)40:2<779::AID-CNCR2820400227>3.0.CO;2-Y
   Colombo M, 2015, LIVER INT, V35, P129, DOI 10.1111/liv.12713
   Deng L, 2015, J EXP CLIN CANC RES, V34, DOI 10.1186/s13046-015-0136-7
   Ding CF, 2015, ONCOL LETT, V9, P955, DOI 10.3892/ol.2014.2730
   Egger M, 1997, BMJ-BRIT MED J, V315, P629, DOI 10.1136/bmj.315.7109.629
   Enomoto S, 2011, HEPATOL INT, V5, P730, DOI 10.1007/s12072-010-9245-8
   Fan JL, 2015, CELL PHYSIOL BIOCHEM, V37, P629, DOI 10.1159/000430382
   Forones N M, 1995, Rev Assoc Med Bras (1992), V41, P91
   Ge YX, 2015, PLOS GENET, V11, DOI 10.1371/journal.pgen.1005726
   Geng YJ, 2011, J INT MED RES, V39, P2119, DOI 10.1177/147323001103900608
   Guo S, 2015, INT J CLIN EXP PATHO, V8, P5395
   Hu LT, 2016, TUMOR BIOL, V37, P2691, DOI 10.1007/s13277-015-4111-x
   Hua L, 2015, INT J CLIN EXP PATHO, V8, P3076
   Huang JF, 2013, HEPATOLOGY, V57, P1882, DOI 10.1002/hep.26195
   Huang MD, 2015, MOL CANCER, V14, DOI 10.1186/s12943-015-0431-0
   Lai MC, 2012, MED ONCOL, V29, P1810, DOI 10.1007/s12032-011-0004-z
   Li T, 2016, ONCOGENE, V35, P1575, DOI 10.1038/onc.2015.223
   Lin SB, 2012, LIVER CANCER, V1, P144, DOI 10.1159/000343828
   Liu C, 2014, PLOS ONE, V9, DOI 10.1371/journal.pone.0103228
   McShane LM, 2005, J CLIN ONCOL, V23, P9067, DOI 10.1200/JCO.2004.01.0454
   NOMURA F, 1989, CANCER, V64, P1700, DOI 10.1002/1097-0142(19891015)64:8<1700::AID-CNCR2820640824>3.0.CO;2-Z
   Parmar MKB, 1998, STAT MED, V17, P2815, DOI 10.1002/(SICI)1097-0258(19981230)17:24<2815::AID-SIM110>3.0.CO;2-8
   Peng W, 2015, BIOMED PHARMACOTHER, V72, P113, DOI 10.1016/j.biopha.2015.04.014
   Quagliata L, 2014, HEPATOLOGY, V59, P911, DOI 10.1002/hep.26740
   Rich N, 2014, BEST PRACT RES CL GA, V28, P843, DOI 10.1016/j.bpg.2014.07.018
   Shen J, 2015, CANCERS, V7, P1847, DOI 10.3390/cancers7030865
   Shi XM, 2015, INT J CLIN EXP PATHO, V8, P4008
   Tierney JF, 2007, TRIALS, V8, DOI 10.1186/1745-6215-8-16
   Tsai MC, 2011, CANCER RES, V71, P3, DOI 10.1158/0008-5472.CAN-10-2483
   Tu ZQ, 2014, INT J CLIN EXP PATHO, V7, P4303
   Wang F, 2014, HEPATOLOGY, V60, P1278, DOI 10.1002/hep.27239
   Wang F, 2015, ONCOTARGET, V6, P7899, DOI 10.18632/oncotarget.3219
   Wang FQ, 2015, CELL BIOSCI, V5, DOI 10.1186/s13578-015-0006-1
   Wang TH, 2015, ONCOTARGET, V6, P23342, DOI 10.18632/oncotarget.4344
   Williamson PR, 2002, STAT MED, V21, P3337, DOI 10.1002/sim.1303
   Wong KM, 2013, INDIAN J GASTROENTER, V32, P253, DOI 10.1007/s12664-012-0225-x
   Xu WH, 2014, INT J BIOL SCI, V10, P664, DOI 10.7150/ijbs.8232
   Yan TH, 2015, INT J CLIN EXP PATHO, V8, P4126
   Yang F, 2011, HEPATOLOGY, V54, P1679, DOI 10.1002/hep.24563
   Yang N, 2015, ONCOTARGET, V6, P28151, DOI 10.18632/oncotarget.4661
   Yang X, 2015, CANCER LETT, V360, P119, DOI 10.1016/j.canlet.2015.02.035
   Yang Z, 2011, ANN SURG ONCOL, V18, P1243, DOI 10.1245/s10434-011-1581-y
   Yuan JH, 2014, CANCER CELL, V25, P666, DOI 10.1016/j.ccr.2014.03.010
   Yuan SX, 2016, HEPATOLOGY, V63, P499, DOI 10.1002/hep.27893
   Yuan SX, 2012, HEPATOLOGY, V56, P2231, DOI 10.1002/hep.25895
   Zhang H, 2013, J HEMATOL ONCOL, V6, DOI 10.1186/1756-8722-6-37
   Zhang J, 2015, PLOS ONE, V10, DOI 10.1371/journal.pone.0141042
   Zhang J, 2015, INT J CLIN EXP MED, V8, P5499
   Zhang SH, 2014, PLOS ONE, V9, DOI 10.1371/journal.pone.0105538
   Zhang T, 2016, TUMOR BIOL, V37, P2379, DOI 10.1007/s13277-015-4052-4
   Zhou T, 2016, WORLD J SURG ONCOL, V14, DOI 10.1186/s12957-015-0757-5
   Zhu JJ, 2014, PLOS ONE, V9, DOI 10.1371/journal.pone.0101707
NR 54
TC 10
Z9 11
U1 2
U2 6
PU DOVE MEDICAL PRESS LTD
PI ALBANY
PA PO BOX 300-008, ALBANY, AUCKLAND 0752, NEW ZEALAND
SN 1178-6930
J9 ONCOTARGETS THER
JI OncoTargets Ther.
PY 2016
VL 9
BP 5143
EP 5152
DI 10.2147/OTT.S108599
PG 10
WC Biotechnology & Applied Microbiology; Oncology
WE Science Citation Index Expanded (SCI-EXPANDED)
SC Biotechnology & Applied Microbiology; Oncology
GA DU4QX
UT WOS:000382198800001
PM 27574455
OA Green Submitted, Green Published, gold
DA 2022-05-02
ER

PT J
AU Wang, PS
   Li, H
   Shi, BJ
   Que, WT
   Wang, CG
   Fan, JW
   Peng, ZH
   Zhong, L
AF Wang, Pusen
   Li, Hao
   Shi, Baojie
   Que, Weitao
   Wang, Chunguang
   Fan, Junwei
   Peng, Zhihai
   Zhong, Lin
TI Prognostic factors in patients with recurrent hepatocellular carcinoma
   treated with salvage liver transplantation: a single-center study
SO ONCOTARGET
LA English
DT Article
DE hepatocellular carcinoma; liver resection; prognosis; recurrence;
   salvage liver transplantation
ID CURATIVE RESECTION; SURVIVAL; OUTCOMES; IMPACT; TIME; RISK
AB Although salvage liver transplantation (LT) has been widely adopted as a treatment for recurrent hepatocellular carcinoma(HCC), candidate selection criteria have not been established. This single-center study aimed to identify risk factors associated with HCC recurrence and survival following salvage LT. The study included 74 patients treated with salvage LT between October 2001 and February 2013. The median follow-up was 37.2 months after LT. There were 29 cases of HCC recurrence and 31 deaths following LT. Microvascular invasion at the time of liver resection, a time interval to post-LR HCC recurrence of <= 12months, an alpha-fetoprotein level at LT greater than 200 ng/mL, and having undergone LT outside of the UCSF criteria were independent risk factors for HCC recurrence after salvage LT. Patients with no more than one risk factor had a 5-year recurrence-free survival rate of 71.2% compared to 15.9% in patients with two or more risk factors. These findings suggest that to avoid post-LT HCC recurrence and a dismal prognosis, patients with no more than one risk factor for recurrence should be given priority for salvage LT. These criteria may improve the outcomes of patients treated with salvage LT and facilitate the effective use of limited organ supplies.
C1 [Wang, Pusen; Li, Hao; Shi, Baojie; Que, Weitao; Wang, Chunguang; Fan, Junwei; Peng, Zhihai; Zhong, Lin] Shanghai Jiao Tong Univ, Sch Med, Shanghai Gen Hosp, Dept Gen Surg, Shanghai 200080, Peoples R China.
RP Peng, ZH; Zhong, L (corresponding author), Shanghai Jiao Tong Univ, Sch Med, Shanghai Gen Hosp, Dept Gen Surg, Shanghai 200080, Peoples R China.
EM pengzh_doctor@hotmail.com; zhongl_3284@hotmail.com
CR [Anonymous], 1997, JAMA-J AM MED ASSOC, V277, P925
   Chan DL, 2014, J GASTROEN HEPATOL, V29, P31, DOI 10.1111/jgh.12399
   Choi GH, 2008, ANN SURG ONCOL, V15, P618, DOI 10.1245/s10434-007-9671-6
   Concejero A, 2008, TRANSPLANTATION, V85, P398, DOI 10.1097/TP.0b013e3181622ff8
   Del Gaudio M, 2008, AM J TRANSPLANT, V8, P1177, DOI 10.1111/j.1600-6143.2008.02229.x
   Ding T, 2011, CANCER-AM CANCER SOC, V117, P4878, DOI 10.1002/cncr.26137
   Edge SB, 2010, ANN SURG ONCOL, V17, P1471, DOI 10.1245/s10434-010-0985-4
   Ferrer-Fabrega J, 2015, HEPATOLOGY
   Forner A, 2012, LANCET, V379, P1245, DOI 10.1016/S0140-6736(11)61347-0
   Fuks D, 2012, HEPATOLOGY, V55, P132, DOI 10.1002/hep.24680
   Guerrini GP, 2014, LIVER INT, V34, pE96, DOI 10.1111/liv.12497
   Hou YF, 2016, J SURG RES, V200, P82, DOI 10.1016/j.jss.2015.06.069
   Hu ZH, 2015, SURGERY, V157, P239, DOI 10.1016/j.surg.2014.09.018
   Hu ZH, 2012, PLOS ONE, V7, DOI 10.1371/journal.pone.0036587
   Lee HS, 2014, ANN SURG ONCOL, V21, P2717, DOI 10.1245/s10434-014-3597-6
   Lee S, 2014, LIVER TRANSPLANT, V20, P1057, DOI 10.1002/lt.23919
   Lim KC, 2012, BRIT J SURG, V99, P1622, DOI 10.1002/bjs.8915
   Liu F, 2012, PLOS ONE, V7, DOI 10.1371/journal.pone.0048932
   Majno PE, 2000, HEPATOLOGY, V31, P899, DOI 10.1053/he.2000.5763
   Malinchoc M, 2000, HEPATOLOGY, V31, P864, DOI 10.1053/he.2000.5852
   Mazzaferro V, 1996, NEW ENGL J MED, V334, P693, DOI 10.1056/NEJM199603143341104
   Mazzaferro V, 2009, LANCET ONCOL, V10, P35, DOI 10.1016/S1470-2045(08)70284-5
   OTA K, 1995, TRANSPLANT P, V27, P83
   Poon RTP, 2007, ANN SURG, V245, P51, DOI 10.1097/01.sla.0000225255.01668.65
   Poon RTP, 2000, CANCER, V89, P500, DOI 10.1002/1097-0142(20000801)89:3<500::AID-CNCR4>3.3.CO;2-F
   PUGH RNH, 1973, BRIT J SURG, V60, P646, DOI 10.1002/bjs.1800600817
   Sala M, 2004, LIVER TRANSPLANT, V10, P1294, DOI 10.1002/lt.20202
   Torre LA, 2015, CA-CANCER J CLIN, V65, P87, DOI 10.3322/caac.21262
   Toso C, 2011, AM J TRANSPLANT, V11, P2031, DOI 10.1111/j.1600-6143.2011.03689.x
   Wu LW, 2012, PLOS ONE, V7, DOI 10.1371/journal.pone.0041820
   Xing TH, 2013, PLOS ONE, V8, DOI 10.1371/journal.pone.0071251
   Yao FY, 2001, HEPATOLOGY, V33, P1394, DOI 10.1053/jhep.2001.24563
NR 32
TC 8
Z9 10
U1 1
U2 4
PU IMPACT JOURNALS LLC
PI ORCHARD PARK
PA 6666 E QUAKER ST, STE 1, ORCHARD PARK, NY 14127 USA
EI 1949-2553
J9 ONCOTARGET
JI Oncotarget
PD JUN 7
PY 2016
VL 7
IS 23
BP 35071
EP 35083
DI 10.18632/oncotarget.9040
PG 13
WC Oncology; Cell Biology
WE Science Citation Index Expanded (SCI-EXPANDED)
SC Oncology; Cell Biology
GA DO4KS
UT WOS:000377752100113
PM 27145461
OA Green Submitted, gold, Green Published
DA 2022-05-02
ER

PT J
AU Ha, SY
   Kim, JH
   Yang, JW
   Kim, J
   Kim, B
   Park, CK
AF Ha, Sang Yun
   Kim, Jeong Hoon
   Yang, Jung Wook
   Kim, Jimin
   Kim, Binnari
   Park, Cheol-Keun
TI The Overexpression of CCAR1 in Hepatocellular Carcinoma Associates with
   Poor Prognosis
SO CANCER RESEARCH AND TREATMENT
LA English
DT Article
DE CCAR1; Hepatocellular carcinoma; Prognosis
ID APOPTOSIS-REGULATORY PROTEIN-1; CELL-CYCLE; GROWTH; RECURRENCE;
   RECEPTOR; COMPLEX; IDENTIFICATION; RESECTION; MEDIATOR
AB Purpose
   Cell division cycle and apoptosis regulator 1 (CCAR1) plays a dynamic role in regulation of cell growth and apoptosis by serving as a cofactor of steroid/thyroid nuclear receptors, beta-catenin, and p53 in a variety of cell types including different cancer cells. However, whether CCAR1 protein is overexpressed in hepatocellular carcinoma (HCC) and the prognostic significance of CCAR1 protein expression in HCC have not been reported.
   Materials and Methods
   In 167 HCC patients with long-term follow-up, CCAR1 protein expression was examined by immunohistochemistry.
   Results
   High CCAR1 protein expression was observed in 149 of the 167 HCC cases (89.2%) and showed significant correlation with microvascular invasion, intrahepatic metastasis, higher American Joint Committee on Cancer (AJCC) T stage, and early recurrence. High CCAR1 expression showed an unfavorable effect on recurrence-free survival (RFS) (p=0.002). In subgroup analysis, among patients with alpha-fetoprotein <= 20 ng/mL (n=54) and patients with AJCC T stage 1 (n=62), significant differences in RFS were observed between high CCAR1 expression groups and low CCAR1 expression groups (p=0.015 and p=0.004, respectively). High CCAR1 expression tended to be an independent predictor of shorter RFS (p=0.054) and showed an unfavorable effect on overall survival (OS) (p=0.015). In subgroup analysis, among patients with alpha-fetoprotein <= 20 ng/mL (n=54), significant difference in OS was observed between high CCAR1 expression group and low CCAR1 expression group (p=0.046).
   Conclusion
   CCAR1 protein could be a potential biomarker predicting RFS in HCC patients after curative hepatectomy. In addition, CCAR1 had prognostic values in HCC patients with normal serum alpha-fetoprotein levels or early stage HCC.
C1 [Ha, Sang Yun; Yang, Jung Wook; Kim, Jimin; Kim, Binnari; Park, Cheol-Keun] Sungkyunkwan Univ, Sch Med, Samsung Med Ctr, Dept Pathol, 81 Irwon Ro, Seoul 06351, South Korea.
   [Kim, Jeong Hoon] Sungkyunkwan Univ, Sch Med, Samsung Adv Inst Hlth Sci & Technol, Dept Mol Biol, Seoul, South Korea.
RP Park, CK (corresponding author), Sungkyunkwan Univ, Sch Med, Samsung Med Ctr, Dept Pathol, 81 Irwon Ro, Seoul 06351, South Korea.
EM ckpark@skku.edu
FU Samsung Biomedical Research Institute GrantSamsung [OTX0002001]
FX This study was supported by a Samsung Biomedical Research Institute
   Grant (#OTX0002001).
CR El-Serag HB, 2007, GASTROENTEROLOGY, V132, P2557, DOI 10.1053/j.gastro.2007.04.061
   Hoshida Y, 2008, NEW ENGL J MED, V359, P1995, DOI 10.1056/NEJMoa0804525
   Hyeon J, 2013, KOREAN J PATHOL, V47, P9, DOI [10.4132/KoreanJPathol.2013.47.1.9, 10.4132/KoreanJPathol.2014.48.2.91]
   Imamura H, 2003, J HEPATOL, V38, P200, DOI 10.1016/S0168-8278(02)00360-4
   Jiang Yan, 2010, J Mol Signal, V5, P7, DOI 10.1186/1750-2187-5-7
   Johnson P J, 2001, Clin Liver Dis, V5, P145, DOI 10.1016/S1089-3261(05)70158-6
   Kim JH, 2008, MOL CELL, V31, P510, DOI 10.1016/j.molcel.2008.08.001
   Kumada T, 1997, HEPATOLOGY, V25, P87, DOI 10.1002/hep.510250116
   Llovet JM, 2005, SEMIN LIVER DIS, V25, P181, DOI 10.1055/s-2005-871198
   Llovet JM, 1999, SEMIN LIVER DIS, V19, P329, DOI 10.1055/s-2007-1007122
   Muthu M, 2015, J BIOMED NANOTECHNOL, V11, P1608, DOI 10.1166/jbn.2015.2099
   OGRADY JG, 1993, LANCET, V342, P273
   Ou CY, 2009, J BIOL CHEM, V284, P20629, DOI 10.1074/jbc.M109.014332
   Puliyappadamba VT, 2011, J BIOL CHEM, V286, P38000, DOI 10.1074/jbc.M111.222398
   Qin LX, 2004, J CANCER RES CLIN, V130, P497, DOI 10.1007/s00432-004-0572-9
   Rishi AK, 2006, J BIOL CHEM, V281, P13188, DOI 10.1074/jbc.M512279200
   Rishi AK, 2003, J BIOL CHEM, V278, P33422, DOI 10.1074/jbc.M303173200
   Seo WY, 2013, NUCLEIC ACIDS RES, V41, P8526, DOI 10.1093/nar/gkt644
   Trotti, 2010, AJCC CANC STAGING MA, P191
   Zhang LY, 2007, MOL CANCER THER, V6, P1661, DOI 10.1158/1535-7163.MCT-06-0653
NR 20
TC 10
Z9 11
U1 0
U2 1
PU KOREAN CANCER ASSOCIATION
PI SEOUL
PA RM 1824, GWANGHWAMUN OFFICIA, 92 SAEMUNAN-RO, JONGNO-GU, SEOUL, 110-999,
   SOUTH KOREA
SN 1598-2998
EI 2005-9256
J9 CANCER RES TREAT
JI Cancer Res. Treat.
PD JUL
PY 2016
VL 48
IS 3
BP 1065
EP 1073
DI 10.4143/crt.2015.302
PG 9
WC Oncology
WE Science Citation Index Expanded (SCI-EXPANDED)
SC Oncology
GA DS1ZE
UT WOS:000380496900022
PM 26511806
OA Green Published, gold
DA 2022-05-02
ER

PT J
AU Sofue, K
   Sirlin, CB
   Allen, BC
   Nelson, RC
   Berg, CL
   Bashir, MR
AF Sofue, Keitaro
   Sirlin, Claude B.
   Allen, Brian C.
   Nelson, Rendon C.
   Berg, Carl L.
   Bashir, Mustafa R.
TI How Reader Perception of Capsule Affects Interpretation of Washout in
   Hypervascular Liver Nodules in Patients at Risk for Hepatocellular
   Carcinoma
SO JOURNAL OF MAGNETIC RESONANCE IMAGING
LA English
DT Article
ID MICROVASCULAR INVASION; CIRRHOTIC LIVER; DIAGNOSIS; PHASE; MRI;
   PREDICTION; MANAGEMENT; SYSTEMS; CT; BENIGN
AB Purpose: To determine whether reader perception of a capsule affects reader interpretation of washout in hypervascular liver nodules at dynamic magnetic resonance imaging (MRI) in patients at risk for hepatocellular carcinoma (HCC).
   Materials and Methods: This retrospective study was Institutional Review Board (IRB)-approved and Health Insurance Portability and Accountability Act (HIPAA)-compliant, with waiver of informed consent. MRI reports for 111 hypervascular liver nodules (median 2.0 cm, range 1.0-17.8 cm) in 62 patients were reviewed, and the presence/absence of capsule and washout were recorded for one reading. A second independent study reading was also performed. The signal intensity ratio (SIR) for each nodule and liver parenchyma was measured. An objective SIR threshold was identified for nodules without capsules that correctly classified the presence/absence of washout, then applied to nodules with capsules to classify them as having /not having objective washout. Nodules were categorized as definite /not definite HCC using subjective and objective washout, based on LI-RADS, OPTN, AASLD, and EASL criteria, and proportions compared using McNemar's test.
   Results: Agreement on nodule features was high for Readings 1 and 2 (kappa = 0.70-0.82). For Reading 1, 71 nodules lacked capsules (43 with and 28 without subjective washout); an SIR threshold of 0.88 classified the presence/absence of washout correctly in 94% (67/71, P < 0.001). Forty nodules had capsules; although all had subjective washout (100%, 40/40), 75% (30/40) had objective washout (P < 0.05). Using objective washout caused 4.5% (3/66; LI-RADS, OPTN) and 12% (10/83; AASLD, EASL) of nodules to be recategorized from definite HCC to not definite HCC.
   Conclusion: Reader perception of capsule affects interpretation of washout. This effect can influence nodule categorization using imaging-based diagnostic systems.
C1 [Sofue, Keitaro; Allen, Brian C.; Nelson, Rendon C.; Bashir, Mustafa R.] Duke Univ, Med Ctr, Dept Radiol, Durham, NC 27710 USA.
   [Sofue, Keitaro] Kobe Univ, Grad Sch Med, Dept Radiol, Kobe, Hyogo, Japan.
   [Sirlin, Claude B.] Univ Calif San Diego, Dept Radiol, Liver Imaging Grp, San Diego, CA 92103 USA.
   [Berg, Carl L.] Duke Univ, Med Ctr, Dept Med, Durham, NC 27710 USA.
   [Bashir, Mustafa R.] Duke Univ, Med Ctr, Ctr Adv Magnet Resonance Dev, Durham, NC USA.
RP Bashir, MR (corresponding author), Duke Univ, Med Ctr, Radiol, Box 3808, Durham, NC 27710 USA.; Bashir, MR (corresponding author), Duke Univ, Med Ctr, MRI, Box 3808, Durham, NC 27710 USA.
EM mustafa.bashir@duke.edu
RI Bashir, Mustafa R/P-3428-2015; Sirlin, Claude/AAU-1376-2020; Allen,
   Brian C/P-3503-2015
OI Sirlin, Claude/0000-0002-6639-9072; Allen, Brian C/0000-0003-2273-0162
CR Alicioglu B, 2013, CLIN IMAG, V37, P692, DOI 10.1016/j.clinimag.2013.01.012
   Bashir MR, 2015, J MAGN RESON IMAGING, V42, P305, DOI 10.1002/jmri.24793
   Bashir MR, 2013, J MAGN RESON IMAGING, V37, P398, DOI 10.1002/jmri.23818
   Becker-Weidman DJS, 2011, RADIOLOGY, V261, P824, DOI 10.1148/radiol.11110157
   Bruix J, 2005, HEPATOLOGY, V42, P1208, DOI 10.1002/hep.20933
   Bruix J, 2011, HEPATOLOGY, V53, P1020, DOI 10.1002/hep.24199
   Carlos RC, 2003, AM J ROENTGENOL, V180, P893, DOI 10.2214/ajr.180.4.1800893
   Cereser L, 2010, J COMPUT ASSIST TOMO, V34, P706, DOI 10.1097/RCT.0b013e3181e1a88e
   Chasen MH, 2001, RADIOLOGY, V219, P596, DOI 10.1148/radiology.219.3.r01jn37596
   Choi BI, 2010, ONCOLOGY-BASEL, V78, P46, DOI 10.1159/000315230
   Choi YS, 2013, J MAGN RESON IMAGING, V37, P1384, DOI 10.1002/jmri.23940
   Chou CT, 2014, AM J ROENTGENOL, V203, pW253, DOI 10.2214/AJR.13.10595
   Chung JJ, 2008, AM J ROENTGENOL, V191, P207, DOI 10.2214/AJR.07.3409
   Cruite I, 2013, AM J ROENTGENOL, V201, P41, DOI 10.2214/AJR.13.10570
   DAFFNER RH, 1980, AM J ROENTGENOL, V134, P261, DOI 10.2214/ajr.134.2.261
   Davenport MS, 2014, RADIOLOGY, V272, P132, DOI 10.1148/radiol.14131963
   European Assoc Study Liver, 2012, EUR J CANCER, V48, P599, DOI 10.1016/j.ejca.2011.12.021
   Furlan A, 2011, BRIT J RADIOL, V84, P403, DOI 10.1259/bjr/18329080
   Hecht EM, 2006, RADIOLOGY, V239, P438, DOI 10.1148/radiol.2392050551
   Ishigami K, 2009, RADIOLOGY, V250, P435, DOI 10.1148/radiol.2501071702
   Ito K, 2004, AM J ROENTGENOL, V183, P699, DOI 10.2214/ajr.183.3.1830699
   Jhaveri KS, 2013, J MAGN RESON IMAGING, V37, P692, DOI 10.1002/jmri.23858
   Khalili K, 2011, J HEPATOL, V54, P723, DOI 10.1016/j.jhep.2010.07.025
   Khan AS, 2010, J MAGN RESON IMAGING, V32, P360, DOI 10.1002/jmri.22271
   Kudo M, 2011, DIGEST DIS, V29, P339, DOI 10.1159/000327577
   Marrero JA, 2005, LIVER TRANSPLANT, V11, P281, DOI 10.1002/lt.20357
   Mitchell DG, 2015, HEPATOLOGY, V61, P1056, DOI 10.1002/hep.27304
   Omata M, 2010, HEPATOL INT, V4, P439, DOI 10.1007/s12072-010-9165-7
   Petruzzi N, 2013, ACAD RADIOL, V20, P694, DOI 10.1016/j.acra.2013.01.016
   Pietryga JA, 2014, RADIOLOGY, V271, P426, DOI 10.1148/radiol.13131988
   Quaia E, 2013, AM J ROENTGENOL, V200, P553, DOI 10.2214/AJR.12.8818
   Rhee H, 2012, BRIT J RADIOL, V85, pE837, DOI 10.1259/bjr/13212920
   Rimola J, 2012, J HEPATOL, V56, P1317, DOI 10.1016/j.jhep.2012.01.004
   Taouli B, 2013, AM J ROENTGENOL, V201, P795, DOI 10.2214/AJR.12.9798
   Wald C, 2013, RADIOLOGY, V266, P376, DOI 10.1148/radiol.12121698
   Willatt JM, 2008, RADIOLOGY, V247, P311, DOI 10.1148/radiol.2472061331
   Xu PJ, 2014, J GASTROEN HEPATOL, V29, P330, DOI 10.1111/jgh.12358
   Yang JD, 2010, INFECT DIS CLIN N AM, V24, P899, DOI 10.1016/j.idc.2010.07.004
NR 38
TC 26
Z9 26
U1 1
U2 3
PU WILEY
PI HOBOKEN
PA 111 RIVER ST, HOBOKEN 07030-5774, NJ USA
SN 1053-1807
EI 1522-2586
J9 J MAGN RESON IMAGING
JI J. Magn. Reson. Imaging
PD JUN
PY 2016
VL 43
IS 6
BP 1337
EP 1345
DI 10.1002/jmri.25094
PG 9
WC Radiology, Nuclear Medicine & Medical Imaging
WE Science Citation Index Expanded (SCI-EXPANDED)
SC Radiology, Nuclear Medicine & Medical Imaging
GA DR7FY
UT WOS:000380066600009
PM 26559157
DA 2022-05-02
ER

PT J
AU Renzulli, M
   Brocchi, S
   Cucchetti, A
   Mazzotti, F
   Mosconi, C
   Sportoletti, C
   Brandi, G
   Pinna, AD
   Golfieri, R
AF Renzulli, Matteo
   Brocchi, Stefano
   Cucchetti, Alessandro
   Mazzotti, Federico
   Mosconi, Cristina
   Sportoletti, Camilla
   Brandi, Giovanni
   Pinna, Antonio Daniele
   Golfieri, Rita
TI Can Current Preoperative Imaging Be Used to Detect Microvascular
   Invasion of Hepatocellular Carcinoma?
SO RADIOLOGY
LA English
DT Article
ID TUMOR SIZE PREDICTS; LIVER-TRANSPLANTATION; RECURRENCE; RESECTION;
   SURVIVAL; GRADE; HEPATOCARCINOGENESIS; CRITERIA; SYSTEM; CANCER
AB Purpose: To determine the accuracy of imaging features, such as tumor dimension, multinodularity, nonsmooth tumor margins, peritumoral enhancement, and radiogenomic algorithm based on the association between imaging features (internal arteries and hypoattenuating halos) and gene expression that the authors called two-trait predictor of venous invasion (TTPVI), in the prediction of microvascular invasion (MVI) in hepatocellular carcinoma (HCC).
   Materials and Methods: This single-center retrospective study was approved by the institutional review board, and the requirement for informed consent was waived. One hundred twenty-five patients (median age, 63 years; interquartile range, 53-71 years) with a diagnosis of HCC and indications for hepatic resection were included. Two observers independently reviewed radiologic images to evaluate the following features for MVI: maximum diameter, number of lesions, tumor margins, TTPVI, and peritumoral enhancement. Interobserver agreement was checked, and diagnostic accuracy of radiologic features was investigated.
   Results: The total number of HCC nodules was 140. Large tumor size, nonsmooth tumor margins, TTPVI, and peritumoral enhancement were significantly related to the presence of MVI (P<.05 in all cases and for both observers). Multi-nodularity was not significantly related (P =.158). Moreover, the diagnostic accuracy of the three "worrisome" radiologic features (nonsmooth tumor margins, peritumoral enhancement, and TTPVI) was associated with tumor size: The negative predictive value of the absence of worrisome features decreased from 0.84 for observer 1 and 0.91 for observer 2 for tumors smaller than 2 cm to 0.56 and 0.71, respectively, for tumors larger than 5 cm, whereas the presence of all three worrisome features returned to a positive predictive value of 0.95 for observer 1 and 0.96 for observer 2 independent of tumor size, with no significant interobserver differences (P>.10).
   Conclusion: "Worrisome" imaging features, such as tumor dimension, nonsmooth tumor margins, peritumoral enhancement, and TTPVI, have high accuracy in the prediction of MVI in HCC. (C)RSNA, 2015
C1 [Renzulli, Matteo; Brocchi, Stefano; Mosconi, Cristina; Sportoletti, Camilla; Golfieri, Rita] Univ Bologna, S Orsola Malpighi Hosp, Radiol Unit, Dept Diagnost Med & Prevent, Via Albertoni 15, I-40138 Bologna, Italy.
   [Cucchetti, Alessandro; Mazzotti, Federico; Pinna, Antonio Daniele] Univ Bologna, S Orsola Malpighi Hosp, Dept Med & Surg Sci, Via Albertoni 15, I-40138 Bologna, Italy.
   [Brandi, Giovanni] Univ Bologna, S Orsola Malpighi Hosp, Dept Specialized Expt & Diagnost Med, Via Albertoni 15, I-40138 Bologna, Italy.
RP Renzulli, M (corresponding author), Univ Bologna, S Orsola Malpighi Hosp, Radiol Unit, Dept Diagnost Med & Prevent, Via Albertoni 15, I-40138 Bologna, Italy.
EM matteo.renzulli@aosp.bo.it
RI Renzulli, Matteo/AAE-1166-2021; Pinna, Antonio/AAC-6685-2019; mosconi,
   cristina/AAD-9339-2021; Golfieri, Rita/AAB-6252-2022
OI Renzulli, Matteo/0000-0002-1311-5670; Mosconi,
   Cristina/0000-0001-6822-9053; Mazzotti, Federico/0000-0002-4590-3540;
   Brocchi, Stefano/0000-0002-7563-8936; Rita, Golfieri/0000-0001-8809-9989
CR Bruix J, 2005, HEPATOLOGY, V42, P1208, DOI 10.1002/hep.20933
   Bruix J, 2014, GUT, V63, P844, DOI 10.1136/gutjnl-2013-306627
   Bruix J, 2011, HEPATOLOGY, V53, P1020, DOI 10.1002/hep.24199
   Chandarana H, 2011, AM J ROENTGENOL, V196, P1083, DOI 10.2214/AJR.10.4720
   Choi GH, 2009, AM J SURG, V198, P693, DOI 10.1016/j.amjsurg.2008.09.019
   Chou CT, 2012, BRIT J RADIOL, V85, P778, DOI 10.1259/bjr/65897774
   Chou CT, 2014, AM J ROENTGENOL, V203, pW253, DOI 10.2214/AJR.13.10595
   Cucchetti A, 2010, J HEPATOL, V52, P880, DOI 10.1016/j.jhep.2009.12.037
   Cucchetti A, 2009, ANN SURG, V250, P922, DOI 10.1097/SLA.0b013e3181b977a5
   D'Amico F, 2009, LIVER TRANSPLANT, V15, P1278, DOI 10.1002/lt.21842
   Eguchi S, 2010, WORLD J SURG, V34, P1034, DOI 10.1007/s00268-010-0424-5
   Forner A, 2012, LANCET, V379, P1245, DOI 10.1016/S0140-6736(11)61347-0
   Fukuda S, 2005, HEPATO-GASTROENTEROL, V52, P1163
   Gouw ASH, 2011, LIVER TRANSPLANT, V17, pS72, DOI 10.1002/lt.22368
   Hirokawa F, 2014, HEPATOL RES, V44, P846, DOI 10.1111/hepr.12196
   Kim H, 2009, EUR RADIOL, V19, P1744, DOI 10.1007/s00330-009-1331-8
   Kim SJ, 2010, HEPATO-GASTROENTEROL, V57, P121
   Lim KC, 2011, ANN SURG, V254, P108, DOI 10.1097/SLA.0b013e31821ad884
   Llovet JM, 2005, SEMIN LIVER DIS, V25, P181, DOI 10.1055/s-2005-871198
   Matsui O, 2011, ABDOM IMAGING, V36, P264, DOI 10.1007/s00261-011-9685-1
   Miyata R, 2006, J GASTROENTEROL, V41, P987, DOI 10.1007/s00535-006-1890-2
   Nishie A, 2008, AM J ROENTGENOL, V190, P81, DOI 10.2214/AJR.07.2810
   Pawlik TM, 2007, ANN SURG, V245, P435, DOI 10.1097/01.sla.0000250420.73854.ad
   Pawlik TM, 2005, LIVER TRANSPLANT, V11, P1086, DOI 10.1002/lt.20472
   Roayaie S, 2009, GASTROENTEROLOGY, V137, P850, DOI 10.1053/j.gastro.2009.06.003
   Rodriguez-Peralvarez M, 2013, ANN SURG ONCOL, V20, P325, DOI 10.1245/s10434-012-2513-1
   SAKAMOTO M, 1991, HUM PATHOL, V22, P172, DOI 10.1016/0046-8177(91)90039-R
   Segal E, 2007, NAT BIOTECHNOL, V25, P675, DOI 10.1038/nbt1306
   Shindoh J, 2013, ANN SURG ONCOL, V20, P1223, DOI 10.1245/s10434-012-2739-y
   Taketomi A, 2009, TRANSPLANTATION, V87, P531, DOI 10.1097/TP.0b013e3181943bee
   Theise ND, 1996, LIVER, V16, P134
   Vitale A, 2011, LANCET ONCOL, V12, P654, DOI 10.1016/S1470-2045(11)70144-9
   Zimmerman MA, 2008, ARCH SURG-CHICAGO, V143, P182, DOI 10.1001/archsurg.2007.39
NR 33
TC 148
Z9 178
U1 2
U2 35
PU RADIOLOGICAL SOC NORTH AMERICA
PI OAK BROOK
PA 820 JORIE BLVD, OAK BROOK, IL 60523 USA
SN 0033-8419
J9 RADIOLOGY
JI Radiology
PD MAY
PY 2016
VL 279
IS 2
BP 432
EP 442
DI 10.1148/radiol.2015150998
PG 11
WC Radiology, Nuclear Medicine & Medical Imaging
WE Science Citation Index Expanded (SCI-EXPANDED)
SC Radiology, Nuclear Medicine & Medical Imaging
GA DP7YO
UT WOS:000378715300010
PM 26653683
OA Bronze, Green Submitted
DA 2022-05-02
ER

PT J
AU Ferrer-Fabrega, J
   Forner, A
   Liccioni, A
   Miquel, R
   Molina, V
   Navasa, M
   Fondevila, C
   Garcia-Valdecasas, JC
   Bruix, J
   Fuster, J
AF Ferrer-Fabrega, Joana
   Forner, Alejandro
   Liccioni, Alexandre
   Miquel, Rosa
   Molina, Victor
   Navasa, Miquel
   Fondevila, Constantino
   Carlos Garcia-Valdecasas, Juan
   Bruix, Jordi
   Fuster, Josep
TI Prospective Validation of Ab Initio Liver Transplantation in
   Hepatocellular Carcinoma Upon Detection of Risk Factors for Recurrence
   After Resection
SO HEPATOLOGY
LA English
DT Article
ID LONG-TERM SURVIVAL; MANAGEMENT; CIRRHOSIS
AB A decade ago we proposed to enlist for transplantation those patients with resected hepatocellular carcinoma in whom pathology registered pejorative histological markers (microvascular invasion and/or satellites; ab initio indication) and not wait for the appearance of recurrence. This study evaluates the outcome of this approach. From 1995 to 2012, 164 patients with hepatocellular carcinoma underwent resection. Eighty-five patients were potential candidates for liver transplantation and were considered for it upon detection of pejorative histological markers. Patients without these markers were followed, and salvage liver transplantation was considered upon development of tumor recurrence/liver function impairment. Thirty-seven patients were at high risk and 48 at low risk of recurrence at pathology. Twenty-three out of 37 high-risk patients recurred during follow-up, but in nine of them the tumor burden extent contraindicated liver transplantation. Seventeen were finally transplanted: 10 of them presented recurrence at imaging/explant. After a median posttransplant follow-up of 50.9 months, hepatocellular carcinoma had recurred in two patients and five patients had died, the 5-year survival being 82.4%. Twenty-six of the 48 low-risk patients developed recurrence, and 11 of them were transplanted. After a median posttransplant follow-up of 59 months, two patients developed recurrence and five died, their 5-year survival being 81.8%. Conclusion: Enlistment of patients at high risk of HCC recurrence after resection but before recurrence development seems a valid strategy and is associated with excellent long-term outcome; as early (<6 months) recurrence reflects an aggressive tumor behavior leading to tumor extent exceeding transplant criteria, we propose to wait at least 6 months before enlistment; however, once included on the waiting list, priority strategies should be implemented in order to reach effective transplantation prior to the appearance of recurrence.
C1 [Ferrer-Fabrega, Joana; Molina, Victor; Fondevila, Constantino; Carlos Garcia-Valdecasas, Juan; Fuster, Josep] Univ Barcelona, Dept Surg, HepatoBilioPancreat Surg & Transplant Unit, Barcelona, Spain.
   [Ferrer-Fabrega, Joana; Forner, Alejandro; Liccioni, Alexandre; Miquel, Rosa; Bruix, Jordi; Fuster, Josep] Univ Barcelona, August Pi & Sunyer Biomed Res Inst IDIBAPS, Hosp Clin Barcelona, Barcelona Clin Liver Canc BCLC Grp,Liver Unit, Barcelona, Spain.
   [Forner, Alejandro; Miquel, Rosa; Navasa, Miquel; Fondevila, Constantino; Carlos Garcia-Valdecasas, Juan; Bruix, Jordi; Fuster, Josep] Network Biomed Res Hepat & Digest Dis CIBERehd, Madrid, Spain.
   [Miquel, Rosa] Univ Barcelona, Hosp Clin Barcelona, Dept Pathol, Barcelona, Spain.
   [Navasa, Miquel] Univ Barcelona, August Pi & Sunyer Biomed Res Inst IDIBAPS, Hosp Clin Barcelona, Liver Transplantat Unit,Liver Unit, Barcelona, Spain.
RP Bruix, J; Fuster, J (corresponding author), Univ Barcelona, IDIBAPS, Hosp Clin Barcelona, BCLC Grp,HBP Surg & Transplant Unit, Carrer Villarroel 170, E-08036 Barcelona, Spain.
EM jbruix@clinic.ub.es; jfuster@clinic.ub.es
RI Fondevila, Constantino/B-8769-2016; Navasa, Miquel/G-7958-2016; Ferrer,
   Joana/ABB-9271-2021; Forner, Alejandro/C-8884-2016
OI Fondevila, Constantino/0000-0002-6161-6824; Navasa,
   Miquel/0000-0002-3130-9604; Ferrer, Joana/0000-0002-5723-4209; Forner,
   Alejandro/0000-0002-9014-4950; Bruix, Jordi/0000-0002-9826-0753
FU Instituto de Salud Carlos III (CIBERehd)Instituto de Salud Carlos III
   [PI13/01229, PI14/00962]; Association Llavaneres contra el Cancer
FX Supported by the Instituto de Salud Carlos III (funding of CIBERehd and
   grants PI13/01229 and PI14/00962, to A.F. and J.B.). The Association
   Llavaneres contra el Cancer supported the work of J.F.
CR Adam R, 2003, ANN SURG, V238, P508, DOI 10.1097/01.sla.0000090449.87109.44
   Beighiti J, 2003, ANN SURG, V238, P885, DOI 10.1097/01.sla.0000098621.74851.65
   Bruix J, 2005, HEPATOLOGY, V42, P1208, DOI 10.1002/hep.20933
   Bruix J, 2001, J HEPATOL, V35, P421, DOI 10.1016/S0168-8278(01)00130-1
   Bruix J, 2014, GUT, V63, P844, DOI 10.1136/gutjnl-2013-306627
   Bruix J, 2011, HEPATOLOGY, V53, P1020, DOI 10.1002/hep.24199
   Chan DL, 2014, J GASTROEN HEPATOL, V29, P31, DOI 10.1111/jgh.12399
   Cherqui D, 2009, ANN SURG, V250, P738, DOI 10.1097/SLA.0b013e3181bd582b
   Cillo U, 2004, ANN SURG, V239, P150, DOI 10.1097/01.sla.0000109146.72827.76
   Clavien PA, 2012, LANCET ONCOL, V13, pE11, DOI 10.1016/S1470-2045(11)70175-9
   Colecchia A, 2011, J HEPATOL, V54, P300, DOI 10.1016/j.jhep.2010.06.037
   De Carlis L, 2013, J CLIN GASTROENTEROL, V47, P352, DOI 10.1097/MCG.0b013e31826e6caf
   de la Rosa G, 2012, AM J TRANSPLANT, V12, P2507, DOI 10.1111/j.1600-6143.2012.04138.x
   Del Gaudio M, 2008, AM J TRANSPLANT, V8, P1177, DOI 10.1111/j.1600-6143.2008.02229.x
   Dindo D, 2004, ANN SURG, V240, P205, DOI 10.1097/01.sla.0000133083.54934.ae
   El-Serag HB, 2014, HEPATOLOGY, V60, P1767, DOI 10.1002/hep.27222
   European Assoc Study Liver, 2012, EUR J CANCER, V48, P599, DOI 10.1016/j.ejca.2011.12.021
   Forner A, 2012, LANCET, V379, P1245, DOI 10.1016/S0140-6736(11)61347-0
   Fuks D, 2012, HEPATOLOGY, V55, P132, DOI 10.1002/hep.24680
   Hwang S, 2007, LIVER TRANSPLANT, V13, P741, DOI 10.1002/lt.21157
   Imamura H, 2003, J HEPATOL, V38, P200, DOI 10.1016/S0168-8278(02)00360-4
   Ishizawa T, 2008, GASTROENTEROLOGY, V134, P1908, DOI 10.1053/j.gastro.2008.02.091
   Kaido T, 2012, SURGERY, V151, P55, DOI 10.1016/j.surg.2011.06.032
   Kim BW, 2008, TRANSPL P, V40, P3558, DOI 10.1016/j.transproceed.2008.03.175
   Liu F, 2012, PLOS ONE, V7, DOI 10.1371/journal.pone.0048932
   Llovet JM, 1999, HEPATOLOGY, V30, P1434, DOI 10.1002/hep.510300629
   Majno PE, 2000, HEPATOLOGY, V31, P899, DOI 10.1053/he.2000.5763
   Mazzaferro V, 1996, NEW ENGL J MED, V334, P693, DOI 10.1056/NEJM199603143341104
   Mazzaferro V, 2009, LANCET ONCOL, V10, P35, DOI 10.1016/S1470-2045(08)70284-5
   Moon JI, 2012, TRANSPL P, V44, P487, DOI 10.1016/j.transproceed.2011.11.009
   Ng KK, 2008, ARCH SURG-CHICAGO, V143, P68, DOI 10.1001/archsurg.2007.15
   Poon RTP, 2002, ANN SURG, V235, P373, DOI 10.1097/00000658-200203000-00009
   Sala M, 2004, LIVER TRANSPLANT, V10, P1294, DOI 10.1002/lt.20202
   Sapisochin G, 2010, WORLD J SURG, V34, P2146, DOI 10.1007/s00268-010-0583-4
   Schiffman SC, 2010, J SURG ONCOL, V101, P105, DOI 10.1002/jso.21461
   Shao Z, 2008, WORLD J GASTROENTERO, V14, P4370, DOI 10.3748/wjg.14.4370
   Vennarecci G, TRANSPLANT P, V39, P1857
   Vitale A, 2014, J HEPATOL, V60, P1165, DOI 10.1016/j.jhep.2014.01.022
   Vitale A, 2015, ANN SURG ONCOL, V22, P1901, DOI 10.1245/s10434-014-4099-2
   World Health Organization International Agency for Research on Cancer, 2012, GLOBOCAN 2012
   Wu LW, 2012, PLOS ONE, V7, DOI 10.1371/journal.pone.0041820
NR 41
TC 69
Z9 76
U1 1
U2 11
PU WILEY
PI HOBOKEN
PA 111 RIVER ST, HOBOKEN 07030-5774, NJ USA
SN 0270-9139
EI 1527-3350
J9 HEPATOLOGY
JI Hepatology
PD MAR
PY 2016
VL 63
IS 3
BP 839
EP 849
DI 10.1002/hep.28339
PG 11
WC Gastroenterology & Hepatology
WE Science Citation Index Expanded (SCI-EXPANDED)
SC Gastroenterology & Hepatology
GA DJ8WF
UT WOS:000374493200020
PM 26567038
OA Bronze
DA 2022-05-02
ER

PT J
AU Li, MX
   Jin, ZX
   Zhou, JG
   Ying, JM
   Liang, ZY
   Mao, XX
   Bi, XY
   Zhao, JJ
   Li, ZY
   Huang, Z
   Zhang, YF
   Li, Y
   Chen, X
   Hu, XH
   Hu, HJ
   Zhao, DB
   Wang, YY
   Cai, JQ
   Zhao, H
AF Li, Mu-Xing
   Jin, Zheng-Xiong
   Zhou, Jian-Guo
   Ying, Jian-Ming
   Liang, Zhi-Yong
   Mao, Xin-Xin
   Bi, Xin-Yu
   Zhao, Jian-Jun
   Li, Zhi-Yu
   Huang, Zhen
   Zhang, Ye-Fan
   Li, Yuan
   Chen, Xiao
   Hu, Xu-Hui
   Hu, Han-Jie
   Zhao, Dong-Bing
   Wang, Ying-Yi
   Cai, Jian-Qiang
   Zhao, Hong
TI Prognostic Value of Lymph Node Ratio in Patients Receiving Combined
   Surgical Resection for Gastric Cancer Liver Metastasis: Results from Two
   National Centers in China
SO MEDICINE
LA English
DT Article
ID COMBINED CURATIVE RESECTION; HEPATIC RESECTION; SURVIVAL BENEFIT;
   STOMACH; TRIAL; D2
AB The purpose of this study was to evaluate the prognostic value of lymph node ratio (LNR) in patients with gastric cancer liver metastasis (GCLM) who received combined surgical resection.
   A retrospective analysis of 46 patients from two hospitals was conducted. Patients were dichotomized into two groups (high LNR and low LNR) by the median value of LNR. The overall survival (OS) and recurrence-free survival (RFS) were analyzed by the Kaplan-Meier method with the log-rank test. The Cox proportional hazard model was used to carry out the subsequent multivariate analyses. And the relationship between LNR and clinicopathological characteristics was assessed.
[truncated: 278,479 more chars]
