# Supplementary material for: Global research status and frontiers on microvascular invasion of hepatocellular carcinoma: A bibliometric and visualized analysis
Source: Front Oncol. 2022 Dec 14;12:1037145. doi: 10.3389/fonc.2022.1037145 (PMC9795233; doi:10.3389/fonc.2022.1037145)
Supplement: Supplementary file 1 [file DataSheet_1.zip › data4/download2017u108pt1.txt]

PT J
AU Zhang, SG
   Li, YF
   Zhao, NN
   Lai, CC
   Cheng, SJ
   Yan, J
   Zhang, PR
   Wang, ZH
   Wang, XL
   Yang, PH
AF Zhang, Shao-Geng
   Li, Yu-Feng
   Zhao, Na-Na
   Lai, Cheng-Cai
   Cheng, Si-Jie
   Yan, Jin
   Zhang, Peirui
   Wang, Zhaohai
   Wang, Xi-Liang
   Yang, Peng-Hui
TI Decreased expression of long non-coding RNA LOC728290 in human
   hepatocellular carcinoma
SO ONCOLOGY LETTERS
LA English
DT Article
DE long non-coding RNA; hepatocellular carcinoma; LOC728290; reverse
   transcription-quantitative polymerase chain reaction
ID PROMOTES; PROLIFERATION; METASTASIS; PROGNOSIS; CANCER; CELLS;
   PROGRESSION; BIOMARKERS; INVASION; GENE
AB Hepatocellular carcinoma (HCC) is a leading cause of cancer-associated mortality worldwide. Despite progress in the diagnosis and treatment of HCC, prognosis remains unfavorable. Long non-coding RNAs (lncRNAs) are emerging as important factors in tumorigenesis and cancer progression; however, the underlying molecular mechanisms and clinical significance of lncRNAs in HCC remain largely unknown. The present study examined the expression pattern and clinical significance of a novel lncRNA, LOC728290, in HCC. Expression of LOC728290 was markedly decreased in HCC tissues compared with adjacent non-tumor liver tissues, as detected using the reverse transcription-quantitative polymerase chain reaction (RT-qPCR). The area under the receiver operating characteristic curve for LOC728290 was 0.728. The expression of LOC728290 was associated with the level of a-fetoprotein and microvascular invasion. Furthermore, patients with low LOC728290 expression exhibited decreased recurrence-free survival times (P<0.05) compared with those with high LOC728290 expression. The results of the present study indicated that downregulation of LOC728290 in patients with HCC may be a powerful tumor biomarker, with potential clinical applications in prognosis as well as a therapeutic target.
C1 [Zhang, Shao-Geng; Zhao, Na-Na; Cheng, Si-Jie; Yan, Jin; Zhang, Peirui; Wang, Zhaohai; Yang, Peng-Hui] 302 Mil Hosp China, Dept Hepatobiliary, 100 West Fourth Ring Rd, Beijing 100039, Peoples R China.
   [Li, Yu-Feng] Chinese Peoples Liberat Army Gen Hosp, Inst Geriatr Cardiol, Beijing 100853, Peoples R China.
   [Lai, Cheng-Cai; Wang, Xi-Liang; Yang, Peng-Hui] Beijing Inst Microbiol & Epidemiol, State Key Lab Pathogen & Biosecur, Beijing 100071, Peoples R China.
RP Yang, PH (corresponding author), 302 Mil Hosp China, Dept Hepatobiliary, 100 West Fourth Ring Rd, Beijing 100039, Peoples R China.
EM ypenghuiamms@hotmail.com
CR Carr BI, 2014, INT J BIOL MARKER, V29, pE215, DOI 10.5301/jbm.5000064
   Cui M, 2015, CANCER RES, V75, P846, DOI 10.1158/0008-5472.CAN-14-1192
   Dwyer JP, 2014, GASTROENTEROLOGY, V147, pE12, DOI 10.1053/j.gastro.2014.04.051
   Esteller M, 2011, NAT REV GENET, V12, P861, DOI 10.1038/nrg3074
   Iguchi T, 2015, ANTICANCER RES, V35, P1385
   Kung JTY, 2013, GENETICS, V193, P651, DOI 10.1534/genetics.112.146704
   Lechel A, 2016, GUT, V65, P1073, DOI 10.1136/gutjnl-2016-311446
   Leveille N, 2015, NAT COMMUN, V6, DOI 10.1038/ncomms7520
   Li JG, 2014, GUT, V63, P1700, DOI 10.1136/gutjnl-2013-305806
   Li T, 2016, ONCOGENE, V35, P1575, DOI 10.1038/onc.2015.223
   Li T, 2015, CANCER RES, V75, P3181, DOI 10.1158/0008-5472.CAN-14-3721
   Livak KJ, 2001, METHODS, V25, P402, DOI 10.1006/meth.2001.1262
   Llovet JM, 2003, LANCET, V362, P1907, DOI 10.1016/S0140-6736(03)14964-1
   Ludwig JA, 2005, NAT REV CANCER, V5, P845, DOI 10.1038/nrc1739
   Luo F, 2016, ONCOTARGET, V7, P5769, DOI 10.18632/oncotarget.6806
   Maluccio M, 2012, CA-CANCER J CLIN, V62, P394, DOI 10.3322/caac.21161
   Ohrnberger S, 2015, HEPATOLOGY, V61, P979, DOI 10.1002/hep.27539
   Panzitt K, 2007, GASTROENTEROLOGY, V132, P330, DOI 10.1053/j.gastro.2006.08.026
   Qiu JJ, 2015, INT J ONCOL, V46, P2497, DOI 10.3892/ijo.2015.2943
   Qiu JJ, 2015, EXP CELL RES, V333, P238, DOI 10.1016/j.yexcr.2015.03.005
   Tang JW, 2015, ONCOTARGET, V6, P4505, DOI 10.18632/oncotarget.2934
   Thum T, 2014, NAT REV CARDIOL, V11, P655, DOI 10.1038/nrcardio.2014.125
   Tsochatzis EA, 2012, NEW ENGL J MED, V366, P92, DOI 10.1056/NEJMc1112501
   Wang F, 2014, HEPATOLOGY, V60, P1278, DOI 10.1002/hep.27239
   Wang JC, 2014, NATURE, V516, P405, DOI 10.1038/nature13804
   Wang YL, 2015, CANCER LETT, V367, P122, DOI 10.1016/j.canlet.2015.03.027
   Xu D, 2013, HEPATOLOGY, V58, P739, DOI 10.1002/hep.26361
   Yuan JH, 2014, CANCER CELL, V25, P666, DOI 10.1016/j.ccr.2014.03.010
   Yue B, 2016, J GASTROEN HEPATOL, V31, P595, DOI 10.1111/jgh.13206
   Zhang SH, 2014, PLOS ONE, V9, DOI 10.1371/journal.pone.0105538
   Zimmerman MA, 2008, ARCH SURG-CHICAGO, V143, P182, DOI 10.1001/archsurg.2007.39
NR 31
TC 2
Z9 2
U1 0
U2 2
PU SPANDIDOS PUBL LTD
PI ATHENS
PA POB 18179, ATHENS, 116 10, GREECE
SN 1792-1074
EI 1792-1082
J9 ONCOL LETT
JI Oncol. Lett.
PD OCT
PY 2017
VL 14
IS 4
BP 4551
EP 4556
DI 10.3892/ol.2017.6776
PG 6
WC Oncology
WE Science Citation Index Expanded (SCI-EXPANDED)
SC Oncology
GA FK0DU
UT WOS:000413151300093
PM 29085452
OA Green Published, Green Submitted, gold
DA 2022-05-02
ER

PT J
AU Kornberg, A
   Witt, U
   Schernhammer, M
   Kornberg, J
   Ceyhan, GO
   Mueller, K
   Friess, H
   Thrum, K
AF Kornberg, Arno
   Witt, Ulrike
   Schernhammer, Martina
   Kornberg, Jennifer
   Ceyhan, Gueralp O.
   Mueller, Katharina
   Friess, Helmut
   Thrum, Katharina
TI Combining F-18-FDG positron emission tomography with Up-to-seven
   criteria for selecting suitable liver transplant patients with advanced
   hepatocellular carcinoma
SO SCIENTIFIC REPORTS
LA English
DT Article
ID TUMOR RECURRENCE; MILAN CRITERIA; MICROVASCULAR INVASION;
   SURGICAL-TREATMENT; EXPANDED CRITERIA; VASCULAR INVASION;
   ALPHA-FETOPROTEIN; CIRRHOSIS; PET; PREDICTION
AB The Up-to-seven (UTS) criteria (sum of tumor size and number not exceeding 7) for indicating liver transplantation (LT) in hepatocellular carcinoma (HCC) were originally based on explant pathology features and absence of microvascular invasion (MVI). F-18-fludeoxyglucose (F-18-FDG) positron emission tomography (PET) was shown to indicate the risk of MVI and tumor recurrence. The aim of this study was to analyze the prognostic significance of the clinical UTS criteria when being combined with PET-status of the tumor. Data of 116 liver transplant patients were subject to retrospective analysis. Five-year recurrence-free survival (RFS) rates in patients meeting (n = 85) and exceeding (n = 21) the radiographic UTS criteria were 81% and 55.1%, respectively (p = 0.014). In the UTS In subset, RFS was significantly better in PET-negative (94.9%) than in PET-positive patients (48.3%; p < 0.001). In the UTS Out subset, 5-year RFS rates were 87.1% and 19% in patients with non-F-18-FDG-avid and F-18-FDG-avid tumors (p < 0.001), respectively. Positive PET-status was identified as the only independent clinical predictor of tumor recurrence in beyond UTS patients (Hazard ratio [HR] 19.25; p < 0.001). Combining radiographic UTS criteria with FDG-PET may safely expand the HCC selection criteria for LT.
C1 [Kornberg, Arno; Witt, Ulrike; Schernhammer, Martina; Ceyhan, Gueralp O.; Friess, Helmut] Tech Univ, Klinikum Rechts Isar, Dept Surg, Munich, Germany.
   [Kornberg, Jennifer] LMU, Klinikum Grosshadern, Dept Anaesthesiol, Munich, Germany.
   [Mueller, Katharina] Univ Jena, Jena, Germany.
   [Thrum, Katharina] HELIOS Klin, Inst Pathol, Berlin, Germany.
RP Kornberg, A (corresponding author), Tech Univ, Klinikum Rechts Isar, Dept Surg, Munich, Germany.
EM ArnoKornberg@aol.com
CR An HJ, 2012, LIVER TRANSPLANT, V18, P1406, DOI 10.1002/lt.23512
   Bailly M, 2016, CLIN NUCL MED, V41, pE126, DOI 10.1097/RLU.0000000000001040
   Bosetti C, 2014, BEST PRACT RES CL GA, V28, P753, DOI 10.1016/j.bpg.2014.08.007
   Chou CT, 2014, AM J ROENTGENOL, V203, pW253, DOI 10.2214/AJR.13.10595
   Cillo U, 2016, WORLD J GASTROENTERO, V22, P232, DOI 10.3748/wjg.v22.i1.232
   D'Amico F, 2009, LIVER TRANSPLANT, V15, P1278, DOI 10.1002/lt.21842
   Detry O, 2015, WORLD J GASTROENTERO, V21, P3049, DOI 10.3748/wjg.v21.i10.3049
   Fonseca AL, 2014, J SURG ONCOL, V110, P712, DOI 10.1002/jso.23673
   Freeman RB, 2006, LIVER TRANSPLANT, V12, P1504, DOI 10.1002/lt.20847
   Fu SJ, 2016, SCI REP-UK, V6, DOI 10.1038/srep28835
   Gallamini A, 2014, CANCERS, V6, P1821, DOI 10.3390/cancers6041821
   Grat M, 2017, SCI REP-UK, V7, DOI 10.1038/srep39881
   Gugenheim J, 2013, HEPATO-GASTROENTEROL, V60, P799, DOI 10.5754/hge12997
   Hong G, 2016, J HEPATOL, V64, P852, DOI 10.1016/j.jhep.2015.11.033
   Hsu CC, 2016, TRANSPLANTATION, V100, P1925, DOI 10.1097/TP.0000000000001297
   Iwata Y, 2000, ANN NUCL MED, V14, P121, DOI 10.1007/BF02988591
   IWATSUKI S, 1991, ANN SURG, V214, P221, DOI 10.1097/00000658-199109000-00005
   Jonas S, 2001, HEPATOLOGY, V33, P1080, DOI 10.1053/jhep.2001.23561
   Kamiyama T, 2015, HEPATOL RES, V45, pE21, DOI 10.1111/hepr.12451
   Kornberg A, 2009, TRANSPL P, V41, P2561, DOI 10.1016/j.transproceed.2009.06.115
   Kornberg A, 2009, AM J TRANSPLANT, V9, P592, DOI 10.1111/j.1600-6143.2008.02516.x
   Kornberg A, 2012, LIVER TRANSPLANT, V18, P53, DOI 10.1002/lt.22416
   Lai Q, 2013, LIVER TRANSPLANT, V19, P1108, DOI 10.1002/lt.23706
   Lee JW, 2009, J NUCL MED, V50, P682, DOI 10.2967/jnumed.108.060574
   Lei JY, 2013, WORLD J GASTROENTERO, V19, P6077, DOI 10.3748/wjg.v19.i36.6077
   Lin CY, 2017, CLIN NUCL MED, V42, pE183, DOI 10.1097/RLU.0000000000001545
   Llovet JM, 2001, HEPATOLOGY, V33, P1124, DOI 10.1053/jhep.2001.24233
   Mazzaferro V, 1996, NEW ENGL J MED, V334, P693, DOI 10.1056/NEJM199603143341104
   Mazzaferro V, 2011, LIVER TRANSPLANT, V17, pS44, DOI 10.1002/lt.22365
   Mazzaferro V, 2009, LANCET ONCOL, V10, P35, DOI 10.1016/S1470-2045(08)70284-5
   Otto G, 2006, LIVER TRANSPLANT, V12, P1260, DOI 10.1002/lt.20837
   Pang TCY, 2015, WORLD J HEPATOL, V7, P245, DOI 10.4254/wjh.v7.i2.245
   Parikh ND, 2016, CURR OPIN GASTROEN, V32, P182, DOI 10.1097/MOG.0000000000000264
   Pawlik TM, 2007, ANN SURG, V245, P435, DOI 10.1097/01.sla.0000250420.73854.ad
   Pawlik TM, 2005, LIVER TRANSPLANT, V11, P1086, DOI 10.1002/lt.20472
   RINGE B, 1991, WORLD J SURG, V15, P270, DOI 10.1007/BF01659064
   Sapisochin G, 2017, NAT REV GASTRO HEPAT, V14, P203, DOI 10.1038/nrgastro.2016.193
   Sapisochin G, 2016, HEPATOLOGY, V64, P2077, DOI 10.1002/hep.28643
   Sawada T, 2007, DIGEST SURG, V24, P126, DOI 10.1159/000101900
   Schutte K, 2016, GASTROINTEST TUMORS, V3, P37, DOI 10.1159/000446680
   Settmacher U, 2013, ZBL CHIR, V138, P604, DOI 10.1055/s-0032-1315143
   Silva M, 2008, LIVER TRANSPLANT, V14, P1449, DOI 10.1002/lt.21576
   Sotiropoulos GC, 2005, TRANSPLANTATION, V79, P483, DOI 10.1097/01.TP.0000152801.82734.74
   Takada Y, 2017, J HEPATO-BIL-PAN SCI, V24, P49, DOI 10.1002/jhbp.412
   Volk ML, 2008, AM J TRANSPLANT, V8, P839, DOI 10.1111/j.1600-6143.2007.02138.x
   Xu DW, 2016, WORLD J GASTROENTERO, V22, P3325, DOI 10.3748/wjg.v22.i12.3325
   Yang SH, 2006, LIVER TRANSPLANT, V12, P1655, DOI 10.1002/lt.20861
   Yao FY, 2007, AM J TRANSPLANT, V7, P2587, DOI 10.1111/j.1600-6143.2007.01965.x
   Zhao WC, 2013, EJSO-EUR J SURG ONC, V39, P858, DOI 10.1016/j.ejso.2013.04.003
   Zheng SS, 2008, TRANSPLANTATION, V85, P1726, DOI 10.1097/TP.0b013e31816b67e4
NR 50
TC 16
Z9 16
U1 0
U2 2
PU NATURE PUBLISHING GROUP
PI LONDON
PA MACMILLAN BUILDING, 4 CRINAN ST, LONDON N1 9XW, ENGLAND
SN 2045-2322
J9 SCI REP-UK
JI Sci Rep
PD OCT 26
PY 2017
VL 7
AR 14176
DI 10.1038/s41598-017-14430-9
PG 12
WC Multidisciplinary Sciences
WE Science Citation Index Expanded (SCI-EXPANDED)
SC Science & Technology - Other Topics
GA FK9FI
UT WOS:000413816600035
PM 29074969
OA Green Published, gold
DA 2022-05-02
ER

PT J
AU You, DD
   Kim, DG
   Seo, CH
   Choi, HJ
   Yoo, YK
   Park, YG
AF You, Dong Do
   Kim, Dong Goo
   Seo, Chang Ho
   Choi, Ho Joong
   Yoo, Young Kyung
   Park, Yong Gyu
TI Prognostic factors after curative resection hepatocellular carcinoma and
   the surgeon's role
SO ANNALS OF SURGICAL TREATMENT AND RESEARCH
LA English
DT Article
DE Hepatocellular carcinomas; Surgeons; Liver cirrhosis; Prognosis;
   Hepatectomy
ID PERIOPERATIVE BLOOD-TRANSFUSION; RISK-FACTORS; INTRAHEPATIC RECURRENCE;
   HEPATIC RESECTION; LIVER RESECTION; HEPATECTOMY; MANAGEMENT; SURVIVAL;
   IMPACT; CANCER
AB Purpose: Patient, surgical, and tumor factors affect the outcome after surgical resection for hepatocellular carcinoma (HCC). The surgical factors are only modifiable by the surgeon. We reviewed our experience with curative resection for HCC in terms of surgical factors.
   Methods: After analyses of the prospectively collected clinical data of 256 consecutive patients undergoing surgical resection for HCC, prognostic factors for disease-free survival (DFS) and overall survival (OS) were identified; all patients were stratified by tumor diameters > or <5 cm and their outcomes were compared.
   Results: Multivariate analyses showed that microvascular invasion, estimated blood loss, blood transfusion, and the number of tumors were independent adverse prognostic factors for DFS, whereas microvascular invasion, serum alpha fetoprotein, and tumor diameter were independent adverse prognostic factors for OS. Blood transfusion had borderline significance (P = 0.076). After stratification by tumor diameter, blood transfusion was only associated with poor DFS and OS in patients with.tumor diameters > 5 cm.
   Conclusion: Tumor recurrence after liver resection for HCC depends on tumor status, bleeding, and transfusions, which subsequently lead to poor patient survival. Surgeons can help improve the prognosis of patients by minimizing blood loss and transfusion, particularly in patients with larger tumors.
C1 [You, Dong Do] Catholic Univ Korea, St Vincents Hosp, Coll Med, Dept Surgey, Suwon, South Korea.
   [Kim, Dong Goo; Seo, Chang Ho; Choi, Ho Joong; Yoo, Young Kyung] Catholic Univ Korea, Seoul St Marys Hosp, Coll Med, Dept Surg, 222 Banpo Daero, Seoul 06591, South Korea.
   [Park, Yong Gyu] Catholic Univ Korea, Dept Med Life Sci, Seoul, South Korea.
RP Kim, DG (corresponding author), Catholic Univ Korea, Seoul St Marys Hosp, Coll Med, Dept Surg, 222 Banpo Daero, Seoul 06591, South Korea.
EM kimdg@catholic.ac.kr
CR ADACHI E, 1995, GASTROENTEROLOGY, V108, P768, DOI 10.1016/0016-5085(95)90450-6
   Arii Shigeki, 2003, J Hepatobiliary Pancreat Surg, V10, P189, DOI 10.1007/s00534-002-0720-z
   Asahara T, 1999, WORLD J SURG, V23, P676, DOI 10.1007/PL00012367
   BELGHITI J, 1991, ANN SURG, V214, P114, DOI 10.1097/00000658-199108000-00004
   BLUMBERG N, 1994, ARCH PATHOL LAB MED, V118, P371
   El-Serag HB, 2011, NEW ENGL J MED, V365, P1118, DOI 10.1056/NEJMra1001683
   European Assoc Study Liver, 2012, EUR J CANCER, V48, P599, DOI 10.1016/j.ejca.2011.12.021
   Fan ST, 2011, ANN SURG, V253, P745, DOI 10.1097/SLA.0b013e3182111195
   Fan ST, 1999, ARCH SURG-CHICAGO, V134, P1124, DOI 10.1001/archsurg.134.10.1124
   GASCON P, 1984, ANN INTERN MED, V100, P173, DOI 10.7326/0003-4819-100-2-173
   Han DH, 2014, WORLD J SURG ONCOL, V12, DOI 10.1186/1477-7819-12-192
   Hanazaki K, 2005, HEPATO-GASTROENTEROL, V52, P524
   Hasegawa K, 2005, ANN SURG, V242, P252, DOI 10.1097/01.sla.0000171307.37401.db
   Hwang S, 2015, J GASTROINTEST SURG, V19, P1281, DOI 10.1007/s11605-015-2849-5
   Ikai I, 2004, CANCER-AM CANCER SOC, V101, P796, DOI 10.1002/cncr.20426
   Imamura H, 2003, J HEPATOL, V38, P200, DOI 10.1016/S0168-8278(02)00360-4
   KAPLAN J, 1984, BLOOD, V64, P308
   Lise M, 1998, CANCER, V82, P1028, DOI 10.1002/(SICI)1097-0142(19980315)82:6<1028::AID-CNCR4>3.0.CO;2-A
   Man K, 2007, LIVER TRANSPLANT, V13, P1669, DOI 10.1002/lt.21193
   Ozaki M, 2007, LIVER TRANSPLANT, V13, P1623, DOI 10.1002/lt.21230
   Park JW, 2015, KOREAN J RADIOL, V16, P465, DOI 10.3348/kjr.2015.16.3.465
   Park JH, 2006, AM J SURG, V192, P29, DOI 10.1016/j.amjsurg.2005.11.010
   Poon RTP, 2000, ANN SURG, V231, P544, DOI 10.1097/00000658-200004000-00014
   Poon RTP, 2000, ANN SURG, V232, P10, DOI 10.1097/00000658-200007000-00003
   Qin LX, 2002, WORLD J GASTROENTERO, V8, P193
   Shimoda M, 2007, PATHOBIOLOGY, V74, P42, DOI 10.1159/000101050
   Sim HG, 2003, ANZ J SURG, V73, P8, DOI 10.1046/j.1445-2197.2003.02626.x
   Tanaka K, 2008, SURGERY, V143, P607, DOI 10.1016/j.surg.2008.01.006
   TOBE T, 1994, CANCER-AM CANCER SOC, V74, P2772, DOI 10.1002/1097-0142(19941115)74:10<2772::AID-CNCR2820741006>3.0.CO;2-V
   Zhang XF, 2009, EJSO-EUR J SURG ONC, V35, P622, DOI 10.1016/j.ejso.2008.08.003
NR 30
TC 14
Z9 17
U1 0
U2 4
PU KOREAN SURGICAL SOCIETY
PI SEOUL
PA 3304HO, 101 DONG, BROWNSTONE SEOUL, 335, JUNGMIN-DONG, JUNG-GU, SEOUL,
   100-859, SOUTH KOREA
SN 2288-6575
EI 2288-6796
J9 ANN SURG TREAT RES
JI Ann. Surg. Treat. Res.
PD NOV
PY 2017
VL 93
IS 5
BP 252
EP 259
DI 10.4174/astr.2017.93.5.252
PG 8
WC Surgery
WE Science Citation Index Expanded (SCI-EXPANDED)
SC Surgery
GA FM9CZ
UT WOS:000415393000004
PM 29184878
OA Green Published, Green Submitted
DA 2022-05-02
ER

PT J
AU Guerrini, GP
   Berretta, M
   Tarantino, G
   Magistri, P
   Pecchi, A
   Ballarin, R
   Di Benedetto, F
AF Guerrini, G. P.
   Berretta, M.
   Tarantino, G.
   Magistri, P.
   Pecchi, A.
   Ballarin, R.
   Di Benedetto, F.
TI Multimodal oncological approach in patients affected by recurrent
   hepatocellular carcinoma after liver transplantation
SO EUROPEAN REVIEW FOR MEDICAL AND PHARMACOLOGICAL SCIENCES
LA English
DT Article
DE HCC; Liver transplantation; Multimodal treatment; Recurrence;
   Chemotherapy; Immunosuppressive therapy; mTOR
ID TRANSCATHETER ARTERIAL CHEMOEMBOLIZATION; TRANSARTERIAL
   CHEMOEMBOLIZATION; TUMOR SIZE; MILAN CRITERIA; Y-90 MICROSPHERES;
   VASCULAR INVASION; RADIOFREQUENCY ABLATION; CALCINEURIN INHIBITORS;
   MICROVASCULAR INVASION; SIROLIMUS MONOTHERAPY
AB OBJECTIVE: Hepatocellular Carcinoma (HCC) represents the fifth most common malignancy and the third cancer-related cause of death worldwide. Liver transplantation (LT) is an excellent treatment for patients with small HCC associated with cirrhosis. The purpose of this review is to investigate the possible strategies for the treatment of HCC recurrence after LT based on current clinical evidence.
   MATERIALS AND METHODS: A systematic literature search was performed independently by two of the authors using PubMed, EMBASE, Scopus and the Cochrane Library Central. The search was limited to studies in humans and to those reported in the English language.
   RESULTS: Thanks to the introduction of strict selection criteria, LT for HCC has achieved a survival rate of 85% at five years. However, the recurrence of HCC after transplantation remains a serious problem that affects about 20% of post-transplant cases. While most recurrences occur within the first 2 years, late recurrences have been described. The prognosis of recurrence is poor despite numerous proposals of the therapeutic option. Lower levels of immunosuppressive therapy and use of mammalian targets of rapamycin (mTORs) is a potential preventive strategy to reduce HCC recurrence postLt. Surgical resection and locoregional therapies (mainly TACE and RFA) play a very important role and are associated with improved survival. Conversely, multikinase inhibitors such as Sorafenib and their association with mTOR inhibitors play a role in cases of advanced HCC recurrence not suitable for the surgical or ablative approach.
   CONCLUSIONS: Treating HCC recurrence is a multidisciplinary workup involving hepatologists, surgeons, oncologists and radiologists in order to offer a patient-tailored therapy.
C1 [Guerrini, G. P.; Tarantino, G.; Magistri, P.; Ballarin, R.; Di Benedetto, F.] Univ Modena & Reggio Emilia, Hepatopancreatobiliary Surg & Liver Transplantat, Modena, Italy.
   [Berretta, M.] Natl Canc Inst Aviano, Dept Med Oncol A, Aviano, PN, Italy.
   [Magistri, P.] Sapienza Univ Rome, Dept Med & Surg Sci & Translat Med, Rome, Italy.
   [Pecchi, A.] Univ Modena & Reggio Emilia, Dept Radiol, Modena, Italy.
RP Di Benedetto, F (corresponding author), Univ Modena & Reggio Emilia, Hepatopancreatobiliary Surg & Liver Transplantat, Modena, Italy.
EM fabrizia.dibenedetto@unimore.it
RI Guerrini, Gian Piero/Q-1565-2016; Di Benedetto, Fabrizio/B-8388-2015;
   Tarantino, Giuseppe/AAD-1064-2022; Berretta, Massimiliano/S-5853-2019;
   Magistri, Paolo/C-4425-2016; Pecchi, Annarita/M-2559-2016
OI Guerrini, Gian Piero/0000-0001-5414-9335; Di Benedetto,
   Fabrizio/0000-0002-6718-8760; Tarantino, Giuseppe/0000-0001-8102-6293;
   Berretta, Massimiliano/0000-0002-9837-9148; Magistri,
   Paolo/0000-0001-8326-069X; Pecchi, Annarita/0000-0001-8142-3256
CR Abrams P, 2010, SURG CLIN N AM, V90, P803, DOI 10.1016/j.suc.2010.04.010
   Adam R, 1998, ANN CHIR, V52, P547
   Altekruse SF, 2009, J CLIN ONCOL, V27, P1485, DOI 10.1200/JCO.2008.20.7753
   Ashworth RE, 2014, WORLD J HEPATOL, V6, P776, DOI 10.4254/wjh.v6.i11.776
   Barry CT, 2012, AM J TRANSPLANT, V12, P428, DOI 10.1111/j.1600-6143.2011.03788.x
   Bismuth H, 1999, SEMIN LIVER DIS, V19, P311, DOI 10.1055/s-2007-1007120
   Bruix J, 1996, GASTROENTEROLOGY, V111, P1018, DOI 10.1016/S0016-5085(96)70070-7
   Burroughs A, 2004, LANCET ONCOL, V5, P409, DOI 10.1016/S1470-2045(04)01508-6
   Cabibbo G, 2010, EUR REV MED PHARMACO, V14, P352
   Chan AO, 2002, CANCER-AM CANCER SOC, V94, P1747, DOI 10.1002/cncr.10407
   Chapman WC, 2008, ANN SURG, V248, P617, DOI 10.1097/SLA.0b013e31818a07d4
   Chen HY, 2012, MED ONCOL, V29, P1859, DOI 10.1007/s12032-011-0031-9
   Cheng AL, 2009, LANCET ONCOL, V10, P25, DOI 10.1016/S1470-2045(08)70285-7
   Cheung TT, 2014, LIVER INT, V34, pE136, DOI 10.1111/liv.12474
   Chiesa C, 2011, Q J NUCL MED MOL IM, V55, P168
   Choi GH, 2008, ANN SURG ONCOL, V15, P618, DOI 10.1245/s10434-007-9671-6
   Chok KSH, 2015, WORLD J HEPATOL, V7, P1142, DOI 10.4254/wjh.v7.i8.1142
   Cholongitas E, 2016, LIVER TRANSPLANT, V22, P132, DOI 10.1002/lt.24345
   Cholongitas E, 2014, TRANSPL INT, V27, P1039, DOI 10.1111/tri.12372
   Cucchetti A, 2011, LIVER TRANSPLANT, V17, P1344, DOI 10.1002/lt.22397
   D'amico G, 2015, WORLD CANCER RES J, V2
   de'Angelis N, 2015, WORLD J GASTROENTERO, V21, P11185, DOI 10.3748/wjg.v21.i39.11185
   Decaens T, 2011, LIVER INT, V31, P794, DOI 10.1111/j.1478-3231.2010.02425.x
   Del Gaudio M, 2008, AM J TRANSPLANT, V8, P1177, DOI 10.1111/j.1600-6143.2008.02229.x
   Di Benedetto F, 2007, TRANSPL P, V39, P1930, DOI 10.1016/j.transproceed.2007.07.018
   Di Benedetto F, 2012, J LAPAROENDOSC ADV S, V22, P400, DOI 10.1089/lap.2011.0510
   Di Benedetto F, 2012, J SURG ONCOL, V105, P111, DOI 10.1002/jso.22039
   Di Benedetto F, 2011, SURG INNOV, V18, P136, DOI 10.1177/1553350610393990
   Di Benedetto F, 2009, J CLIN GASTROENTEROL, V43, P280, DOI 10.1097/MCG.0b013e3181739ff8
   Di Benedetto Fabrizio, 2006, J Clin Oncol, V24, pe26, DOI 10.1200/JCO.2006.06.1374
   Di Bisceglie AM, 2005, LIVER TRANSPLANT, V11, pS10, DOI 10.1002/lt.20598
   El-Serag HB, 2004, GASTROENTEROLOGY, V127, pS27, DOI 10.1053/j.gastro.2004.09.013
   Esnaola NF, 2002, J GASTROINTEST SURG, V6, P224, DOI 10.1016/S1091-255X(01)00015-4
   Freeman RB, 2004, HEPATOLOGY, V40, P787, DOI 10.1002/hep.20442
   Fuks D, 2014, J HEPATOL, V61, P589, DOI 10.1016/j.jhep.2014.04.046
   Geissler EK, 2016, TRANSPLANTATION, V100, P116, DOI 10.1097/TP.0000000000000965
   Gomez-Martin C, 2012, LIVER TRANSPLANT, V18, P45, DOI 10.1002/lt.22434
   Gordon-Weeks AN, 2011, BRIT J SURG, V98, P1201, DOI 10.1002/bjs.7561
   Grasso A, 2006, TRANSPLANTATION, V81, P1532, DOI 10.1097/01.tp.0000209641.88912.15
   Guerrini GP, 2016, SURG ONCOL, V25, P419, DOI 10.1016/j.suronc.2015.09.003
   Han KN, 2010, LUNG CANCER, V70, P295, DOI 10.1016/j.lungcan.2010.02.014
   Hwang S, 2012, WORLD J SURG, V36, P1592, DOI 10.1007/s00268-012-1533-0
   Ikegami T, 2008, TRANSPLANTATION, V86, P641, DOI 10.1097/TP.0b013e3181814de2
   Jonas S, 2001, HEPATOLOGY, V33, P1080, DOI 10.1053/jhep.2001.23561
   Kamath PS, 2001, HEPATOLOGY, V33, P464, DOI 10.1053/jhep.2001.22172
   Kim DJ, 2014, AM J TRANSPLANT, V14, P1383, DOI 10.1111/ajt.12684
   Kim HR, 2011, ASIA-PAC J CLIN ONCO, V7, P258, DOI 10.1111/j.1743-7563.2011.01425.x
   Kim PTW, 2013, BRIT J SURG, V100, P1516, DOI 10.1002/bjs.9263
   Kneuertz PJ, 2012, J GASTROINTEST SURG, V16, P874, DOI 10.1007/s11605-011-1710-8
   Ko HK, 2007, KOREAN J RADIOL, V8, P320, DOI 10.3348/kjr.2007.8.4.320
   Koh Peng Soon, 2015, HPB (Oxford), DOI 10.1111/hpb.12495
   Kornberg A, 2010, EJSO-EUR J SURG ONC, V36, P275, DOI 10.1016/j.ejso.2009.10.001
   Lazzara C, 2017, EUR REV MED PHARMACO, V21, P523
   Lee FT, 2007, LIVER TRANSPLANT, V13, pS24, DOI 10.1002/lt.21327
   Lee KW, 2016, HEPATOL RES, V46, P593, DOI 10.1111/hepr.12588
   Lesurtel M, 2006, AM J TRANSPLANT, V6, P2644, DOI 10.1111/j.1600-6143.2006.01509.x
   Liang WH, 2012, LIVER TRANSPLANT, V18, P62, DOI 10.1002/lt.22441
   Llovet JM, 2008, NEW ENGL J MED, V359, P378, DOI 10.1056/NEJMoa0708857
   Lo CM, 2002, HEPATOLOGY, V35, P1164, DOI 10.1053/jhep.2002.33156
   Lubienski A, 2005, TRANSPLANTATION, V80, pS113, DOI 10.1097/01.tp.0000187109.69663.93
   Majno P, 2004, ACTA GASTRO-ENT BELG, V67, P206
   Marsh JW, 1997, HEPATOLOGY, V26, P444, DOI 10.1002/hep.510260227
   Matter MS, 2014, J HEPATOL, V60, P855, DOI 10.1016/j.jhep.2013.11.031
   Mazzaferro V, 1996, NEW ENGL J MED, V334, P693, DOI 10.1056/NEJM199603143341104
   Mazzaferro V, 2009, LANCET ONCOL, V10, P35, DOI 10.1016/S1470-2045(08)70284-5
   McHugh PP, 2010, HPB, V12, P56, DOI 10.1111/j.1477-2574.2009.00128.x
   Menon KV, 2013, ALIMENT PHARM THER, V37, P411, DOI 10.1111/apt.12185
   Minguez B, 2011, J HEPATOL, V55, P1325, DOI 10.1016/j.jhep.2011.02.034
   Montalti R, 2014, TRANSPLANTATION, V97, P220, DOI 10.1097/TP.0b013e3182a8607e
   N'Kontchou G, 2012, J HEPATOL, V56, P160, DOI 10.1016/j.jhep.2011.03.026
   Nakagawa H, 2012, WORLD J GASTROENTERO, V18, P4071, DOI 10.3748/wjg.v18.i31.4071
   Nicolini D, 2013, WORLD J GASTROENTERO, V19, P5622, DOI 10.3748/wjg.v19.i34.5622
   Otto G, 2006, LIVER TRANSPLANT, V12, P1260, DOI 10.1002/lt.20837
   Partitt JR, 2007, LIVER TRANSPLANT, V13, P543, DOI 10.1002/lt.21078
   Pawlik TM, 2007, ANN SURG, V245, P435, DOI 10.1097/01.sla.0000250420.73854.ad
   Pawlik TM, 2005, LIVER TRANSPLANT, V11, P1086, DOI 10.1002/lt.20472
   Pfiffer TEF, 2011, TUMORI J, V97, P436, DOI 10.1700/950.10394
   Piardi T, 2012, ANN SURG ONCOL, V19, P2020, DOI 10.1245/s10434-011-2170-9
   Pleguezuelo M, 2008, EXPERT REV ANTICANC, V8, P1623, DOI 10.1586/14737140.8.10.1623
   Rammohan A, 2012, WORLD J RADIOL, V4, P405, DOI 10.4329/wjr.v4.i9.405
   Regalia E, 1998, J Hepatobiliary Pancreat Surg, V5, P29, DOI 10.1007/PL00009947
   Rinaldi L, 2016, WORLD CANCER RES J, V3
   Rivera L, 2006, WORLD J GASTROENTERO, V12, P5729, DOI 10.3748/wjg.v12.i35.5729
   Roat E, 2012, CYTOM PART A, V81A, P303, DOI 10.1002/cyto.a.22019
   Roayaie K, 2007, LIVER TRANSPLANT, V13, pS36, DOI 10.1002/lt.21329
   Roayaie S, 2004, LIVER TRANSPLANT, V10, P534, DOI 10.1002/lt.20128
   Rodriguez-Peralvarez M, 2013, J HEPATOL, V59, P1193, DOI 10.1016/j.jhep.2013.07.012
   Saborido BP, 2005, TRANSPL P, V37, P3874, DOI 10.1016/j.transproceed.2005.09.169
   Sala M, 2004, LIVER TRANSPLANT, V10, pS4, DOI 10.1002/lt.20263
   Salem R, 2011, GASTROENTEROLOGY, V140, P497, DOI 10.1053/j.gastro.2010.10.049
   Sato F, 2011, PLOS ONE, V6, DOI 10.1371/journal.pone.0016435
   Schaudt A, 2009, CLIN TRANSPLANT, V23, P61, DOI 10.1111/j.1399-0012.2009.01111.x
   Scheller T, 2015, BRIT J CANCER, V112, P841, DOI 10.1038/bjc.2014.638
   Schlitt HJ, 1999, J CLIN ONCOL, V17, P324, DOI 10.1200/JCO.1999.17.1.324
   Schmidt C, 2010, CURR OPIN ORGAN TRAN, V15, P277, DOI 10.1097/MOT.0b013e328339837b
   Schnitzbauer AA, 2010, BMC CANCER, V10, DOI 10.1186/1471-2407-10-190
   Schwartz M, 2007, AM J TRANSPLANT, V7, P1875, DOI 10.1111/j.1600-6143.2007.01863.x
   Shimoda M, 2004, LIVER TRANSPLANT, V10, P1478, DOI 10.1002/lt.20303
   Sotiropoulos GC, 2007, EUR J MED RES, V12, P527
   Sotiropoulos GC, 2012, TRANSPL P, V44, P2754, DOI 10.1016/j.transproceed.2012.09.022
   Sposito C, 2013, J HEPATOL, V59, P59, DOI 10.1016/j.jhep.2013.02.026
   Starley BQ, 2010, HEPATOLOGY, V51, P1820, DOI 10.1002/hep.23594
   Staufer K, 2012, TRANSPL INT, V25, P1158, DOI 10.1111/j.1432-2277.2012.01540.x
   Tarantino G, 2016, FRONT PHARMACOL, V7, DOI 10.3389/fphar.2016.00387
   Terzi E, 2015, LIVER TRANSPLANT, V21, P248, DOI 10.1002/lt.24041
   Toso C, 2010, J HEPATOL, V52, P930, DOI 10.1016/j.jhep.2009.12.032
   Valdivieso A, 2010, TRANSPL P, V42, P660, DOI 10.1016/j.transproceed.2010.02.014
   Vilgrain V, 2014, TRIALS, V15, DOI 10.1186/1745-6215-15-474
   Vivarelli M, 2008, ANN SURG, V248, P857, DOI 10.1097/SLA.0b013e3181896278
   Waidmann O, 2011, J HEPATOL, V54, P396, DOI 10.1016/j.jhep.2010.08.038
   Wang Y, 2012, EUR REV MED PHARMACO, V16, P995
   Wang ZY, 2015, HEPATOB PANCREAT DIS, V14, P145, DOI 10.1016/S1499-3872(15)60345-9
   Welker MW, 2013, TRANSPL INT, V26, P109, DOI 10.1111/j.1432-2277.2012.01562.x
   Wiesner RH, 2004, GASTROENTEROLOGY, V127, pS261, DOI 10.1053/j.gastro.2004.09.040
   Yamashita H, 2007, J GASTROEN HEPATOL, V22, P523, DOI 10.1111/j.1440-1746.2006.04450.x
   Yao FY, 2006, LIVER TRANSPLANT, V12, P1189, DOI 10.1002/lt.20853
   Yao FY, 2005, LIVER TRANSPLANT, V11, P1505, DOI 10.1002/lt.20526
   Yao FY, 2001, HEPATOLOGY, V33, P1394, DOI 10.1053/jhep.2001.24563
   Yao FY, 2002, LIVER TRANSPLANT, V8, P765, DOI 10.1053/jlts.2002.34892
   Yu CY, 2012, TRANSPL P, V44, P412, DOI 10.1016/j.transproceed.2012.01.043
   Zarrinpar A, 2011, HEPATOB PANCREAT DIS, V10, P234, DOI 10.1016/S1499-3872(11)60039-8
   Zavaglia C, 2013, EUR J GASTROEN HEPAT, V25, P180, DOI 10.1097/MEG.0b013e328359e550
   Zhai HY, 2015, INT J HYPERTHER, V31, P863, DOI 10.3109/02656736.2015.1091953
   Zhang XG, 2014, ACTA CHIR BELG, V114, P40, DOI 10.1080/00015458.2014.11680975
   Zhang XY, 2015, EUR J GASTROEN HEPAT, V27, P933, DOI 10.1097/MEG.0000000000000383
   Zheng Shu-sen, 2008, Zhonghua Wai Ke Za Zhi, V46, P1609
   Zimmerman MA, 2008, ARCH SURG-CHICAGO, V143, P182, DOI 10.1001/archsurg.2007.39
NR 127
TC 16
Z9 17
U1 0
U2 14
PU VERDUCI PUBLISHER
PI ROME
PA VIA GREGORIO VII, ROME, 186-00165, ITALY
SN 1128-3602
J9 EUR REV MED PHARMACO
JI Eur. Rev. Med. Pharmacol. Sci.
PD AUG
PY 2017
VL 21
IS 15
BP 3421
EP 3435
PG 15
WC Pharmacology & Pharmacy
WE Science Citation Index Expanded (SCI-EXPANDED)
SC Pharmacology & Pharmacy
GA FH9AN
UT WOS:000411498400014
PM 28829499
DA 2022-05-02
ER

PT J
AU Wang, XM
   Zhang, WW
   Liu, YD
   Gong, WJ
   Sun, P
   Kong, XS
   Yang, MM
   Wang, ZH
AF Wang, Xiumei
   Zhang, Weiwei
   Liu, Youde
   Gong, Wenjing
   Sun, Ping
   Kong, Xiangshuo
   Yang, Miaomiao
   Wang, Zhihua
TI Diagnostic value of prothrombin induced by the absence of vitamin K or
   antagonist-II (PIVKA-II) for early stage HBV related hepatocellular
   carcinoma
SO INFECTIOUS AGENTS AND CANCER
LA English
DT Article
DE Hepatocellular carcinoma; Hepatitis B virus; PIVKA-II; Early diagnosis
ID GAMMA-CARBOXY PROTHROMBIN; CHRONIC HEPATITIS-B; ALPHA-FETOPROTEIN;
   TUMOR-MARKERS; COMBINATION; PERFORMANCE; EXPRESSION; BIOMARKERS;
   ENTECAVIR
AB Background: To evaluate the diagnostic efficacy of prothrombin induced by the absence of vitamin K or antagonist-II (PIVKA-II) for early stage hepatitis virus B (HBV) related hepatocellular carcinoma (HCC).
   Methods: Serums levels of PIVKA-II and a-Fetoprotein (AFP) was detected and compared in 113 patients with clinical confirmed Barcelona Clinic Liver Cancer (BCLC) stage 0-A HBV-related HCC and 161 chronic hepatitis B (CHB) patients. Diagnostic efficiencies as well as cut-off values of PIVKA-II, AFP and combination of the two markers were calculated using receiver operator curve (ROC) analysis.
   Results: The mean level of PIVKA-II among HCC patients were 79.64 +/- 149.88, significantly higher than control group (P < 0.001). ROC results showed that among those AFP-negative HCC patients, the area under ROC curve (AUROC) of PIVKA-II was 0.73 (95% CI 0.640-0.815, P < 0.001). Among HCC patients diagnosed with small HCC (tumor size <= 2 cm), the AUROC of PIVKA-II was 0.692 (95% CI 0.597-0.788, P < 0.001). To evaluate the diagnostic value of PIVKA-II in HCC patient, all CHB cases were pooled together as control for analysis. The AUROC of PIVKA-II was 0.756 (95% CI 0.698-0. 814, P < 0.001), and the optimal cutoff value of PIVKA-II was 32.09 mAU/ml with sensitivity of 52.21% and specificity of 81.49%. When serum levels of PIVKA-II and AFP were combined to obtain a new marker for HCC diagnosis, PIVKA-II + AFP further increased diagnostic efficiency, with AUROC of 0.868 (95% CI 0.822-0.913), higher than that of AFP (P < 0.01) or PIVKA-II (P < 0.001) alone. In addition, we found that HCC patients in poorly differentiated-undifferentiated group and in microvascular invasion group had higher levels of PIVKA-II. Multivariate analysis showed that high serum PIVKA-II level (OR = 1.003, 95% CI 1.001-1.007, P = 0.047) was an independent risk factor for microvascular invasion in HCC patients.
   Conclusion: Serum PIVKA-II level is a potential marker for early diagnosis of HCC and microvascular invasion. The use of PIVKA-II may improve assessment of tumor prognosis and guide development of therapeutic strategy.
C1 [Wang, Xiumei; Zhang, Weiwei; Gong, Wenjing; Sun, Ping; Kong, Xiangshuo; Yang, Miaomiao] Yantai Yuhuangding Hosp, Dept Oncol, Yantai 264000, Shandong, Peoples R China.
   [Wang, Zhihua] Yantai Yuhuangding Hosp, Dept Gastroenterol, Yantai 264000, Shandong, Peoples R China.
   [Liu, Youde] Infect Dis Hosp Yantai City, Dept Hepatol, Yantai 264001, Shandong, Peoples R China.
RP Wang, ZH (corresponding author), Yantai Yuhuangding Hosp, Dept Gastroenterol, Yantai 264000, Shandong, Peoples R China.
EM yantaiwzh@126.com
OI Liu, Youde/0000-0001-5313-7367
CR Alavian SM, 2016, HEPAT MON, V16, DOI 10.5812/hepatmon.35106
   Cai SH, 2014, BMC INFECT DIS, V14, DOI 10.1186/1471-2334-14-85
   Cai SH, 2017, MEDICINE, V96, DOI [10.1097/MD.0000000000007021, 10.1097/md.0000000000007021]
   Cai SH, 2016, CLIN EXP MED, V16, P429, DOI 10.1007/s10238-015-0373-2
   Chen SL, 2017, MOL ONCOL, V11, P1225, DOI 10.1002/1878-0261.12090
   El Gawad IAA, 2014, J EGYPT NATL CANCER, V26, P79, DOI 10.1016/j.jnci.2014.01.001
   Ertle JM, 2013, DIGESTION, V87, P121, DOI 10.1159/000346080
   Fujikawa T, 2007, J BIOL CHEM, V282, P8741, DOI 10.1074/jbc.M609358200
   Gao FJ, 2008, LIFE SCI, V83, P815, DOI 10.1016/j.lfs.2008.10.003
   Ha TY, 2014, TRANSPL P, V46, P888, DOI 10.1016/j.transproceed.2013.12.037
   Hepatology Society of China, 2015, CHINESE J HEPAT CHIN, V3, P1
   Hirokawa F, 2014, HEPATOL RES, V44, P846, DOI 10.1111/hepr.12196
   Inagaki Y, 2011, LIVER INT, V31, P22, DOI 10.1111/j.1478-3231.2010.02348.x
   Jang ES, 2016, PLOS ONE, V11, DOI 10.1371/journal.pone.0151069
   Kamel MM, 2014, MICROB PATHOGENESIS, V77, P31, DOI 10.1016/j.micpath.2014.10.009
   Lim TS, 2016, SCAND J GASTROENTERO, V51, P344, DOI 10.3109/00365521.2015.1082190
   Lok AS, 2010, GASTROENTEROLOGY, V138, P493, DOI 10.1053/j.gastro.2009.10.031
   Ministry of Health of the People's Republic of China, 2011, J CLIN HEPATOL, V27, P1141
   Ou H, 2017, THER ADV GASTROENTER, V10, P207, DOI 10.1177/1756283X16681707
   Ozakyol A., 2017, J GASTROINTEST CANC, P1
   Park H, 2013, BIOMED RES INT, V2013, DOI 10.1155/2013/310427
   Peng J, 2015, PATIENT PREFER ADHER, V9, DOI 10.2147/PPA.S71510
   Pote N, 2015, J HEPATOL, V62, P848, DOI 10.1016/j.jhep.2014.11.005
   Seo SI, 2015, WORLD J GASTROENTERO, V21, P3928, DOI 10.3748/wjg.v21.i13.3928
   Tsuchiya N, 2015, WORLD J GASTROENTERO, V21, P10573, DOI 10.3748/wjg.v21.i37.10573
   Viggiani V, 2016, SCAND J GASTROENTERO, V51, P1257, DOI 10.1080/00365521.2016.1183705
   Wang BL, 2014, ASIAN PAC J CANCER P, V15, P6673, DOI 10.7314/APJCP.2014.15.16.6673
   Wu XL, 2016, VIROL J, V13, DOI 10.1186/s12985-016-0522-6
   Xu HZ, 2014, GASTROINTEST TUMORS, V1, P135, DOI 10.1159/000365307
   Xue XL, 2017, PATIENT PREFER ADHER, V11, P85, DOI 10.2147/PPA.S127139
   Yu RT, 2015, HEPAT MON, V15, DOI 10.5812/hepatmon.28806v2
   Zeng JY, 2017, J ULTRAS MED, V36, P261, DOI 10.7863/ultra.15.12054
NR 32
TC 25
Z9 26
U1 0
U2 17
PU BIOMED CENTRAL LTD
PI LONDON
PA 236 GRAYS INN RD, FLOOR 6, LONDON WC1X 8HL, ENGLAND
SN 1750-9378
J9 INFECT AGENTS CANCER
JI Infect. Agents Cancer
PD AUG 23
PY 2017
VL 12
AR 47
DI 10.1186/s13027-017-0153-6
PG 8
WC Oncology; Immunology
WE Science Citation Index Expanded (SCI-EXPANDED)
SC Oncology; Immunology
GA FE6MB
UT WOS:000408322500001
PM 28852419
OA Green Published, gold
DA 2022-05-02
ER

PT J
AU Xiang, LY
   Ou, HH
   Liu, XC
   Chen, ZJ
   Li, XH
   Huang, Y
   Yang, DH
AF Xiang, Le-yang
   Ou, Huo-hui
   Liu, Xin-cheng
   Chen, Zhan-jun
   Li, Xiang-hong
   Huang, Yu
   Yang, Ding-hua
TI Loss of tumor suppressor miR-126 contributes to the development of
   hepatitis B virus-related hepatocellular carcinoma metastasis through
   the upregulation of ADAM9
SO TUMOR BIOLOGY
LA English
DT Article
DE MiR-126; hepatocellular carcinoma; metastasis; hepatitis B virus; ADAM9
ID INCREASED EXPRESSION; PANCREATIC-CANCER; MESSENGER-RNA; CELLS;
   RECURRENCE; INVASION; IDENTIFICATION; PROLIFERATION; ANGIOGENESIS;
   DISINTEGRIN
AB Hepatocellular carcinoma is the most common histological type of primary liver cancer, which represents the second leading cause of cancer-related mortality. MiR-126 was reported to be downregulated in hepatocellular carcinoma tissues, compared with its levels in noncancerous tissues. However, baseline miR-126 expression levels in hepatitis B virus-related hepatocellular carcinoma patients who did not undergo pre-operational treatment remains unknown since hepatitis B virus infection and pre-operational transcatheter arterial chemoembolization were shown to upregulate miR-126 expression. Here, we demonstrated that miR-126 is generally downregulated in a homogeneous population of pre-operational treatment-naive hepatitis B virus-related hepatocellular carcinoma patients (84.0%, 84/100), and its expression is significantly associated with pre-operational alpha-fetoprotein levels (p<0.05), microvascular invasion (p<0.05), tumor metastasis (p<0.05), as well as early recurrence (12months after surgery; p<0.01). Furthermore, the results of our study revealed that miR-126 is negatively correlated with ADAM9 expression in hepatitis B virus-related hepatocellular carcinoma patients. Overexpression of miR-126 was shown to attenuate ADAM9 expression in hepatocellular carcinoma cells, which subsequently inhibits cell migration and invasion in vitro. In addition, Cox proportional hazards regression model analysis showed that ADAM9 levels, tumor number, microvascular invasion, and tumor metastasis rate represent independent prognostic factors for shorter recurrence-free survival. In conclusion, we demonstrated that the loss of tumor suppressor miR-126 in hepatitis B virus-related hepatocellular carcinoma cells contributes to the development of metastases through the upregulated expression of its target gene, ADAM9. MiR-126-ADAM9 pathway-based therapeutic targeting may represent a novel approach for the inhibition of hepatitis B virus-related hepatocellular carcinoma metastases.
C1 [Xiang, Le-yang; Ou, Huo-hui; Chen, Zhan-jun; Li, Xiang-hong; Yang, Ding-hua] Southern Med Univ, Dept Hepatobiliary Surg, Nanfang Hosp, 1838 North Guangzhou Ave, Guangzhou 510515, Guangdong, Peoples R China.
   [Liu, Xin-cheng] Shantou Univ, Dept Urol Surg, Med Coll, Affiliated Hosp 2, Shantou, Peoples R China.
   [Huang, Yu] Southern Med Univ, Dept Lab Med, Nanfang Hosp, Guangzhou, Peoples R China.
RP Yang, DH (corresponding author), Southern Med Univ, Dept Hepatobiliary Surg, Nanfang Hosp, 1838 North Guangzhou Ave, Guangzhou 510515, Guangdong, Peoples R China.
EM dhyangyd@yahoo.com
FU Science and Technology Planning Project of Guangdong Province, China
   [2013B022000069]
FX The author(s) disclosed receipt of the following financial support for
   the research, authorship, and/or publication of this article: This work
   was supported by Science and Technology Planning Project of Guangdong
   Province, China (No. 2013B022000069).
CR ALBELDA SM, 1993, LAB INVEST, V68, P4
   Carl-McGrath S, 2005, INT J ONCOL, V26, P17
   Chen HY, 2013, CLIN EXP METASTAS, V30, P651, DOI 10.1007/s10585-013-9569-6
   Du CL, 2014, J TRANSL MED, V12, DOI 10.1186/s12967-014-0259-1
   Ebrahimi F, 2014, EXP MOL PATHOL, V96, P98, DOI 10.1016/j.yexmp.2013.12.004
   Felli N, 2013, PLOS ONE, V8, DOI 10.1371/journal.pone.0056824
   Forner A, 2012, LANCET, V379, P1245, DOI 10.1016/S0140-6736(11)61347-0
   Fritzsche FR, 2008, EUR UROL, V54, P1097, DOI 10.1016/j.eururo.2007.11.034
   Fritzsche FR, 2008, BMC CANCER, V8, DOI 10.1186/1471-2407-8-179
   Ghosh A, 2016, INT J CANCER, V138, P2732, DOI 10.1002/ijc.29999
   Grutzmann R, 2004, BRIT J CANCER, V90, P1053, DOI 10.1038/sj.bjc.6601645
   Hamada S, 2012, MOL CANCER RES, V10, P3, DOI 10.1158/1541-7786.MCR-11-0272
   Hammond SM, 2015, ADV DRUG DELIVER REV, V87, P3, DOI 10.1016/j.addr.2015.05.001
   Han ZB, 2012, MOL ONCOL, V6, P445, DOI 10.1016/j.molonc.2012.04.001
   Hu MH, 2016, ONCOTARGET, V7, P66922, DOI 10.18632/oncotarget.11877
   Ji JS, 2016, ONCOTARGETS THER, V9, P4357, DOI 10.2147/OTT.S106513
   Jia AY, 2014, BRIT J CANCER, V110, P2945, DOI 10.1038/bjc.2014.245
   Jiang LD, 2014, TUMOR BIOL, V35, P12645, DOI 10.1007/s13277-014-2588-3
   Lafaro KJ, 2015, SURG ONCOL CLIN N AM, V24, P1, DOI 10.1016/j.soc.2014.09.001
   Le Pabic H, 2003, HEPATOLOGY, V37, P1056, DOI 10.1053/jhep.2003.50205
   Lin SB, 2015, NAT REV CANCER, V15, P321, DOI 10.1038/nrc3932
   Liu RH, 2015, CLIN CANCER RES, V21, P854, DOI 10.1158/1078-0432.CCR-14-1740
   Liu XC, 2016, DIGEST LIVER DIS, V48, P953, DOI 10.1016/j.dld.2016.04.015
   Meister J, 2010, THESCIENTIFICWORLDJO, V10, P2090, DOI 10.1100/tsw.2010.198
   O'Shea C, 2003, INT J CANCER, V105, P754, DOI 10.1002/ijc.11161
   Peduto L, 2009, CURR PHARM DESIGN, V15, P2282, DOI 10.2174/138161209788682415
   Poon RTP, 2000, ANN SURG, V232, P10, DOI 10.1097/00000658-200007000-00003
   Schlitt HJ, 1999, J CLIN ONCOL, V17, P324, DOI 10.1200/JCO.1999.17.1.324
   Schmittgen TD, 2008, NAT PROTOC, V3, P1101, DOI 10.1038/nprot.2008.73
   Steeg PS, 2016, NAT REV CANCER, V16, P201, DOI 10.1038/nrc.2016.25
   Tannapfel A, 2003, J PATHOL, V201, P238, DOI 10.1002/path.1420
   Tao KS, 2010, JPN J CLIN ONCOL, V40, P645, DOI 10.1093/jjco/hyq030
   Turajlic S, 2016, SCIENCE, V352, P169, DOI 10.1126/science.aaf2784
   Wan DW, 2016, ANTI-CANCER AGENT ME, V16, P414, DOI 10.2174/1871520615666150716105955
   Wang CZ, 2015, INT J CLIN EXP PATHO, V8, P6547
   Wang SS, 2008, DEV CELL, V15, P261, DOI 10.1016/j.devcel.2008.07.002
   Wong QWL, 2008, GASTROENTEROLOGY, V135, P257, DOI 10.1053/j.gastro.2008.04.003
   Yamada D, 2007, ANTICANCER RES, V27, P793
   Zhang Y, 2014, TRENDS CELL BIOL, V24, P153, DOI 10.1016/j.tcb.2013.09.007
   Zhao CF, 2015, HUM CELL, V28, P91, DOI 10.1007/s13577-014-0105-z
   Zhou CC, 2011, FEBS LETT, V585, P1828, DOI 10.1016/j.febslet.2011.04.040
NR 41
TC 19
Z9 18
U1 2
U2 4
PU SAGE PUBLICATIONS LTD
PI LONDON
PA 1 OLIVERS YARD, 55 CITY ROAD, LONDON EC1Y 1SP, ENGLAND
SN 1010-4283
EI 1423-0380
J9 TUMOR BIOL
JI Tumor Biol.
PD JUN 22
PY 2017
VL 39
IS 6
AR 709128
DI 10.1177/1010428317709128
PG 11
WC Oncology
WE Science Citation Index Expanded (SCI-EXPANDED)
SC Oncology
GA EY8DD
UT WOS:000404223800001
PM 28639884
OA gold
DA 2022-05-02
ER

PT J
AU Qiao, ZW
   Pan, XQ
   Parlayan, C
   Ojima, H
   Kondo, T
AF Qiao, Zhiwei
   Pan, Xiaoqing
   Parlayan, Cuneyd
   Ojima, Hidenori
   Kondo, Tadashi
TI Proteomic study of hepatocellular carcinoma using a novel modified
   aptamer-based array (SOMAscan (TM)) platform
SO BIOCHIMICA ET BIOPHYSICA ACTA-PROTEINS AND PROTEOMICS
LA English
DT Article
DE Hepatocellular carcinoma; SOMAscan; Vascular invasion
ID LIVER-CANCER CELLS; MICROVASCULAR INVASION; BIOMARKER DISCOVERY; BINDING
   PROTEIN-1; EXPRESSION; INTERLEUKIN-6; RECURRENCE; TRANSPLANTATION;
   TUMORIGENESIS; SIGNATURE
AB Vascular invasion is a pathological hallmark of hepatocellular carcinoma (HCC), associated With poor prognosis; it is strongly related to the early recurrence and poor survival after curative resection. In order to determine the proteomic backgrounds of HCC carcinogenesis and vascular invasion, we employed a novel modified aptamerbased array (SOMAscan) platform. SOMAscan is based on the Slow Off-rate Modified Aptamers (SOMAmers), which rely on the natural 3D folding of single-stranded DNA-based protein affinity reagents. Currently, the expression level of 1129 proteins can be assessed quantitatively. Correlation matrix analysis showed that the overall proteomic features captured by SOMAscan differ between tumor and non-tumor tissues. Non-tumor tissues were shown to have more homogeneous proteome backgrounds than tumor tissues. A comparative study identified 68 proteins with differential expression between tumor and non-tumor tissues, together with eight proteins associated with vascular invasion. Gene Ontology analysis showed that the extracellular space and extracellular region proteins were predominantly detected. Network analysis revealed the linkage of seven proteins, AKT1, MDM2, PTEN, FGF1, MAPK8, PRKCB, and FN1, which were categorized as the components of "Pathways in cancer" in pathway analysis. The results of SOMAscan analysis were not concordant with those obtained by western blotting; only the determined FNI levels were concordant between the two platforms. We demonstrated that the proteome captured by SOMAscan includes the proteins relevant to carcinogenesis and vascular invasion in HCC. The identified proteins may serve as candidates for the future studies of disease mechanisms and clinical applications. (C) 2016 Elsevier B.V. All rights reserved.
C1 [Qiao, Zhiwei; Pan, Xiaoqing; Parlayan, Cuneyd; Kondo, Tadashi] Natl Canc Ctr, Res Inst, Div Rare Canc Res, Chuo Ku, 5-1-1 Tsukiji, Tokyo 1040045, Japan.
   [Ojima, Hidenori] Natl Canc Ctr, Res Inst, Div Mol Pathol, Chuo Ku, 5-1-1 Tsukiji, Tokyo 1040045, Japan.
   [Parlayan, Cuneyd] Istanbul Medipol Univ, Dept Biomed Engn, Sch Engn & Nat Sci, Kavacik Mah Ekinciler Cad 19, TR-34810 Istanbul, Turkey.
   [Parlayan, Cuneyd] Istanbul Medipol Univ, Regenerat Restorat Med Res Ctr REMER, Kavacik Mah Ekinciler Cad 19, TR-34810 Istanbul, Turkey.
   [Ojima, Hidenori] Keio Univ, Sch Med, Dept Pathol, Shinjuku Ku, 35 Shinanomachi, Tokyo 1600016, Japan.
RP Kondo, T (corresponding author), Natl Canc Ctr, Res Inst, Div Rare Canc Res, Chuo Ku, 5-1-1 Tsukiji, Tokyo 1040045, Japan.
EM zqiao@ncc.go.jp; xpan@ncc.go.jp; cparlayan@medipol.edu.tr;
   hojima@ncc.go.jp; takondo@ncc.go.jp
FU Practical Research for Innovative Cancer Control from Japan Agency for
   Medical Research and Development, AMEDJapan Agency for Medical Research
   and Development (AMED) [15ck0106089h0002]
FX This study was supported by the Practical Research for Innovative Cancer
   Control (15ck0106089h0002) from Japan Agency for Medical Research and
   Development, AMED.
CR Bertino G, 2014, BIOMED RES INT, V2014, DOI 10.1155/2014/203693
   Chow NH, 1998, DIGEST DIS SCI, V43, P2261, DOI 10.1023/A:1026670723302
   Clavien PA, 2012, LANCET ONCOL, V13, pE11, DOI 10.1016/S1470-2045(11)70175-9
   Fitzmaurice C, 2015, JAMA ONCOL, V1, P505, DOI 10.1001/jamaoncol.2015.0735
   Fong YM, 1999, ANN SURG, V229, P790, DOI 10.1097/00000658-199906000-00005
   Forner A, 2012, LANCET, V379, P1245, DOI 10.1016/S0140-6736(11)61347-0
   Fujii K, 2005, PROTEOMICS, V5, P1411, DOI 10.1002/pmic.200401004
   Fujimoto A, 2016, NAT GENET, V48, P500, DOI 10.1038/ng.3547
   Gold L, 2012, NEW BIOTECHNOL, V29, P543, DOI 10.1016/j.nbt.2011.11.016
   Gold L, 2010, PLOS ONE, V5, DOI 10.1371/journal.pone.0015004
   Grazi GL, 2001, ANN SURG, V234, P71, DOI 10.1097/00000658-200107000-00011
   Gupta S, 2014, J BIOL CHEM, V289, P8706, DOI 10.1074/jbc.M113.532580
   Gupta S, 2011, APPL IMMUNOHISTO M M, V19, P273, DOI 10.1097/PAI.0b013e3182008c29
   Hathout Y, 2015, P NATL ACAD SCI USA, V112, P7153, DOI 10.1073/pnas.1507719112
   Hsieh SY, 2011, J PROTEOME RES, V10, P4715, DOI 10.1021/pr200519q
   Huang C, 2013, J PROTEOME RES, V12, P1838, DOI 10.1021/pr3011815
   Huang C, 2012, CLIN CANCER RES, V18, P3042, DOI 10.1158/1078-0432.CCR-12-0183
   Jungblut PR, 2014, J PROTEOMICS, V107, P98, DOI 10.1016/j.jprot.2014.03.015
   Kanamori H, 2011, ONCOLOGY-BASEL, V80, P406, DOI 10.1159/000330734
   Kanehisa M, 2000, NUCLEIC ACIDS RES, V28, P27, DOI 10.1093/nar/28.1.27
   Kiddle SJ, 2015, TRANSL PSYCHIAT, V5, DOI 10.1038/tp.2015.78
   Ko FCF, 2010, GASTROENTEROLOGY, V139, P1397, DOI 10.1053/j.gastro.2010.06.051
   Kohl M, 2011, METHODS MOL BIOL, V696, P291, DOI 10.1007/978-1-60761-987-1_18
   Lim KC, 2011, ANN SURG, V254, P108, DOI 10.1097/SLA.0b013e31821ad884
   Loo JM, 2015, CELL, V160, P393, DOI 10.1016/j.cell.2014.12.018
   Luo YP, 2009, ANAL CHEM, V81, P3035, DOI 10.1021/ac802721x
   Mehan MR, 2014, CLIN PROTEOM, V11, DOI 10.1186/1559-0275-11-32
   Mehan MR, 2012, PLOS ONE, V7, DOI 10.1371/journal.pone.0035157
   Meng X, 2014, CANCER RES, V74, P7161, DOI 10.1158/0008-5472.CAN-14-1446
   Nahid P, 2014, TUBERCULOSIS, V94, P187, DOI 10.1016/j.tube.2014.01.006
   Nakashima Y, 2003, HEPATOL RES, V26, P142, DOI 10.1016/S1386-6346(03)00007-X
   Nishimoto N, 2000, ANN RHEUM DIS, V59, P21, DOI 10.1136/ard.59.suppl_1.i21
   Ochsner UA, 2014, BIOTECHNIQUES, V56, P125, DOI 10.2144/000114134
   Orimo T, 2008, HEPATOLOGY, V48, P1851, DOI 10.1002/hep.22552
   Ostroff RM, 2012, PLOS ONE, V7, DOI 10.1371/journal.pone.0046091
   Pote N, 2013, HEPATOLOGY, V58, P983, DOI 10.1002/hep.26433
   Saito S, 2008, CANCER SCI, V99, P2402, DOI 10.1111/j.1349-7006.2008.00973.x
   Sattlecker M, 2014, ALZHEIMERS DEMENT, V10, P724, DOI 10.1016/j.jalz.2013.09.016
   Smolen JS, 2006, ARTHRITIS RES THER, V8, DOI 10.1186/ar1969
   Szklarczyk D, 2011, NUCLEIC ACIDS RES, V39, pD561, DOI 10.1093/nar/gkq973
   Tanaka T, 2012, INT J BIOL SCI, V8, P1227, DOI 10.7150/ijbs.4666
   Tanaka T, 2012, ANNU REV PHARMACOL, V52, P199, DOI 10.1146/annurev-pharmtox-010611-134715
   Taoka M, 2014, J PROTEOME RES, V13, P4847, DOI 10.1021/pr500262p
   Torbenson M, 2002, MODERN PATHOL, V15, P826, DOI 10.1097/01.MP.0000024257.83046.7C
   Tsai TJ, 2000, SURGERY, V127, P603, DOI 10.1067/msy.2000.105498
   Voyle N., 2015, J ALZHEIMERS DIS
   Weinstein EJ, 2000, CANCER RES, V60, P3856
   Xu XX, 2015, J ANHUI U CHINESE ME, V34, P1
   Yokoo H, 2007, CANCER SCI, V98, P665, DOI 10.1111/j.1349-7006.2007.00441.x
   Zhang M, 2016, CLIN LAB, V62, P863, DOI 10.7754/Clin.Lab.2015.150906
   Zimmerman MA, 2008, ARCH SURG-CHICAGO, V143, P182, DOI 10.1001/archsurg.2007.39
NR 51
TC 12
Z9 12
U1 0
U2 18
PU ELSEVIER
PI AMSTERDAM
PA RADARWEG 29, 1043 NX AMSTERDAM, NETHERLANDS
SN 1570-9639
EI 1878-1454
J9 BBA-PROTEINS PROTEOM
JI BBA-Proteins Proteomics
PD APR
PY 2017
VL 1865
IS 4
BP 434
EP 443
DI 10.1016/j.bbapap.2016.09.011
PG 10
WC Biochemistry & Molecular Biology; Biophysics
WE Science Citation Index Expanded (SCI-EXPANDED)
SC Biochemistry & Molecular Biology; Biophysics
GA EP4NN
UT WOS:000397357300007
PM 27663888
DA 2022-05-02
ER

PT J
AU Feng, LH
   Dong, H
   Lau, WY
   Yu, H
   Zhu, YY
   Zhao, Y
   Lin, YX
   Chen, J
   Wu, MC
   Cong, WM
AF Feng, Long-Hai
   Dong, Hui
   Lau, Wan-Yee
   Yu, Hua
   Zhu, Yu-Yao
   Zhao, Yun
   Lin, Yu-Xi
   Chen, Jia
   Wu, Meng-Chao
   Cong, Wen-Ming
TI Novel microvascular invasion-based prognostic nomograms to predict
   survival outcomes in patients after R0 resection for hepatocellular
   carcinoma
SO JOURNAL OF CANCER RESEARCH AND CLINICAL ONCOLOGY
LA English
DT Article
DE Microvascular invasion; Pathological type; Classification; Prognostic
   nomogram
ID TNM-STAGING-SYSTEM; PORTAL-VEIN; CANCER; HEPATECTOMY
AB To propose a novel histopathological classification system for microvascular invasion (MVI) and to establish nomograms to predict postoperative survival and early tumor recurrence in patients with hepatocellular carcinoma (HCC) after R0 liver resection.
   The clinicopathological and follow-up data of 686 consecutive patients with HCC who underwent R0 liver resection in our hospital between December 2009 and April 2010 were retrospectively reviewed. A classification system was established based on histological characteristics of MVI. Nomograms were then formulated using a multivariate Cox proportional hazards model to analyze. The results were validated using bootstrap resampling and a new 225-patient validation cohort operated in May and June 2010 at the same institution.
   A 4-stratification classification system of MVI was established, which satisfactorily determined the risk of survival and early tumor recurrence. Then, an eight-factor nomogram for survival prediction and a seven-factor nomogram for prediction of early tumor recurrence were established. The concordance indices were 0.78 for the survival-prediction nomogram and 0.72 for the recurrence-prediction nomogram. These indices were both significantly higher than the following three commonly used staging systems: tumor-node-metastasis staging system (seventh edition, 0.67/0.65), Japan Integrated Staging System (0.58/0.58) and Chinese University Prognostic Index (0.52/0.51). The calibration curves showed good agreement between predictions by the nomograms and actual survival outcomes. These results were confirmed in the validation cohort.
   The novel classification system of MVI and the nomograms enabled more accurate predictions of risk of tumor recurrence and overall survival in patients with HCC after R0 liver resection.
C1 [Feng, Long-Hai; Dong, Hui; Yu, Hua; Zhu, Yu-Yao; Zhao, Yun; Chen, Jia; Cong, Wen-Ming] Second Mil Med Univ, Eastern Hepatobiliary Surg Hosp, Dept Pathol, 225 Changhai Rd, Shanghai, Peoples R China.
   [Feng, Long-Hai] Second Mil Med Univ, Changhai Hosp, Dept Pathol, 168 Changhai Rd, Shanghai, Peoples R China.
   [Lau, Wan-Yee; Wu, Meng-Chao] Second Mil Med Univ, Eastern Hepatobiliary Surg Hosp, Dept Surg, 225 Changhai Rd, Shanghai, Peoples R China.
   [Lau, Wan-Yee] Chinese Univ Hong Kong, Fac Med, Shatin, Hong Kong, Peoples R China.
   [Lin, Yu-Xi] 234 Mil Hosp China, Sect 4, Dept Lab Med, Chaoyang St, Chaoyang, Liaoning Provin, Peoples R China.
RP Cong, WM (corresponding author), Second Mil Med Univ, Eastern Hepatobiliary Surg Hosp, Dept Pathol, 225 Changhai Rd, Shanghai, Peoples R China.
EM wmcong@smmu.edu.cn
FU National Natural Science Foundation of ChinaNational Natural Science
   Foundation of China (NSFC) [81472278, 81272662]; Funds for Creative
   Research Groups of National Natural Science Foundation of China
   [81221061]
FX This study was funded by the Grants from the National Natural Science
   Foundation of China (Grant Nos. 81472278; 81272662) and Funds for
   Creative Research Groups of National Natural Science Foundation of China
   (Grant No. 81221061).
CR Bosman FT, 2010, WHO CLASSIFICATION T, P197
   Chan ACY, 2013, HPB, V15, P439, DOI 10.1111/j.1477-2574.2012.00617.x
   Cheng SQ, 2007, HEPATO-GASTROENTEROL, V54, P499
   Chinese Society of Liver Cancer Chinese Anti- Cancer Association Liver Cancer Study Group Chinese Society of Hepatology Chinese Medical Association Chinese Society of Pathology Chinese Anti- Cancer Association, 2015, ZHONGHUA GAN ZANG BI, V23, P321, DOI 10.3760/cma.j.issn.1007-3418.2015.05.001
   Chung H, 2008, J GASTROEN HEPATOL, V23, P445, DOI 10.1111/j.1440-1746.2007.05075.x
   Cong WM, 2015, CANCER LETT, V368, P14, DOI 10.1016/j.canlet.2015.07.043
   Du M, 2014, BMC CANCER, V14, DOI 10.1186/1471-2407-14-38
   Fan ST, 2011, BRIT J SURG, V98, P1292, DOI 10.1002/bjs.7583
   Forner A, 2010, SEMIN LIVER DIS, V30, P61, DOI 10.1055/s-0030-1247133
   GANTT CL, 1981, LANCET, V2, P363
   Harrel F, 2001, REGRESSION MODELING, V3, P88, DOI DOI 10.1007/978-1-4757-3462-1
   Harrell FE., 2011, RMS: Regression modeling strategies
   Hirokawa F, 2014, HEPATOL RES, V44, P846, DOI 10.1111/hepr.12196
   Kim Y, 2016, JAMA SURG, V151, P365, DOI 10.1001/jamasurg.2015.4516
   Kitai Satoshi, 2008, Oncology, V75 Suppl 1, P83, DOI 10.1159/000173428
   Lei ZQ, 2016, JAMA SURG, V151, P356, DOI 10.1001/jamasurg.2015.4257
   Leung TWT, 2002, CANCER, V94, P1760, DOI 10.1002/cncr.10384
   Lu XY, 2011, J CANCER RES CLIN, V137, P567, DOI 10.1007/s00432-010-0909-5
   Mazzaferro V, 2009, LANCET ONCOL, V10, P35, DOI 10.1016/S1470-2045(08)70284-5
   Roayaie S, 2009, GASTROENTEROLOGY, V137, P850, DOI 10.1053/j.gastro.2009.06.003
   Rodriguez-Peralvarez M, 2013, ANN SURG ONCOL, V20, P325, DOI 10.1245/s10434-012-2513-1
   Shirabe K, 2014, LIVER INT, V34, P937, DOI 10.1111/liv.12459
   Sumie S, 2014, ANN SURG ONCOL, V21, P1002, DOI 10.1245/s10434-013-3376-9
   Theise ND, 2010, WHO CLASSIFICATION T, P205
   Toyosaka A, 1996, AM J GASTROENTEROL, V91, P1610
   Vamvakas EC, 2014, TRANSFUSION, V54, P2149, DOI 10.1111/trf.12689
   Wang YZ, 2013, J CLIN ONCOL, V31, P1188, DOI 10.1200/JCO.2012.41.5984
   Yamamoto Y, 2015, WORLD J GASTROENTERO, V21, P246, DOI 10.3748/wjg.v21.i1.246
   Yang PH, 2016, ANN SURG, V263, P778, DOI 10.1097/SLA.0000000000001339
NR 29
TC 63
Z9 72
U1 1
U2 8
PU SPRINGER
PI NEW YORK
PA ONE NEW YORK PLAZA, SUITE 4600, NEW YORK, NY, UNITED STATES
SN 0171-5216
EI 1432-1335
J9 J CANCER RES CLIN
JI J. Cancer Res. Clin. Oncol.
PD FEB
PY 2017
VL 143
IS 2
BP 293
EP 303
DI 10.1007/s00432-016-2286-1
PG 11
WC Oncology
WE Science Citation Index Expanded (SCI-EXPANDED)
SC Oncology
GA EI6TF
UT WOS:000392629100011
PM 27743138
DA 2022-05-02
ER

PT J
AU Shi, GJ
   Wang, CX
   Zhang, P
   Ji, LS
   Xu, SF
   Tan, XY
   Li, H
AF Shi, Guangjun
   Wang, Chuanxu
   Zhang, Ping
   Ji, Lisha
   Xu, Shifeng
   Tan, Xueying
   Li, Hao
TI Donor Polymorphisms of Toll-like Receptor 4 rs1927914 Associated with
   the Risk of Hepatocellular Carcinoma Recurrence Following Liver
   Transplantation
SO ARCHIVES OF MEDICAL RESEARCH
LA English
DT Article
DE Toll-like receptor 4 polymorphism; Hepatocellular carcinoma; Recurrence;
   Liver transplantation; Prognosis
ID CANCER-RISK; PROSTATE-CANCER; CELLS; PATHWAY; TLR4; CARCINOGENESIS;
   METASTASIS; SURVIVAL; INVASION; FAILURE
AB Background. Hepatocellular carcinoma (HCC) recurrence after liver transplantation (LT) severely restricts the long-term survival of patients. Toll-like receptor 4 (TLR4) has been considered to be involved in hepatocarcinogenesis and metastasis. Additionally, there is a study demonstrating the significant association between TLR4 gene rs1927914 polymorphism and HCC, but no study investigated the association of the TLR4 rs1927914 polymorphism with the risk of HCC recurrence following LT.
   Aim. The purpose of this study was to assess the potential association between the TLR4 gene rs1927914 polymorphism of donors and recipients and hepatocellular carcinoma recurrence after LT.
   Methods. Eighty-three patients with HCC undergoing LT from July 2006 June 2015 were identified for this analysis. We genotyped a single-nucleotide polymorphism (rs1927914) in both donors and recipients and evaluated the association between the polymorphism and risk of tumor recurrence.
   Results. The donor TLR4 rs1927914 polymorphism was found to be significantly associated with HCC recurrence following LT. In multivariate logistic regression analysis, Milan criteria, microvascular invasion and donor TLR4 rs1927914 genotype were confirmed to be independent risk factors for HCC recurrence. Kaplan-Meier survival curves showed that patients carrying donors homozygous TT had a significantly lower recurrence-free survival and overall survival than CC/CT patients. Cox proportional hazards modeling indicated that TNM stage or Milan criteria, microvascular invasion, and donor TLR4 rs1927914 genotype were independent factors for the clinical outcomes of LT patients.
   Conclusions. Donor TLR4 rs1927914 polymorphism is associated with an increased risk of HCC recurrence following LT and has a potential clinical value for the prediction of HCC recurrence after LT. (C) 2017 IMSS. Published by Elsevier Inc.
C1 [Shi, Guangjun; Tan, Xueying] Qingdao Municipal Hosp, Dept Hepatobiliary Surg, 1 Jiaozhou Rd, Qingdao 266071, Peoples R China.
   [Wang, Chuanxu] Weifang Med Univ, Dept Gen Surg, Weifang, Peoples R China.
   [Zhang, Ping] Qingdao Municipal Hosp, Dept Obstet & Gynecol, Qingdao, Peoples R China.
   [Ji, Lisha] Qingdao Municipal Hosp, Dept Gastroenterol, Qingdao, Peoples R China.
   [Xu, Shifeng] Shandong Univ, Shandong Prov Hosp, Dept Gen Surg, Jinan, Shandong, Peoples R China.
   [Li, Hao] Shanghai Jiao Tong Univ, Affiliated Peoples Hosp 1, Dept Gen Surg, 100 Haining Rd, Shanghai 200080, Peoples R China.
RP Tan, XY (corresponding author), Qingdao Municipal Hosp, Dept Hepatobiliary Surg, 1 Jiaozhou Rd, Qingdao 266071, Peoples R China.; Li, H (corresponding author), Shanghai Jiao Tong Univ, Affiliated Peoples Hosp 1, Dept Gen Surg, 100 Haining Rd, Shanghai 200080, Peoples R China.
EM 15588665195@163.com; lihao6656@163.com
FU National Natural Science Foundation of ChinaNational Natural Science
   Foundation of China (NSFC) [81530044]; Medical Engineering Crossing
   Project Grant [YG2016QN24]
FX This study was supported by a grant from the National Natural Science
   Foundation of China (81530044), the Medical Engineering Crossing Project
   Grant founded by Shanghai Jiaotong University (YG2016QN24).
CR Aderem A, 2000, NATURE, V406, P782, DOI 10.1038/35021228
   Bruix J, 2014, GUT, V63, P844, DOI 10.1136/gutjnl-2013-306627
   Chen DW, 2016, INT J CLIN ONCOL, V21, P1111, DOI 10.1007/s10147-016-1001-1
   Chen YC, 2005, CANCER RES, V65, P11771, DOI 10.1158/0008-5472.CAN-05-2078
   Cheng I, 2007, CANCER EPIDEM BIOMAR, V16, P352, DOI 10.1158/1055-9965.EPI-06-0429
   Dapito DH, 2012, CANCER CELL, V21, P504, DOI 10.1016/j.ccr.2012.02.007
   Dong YQ, 2015, MOL IMMUNOL, V68, P671, DOI 10.1016/j.molimm.2015.10.015
   El-Omar EM, 2008, ONCOGENE, V27, P244, DOI 10.1038/sj.onc.1210912
   El-Serag HB, 2007, GASTROENTEROLOGY, V132, P2557, DOI 10.1053/j.gastro.2007.04.061
   Feng S, 2006, AM J TRANSPLANT, V6, P783, DOI 10.1111/j.1600-6143.2006.01242.x
   Gabriel Stacey, 2009, Curr Protoc Hum Genet, VChapter 2, DOI 10.1002/0471142905.hg0212s60
   Hauser IA, 2012, CLIN PHARMACOL THER, V91, P905, DOI 10.1038/clpt.2011.346
   Jing YY, 2012, BMC MED, V10, DOI 10.1186/1741-7015-10-98
   Kagan JC, 2006, CELL, V125, P943, DOI 10.1016/j.cell.2006.03.047
   Kumar DBU, 2016, GASTROENTEROLOGY, V150, P707, DOI 10.1053/j.gastro.2015.11.002
   Kundu SD, 2008, PROSTATE, V68, P223, DOI 10.1002/pros.20710
   Li D, 2014, INT J ONCOL, V45, P813, DOI 10.3892/ijo.2014.2479
   Li WX, 2014, CLIN RES HEPATOL GAS, V38, P201, DOI 10.1016/j.clinre.2013.11.002
   Liu WT, 2015, CANCER LETT, V358, P136, DOI 10.1016/j.canlet.2014.12.019
   Minmin Shi, 2011, PLoS One, V6, pe19466, DOI 10.1371/journal.pone.0019466
   Nagai S, 2015, HEPATOLOGY, V61, P895, DOI 10.1002/hep.27358
   Rodriguez-Peralvarez M, 2013, J HEPATOL, V59, P1193, DOI 10.1016/j.jhep.2013.07.012
   Tanaka Koichi, 2005, Chir Ital, V57, P137
   Tandon P, 2008, SEMIN LIVER DIS, V28, P26, DOI 10.1055/s-2008-1040319
   Wang LL, 2013, DIGEST DIS SCI, V58, P2223, DOI 10.1007/s10620-013-2745-3
   Wang X, 2015, GENET MOL RES, V14, P17847, DOI 10.4238/2015.December.22.9
   Wei XQ, 2008, CLIN INVEST MED, V31, pE123, DOI 10.25011/cim.v31i3.3469
   Welker MW, 2013, TRANSPL INT, V26, P109, DOI 10.1111/j.1432-2277.2012.01562.x
   Wu LM, 2013, HEPATOB PANCREAT DIS, V12, P54, DOI 10.1016/S1499-3872(13)60006-5
   Wu LM, 2009, ARCH MED RES, V40, P565, DOI 10.1016/j.arcmed.2009.07.011
   Yamamoto M, 2003, SCIENCE, V301, P640, DOI 10.1126/science.1087262
   Yang GH, 2013, LANCET, V381, P1987, DOI 10.1016/S0140-6736(13)61097-1
   Yang HY, 2016, EUR J CANCER, V58, P130, DOI 10.1016/j.ejca.2015.12.032
   Yu LX, 2010, HEPATOLOGY, V52, P1322, DOI 10.1002/hep.23845
   Zhang Y, 2014, WORLD J GASTROENTERO, V20, P142, DOI 10.3748/wjg.v20.i1.142
   Zheng ZY, 2014, INT J MED SCI, V11, P142, DOI 10.7150/ijms.7142
   Zimmerman MA, 2008, ARCH SURG-CHICAGO, V143, P182, DOI 10.1001/archsurg.2007.39
NR 37
TC 7
Z9 7
U1 0
U2 0
PU ELSEVIER SCIENCE INC
PI NEW YORK
PA 360 PARK AVE SOUTH, NEW YORK, NY 10010-1710 USA
SN 0188-4409
EI 1873-5487
J9 ARCH MED RES
JI Arch. Med. Res.
PD AUG
PY 2017
VL 48
IS 6
BP 553
EP 560
DI 10.1016/j.arcmed.2017.11.011
PG 8
WC Medicine, Research & Experimental
WE Science Citation Index Expanded (SCI-EXPANDED)
SC Research & Experimental Medicine
GA GA3KL
UT WOS:000428227400010
PM 29221801
DA 2022-05-02
ER

PT J
AU Suh, SW
   Choi, YS
AF Suh, Suk-Won
   Choi, Yoo Shin
TI Predictors of Micrometastases in Patients with Barcelona Clinic Liver
   Cancer Classification B Hepatocellular Carcinoma
SO YONSEI MEDICAL JOURNAL
LA English
DT Article
DE Predictors; micrometastases; Barcelona Clinic Liver Cancer
   classification B hepatocellular carcinoma; surgical resection;
   transarterial chemoembolization
ID ALPHA-FETOPROTEIN; HEPATIC RESECTION; TUMOR-MARKERS; SURVIVAL;
   MANAGEMENT; GUIDELINES; PROGNOSIS; TRIALS
AB Purpose: Transarterial chemoembolization (TACE) is indicated for Barcelona Clinic Liver Cancer (BCLC) B hepatocellular carcinoma (HCC). Whether TACE provides any long-term survival benefits remains unclear. We aimed to investigate micrometastases predictors with which to identify patients who would benefit from surgical resection (SR).
   Materials and Methods: First, we analyzed risk factors of micrometastases, microvascular invasion, and poor histologic grade in 38 patients with newly diagnosed resectable BCLC stage B HCC limited to one or two segments with well-preserved liver function and who underwent SR between January 2006 and December 2013. Second, we validated identified risk factors in 54 newly diagnosed resectable BCLC B HCC patients with well-preserved liver function who underwent TACE during the same period to determine their influence on survival.
   Results: Risk factors of micrometastases in SR patients were alpha-fetoprotein (AFP) >= 110 [hazard ratio (HR)=5.166; 95% confidence interval (CI), 1.031-25.897; p=0.046] and prothrombin induced by vitamin K absence-II (PIVKA-II) >= 800 (HR=5.166; 95% CI, 1.031-25.897; p=0.046). The cumulative probability of tumor recurrence (p=0.009) after SR differed according to levels of AFP and PIVKA-II. After validation of these risk factors in the TACE group, patients with SR and AFP <110 and PIVKA-II <800 had superior survival outcomes than other patients (HR=0.116; 95% CI, 0.027-0.497; p=0.004).
   Conclusion: AFP and PIVKA-II levels predict micrometastases and survival. Therefore, they should be considered when selecting SR for BCLC B HCC.
C1 [Suh, Suk-Won; Choi, Yoo Shin] Chung Ang Univ, Coll Med, Dept Surg, Seoul, South Korea.
RP Choi, YS (corresponding author), Chung Ang Univ Hosp, Dept Surg, 102 Heukseok Ro, Seoul 06973, South Korea.
EM ushinchoi@hotmail.com
FU Samjin Pharm Co., Ltd., Seoul, Korea
FX This work was supported by Samjin Pharm Co., Ltd., Seoul, Korea.
CR Bosetti C, 2008, HEPATOLOGY, V48, P137, DOI 10.1002/hep.22312
   Bruix J, 2001, J HEPATOL, V35, P421, DOI 10.1016/S0168-8278(01)00130-1
   Bruix J, 2011, HEPATOLOGY, V53, P1020, DOI 10.1002/hep.24199
   Cabibbo G, 2010, HEPATOLOGY, V51, P1274, DOI 10.1002/hep.23485
   Chan SL, 2009, J CLIN ONCOL, V27, P446, DOI 10.1200/JCO.2008.18.8151
   Chevret S, 1999, J HEPATOL, V31, P133, DOI 10.1016/S0168-8278(99)80173-1
   Cillo U, 2006, J HEPATOL, V44, P723, DOI 10.1016/j.jhep.2005.12.015
   Delis SG, 2010, SURG ONCOL, V19, P200, DOI 10.1016/j.suronc.2009.05.003
   European Assoc Study Liver, 2012, EUR J CANCER, V48, P599, DOI 10.1016/j.ejca.2011.12.021
   Fujiyama S, 2002, ONCOLOGY-BASEL, V62, P57, DOI 10.1159/000048277
   Ishii M, 2000, AM J GASTROENTEROL, V95, P1036
   Jianyong Lei, 2014, Medicine (Baltimore), V93, pe180, DOI 10.1097/MD.0000000000000180
   Kang SH, 2012, EUR J GASTROEN HEPAT, V24, P849, DOI 10.1097/MEG.0b013e3283535c34
   Liu W, 2015, J GASTROINTEST SURG, V19, P1271, DOI 10.1007/s11605-015-2811-6
   Livraghi T, 2010, J SURG ONCOL, V102, P868, DOI 10.1002/jso.21733
   Llovet JM, 2003, HEPATOLOGY, V37, P429, DOI 10.1053/jhep.2003.50047
   Manghisi G, 1998, HEPATOLOGY, V28, P751
   OKUDA K, 1985, CANCER, V56, P918, DOI 10.1002/1097-0142(19850815)56:4<918::AID-CNCR2820560437>3.0.CO;2-E
   Okusaka T, 2002, CANCER-AM CANCER SOC, V95, P1931, DOI 10.1002/cncr.10892
   Plessier Aurelie, 2004, Liver Transpl, V10, pS86, DOI 10.1002/lt.20039
   Sala M, 2005, SEMIN LIVER DIS, V25, P171, DOI 10.1055/s-2005-871197
   Sasaki A, 2005, CANCER-AM CANCER SOC, V103, P299, DOI 10.1002/cncr.20798
   Torzilli G, 2013, ANN SURG, V257, P929, DOI 10.1097/SLA.0b013e31828329b8
   Toyoda H, 2006, CLIN GASTROENTEROL H, V4, P111, DOI 10.1016/S1542-3565(05)00855-4
   Weinmann A, 2015, LIVER INT, V35, P591, DOI 10.1111/liv.12696
   Yang T, 2012, J CANCER RES CLIN, V138, P1121, DOI 10.1007/s00432-012-1188-0
   Yu SJ, 2016, CLIN MOL HEPATOL, V22, P7, DOI 10.3350/cmh.2016.22.1.7
   Zhong JH, 2014, ANN SURG, V260, P329, DOI 10.1097/SLA.0000000000000236
   Zhong JH, 2013, PLOS ONE, V8, DOI 10.1371/journal.pone.0068193
NR 29
TC 10
Z9 12
U1 0
U2 1
PU YONSEI UNIV COLL MEDICINE
PI SEOUL
PA 50-1 YONSEI-RO, SEODAEMUN-GU, SEOUL 120-752, SOUTH KOREA
SN 0513-5796
EI 1976-2437
J9 YONSEI MED J
JI Yonsei Med. J.
PD JUL
PY 2017
VL 58
IS 4
BP 737
EP 742
DI 10.3349/ymj.2017.58.4.737
PG 6
WC Medicine, General & Internal
WE Science Citation Index Expanded (SCI-EXPANDED)
SC General & Internal Medicine
GA FD8AL
UT WOS:000407747400008
PM 28540985
OA Green Published, gold, Green Submitted
DA 2022-05-02
ER

PT J
AU Park, MS
   Lee, KW
   Kim, H
   Choi, YR
   Hong, G
   Yi, NJ
   Suh, KS
AF Park, M. -S.
   Lee, K. -W.
   Kim, H.
   Choi, Y. R.
   Hong, G.
   Yi, N. -J.
   Suh, K. -S.
TI Primary Living-donor Liver Transplantation Is Not the Optimal Treatment
   Choice in Patients With Early Hepatocellular Carcinoma With Poor Tumor
   Biology
SO TRANSPLANTATION PROCEEDINGS
LA English
DT Article; Proceedings Paper
CT Asian Transplantation Week (ATW)
CY OCT 27-29, 2016
CL Korean Soc Transplantat, Incheon, SOUTH KOREA
HO Korean Soc Transplantat
ID LONG-TERM SURVIVAL; SALVAGE TRANSPLANTATION; MICROVASCULAR INVASION;
   CIRRHOTIC-PATIENTS; MILAN CRITERIA; RESECTION; RECURRENCE; STRATEGY;
   IMPACT
AB Objective. Liver resection (LR) and living-donor liver transplantation (LDLT) are considered the two potentially curative treatments for hepatocellular carcinoma (HCC). The aim of this study was to investigate whether there is a difference in the oncologic outcomes between LR and LDLT according to tumor biology.
   Methods. Patients (137 LDLTs and 199 LRs) were stratified into four groups by tumor biology according to the number of risk factors for recurrence (preoperative alpha-fetoprotein >200 ng/mL, Edmonson grade 3 or 4, tumor size >3 cm, and presence of microvascular invasion).
   Results. In the favorable tumor biology patients (groups I and II), there was a significantly worse recurrence-free survival rate in those patients who underwent LR compared to those who underwent LDLT (group I, P = .002; group II, P = .001). The overall survival rates in the LR and LDLT groups were not different (group I, P = .798; group II, P = .981). In the poor tumor biology patients (groups III and IV), there was no significant difference between the two groups in terms of recurrence-free survival rate (group III, P = .342; group IV, P = .616). The LDLT group showed a significantly lower overall survival rate (group III, P = .001; group IV, P = .025).
   Conclusions. Primary LDLT should not be recommended in early stage HCC patients with poor tumor biology because of lower survival rates and a high chance of HCC recurrence.
C1 [Park, M. -S.; Lee, K. -W.; Kim, H.; Choi, Y. R.; Hong, G.; Yi, N. -J.; Suh, K. -S.] Seoul Natl Univ, Coll Med, Dept Surg, 28 Yongon Dong, Seoul 110744, South Korea.
RP Lee, KW (corresponding author), Seoul Natl Univ, Coll Med, Dept Surg, 28 Yongon Dong, Seoul 110744, South Korea.
EM kwleegs@gmail.com
RI Choi, YoungRok/D-5532-2012
OI Choi, YoungRok/0000-0003-2408-7086; Hong, Geun/0000-0003-2597-1068
CR Adam R, 2003, ANN SURG, V238, P508, DOI 10.1097/01.sla.0000090449.87109.44
   Befeler AS, 2002, GASTROENTEROLOGY, V122, P1609, DOI 10.1053/gast.2002.33411
   Cillo U, 2004, ANN SURG, V239, P150, DOI 10.1097/01.sla.0000109146.72827.76
   Figueras J, 2000, J AM COLL SURGEONS, V190, P580, DOI 10.1016/S1072-7515(00)00251-9
   Fisher RA, 2007, AM J TRANSPLANT, V7, P1601, DOI 10.1111/j.1600-6143.2007.01802.x
   Fuks D, 2012, HEPATOLOGY, V55, P132, DOI 10.1002/hep.24680
   Gondolesi G, 2002, J GASTROINTEST SURG, V6, P102, DOI 10.1016/S1091-255X(01)00024-5
   Jonas S, 2001, HEPATOLOGY, V33, P1080, DOI 10.1053/jhep.2001.23561
   Kulik L, 2004, GASTROENTEROLOGY, V127, pS277, DOI 10.1053/j.gastro.2004.09.042
   Lauwers GY, 2002, AM J SURG PATHOL, V26, P25, DOI 10.1097/00000478-200201000-00003
   Lim KC, 2011, ANN SURG, V254, P108, DOI 10.1097/SLA.0b013e31821ad884
   Llovet JM, 1999, HEPATOLOGY, V30, P1434, DOI 10.1002/hep.510300629
   Lo CM, 2007, BRIT J SURG, V94, P78, DOI 10.1002/bjs.5528
   Majno PE, 2000, HEPATOLOGY, V31, P899, DOI 10.1053/he.2000.5763
   Margarit C, 2005, LIVER TRANSPLANT, V11, P1242, DOI 10.1002/lt.20398
   Mazzaferro V, 1996, NEW ENGL J MED, V334, P693, DOI 10.1056/NEJM199603143341104
   Moon JI, 2012, TRANSPL P, V44, P487, DOI 10.1016/j.transproceed.2011.11.009
   Park MS, 2014, TRANSPLANTATION, V97, P71, DOI 10.1097/TP.0b013e3182a68953
   Poon RTP, 2007, ANN SURG, V245, P51, DOI 10.1097/01.sla.0000225255.01668.65
   Poon RTP, 2002, ANN SURG, V235, P373, DOI 10.1097/00000658-200203000-00009
   Vakili K, 2009, LIVER TRANSPLANT, V15, P1861, DOI 10.1002/lt.21940
   Yang SH, 2007, SURGERY, V141, P598, DOI 10.1016/j.surg.2006.11.006
NR 22
TC 6
Z9 6
U1 0
U2 1
PU ELSEVIER SCIENCE INC
PI NEW YORK
PA 360 PARK AVE SOUTH, NEW YORK, NY 10010-1710 USA
SN 0041-1345
EI 1873-2623
J9 TRANSPL P
JI Transplant. Proc.
PD JUN
PY 2017
VL 49
IS 5
BP 1103
EP 1108
DI 10.1016/j.transproceed.2017.03.016
PG 6
WC Immunology; Surgery; Transplantation
WE Science Citation Index Expanded (SCI-EXPANDED); Conference Proceedings Citation Index - Science (CPCI-S)
SC Immunology; Surgery; Transplantation
GA EX6WI
UT WOS:000403382400039
PM 28583536
DA 2022-05-02
ER

PT J
AU Li, C
   Wen, TF
   Zhang, XY
   Chen, X
   Shen, JY
AF Li, Chuan
   Wen, Tian-Fu
   Zhang, Xiao-Yun
   Chen, Xiang
   Shen, Jun-Yi
TI IQGAP1 expression in hepatocellular carcinoma predicts poor prognosis by
   inducing epithelial-mesenchymal transition
SO TRANSLATIONAL CANCER RESEARCH
LA English
DT Article
DE IQ motif containing GTPase activating protein 1 (IQGAP1);
   epithelial-mesenchymal transition (EMT); hepatocellular carcinoma (HCC)
ID LIVER-TRANSPLANTATION; MICROVASCULAR INVASION; CANCER-CELLS;
   HEPATITIS-B; PROLIFERATION; RESECTION; OVEREXPRESSION; RESISTANCE; RISK
AB Background: The prognostic value of expression of the IQ motif containing GTPase activating protein 1 (IQGAP1) in hepatocellular carcinoma (HCC) following liver resection and its potential mechanism were unclear. In this study, we attempted to clarify them.
   Methods: The expression of IQGAP1 in HCC and adjacent samples was assessed by immunohistochemistry staining, and its correlations with postoperative recurrence and mortality were also analyzed. Epithelial and mesenchymal markers and the invasive and migration ability of HCC cells were examined in HCC cell lines by overexpression or silencing expression of IQGAP1 using IQGAP1 plasmids or SiRNA.
   Results: IQGAP1 expression was significantly increased in HCC tissues in comparison with adjacent tissues (57.78% versus 8.15%; P<0.001). Multivariate analysis suggested positive IQGAP1 expression was associated with a high incidence of postoperative recurrence and mortality. When overexpression of IQGAP1 in HCC cell lines was achieved by transfection with pFlag-IQGAP1 plasmids, the epithelial markers, E-cadherin and Claudin 1 were down regulated, whereas the mesenchymal markers N-cadherin, vimentin and MMP2 were up regulated. On the contrary, following silencing of IQGAP1 in HCC cell lines by IQGAP1-specific siRNA, high expressions of E-cadherin and Claudin 1 and low expressions of N-cadherin, vimentin and MMP2 were observed. Overexpression of IQGAP1 could also increase the invasive and migration ability of HCC cells, whereas, silencing of IQGAP1 in HCC cell lines could reduce the invasive and migration ability.
   Conclusions: The positive expression of IQGAP1 in HCC was related to poor prognosis following liver resection, which may occur through induction of the epithelial-mesenchymal transition (EMT).
C1 [Li, Chuan; Wen, Tian-Fu; Zhang, Xiao-Yun; Chen, Xiang; Shen, Jun-Yi] Sichuan Univ, Dept Liver Surg, West China Hosp, Chengdu 610041, Sichuan, Peoples R China.
RP Wen, TF (corresponding author), Sichuan Univ, Dept Liver Surg, West China Hosp, Chengdu 610041, Sichuan, Peoples R China.
EM aderwe@163.com
FU Scientific and Technological Support Project of Sichuan Province
   [2016SZ0025, 2015SZ0049]
FX This study was funded by Scientific and Technological Support Project of
   Sichuan Province (2016SZ0025 and 2015SZ0049).
CR Chen HA, 2016, HEPATOLOGY, V64, P1637, DOI 10.1002/hep.28773
   Cui Y, 2013, J GASTROEN HEPATOL, V28, P7, DOI 10.1111/jgh.12220
   Dong PX, 2016, ONCOTARGET, V7, P20260, DOI 10.18632/oncotarget.7754
   European Assoc Study Liver, 2012, EUR J CANCER, V48, P599, DOI 10.1016/j.ejca.2011.12.021
   Feng LH, 2017, J CANCER RES CLIN, V143, P293, DOI 10.1007/s00432-016-2286-1
   Goh BKP, 2016, J SURG ONCOL, V113, P621, DOI 10.1002/jso.24197
   Graham JA, 2013, AM J SURG, V205, P374, DOI 10.1016/j.amjsurg.2012.12.002
   Hayashi H, 2010, INT J CANCER, V126, P2563, DOI 10.1002/ijc.24987
   Jin YB, 2016, FRONT BIOSCI-LANDMRK, V21, P1076
   Kim JM, 2012, TRANSPL P, V44, P403, DOI 10.1016/j.transproceed.2012.01.067
   Kuroda S, 1998, SCIENCE, V281, P832, DOI 10.1126/science.281.5378.832
   Lei ZQ, 2016, JAMA SURG, V151, P356, DOI 10.1001/jamasurg.2015.4257
   Ma YY, 2013, ONCOL REP, V30, P3032, DOI 10.3892/or.2013.2785
   Matsumoto R, 2016, SCI REP-UK, V6, DOI 10.1038/srep34625
   Meng DD, 2015, INT J MOL MED, V36, P588, DOI 10.3892/ijmm.2015.2232
   Parkin DM, 2005, CA-CANCER J CLIN, V55, P74, DOI 10.3322/canjclin.55.2.74
   Shim JH, 2015, ANN SURG, V261, P939, DOI 10.1097/SLA.0000000000000747
   Wang X, 2014, BIOMED RES INT, V2014, P1, DOI DOI 10.1155/2014/198697
   Wang XX, 2013, HEPATOB PANCREAT DIS, V12, P540, DOI 10.1016/S1499-3872(13)60085-5
   Wang YY, 2016, BRIT J SURG, V103, P725, DOI 10.1002/bjs.10095
   Wu JC, 2009, J HEPATOL, V51, P890, DOI 10.1016/j.jhep.2009.07.009
   Zhao H., 2014, J APPL MATH, P1
   Zhao H, 2017, ONCOTARGET, V8, P5474, DOI 10.18632/oncotarget.12547
   Zheng SS, 2008, TRANSPLANTATION, V85, P1726, DOI 10.1097/TP.0b013e31816b67e4
NR 24
TC 2
Z9 2
U1 0
U2 6
PU AME PUBL CO
PI SHATIN
PA FLAT-RM C 16F, KINGS WING PLAZA 1, NO 3 KWAN ST, SHATIN, HONG KONG
   00000, PEOPLES R CHINA
SN 2218-676X
EI 2219-6803
J9 TRANSL CANCER RES
JI Transl. Cancer Res.
PD JUN
PY 2017
VL 6
IS 3
BP 530
EP 540
DI 10.21037/tcr.2017.05.40
PG 11
WC Oncology
WE Science Citation Index Expanded (SCI-EXPANDED)
SC Oncology
GA FB3SI
UT WOS:000406062700008
DA 2022-05-02
ER

PT J
AU Tsang, JS
   Chok, KSH
   Lo, CM
AF Tsang, J. S.
   Chok, K. S. H.
   Lo, C. M.
TI Role of hepatic trisectionectomy in advanced hepatocellular carcinoma
SO SURGICAL ONCOLOGY-OXFORD
LA English
DT Article
DE Hepatocellular carcinoma; Cirrhosis; Trisectionectomy
ID LIVER-TRANSPLANTATION; RESECTION; HEPATECTOMY; OUTCOMES
AB Background: Advanced hepatocellular carcinoma (HCC) with underlying cirrhosis poses a major operative challenge. Patients have a dismal prognosis without curative resection. The role of hepatic trisectionectomy in these patients is not established. The aim of this study was to analyze and compare the perioperative outcome and prognosis of patients undergoing trisectionectomy with hepatic resection of a lesser extent.
   Methods: From 2000 to 2014, 48 patients underwent hepatic trisectionectomy for HCC with background cirrhosis or chronic hepatitis (Group A). Another (Group B) 520 patients underwent liver resection of a lesser extent. Patient demographics, clinicopathological data, perioperative outcome and long-term survival were compared between the 2 groups.
   Results: Intraoperative bloodloss, operating time and total hospital stay were significantly higher in trisectionectomy patients. Tumors were larger and more advanced in group A. The morbidity rate was 43.8% in group A compared to 27.5% in group B, p = 0.027. In-hospital mortality was 6.3% for group A. Group A had a significantly shorter time to recurrence (4.5months vs 6.2months, p - 0.036), as well as a poorer disease-free survival (DFS) than group B (6.3 months vs 15.7 months, p = 0.02). Overall survival was comparable. Tumor number, size, albumin, INR, microvascular invasions and positive resection margins were predictors of disease-free survival.
   Conclusion: Hepatic trisectionectomy may be associated with a higher morbidity and lower DFS. However, these patients would not be suitable candidates for ablative therapy or liver transplantation. With careful patient selection and meticulous surgical technique, trisectionectomy is feasible and gives these patients the only hope of cure. (c) 2017 Elsevier Ltd. All rights reserved.
C1 [Tsang, J. S.; Chok, K. S. H.; Lo, C. M.] Univ Hong Kong, Queen Mary Hosp, Dept Surg, Div Hepatobiliary & Pancreat Surg & Liver Transpl, Hong Kong, Hong Kong, Peoples R China.
RP Chok, KSH (corresponding author), Univ Hong Kong, Queen Mary Hosp, Dept Surg, Div Hepatobiliary & Pancreat Surg & Liver Transpl, Hong Kong, Hong Kong, Peoples R China.
EM kennethchok@gmail.com
RI Chok, Kenneth Siu Ho/C-9606-2012
OI Chok, Kenneth Siu Ho/0000-0001-7921-3807
CR Chan SC, 2006, WORLD J GASTROENTERO, V12, P2217, DOI 10.3748/wjg.v12.i4.2217
   Fan ST, 1999, ANN SURG, V229, P322, DOI 10.1097/00000658-199903000-00004
   FAN ST, 1994, NEW ENGL J MED, V331, P1547, DOI 10.1056/NEJM199412083312303
   FAN ST, 1995, ARCH SURG-CHICAGO, V130, P198
   Farid SG, 2016, BRIT J SURG, V103, P249, DOI 10.1002/bjs.10059
   Halazun KJ, 2007, ANN SURG, V246, P1065, DOI 10.1097/SLA.0b013e3181492795
   Katz SC, 2009, ANN SURG, V249, P617, DOI 10.1097/SLA.0b013e31819ed22f
   Kooby DA, 2003, ANN SURG, V237, P860
   Lang H, 2006, J AM COLL SURGEONS, V203, P311, DOI 10.1016/j.jamcollsurg.2006.05.290
   Li J, 2013, J GASTROINTEST SURG, V17, P956, DOI 10.1007/s11605-012-2132-y
   Liu CL, 2000, ANN SURG, V232, P25, DOI 10.1097/00000658-200007000-00004
   Man K, 1999, ARCH SURG-CHICAGO, V134, P533, DOI 10.1001/archsurg.134.5.533
   Mazzaferro V, 1996, NEW ENGL J MED, V334, P693, DOI 10.1056/NEJM199603143341104
   Nishio H, 2005, ANN SURG, V242, P267, DOI 10.1097/01.sla.0000171304.70678.11
   Poon RT, 2004, ANN SURG, V240, P698, DOI 10.1097/01.sla.0000141195.66155.0c
   Poon RTP, 2002, ANN SURG, V236, P602, DOI 10.1097/00000658-200211000-00010
   Rui JA, 2003, WORLD J GASTROENTERO, V9, P706, DOI 10.3748/wjg.v9.i4.706
   Schnitzbauer AA, 2012, ANN SURG, V255, P405, DOI 10.1097/SLA.0b013e31824856f5
   Strasberg SM, 2013, ANN SURG, V257, P377, DOI 10.1097/SLA.0b013e31825a01f6
   URATA K, 1995, HEPATOLOGY, V21, P1317, DOI 10.1016/0270-9139(95)90053-5
   van Lienden KP, 2013, CARDIOVASC INTER RAD, V36, P25, DOI 10.1007/s00270-012-0440-y
   Yang T, 2011, WORLD J SURG, V35, P2073, DOI 10.1007/s00268-011-1161-0
   Yao FY, 2001, HEPATOLOGY, V33, P1394, DOI 10.1053/jhep.2001.24563
   Yau T, 2014, GASTROENTEROLOGY, V146, P1691, DOI 10.1053/j.gastro.2014.02.032
   Zheng T, 2015, J GASTROEN HEPATOL, V30, P1015, DOI 10.1111/jgh.12887
   Zhou YM, 2011, ANZ J SURG, V81, P895, DOI 10.1111/j.1445-2197.2010.05605.x
NR 26
TC 1
Z9 1
U1 0
U2 2
PU ELSEVIER SCI LTD
PI OXFORD
PA THE BOULEVARD, LANGFORD LANE, KIDLINGTON, OXFORD OX5 1GB, OXON, ENGLAND
SN 0960-7404
EI 1879-3320
J9 SURG ONCOL
JI Surg. Oncol.-Oxf.
PD SEP
PY 2017
VL 26
IS 3
BP 310
EP 317
DI 10.1016/j.suronc.2017.07.001
PG 8
WC Oncology; Surgery
WE Science Citation Index Expanded (SCI-EXPANDED)
SC Oncology; Surgery
GA FG8CF
UT WOS:000410652800014
PM 28807252
DA 2022-05-02
ER

PT J
AU Hu, H
   Zheng, Q
   Huang, Y
   Huang, XW
   Lai, ZC
   Liu, J
   Xie, X
   Feng, ST
   Wang, W
   Lu, MD
AF Hu, Hang Tong
   Zheng, Qiao
   Huang, Yang
   Huang, Xiao Wen
   Lai, Zhi Cheng
   Liu, Jing Ya
   Xie, Xiao Yan
   Feng, Shi Ting
   Wang, Wei
   Lu, Ming De
TI A non-smooth tumor margin on preoperative imaging assesses microvascular
   invasion of hepatocellular carcinoma: A systematic review and
   meta-analysis
SO SCIENTIFIC REPORTS
LA English
DT Article
ID COMPUTED-TOMOGRAPHY; PREDICTION; OUTCOMES; CT
AB Microvascular invasion (MVI) is rarely diagnosed preoperatively in hepatocellular carcinoma (HCC). The aim of this meta-analysis is to assess the diagnostic power of a non-smooth tumor margin on preoperative imaging for MVI. We performed a literature search using the PubMed, Embase and Cochrane Library databases, and 11 studies were included involving 618 MVI-positive cases and 1030 MVI-negative cases. Considerable heterogeneity was found, and was indicated to be attributable to the mean patient ages in the included studies. In subgroups of studies with a mean patient age older than 60 years and studies with computed tomography (CT) as the imaging method (as opposed to magnetic resonance imaging (MRI)), heterogeneity was low, and the diagnostic odds ratio (DOR) of the single two-dimensional imaging feature for MVI was 21.30 (95% CI [12.52, 36.23]) and 28.78 (95% CI [13.92, 59.36]), respectively; this power was equivalent to or greater than that of certain multivariable-based scoring systems. In conclusion, a non-smooth tumor margin on preoperative imaging is of great value for MVI assessment and should be considered for inclusion in future scoring systems.
C1 [Hu, Hang Tong; Zheng, Qiao; Huang, Yang; Huang, Xiao Wen; Lai, Zhi Cheng; Liu, Jing Ya; Xie, Xiao Yan; Wang, Wei; Lu, Ming De] Sun Yat Sen Univ, Inst Diagnost & Intervent Ultrasound, Dept Med Ultrason, Affiliated Hosp 1, Guangzhou, Peoples R China.
   [Feng, Shi Ting] Sun Yat Sen Univ, Dept Radiol, Affiliated Hosp 1, Guangzhou, Peoples R China.
   [Lu, Ming De] Sun Yat Sen Univ, Dept Hepatobiliary Surg, Affiliated Hosp 1, Guangzhou, Peoples R China.
RP Wang, W (corresponding author), Sun Yat Sen Univ, Inst Diagnost & Intervent Ultrasound, Dept Med Ultrason, Affiliated Hosp 1, Guangzhou, Peoples R China.; Feng, ST (corresponding author), Sun Yat Sen Univ, Dept Radiol, Affiliated Hosp 1, Guangzhou, Peoples R China.
EM fst1977@163.com; wangw73@mail.sysu.edu.cn
RI Wang, Wei/H-3567-2019
OI Wang, Wei/0000-0002-9485-583X; Hu, Hang-Tong/0000-0002-5361-233X
CR Ahn SY, 2015, ABDOM IMAGING, V40, P843, DOI 10.1007/s00261-014-0256-0
   Allen JC, 2016, MEDICINE, V95, DOI 10.1097/MD.0000000000005263
   Ariizumi S, 2011, J HEPATO-BIL-PAN SCI, V18, P575, DOI 10.1007/s00534-010-0369-y
   Banerjee S, 2015, HEPATOLOGY, V62, P792, DOI 10.1002/hep.27877
   Chou CT, 2012, BRIT J RADIOL, V85, P778, DOI 10.1259/bjr/65897774
   Chou CT, 2014, AM J ROENTGENOL, V203, pW253, DOI 10.2214/AJR.13.10595
   Du M, 2014, BMC CANCER, V14, DOI 10.1186/1471-2407-14-38
   Ferlay J, 2010, INT J CANCER, V127, P2893, DOI 10.1002/ijc.25516
   Kim H, 2009, EUR RADIOL, V19, P1744, DOI 10.1007/s00330-009-1331-8
   Lei ZQ, 2016, JAMA SURG, V151, P356, DOI 10.1001/jamasurg.2015.4257
   Liu M, 2016, TRANSL ONCOL, V9, P167, DOI 10.1016/j.tranon.2016.03.002
   Mazzaferro V, 2009, LANCET ONCOL, V10, P35, DOI 10.1016/S1470-2045(08)70284-5
   Mendez-Sanchez N, 2008, ANN HEPATOL, V7, P46
   Minguez B, 2011, J HEPATOL, V55, P1325, DOI 10.1016/j.jhep.2011.02.034
   Miyata R, 2006, J GASTROENTEROL, V41, P987, DOI 10.1007/s00535-006-1890-2
   Pote N, 2013, HEPATOLOGY, V58, P983, DOI 10.1002/hep.26433
   Renzulli M, 2016, RADIOLOGY, V279, P432, DOI 10.1148/radiol.2015150998
   Roayaie S, 2009, GASTROENTEROLOGY, V137, P850, DOI 10.1053/j.gastro.2009.06.003
   Shirabe K, 2007, J SURG ONCOL, V95, P235, DOI 10.1002/jso.20655
   Sumie S, 2014, ANN SURG ONCOL, V21, P1002, DOI 10.1245/s10434-013-3376-9
   Sun JJ, 2016, ANN SURG ONCOL, V23, P1344, DOI 10.1245/s10434-015-5008-z
   Whiting Penny, 2003, BMC Med Res Methodol, V3, P25, DOI 10.1186/1471-2288-3-25
   Witjes CDM, 2012, J MAGN RESON IMAGING, V36, P641, DOI 10.1002/jmri.23681
   Wu T.H., 2016, SURG TODAY, P1
   Xu PJ, 2014, J GASTROEN HEPATOL, V29, P330, DOI 10.1111/jgh.12358
   Yamashita Y, 2012, ANN SURG ONCOL, V19, P2027, DOI 10.1245/s10434-011-2195-0
   Yang C, 2017, CLIN IMAG, V41, P101, DOI 10.1016/j.clinimag.2016.10.004
   You Z, 2014, PAK J MED SCI, V30, P331
   Zhao H, 2017, EUR J RADIOL, V88, P32, DOI 10.1016/j.ejrad.2016.12.030
   Zhao WC, 2013, EJSO-EUR J SURG ONC, V39, P858, DOI 10.1016/j.ejso.2013.04.003
NR 30
TC 27
Z9 35
U1 1
U2 10
PU NATURE PUBLISHING GROUP
PI LONDON
PA MACMILLAN BUILDING, 4 CRINAN ST, LONDON N1 9XW, ENGLAND
SN 2045-2322
J9 SCI REP-UK
JI Sci Rep
PD NOV 13
PY 2017
VL 7
AR 15375
DI 10.1038/s41598-017-15491-6
PG 8
WC Multidisciplinary Sciences
WE Science Citation Index Expanded (SCI-EXPANDED)
SC Science & Technology - Other Topics
GA FM4VF
UT WOS:000415022900011
PM 29133822
OA gold, Green Published
DA 2022-05-02
ER

PT J
AU Zakaria, HM
   Sallam, AN
   Ayoub, II
   Saleh, SM
   Maher, D
   Omar, H
   Abou-Shady, M
   Salama, IA
   Soliman, ESA
   Abou El-Ella, K
   Ibrahim, TM
   Hammad, EM
AF Zakaria, Hazem Mohamed
   Sallam, Ahmed N.
   Ayoub, Islam I.
   Saleh, Sherif M.
   Maher, Doha
   Omar, Hazem
   Abou-Shady, Mohamed
   Salama, Ibrahim A.
   Soliman, El-Sayed A.
   Abou El-Ella, Khaled
   Ibrahim, Tarek M.
   Hammad, Essam M.
TI Predictors of Outcome of Living Donor Liver Transplantation for
   Hepatocellular Carcinoma
SO INDIAN JOURNAL OF SURGERY
LA English
DT Article
DE Hepatocellular carcinoma; Living donor liver transplantation; Milan
   criteria; Survival; Recurrence
ID RISK-FACTORS; RECURRENCE; SURVIVAL
AB The aim of this work is to study the different factors that affect the outcome of living donor liver transplantation for patients with hepatocellular carcinoma (HCC). Between April 2003 to November 2014, 62 patients with liver cirrhosis and HCC underwent living donor liver transplantation (LDLT) in the National Liver Institute, Menoufia University, Egypt. The preoperative, operative, and postoperative data were analyzed. After studying the pathology of explanted liver; 44 (71 %) patients were within the Milan criteria, and 18 (29 %) patients were beyond Milan; 13 (21.7 %) of patients beyond the Milan criteria were also beyond the University of California San Francisco criteria (UCSF) criteria. Preoperative ablative therapy for HCC was done in 22 patients (35.5 %), four patients had complete ablation with no residual tumor tissues. Microvascular invasion was present in ten patients (16 %) in histopathological study. Seven (11.3 %) patients had recurrent HCC post transplantation. The 1, 3, 5 years total survival was 88.7, 77.9, 67.2 %, respectively, while the tumor-free survival was 87.3, 82.5, 77.6 %, respectively. Expansion of selection criteria beyond Milan and UCSF had no increased risk effect on recurrence of HCC but had less survival rate than patients within the Milan criteria. Microvascular invasion was an independent risk factor for tumor recurrence.
C1 [Zakaria, Hazem Mohamed; Sallam, Ahmed N.; Ayoub, Islam I.; Saleh, Sherif M.; Abou-Shady, Mohamed; Salama, Ibrahim A.; Soliman, El-Sayed A.; Abou El-Ella, Khaled; Ibrahim, Tarek M.; Hammad, Essam M.] Menoufia Univ, Natl Liver Inst, Dept Hepatopancreaobiliary Liver Transplantat Sur, Menoufia 32511, Egypt.
   [Maher, Doha] Menoufia Univ, Natl Liver Inst, Dept Pathol, Menoufia 32511, Egypt.
   [Omar, Hazem] Menoufia Univ, Natl Liver Inst, Dept Diagnost & Intervent Radiol, Menoufia 32511, Egypt.
RP Zakaria, HM (corresponding author), Menoufia Univ, Natl Liver Inst, Dept Hepatopancreaobiliary Liver Transplantat Sur, Menoufia 32511, Egypt.
EM hazemlasheenn@yahoo.com
RI Abou-Elmagd, Wael/AAF-5811-2019
CR Abd Eldayem H, 2014, HEPATOCELLULAR CARCI, V8, P79
   Baksh S, 2000, ONCOGENE, V19, P2820, DOI 10.1038/sj.onc.1203585
   Chan SC, 2013, LIVER CANCER, V2, P338, DOI 10.1159/000343849
   Hollebecque A, 2009, GASTROEN CLIN BIOL, V33, P361, DOI 10.1016/j.gcb.2009.02.036
   Huo TI, 2010, BMC GASTROENTEROL, V10, DOI 10.1186/1471-230X-10-146
   Kondili LA, 2007, EJSO-EUR J SURG ONC, V33, P868, DOI 10.1016/j.ejso.2006.10.001
   Kornberg A, 2010, EJSO-EUR J SURG ONC, V36, P275, DOI 10.1016/j.ejso.2009.10.001
   Li J, 2009, WORLD J GASTROENTERO, V15, P4170, DOI 10.3748/wjg.15.4170
   Mazzaferro V, 1996, NEW ENGL J MED, V334, P693, DOI 10.1056/NEJM199603143341104
   Mejia A, 2012, LIVER TRANSPLANT, V13, P277
   Morris-Stiff G, 2009, SURG ONCOL, V18, P298, DOI 10.1016/j.suronc.2008.08.003
   Schlitt HJ, 1999, J CLIN ONCOL, V17, P324, DOI 10.1200/JCO.1999.17.1.324
   Schwartz M, 2005, J HEPATOL, V43, P584, DOI 10.1016/j.jhep.2005.07.019
   Shimoda M, 2004, LIVER TRANSPLANT, V10, P1478, DOI 10.1002/lt.20303
   Shirabe K, 2007, J SURG ONCOL, V95, P235, DOI 10.1002/jso.20655
   Sotiropoulos GC, 2007, J AM COLL SURGEONS, V205, P661, DOI 10.1016/j.jamcollsurg.2007.05.023
   Toso C, 2009, HEPATOLOGY, V49, P832, DOI 10.1002/hep.22693
   Vibert E, 2010, AM J TRANSPLANT, V10, P129, DOI 10.1111/j.1600-6143.2009.02750.x
   Vivarelli M, 2005, LIVER TRANSPLANT, V11, P497, DOI 10.1002/lt.20391
   Yao FY, 2001, HEPATOLOGY, V33, P1394, DOI 10.1053/jhep.2001.24563
NR 20
TC 5
Z9 5
U1 0
U2 1
PU SPRINGER INDIA
PI NEW DELHI
PA 7TH FLOOR, VIJAYA BUILDING, 17, BARAKHAMBA ROAD, NEW DELHI, 110 001,
   INDIA
SN 0972-2068
EI 0973-9793
J9 INDIAN J SURG
JI Indian J. Surg
PD AUG
PY 2017
VL 79
IS 4
BP 299
EP 307
DI 10.1007/s12262-016-1474-1
PG 9
WC Surgery
WE Science Citation Index Expanded (SCI-EXPANDED)
SC Surgery
GA FD3WV
UT WOS:000407464000005
PM 28827903
OA Green Published
DA 2022-05-02
ER

PT J
AU Li, C
   Wen, TF
   Yan, LN
   Lu, WS
   Li, B
   Wang, WT
   Xu, MQ
   Yang, JY
AF Li, Chuan
   Wen, Tian-Fu
   Yan, Lv-Nan
   Lu, Wu-Sheng
   Li, Bo
   Wang, Wen-Tao
   Xu, Ming-Qing
   Yang, Jia-Yin
TI Liver resection versus liver resection plus TACE for patients with
   hepatocellular carcinoma beyond Milan criteria
SO JOURNAL OF SURGICAL RESEARCH
LA English
DT Article
DE Hepatocellular carcinoma; Liver resection; Transcatheter arterial
   chemoembolization
ID TRANSCATHETER ARTERIAL CHEMOEMBOLIZATION; PROPENSITY SCORE ANALYSIS;
   MICROVASCULAR INVASION; TRANSARTERIAL CHEMOEMBOLIZATION; CURATIVE
   RESECTION; TUMOR SIZE; RETROSPECTIVE-ANALYSIS; SURGICAL RESECTION;
   VASCULAR INVASION; HEPATITIS-B
AB Background: The recurrence of patients with hepatocellular carcinoma (HCC) beyond the Milan criteria after liver resection (LR) is common. This study aimed to clarify whether LR plus postoperative adjuvant transcatheter arterial chemoembolization (TACE) could improve the outcomes of patients with HCC beyond the Milan criteria after LR.
   Methods: A total of 754 consecutive patients with HCC beyond the Milan criteria who received LR alone (n = 459) or LR + TACE (n = 295) were included. A propensity scoring matched model (PSM) was used to adjust for the baseline differences between the groups.
   Results: The 1, 3, and 5-y recurrence-free survival (76.7%, 40.4%, and 30.8%, respectively, for the LR-alone group versus 78.3%, 50.5%, and 46.2%, respectively, for the LR + TACE group; P = 0.004) and overall survival (94.1%, 58.3%, and 36.3%, respectively, for the LR-alone group versus 95.3%, 71.3%, and 54.9%, respectively, for the LR + TACE group; P < 0.001) rates of patients who underwent LR alone were much lower than in the LR + TACE group. Multivariate Cox proportional hazards regression analysis showed that LR alone was an independent risk factor for postoperative recurrence and poor long-term survival. After one-to-one PSM, 284 patients who underwent LR alone and 284 patients who underwent LR + TACE were selected for further analyses. Similar results were observed in the PSM model.
   Conclusions: This study showed that LR + TACE may be beneficial for patients with HCC beyond the Milan criteria. Postoperative adjuvant TACE should be considered to patients with HCC beyond the Milan criteria. (C) 2016 Elsevier Inc. All rights reserved.
C1 [Li, Chuan; Wen, Tian-Fu; Yan, Lv-Nan; Lu, Wu-Sheng; Li, Bo; Wang, Wen-Tao; Xu, Ming-Qing; Yang, Jia-Yin] Sichuan Univ, Dept Liver Surg, West China Hosp, Chengdu 610041, Peoples R China.
RP Wen, TF (corresponding author), Sichuan Univ, Dept Liver Surg, West China Hosp, Chengdu 610041, Peoples R China.
EM aderwe@163.com
RI Li, Bo/AAA-8968-2020
OI Li, Bo/0000-0002-7294-6888
FU National Science and Technology Major Project of China [2012ZX10002-016,
   2012ZX10002-017]; Scientific and Technological Supports Project of
   Sichuan Province [2016SZ0025, 2015SZ0049]
FX This work was supported by grants from the National Science and
   Technology Major Project of China (2012ZX10002-016 and 2012ZX10002-017)
   as well as Scientific and Technological Supports Project of Sichuan
   Province (2016SZ0025 and 2015SZ0049).
CR Chen JL, 2016, CHIN J CANCER, V35, DOI 10.1186/s40880-016-0089-z
   Chen JWC, 2009, HPB, V11, P81, DOI 10.1111/j.1477-2574.2009.00022.x
   Choi SH, 2013, WORLD J GASTROENTERO, V19, P366, DOI 10.3748/wjg.v19.i3.366
   Dong ZR, 2015, AM J CANCER RES, V5, P450
   Fattovich G, 2008, J HEPATOL, V48, P335, DOI 10.1016/j.jhep.2007.11.011
   Franssen B, 2014, ANN SURG, V260, P650, DOI 10.1097/SLA.0000000000000917
   Hsu CY, 2015, ANN SURG ONCOL, V22, P1324, DOI 10.1245/s10434-014-4151-2
   Hsu CY, ANN SURG ONCOL
   Hu ZH, 2013, PLOS ONE, V8, DOI 10.1371/journal.pone.0061620
   Huang G, 2015, ANN SURG, V261, P56, DOI 10.1097/SLA.0000000000000858
   Huang G, 2013, ANN SURG ONCOL, V20, P1482, DOI 10.1245/s10434-012-2803-7
   Hung HH, 2013, J GASTROINTEST SURG, V17, P702, DOI 10.1007/s11605-012-2087-z
   Kluger MD, 2015, J HEPATOL, V62, P1131, DOI 10.1016/j.jhep.2014.12.018
   Kudo M, 2011, EUR J CANCER, V47, P2117, DOI 10.1016/j.ejca.2011.05.007
   Lencioni R, 2016, HEPATOLOGY, V64, P106, DOI 10.1002/hep.28453
   Lim KC, ANN SURG
   Liu PH, 2014, ANN SURG ONCOL, V21, P1825, DOI 10.1245/s10434-014-3510-3
   Lu XJ, 2016, GUT, V65, P715, DOI 10.1136/gutjnl-2015-310292
   Mazzaferro V, 1996, NEW ENGL J MED, V334, P693, DOI 10.1056/NEJM199603143341104
   Pawlik TM, 2005, LIVER TRANSPLANT, V11, P1086, DOI 10.1002/lt.20472
   Poon RT, CANCER
   Reig M, 2014, SEMIN LIVER DIS, V34, P444, DOI 10.1055/s-0034-1394143
   Roayaie S, 2009, GASTROENTEROLOGY, V137, P850, DOI 10.1053/j.gastro.2009.06.003
   Rodriguez-Peralvarez M, 2013, ANN SURG ONCOL, V20, P325, DOI 10.1245/s10434-012-2513-1
   Sumie S, ANN SURG ONCOL
   Sun HC, 2006, J CANCER RES CLIN, V132, P458, DOI 10.1007/s00432-006-0091-y
   Sun JJ, 2016, ANN SURG ONCOL, V23, P1344, DOI 10.1245/s10434-015-5008-z
   Tateishi R, 2013, PLOS ONE, V8, DOI 10.1371/journal.pone.0059040
   Thng YX, 2015, HPB, V17, P988, DOI 10.1111/hpb.12479
   Xu L, 2015, J HEPATOL, V63, P122, DOI 10.1016/j.jhep.2015.02.034
   Yin L, 2014, J HEPATOL, V61, P82, DOI 10.1016/j.jhep.2014.03.012
   Zhang H, 2014, WORLD J SURG, V38, P947, DOI 10.1007/s00268-013-2365-2
   Zheng SS, 2008, TRANSPLANTATION, V85, P1726, DOI 10.1097/TP.0b013e31816b67e4
   Zhong JH, 2014, ANN SURG, V260, P329, DOI 10.1097/SLA.0000000000000236
NR 34
TC 10
Z9 14
U1 0
U2 6
PU ACADEMIC PRESS INC ELSEVIER SCIENCE
PI SAN DIEGO
PA 525 B ST, STE 1900, SAN DIEGO, CA 92101-4495 USA
SN 0022-4804
EI 1095-8673
J9 J SURG RES
JI J. Surg. Res.
PD MAR
PY 2017
VL 209
BP 8
EP 16
DI 10.1016/j.jss.2016.09.054
PG 9
WC Surgery
WE Science Citation Index Expanded (SCI-EXPANDED)
SC Surgery
GA ES2AQ
UT WOS:000399328500002
PM 28032575
DA 2022-05-02
ER

PT J
AU Park, YK
   Song, SK
   Kim, BW
   Park, SK
   Chung, CW
   Wang, HJ
AF Park, Yong Keun
   Song, Sung Kyu
   Kim, Bong-Wan
   Park, Seung-Keun
   Chung, Chul-Woon
   Wang, Hee-Jung
TI Prognostic significance of microvascular invasion in tumor stage for
   hepatocellular carcinoma
SO WORLD JOURNAL OF SURGICAL ONCOLOGY
LA English
DT Article
DE Alpha-fetoprotein; Hepatectomy; Vascular invasion; Tumor node metastasis
   stage; Tumor recurrence
ID LIVER-TRANSPLANTATION; HEPATIC RESECTION; VASCULAR INVASION; SCORING
   SYSTEM; SURVIVAL; CANCER; RECURRENCE; PREDICTION; HCC; CELLS
AB Background: The presence of microvascular invasion (McVI) in hepatocellular carcinoma (HCC) has been proposed as a cause of recurrence and poor survival, although this has not been officially emphasized in staging systems. Thus, we conducted a retrospective study to investigate the prognostic importance of McVI in tumor staging in patients with HCC who underwent hepatic resection.
   Methods: A retrospective analysis was performed of patients who underwent hepatic resection for HCC at our center from 1994 to 2012. Patients with HCC were classified into four groups based on the presence of McVI and extent of gross vascular invasion (VI).
   Results: The 5-year overall and recurrence-free survival rates of 676 patients were 63.3 and 42.6%, respectively. There was no difference in tumor recurrence or survival rate between patients with HCC and McVI without gross VI and those with gross VI confined to segmental/sectional branches. Multivariate analysis revealed that the extent of VI based on the presence of McVI and gross VI was independently associated with tumor recurrence and overall survival.
   Conclusions: McVI was revealed to be an important risk factor similar to gross VI confined to a segmental/sectional branch in patients with HCC who underwent hepatic resection. This finding should be considered when estimating the stage for prognosis.
C1 [Park, Yong Keun; Kim, Bong-Wan; Wang, Hee-Jung] Ajou Univ, Sch Med, Dept Surg, 164 World Cup Ro, Suwon 16499, South Korea.
   [Park, Yong Keun; Song, Sung Kyu; Chung, Chul-Woon] Catholic Kwandong Univ, Int St Marys Hosp, Dept Surg, Incheon, South Korea.
   [Park, Seung-Keun] Korea Inst Sci & Technol Informat, M&S Technol Dev, Dept Supercomp, Daejeon, South Korea.
RP Wang, HJ (corresponding author), Ajou Univ, Sch Med, Dept Surg, 164 World Cup Ro, Suwon 16499, South Korea.
EM dr.wang.hj@gmail.com
OI Chung, Chul-Woon/0000-0003-0873-567X; Kim, Bong-Wan/0000-0001-9059-0451
FU National Research Foundation of Korea (NRF) - Korea government (MSIP;
   Ministry of Science, ICT & Future Planning) [2017R1C1B1008436,
   2017R1C1B5076680]
FX This work was supported by the National Research Foundation of Korea
   (NRF) grant funded by the Korea government (MSIP; Ministry of Science,
   ICT & Future Planning) (No. 2017R1C1B1008436 and No. 2017R1C1B5076680).
CR [Anonymous], 2003, GEN RUL CLIN PATH ST
   Bacigalupo ML, 2015, J CELL PHYSIOL, V230, P1298, DOI 10.1002/jcp.24865
   Budhu A, 2008, HEPATOLOGY, V47, P897, DOI 10.1002/hep.22160
   Choi JH, 2017, ONCOTARGET, V8, P22903, DOI 10.18632/oncotarget.14248
   Donat M, 2016, TRANSPL P, V48, P1968, DOI 10.1016/j.transproceed.2016.04.002
   Edge S.B., 2009, AJCC CANC STAGING MA, V7th ed.
   EDMONDSON HA, 1954, CANCER-AM CANCER SOC, V7, P462, DOI 10.1002/1097-0142(195405)7:3<462::AID-CNCR2820070308>3.0.CO;2-E
   Eguchi S, 2010, WORLD J SURG, V34, P1034, DOI 10.1007/s00268-010-0424-5
   Fan LF, 2010, J GASTROEN HEPATOL, V25, P1556, DOI 10.1111/j.1440-1746.2010.06304.x
   Fuks D, 2012, HEPATOLOGY, V55, P132, DOI 10.1002/hep.24680
   Guo HB, 2001, J CANCER RES CLIN, V127, P231, DOI 10.1007/s004320000186
   Iguchi T, 2015, TRANSPLANTATION, V99, P1236, DOI 10.1097/TP.0000000000000489
   Ishikawa T, 2013, WORLD J GASTROENTERO, V19, P8861, DOI 10.3748/wjg.v19.i47.8861
   Jhaveri KS, 2013, J MAGN RESON IMAGING, V37, P692, DOI 10.1002/jmri.23858
   Klimstra, PROTOCOL EXAMINATION
   Kobayashi T, 2016, J COMPUT ASSIST TOMO, V40, P524, DOI 10.1097/RCT.0000000000000405
   Korean Liver Cancer Study Group and National Cancer Center Korea, 2009, Korean J Hepatol, V15, P391, DOI 10.3350/kjhep.2009.15.3.391
   Lim KC, 2011, ANN SURG, V254, P108, DOI 10.1097/SLA.0b013e31821ad884
   Liu CC, 2016, ONCOTARGET, V7, P36988, DOI 10.18632/oncotarget.9234
   Liu W, 2016, WORLD J SURG ONCOL, V14, DOI 10.1186/s12957-016-0811-y
   Llovet JM, 2005, J GASTROENTEROL, V40, P225, DOI 10.1007/s00535-005-1566-3
   Llovet JM, 1999, SEMIN LIVER DIS, V19, P329, DOI 10.1055/s-2007-1007122
   Peng ZW, 2012, CANCER-AM CANCER SOC, V118, P4725, DOI 10.1002/cncr.26561
   Pote N, 2013, HEPATOLOGY, V58, P983, DOI 10.1002/hep.26433
   R Core Team, 2016, R LANG ENV STAT COMP
   REJ R, 1989, CLIN LAB MED, V9, P667, DOI 10.1016/S0272-2712(18)30598-5
   Renzulli M, 2016, RADIOLOGY, V279, P432, DOI 10.1148/radiol.2015150998
   Rodriguez-Peralvarez M, 2013, ANN SURG ONCOL, V20, P325, DOI 10.1245/s10434-012-2513-1
   Schlichtemeier SM, 2016, EJSO-EUR J SURG ONC, V42, P1576, DOI 10.1016/j.ejso.2016.05.032
   Shi J, 2010, ANN SURG ONCOL, V17, P2073, DOI 10.1245/s10434-010-0940-4
   Shirabe K, 2014, LIVER INT, V34, P937, DOI 10.1111/liv.12459
   Strasberg SM, 2005, J HEPATO-BILIARY-PAN, V12, P351, DOI 10.1007/s00534-005-0999-7
   Thuluvath PJ, 2009, J CLIN GASTROENTEROL, V43, P101, DOI 10.1097/MCG.0b013e318191e64f
   Torre LA, 2015, CA-CANCER J CLIN, V65, P87, DOI 10.3322/caac.21262
   Witjes CDM, 2011, NETH J MED, V69, P508
   YAMANAKA N, 1994, ANN SURG, V219, P342, DOI 10.1097/00000658-199404000-00003
   Ye QH, 2003, NAT MED, V9, P416, DOI 10.1038/nm843
NR 37
TC 17
Z9 19
U1 0
U2 5
PU BIOMED CENTRAL LTD
PI LONDON
PA 236 GRAYS INN RD, FLOOR 6, LONDON WC1X 8HL, ENGLAND
SN 1477-7819
J9 WORLD J SURG ONCOL
JI World J. Surg. Oncol.
PD DEC 19
PY 2017
VL 15
AR 225
DI 10.1186/s12957-017-1292-3
PG 11
WC Oncology; Surgery
WE Science Citation Index Expanded (SCI-EXPANDED)
SC Oncology; Surgery
GA FQ9KK
UT WOS:000418680800001
PM 29258507
OA Green Published, gold
DA 2022-05-02
ER

PT J
AU Aguero, F
   Forner, A
   Valdivieso, A
   Blanes, M
   Barcena, R
   Manzardo, C
   Rafecas, A
   Castells, L
   Abradelo, M
   Barrera-Baena, P
   Gonzalez-Dieguez, L
   Salcedo, M
   Serrano, T
   Jimenez-Perez, M
   Herrero, JI
   Gastaca, M
   Aguilera, V
   Fabregat, J
   del Campo, S
   Bilbao, I
   Romero, CJ
   Moreno, A
   Rimola, A
   Miro, JM
AF Aguero, Fernando
   Forner, Alejandro
   Valdivieso, Andres
   Blanes, Marino
   Barcena, Rafael
   Manzardo, Christian
   Rafecas, Antoni
   Castells, Lluis
   Abradelo, Manuel
   Barrera-Baena, Pilar
   Gonzalez-Dieguez, Luisa
   Salcedo, Magdalena
   Serrano, Trinidad
   Jimenez-Perez, Miguel
   Ignacio Herrero, Jose
   Gastaca, Mikel
   Aguilera, Victoria
   Fabregat, Juan
   del Campo, Santos
   Bilbao, Itxarone
   Jimenez Romero, Carlos
   Moreno, Asuncion
   Rimola, Antoni
   Miro, Jose M.
CA FIPSE Investigators
TI Human immunodeficiency virus-infected liver transplant recipients with
   incidental hepatocellular carcinoma: A prospective multicenter
   nationwide cohort study
SO LIVER TRANSPLANTATION
LA English
DT Article
ID TUMOR CHARACTERISTICS; HEPATITIS-C; RECURRENCE; SURVIVAL; IMPACT;
   EXPLANTS; RISK
AB There is a lack of data on incidental hepatocellular carcinoma (iHCC) in the setting of liver transplantation (LT) in human immunodeficiency virus (HIV)-infected patients. This study aims to describe the frequency, histopathological characteristics, and outcomes of HIV+ LT recipients with iHCC from a Spanish multicenter cohort in comparison with a matched cohort of LT patients without HIV infection. A total of 15 (6%) out of 271 patients with HIV infection who received LT in Spain from 2002 to 2012 and 38 (5%) out of the 811 HIV- counterparts presented iHCC in liver explants (P = 0.58). Patients with iHCC constitute the present study population. All patients also had hepatitis C virus (HCV)-related cirrhosis. There were no significant differences in histopathological features of iHCC between the 2 groups. Most patients showed a small number and size of tumoral nodules, and few patients had satellite nodules, microvascular invasion, or poorly differentiated tumors. After a median follow-up of 49 months, no patient developed hepatocellular carcinoma (HCC) recurrence after LT. HIV+ LT recipients tended to have lower survival than their HIV- counterparts at 1 (73% versus 92%), 3 (67% versus 84%), and 5 years (50% versus 80%; P = 0.06). There was also a trend to a higher frequency of HCV recurrence as a cause of death in the former (33% versus 10%; P = 0.097). In conclusion, among LT recipients for HCV-related cirrhosis, the incidence and histopathological features of iHCC in HIV+ and HIV- patients were similar. However, post-LT survival was lower in HIV+ patients probably because of a more aggressive HCV recurrence. Liver Transplantation 23 645-651 2017 AASLD.
C1 [Aguero, Fernando; Manzardo, Christian; Moreno, Asuncion; Miro, Jose M.] Univ Barcelona, Hosp Clin, IDIBAPS, Carrer de Villarroel 170, E-08036 Barcelona, Spain.
   [Forner, Alejandro] Hosp Clin Barcelona, IDIBAPS, Liver Unit, Barcelona Clin Liver Canc BCLC Grp, Barcelona, Spain.
   [Forner, Alejandro; Castells, Lluis; Barrera-Baena, Pilar; Ignacio Herrero, Jose; Aguilera, Victoria; Rimola, Antoni] Ctr Invest Biomed Red Area Temat Enfermedades Hep, Barcelona, Spain.
   [Valdivieso, Andres; Gastaca, Mikel] Univ Basque Country, Hosp Univ Cruces, Bilbao, Spain.
   [Blanes, Marino; Aguilera, Victoria] Hosp Univ La Fe, Valencia, Spain.
   [Barcena, Rafael; del Campo, Santos] Hosp Univ Ramon & Cajal, Madrid, Spain.
   [Rafecas, Antoni; Fabregat, Juan] Univ Barcelona, IDIBELL, Hosp Bellvitge, Barcelona, Spain.
   [Castells, Lluis; Bilbao, Itxarone] Hosp Univ Vall dHebron, Barcelona, Spain.
   [Abradelo, Manuel; Jimenez Romero, Carlos] Hosp Doce de Octubre, Serv Cirugia, Madrid, Spain.
   [Barrera-Baena, Pilar] Univ Cordoba, Hosp Univ Reina Sofia, IMIBIC, Cordoba, Spain.
   [Gonzalez-Dieguez, Luisa] Hosp Univ Cent Asturias, Liver Unit, Div Gastroenterol & Hepatol, Oviedo, Spain.
   [Salcedo, Magdalena] Hosp Gen Gregorio Maranon, Dept Liver Transplantat, Madrid, Spain.
   [Serrano, Trinidad] Univ Hosp Lozano Blesa, IIS Aragon, Liver Unit, Zaragoza, Spain.
   [Jimenez-Perez, Miguel] Hosp Reg Univ Carlos Haya, Inst Invest Biomed Malaga IBIMA, Unidad Gest Clin Enfermedades Digest, Malaga, Spain.
   [Ignacio Herrero, Jose] Clin Univ Navarra, Liver Unit, Pamplona, Spain.
   [Ignacio Herrero, Jose] Inst Invest Sanitaria Navarra IdiSNA, Pamplona, Spain.
   [Rimola, Antoni] Univ Barcelona, IDIBAPS, Hosp Clin, Liver Unit, Barcelona, Spain.
RP Miro, JM (corresponding author), Univ Barcelona, Hosp Clin, IDIBAPS, Carrer de Villarroel 170, E-08036 Barcelona, Spain.
EM jmmiro@ub.edu
RI del Campo Terron, Santos/AAS-3789-2021; Blanco, Leire/O-5114-2017;
   Blanes, Marino/AAT-9767-2020; Aguilera, Victoria/ABH-8070-2020; Serrano,
   Trinidad/K-6138-2019; Blanes, Marino/Y-7710-2019; Rafecas,
   Antoni/ABH-8887-2020; Forner, Alejandro/C-8884-2016
OI Aguilera, Victoria/0000-0001-6492-0357; Rafecas,
   Antoni/0000-0002-0361-9250; castells, lluis/0000-0002-6672-5931; Forner,
   Alejandro/0000-0002-9014-4950; Serrano Aullo, M.
   Trinidad/0000-0002-7119-2244; Moreno Camacho,
   Asuncion/0000-0002-5850-5007
FU Spanish Foundation for AIDS Research and Prevention (FIPSE, Madrid,
   Spain) [TOH-VIH/05, TOH-VIH/08, TOH-VIH/12, TOHVIH/13, TOH-VIH/14];
   Spanish Ministry of Health (Madrid, Spain; Investigacion Clinica
   Independiente grant) [EC11-150]; Instituto de Salud Carlos IIIInstituto
   de Salud Carlos IIIEuropean Commission; Ministerio de Economia y
   Competitividad (Madrid, Spain) [CM12/00195, INT15/00168, PI13/01229,
   PI13/01770]
FX Supported by the Spanish Foundation for AIDS Research and Prevention
   (FIPSE, Madrid, Spain; grants TOH-VIH/05, TOH-VIH/08, TOH-VIH/12,
   TOHVIH/13, and TOH-VIH/14), the Spanish Ministry of Health (Madrid,
   Spain; Investigacion Clinica Independiente grant EC11-150), the
   Instituto de Salud Carlos III and the Ministerio de Economia y
   Competitividad (Madrid, Spain; Rio Hortega Research Grant CM12/00195, to
   Fernando Aguero in 2013-2015; Personal intensification research grant
   INT15/00168 to Jose M. Miro during 2016; PI13/01229 and PI13/01770, to
   Fernando Aguero and Victoria Aguilera, respectively). Centro de
   Investigacion Biomedica en Red en el Area tematica de Enfermedades
   Hepaticas y Digestivas is funded by the Instituto de Salud Carlos III.
CR Aguro F, 2016, HEPATOLOGY, V63, P488, DOI 10.1002/hep.28321
   Aktas S, 2011, EXP CLIN TRANSPLANT, V9, P187
   Ataide EC, 2011, TRANSPL P, V43, P1362, DOI 10.1016/j.transproceed.2011.02.032
   Castells L, 2015, J HEPATOL, V62, P92, DOI 10.1016/j.jhep.2014.07.034
   Castillo E, 2009, TRANSPL P, V41, P219, DOI 10.1016/j.transproceed.2008.10.053
   Cho CS, 2001, J GASTROINTEST SURG, V5, P594, DOI 10.1016/S1091-255X(01)80101-3
   Cillo U, 2004, ANN SURG, V239, P150, DOI 10.1097/01.sla.0000109146.72827.76
   Duclos-Vallee JC, 2008, HEPATOLOGY, V47, P407, DOI 10.1002/hep.21990
   Gonzalez-Uriarte J, 2003, TRANSPL P, V35, P1827, DOI 10.1016/S0041-1345(03)00582-7
   Ioannou GN, 2013, HEPATOLOGY, V57, P249, DOI 10.1002/hep.25800
   Joshi D, 2011, LANCET, V377, P1198, DOI 10.1016/S0140-6736(10)62001-6
   Klintmalm GB, 1998, ANN SURG, V228, P479, DOI 10.1097/00000658-199810000-00005
   Llovet JM, 2005, SEMIN LIVER DIS, V25, P181, DOI 10.1055/s-2005-871198
   Madaleno J, 2015, TRANSPL P, V47, P1051, DOI 10.1016/j.transproceed.2015.04.002
   Margarit C, 2002, WORLD J SURG, V26, P257
   Mazzaferro V, 2009, LANCET ONCOL, V10, P35, DOI 10.1016/S1470-2045(08)70284-5
   Mion F, 1996, GASTROENTEROLOGY, V111, P1587, DOI 10.1016/S0016-5085(96)70021-5
   Miro JM, 2012, AM J TRANSPLANT, V12, P1866, DOI 10.1111/j.1600-6143.2012.04028.x
   Miro Jose M, 2007, J HIV Ther, V12, P24
   Mourad MM, 2015, EXP CLIN TRANSPLANT, V13, P333, DOI 10.6002/ect.2014.0266
   Moya A, 2002, LIVER TRANSPLANT, V8, P1020, DOI 10.1053/jlts.2002.35664
   Pinero F, 2014, ANN HEPATOL, V13, P211, DOI 10.1016/S1665-2681(19)30884-1
   Rubio ER, 2013, MED CLIN-BARCELONA, V141, P406, DOI 10.1016/j.medcli.2013.03.009
   Raphe R, 2010, TRANSPL P, V42, P505, DOI 10.1016/j.transproceed.2010.01.034
   Sahasrabuddhe VV, 2012, CANCER-AM CANCER SOC, V118, P6226, DOI 10.1002/cncr.27694
   Senkerikova R, 2014, TRANSPL P, V46, P1426, DOI 10.1016/j.transproceed.2014.03.010
   Sotiropoulos GC, 2006, TRANSPLANTATION, V81, P531, DOI 10.1097/01.tp.0000198739.42548.3e
   Tamura S, 2001, ARCH SURG-CHICAGO, V136, P25, DOI 10.1001/archsurg.136.1.25
   Yao FY, 2001, HEPATOLOGY, V33, P1394, DOI 10.1053/jhep.2001.24563
NR 29
TC 2
Z9 2
U1 1
U2 7
PU WILEY
PI HOBOKEN
PA 111 RIVER ST, HOBOKEN 07030-5774, NJ USA
SN 1527-6465
EI 1527-6473
J9 LIVER TRANSPLANT
JI Liver Transplant.
PD MAY
PY 2017
VL 23
IS 5
BP 645
EP 651
DI 10.1002/lt.24741
PG 7
WC Gastroenterology & Hepatology; Surgery; Transplantation
WE Science Citation Index Expanded (SCI-EXPANDED)
SC Gastroenterology & Hepatology; Surgery; Transplantation
GA ET0RZ
UT WOS:000399972500009
PM 28188668
OA Bronze
DA 2022-05-02
ER

PT J
AU Court, CM
   Harlander-Locke, MP
   Markovic, D
   French, SW
   Naini, BV
   Lu, DS
   Raman, SS
   Kaldas, FM
   Zarrinpar, A
   Farmer, DG
   Finn, RS
   Sadeghi, S
   Tomlinson, JS
   Busuttil, RW
   Agopian, VG
AF Court, Colin M.
   Harlander-Locke, Michael P.
   Markovic, Daniela
   French, Samuel W.
   Naini, Bita V.
   Lu, David S.
   Raman, Steven S.
   Kaldas, Fady M.
   Zarrinpar, Ali
   Farmer, Douglas G.
   Finn, Richard S.
   Sadeghi, Saeed
   Tomlinson, James S.
   Busuttil, Ronald W.
   Agopian, Vatche G.
TI Determination of Hepatocellular Carcinoma Grade by Needle Biopsy Is
   Unreliable for Liver Transplant Candidate Selection
SO LIVER TRANSPLANTATION
LA English
DT Article
ID MICROVASCULAR INVASION; MILAN CRITERIA; EXPANDED CRITERIA; VASCULAR
   INVASION; ALLOCATION SYSTEM; TUMOR GRADE; PREDICTORS; RECURRENCE;
   OUTCOMES; CIRRHOSIS
AB The objective of this article is to evaluate the utility of preoperative needle biopsy (PNB) grading of hepatocellular carcinoma (HCC) as a biomarker for liver transplantation (LT) candidate selection. Given the prognostic significance of HCC tumor grade, PNB grading has been proposed as a biomarker for LT candidate selection. Clinicopathologic characteristics of HCC LT recipients (1989-2014) with a PNB were analyzed, and the concordance of PNB grade to explant grade and vascular invasion was assessed to determine whether incorporation of PNB grade to accepted transplant criteria improved candidate selection. Of 965 patients undergoing LT for HCC, 234 (24%) underwent PNB at a median of 280 days prior to transplant. Grade by PNB had poor concordance to final explant pathology (kappa = 0.22; P = 0.003), and low sensitivity (29%) and positive predictive value (35%) in identifying poorly differentiated tumors. Vascular invasion was predicted by explant pathologic grade (r(s)= 0.24; P < 0.001) but not PNB grade (r(s) = -0.05; P = 0.50). Increasing explant pathology grade (P = 0.02), but not PNB grade (P = 0.65), discriminated post-LT HCC recurrence risk. The incorporation of PNB grade to the established radiologic Milan criteria (MC) did not result in improved prognostication of post-LT recurrence (net reclassification index [NRI] = 0%), whereas grade by explant pathology resulted in significantly improved reclassification of risk (NRI = 19%). Preoperative determination of HCC grade by PNB has low concordance with explant pathologic grade and low sensitivity and positive predictive value in identifying poorly differentiated tumors. PNB grade did not accurately discriminate post-LT HCC recurrence and had no utility in improving prognostication compared with the MC alone. Incorporation of PNB to guide transplant candidate selection appears unjustified.
C1 [Harlander-Locke, Michael P.; Kaldas, Fady M.; Zarrinpar, Ali; Farmer, Douglas G.; Busuttil, Ronald W.; Agopian, Vatche G.] Univ Calif Los Angeles, David Geffen Sch Med, Dumont UCLA Transplant & Liver Canc Ctr, Los Angeles, CA 90095 USA.
   [Court, Colin M.; Kaldas, Fady M.; Zarrinpar, Ali; Farmer, Douglas G.; Tomlinson, James S.; Busuttil, Ronald W.; Agopian, Vatche G.] Univ Calif Los Angeles, David Geffen Sch Med, Dept Surg, Los Angeles, CA 90095 USA.
   [French, Samuel W.; Naini, Bita V.] Univ Calif Los Angeles, David Geffen Sch Med, Dept Pathol, Los Angeles, CA 90095 USA.
   [Lu, David S.; Raman, Steven S.] Univ Calif Los Angeles, David Geffen Sch Med, Dept Radiol, Los Angeles, CA 90095 USA.
   [French, Samuel W.; Zarrinpar, Ali; Finn, Richard S.; Tomlinson, James S.; Busuttil, Ronald W.; Agopian, Vatche G.] Univ Calif Los Angeles, David Geffen Sch Med, Jonsson Comprehens Canc Ctr, Los Angeles, CA 90095 USA.
   [Finn, Richard S.; Sadeghi, Saeed] Univ Calif Los Angeles, David Geffen Sch Med, Div Hematol Oncol, Dept Med, Los Angeles, CA 90095 USA.
   [Markovic, Daniela] Univ Calif Los Angeles, Dept Biomath, Los Angeles, CA 90095 USA.
   [Court, Colin M.; Tomlinson, James S.] Greater Los Angeles Vet Affairs, Div Surg Oncol, Los Angeles, CA USA.
RP Agopian, VG (corresponding author), Univ Calif Los Angeles, Dumont UCLA Transplant & Liver Canc Ctr, Dept Surg, Ronald Reagan UCLA Med Ctr,David Geffen Sch Med, 757 Westwood Plaza,Suite 8501-B, Los Angeles, CA 90095 USA.
EM vagopian@mednet.ucla.edu
OI Court, Colin/0000-0002-9357-8957
CR Agopian VG, 2015, ANN SURG, V262, P536, DOI 10.1097/SLA.0000000000001384
   Agopian VG, 2015, J AM COLL SURGEONS, V220, P416, DOI 10.1016/j.jamcollsurg.2014.12.025
   Agopian VG, 2013, ANN SURG, V258, P409, DOI 10.1097/SLA.0b013e3182a15db4
   An FQ, 2001, INT J CANCER, V93, P468, DOI 10.1002/ijc.1367
   BEDOSSA P, 1994, HEPATOLOGY, V20, P15
   Chapel F, 1996, CANCER, V77, P864, DOI 10.1002/(SICI)1097-0142(19960301)77:5<864::AID-CNCR9>3.3.CO;2-E
   Choi JY, 2014, RADIOLOGY, V272, P634, DOI 10.1148/radiol.14132361
   Cillo U, 2007, AM J TRANSPLANT, V7, P972, DOI 10.1111/j.1600-6143.2006.01719.x
   Cucchetti A, 2010, J HEPATOL, V52, P880, DOI 10.1016/j.jhep.2009.12.037
   DuBay D, 2011, ANN SURG, V253, P166, DOI 10.1097/SLA.0b013e31820508f1
   Duffy JP, 2007, ANN SURG, V246, P502, DOI 10.1097/SLA.0b013e318148c704
   Duvoux C, 2012, GASTROENTEROLOGY, V143, P986, DOI 10.1053/j.gastro.2012.05.052
   Esnaola NF, 2002, J GASTROINTEST SURG, V6, P224, DOI 10.1016/S1091-255X(01)00015-4
   Friemel J, 2015, CLIN CANCER RES, V21, P1951, DOI 10.1158/1078-0432.CCR-14-0122
   Halazun KJ, 2014, HEPATOLOGY, V60, P1957, DOI 10.1002/hep.27272
   Ioannou GN, 2008, GASTROENTEROLOGY, V134, P1342, DOI 10.1053/j.gastro.2008.02.013
   Irtan S, 2016, HEPATOB PANCREAT DIS, V15, P147, DOI 10.1016/S1499-3872(16)60069-3
   Jonas S, 2001, HEPATOLOGY, V33, P1080, DOI 10.1053/jhep.2001.23561
   Kaido T, 2013, SURGERY, V154, P1053, DOI 10.1016/j.surg.2013.04.056
   Kim JM, 2014, TRANSPL P, V46, P726, DOI 10.1016/j.transproceed.2013.11.037
   Llovet JM, 1999, SEMIN LIVER DIS, V19, P329, DOI 10.1055/s-2007-1007122
   Massie AB, 2011, AM J TRANSPLANT, V11, P2362, DOI 10.1111/j.1600-6143.2011.03735.x
   Mazzaferro V, 1996, NEW ENGL J MED, V334, P693, DOI 10.1056/NEJM199603143341104
   Mazzaferro V, 2009, LANCET ONCOL, V10, P35, DOI 10.1016/S1470-2045(08)70284-5
   NZEAKO UC, 1995, CANCER-AM CANCER SOC, V76, P579, DOI 10.1002/1097-0142(19950815)76:4<579::AID-CNCR2820760407>3.0.CO;2-D
   Ochi H, 2014, MOL CLIN ONCOL, V2, P798, DOI 10.3892/mco.2014.328
   Partitt JR, 2007, LIVER TRANSPLANT, V13, P543, DOI 10.1002/lt.21078
   Pawlik TM, 2007, ANN SURG, V245, P435, DOI 10.1097/01.sla.0000250420.73854.ad
   Pawlik TM, 2005, LIVER TRANSPLANT, V11, P1086, DOI 10.1002/lt.20472
   Pencina MJ, 2008, STAT MED, V27, P157, DOI 10.1002/sim.2929
   PRENTICE RL, 1978, BIOMETRICS, V34, P541, DOI 10.2307/2530374
   Scatton O, 2008, LIVER TRANSPLANT, V14, P779, DOI 10.1002/lt.21431
   Shirabe K, 2007, J SURG ONCOL, V95, P235, DOI 10.1002/jso.20655
   Shirabe K, 2011, CLIN TRANSPLANT, V25, pE491, DOI 10.1111/j.1399-0012.2011.01463.x
   Singal AK, 2013, TRANSPLANTATION, V95, P755, DOI 10.1097/TP.0b013e31827afb3a
   Sotiropoulos GC, 2007, EUR J MED RES, V12, P527
   Tsai TJ, 2000, SURGERY, V127, P603, DOI 10.1067/msy.2000.105498
   Washburn K, 2010, AM J TRANSPLANT, V10, P1643, DOI 10.1111/j.1600-6143.2010.03127.x
   Washington K., 2011, PROTOCOL EXAMINATION
   Yao FY, 2016, HEPATOLOGY, V63, P1014, DOI 10.1002/hep.28139
   Yao FY, 2015, HEPATOLOGY, V61, P1968, DOI 10.1002/hep.27752
   Yao FY, 2001, HEPATOLOGY, V33, P1394, DOI 10.1053/jhep.2001.24563
   Zhao WC, 2013, EJSO-EUR J SURG ONC, V39, P858, DOI 10.1016/j.ejso.2013.04.003
NR 43
TC 19
Z9 20
U1 0
U2 3
PU WILEY
PI HOBOKEN
PA 111 RIVER ST, HOBOKEN 07030-5774, NJ USA
SN 1527-6465
EI 1527-6473
J9 LIVER TRANSPLANT
JI Liver Transplant.
PD SEP
PY 2017
VL 23
IS 9
BP 1123
EP 1132
DI 10.1002/lt.24811
PG 10
WC Gastroenterology & Hepatology; Surgery; Transplantation
WE Science Citation Index Expanded (SCI-EXPANDED)
SC Gastroenterology & Hepatology; Surgery; Transplantation
GA FG2FB
UT WOS:000409898100005
PM 28688158
OA Bronze
DA 2022-05-02
ER

PT J
AU Zhou, XM
   Wang, G
   Gao, YX
   Yu, L
   Li, W
   Jiao, LL
   Li, ZM
AF Zhou, Xiaoming
   Wang, Gang
   Gao, Yuanxiang
   Yu, Lan
   Li, Wei
   Jiao, Linlin
   Li, Zhiming
TI Predict microvascular invasion in hepatocellular carcinoma by dynamic
   contrast-enhanced magnetic resonance imaging in patients with hepatitis
   B virus
SO INTERNATIONAL JOURNAL OF CLINICAL AND EXPERIMENTAL MEDICINE
LA English
DT Article
DE Hepatocellular carcinoma; magnetic resonance imaging; microvascular
   invasion
ID PORTAL VENOUS INVASION; PREOPERATIVE CT; RESECTION; LIVER; SURVIVAL; MR
AB Purpose: To evaluate diagnostic performance of dynamic contrast-enhanced magnetic resonance imaging (MRI) for predicting microvascular invasion (MVI) of hepatocellular carcinoma (HCC) in patients with hepatitis B virus. Materials and Methods: This study was approved by our institutional review board, and the informed consent was waived. 107 patients accepted MR scanning before operation. Subsequently, 106 patients were performed liver mass resection, and one with liver transplantation. All images were evaluated by two radiologists with at least 9 years experience in abdominal MR imaging. The imaging features of tumors were as follows: peritumoral arterial enhancement, tumor pseudo-capsule, tumor margins, as well as multifocality. MVI, tumor size, Edmondson-Steiner grade and liver cirrhosis were also included. The independent Student's t-test was used to compare continuous variables, and the chi-squared test and Fisher's Exact test was used to analyze the categorical variables. Parameters shown to be statistically significant in univariate analysis were entered into a logistic regression model to identify independent predictors of MVI. The sensitivity, specificity, positive predictive value (PPV), and negative predictive value (NPV) were calculated. A p-value less than 0.05 was considered to be statistically significant. Results: By histopathologic analysis, 31.8% (34/107) of the patients with HCC were confirmed as MVI-positive, and 68.2% (73/107) were as MVI-negative. MVI was present in 11.8% (4/34) of tumors less than 5 cm with smooth margins; and 68.4% (13/19) of tumors larger than 5 cm with non-smooth margins. A larger (> 5 cm) tumor size (odds ratio [OR] 4.77, 95% CI 1.50-15.17; P < 0.05) and a non-smooth MRI tumor margin (OR 3.79, 95% CI 1.07-13.43; P < 0.05) were shown as independent predictors of MVI. The sensitivity, specificity, PPV, and NPV for predicting MVI by tumor size > 5 cm were 41.2% (95% CI 25.1-59.2), 86.3% (95% CI 75.8-92.9), 58.3% (95% CI 36.9-77.2), and 75.9% (95% CI 65.0-84.3), respectively. The sensitivity, specificity, PPV, and NPV for predicting MVI by a non-smooth margin were 87.1% (95% CI 69.2-95.8), 48.6% (95% CI 36.6-60.7), 42.9% (95% CI 30.7-55.9), and 89.5% (95% CI 74.3-96.6), respectively. When combining the tumor size (> 5 cm) with tumor margin (non-smooth margin) as the risk factors, the area under ROC curve was 0.732 (95% CI 0.624-0.840), and the OR value was 4.11 (95% CI 1.99-8.48; P < 0.05) for predicting presence of MVI. Conclusion: a non-smooth tumor margin and a larger tumor size could independently predict the presence of MVI. A tumor size > 5 cm and a non-smooth tumor margin could be used as preoperative predictors of the presence of MVI in patients with HCC.
C1 [Zhou, Xiaoming; Wang, Gang; Gao, Yuanxiang; Yu, Lan; Li, Wei; Li, Zhiming] Qingdao Univ, Affiliated Hosp, Dept Radiol, Qingdao, Peoples R China.
   [Jiao, Linlin] Qingdao Univ, Affiliated Hosp, Intervent Med Ctr, Qingdao, Peoples R China.
RP Li, ZM (corresponding author), Qingdao Univ, Affiliated Hosp, Dept Radiol, Qingdao, Peoples R China.
EM zhiminglee@yeah.net
CR Adachi E, 1996, CANCER, V77, P2022, DOI 10.1002/(SICI)1097-0142(19960515)77:10<2022::AID-CNCR9>3.0.CO;2-S
   Ahn SY, 2015, ABDOM IMAGING, V40, P843, DOI 10.1007/s00261-014-0256-0
   Ariizumi S, 2011, J HEPATO-BIL-PAN SCI, V18, P575, DOI 10.1007/s00534-010-0369-y
   Bao MH, 2016, INT J ENV RES PUB HE, V13, DOI [10.3390/ijerph13070660, 10.3390/ijerph13060604]
   Bruix J, 2011, HEPATOLOGY, V53, P1020, DOI 10.1002/hep.24199
   Chandarana H, 2011, AM J ROENTGENOL, V196, P1083, DOI 10.2214/AJR.10.4720
   Chou CT, 2012, BRIT J RADIOL, V85, P778, DOI 10.1259/bjr/65897774
   Chou CT, 2014, AM J ROENTGENOL, V203, pW253, DOI 10.2214/AJR.13.10595
   EDMONDSON HA, 1954, CANCER-AM CANCER SOC, V7, P462, DOI 10.1002/1097-0142(195405)7:3<462::AID-CNCR2820070308>3.0.CO;2-E
   El-Serag HB, 2007, GASTROENTEROLOGY, V132, P2557, DOI 10.1053/j.gastro.2007.04.061
   Ferlay J, 2015, INT J CANCER, V136, pE359, DOI 10.1002/ijc.29210
   Goh BKP, 2014, J GASTROINTEST SURG, V18, P1477, DOI 10.1007/s11605-014-2542-0
   Gouw ASH, 2011, LIVER TRANSPLANT, V17, pS72, DOI 10.1002/lt.22368
   Grandhi MS, 2016, SURG ONCOL, V25, P74, DOI 10.1016/j.suronc.2016.03.002
   Grazioli L, 1999, EUR RADIOL, V9, P62, DOI 10.1007/s003300050629
   Hirokawa F, 2014, HEPATOL RES, V44, P846, DOI 10.1111/hepr.12196
   Iwatsuki S, 2000, J AM COLL SURGEONS, V191, P389, DOI 10.1016/S1072-7515(00)00688-8
   Janevska Dafina, 2015, Open Access Maced J Med Sci, V3, P732, DOI 10.3889/oamjms.2015.111
   Kim H, 2009, EUR RADIOL, V19, P1744, DOI 10.1007/s00330-009-1331-8
   Kim KA, 2012, J MAGN RESON IMAGING, V35, P629, DOI 10.1002/jmri.22876
   Kubo S, 1998, JPN J CANCER RES, V89, P419, DOI 10.1111/j.1349-7006.1998.tb00580.x
   Lim JH, 2006, EUR RADIOL, V16, P2326, DOI 10.1007/s00330-006-0203-8
   Lim KC, 2011, ANN SURG, V254, P108, DOI 10.1097/SLA.0b013e31821ad884
   Nagano Y, 2008, WORLD J SURG, V32, P2218, DOI 10.1007/s00268-008-9585-x
   Nishie A, 2008, AM J ROENTGENOL, V190, P81, DOI 10.2214/AJR.07.2810
   Renzulli M, 2016, RADIOLOGY, V279, P432, DOI 10.1148/radiol.2015150998
   Roayaie S, 2009, GASTROENTEROLOGY, V137, P850, DOI 10.1053/j.gastro.2009.06.003
   Rodriguez-Peralvarez M, 2013, ANN SURG ONCOL, V20, P325, DOI 10.1245/s10434-012-2513-1
   ROS PR, 1990, GASTROINTEST RADIOL, V15, P233, DOI 10.1007/BF01888783
   Shi M, 2004, WORLD J SURG, V28, P376, DOI 10.1007/s00268-003-7308-x
   Stewart B. W., 2003, World Cancer Report
   Sumie S, 2014, ANN SURG ONCOL, V21, P1002, DOI 10.1245/s10434-013-3376-9
   Unal E, 2016, DIAGN INTERV RADIOL, V22, P125, DOI 10.5152/dir.2015.15125
   Witjes CDM, 2012, J MAGN RESON IMAGING, V36, P641, DOI 10.1002/jmri.23681
   Xu PJ, 2014, J GASTROEN HEPATOL, V29, P330, DOI 10.1111/jgh.12358
   Yamashita Y, 2015, DIGEST DIS, V33, P655, DOI 10.1159/000438475
NR 36
TC 2
Z9 2
U1 1
U2 10
PU E-CENTURY PUBLISHING CORP
PI MADISON
PA 40 WHITE OAKS LN, MADISON, WI 53711 USA
SN 1940-5901
J9 INT J CLIN EXP MED
JI Int. J. Clin. Exp. Med.
PY 2017
VL 10
IS 8
BP 11728
EP 11738
PG 11
WC Medicine, Research & Experimental
WE Science Citation Index Expanded (SCI-EXPANDED)
SC Research & Experimental Medicine
GA FF1EX
UT WOS:000408643700045
DA 2022-05-02
ER

PT J
AU Huang, KT
   Kuo, IY
   Tsai, MC
   Wu, CH
   Hsu, LW
   Chen, LY
   Kung, CP
   Cheng, YF
   Goto, S
   Chou, YW
   Chen, CL
   Lin, CC
   Chen, KD
AF Huang, Kuang-Tzu
   Kuo, I-Ying
   Tsai, Ming-Chao
   Wu, Chun-Hsien
   Hsu, Li-Wen
   Chen, Li-Yu
   Kung, Chao-Pin
   Cheng, Yu-Fan
   Goto, Shigeru
   Chou, Yu-Wei
   Chen, Chao-Long
   Lin, Chih-Che
   Chen, Kuang-Den
TI Factor VII-Induced MicroRNA-135a Inhibits Autophagy and Is Associated
   with Poor Prognosis in Hepatocellular Carcinoma
SO MOLECULAR THERAPY-NUCLEIC ACIDS
LA English
DT Article
ID PROTEASE-ACTIVATED RECEPTOR-2; CELL-PROLIFERATION; BETA-CATENIN;
   COLON-CANCER; EXPRESSION; LIVER; PHOSPHORYLATION; TRANSFORMATION;
   PROGRESSION; SUPPRESSOR
AB Hepatocellular carcinoma (HCC) is one of the most common and aggressive malignancies worldwide. Treatment outcomes remain poor mainly due to lack of good diagnostic/prognostic markers and limited therapeutic strategies. We previously characterized aberrant activation of the TF/FVII/PAR2 pathway, which subsequently results in decreased autophagy, as a crucial event in malignant progression of HCC.
   Here, we identified miR-135a as a highly upregulated miRNA in HCC in response to TF/FVII/PAR2 activation. Analyzing 103 HCC patient specimens, we confirmed that miR-135a was frequently elevated in HCC tissues with higher FVII expression compared to adjacent non-cancerous counterparts. Increased miR-135a levels in HCC were also associated with tumor staging, recurrence, microvascular invasion, and decreased disease-free survival. We subsequently identified Atg14, a key component that regulates the formation of auto-phagosome as a direct target of miR-135a. Ectopic expression of miR-135a suppressed Atg14 levels and inhibited the autophagic processes. Our results indicate strong positive correlations between miR-135a levels and malignant behaviors in HCC patients and also suggest novel functions of miR-135a in regulation of autophagy, which could be useful as a potential target for prognostic and therapeutic uses.
C1 [Huang, Kuang-Tzu; Kung, Chao-Pin; Chen, Chao-Long; Chen, Kuang-Den] Kaohsiung Chang Gung Mem Hosp, Inst Translat Res Biomed, 123 Da Pi Rd, Kaohsiung 83301, Taiwan.
   [Huang, Kuang-Tzu; Kuo, I-Ying; Wu, Chun-Hsien; Hsu, Li-Wen; Chen, Li-Yu; Kung, Chao-Pin; Chen, Chao-Long; Lin, Chih-Che; Chen, Kuang-Den] Kaohsiung Chang Gung Mem Hosp, Dept Surg, Liver Transplantat Ctr, 123 Da Pi Rd, Kaohsiung 83301, Taiwan.
   [Tsai, Ming-Chao] Kaohsiung Chang Gung Mem Hosp, Dept Internal Med, Div Hepatogastroenterol, Kaohsiung 83301, Taiwan.
   [Cheng, Yu-Fan] Kaohsiung Chang Gung Mem Hosp, Dept Diagnost Radiol, Kaohsiung 83301, Taiwan.
   [Goto, Shigeru] Fukuoka Inst Occupat Hlth, Fukuoka 8150081, Japan.
   [Chou, Yu-Wei] Kaohsiung Chang Gung Mem Hosp, Tissue Bank, Kaohsiung 83301, Taiwan.
   [Chou, Yu-Wei] Kaohsiung Chang Gung Mem Hosp, BioBank, Kaohsiung 83301, Taiwan.
RP Chen, KD (corresponding author), Kaohsiung Chang Gung Mem Hosp, Inst Translat Res Biomed, 123 Da Pi Rd, Kaohsiung 83301, Taiwan.; Lin, CC; Chen, KD (corresponding author), Kaohsiung Chang Gung Mem Hosp, Dept Surg, Liver Transplantat Ctr, 123 Da Pi Rd, Kaohsiung 83301, Taiwan.
EM immunologylin@gmail.com; dennis8857@gmail.com
RI Tsai, Ming Chao/ABA-9806-2020; Kuo, I-Ying/AAE-4741-2020
OI , Ming-Chao/0000-0002-3613-2051
FU Ministry of Science and Technology of TaiwanMinistry of Science and
   Technology, Taiwan [MOST 104-2314-B-182A-018, MOST
   105-2314-B-182A-037-MY2, MOST 104-2314-B-182A-089-MY3]; Chang Gung
   Memorial HospitalChang Gung Memorial Hospital [CMRPG8C1151, CMRPG8D1032,
   CMRPG8D1033, CMRPG8D0561, CMRPG8D0751, CMRPG8D1022, CMRPG8D1023,
   CMRPG8A1203, CMRPG8E1651, CMRPG8C0952, CMRPG8D1012]; Tissue Bank Core
   Lab at Kaohsiung Chang Gung Memorial HospitalChang Gung Memorial
   Hospital [CLRPG8B0033, CLRPG8E0161, CMRPG8D0062]
FX This work was supported by grants from the following sources: Ministry
   of Science and Technology of Taiwan (MOST 104-2314-B-182A-018 and MOST
   105-2314-B-182A-037-MY2 to C.-L.C. and MOST 104-2314-B-182A-089-MY3 to
   Y.-F.C.) and Chang Gung Memorial Hospital (CMRPG8C1151, CMRPG8D1032, and
   CMRPG8D1033 to K.-T.H.; CMRPG8D0561, CMRPG8D0751, CMRPG8D1022, and
   CMRPG8D1023 to K.-D.C.; CMRPG8A1203 and CMRPG8E1651 to C.-C.L.; and
   CMRPG8C0952 and CMRPG8D1012 to C.-L.C.). We also thank the Tissue Bank
   Core Lab at Kaohsiung Chang Gung Memorial Hospital (CLRPG8B0033,
   CLRPG8E0161, and CMRPG8D0062 to Y.-W.C.) for excellent technical
   support.
CR Albrektsen T, 2007, J THROMB HAEMOST, V5, P1588, DOI 10.1111/j.1538-7836.2007.02603.x
   Bronte F, 2016, CRIT REV ONCOL HEMAT, V97, P312, DOI 10.1016/j.critrevonc.2015.09.007
   Bruix J, 2011, HEPATOLOGY, V53, P1020, DOI 10.1002/hep.24199
   Carthew RW, 2009, CELL, V136, P642, DOI 10.1016/j.cell.2009.01.035
   Chen KD, 2016, CELL DEATH DIS, V7, DOI 10.1038/cddis.2015.395
   Chen KD, 2014, CELL DEATH DIS, V5, DOI 10.1038/cddis.2014.212
   Chen X, 2008, CELL RES, V18, P997, DOI 10.1038/cr.2008.282
   Chen YT, 2012, BMC CANCER, V12, DOI 10.1186/1471-2407-12-111
   Chuang KH, 2015, HEPATOLOGY, V62, P466, DOI 10.1002/hep.27816
   Darmoul D, 2004, J BIOL CHEM, V279, P20927, DOI 10.1074/jbc.M401430200
   Ding ZB, 2008, CANCER RES, V68, P9167, DOI 10.1158/0008-5472.CAN-08-1573
   Fogel AI, 2013, MOL CELL BIOL, V33, P3675, DOI 10.1128/MCB.00079-13
   Galluzzi L, 2015, EMBO J, V34, P856, DOI 10.15252/embj.201490784
   Gieseler F, 2013, CELL COMMUN SIGNAL, V11, DOI 10.1186/1478-811X-11-86
   Graf D, 2014, EUR J INTERN MED, V25, P430, DOI 10.1016/j.ejim.2014.03.001
   Hayes CN, 2016, INT J MOL SCI, V17, DOI 10.3390/ijms17030280
   He L, 2004, NAT REV GENET, V5, P522, DOI 10.1038/nrg1379
   Hou J, 2011, CANCER CELL, V19, P232, DOI 10.1016/j.ccr.2011.01.001
   Jemal A, 2011, CA-CANCER J CLIN, V61, P134, DOI [10.3322/caac.20115, 10.3322/caac.20107]
   Kaufmann R, 2009, CARCINOGENESIS, V30, P1487, DOI 10.1093/carcin/bgp153
   Kim J, 2013, CELL, V152, P290, DOI 10.1016/j.cell.2012.12.016
   Kondo Y, 2005, NAT REV CANCER, V5, P726, DOI 10.1038/nrc1692
   Leung CON, 2014, CARCINOGENESIS, V35, P1931, DOI 10.1093/carcin/bgu032
   Lin CC, 2016, HEPATOL SURG NUTR, V5, P415, DOI 10.21037/hbsn.2016.08.02
   Lin L, 2015, MOL CELL ONCOL, V2, DOI 10.4161/23723556.2014.985913
   Liu SP, 2012, J HEPATOL, V56, P389, DOI 10.1016/j.jhep.2011.08.008
   Liu Y, 2006, BIOCHEM BIOPH RES CO, V344, P1263, DOI 10.1016/j.bbrc.2006.04.005
   MacFarlane LA, 2010, CURR GENOMICS, V11, P537, DOI 10.2174/138920210793175895
   Matsunaga K, 2010, J CELL BIOL, V190, P511, DOI 10.1083/jcb.200911141
   Matsuzawa S, 2001, MOL CELL, V7, P915, DOI 10.1016/S1097-2765(01)00242-8
   Mitchell PS, 2008, P NATL ACAD SCI USA, V105, P10513, DOI 10.1073/pnas.0804549105
   Mizuguchi Y, 2016, HEPATOL RES, V46, P391, DOI 10.1111/hepr.12606
   Nagel R, 2008, CANCER RES, V68, P5795, DOI 10.1158/0008-5472.CAN-08-0951
   Obara K, 2008, J BIOL CHEM, V283, P23972, DOI 10.1074/jbc.M803180200
   Petracco R, 2011, J CLIN ENDOCR METAB, V96, pE1925, DOI 10.1210/jc.2011-1231
   Qi P, 2011, PLOS ONE, V6, DOI 10.1371/journal.pone.0028486
   Rautou PE, 2010, J HEPATOL, V53, P1123, DOI 10.1016/j.jhep.2010.07.006
   Ren JW, 2015, INT J CLIN EXP PATHO, V8, P6356
   Siegel RL, 2015, CA-CANCER J CLIN, V65, P5, DOI [10.3322/caac.21254, 10.1001/jamaoto.2014.2530, 10.3322/caac.21208, 10.1136/bmj.g1502]
   Singal AG, 2015, CLIN GASTROENTEROL H, V13, P2140, DOI 10.1016/j.cgh.2015.08.014
   Su S, 2009, ONCOGENE, V28, P3047, DOI 10.1038/onc.2009.163
   Tsai MF, 2015, EURASIP J WIREL COMM, DOI 10.1186/s13638-015-0262-0
   Wan XC, 2016, ONCOTARGET, V7, P51284, DOI 10.18632/oncotarget.9992
   Wu B, 2013, TUMOR BIOL, V34, P837, DOI 10.1007/s13277-012-0614-x
   Xiong XW, 2012, J BIOL CHEM, V287, P39107, DOI 10.1074/jbc.M112.412569
   Yang ZNJ, 2011, MOL CANCER THER, V10, P1533, DOI 10.1158/1535-7163.MCT-11-0047
   Zhou HD, 2014, CANCER SCI, V105, P956, DOI 10.1111/cas.12463
   Zhou JN, 2015, HEPATOLOGY, V62, P801, DOI 10.1002/hep.27887
NR 48
TC 15
Z9 17
U1 1
U2 2
PU CELL PRESS
PI CAMBRIDGE
PA 50 HAMPSHIRE ST, FLOOR 5, CAMBRIDGE, MA 02139 USA
SN 2162-2531
J9 MOL THER-NUCL ACIDS
JI Mol. Ther.-Nucl. Acids
PD DEC 15
PY 2017
VL 9
BP 274
EP 283
DI 10.1016/j.omtn.2017.10.002
PG 10
WC Medicine, Research & Experimental
WE Science Citation Index Expanded (SCI-EXPANDED)
SC Research & Experimental Medicine
GA FQ6SJ
UT WOS:000418494000026
PM 29246306
OA Green Published, gold
DA 2022-05-02
ER

PT J
AU Zhu, W
   Qing, XC
   Yan, F
   Luo, Y
   Li, YZ
   Zhou, X
AF Zhu, Wei
   Qing, Xiachuan
   Yan, Feng
   Luo, Yan
   Li, Yongzhong
   Zhou, Xiang
TI CAN THE CONTRAST-ENHANCED ULTRASOUND WASHOUT RATE BE USED TO PREDICT
   MICROVASCULAR INVASION IN HEPATOCELLULAR CARCINOMA?
SO ULTRASOUND IN MEDICINE AND BIOLOGY
LA English
DT Article
DE Hepatocellular carcinoma; Microvascular invasion; Contrast-enhanced
   ultrasound; Washout rate
ID LIVER-TRANSPLANTATION; TUMOR SIZE; CELLULAR-DIFFERENTIATION;
   PREOPERATIVE PREDICTORS; VASCULAR INVASION; HISTOLOGIC GRADE;
   HEPATECTOMY; CIRRHOSIS; RESECTION; SURVIVAL
AB The objective of this study was to investigate use of the washout rate of hepatocellular carcinoma on contrast-enhanced ultrasound (CEUS) for pre-operative determination of the presence of microvascular invasion. The study included 271 patients who underwent liver resection for hepatocellular carcinoma between April 2008 and December 2012, and were examined with contrast-enhanced ultrasound before surgery. Patients were followed up at 3-mo intervals for 3 y. Four washout patterns were classified according to the start time of washout: rapid, portal, delayed and slow. Rapid washout, presence of two or more tumors and tumor size >= 5 cm were identified as independent pre-operative predictors of microvascular invasion on multivariate analysis. Recurrence rates for patients with none, one, two or three predictors were 22.6%, 34.7%, 57.6% and 75.0%, respectively. In combination with tumor number and tumor size, contrast-enhanced ultrasound washout rate may have a role in identifying hepatocellular carcinoma patients with microvascular invasion. (E-mail: zhou.xiang@yeah.net) (C) 2017 World Federation for Ultrasound in Medicine & Biology.
C1 [Zhu, Wei] West China Hosp, Dept Ultrasound, Echo Lab, Cardiol Dept, Chengdu, Sichuan, Peoples R China.
   [Qing, Xiachuan] Nanchong Cent Hosp, Dept Ultrasound, Nanchong, Sichuan, Peoples R China.
   [Yan, Feng; Luo, Yan; Li, Yongzhong] West China Hosp, Dept Ultrasound, Chengdu, Sichuan, Peoples R China.
   [Zhou, Xiang] Chinese Acad Med Sci, Canc Hosp, Natl Canc Ctr, Dept Ultrasound, 17 Panjiayuan Nanli, Beijing 100021, Peoples R China.
   [Zhou, Xiang] Peking Union Med Coll, 17 Panjiayuan Nanli, Beijing 100021, Peoples R China.
RP Zhou, X (corresponding author), Chinese Acad Med Sci, Canc Hosp, Natl Canc Ctr, Dept Ultrasound, 17 Panjiayuan Nanli, Beijing 100021, Peoples R China.; Zhou, X (corresponding author), Peking Union Med Coll, 17 Panjiayuan Nanli, Beijing 100021, Peoples R China.
EM zhou.xiang@yeah.net
FU National Natural Science Foundation of China (NSFC)National Natural
   Science Foundation of China (NSFC) [31170957]; Sichuan Youth Science and
   Technology Foundation (SYSTF) [2012 JQ0015]
FX This work was supported by the National Natural Science Foundation of
   China (NSFC Grant 31170957) and Sichuan Youth Science and Technology
   Foundation (SYSTF Grant 2012 JQ0015).
CR Bhayana D, 2010, AM J ROENTGENOL, V194, P977, DOI 10.2214/AJR.09.3375
   Chandarana H, 2011, AM J ROENTGENOL, V196, P1083, DOI 10.2214/AJR.10.4720
   Chou CT, 2012, BRIT J RADIOL, V85, P778, DOI 10.1259/bjr/65897774
   Claudon M, 2013, ULTRASOUND MED BIOL, V39, P187, DOI 10.1016/j.ultrasmedbio.2012.09.002
   Esnaola NF, 2002, J GASTROINTEST SURG, V6, P224, DOI 10.1016/S1091-255X(01)00015-4
   Feng Y, 2015, ULTRASOUND MED BIOL, V41, P1553, DOI 10.1016/j.ultrasmedbio.2015.01.026
   Fidelman N, 2012, LIVER TRANSPLANT, V18, P1131, DOI 10.1002/lt.23536
   Goessling W, 2009, GASTROENTEROLOGY, V137, P786, DOI 10.1053/j.gastro.2009.07.033
   Hayashi M, 2002, RADIOLOGY, V225, P143, DOI 10.1148/radiol.2251011298
   Huang ZY, 2012, ANN SURG ONCOL, V19, P2515, DOI 10.1245/s10434-012-2269-7
   Iavarone M, 2010, HEPATOLOGY, V52, P1723, DOI 10.1002/hep.23903
   ISHAK K, 1995, J HEPATOL, V22, P696, DOI 10.1016/0168-8278(95)80226-6
   Jang HJ, 2007, RADIOLOGY, V244, P898, DOI 10.1148/radiol.2443061520
   Jonas S, 2001, HEPATOLOGY, V33, P1080, DOI 10.1053/jhep.2001.23561
   KENMOCHI K, 1987, LIVER, V7, P18
   Kim BK, 2008, J SURG ONCOL, V97, P246, DOI 10.1002/jso.20953
   Kim KA, 2012, J MAGN RESON IMAGING, V35, P629, DOI 10.1002/jmri.22876
   Li J, 2012, ONCOLOGIST, V17, P963, DOI 10.1634/theoncologist.2011-0447
   Liu GJ, 2007, BRIT J RADIOL, V80, P321, DOI 10.1259/bjr/54805002
   Loria F, 2012, UPDATES SURG-ITALY, V64, P247, DOI 10.1007/s13304-012-0179-7
   Ma WJ, 2013, WORLD J SURG ONCOL, V11, DOI 10.1186/1477-7819-11-212
   Marelli L, 2008, ANN SURG ONCOL, V15, P3503, DOI 10.1245/s10434-008-0128-3
   NAKASHIMA T, 1983, CANCER, V51, P863, DOI 10.1002/1097-0142(19830301)51:5<863::AID-CNCR2820510520>3.0.CO;2-D
   Nakashima Y, 1999, LIVER, V19, P12, DOI 10.1111/j.1478-3231.1999.tb00003.x
   Nicolau C, 2006, AM J ROENTGENOL, V186, P158, DOI 10.2214/AJR.04.1009
   Nicolau C, 2004, EUR RADIOL, V14, P1092, DOI 10.1007/s00330-004-2298-0
   Pawlik TM, 2007, ANN SURG, V245, P435, DOI 10.1097/01.sla.0000250420.73854.ad
   Pawlik TM, 2005, LIVER TRANSPLANT, V11, P1086, DOI 10.1002/lt.20472
   Rodriguez-Peralvarez M, 2013, ANN SURG ONCOL, V20, P325, DOI 10.1245/s10434-012-2513-1
   Suh YJ, 2012, LIVER TRANSPLANT, V18, P1171, DOI 10.1002/lt.23502
   Sumie S, 2008, ANN SURG ONCOL, V15, P1375, DOI 10.1245/s10434-008-9846-9
   Takahashi M, 2011, AM J ROENTGENOL, V196, pW123, DOI 10.2214/AJR.10.4242
   TANNOCK IF, 1972, CANCER RES, V32, P77
   Wayne JD, 2002, ANN SURG, V235, P722, DOI 10.1097/00000658-200205000-00015
   Witjes CDM, 2012, J MAGN RESON IMAGING, V36, P641, DOI 10.1002/jmri.23681
   Xu PJ, 2014, J GASTROEN HEPATOL, V29, P330, DOI 10.1111/jgh.12358
   Zhao WC, 2012, WORLD J GASTROENTERO, V18, P3272, DOI 10.3748/wjg.v18.i25.3272
NR 37
TC 11
Z9 13
U1 4
U2 15
PU ELSEVIER SCIENCE INC
PI NEW YORK
PA 360 PARK AVE SOUTH, NEW YORK, NY 10010-1710 USA
SN 0301-5629
EI 1879-291X
J9 ULTRASOUND MED BIOL
JI Ultrasound Med. Biol.
PD AUG
PY 2017
VL 43
IS 8
BP 1571
EP 1580
DI 10.1016/j.ultrasmedbio.2017.04.003
PG 10
WC Acoustics; Radiology, Nuclear Medicine & Medical Imaging
WE Science Citation Index Expanded (SCI-EXPANDED)
SC Acoustics; Radiology, Nuclear Medicine & Medical Imaging
GA FB8VV
UT WOS:000406418500002
PM 28502665
DA 2022-05-02
ER

PT J
AU Vellinga, TT
   Kranenburg, O
   Frenkel, N
   Ubink, I
   Marvin, D
   Govaert, K
   van Schelven, S
   Hagendoorn, J
   Rinkes, IHB
AF Vellinga, Thomas T.
   Kranenburg, Onno
   Frenkel, Nicola
   Ubink, Inge
   Marvin, Dieuwke
   Govaert, Klaas
   van Schelven, Susanne
   Hagendoorn, Jeroen
   Rinkes, Inne H. Borel
TI Lymphangiogenic Gene Expression Is Associated With Lymph Node Recurrence
   and Poor Prognosis After Partial Hepatectomy for Colorectal Liver
   Metastasis
SO ANNALS OF SURGERY
LA English
DT Article
DE colorectal cancer; colorectal cancer liver metastasis; lymph endothelial
   cells; lymph node; lymphangiogenic gene expression; neuropilin-2; poor
   prognosis; vascular endothelial growth factor C
ID CANCER-CELLS; VEGF-D; RESECTION; INVOLVEMENT; SURVIVAL; VESSELS
AB Objectives: To investigate the relevance of lymphangiogenic gene expression in primary and liver metastasis of colorectal cancer (CRC) and identify determinants of lymphatic invasion.
   Background: Lymphatic development promoting vascular endothelial growth factor C (VEGFC) is associated with poor outcome in primary CRC. For colorectal liver metastasis (CRLM), intrahepatic lymph invasion and lymph node metastasis are poor prognostic factors. Exact biological factors promoting lymphatic involvement remain elusive, just as the association with molecular subtypes of CRC.
   Methods: We designed a lymphangiogenic gene set (VEGFC, Nrp-2, PDPN, LYVE-1, MRC1, CCL-21) and applied it to large datasets of CRC. Gene expression of the lymphangiogenic signature was assessed in resected CRLM specimens by Rt-QPCR. In vitro experiments were performed with colon cancer cell line Colo320 (high Nrp-2 expression) and human dermal microvascular lymphatic endothelial cells (LECs).
   Results: Lymphangiogenic gene expression was associated with poor prognosis in both primary and liver metastasis of CRC. CRLM with high expression of consensus molecular subtype-4 identifier genes also exhibited high lymphangiogenic gene expression. Lymph node recurrence following CRLM resection was associated with high expression of VEGFC and Nrp-2. Blocking Nrp-2 significantly reduced invasion of Colo320 cells through an LEC monolayer.
   Conclusions: Lymphangiogenic gene expression is correlated with worse prognosis and consensus molecular subtype-4 in both primary and liver metastatic CRC. VEGFC and Nrp-2 expression may be predictive of lymph node involvement in recurrence after resection of CRLM. Nrp-2, expressed on both tumor and LECs, may have a mechanistic role in lymphatic invasion and is a potential novel target in CRC.
C1 [Vellinga, Thomas T.; Kranenburg, Onno; Frenkel, Nicola; Ubink, Inge; Marvin, Dieuwke; Govaert, Klaas; van Schelven, Susanne; Hagendoorn, Jeroen; Rinkes, Inne H. Borel] Univ Med Ctr Utrecht, Canc Ctr, Utrecht, Netherlands.
RP Vellinga, TT (corresponding author), UMC Utrecht Canc Ctr, Dept Surg, Heidelberglaan 100, NL-3584 CX Utrecht, Netherlands.
EM t.t.vellinga@olvg.nl; I.H.M.BorelRinkes@umcutrecht.nl
FU Dutch Cancer Society (KWF) grant [UU2014-6904]
FX This study was supported by the Dutch Cancer Society (KWF) grant
   UU2014-6904.
CR Adam R, 2008, J CLIN ONCOL, V26, P3672, DOI 10.1200/JCO.2007.15.7297
   Adam R, 2011, ANN SURG, V253, P349, DOI 10.1097/SLA.0b013e318207bf2c
   Araujo RLC, 2017, J SURG ONCOL, V115, P213, DOI 10.1002/jso.24482
   Beckurts KTE, 1997, BRIT J SURG, V84, P1081, DOI 10.1046/j.1365-2168.1997.02813.x
   Cao Y, 2013, CANCER RES, V73, P4579, DOI 10.1158/0008-5472.CAN-13-0529
   Caunt M, 2008, CANCER CELL, V13, P331, DOI 10.1016/j.ccr.2008.01.029
   de Jong MC, 2009, ANN SURG, V250, P440, DOI 10.1097/SLA.0b013e3181b4539b
   de Ridder JAM, 2015, ANN SURG ONCOL, V22, pS638, DOI 10.1245/s10434-015-4562-8
   De Sousa E Melo F, 2013, NAT MED, V19, P614, DOI 10.1038/nm.3174
   Favier B, 2006, BLOOD, V108, P1243, DOI 10.1182/blood-2005-11-4447
   Ferrara N, 2003, NAT MED, V9, P669, DOI 10.1038/nm0603-669
   Govaert KM, 2014, J GASTROINTEST SURG, V18, P952, DOI 10.1007/s11605-014-2461-0
   Guinney J, 2015, NAT MED, V21, P1350, DOI 10.1038/nm.3967
   Hoshida T, 2006, CANCER RES, V66, P8065, DOI 10.1158/0008-5472.CAN-06-1392
   Jain RK, 2002, J NATL CANCER I, V94, P417
   Khambata-Ford S, 2007, J CLIN ONCOL, V25, P3230, DOI 10.1200/JCO.2006.10.5437
   Laurent C, 2004, J AM COLL SURGEONS, V198, P884, DOI 10.1016/j.jamcollsurg.2004.01.017
   Li HW, 2005, WORLD J GASTROENTERO, V11, P3877
   Li XM, 2011, J GASTROINTEST SURG, V15, P2001, DOI 10.1007/s11605-011-1627-2
   Nelson GM, 2007, NEOPLASIA, V9, P1038, DOI 10.1593/neo.07643
   Ogura A, 2017, ASIAN J SURG, V40, P254, DOI 10.1016/j.asjsur.2015.10.003
   Onogawa S, 2004, CANCER SCI, V95, P32, DOI 10.1111/j.1349-7006.2004.tb03167.x
   Ruers T J M, 2012, Recent Results Cancer Res, V196, P37, DOI 10.1007/978-3-642-31629-6_3
   Smith JJ, 2010, GASTROENTEROLOGY, V138, P958, DOI 10.1053/j.gastro.2009.11.005
   Snoeren N, 2012, PLOS ONE, V7, DOI 10.1371/journal.pone.0049442
   Soker S, 2002, J CELL BIOCHEM, V85, P357, DOI 10.1002/jcb.10140
   Tammela T, 2010, CELL, V140, P460, DOI 10.1016/j.cell.2010.01.045
   Yasuoka H, 2005, MODERN PATHOL, V18, P1127, DOI 10.1038/modpathol.3800402
   Yasuoka H, 2009, BMC CANCER, V9, DOI 10.1186/1471-2407-9-220
   Yuan L, 2002, DEVELOPMENT, V129, P4797
   Zhang CH, 2010, BMC CANCER, V10, DOI 10.1186/1471-2407-10-184
NR 31
TC 15
Z9 15
U1 0
U2 6
PU LIPPINCOTT WILLIAMS & WILKINS
PI PHILADELPHIA
PA TWO COMMERCE SQ, 2001 MARKET ST, PHILADELPHIA, PA 19103 USA
SN 0003-4932
EI 1528-1140
J9 ANN SURG
JI Ann. Surg.
PD NOV
PY 2017
VL 266
IS 5
BP 765
EP 771
DI 10.1097/SLA.0000000000002430
PG 7
WC Surgery
WE Science Citation Index Expanded (SCI-EXPANDED)
SC Surgery
GA FK2PS
UT WOS:000413324700009
PM 28742689
DA 2022-05-02
ER

PT J
AU Cao, Z
   Sun, BC
   Zhao, XL
   Zhang, YH
   Gu, Q
   Liang, XH
   Dong, XY
   Zhao, N
AF Cao, Zi
   Sun, Baocun
   Zhao, Xiulan
   Zhang, Yanhui
   Gu, Qiang
   Liang, Xiaohui
   Dong, Xueyi
   Zhao, Nan
TI The Expression and Functional Significance of Runx2 in Hepatocellular
   Carcinoma: Its Role in Vasculogenic Mimicry and Epithelial-Mesenchymal
   Transition
SO INTERNATIONAL JOURNAL OF MOLECULAR SCIENCES
LA English
DT Article
DE Runx2; Galectin-3; epithelial-mesenchymal transition; vasculogenic
   mimicry; portal vein invasion; hepatocellular carcinoma
ID PORTAL-VEIN INVASION; TRANSCRIPTION FACTOR; MELANOMA-CELLS; BONE
   METASTASIS; CANCER-CELLS; GALECTIN-3; PROGRESSION; PROGNOSIS; SURVIVAL;
   PATHWAY
AB The transcription factor Runx2 has been reported to promote epithelial-mesenchymal transition (EMT) in many tumors. Vasculogenic mimicry (VM) is described as the mimicry of endothelial cells by tumor cells to form microvascular tubes in aggressive tumors. Galectin-3 has been reported to regulate cell invasion, migration, and VM formation; it could be regulated by Runx2. However, the relationship between Runx2, Galectin-3, EMT, and VM has not been studied in hepatocellular carcinoma (HCC). We examined Runx2 expression in 89 human HCC samples and found Runx2 expression was associated with VM. Clinical-pathological data analysis revealed that Runx2 expression was associated with a shorter survival period. Overexpression of Runx2 promoted EMT and enhanced cell migration, invasion, and VM formation in HepG2 cells. Conversely, the downregulation of Runx2 inhibited EMT and reduced cell invasion, migration, and VM formation in SMMC7721. Galectin-3 expression declined following the downregulation of Runx2 in HepG2 cells, and increased in SMMC7721 cells after Runx2 knockdown. We consistently demonstrated that the downregulation of LGALS3 in HepG2-Runx2 cells reduced cell migration; invasion and VM formation; while upregulation of LGALS3 in SMMC7721-shRunx2 cells enhanced cell migration, invasion, and VM formation. The results indicate that Runx2 could promote EMT and VM formation in HCC and Galectin-3 might have some function in this process.
C1 [Cao, Zi; Sun, Baocun; Zhao, Xiulan; Gu, Qiang; Liang, Xiaohui; Dong, Xueyi; Zhao, Nan] Tianjin Med Univ, Dept Pathol, Tianjin 300070, Peoples R China.
   [Sun, Baocun; Zhao, Xiulan; Gu, Qiang] Tianjin Med Univ, Dept Pathol, Gen Hosp, Tianjin 300052, Peoples R China.
   [Sun, Baocun; Zhang, Yanhui] Tianjin Med Univ, Canc Hosp, Dept Pathol, Tianjin 300060, Peoples R China.
RP Sun, BC (corresponding author), Tianjin Med Univ, Dept Pathol, Tianjin 300070, Peoples R China.; Sun, BC (corresponding author), Tianjin Med Univ, Dept Pathol, Gen Hosp, Tianjin 300052, Peoples R China.; Sun, BC (corresponding author), Tianjin Med Univ, Canc Hosp, Dept Pathol, Tianjin 300060, Peoples R China.
EM imcaozi@163.com; baocunsun@aliyun.com; xiulanzhao@aliyun.com;
   Yanhuizhang015@163.com; wyft1022@163.com; liangxiaohui123@126.com;
   dxy7235202@126.com; zhaonantj@tmu.edu.cn
FU National Natural Science Foundation of ChinaNational Natural Science
   Foundation of China (NSFC) [81572872]; key project of the National
   Natural Science Foundation of ChinaNational Natural Science Foundation
   of China (NSFC) [81230050]
FX This research received funds from the National Natural Science
   Foundation of China (No. 81572872) and key project of the National
   Natural Science Foundation of China (No. 81230050).
CR Baniwal SK, 2010, MOL CANCER, V9, DOI 10.1186/1476-4598-9-258
   Blyth K, 2010, BLOOD CELL MOL DIS, V45, P117, DOI 10.1016/j.bcmd.2010.05.007
   Boregowda RK, 2014, CANCER LETT, V348, P61, DOI 10.1016/j.canlet.2014.03.011
   Bosetti C, 2014, BEST PRACT RES CL GA, V28, P753, DOI 10.1016/j.bpg.2014.08.007
   Chen J, 2016, ONCOTARGET, V7, P77987, DOI 10.18632/oncotarget.12867
   Chimge NO, 2011, BREAST CANCER RES, V13, DOI 10.1186/bcr3073
   de la Torre MA, 2016, LIVER INT, V36, P1206, DOI 10.1111/liv.13098
   El-Gendi SM, 2016, PATHOL ONCOL RES, V22, P461, DOI 10.1007/s12253-015-0018-5
   Fan YL, 2013, ONCOL LETT, V6, P1174, DOI 10.3892/ol.2013.1555
   Funasaka T, 2014, GLYCOBIOLOGY, V24, P886, DOI 10.1093/glycob/cwu086
   Giannelli G, 2016, J HEPATOL, V65, P798, DOI 10.1016/j.jhep.2016.05.007
   HAY ED, 1995, AM J KIDNEY DIS, V26, P678, DOI 10.1016/0272-6386(95)90610-X
   Huber MA, 2005, CURR OPIN CELL BIOL, V17, P548, DOI 10.1016/j.ceb.2005.08.001
   Jiang SS, 2014, J TRANSL MED, V12, DOI 10.1186/s12967-014-0273-3
   Komori T, 2002, J CELL BIOCHEM, V87, P1, DOI 10.1002/jcb.10276
   Li XQ, 2015, CANCER RES, V75, P3302, DOI 10.1158/0008-5472.CAN-15-0240
   Maniotis AJ, 1999, AM J PATHOL, V155, P739, DOI 10.1016/S0002-9440(10)65173-5
   Martin J. W., 2011, Sarcoma, V2011, P282745, DOI 10.1155/2011/282745
   Meng J, 2014, MOL CANCER THER, V13, P3107, DOI 10.1158/1535-7163.MCT-13-1060
   Mourad-Zeidan AA, 2008, AM J PATHOL, V173, P1839, DOI 10.2353/ajpath.2008.080380
   Niu DF, 2012, LAB INVEST, V92, P1181, DOI 10.1038/labinvest.2012.84
   Pratap J, 2005, MOL CELL BIOL, V25, P8581, DOI 10.1128/MCB.25.19.8581-8591.2005
   Qiao LL, 2015, J CELL MOL MED, V19, P315, DOI 10.1111/jcmm.12496
   Sase T, 2012, INT J CANCER, V131, P2284, DOI 10.1002/ijc.27525
   Shirabe K, 2009, WORLD J GASTROENTERO, V15, P2632, DOI 10.3748/wjg.15.2632
   Stock M, 2003, J BIOL CHEM, V278, P17360, DOI 10.1074/jbc.M207631200
   Sun B., 2016, ONCOTARGET, DOI 10.18632/oncotarget.8461 27034014
   Sun BC, 2006, ONCOL REP, V16, P693
   Sun T, 2010, HEPATOLOGY, V51, P545, DOI 10.1002/hep.23311
   Torre LA, 2015, CA-CANCER J CLIN, V65, P87, DOI 10.3322/caac.21262
   Vestweber D, 2008, ARTERIOSCL THROM VAS, V28, P223, DOI 10.1161/ATVBAHA.107.158014
   Vladimirova V, 2008, J NEUROSCI RES, V86, P2450, DOI 10.1002/jnr.21686
   Wang LP, 2013, PATHOL ONCOL RES, V19, P461, DOI 10.1007/s12253-013-9603-7
   Wang X, 2016, CANCER RES, V76, P7277, DOI 10.1158/0008-5472.CAN-16-2100
   Yamamoto Y, 2013, ANTICANCER RES, V33, P5097
   Zeisberg M, 2009, J CLIN INVEST, V119, P1429, DOI 10.1172/JCI36183
   Zhang SW, 2007, CANCER LETT, V254, P157, DOI 10.1016/j.canlet.2006.12.036
   Zhang SW, 2006, MED ONCOL, V23, P403, DOI 10.1385/MO:23:3:403
NR 38
TC 28
Z9 30
U1 0
U2 4
PU MDPI
PI BASEL
PA ST ALBAN-ANLAGE 66, CH-4052 BASEL, SWITZERLAND
SN 1422-0067
J9 INT J MOL SCI
JI Int. J. Mol. Sci.
PD MAR
PY 2017
VL 18
IS 3
AR 500
DI 10.3390/ijms18030500
PG 18
WC Biochemistry & Molecular Biology; Chemistry, Multidisciplinary
WE Science Citation Index Expanded (SCI-EXPANDED)
SC Biochemistry & Molecular Biology; Chemistry
GA EN8ME
UT WOS:000396253700031
PM 28264434
OA Green Submitted, gold, Green Published
DA 2022-05-02
ER

PT J
AU Park, MS
   Lee, KW
   Kim, H
   Choi, YR
   Hong, G
   Yi, NJ
   Suh, KS
AF Park, M. -S.
   Lee, K. -W.
   Kim, H.
   Choi, Y. R.
   Hong, G.
   Yi, N. -J.
   Suh, K. -S.
TI Usefulness of PIVKA-II After Living-donor Liver Transplantation for
   Hepatocellular Carcinoma
SO TRANSPLANTATION PROCEEDINGS
LA English
DT Article; Proceedings Paper
CT Asian Transplantation Week (ATW)
CY OCT 27-29, 2016
CL Korean Soc Transplantat, Incheon, SOUTH KOREA
HO Korean Soc Transplantat
ID GAMMA-CARBOXY PROTHROMBIN; CARBOXYPROTHROMBIN EXPRESSION; SURGICAL
   RESECTION; TUMOR-MARKER; RECURRENCE; SURVIVAL
AB Objective. Prothrombin induced by the absence of vitamin K or antagonist-II (PIVKA-II) is a useful tumor marker for hepatocellular carcinoma (HCC). However, the usefulness of post-transplantation surveillance with PIVKA-II is not clear. We evaluated the clinical value of PIVKA-II in monitoring HCC recurrence after living-donor liver transplantation (LDLT).
   Methods. One hundred twenty patients who had undergone LDLT for HCC from February 1999 to December 2010 and whose serum alpha-fetoprotein (AFP) and PIVKA-II had been measured sequentially before and after LDLT were included in this study. Patients were classified into four groups according to the preoperative level of AFP and PIVKA-II (group I, normal AFP and PIVKA-II; group II, elevated AFP; group III, elevated PIVKA-II; and group IV, elevated both AFP and PIVKA-II).
   Results. Preoperative PIVKA-II level tended to increase with increasing tumor size, number of nodules, presence of microvascular invasion, and poor differentiation. In 27 patients developing recurrent HCC after LDLT, the sensitivity of AFP and PIVKA-II was 59.2% and 88.8%, respectively. When the two markers were combined, the sensitivity increased to 92.5%. Especially, the sensitivity for PIVKA-II was high at groups I and III (100.0% for both, respectively). In patients in groups I, III, and IV, an elevated PIVKA-II level was the most common first sign of HCC recurrence after LDLT. An elevated PIVKA-II level was the most common first sign of recurrence, regardless of recurrence site.
   Conclusions. PIVKA-II might be a useful tumor marker in the monitoring of recurrence after LDLT, complementary to AFP.
C1 [Park, M. -S.; Lee, K. -W.; Kim, H.; Choi, Y. R.; Hong, G.; Yi, N. -J.; Suh, K. -S.] Seoul Natl Univ, Coll Med, Dept Surg, 28 Yongon Dong, Seoul 110744, South Korea.
RP Lee, KW (corresponding author), Seoul Natl Univ, Coll Med, Dept Surg, 28 Yongon Dong, Seoul 110744, South Korea.
EM kwleegs@gmail.com
RI Choi, YoungRok/D-5532-2012
OI Choi, YoungRok/0000-0003-2408-7086; Hong, Geun/0000-0003-2597-1068
CR Gao FJ, 2008, LIFE SCI, V83, P815, DOI 10.1016/j.lfs.2008.10.003
   Harino Y, 2008, HEPATO-GASTROENTEROL, V55, P1385
   Hwang S, 2012, WORLD J SURG, V36, P1592, DOI 10.1007/s00268-012-1533-0
   Inagaki Y, 2011, LIVER INT, V31, P22, DOI 10.1111/j.1478-3231.2010.02348.x
   Kanazumi N, 2000, HEPATO-GASTROENTEROL, V47, P1695
   Kim DY, 2007, ONCOLOGY-BASEL, V72, P52, DOI 10.1159/000111707
   Lee KK, 2010, J SURG ONCOL, V101, P47, DOI 10.1002/jso.21415
   LIEBMAN HA, 1984, NEW ENGL J MED, V310, P1427, DOI 10.1056/NEJM198405313102204
   Matsubara M, 2012, J GASTROEN HEPATOL, V27, P1602, DOI 10.1111/j.1440-1746.2012.07173.x
   Okuwaki Y, 2008, J GASTROENTEROL, V43, P71, DOI 10.1007/s00535-007-2123-z
   SAKON M, 1991, AM J GASTROENTEROL, V86, P339
   Shimada M, 2005, TRANSPL P, V37, P1177, DOI 10.1016/j.transproceed.2004.12.030
   Shin WY, 2010, LIVER TRANSPLANT, V16, P678, DOI 10.1002/lt.22047
   Suzuki M, 2005, J BIOL CHEM, V280, P6409, DOI 10.1074/jbc.M406714200
   Taketomi A, 2010, ANN SURG ONCOL, V17, P2283, DOI 10.1245/s10434-010-0999-y
   Taketomi A, 2009, TRANSPLANTATION, V87, P531, DOI 10.1097/TP.0b013e3181943bee
   Tang W, 2005, ONCOL REP, V13, P25
   Tateishi R, 2008, HEPATOL INT, V2, P17, DOI 10.1007/s12072-007-9038-x
   Todo S, 2007, LIVER TRANSPLANT, V13, pS48, DOI 10.1002/lt.21334
   Wang CS, 2005, WORLD J GASTROENTERO, V11, P6115, DOI 10.3748/wjg.v11.i39.6115
   Yamamoto K, 2009, ANN SURG ONCOL, V16, P2795, DOI 10.1245/s10434-009-0618-y
NR 21
TC 3
Z9 3
U1 0
U2 4
PU ELSEVIER SCIENCE INC
PI NEW YORK
PA 360 PARK AVE SOUTH, NEW YORK, NY 10010-1710 USA
SN 0041-1345
EI 1873-2623
J9 TRANSPL P
JI Transplant. Proc.
PD JUN
PY 2017
VL 49
IS 5
BP 1109
EP 1113
DI 10.1016/j.transproceed.2017.03.017
PG 5
WC Immunology; Surgery; Transplantation
WE Science Citation Index Expanded (SCI-EXPANDED); Conference Proceedings Citation Index - Science (CPCI-S)
SC Immunology; Surgery; Transplantation
GA EX6WI
UT WOS:000403382400040
PM 28583537
DA 2022-05-02
ER

PT J
AU Yang, BC
   Liu, Y
   Zhao, J
   Hei, KW
   Zhuang, H
   Li, Q
   Wei, W
   Chen, RB
   Zhang, N
   Li, YM
AF Yang, Baicai
   Liu, Yun
   Zhao, Jie
   Hei, Kaiwen
   Zhuang, Hao
   Li, Qiang
   Wei, Wen
   Chen, Ruibing
   Zhang, Ning
   Li, Yongmei
TI Ectopic overexpression of filamin C scaffolds MEK1/2 and ERK1/2 to
   promote the progression of human hepatocellular carcinoma
SO CANCER LETTERS
LA English
DT Article
DE Metastasis; Proliferation; Apoptosis; Methylation; Microarray
ID DNA METHYLATION; PROSTATE-CANCER; GASTRIC-CANCER; MELANOMA-CELLS;
   PROTEIN; EXPRESSION; ACTIVATION; ESTABLISHMENT; METASTASIS; MIGRATION
AB Hepatocellular carcinoma (HCC) invasion and metastasis are mediated by a complicated signal transduction network and downstream cytoskeletal and adhesion molecules. In this study, a microarray-based analysis revealed a dramatic increase in filamin C (FLNC), which is commonly expressed in muscle rather than in liver cells, in the two metastatic HCC cell lines MHCC97L and HCCLM3. Clinicopathological studies showed that increased FLNC expression was associated with microvascular invasion and poor prognosis. Specific hypomethylation was identified within the FLNC promoter region in HCC cell lines and patient tumor samples, which might contribute to the ectopic overexpression of FLNC. FLNC downregulation inhibited cell migration and impaired cell proliferation and promoted apoptosis. Mechanistic studies suggested that FLNC interacts with mitogen-activated extracellular signal-regulated kinase 1/2 (MEK1/2) and extracellular signal-regulated kinase 1/2 (ERK1/2) and that FLNC downregulation inhibited MEK1/2 and ERK1/2 activation. Xenographic tumor transplantation experiments in nude mice further confirmed the role of FLNC in HCC progression and metastasis. Our results reveal a novel mechanism by which the cytoskeletal protein FLNC enhances the mitogen-activated protein kinase signaling pathway during tumorigenesis. (C) 2016 Elsevier Ireland Ltd. All rights reserved.
C1 [Yang, Baicai; Liu, Yun; Zhao, Jie; Hei, Kaiwen; Zhuang, Hao; Chen, Ruibing; Zhang, Ning; Li, Yongmei] Tianjin Med Univ, Key Lab Breast Canc Prevent & Therapy, Res Ctr Basic Med Sci,Canc Inst & Hosp, Lab Canc Cell Biol,Dept Med Microbiol,Sch Basic M, Tianjin, Peoples R China.
   [Yang, Baicai] Jiaxing Matern & Child Hlth Care Hosp, Dept Obstet & Gynaecol, Jiaxing, Zhejiang, Peoples R China.
   [Li, Qiang] Tianjin Med Univ, Canc Inst & Hosp, Dept Hepatobiliary Surg, Tianjin, Peoples R China.
   [Wei, Wen] Chongqing Univ, Sch Life Sci, Chongqing, Peoples R China.
RP Zhang, N (corresponding author), Tianjin Med Univ, Res Ctr Basic Med Sci, Tianjin 300060, Peoples R China.; Zhang, N (corresponding author), Tianjin Med Univ, Canc Inst & Hosp, Tianjin 300060, Peoples R China.; Li, YM (corresponding author), Tianjin Med Univ, Dept Pathogen Biol, Sch Basic Med Sci, Tianjin 300070, Peoples R China.
EM zhangning@tmu.edu.cn; liym@tmu.edu.cn
RI Hei, Kaiwen/AAD-9338-2019
OI Hei, Kaiwen/0000-0001-5307-1724
FU National Natural Science Foundation of ChinaNational Natural Science
   Foundation of China (NSFC) [21575103, 81472683, 81201871]; 863
   ProgramNational High Technology Research and Development Program of
   China [2015AA020403]; National Key Scientific Instrument and Equipment
   Development Project [2013YQ16055106]; Doctoral Research Fund from the
   Ministry of Education of ChinaMinistry of Education, China
   [20111202120016]
FX This work was supported by the National Natural Science Foundation of
   China (grant numbers 21575103, 81472683, and 81201871), 863 Program
   (grant number 2015AA020403), National Key Scientific Instrument and
   Equipment Development Project (grant number 2013YQ16055106), and
   Doctoral Research Fund from the Ministry of Education of China (grant
   number 20111202120016).
CR Ai JZ, 2011, CELL PHYSIOL BIOCHEM, V27, P207, DOI 10.1159/000327946
   Bandaru S, 2014, ONCOGENESIS, V3, DOI 10.1038/oncsis.2014.33
   Bedolla RG, 2009, CLIN CANCER RES, V15, P788, DOI 10.1158/1078-0432.CCR-08-1402
   Ehrlich M, 2002, ONCOGENE, V21, P5400, DOI 10.1038/sj.onc.1205651
   Feng YY, 2004, NAT CELL BIOL, V6, P1034, DOI 10.1038/ncb1104-1034
   Fiori JL, 2009, ENDOCRINOLOGY, V150, P2551, DOI 10.1210/en.2008-1344
   Forner A, 2012, LANCET, V379, P1245, DOI 10.1016/S0140-6736(11)61347-0
   Furst DO, 2013, ACTA NEUROPATHOL, V125, P33, DOI 10.1007/s00401-012-1054-9
   Herman JG, 1996, P NATL ACAD SCI USA, V93, P9821, DOI 10.1073/pnas.93.18.9821
   Huynh H, 2003, BMC GASTROENTEROL, V3, DOI 10.1186/1471-230X-3-19
   Iguchi Y, 2015, CELL STRUCT FUNCT, V40, P61, DOI 10.1247/csf.15001
   Ito Y, 1998, HEPATOLOGY, V27, P951, DOI 10.1002/hep.510270409
   Kratzat S, 2012, PLOS ONE, V7, DOI 10.1371/journal.pone.0037433
   Li CY, 2009, J CLIN INVEST, V119, P2725, DOI 10.1172/JCI39542
   Li Y, 2004, J CANCER RES CLIN, V130, P460, DOI 10.1007/s00432-004-0564-9
   Li Y, 2001, WORLD J GASTROENTERO, V7, P630
   Mahapatra S, 2012, CLIN CANCER RES, V18, P2882, DOI 10.1158/1078-0432.CCR-11-2090
   Maluccio M, 2012, CA-CANCER J CLIN, V62, P394, DOI 10.3322/caac.21161
   Marti A, 1997, J BIOL CHEM, V272, P2620, DOI 10.1074/jbc.272.5.2620
   Miller LD, 2002, CANCER CELL, V2, P353, DOI 10.1016/S1535-6108(02)00181-2
   Perz JF, 2006, J HEPATOL, V45, P529, DOI 10.1016/j.jhep.2006.05.013
   Qiao J, 2015, ONCOTARGET, V6, P1171, DOI 10.18632/oncotarget.2645
   Ramoni MF, 2002, P NATL ACAD SCI USA, V99, P9121, DOI 10.1073/pnas.132656399
   Sheen VL, 2002, HUM MOL GENET, V11, P2845, DOI 10.1093/hmg/11.23.2845
   Shi J, 2012, AM J CANCER RES, V2, P116
   Steelman LS, 2004, LEUKEMIA, V18, P189, DOI 10.1038/sj.leu.2403241
   Sun FX, 1996, INT J CANCER, V66, P239, DOI 10.1002/(SICI)1097-0215(19960410)66:2<239::AID-IJC17>3.3.CO;2-G
   Thompson TG, 2000, J CELL BIOL, V148, P115, DOI 10.1083/jcb.148.1.115
   Thorgeirsson SS, 2002, NAT GENET, V31, P339, DOI 10.1038/ng0802-339
   Torre LA, 2015, CA-CANCER J CLIN, V65, P87, DOI 10.3322/caac.21262
   Vauthey JN, 2002, J CLIN ONCOL, V20, P1527, DOI 10.1200/JCO.20.6.1527
   Xu YJ, 2010, J EXP MED, V207, P2421, DOI 10.1084/jem.20100433
   Yi JM, 2011, CLIN CANCER RES, V17, P1535, DOI 10.1158/1078-0432.CCR-10-2509
   Zeller C, 2012, ONCOGENE, V31, P4567, DOI 10.1038/onc.2011.611
   Zhang F, 2010, CANCER RES, V70, P9360, DOI 10.1158/0008-5472.CAN-10-0207
   Zhou AX, 2010, TRENDS CELL BIOL, V20, P113, DOI 10.1016/j.tcb.2009.12.001
NR 36
TC 16
Z9 16
U1 1
U2 7
PU ELSEVIER IRELAND LTD
PI CLARE
PA ELSEVIER HOUSE, BROOKVALE PLAZA, EAST PARK SHANNON, CO, CLARE, 00000,
   IRELAND
SN 0304-3835
EI 1872-7980
J9 CANCER LETT
JI Cancer Lett.
PD MAR 1
PY 2017
VL 388
BP 167
EP 176
DI 10.1016/j.canlet.2016.11.037
PG 10
WC Oncology
WE Science Citation Index Expanded (SCI-EXPANDED)
SC Oncology
GA EN4EC
UT WOS:000395959800017
PM 27919788
DA 2022-05-02
ER

PT J
AU Fukutomi, S
   Nomura, Y
   Nakashima, O
   Yano, H
   Tanaka, H
   Akagi, Y
   Okuda, K
AF Fukutomi, Shogo
   Nomura, Yoriko
   Nakashima, Osamu
   Yano, Hirohisa
   Tanaka, Hiroyuki
   Akagi, Yoshito
   Okuda, Koji
TI Evaluation of hepatocellular carcinoma spread via the portal system by
   3-dimensional mapping
SO HPB
LA English
DT Article
ID JAPANESE NATIONWIDE SURVEY; INTRAHEPATIC RECURRENCE; MICROVASCULAR
   INVASION; RESECTION MARGIN; LIVER RESECTION; MULTIVARIATE ANALYSES;
   OPERATIVE ULTRASOUND; HEPATECTOMY; SUBSEGMENTECTOMY; TRANSPLANTATION
AB Background/Purpose: The pattern of tumor cell spread via the portal system has not been fully clarified in patients with hepatocellular carcinoma (HCC). This study aimed to evaluate the intrahepatic distribution of cancer cells derived from the main tumor by assessing histological portal invasion and/or intrahepatic metastasis (vp/im).
   Methods: In 14 patients who underwent anatomical resection of primary solitary HCC <= 50 mm in diameter, vp/im were examined pathologically, and the sites of the lesions were reproduced on preoperative 3D-CT images. The number of vp/im and the distance of each lesion from the tumor margin were also determined.
   Results: The tumor diameter was <30 mm in seven patients (smaller HCCs) and 30-50 mm in seven patients (larger HCCs). 3D mapping revealed that almost all vp/im were localized to the peritumoral area within one cm of the tumor margin in smaller HCCs, whereas vp/im seemed to spread extensively to the feeding 3rd level portal branches in larger HCCs. The number of vp/im was greater in patients with larger HCCs than in those with smaller HCCs.
   Conclusions: 3D mapping suggested tumor cells of HCC spread via the portal vein extensively in several cases.
C1 [Fukutomi, Shogo; Nomura, Yoriko; Tanaka, Hiroyuki; Akagi, Yoshito; Okuda, Koji] Kurume Univ, Sch Med, Dept Surg, 67 Asahi Machi, Kurume, Fukuoka 8300011, Japan.
   [Nakashima, Osamu] Kurume Univ Hosp, Dept Clin Lab Med, Fukuoka, Japan.
   [Yano, Hirohisa] Kurume Univ, Sch Med, Dept Pathol, Fukuoka, Japan.
RP Fukutomi, S (corresponding author), Kurume Univ, Sch Med, Dept Surg, 67 Asahi Machi, Kurume, Fukuoka 8300011, Japan.
EM fukutomi_shogo@med.kurume-u.ac.jp
CR Adachi E, 1996, CANCER, V77, P2022, DOI 10.1002/(SICI)1097-0142(19960515)77:10<2022::AID-CNCR9>3.0.CO;2-S
   BELGHITI J, 1991, ANN SURG, V214, P114, DOI 10.1097/00000658-199108000-00004
   BISMUTH H, 1987, WORLD J SURG, V11, P610, DOI 10.1007/BF01655836
   Eguchi S, 2008, SURGERY, V143, P469, DOI 10.1016/j.surg.2007.12.003
   Esnaola NF, 2002, J GASTROINTEST SURG, V6, P224, DOI 10.1016/S1091-255X(01)00015-4
   Ikai I, 2004, CANCER-AM CANCER SOC, V101, P796, DOI 10.1002/cncr.20426
   Imamura H, 2003, J HEPATOL, V38, P200, DOI 10.1016/S0168-8278(02)00360-4
   Ishii M, 2014, WORLD J GASTROENTERO, V20, P3335, DOI 10.3748/wjg.v20.i12.3335
   Kitao A, 2009, RADIOLOGY, V252, P605, DOI 10.1148/radiol.2522081414
   Kumada T, 1997, HEPATOLOGY, V25, P87, DOI 10.1002/hep.510250116
   LAI ECS, 1993, WORLD J SURG, V17, P786, DOI 10.1007/BF01659097
   MAKUUCHI M, 1985, SURG GYNECOL OBSTET, V161, P346
   MAKUUCHI M, 1987, WORLD J SURG, V11, P615, DOI 10.1007/BF01655837
   Matsui O, 2011, ABDOM IMAGING, V36, P264, DOI 10.1007/s00261-011-9685-1
   MATSUMATA T, 1989, HEPATOLOGY, V9, P457, DOI 10.1002/hep.1840090320
   Nakashima Y, 2003, HEPATOL RES, V26, P142, DOI 10.1016/S1386-6346(03)00007-X
   OKUDA K, 1993, INT HEPATOL COMMUN, V1, P65, DOI 10.1016/0928-4346(93)90050-P
   Okusaka T, 2002, CANCER-AM CANCER SOC, V95, P1931, DOI 10.1002/cncr.10892
   Poon Ronnie Tung-Ping, 2003, Surg Oncol Clin N Am, V12, P35, DOI 10.1016/S1055-3207(02)00086-8
   Poon RTP, 2000, ANN SURG, V231, P544, DOI 10.1097/00000658-200004000-00014
   Roayaie S, 2009, GASTROENTEROLOGY, V137, P850, DOI 10.1053/j.gastro.2009.06.003
   Shi M, 2004, WORLD J SURG, V28, P376, DOI 10.1007/s00268-003-7308-x
   Shi M, 2007, ANN SURG, V245, P36, DOI 10.1097/01.sla.0000231758.07868.71
   SHIRABE K, 1991, HEPATOLOGY, V14, P802, DOI 10.1002/hep.1840140510
   Shirabe K, 2007, J SURG ONCOL, V95, P235, DOI 10.1002/jso.20655
   Sumie S, 2008, ANN SURG ONCOL, V15, P1375, DOI 10.1245/s10434-008-9846-9
   Tanaka K, 2008, SURGERY, V143, P607, DOI 10.1016/j.surg.2008.01.006
   Toyosaka A, 1996, AM J GASTROENTEROL, V91, P1610
   Vauthey JN, 2002, J CLIN ONCOL, V20, P1527, DOI 10.1200/JCO.20.6.1527
   Yamamoto J, 1996, BRIT J SURG, V83, P1219
   YUKI K, 1990, CANCER-AM CANCER SOC, V66, P2174, DOI 10.1002/1097-0142(19901115)66:10<2174::AID-CNCR2820661022>3.0.CO;2-A
   Zhou XD, 2001, CANCER-AM CANCER SOC, V91, P1479, DOI 10.1002/1097-0142(20010415)91:8<1479::AID-CNCR1155>3.0.CO;2-0
NR 32
TC 6
Z9 6
U1 0
U2 4
PU ELSEVIER SCI LTD
PI OXFORD
PA THE BOULEVARD, LANGFORD LANE, KIDLINGTON, OXFORD OX5 1GB, OXON, ENGLAND
SN 1365-182X
EI 1477-2574
J9 HPB
JI HPB
PD DEC
PY 2017
VL 19
IS 12
BP 1119
EP 1125
DI 10.1016/j.hpb.2017.08.011
PG 7
WC Gastroenterology & Hepatology; Surgery
WE Science Citation Index Expanded (SCI-EXPANDED)
SC Gastroenterology & Hepatology; Surgery
GA FO0NX
UT WOS:000416442700010
PM 28888777
OA Bronze
DA 2022-05-02
ER

PT J
AU Kim, HD
   Song, GW
   Shim, JH
   Han, S
   An, J
   Moon, DB
   Kim, KM
   Lim, YS
   Ko, GY
   Hwang, S
   Lee, HC
   Yu, E
   Sung, KB
   Lee, SG
AF Kim, Hyung-Don
   Song, Gi-Won
   Shim, Ju Hyun
   Han, Seungbong
   An, Jihyun
   Moon, Deok-Bog
   Kim, Kang Mo
   Lim, Young-Suk
   Ko, Gi-Young
   Hwang, Shin
   Lee, Han Chu
   Yu, Eunsil
   Sung, Kyu-Bo
   Lee, Sung-Gyu
TI Clinical validity of Metroticket calculator in transplant patients
   undergoing prior chemoembolization for hepatocellular carcinoma
SO HEPATOLOGY INTERNATIONAL
LA English
DT Article
DE Metroticket calculator; Hepatocellular carcinoma; Transarterial
   chemoembolization; Liver transplantation; Validation
ID DONOR LIVER-TRANSPLANTATION; LIVING-DONOR; TRANSARTERIAL
   CHEMOEMBOLIZATION; MILAN CRITERIA; SINGLE-CENTER; WAITING-LIST;
   RECURRENCE; SURVIVAL; THERAPY; CANCER
AB To test the predictive performance of the Metroticket calculator for survival after liver transplantation (LT) of patients with hepatocellular carcinoma (HCC) undergoing prior transarterial chemoembolization (TACE).
   A total of 142 patients treated with TACE and subsequent LT who had arterial enhancing HCC(s) were entered into this analysis. Tumor parameters measured by the enhancement radiological method pre-LT or by pathology post-LT were incorporated into the Metroticket analysis. The calculator was validated in terms of calibration and discrimination capacity.
   Mean 3- and 5-year survival rates predicted in the radiological model for all 142 patients were 76.4 and 70.1 %, respectively, lying comfortably within the 95 % confidence interval (CI) of the observed survival rate estimates (72.8-86.2 and 68.6-83.2 %, respectively). In the pathological model incorporating microvascular invasion, the mean anticipated survival rate at 5 years of 120 patients with viable nodules on explants was 69.5 %, also lying inside the 95 % CI of the actuarial rates (67.9-83.5 %). The c-indices as measures of discriminatory power were 0.61 and 0.62, respectively, for the 3- and 5-year predictions in the radiological model, and 0.72 for the 5-year prediction in the pathological model. The corresponding findings were similar for subgroups with hepatitis B virus infection and undergoing living-donor LT.
   The Metroticket calculation based on explant data accurately predicts post-LT survival of HCC patients with prior TACE. Imaging estimate-based predictions before LT appear to provide poorer discrimination than calibration.
C1 [Kim, Hyung-Don] Univ Ulsan, Dept Internal Med, Asan Med Ctr, Coll Med, Seoul, South Korea.
   [Song, Gi-Won; Moon, Deok-Bog; Hwang, Shin; Lee, Sung-Gyu] Univ Ulsan, Dept Surg, Asan Liver Ctr, Coll Med,Asan Med Ctr, Seoul, South Korea.
   [Shim, Ju Hyun; An, Jihyun; Kim, Kang Mo; Lim, Young-Suk; Lee, Han Chu] Univ Ulsan, Dept Gastroenterol, Asan Liver Ctr, Coll Med,Asan Med Ctr, 88,Olymp Ro 43 Gil, Seoul 05505, South Korea.
   [Han, Seungbong] Gachon Univ, Dept Appl Stat, 1342 Seongnamdaero, Seongnam Si 461701, Gyeonggi Do, South Korea.
   [Ko, Gi-Young; Sung, Kyu-Bo] Univ Ulsan, Dept Radiol, Asan Liver Ctr, Asan Med Ctr,Coll Med, Seoul, South Korea.
   [Yu, Eunsil] Univ Ulsan, Dept Pathol, Asan Liver Ctr, Asan Med Ctr,Coll Med, Seoul, South Korea.
RP Shim, JH (corresponding author), Univ Ulsan, Dept Gastroenterol, Asan Liver Ctr, Coll Med,Asan Med Ctr, 88,Olymp Ro 43 Gil, Seoul 05505, South Korea.; Han, S (corresponding author), Gachon Univ, Dept Appl Stat, 1342 Seongnamdaero, Seongnam Si 461701, Gyeonggi Do, South Korea.
EM s5854@amc.seoul.kr; hanseungbong@gmail.com
OI An, Jihyun/0000-0002-0110-0965; Shim, Ju Hyun/0000-0002-7336-1371
CR Akamatsu N, 2014, WORLD J HEPATOL, V6, P626, DOI 10.4254/wjh.v6.i9.626
   Bargellini I, 2010, RADIOLOGY, V255, P289, DOI 10.1148/radiol.09090927
   Bhangui P, 2011, HEPATOLOGY, V53, P1570, DOI 10.1002/hep.24231
   Bruix J, 2011, HEPATOLOGY, V53, P1020, DOI 10.1002/hep.24199
   Cescon M, 2013, J HEPATOL, V58, P609, DOI 10.1016/j.jhep.2012.09.021
   Clavien PA, 2012, LANCET ONCOL, V13, pE11, DOI 10.1016/S1470-2045(11)70175-9
   Cook NR, 2007, CIRCULATION, V115, P928, DOI 10.1161/CIRCULATIONAHA.106.672402
   DIAMOND GA, 1992, J CLIN EPIDEMIOL, V45, P85, DOI 10.1016/0895-4356(92)90192-P
   European Assoc Study Liver, 2012, EUR J CANCER, V48, P599, DOI 10.1016/j.ejca.2011.12.021
   Hwang S, 2005, LIVER TRANSPLANT, V11, P1265, DOI 10.1002/lt.20549
   Hwang S, 2006, LIVER TRANSPLANT, V12, P920, DOI 10.1002/lt.20734
   Hwang S, 2011, J GASTROINTEST SURG, V15, P971, DOI 10.1007/s11605-011-1467-0
   Kim HD, 2015, J HEPATOL, V62, P1076, DOI 10.1016/j.jhep.2014.12.013
   Lai Q, 2013, LIVER TRANSPLANT, V19, P1108, DOI 10.1002/lt.23706
   Lei JY, 2013, WORLD J GASTROENTERO, V19, P8093, DOI 10.3748/wjg.v19.i44.8093
   Llovet JM, 2002, GUT, V50, P123, DOI 10.1136/gut.50.1.123
   Mazzaferro V, 2009, LANCET ONCOL, V10, P35, DOI 10.1016/S1470-2045(08)70284-5
   Millonig G, 2007, LIVER TRANSPLANT, V13, P272, DOI 10.1002/lt.21033
   Otto G, 2006, LIVER TRANSPLANT, V12, P1260, DOI 10.1002/lt.20837
   Park MS, 2014, TRANSPLANTATION, V97, P71, DOI 10.1097/TP.0b013e3182a68953
   Park SJ, 2010, HEPATOLOGY, V51, P903, DOI 10.1002/hep.23369
   Pompili M, 2013, WORLD J GASTROENTERO, V19, P7515, DOI 10.3748/wjg.v19.i43.7515
   Raj AB, 2011, J EC DEV MANAGEMENT, V3, P1
   Sandhu L, 2012, LIVER TRANSPLANT, V18, P315, DOI 10.1002/lt.22477
   Shim JH, 2013, LIVER TRANSPLANT, V19, P336, DOI 10.1002/lt.23584
   Shim JH, 2013, J VASC INTERV RADIOL, V24, P316, DOI 10.1016/j.jvir.2012.10.022
   Shim JH, 2012, RADIOLOGY, V262, P708, DOI 10.1148/radiol.11110282
   Toso C, 2010, J HEPATOL, V52, P930, DOI 10.1016/j.jhep.2009.12.032
   Yao FY, 2008, HEPATOLOGY, V48, P819, DOI 10.1002/hep.22412
   Yao FY, 2015, HEPATOLOGY, V61, P1968, DOI 10.1002/hep.27752
NR 30
TC 1
Z9 1
U1 0
U2 1
PU SPRINGER
PI NEW YORK
PA ONE NEW YORK PLAZA, SUITE 4600, NEW YORK, NY, UNITED STATES
SN 1936-0533
EI 1936-0541
J9 HEPATOL INT
JI Hepatol. Int.
PD MAR
PY 2017
VL 11
IS 2
BP 209
EP 219
DI 10.1007/s12072-017-9785-2
PG 11
WC Gastroenterology & Hepatology
WE Science Citation Index Expanded (SCI-EXPANDED)
SC Gastroenterology & Hepatology
GA ER4MH
UT WOS:000398773600010
PM 28144812
DA 2022-05-02
ER

PT J
AU Taouli, B
   Hoshida, Y
   Kakite, S
   Chen, XT
   Tan, PS
   Sun, XC
   Kihira, S
   Kojima, K
   Toffanin, S
   Fiel, MI
   Hirschfield, H
   Wagner, M
   Llovet, JM
AF Taouli, Bachir
   Hoshida, Yujin
   Kakite, Suguru
   Chen, Xintong
   Tan, Poh Seng
   Sun, Xiaochen
   Kihira, Shingo
   Kojima, Kensuke
   Toffanin, Sara
   Fiel, M. Isabel
   Hirschfield, Hadassa
   Wagner, Mathilde
   Llovet, Josep M.
TI Imaging-based surrogate markers of transcriptome subclasses and
   signatures in hepatocellular carcinoma: preliminary results
SO EUROPEAN RADIOLOGY
LA English
DT Article
DE Hepatocellular carcinoma; Genomics; Magnetic resonance imaging; Computed
   tomography; Biomarkers
ID GENE-EXPRESSION SIGNATURE; CONTRAST-ENHANCED MRI; MOLECULAR
   CLASSIFICATION; MICROVASCULAR INVASION; LIVER-CANCER; HEPATITIS-B;
   PHENOTYPE; PATTERNS; OUTCOMES; PREDICTION
AB Objectives In this preliminary study, we examined whether imaging-based phenotypes are associated with reported predictive gene signatures in hepatocellular carcinoma (HCC).
   Methods Thirty-eight patients (M/F 30/8, mean age 61 years) who underwent pre-operative CT or MR imaging before surgery as well as transcriptome profiling were included in this IRB-approved single-centre retrospective study. Eleven qualitative and four quantitative imaging traits (size, enhancement ratios, wash-out ratio, tumour-to-liver contrast ratios) were assessed by three observers and were correlated with 13 previously reported HCC gene signatures using logistic regression analysis.
   Results Thirty-nine HCC tumours (mean size 5.7 +/- 3.2 cm) were assessed. Significant positive associations were observed between certain imaging traits and gene signatures of aggressive HCC phenotype (G3-Boyault, Proliferation-Chiang profiles, CK19-Villanueva, S1/S2-Hoshida) with odds ratios ranging from 4.44-12.73 (P < 0.045). Infiltrative pattern at imaging was significantly associated with signatures of microvascular invasion and aggressive phenotype. Significant but weak associations were also observed between each enhancement ratio and tumour-to-liver contrast ratios and certain gene expression profiles.
   Conclusions This preliminary study demonstrates a correlation between phenotypic imaging traits with gene signatures of aggressive HCC, which warrants further prospective validation to establish imaging-based surrogate markers of molecular phenotypes in HCC.
C1 [Taouli, Bachir; Kihira, Shingo] Icahn Sch Med Mt Sinai, Dept Radiol, 1470 Madison Ave,Box 1234, New York, NY 10029 USA.
   [Taouli, Bachir; Kakite, Suguru; Wagner, Mathilde] Icahn Sch Med Mt Sinai, Translat & Mol Imaging Inst, New York, NY 10029 USA.
   [Taouli, Bachir; Hoshida, Yujin; Chen, Xintong; Tan, Poh Seng; Sun, Xiaochen; Kojima, Kensuke; Toffanin, Sara; Hirschfield, Hadassa; Llovet, Josep M.] Icahn Sch Med Mt Sinai, Tisch Canc Inst, Liver Canc Program, New York, NY 10029 USA.
   [Hoshida, Yujin; Chen, Xintong; Tan, Poh Seng; Sun, Xiaochen; Kojima, Kensuke; Toffanin, Sara; Hirschfield, Hadassa; Llovet, Josep M.] Icahn Sch Med Mt Sinai, Dept Med, Div Liver Dis, New York, NY 10029 USA.
   [Kakite, Suguru] Tottori Univ, Div Radiol, Dept Pathophysiol & Therapeut Sci, Fac Med, 36-1 Nishicho, Yonago, Tottori 6838504, Japan.
   [Tan, Poh Seng] Natl Univ Hlth Syst, Univ Med Cluster, Div Gastroenterol & Hepatol, Singapore, Singapore.
   [Fiel, M. Isabel] Icahn Sch Med Mt Sinai, Dept Pathol, New York, NY 10029 USA.
   [Wagner, Mathilde] UPMC, Dept Radiol, Sorbonne Univ, Hop Pitie Salpetriere,AP HP, Paris, France.
   [Llovet, Josep M.] Univ Barcelona, HCC Translat Res Lab, Barcelona Clin Liver Canc Grp, Inst Invest Biomed August Pi i Sunyer IDIBAPS,Hos, Barcelona, Spain.
   [Llovet, Josep M.] Inst Catalana Recerca & Estudis Avancats, Barcelona, Spain.
RP Taouli, B (corresponding author), Icahn Sch Med Mt Sinai, Dept Radiol, 1470 Madison Ave,Box 1234, New York, NY 10029 USA.; Taouli, B (corresponding author), Icahn Sch Med Mt Sinai, Translat & Mol Imaging Inst, New York, NY 10029 USA.; Taouli, B (corresponding author), Icahn Sch Med Mt Sinai, Tisch Canc Inst, Liver Canc Program, New York, NY 10029 USA.
EM bachir.taouli@mountsinai.org
RI Chen, Xintong/I-4800-2019; Taouli, Bachir/ABB-5044-2020; Hoshida,
   Yujin/R-7513-2019; Llovet, Josep M/D-4340-2014; Llovet, Josep
   M/ABB-6264-2021
OI Chen, Xintong/0000-0002-2536-165X; Llovet, Josep M/0000-0003-0547-2667;
   Llovet, Josep M/0000-0003-0547-2667; Kihira, Shingo/0000-0003-1001-8741
FU National Institute of Health/National Institute of Diabetes and
   Digestive and Kidney DiseasesUnited States Department of Health & Human
   ServicesNational Institutes of Health (NIH) - USANIH National Institute
   of Diabetes & Digestive & Kidney Diseases (NIDDK) [R01 DK099558];
   NCIUnited States Department of Health & Human ServicesNational
   Institutes of Health (NIH) - USANIH National Cancer Institute (NCI)
   [1P30CA165979-01]; European Commission Horizon (HEP-CAR) [667273-2];
   Samuel Waxman Cancer Research Foundation; Grant I + D Program
   [SAF2013-41027]; Asociacion Espanola Contra el Cancer (AECC); Fondation
   ARC [SAE2014060 1302]; NATIONAL CANCER INSTITUTEUnited States Department
   of Health & Human ServicesNational Institutes of Health (NIH) - USANIH
   National Cancer Institute (NCI) [U01CA172320, P30CA196521] Funding
   Source: NIH RePORTER; NATIONAL INSTITUTE OF DIABETES AND DIGESTIVE AND
   KIDNEY DISEASESUnited States Department of Health & Human
   ServicesNational Institutes of Health (NIH) - USANIH National Institute
   of Diabetes & Digestive & Kidney Diseases (NIDDK) [R01DK099558,
   R01DK087877] Funding Source: NIH RePORTER; OFFICE OF THE DIRECTOR,
   NATIONAL INSTITUTES OF HEALTHUnited States Department of Health & Human
   ServicesNational Institutes of Health (NIH) - USA [S10OD018522] Funding
   Source: NIH RePORTER
FX This study has received funding from; National Institute of
   Health/National Institute of Diabetes and Digestive and Kidney Diseases
   (R01 DK099558).; NCI grant (1P30CA165979-01); European Commission
   Horizon 2020 (HEP-CAR, proposal 667273-2); the Samuel Waxman Cancer
   Research Foundation; Grant I + D Program (SAF2013-41027); the Asociacion
   Espanola Contra el Cancer (AECC).; Fondation ARC (SAE2014060 1302). XXX.
CR Andersen JB, 2010, HEPATOLOGY, V51, P1401, DOI 10.1002/hep.23488
   Bane O, 2016, J MAGN RESON IMAGING, V43, P866, DOI 10.1002/jmri.25051
   Banerjee S, 2015, HEPATOLOGY, V62, P792, DOI 10.1002/hep.27877
   Boyault S, 2007, HEPATOLOGY, V45, P42, DOI 10.1002/hep.21467
   Bruix J, 2011, HEPATOLOGY, V53, P1020, DOI 10.1002/hep.24199
   Cairo S, 2008, CANCER CELL, V14, P471, DOI 10.1016/j.ccr.2008.11.002
   Chiang DY, 2008, CANCER RES, V68, P6779, DOI 10.1158/0008-5472.CAN-08-0742
   Choi JY, 2014, RADIOLOGY, V273, P30, DOI 10.1148/radiol.14132362
   Choi JY, 2014, RADIOLOGY, V272, P634, DOI 10.1148/radiol.14132361
   Coulouarn C, 2008, HEPATOLOGY, V47, P2059, DOI 10.1002/hep.22283
   DeRisi JL, 1997, SCIENCE, V278, P680, DOI 10.1126/science.278.5338.680
   Enomoto S, 2011, HEPATOL INT, V5, P730, DOI 10.1007/s12072-010-9245-8
   Franssen B, 2014, ANN SURG, V260, P650, DOI 10.1097/SLA.0000000000000917
   Goossens N, 2015, HEPAT ONCOL, V2, P371, DOI 10.2217/hep.15.26
   Hectors SJ, 2017, SCI REP IN PRESS
   Hoshida Y, 2008, NEW ENGL J MED, V359, P1995, DOI 10.1056/NEJMoa0804525
   Hoshida Y, 2012, SEMIN ONCOL, V39, P473, DOI 10.1053/j.seminoncol.2012.05.003
   Hoshida Y, 2010, PLOS ONE, V5, DOI 10.1371/journal.pone.0015543
   Hoshida Y, 2010, SEMIN LIVER DIS, V30, P35, DOI 10.1055/s-0030-1247131
   Hoshida Yujin, 2009, Expert Rev Gastroenterol Hepatol, V3, P101, DOI 10.1586/egh.09.5
   Hoshida Y, 2009, CANCER RES, V69, P7385, DOI 10.1158/0008-5472.CAN-09-1089
   Kaposi-Novak P, 2006, J CLIN INVEST, V116, P1582, DOI 10.1172/JCI27236
   Kuo MD, 2007, J VASC INTERV RADIOL, V18, P821, DOI 10.1016/j.jvir.2007.04.031
   Lee JS, 2004, HEPATOLOGY, V40, P667, DOI 10.1002/hep.20375
   Liu PH, 2016, J HEPATOL, V64, P601, DOI 10.1016/j.jhep.2015.10.029
   Mazzaferro V, 2009, LANCET ONCOL, V10, P35, DOI 10.1016/S1470-2045(08)70284-5
   Mehta N, 2013, CLIN GASTROENTEROL H, V11, P572, DOI 10.1016/j.cgh.2012.12.030
   Minguez B, 2011, J HEPATOL, V55, P1325, DOI 10.1016/j.jhep.2011.02.034
   Miura T, 2015, AM J SURG, V210, P561, DOI 10.1016/j.amjsurg.2015.03.027
   Nault JC, 2013, GASTROENTEROLOGY, V145, P176, DOI 10.1053/j.gastro.2013.03.051
   Renzulli M, 2016, RADIOLOGY, V279, P432, DOI 10.1148/radiol.2015150998
   Ronzoni A, 2007, AM J ROENTGENOL, V189, P792, DOI 10.2214/AJR.07.2040
   SCHENA M, 1995, SCIENCE, V270, P467, DOI 10.1126/science.270.5235.467
   Segal E, 2007, NAT BIOTECHNOL, V25, P675, DOI 10.1038/nbt1306
   Taouli B, 2013, AM J ROENTGENOL, V201, P795, DOI 10.2214/AJR.12.9798
   Taouli B, 2010, RADIOLOGY, V254, P47, DOI 10.1148/radiol.09090021
   Toffanin S, 2011, GASTROENTEROLOGY, V140, P1618, DOI 10.1053/j.gastro.2011.02.009
   van den Bos IC, 2007, J MAGN RESON IMAGING, V26, P1548, DOI 10.1002/jmri.21046
   van 't Veer LJ, 2008, NATURE, V452, P564, DOI 10.1038/nature06915
   Villanueva Augusto, 2011, Gastroenterology, V141, P1943, DOI 10.1053/j.gastro.2011.09.027
   Villanueva A, 2011, J HEPATOL, V55, P724, DOI 10.1016/j.jhep.2011.03.018
   Villanueva A, 2011, GASTROENTEROLOGY, V140, P1501, DOI 10.1053/j.gastro.2011.02.006
   Villanueva A, 2010, CLIN CANCER RES, V16, P4688, DOI 10.1158/1078-0432.CCR-09-1811
   Villanueva A, 2008, GASTROENTEROLOGY, V135, P1972, DOI 10.1053/j.gastro.2008.08.008
   Witjes CDM, 2012, J MAGN RESON IMAGING, V36, P641, DOI 10.1002/jmri.23681
   Woo HG, 2008, CLIN CANCER RES, V14, P2056, DOI 10.1158/1078-0432.CCR-07-1473
   Woo HG, 2010, CANCER RES, V70, P3034, DOI 10.1158/0008-5472.CAN-09-2823
   Yamashita T, 2008, CANCER RES, V68, P1451, DOI 10.1158/0008-5472.CAN-07-6013
   Yopp AC, 2015, ANN SURG ONCOL, V22, pS1075, DOI 10.1245/s10434-015-4786-7
NR 49
TC 26
Z9 29
U1 1
U2 14
PU SPRINGER
PI NEW YORK
PA 233 SPRING ST, NEW YORK, NY 10013 USA
SN 0938-7994
EI 1432-1084
J9 EUR RADIOL
JI Eur. Radiol.
PD NOV
PY 2017
VL 27
IS 11
BP 4472
EP 4481
DI 10.1007/s00330-017-4844-6
PG 10
WC Radiology, Nuclear Medicine & Medical Imaging
WE Science Citation Index Expanded (SCI-EXPANDED)
SC Radiology, Nuclear Medicine & Medical Imaging
GA FJ5VE
UT WOS:000412820500003
PM 28439654
OA Green Accepted
DA 2022-05-02
ER

PT J
AU Fu, SJ
   Ji, F
   Han, M
   Chen, MG
   Wang, XP
   Ju, WQ
   Zhao, Q
   Wu, LW
   Ren, QQ
   Guo, ZY
   Wang, DP
   Zhu, XF
   Ma, Y
   He, XS
AF Fu, Shun-Jun
   Ji, Fei
   Han, Ming
   Chen, Mao-Gen
   Wang, Xiao-Ping
   Ju, Wei-Qiang
   Zhao, Qiang
   Wu, Lin-Wei
   Ren, Qing-Qi
   Guo, Zhi-Yong
   Wang, Dong-Ping
   Zhu, Xiao-Feng
   Ma, Yi
   He, Xiao-Shun
TI Prognostic value of combined preoperative fibrinogen and
   neutrophil-lymphocyte ratio in patients with hepatocellular carcinoma
   after liver transplantation
SO ONCOTARGET
LA English
DT Article
DE fibrinogen; neutrophil-lymphocyte ration; hepatocellular carcinoma;
   prognosis; liver transplantation
ID PREDICTS POOR-PROGNOSIS; ICAM-1-DEPENDENT PATHWAY; CELL-MIGRATION;
   TUMOR-CELLS; CANCER; IDENTIFICATION; ENDOTHELIUM; PROGRESSION;
   METASTASIS; PLATELETS
AB Objectives: Elevated plasma fibrinogen (Fib) correlated with patient's prognosis in several solid tumors. However, few studies have illuminated the relationship between preoperative Fib and prognosis of HCC after liver transplantation. We aimed to clarify the prognostic value of Fib and whether the prognostic accuracy can be enhanced by the combination of Fib and neutrophil-lymphocyte ratio (NLR).
   Results: Fib was correlated with Child-pugh stage, alpha-fetoprotein (AFP), size of largest tumor, macro-and micro-vascular invasion. Univariate analysis showed preoperative Fib, AFP, NLR, size of largest tumor, tumor number, macro-and microvascular invasion were significantly associated with disease-free survival (DFS) and overall survival (OS) in HCC patients with liver transplantation. After multivariate analysis, only Fib and macro-vascular invasion were independently correlated with DFS and OS. Survival analysis showed that preoperative Fib > 2.345 g/L predicted poor prognosis of patients HCC after liver transplantation. Preoperative Fib showed prognostic value in various subgroups of HCC. Furthermore, the predictive range was expanded by the combination of Fib and NLR.
   Materials and Methods: Data were collected retrospectively from 130 HCC patients who underwent liver transplantation. Preoperative Fib, NLR and clinicopathologic variables were analyzed. The survival analysis was performed by the Kaplan-Meier method, and compared by the log-rank test. Univariate and multivariate analyses were performed to identify the prognostic factors for DFS and OS.
   Conclusions: Preoperative Fib is an independent effective predictor of prognosis for HCC patients, higher levels of Fib predict poorer outcomes and the combination of Fib and NLR enlarges the prognostic accuracy of testing.
C1 [Fu, Shun-Jun; Ji, Fei; Han, Ming; Chen, Mao-Gen; Wang, Xiao-Ping; Ju, Wei-Qiang; Zhao, Qiang; Wu, Lin-Wei; Ren, Qing-Qi; Guo, Zhi-Yong; Wang, Dong-Ping; Zhu, Xiao-Feng; Ma, Yi; He, Xiao-Shun] Sun Yat Sen Univ, Affiliated Hosp 1, Organ Transplant Ctr, Guangzhou 510080, Guangdong, Peoples R China.
   [Fu, Shun-Jun; Ji, Fei; Han, Ming; Chen, Mao-Gen; Wang, Xiao-Ping; Ju, Wei-Qiang; Zhao, Qiang; Wu, Lin-Wei; Ren, Qing-Qi; Guo, Zhi-Yong; Wang, Dong-Ping; Zhu, Xiao-Feng; Ma, Yi; He, Xiao-Shun] Sun Yat Sen Univ, Affiliated Hosp 1, Guangdong Prov Key Lab Organ Donat & Transplant I, Guangzhou 510080, Guangdong, Peoples R China.
   [Fu, Shun-Jun; Ji, Fei; Han, Ming; Chen, Mao-Gen; Wang, Xiao-Ping; Ju, Wei-Qiang; Zhao, Qiang; Wu, Lin-Wei; Ren, Qing-Qi; Guo, Zhi-Yong; Wang, Dong-Ping; Zhu, Xiao-Feng; Ma, Yi; He, Xiao-Shun] Sun Yat Sen Univ, Affiliated Hosp 1, Guangdong Prov Int Cooperat Base Sci & Technol Or, Guangzhou 510080, Guangdong, Peoples R China.
   [Fu, Shun-Jun] Guangzhou Univ Chinese Med, Affiliated Hosp 2, Guangdong Prov Hosp Tradit Chinese Med, Dept Hepatobiliary Surg, Guangzhou 510120, Guangdong, Peoples R China.
RP Ma, Y; He, XS (corresponding author), Sun Yat Sen Univ, Affiliated Hosp 1, Organ Transplant Ctr, Guangzhou 510080, Guangdong, Peoples R China.; Ma, Y; He, XS (corresponding author), Sun Yat Sen Univ, Affiliated Hosp 1, Guangdong Prov Key Lab Organ Donat & Transplant I, Guangzhou 510080, Guangdong, Peoples R China.; Ma, Y; He, XS (corresponding author), Sun Yat Sen Univ, Affiliated Hosp 1, Guangdong Prov Int Cooperat Base Sci & Technol Or, Guangzhou 510080, Guangdong, Peoples R China.
EM anhuimayi2002@163.com; gdtrc@163.com
RI Maogen, Chen/AAN-1551-2021
OI Maogen, Chen/0000-0001-9319-5334
FU National High Technology Research and Development Program of China
   (863Program)National High Technology Research and Development Program of
   China [2012AA021007, 2012AA021008]; Ministry of Health [2010159,
   201302009]; National Natural Science Foundation of ChinaNational Natural
   Science Foundation of China (NSFC) [81373156, 81471583]; Guangdong
   Provincial Key Laboratory Construction Projection on Organ Donation and
   Transplant Immunology [2013A061401007]; Guangdong Provincial
   international Cooperation Base of Science and Technology (Organ
   Transplantation) [2015B050501002]; Pearl River Nova Program of Guangzhou
   [201506010014]; Guangdong Provincial Natural Science Funds for
   Distinguished Young Scholars [2015A030306025]; China Postdoctoral
   Science FoundationChina Postdoctoral Science Foundation [2015M582474];
   Natural Science of Guangdong Province [2016A030310177]; Science and
   Technology Project of Guangdong Province [2016A020215184]; Science and
   Technology Planning Project of Guangzhou City [201605131229503]; Science
   and Technology Planning Project of Guangdong Province [2013B040200019]
FX This study was supported by the National High Technology Research and
   Development Program of China (863Program) (2012AA021007 & 2012AA021008),
   the Key Clinical Project from the Ministry of Health (2010159), the
   National Natural Science Foundation of China (81373156 and 81471583),
   the Special Fund for Science Research by Ministry of Health (201302009),
   the Guangdong Provincial Key Laboratory Construction Projection on Organ
   Donation and Transplant Immunology (2013A061401007), the Guangdong
   Provincial international Cooperation Base of Science and Technology
   (Organ Transplantation) (2015B050501002), Pearl River Nova Program of
   Guangzhou (201506010014), Guangdong Provincial Natural Science Funds for
   Distinguished Young Scholars (2015A030306025), and the China
   Postdoctoral Science Foundation (2015M582474), the Natural Science of
   Guangdong Province (No. 2016A030310177) and the Science and Technology
   Project of Guangdong Province (No. 2016A020215184). the Science and
   Technology Planning Project of Guangzhou City (201605131229503), and the
   Science and Technology Planning Project of Guangdong Province
   (2013B040200019). The funders had no role in the study design, data
   collection and analysis, decision to publish, or preparation of the
   manuscript.
CR Arigami T, 2015, MEDICINE, V94, DOI 10.1097/MD.0000000000001702
   Balkwill F, 2001, LANCET, V357, P539, DOI 10.1016/S0140-6736(00)04046-0
   Davalos D, 2012, SEMIN IMMUNOPATHOL, V34, P43, DOI 10.1007/s00281-011-0290-8
   de Sio I, 2002, Eur J Ultrasound, V15, P65, DOI 10.1016/S0929-8266(02)00008-3
   [董辉 Dong Hui], 2016, [中国普通外科杂志, Chinese Journal of General Surgery], V25, P939
   Duperray A, 1997, J BIOL CHEM, V272, P435
   El-Serag HB, 2007, GASTROENTEROLOGY, V132, P2557, DOI 10.1053/j.gastro.2007.04.061
   Fu SJ, 2013, MED ONCOL, V30, DOI 10.1007/s12032-013-0721-6
   Garcia MG, 2011, MOL PHARMACEUT, V8, P1538, DOI 10.1021/mp200137c
   Han M, 2014, HEPATOB PANCREAT DIS, V13, P409, DOI 10.1016/S1499-3872(14)60274-5
   Ishizaki Y, 2008, J GASTROENTEROL, V43, P18, DOI 10.1007/s00535-007-2141-x
   Jandu N, 2006, INT J GYNECOL CANCER, V16, P1536, DOI 10.1111/j.1525-1438.2006.00624.x
   Ji F, 2015, BMC CANCER, V15, DOI 10.1186/s12885-015-1127-y
   Jiang HG, 2014, MED ONCOL, V31, DOI 10.1007/s12032-014-0022-8
   Jonas S, 2001, HEPATOLOGY, V33, P1080, DOI 10.1053/jhep.2001.23561
   Krenn-Pilko S, 2015, BREAST, V24, P667, DOI 10.1016/j.breast.2015.08.003
   Lal I, 2013, BREAST CANCER RES, V15, DOI 10.1186/bcr3425
   LANGUINO LR, 1993, CELL, V73, P1423, DOI 10.1016/0092-8674(93)90367-Y
   Lee SE, 2012, J GASTRIC CANCER, V12, P81, DOI [10.5230/jgc.2012.12.2.81, 10.5230/jgc.2012.12.2.88]
   Lee SY, 1996, THROMB HAEMOSTASIS, V75, P466
   Li HM, 2016, TUMOR BIOL, V37, P3535, DOI 10.1007/s13277-015-4184-6
   Li YW, 2011, J HEPATOL, V54, P497, DOI 10.1016/j.jhep.2010.07.044
   Mazzaferro V, 1996, NEW ENGL J MED, V334, P693, DOI 10.1056/NEJM199603143341104
   Palumbo JS, 2008, SEMIN THROMB HEMOST, V34, P154, DOI 10.1055/s-2008-1079255
   Palumbo JS, 2000, BLOOD, V96, P3302, DOI 10.1182/blood.V96.10.3302
   Palumbo JS, 2002, CANCER RES, V62, P6966
   Qi Q, 2015, PANCREAS, V44, P977, DOI 10.1097/MPA.0000000000000353
   Roche Y, 2003, THROMB HAEMOSTASIS, V89, P1089, DOI 10.1055/s-0037-1613412
   Schwartz ME, 2008, EJSO-EUR J SURG ONC, V34, P256, DOI 10.1016/j.ejso.2007.07.208
   Soslau G, 2014, THROMB HAEMOSTASIS, V111, P140, DOI 10.1160/TH13-03-0248
   Steinbrecher KA, 2010, CANCER RES, V70, P2634, DOI 10.1158/0008-5472.CAN-09-3465
   Wang HY, 2014, PLATELETS, V25, P382, DOI 10.3109/09537104.2013.827782
   Yao FY, 2007, AM J TRANSPLANT, V7, P2587, DOI 10.1111/j.1600-6143.2007.01965.x
   Yasuda Koji, 2012, J Gastrointest Cancer, V43, P236, DOI 10.1007/s12029-011-9268-y
   Zavaglia C, 2005, AM J GASTROENTEROL, V100, P2708, DOI 10.1111/j.1572-0241.2005.00289.x
   Zheng S, 2009, CANCER SCI, V100, P859, DOI 10.1111/j.1349-7006.2009.01115.x
   Zheng SS, 2008, TRANSPLANTATION, V85, P1726, DOI 10.1097/TP.0b013e31816b67e4
NR 37
TC 17
Z9 18
U1 1
U2 10
PU IMPACT JOURNALS LLC
PI ORCHARD PARK
PA 6666 E QUAKER ST, STE 1, ORCHARD PARK, NY 14127 USA
EI 1949-2553
J9 ONCOTARGET
JI Oncotarget
PD JAN 17
PY 2017
VL 8
IS 3
BP 4301
EP 4312
DI 10.18632/oncotarget.13804
PG 12
WC Oncology; Cell Biology
WE Science Citation Index Expanded (SCI-EXPANDED)
SC Oncology; Cell Biology
GA EJ5AH
UT WOS:000393228400046
PM 27935864
OA Green Published, gold, Green Submitted
DA 2022-05-02
ER

PT J
AU Lin, Z
   Cai, YJ
   Chen, RC
   Chen, BC
   Zhao, L
   Xu, SH
   Wang, XD
   Song, M
   Wu, JM
   Wang, YQ
   Zhou, MT
   Shi, KQ
AF Lin, Zhuo
   Cai, Yi-Jing
   Chen, Rui-Cong
   Chen, Bi-Cheng
   Zhao, Liang
   Xu, Shi-Hao
   Wang, Xiao-Dong
   Song, Mei
   Wu, Jian-Min
   Wang, Yu-Qun
   Zhou, Meng-Tao
   Shi, Ke-Qing
TI A microRNA expression profile for vascular invasion can predict overall
   survival in hepatocellular carcinoma
SO CLINICA CHIMICA ACTA
LA English
DT Article
DE Hepatocellular carcinoma; MicroRNA; Vascular invasion; The Cancer Genome
   Atlas; Time-dependent receiver operating characteristic
ID PENALIZED LOGISTIC-REGRESSION; MICROVASCULAR INVASION; RNA; VALIDATION;
   SIGNATURE; MIGRATION; NETWORK; DISEASE; SYSTEM
AB Background: The presence of vascular invasion (VI) in pathology specimens is a well-known unfavorable prognostic factor of hepatocellular carcinoma (HCC) recurrence and overall survival (OS). We investigated the vascular invasion related microRNA (miRNA) expression profiles and potential of prognostic value in HCC.
   Methods: miRNA and mRNA expression data for HCC were accessed from The Cancer Genome Atlas (TCGA). LASSO logistic regression models were used to develop a miRNA-based classifier for predicting VI. The predictive capability was accessed by area under receiver operating characteristics (AUG). Concordance index (C-index) and time-dependent receiver operating characteristic (td-ROC) were used to determine its prognostic value. We validated the predictive and prognostic accuracy of this classifier in an external independent cohort of 127 patients. Functionally relevant targets of miRNAs were determined using miRNA target prediction, experimental validation and correlation of miRNA and mRNA expression data.
   Results: A 16-miRNA-based classifier was developed which identified VI accurately, with AUC of 0.731 and 0.727 in TCGA set and validation cohort, respectively. C-index and td-ROC showed that the classifier was able to stratify patients into risk groups strongly associated with OS. When stratified by tumor characteristics, the classifier was still a clinically and statistically significant prognostic model. The predictive and prognostic accuracy of the classifier was confirmed in validation cohort. Vascular invasion related miRNA/target pairs were identified by integrating expression patterns of predicted targets, which were validated in cell lines.
   Conclusions: A multi-miRNA-based classifier developed based on the presence of VI, which could effectively predict OS in HCC.
C1 [Lin, Zhuo; Cai, Yi-Jing; Chen, Rui-Cong; Wang, Xiao-Dong; Song, Mei; Wang, Yu-Qun; Shi, Ke-Qing] Wenzhou Med Univ, Affiliated Hosp 1, Dept Hepatol, Wenzhou, Zhejiang, Peoples R China.
   [Chen, Bi-Cheng; Zhao, Liang; Xu, Shi-Hao] Wenzhou Med Univ, Affiliated Hosp 1, Dept Ultrasonog, Wenzhou, Zhejiang, Peoples R China.
   [Wu, Jian-Min] Wenzhou Med Univ, Inst Genom Med, Wenzhou, Zhejiang, Peoples R China.
   [Zhou, Meng-Tao] Wenzhou Med Univ, Affiliated Hosp 1, Dept Hepatobiliary Surg, Wenzhou, Zhejiang, Peoples R China.
RP Shi, KQ (corresponding author), Wenzhou Med Univ, Affiliated Hosp 1, Dept Hepatol, Wenzhou, Zhejiang, Peoples R China.; Zhou, MT (corresponding author), Wenzhou Med Univ, Affiliated Hosp 1, Dept Hepatobiliary Surg, Wenzhou, Zhejiang, Peoples R China.
EM zhoumt1688@l63.com; skochilly@wmu.edu.en
RI Zhao, Liang/T-9147-2019; Shi, KeQing/A-3411-2009
OI Zhou, Meng-Tao/0000-0002-0613-1656; Shi, KeQing/0000-0002-5070-3834;
   Zhou, Mengtao/0000-0002-2455-250X
FU Natural Science Foundation of Zhejiang ProvinceNatural Science
   Foundation of Zhejiang Province [LY16H160047]; National Natural Science
   Foundation of ChinaNational Natural Science Foundation of China (NSFC)
   [81201589, 81472651]; Public Welfare Science and Technology Project of
   Wenzhou [Y20150307, Y20140718]; Provinces and Ministries Co-Contribution
   of Zhejiang, China [No.wkj-zj-1706]
FX This work was supported by grants from the Natural Science Foundation of
   Zhejiang Province (LY16H160047), National Natural Science Foundation of
   China (81201589 and 81472651), Public Welfare Science and Technology
   Project of Wenzhou (Y20150307 and Y20140718), and Provinces and
   Ministries Co-Contribution of Zhejiang, China (No.wkj-zj-1706).
CR Alifrangis CC, 2014, MOL ONCOL, V8, P1112, DOI 10.1016/j.molonc.2014.05.014
   Blanche P, 2013, STAT MED, V32, P5381, DOI 10.1002/sim.5958
   Bruix J, 2014, GUT, V63, P844, DOI 10.1136/gutjnl-2013-306627
   Byron SA, 2016, NAT REV GENET, V17, P257, DOI 10.1038/nrg.2016.10
   Cucchetti A, 2010, J HEPATOL, V52, P880, DOI 10.1016/j.jhep.2009.12.037
   Diederichs S, 2016, EMBO MOL MED, V8, P442, DOI 10.15252/emmm.201506055
   Ebert MS, 2012, CELL, V149, P515, DOI 10.1016/j.cell.2012.04.005
   Feng JL, 2016, PLOS ONE, V11, DOI 10.1371/journal.pone.0151501
   Forner A, 2012, LANCET, V379, P1245, DOI 10.1016/S0140-6736(11)61347-0
   Halazun KJ, 2016, ANN SURG
   Hapkova I, 2013, EXP MOL PATHOL, V94, P314, DOI 10.1016/j.yexmp.2012.12.004
   Hung CL, 2015, BMC CANCER, V15, DOI 10.1186/s12885-015-1671-5
   Jonas S, 2001, HEPATOLOGY, V33, P1080, DOI 10.1053/jhep.2001.23561
   Kimura T, 2015, CELL MOL LIFE SCI, V72, P2749, DOI 10.1007/s00018-015-1875-5
   Lim LP, 2005, NATURE, V433, P769, DOI 10.1038/nature03315
   Lin Z, 2016, SCI REP-UK, V6, DOI 10.1038/srep25999
   Liu PH, 2016, EUR J CANCER, V63, P25, DOI 10.1016/j.ejca.2016.04.023
   Mendell JT, 2012, CELL, V148, P1172, DOI 10.1016/j.cell.2012.02.005
   Minguez B, 2011, J HEPATOL, V55, P1325, DOI 10.1016/j.jhep.2011.02.034
   Okuda K., 2002, J GASTROENTEROL HEPA, V17
   Roayaie S, 2009, GASTROENTEROLOGY, V137, P850, DOI 10.1053/j.gastro.2009.06.003
   Salvi A, 2009, FEBS J, V276, P2966, DOI 10.1111/j.1742-4658.2009.07014.x
   Shi K. Q., 2016, J GASTROENTEROL HEPA
   Shi KQ, 2015, ONCOTARGET, V6, P25093, DOI 10.18632/oncotarget.4437
   Shirabe K, 2014, LIVER INT, V34, P937, DOI 10.1111/liv.12459
   Sun H, 2012, BIOINFORMATICS, V28, P1368, DOI 10.1093/bioinformatics/bts145
   Sun Z, 2013, MOL ONCOL, V7, P884, DOI 10.1016/j.molonc.2013.04.007
   Taniguchi T, 2001, NAT REV MOL CELL BIO, V2, P378, DOI 10.1038/35073080
   Tian Q, 2012, PLOS ONE, V7, DOI 10.1371/journal.pone.0048958
   Torre LA, 2016, CANCER EPIDEM BIOMAR, V25, P16, DOI 10.1158/1055-9965.EPI-15-0578
   Tsai WC, 2009, HEPATOLOGY, V49, P1571, DOI 10.1002/hep.22806
   Wu TT, 2009, BIOINFORMATICS, V25, P714, DOI 10.1093/bioinformatics/btp041
   Zhao YD, 2008, CANCER INFORM, V6, P9
NR 33
TC 11
Z9 11
U1 0
U2 5
PU ELSEVIER SCIENCE BV
PI AMSTERDAM
PA PO BOX 211, 1000 AE AMSTERDAM, NETHERLANDS
SN 0009-8981
EI 1873-3492
J9 CLIN CHIM ACTA
JI Clin. Chim. Acta
PD JUN
PY 2017
VL 469
BP 171
EP 179
DI 10.1016/j.cca.2017.03.026
PG 9
WC Medical Laboratory Technology
WE Science Citation Index Expanded (SCI-EXPANDED)
SC Medical Laboratory Technology
GA EV6KU
UT WOS:000401879100027
PM 28365450
DA 2022-05-02
ER

PT J
AU Buivydiene, A
   Liakina, V
   Valantinas, J
   Norkuniene, J
   Mockiene, E
   Jokubauskiene, S
   Smaliukiene, R
   Jancoriene, L
   Kovalevska, L
   Kashuba, E
AF Buivydiene, A.
   Liakina, V.
   Valantinas, J.
   Norkuniene, J.
   Mockiene, E.
   Jokubauskiene, S.
   Smaliukiene, R.
   Jancoriene, L.
   Kovalevska, L.
   Kashuba, E.
TI Expression Levels of the Uridine-Cytidine Kinase Like-1 Protein As a
   Novel Prognostic Factor for Hepatitis C Virus-Associated Hepatocellular
   Carcinomas
SO ACTA NATURAE
LA English
DT Article
DE hepatitis C virus (HCV); hepatocellular carcinoma (HCC); recurrence of
   hepatocellular carcinoma; UCKL-1; MRPS18-2; prognostic factors
ID LIVER-TRANSPLANTATION; FIBROBLASTS; RESECTION; EPIDEMIOLOGY;
   INSTABILITY; RECURRENCE; MRPS18-2; FIBROSIS; COHORT; CELLS
AB The expression levels of the two novel oncoproteins uridinc-cytidine kinase likc-1 (UCKL-1) and mitochondrial ribosomal protein S18-2 (MRPS18-2) were assessed in samples of hepatitis C virus (HCV)-associated hepatocellular carcinoma (HCC) using immunohistochemistry. Tissue microarray (TMA) paraffin blocks were prepared from 42 HCC tumor samples with the corresponding peri-tumor tissues and from 11 tissues of a liver with HCV-induced cirrhosis. We found that the UCKL-1 signal in the liver tissues of the peri-tumor zone in the HCC samples was stronger than that in cirrhosis (50 +/- 49.44 vs. 24.27 +/- 14.53; p = 0.014). The MRPS18-2 expression was weak, and there was no differences between the groups (p = 0.26). Noteworthy, the UCKL-1 protein was expressed at higher levels in peri-tumor tissues in the cases of HCC recurrence; this was confirmed for 27 older patients (63.78 +/- 9.22 vs. 53.53 +/- 4.07 years, p< 0.001), in parallel with enhanced UCKL-1 staining in former HCC nodules (62.69 +/- 50.4 vs. 26.0 +/- 30.19, p = 0.006) and microvascular invasion (p = 0.02). A multivariate analysis of prognostic factors for HCC recurrence showed that the best predictive factors for these conditions were UCKL-1 expression in tumor, vascular invasion, and HCC treatment modality, other than liver transplantation (odds ratios: 1.029,18.143 and 11.984, R-2= 0.633, p = 0.002). In conclusion, the high UCKL-1 expression might be a prognostic factor for HCC relapse, in combination with age and microvascular invasion. MRPS18-2 protein expression has no prognostic significance in the cases of HCV-associated HCC.
C1 [Buivydiene, A.; Valantinas, J.] Vilnius Univ, Clin Gastroenterol Nephrourol & Surg, Ctr Hepatol Gastroenterol & Dietet, Vilnius, Lithuania.
   [Liakina, V.] Vilnius Univ, Ctr Hepatol Gastroenterol & Dietet, Vilnius, Lithuania.
   [Liakina, V.] Vilnius Gediminas Tech Univ, Dept Biomech, Vilnius, Lithuania.
   [Norkuniene, J.] Vilnius Gediminas Tech Univ, Dept Math Stat, Vilnius, Lithuania.
   [Norkuniene, J.] Vilnius Coll Higher Educ, Vilnius, Lithuania.
   [Mockiene, E.] Ctr Radiol & Nucl Med, Vilnius, Lithuania.
   [Mockiene, E.] Vilnius Univ, Fac Med, Vilnius, Lithuania.
   [Jokubauskiene, S.] Vilnius Univ, Dept Pathol Forens Med & Pharmacol, Vilnius, Lithuania.
   [Jokubauskiene, S.; Smaliukiene, R.] Natl Ctr Pathol, Vilnius, Lithuania.
   [Jancoriene, L.] Vilnius Univ, Clin Infect Chest Dis Dermatovenerol & Allergy, Ctr Infect Dis, Vilnius, Lithuania.
   [Kovalevska, L.; Kashuba, E.] RE Kavetsky Inst Expt Pathol Oncol & Radiobiol, Kiev, Ukraine.
   [Kashuba, E.] Karolinska Inst, Dept Microbiol Tumor & Cell Biol, Stockholm, Sweden.
RP Buivydiene, A (corresponding author), Vilnius Univ, Clin Gastroenterol Nephrourol & Surg, Ctr Hepatol Gastroenterol & Dietet, Vilnius, Lithuania.; Kashuba, E (corresponding author), RE Kavetsky Inst Expt Pathol Oncol & Radiobiol, Kiev, Ukraine.; Kashuba, E (corresponding author), Karolinska Inst, Dept Microbiol Tumor & Cell Biol, Stockholm, Sweden.
EM arida.buivydiene@santa.lt; Elena.Kashuba@ki.se
RI Smaliukiene, Rasa/L-3577-2019; Kashuba, Elena/Q-4739-2019; Jancoriene,
   Ligita/D-1371-2014; Kashuba, Elena/O-5389-2015
OI Smaliukiene, Rasa/0000-0002-5240-2429; Kashuba,
   Elena/0000-0001-7001-4035; Kashuba, Elena/0000-0001-7001-4035;
   Kovalevska, Larysa/0000-0002-7550-9392
FU Swedish Cancer SocietySwedish Cancer Society; Concern Foundation (Los
   Angeles); Cancer Research Institute (New York); Ministry of Education
   and Science of Ukraine [0116U005456]; Research Council of
   LithuaniaResearch Council of Lithuania (LMTLT) [TAP-LU-15-003]
FX This work was supported by the Swedish Cancer Society, matching grants
   from the Concern Foundation (Los Angeles) and the Cancer Research
   Institute (New York), the Ministry of Education and Science of Ukraine
   (No.0116U005456), and the Research Council of Lithuania
   (No.TAP-LU-15-003).
CR Ambrose EC, 2009, APOPTOSIS, V14, P1227, DOI 10.1007/s10495-009-0385-z
   Bedossa P, 1996, HEPATOLOGY, V24, P289, DOI 10.1002/hep.510240201
   Bruno S, 2014, J HEPATOL, V60, pS224, DOI 10.1016/S0168-8278(14)60627-9
   Colecchia A, 2014, WORLD J GASTROENTERO, V20, P5935, DOI 10.3748/wjg.v20.i20.5935
   Darekar SD, 2015, ONCOTARGET, V6, P21016, DOI 10.18632/oncotarget.4123
   Davila JA, 2010, HEPATOLOGY, V52, P132, DOI 10.1002/hep.23615
   El-Serag HB, 2007, GASTROENTEROLOGY, V132, P2557, DOI 10.1053/j.gastro.2007.04.061
   El-Serag HB, 2011, NEW ENGL J MED, V365, P1118, DOI 10.1056/NEJMra1001683
   Goodman ZD, 2007, J HEPATOL, V47, P598, DOI 10.1016/j.jhep.2007.07.006
   Goossens N, 2015, CLIN MOL HEPATOL, V21, P105, DOI 10.3350/cmh.2015.21.2.105
   Hoshida Y, 2014, J HEPATOL, V61, pS79, DOI 10.1016/j.jhep.2014.07.010
   ISHAK K, 1995, J HEPATOL, V22, P696, DOI 10.1016/0168-8278(95)80226-6
   Kashuba E, 2002, BMC CELL BIOL, V3, DOI 10.1186/1471-2121-3-23
   Kashuba E, 2009, P NATL ACAD SCI USA, V106, P19866, DOI 10.1073/pnas.0911545106
   Lauwers GY, 2002, AM J SURG PATHOL, V26, P25, DOI 10.1097/00000478-200201000-00003
   Liakina V, 2012, MED SCI MONITOR, V18, pPH28, DOI 10.12659/MSM.882511
   Lim KC, 2012, BRIT J SURG, V99, P1622, DOI 10.1002/bjs.8915
   Llovet JM, 2005, SEMIN LIVER DIS, V25, P181, DOI 10.1055/s-2005-871198
   Llovet JM, 2003, LANCET, V362, P1907, DOI 10.1016/S0140-6736(03)14964-1
   McGlynn KA, 2011, CLIN LIVER DIS, V15, P223, DOI 10.1016/j.cld.2011.03.006
   Shevchuk Z, 2013, ACTA NATURAE, V5, P85, DOI 10.32607/20758251-2013-5-1-85-89
   Smirnova IS, 2006, CELL ONCOL, V28, P177
   Torre LA, 2015, CA-CANCER J CLIN, V65, P87, DOI 10.3322/caac.21262
   van der Meer AJ, 2012, JAMA-J AM MED ASSOC, V308, P2584, DOI 10.1001/jama.2012.144878
   Wahab MA, 2014, EURASIAN J MED, V46, P36, DOI 10.5152/eajm.2014.07
   Welker MW, 2013, TRANSPL INT, V26, P109, DOI 10.1111/j.1432-2277.2012.01562.x
NR 26
TC 1
Z9 4
U1 0
U2 2
PU RUSSIAN FEDERATION AGENCY SCIENCE & INNOVATION
PI MOSCOW
PA NAUCHNY PARK MGU, VLAD 1, STROENIYE 75G, LENINSKIYE GORY, MOSCOW,
   119991, RUSSIA
SN 2075-8251
J9 ACTA NATURAE
JI Acta Naturae
PD JUL-SEP
PY 2017
VL 9
IS 3
BP 108
EP 114
DI 10.32607/20758251-2017-9-3-108-114
PG 7
WC Biochemistry & Molecular Biology; Cell Biology
WE Science Citation Index Expanded (SCI-EXPANDED)
SC Biochemistry & Molecular Biology; Cell Biology
GA FQ7GH
UT WOS:000418530400013
PM 29104783
OA Green Submitted
DA 2022-05-02
ER

PT J
AU Zhao, H
   Chen, C
   Gu, S
   Yan, XP
   Jia, WJ
   Mao, L
   Qiu, YD
AF Zhao, Hui
   Chen, Chuang
   Gu, Shen
   Yan, Xiaopeng
   Jia, Wenjun
   Mao, Liang
   Qiu, Yudong
TI Anatomical versus non-anatomical resection for solitary hepatocellular
   carcinoma without macroscopic vascular invasion: A propensity score
   matching analysis
SO JOURNAL OF GASTROENTEROLOGY AND HEPATOLOGY
LA English
DT Article
DE anatomical hepatectomy; hepatocellular carcinoma; microvascular
   invasion; non-anatomical hepatectomy; propensity score matching analysis
ID MICROVASCULAR INVASION; MACROVASCULAR-INVASION; TUMOR RECURRENCE;
   LIVER-CANCER; SURVIVAL; HEPATECTOMY; OUTCOMES; MARGIN; SUBSEGMENTECTOMY;
   MANAGEMENT
AB Background and Aim The superiority of anatomical resection (AR) in patients with hepatocellular carcinoma compared with non-anatomical resection (NAR) remains controversial. We aimed to investigate the prognostic outcomes of AR and NAR for solitary hepatocellular carcinoma (HCC) patients without macroscopic vascular invasion, using a propensity score matching (PSM) analysis.
   Methods A total of 305 consecutive HCC patients without macroscopic vascular invasion who underwent curative hepatectomy were included in our study. PSM was performed in order to eliminate possible selection bias.
   Results By PSM, the patients were divided into propensity-matched anatomical resection (PS-AR) (n=114) and propensity-matched non-anatomical resection (PS-NAR) (n=114) groups. The 1-year, 3-year, and 5-year overall survival rates were 90.4%, 77.7%, and 65.7% in PS-AR and 88.6%, 70.7%, and 52.2% in PS-NAR (P=0.053), respectively. The 1-year, 3-year, and 5-year recurrence-free survival (RFS) rates were 84.1%, 64.9%, and 45.1% in PS-AR and 75.4%, 48.1%, and 31.0% in PS-NAR (P=0.005), respectively. Multivariate analysis showed that ICG-R15 (P=0.022); the Barcelona clinic liver cancer staging (P=0.044) and microvascular invasion (MVI; P=0.005) were independent risk factors for the overall survival rate, while type of resection (P=0.027), surgical margin (P=0.039), and MVI (P=0.024) were independent risk factors for the RFS rate. Patients who underwent NAR were prone to early recurrence and marginal recurrence. Subgroup analysis indicated that the RFS rate was significantly better in PS-AR than that in PS-NAR (surgical margin 1cm) (P=0.025). Better RFS rate was observed in PS-AR with MVI compared with PS-NAR (P=0.016).
   Conclusions Anatomical resection contributed to improve the RFS rate in solitary HCC patients without macroscopic vascular invasion using PSM analysis, especially in patients with MVI.
C1 [Zhao, Hui] Nanjing Med Univ, Dept Hepatopancreatobiliary Surg, Affiliated Wuxi Peoples Hosp 2, Wuxi, Peoples R China.
   [Zhao, Hui; Chen, Chuang; Qiu, Yudong] Nanjing Med Univ, Dept Hepatopancreatobiliary Surg, Nanjing Drum Tower Hosp, Clin Coll, Nanjing, Jiangsu, Peoples R China.
   [Gu, Shen; Yan, Xiaopeng; Jia, Wenjun; Mao, Liang; Qiu, Yudong] Nanjing Univ, Sch Med, Affiliated Drum Tower Hosp, Dept Hepatopancreatobiliary Surg, Zhongshan Rd 321, Nanjing 210008, Jiangsu, Peoples R China.
   [Chen, Chuang] Xuzhou Med Univ, Huaian Hosp, Dept Hepatopancreatobiliary Surg, Huaian, Jiangsu, Peoples R China.
RP Qiu, YD (corresponding author), Nanjing Univ, Sch Med, Affiliated Drum Tower Hosp, Dept Hepatopancreatobiliary Surg, Zhongshan Rd 321, Nanjing 210008, Jiangsu, Peoples R China.
EM yudongqiu510@163.com
OI Mao, Liang/0000-0002-7112-9421
FU National Natural Science Foundation of ChinaNational Natural Science
   Foundation of China (NSFC) [81470866]
FX We thank the whole multiple disciplinary team in hepatobiliary cancer
   for their guidance in this study. This work was supported by the
   National Natural Science Foundation of China (Grant no. 81470866).
CR Austin PC, 2014, STAT MED, V33, P1242, DOI 10.1002/sim.5984
   Bosch FX, 2004, GASTROENTEROLOGY, V127, pS5, DOI 10.1053/j.gastro.2004.09.011
   Chen JG, 2011, DIGEST DIS SCI, V56, P1626, DOI 10.1007/s10620-010-1482-0
   Colecchia A, 2014, WORLD J GASTROENTERO, V20, P5935, DOI 10.3748/wjg.v20.i20.5935
   Cucchetti A, 2014, SURGERY, V155, P512, DOI 10.1016/j.surg.2013.10.009
   Cucchetti A, 2011, ANN SURG ONCOL, V18, P1630, DOI 10.1245/s10434-010-1463-8
   D'Agostino RB, 1998, STAT MED, V17, P2265, DOI 10.1002/(SICI)1097-0258(19981015)17:19<2265::AID-SIM918>3.0.CO;2-B
   EDMONDSON HA, 1954, CANCER-AM CANCER SOC, V7, P462, DOI 10.1002/1097-0142(195405)7:3<462::AID-CNCR2820070308>3.0.CO;2-E
   Eguchi S, 2008, SURGERY, V143, P469, DOI 10.1016/j.surg.2007.12.003
   Hasegawa K, 2005, ANN SURG, V242, P252, DOI 10.1097/01.sla.0000171307.37401.db
   He J, 2015, MEDICINE, V94, DOI 10.1097/MD.0000000000001331
   Hirokawa F, 2015, SURGERY, V157, P27, DOI 10.1016/j.surg.2014.06.080
   Huang G, 2015, ANN SURG, V261, P56, DOI 10.1097/SLA.0000000000000858
   Iguchi T, 2015, TRANSPLANTATION, V99, P1236, DOI 10.1097/TP.0000000000000489
   Kudo A, 2014, AM J SURG, V207, P863, DOI 10.1016/j.amjsurg.2013.06.009
   Kudo M, 2014, LIVER CANCER, V3, P458, DOI 10.1159/000343875
   Lee JW, 2016, WORLD J SURG, V40, P1429, DOI 10.1007/s00268-016-3421-5
   Lim KC, 2011, ANN SURG, V254, P108, DOI 10.1097/SLA.0b013e31821ad884
   MAKUUCHI M, 1985, SURG GYNECOL OBSTET, V161, P346
   Marubashi S, 2015, BRIT J SURG, V102, P776, DOI 10.1002/bjs.9815
   Marubashi S, 2015, ANN SURG ONCOL, V22, P2243, DOI 10.1245/s10434-014-4214-4
   Okamura Y, 2014, J GASTROINTEST SURG, V18, P1994, DOI 10.1007/s11605-014-2646-6
   Poon RTP, 2000, ANN SURG, V231, P544, DOI 10.1097/00000658-200004000-00014
   Rahbari NN, 2011, ANN SURG, V253, P453, DOI 10.1097/SLA.0b013e31820d944f
   Shi M, 2007, ANN SURG, V245, P36, DOI 10.1097/01.sla.0000231758.07868.71
   Shim JH, 2015, ANN SURG, V261, P939, DOI 10.1097/SLA.0000000000000747
   Shindoh J, 2016, J HEPATOL, V64, P594, DOI 10.1016/j.jhep.2015.10.015
   Shindoh J, 2013, HPB, V15, P31, DOI 10.1111/j.1477-2574.2012.00552.x
   Tanaka S, 2009, J AM COLL SURGEONS, V208, P368, DOI 10.1016/j.jamcollsurg.2008.10.031
   Tomimaru Y, 2012, DIGEST DIS SCI, V57, P1942, DOI 10.1007/s10620-012-2114-7
   Utsunomiya T, 2015, ANN SURG, V261, P513, DOI 10.1097/SLA.0000000000000821
NR 31
TC 46
Z9 52
U1 3
U2 12
PU WILEY
PI HOBOKEN
PA 111 RIVER ST, HOBOKEN 07030-5774, NJ USA
SN 0815-9319
EI 1440-1746
J9 J GASTROEN HEPATOL
JI J. Gastroenterol. Hepatol.
PD APR
PY 2017
VL 32
IS 4
BP 870
EP 878
DI 10.1111/jgh.13603
PG 9
WC Gastroenterology & Hepatology
WE Science Citation Index Expanded (SCI-EXPANDED)
SC Gastroenterology & Hepatology
GA ER1FC
UT WOS:000398534100023
PM 27671209
DA 2022-05-02
ER

PT J
AU Gao, PT
   Cheng, JW
   Gong, ZJ
   Hu, B
   Sun, YF
   Cao, Y
   Qiu, SJ
   Zhou, J
   Fan, J
   Yang, XR
AF Gao, Ping-Ting
   Cheng, Jian-Wen
   Gong, Zi-Jun
   Hu, Bo
   Sun, Yun-Fan
   Cao, Ya
   Qiu, Shuang-Jian
   Zhou, Jian
   Fan, Jia
   Yang, Xin-Rong
TI Low SLC29A1 expression is associated with poor prognosis in patients
   with hepatocellular carcinoma
SO AMERICAN JOURNAL OF CANCER RESEARCH
LA English
DT Article
DE SLC29A1; hepatocellular carcinoma; drug resistance;
   epithelial-mesenchymal transition; cell adhesion; NF-kappa B
ID DOWN-REGULATION; CELL-ADHESION; TRANSPORTERS; SURVIVAL; CHEMOTHERAPY;
   EPIDEMIOLOGY; PREDICTOR; TUMOR
AB Overall survival of patients with hepatocellular carcinoma (HCC) remains poor, and the multidrug resistance of HCC cells contributes to the limited efficacy of anti-cancer drugs, and reduced time to recurrence. We systematically screened the expression of transporter genes in HCC samples and found that solute carrier family 29 member A1 (SLC29A1) expression was significantly elevated in human HCC cells compared with para-carcinoma cell samples. The results of tissues microarray showed that SLC29A1 was an independent prognostic factor for overall survival and tumor recurrence, especially for patients with AFP <= 20 ng/ml, no microvascular invasion and early staging. In vivo and vitro analyses showed that down-regulation of SLC29A1 expression could enhance tumor cell proliferation, invasion and reduced drug sensitivity. Further microarray-based gene expression profile indicated that low SLC29A1 expression may contribute to HCC progression by promoting the epithelial-mesenchymal transition through zinc finger E-box binding homeobox 2 and transforming growth factor beta receptor activation, modifying cell adhesion through up-or down-regulation of cell adhesion molecules, and activating the nuclear factor-kappaB pathway through tripartite motif-containing protein 9 inhibition. In conclusion, low SLC29A1 expression correlated with high recurrence risk and poor outcomes for patients with HCC after surgery. SLC29A1 might be a promising prognostic factor, a potential tumor suppressor, and a drug sensitizer for patients with HCC through its interaction with various signaling pathways involved in this disease.
C1 [Gao, Ping-Ting; Cheng, Jian-Wen; Gong, Zi-Jun; Hu, Bo; Sun, Yun-Fan; Qiu, Shuang-Jian; Zhou, Jian; Fan, Jia; Yang, Xin-Rong] Fudan Univ, Zhongshan Hosp, Liver Canc Inst, Dept Liver Surg, Shanghai 200032, Peoples R China.
   [Gao, Ping-Ting; Cheng, Jian-Wen; Gong, Zi-Jun; Hu, Bo; Sun, Yun-Fan; Qiu, Shuang-Jian; Zhou, Jian; Fan, Jia; Yang, Xin-Rong] Minist Educ, Key Lab Carcinogenesis & Canc Invas, 136 Yi Xue Yuan Rd, Shanghai 200032, Peoples R China.
   [Cao, Ya] Cent South Univ, Xiangya Sch Med, Canc Res Inst, Changsha 410078, Hunan, Peoples R China.
   [Cao, Ya] Minist Educ, Key Lab Carcinogenesis & Canc Invas, Changsha 410078, Hunan, Peoples R China.
RP Yang, XR (corresponding author), Fudan Univ, Zhongshan Hosp, Liver Canc Inst, Dept Liver Surg, Shanghai 200032, Peoples R China.; Yang, XR (corresponding author), Minist Educ, Key Lab Carcinogenesis & Canc Invas, 136 Yi Xue Yuan Rd, Shanghai 200032, Peoples R China.
EM yang.xinrong@zs-hospital.sh.cn
OI Sun, Yunfan/0000-0001-9790-2761; Zhou, Jian/0000-0002-7650-7540; Yang,
   Xin-Rong/0000-0002-2716-9338
FU National Key Research and Development Program of China [2016YFF01400,
   2016YFC0902400]; National High Technology Research and Development
   Program (863 Program) of ChinaNational High Technology Research and
   Development Program of China [2015AA020401]; State Key Program of
   National Natural Science of ChinaNational Natural Science Foundation of
   China (NSFC) [81530077]; National Natural Science Foundation of
   ChinaNational Natural Science Foundation of China (NSFC) [81472676,
   81572823, 81602543, 81602581, 81672839]; Shanghai Science and Technology
   CommissionShanghai Science & Technology CommitteeScience & Technology
   Commission of Shanghai Municipality (STCSM) [14DZ1940300, 14411970200,
   14140902301]; NATIONAL INSTITUTE ON ALCOHOL ABUSE AND ALCOHOLISMUnited
   States Department of Health & Human ServicesNational Institutes of
   Health (NIH) - USANIH National Institute on Alcohol Abuse & Alcoholism
   (NIAAA) [R01AA020401] Funding Source: NIH RePORTER
FX This study was supported by grants from the National Key Research and
   Development Program of China (2016YFF01400 and 2016YFC0902400), the
   National High Technology Research and Development Program (863 Program)
   of China (2015AA020401), the State Key Program of National Natural
   Science of China (81530077), the National Natural Science Foundation of
   China (81472676, 81572823, 81602543, 81602581, and 81672839), the
   Projects from the Shanghai Science and Technology Commission
   (14DZ1940300, 14411970200 and 14140902301).
CR Bosch FX, 1999, SEMIN LIVER DIS, V19, P271, DOI 10.1055/s-2007-1007117
   Braun J, 2010, ONCOGENE, V29, P4237, DOI 10.1038/onc.2010.169
   Cavallaro U, 2004, NAT REV CANCER, V4, P118, DOI 10.1038/nrc1276
   Chen WQ, 2016, CA-CANCER J CLIN, V66, P115, DOI 10.3322/caac.21338
   Daniele B, 2004, GASTROENTEROLOGY, V127, pS108, DOI 10.1053/j.gastro.2004.09.023
   Dimitrova Y, 2017, BIOL DIRECT, V12, DOI 10.1186/s13062-017-0180-7
   El-Serag HB, 2007, GASTROENTEROLOGY, V132, P2557, DOI 10.1053/j.gastro.2007.04.061
   Gao Q, 2007, J CLIN ONCOL, V25, P2586, DOI 10.1200/JCO.2006.09.4565
   Gillet JP, 2010, METHODS MOL BIOL, V596, P47, DOI 10.1007/978-1-60761-416-6_4
   Han KH, 2008, J GASTROEN HEPATOL, V23, P682, DOI 10.1111/j.1440-1746.2008.05444.x
   Heise M, 2012, BMC CANCER, V12, DOI 10.1186/1471-2407-12-109
   Hsu YC, 2006, J CLIN ONCOL, V24, P3780, DOI 10.1200/JCO.2005.03.7499
   Ishak KG., 1994, HISTOLOGICAL TYPING, V2nd
   Jemal A, 2011, CA-CANCER J CLIN, V61, P134, DOI [10.3322/caac.20115, 10.3322/caac.20107]
   Lin L, 2015, NAT REV DRUG DISCOV, V14, P543, DOI 10.1038/nrd4626
   Llovet JM, 2008, NEW ENGL J MED, V359, P378, DOI 10.1056/NEJMoa0708857
   Namisaki T, 2014, DRUG METAB DISPOS, V42, P2033, DOI 10.1124/dmd.114.059832
   Ren ZG, 2004, WORLD J GASTROENTERO, V10, P2791
   Schaeffeler E, 2011, GENOME MED, V3, DOI 10.1186/gm298
   Senyavina NV, 2016, B EXP BIOL MED+, V160, P771, DOI 10.1007/s10517-016-3306-5
   Shi MD, 2014, NAT COMMUN, V5, DOI 10.1038/ncomms5820
   Shibasaki Y, 2015, J SURG RES, V193, P567, DOI 10.1016/j.jss.2014.07.055
   Wan HX, 2014, J EXP CLIN CANC RES, V33, DOI 10.1186/s13046-014-0090-9
   Xiao JC, 2013, HEPATO-GASTROENTEROL, V60, P258, DOI 10.5754/hge12687
   Yang XR, 2009, CLIN CANCER RES, V15, P5518, DOI 10.1158/1078-0432.CCR-09-0151
   Zhao XY, 2016, PLOS ONE, V11, DOI 10.1371/journal.pone.0164752
   Zigler M, 2010, MINERVA MED, V101, P149
   Zollner G, 2005, LIVER INT, V25, P367, DOI 10.1111/j.1478-3231.2005.01033.x
NR 28
TC 8
Z9 8
U1 1
U2 6
PU E-CENTURY PUBLISHING CORP
PI MADISON
PA 40 WHITE OAKS LN, MADISON, WI 53711 USA
SN 2156-6976
J9 AM J CANCER RES
JI Am. J. Cancer Res.
PY 2017
VL 7
IS 12
BP 2465
EP +
PG 18
WC Oncology
WE Science Citation Index Expanded (SCI-EXPANDED)
SC Oncology
GA FR6VV
UT WOS:000419205100007
PM 29312800
DA 2022-05-02
ER

PT J
AU Zhuang, PH
   Xu, L
   Gao, L
   Lu, W
   Ruan, LT
   Yang, J
AF Zhuang, Peng-Hui
   Xu, Lei
   Gao, Lu
   Lu, Wei
   Ruan, Li-Tao
   Yang, Jin
TI Correlations of microvascular blood flow of contrast-enhanced ultrasound
   and HGF/c-Met signaling pathway with clinicopathological features and
   prognosis of patients with hepatocellular carcinoma
SO ONCOTARGETS AND THERAPY
LA English
DT Article
DE hepatocellular carcinoma; hepatocyte growth factor; cellular-mesenchymal
   to epithelial transition factor; signaling pathway; microvascular blood
   flow; contrast-enhanced ultrasound; clinicopathological feature
ID MICROVESSEL DENSITY; CANCER; INVASION; METASTASES; MIGRATION; LESIONS;
   GROWTH
AB The study is designed to explore the correlations of microvascular blood flow of contrast-enhanced ultrasound (CEUS) and hepatocyte growth factor (HGF)/c-Met signaling pathway with clinicopathological features and prognosis of patients with hepatocellular carcinoma (HCC). One hundred and eighteen patients pathologically diagnosed as primary HCC were selected. All HCC patients underwent CEUS examination before operation. HCC tissues and adjacent normal tissue specimens were obtained to detect the protein rates of HGF and c-Met expressions by immunohistochemistry. The mRNA expressions of HGF and c-Met were detected by quantitative real-time polymerase chase reaction assay. The microvessel density (MVD) was tested by CD34 immunohistochemistry. Compared with liver parenchyma, the HCC lesions had higher MVD, preoperative peak intensity (PI), area under the curve (AUC), lower preoperative time to peak (TTP), and washout time (WOT). Compared with adjacent normal tissues, the protein and mRNA expressions of HGF were reduced in HCC tissues, but the protein and mRNA expressions of c-Met and MVD were increased. The protein expressions of HGF and c-Met exhibited evident correlations with TNM stage, tumor size, vascular invasion, liver cirrhosis, and hepatitis B virus and hepatitis C virus infection of HCC patients. The tumor size and number, vascular invasion, the protein expressions of HGF and c-Met, and MVD were associated with the TTP, PI, WOT, and AUC of CEUS in HCC patients. The protein expressions of HGF and c-Met, MVD and preoperative PI revealed negative associations with the prognosis of HCC patients. In conclusion, quantitative parameters of CEUS and HGF/c-Met signaling pathway-related proteins may be helpful for early diagnosis and prognosis prediction of HCC patients.
C1 [Zhuang, Peng-Hui; Xu, Lei; Yang, Jin] Hosp Xian Jiao Tong Univ, Dept Surg, 28 Xianning West Rd, Xian 710049, Shaanxi Provinc, Peoples R China.
   [Gao, Lu] Hosp Xian Jiao Tong Univ, Dept Internal Med, Xian, Peoples R China.
   [Lu, Wei] Xian First Hosp, Dept Gastroenterol, Xian, Peoples R China.
   [Ruan, Li-Tao] Xi An Jiao Tong Univ, Affiliated Hosp 1, Dept Ultrasound, Xian, Peoples R China.
RP Zhuang, PH (corresponding author), Hosp Xian Jiao Tong Univ, Dept Surg, 28 Xianning West Rd, Xian 710049, Shaanxi Provinc, Peoples R China.
EM penghui_ab@163.com
RI Ruan, Litao/R-4586-2019
CR Bozkaya G, 2012, MOL CANCER, V11, DOI 10.1186/1476-4598-11-64
   Cao HH, 2015, MOL CANCER, V14, DOI 10.1186/s12943-015-0367-4
   Che N, 2011, HUM PATHOL, V42, P840, DOI 10.1016/j.humpath.2010.03.010
   Dai LP, 2016, ONCOTARGET, V7, P16985, DOI 10.18632/oncotarget.7707
   Goyal L, 2013, CLIN CANCER RES, V19, P2310, DOI 10.1158/1078-0432.CCR-12-2791
   Jiang J, 2011, CLIN RADIOL, V66, P732, DOI 10.1016/j.crad.2011.02.013
   Kondo S, 2013, INT J CLIN ONCOL, V18, P207, DOI 10.1007/s10147-011-0361-9
   Liu WT, 2016, CELL CYCLE, V15, P886, DOI 10.1080/15384101.2016.1152428
   Marquardt JU, 2013, J CLIN INVEST, V123, P2780, DOI 10.1172/JCI70235
   Matsui S, 2015, HEPATO-GASTROENTEROL, V62, P595, DOI 10.5754/hge15091
   Nakamura T, 2011, J GASTROEN HEPATOL, V26, P188, DOI 10.1111/j.1440-1746.2010.06549.x
   Ogunwobi OO, 2013, PLOS ONE, V8, DOI 10.1371/journal.pone.0063765
   Sporea I, 2012, MED ULTRASON, V14, P95
   Taimr P, 2015, ULTRASOUND MED BIOL, V41, P3063, DOI 10.1016/j.ultrasmedbio.2015.06.019
   Tan S, 2011, FEBS LETT, V585, P2229, DOI 10.1016/j.febslet.2011.05.042
   Tuo YL, 2015, EUR REV MED PHARMACO, V19, P3403
   Vialle R, 2016, DIAGN INTERV IMAG, V97, P851, DOI 10.1016/j.diii.2015.11.017
   Wang JY, 2011, INT J BIOL SCI, V7, P600, DOI 10.7150/ijbs.7.600
   Wang YD, 2016, CLIN IMAG, V40, P402, DOI 10.1016/j.clinimag.2015.11.022
   Wang ZY, 2014, INT J CLIN EXP PATHO, V7, P6985
   Whittaker S, 2010, ONCOGENE, V29, P4989, DOI 10.1038/onc.2010.236
   Yang YL, 2013, CLIN IMAG, V37, P308, DOI 10.1016/j.clinimag.2012.06.002
   You HN, 2011, HEPATOLOGY, V54, P879, DOI 10.1002/hep.24450
NR 23
TC 10
Z9 12
U1 2
U2 10
PU DOVE MEDICAL PRESS LTD
PI ALBANY
PA PO BOX 300-008, ALBANY, AUCKLAND 0752, NEW ZEALAND
SN 1178-6930
J9 ONCOTARGETS THER
JI OncoTargets Ther.
PY 2017
VL 10
BP 847
EP 857
DI 10.2147/OTT.S113353
PG 11
WC Biotechnology & Applied Microbiology; Oncology
WE Science Citation Index Expanded (SCI-EXPANDED)
SC Biotechnology & Applied Microbiology; Oncology
GA EK9FO
UT WOS:000394229600001
PM 28243120
OA Green Submitted, Green Published, gold
DA 2022-05-02
ER

PT J
AU Zhao, H
   Hua, Y
   Dai, T
   He, J
   Tang, M
   Fu, X
   Mao, L
   Jin, HH
   Qiu, YD
AF Zhao, Hui
   Hua, Ye
   Dai, Tu
   He, Jian
   Tang, Min
   Fu, Xu
   Mao, Liang
   Jin, Huihan
   Qiu, Yudong
TI Development and validation of a novel predictive scoring model for
   microvascular invasion in patients with hepatocellular carcinoma
SO EUROPEAN JOURNAL OF RADIOLOGY
LA English
DT Article
DE Microvascular invasion; Hepatocellular carcinoma; Predictive scoring
   model; Ct
ID PRIMARY LIVER-CANCER; GROSS CLASSIFICATION; PREOPERATIVE CT; MILAN
   CRITERIA; RESECTION; SURVIVAL; DIFFERENTIATION; HEPATECTOMY; RECURRENCE;
   MRI
AB Purpose: Microvascular invasion (MVI) in patients with hepatocellular carcinoma (HCC) cannot be accurately predicted preoperatively. This study aimed to establish a predictive scoring model of MVI in solitary HCC patients without macroscopic vascular invasion.
   Methods: A total of 309 consecutive HCC patients who underwent curative hepatectomy were divided into the derivation (n = 206) and validation cohort (n = 103). A predictive scoring model of MVI was established according to the valuable predictors in the derivation cohort based on multivariate logistic regression analysis. The performance of the predictive model was evaluated in the derivation and validation cohorts.
   Results: Preoperative imaging features on CECT, such as intratumoral arteries, non-nodular type of HCC and absence of radiological tumor capsule were independent predictors for MVI. The predictive scoring model was established according to the beta coefficients of the 3 predictors. Area under receiver operating characteristic (AUROC) of the predictive scoring model was 0.872 (95% CI, 0.817-0.928) and 0.856 (95% CI, 0.771-0.940) in the derivation and validation cohorts. The positive and negative predictive values were 76.5% and 88.0% in the derivation cohort and 74.4% and 88.3% in the validation cohort. The performance of the model was similar between the patients with tumor size = 5 cm and > 5 cm in AUROC (P = 0.910).
   Conclusions: The predictive scoring model based on intratumoral arteries, non-nodular type of HCC, and absence of the radiological tumor capsule on preoperative CECT is of great value in the prediction of MVI regardless of tumor size. (C) 2017 Elsevier B.V. All rights reserved.
C1 [Zhao, Hui; Fu, Xu; Mao, Liang; Qiu, Yudong] Nanjing Med Univ, Nanjing Drum Tower Hosp, Clin Coll, Dept Hepatopancreatobiliary Surg, Zhongshan Rd 321, Nanjing 210008, Jiangsu, Peoples R China.
   [Zhao, Hui; Dai, Tu; Jin, Huihan] Nanjing Med Univ, Affiliated Wuxi Peoples Hosp 2, Dept Hepatopancreatobiliary Surg, Zhongshan Rd 68, Wuxi 214002, Jiangsu, Peoples R China.
   [Hua, Ye] Nanjing Med Univ, Affiliated Wuxi Peoples Hosp 2, Dept Neurol, Wuxi, Jiangsu, Peoples R China.
   [He, Jian; Tang, Min] Nanjing Univ, Drum Tower Hosp, Sch Med, Dept Radiol, Nanjing, Jiangsu, Peoples R China.
RP Qiu, YD (corresponding author), Nanjing Med Univ, Nanjing Drum Tower Hosp, Clin Coll, Dept Hepatopancreatobiliary Surg, Zhongshan Rd 321, Nanjing 210008, Jiangsu, Peoples R China.; Jin, HH (corresponding author), Nanjing Med Univ, Affiliated Wuxi Peoples Hosp 2, Dept Hepatopancreatobiliary Surg, Zhongshan Rd 68, Wuxi 214002, Jiangsu, Peoples R China.
EM 45687061@qq.com; yudongqiu510@163.com
OI He, Jian/0000-0001-8140-4610; Mao, Liang/0000-0002-7112-9421
FU National Natural Science Foundation of ChinaNational Natural Science
   Foundation of China (NSFC) [81470866]
FX This work was supported by the National Natural Science Foundation of
   China (Grant No. 81470866).
CR Banerjee S, 2015, HEPATOLOGY, V62, P792, DOI 10.1002/hep.27877
   Bosch FX, 2004, GASTROENTEROLOGY, V127, pS5, DOI 10.1053/j.gastro.2004.09.011
   Chou CT, 2012, BRIT J RADIOL, V85, P778, DOI 10.1259/bjr/65897774
   Chou CT, 2014, AM J ROENTGENOL, V203, pW253, DOI 10.2214/AJR.13.10595
   EDMONDSON HA, 1954, CANCER-AM CANCER SOC, V7, P462, DOI 10.1002/1097-0142(195405)7:3<462::AID-CNCR2820070308>3.0.CO;2-E
   Forner A, 2012, LANCET, V379, P1245, DOI 10.1016/S0140-6736(11)61347-0
   He J, 2015, MEDICINE, V94, DOI 10.1097/MD.0000000000001331
   Hou Yi-Fu, 2015, Medicine (Baltimore), V94, pe2070, DOI 10.1097/MD.0000000000002070
   Kim H, 2009, EUR RADIOL, V19, P1744, DOI 10.1007/s00330-009-1331-8
   Kim MJ, 2012, EUR J RADIOL, V81, P2507, DOI 10.1016/j.ejrad.2011.11.014
   Kluger MD, 2015, J HEPATOL, V62, P1131, DOI 10.1016/j.jhep.2014.12.018
   Kudo M, 2015, DIGEST DIS, V33, P765, DOI 10.1159/000439101
   Lee JH, 2012, BRIT J RADIOL, V85, pE573, DOI 10.1259/bjr/86767895
   Lei Z., 2016, JAMA SURG, V151, P356
   Lim JH, 2006, EUR RADIOL, V16, P2326, DOI 10.1007/s00330-006-0203-8
   Lim KC, 2011, ANN SURG, V254, P108, DOI 10.1097/SLA.0b013e31821ad884
   Llovet JM, 2005, SEMIN LIVER DIS, V25, P181, DOI 10.1055/s-2005-871198
   Nishie A, 2008, AM J ROENTGENOL, V190, P81, DOI 10.2214/AJR.07.2810
   Renzulli M, 2016, RADIOLOGY, V279, P432, DOI 10.1148/radiol.2015150998
   Segal E, 2007, NAT BIOTECHNOL, V25, P675, DOI 10.1038/nbt1306
   Shim JH, 2015, ANN SURG, V261, P939, DOI 10.1097/SLA.0000000000000747
   Sullivan LM, 2004, STAT MED, V23, P1631, DOI 10.1002/sim.1742
   Ueno S, 2008, J HEPATO-BILIARY-PAN, V15, P493, DOI 10.1007/s00534-007-1312-8
   Witjes CDM, 2012, J MAGN RESON IMAGING, V36, P641, DOI 10.1002/jmri.23681
   Yamashita Y, 2012, ANN SURG ONCOL, V19, P2027, DOI 10.1245/s10434-011-2195-0
   Yang X, 2014, HEPATOLOGY, V59, P1874, DOI 10.1002/hep.26941
NR 26
TC 20
Z9 29
U1 2
U2 18
PU ELSEVIER IRELAND LTD
PI CLARE
PA ELSEVIER HOUSE, BROOKVALE PLAZA, EAST PARK SHANNON, CO, CLARE, 00000,
   IRELAND
SN 0720-048X
EI 1872-7727
J9 EUR J RADIOL
JI Eur. J. Radiol.
PD MAR
PY 2017
VL 88
BP 32
EP 40
DI 10.1016/j.ejrad.2016.12.030
PG 9
WC Radiology, Nuclear Medicine & Medical Imaging
WE Science Citation Index Expanded (SCI-EXPANDED)
SC Radiology, Nuclear Medicine & Medical Imaging
GA EP3GA
UT WOS:000397269600006
PM 28189206
DA 2022-05-02
ER

PT J
AU Reginelli, A
   Vanzulli, A
   Sgrazzutti, C
   Caschera, L
   Serra, N
   Raucci, A
   Urraro, F
   Cappabianca, S
AF Reginelli, Alfonso
   Vanzulli, Angelo
   Sgrazzutti, Cristiano
   Caschera, Luca
   Serra, Nicola
   Raucci, Antonio
   Urraro, Fabrizio
   Cappabianca, Salvatore
TI Vascular microinvasion from hepatocellular carcinoma: CT findings and
   pathologic correlation for the best therapeutic strategies
SO MEDICAL ONCOLOGY
LA English
DT Article
DE Hepatocellular carcinoma; Multidetector computed tomography;
   Microvascular invasion; Liver oncology; Patient's outcome; Therapeutic
   strategy
ID PORTAL VENOUS INVASION; MICROVASCULAR INVASION; LIVER-TRANSPLANTATION;
   COMPUTED-TOMOGRAPHY; PREDICTIVE-VALUE; PREOPERATIVE CT; RECURRENCE;
   CLASSIFICATION; UNIVARIATE; RESECTION
AB Recurrence of HCC reduces survival rates in patients treated with surgery, and one of the most relevant risk factors for tumour recurrence is microvascular invasion (mVI). The identification of mVI on preoperative examinations could improve surgical planning's and techniques so as to reduce the risk of tumour recurrence. During our study, we have revised 101 CT examinations of the liver performed on patients diagnosed with solitary HCC who had surgical treatment and pathological analysis of the specimens for mVI in order to detect CT signs which could be reliable in mVI prediction. On CT examinations, the tumours were evaluated for margins, capsule, size, contrast enhancement, halo sign and Thad. From our statistical analysis, we found out that irregularity in tumour margins and defects in peritumoural capsule are the most significant characteristics predicting mVI in HCC. Every report on CT examinations performed on surgical candidate patients should include suggestions about mVI probability in order to tailor procedures, reduce tumour recurrence risk and improve survival rates.
C1 [Reginelli, Alfonso; Serra, Nicola; Raucci, Antonio; Urraro, Fabrizio; Cappabianca, Salvatore] Univ Naples 2, Dept Internal & Expt Med, Naples, Italy.
   [Vanzulli, Angelo; Sgrazzutti, Cristiano; Caschera, Luca] Univ Milan, Niguarda Canc Ctr, ASST Grande Osped Metropolitano, Milan, Italy.
RP Reginelli, A (corresponding author), Univ Naples 2, Dept Internal & Expt Med, Naples, Italy.
EM alfonsoreginelli@hotmail.com; angelo.vanzulli@gmail.com;
   cristiano.sgrazzutti@gmail.com; lucacaschera@libero.it;
   nicola.serra@unina2.it; antonioraucci@gmail.com; fabriziourraro@me.com;
   salvatore.cappabianca@unina2.it
RI Vanzulli, Angelo/X-4175-2019; Reginelli, Alfonso/AAL-4730-2020
OI Vanzulli, Angelo/0000-0002-2452-3370; Raucci,
   Antonio/0000-0003-4688-5097; Caschera, Luca/0000-0002-2563-9930; Serra,
   Nicola/0000-0001-8086-6362
CR Adachi E, 1996, CANCER, V77, P2022, DOI 10.1002/(SICI)1097-0142(19960515)77:10<2022::AID-CNCR9>3.0.CO;2-S
   Ariizumi S, 2011, J HEPATO-BIL-PAN SCI, V18, P575, DOI 10.1007/s00534-010-0369-y
   Banerjee S, 2015, HEPATOLOGY, V62, P792, DOI 10.1002/hep.27877
   Befeler AS, 2002, GASTROENTEROLOGY, V122, P1609, DOI 10.1053/gast.2002.33411
   Chandarana H, 2011, AM J ROENTGENOL, V196, P1083, DOI 10.2214/AJR.10.4720
   Chou CT, 2012, BRIT J RADIOL, V85, P778, DOI 10.1259/bjr/65897774
   Chou CT, 2014, AM J ROENTGENOL, V203, pW253, DOI 10.2214/AJR.13.10595
   EDMONDSON HA, 1954, CANCER-AM CANCER SOC, V7, P462, DOI 10.1002/1097-0142(195405)7:3<462::AID-CNCR2820070308>3.0.CO;2-E
   Eguchi S, 2010, WORLD J SURG, V34, P1034, DOI 10.1007/s00268-010-0424-5
   Faletti R, 2013, EUR RADIOL, V23, P3501, DOI 10.1007/s00330-013-2951-6
   Floridi C, 2014, RADIOL MED, V119, P521, DOI 10.1007/s11547-014-0429-5
   Gouw ASH, 2011, LIVER TRANSPLANT, V17, pS72, DOI 10.1002/lt.22368
   Hemming AW, 2001, ANN SURG, V233, P652, DOI 10.1097/00000658-200105000-00009
   Huang YH, 2005, J GASTROEN HEPATOL, V20, P765, DOI 10.1111/j.1440-1746.2005.03746.x
   Hui AM, 2000, J HEPATOL, V33, P975, DOI 10.1016/S0168-8278(00)80131-2
   Ierardi AM, 2015, UPDATES SURG, V67, P39, DOI 10.1007/s13304-015-0288-1
   Iwatsuki S, 2000, J AM COLL SURGEONS, V191, P389, DOI 10.1016/S1072-7515(00)00688-8
   KANAI T, 1987, CANCER, V60, P810, DOI 10.1002/1097-0142(19870815)60:4<810::AID-CNCR2820600417>3.0.CO;2-1
   Kim BK, 2008, J SURG ONCOL, V97, P246, DOI 10.1002/jso.20953
   Kim H, 2009, EUR RADIOL, V19, P1744, DOI 10.1007/s00330-009-1331-8
   Lim JH, 2006, EUR RADIOL, V16, P2326, DOI 10.1007/s00330-006-0203-8
   Liver Cancer Study Group of Japan, 2003, GEN RUL CLIN PATH ST
   LOK ASF, 1989, HEPATOLOGY, V9, P110, DOI 10.1002/hep.1840090119
   Marin D, 2015, GASTROENT RES PRACT, V2015, DOI 10.1155/2015/670965
   Nagano Y, 2008, WORLD J SURG, V32, P2218, DOI 10.1007/s00268-008-9585-x
   NAGASUE N, 1993, GASTROENTEROLOGY, V105, P488, DOI 10.1016/0016-5085(93)90724-Q
   Nagasue N, 1998, J Hepatobiliary Pancreat Surg, V5, P7, DOI 10.1007/PL00009954
   NG IOL, 1992, CANCER, V70, P45, DOI 10.1002/1097-0142(19920701)70:1<45::AID-CNCR2820700108>3.0.CO;2-7
   Nishie A, 2008, AM J ROENTGENOL, V190, P81, DOI 10.2214/AJR.07.2810
   Regini E, 2014, RADIOL MED, V119, P741, DOI 10.1007/s11547-014-0390-3
   Sangro B, 2005, J HEPATOL, V42, P629, DOI 10.1016/j.jhep.2005.02.006
   Scialpi M, 2014, ANTICANCER RES, V34, P4335
   Sforza V, 2016, WORLD J GASTROENTERO, V22, P6345, DOI 10.3748/wjg.v22.i28.6345
   Shirabe K, 2011, BRIT J SURG, V98, P261, DOI 10.1002/bjs.7311
   SHIRABE K, 1991, HEPATOLOGY, V14, P802, DOI 10.1002/hep.1840140510
   Sumie S, 2008, ANN SURG ONCOL, V15, P1375, DOI 10.1245/s10434-008-9846-9
   TORIMURA T, 1991, ARCH PATHOL LAB MED, V115, P365
   Ueda K, 1998, RADIOLOGY, V206, P161, DOI 10.1148/radiology.206.1.9423667
   Witjes CDM, 2012, J MAGN RESON IMAGING, V36, P641, DOI 10.1002/jmri.23681
   Zhou L, 2006, EJSO-EUR J SURG ONC, V32, P767, DOI 10.1016/j.ejso.2006.03.050
NR 40
TC 24
Z9 28
U1 0
U2 12
PU HUMANA PRESS INC
PI TOTOWA
PA 999 RIVERVIEW DRIVE SUITE 208, TOTOWA, NJ 07512 USA
SN 1357-0560
EI 1559-131X
J9 MED ONCOL
JI Med. Oncol.
PD MAY
PY 2017
VL 34
IS 5
AR 93
DI 10.1007/s12032-017-0949-7
PG 8
WC Oncology
WE Science Citation Index Expanded (SCI-EXPANDED)
SC Oncology
GA ES8VJ
UT WOS:000399834700023
PM 28401484
DA 2022-05-02
ER

PT J
AU Wang, XC
   Dong, J
   Jia, L
   Zhao, TS
   Lang, MX
   Li, ZX
   Lan, CG
   Li, X
   Hao, JH
   Wang, HW
   Qin, T
   Huang, CB
   Yang, SY
   Yu, M
   Ren, H
AF Wang, Xiuchao
   Dong, Jie
   Jia, Li
   Zhao, Tiansuo
   Lang, Minxiao
   Li, Zengxun
   Lan, Chungen
   Li, Xin
   Hao, Jihui
   Wang, Hongwei
   Qin, Tai
   Huang, Chongbiao
   Yang, Shengyu
   Yu, Ming
   Ren, He
TI HIF-2-dependent expression of stem cell factor promotes metastasis in
   hepatocellular carcinoma
SO CANCER LETTERS
LA English
DT Article
DE Hepatocellular carcinoma (HCC); Stem cell factor (SCF);
   Hypoxia-inducible factor-2 alpha (HIF-2 alpha); Angiogenesis;
   Epithelial-mesenchymal transition (EMT)
ID MICROVASCULAR INVASION; C-KIT; HYPOXIA; ANGIOGENESIS; GENE;
   PROLIFERATION; TRANSCRIPTION; INHIBITION; KNOCKOUT; RECEPTOR
AB Stem cell factor (SCF) is a multifunctional cytokine responsible for tumorigenesis and progression. In this study, we report that increased expression of SCF in hepatocellular carcinoma (HCC) patients is highly associated with metastasis and poor prognosis. SCF inhibition with RNAi inhibited HCC cell migration, invasion in vitro, and reduced intrahepatic metastases burden and significantly prolonged survival in a HCC xeograft mouse model. SCF depletion in HCC xeograft decreased the expression of vimentin and increase the expression of E-cadherin, implicating a role for SCF in epithelial-mesenchymal transition. Our data further demonstrated that HCC cells secreted soluble SCF to promote HUVECs angiogenesis. The overexpression of SCF in HCC is regulated by hypoxic conditions through a selective HIF-2 alpha-dependent mechanism. Knocking-down HIF-2 alpha significantly decreased expression of SCF. Chromatin immunoprecipitation and luciferase assay demonstrated that HIF-2 alpha directly induce the transcription of SCF gene through the hypoxia response element in SCF promoter. In conclusion, we demonstrate that the hypoxia microenvironment in HCC up-regulates SCF expression, which in turn promotes angiogenesis and HCC metastasis. (C) 2017 Elsevier B.V. All rights reserved.
C1 [Wang, Xiuchao; Dong, Jie; Yu, Ming] Tianjin Med Univ, Sch Publ Hlth, Dept Nutr & Food Hyg, Tianjin 300070, Peoples R China.
   [Wang, Xiuchao; Jia, Li; Zhao, Tiansuo; Lang, Minxiao; Li, Zengxun; Lan, Chungen; Li, Xin; Hao, Jihui; Wang, Hongwei; Qin, Tai; Huang, Chongbiao; Ren, He] Tianjin Med Univ Canc Inst & Hosp, Dept Pancreat Canc, Natl Clin Res Ctr Canc, Tianjins Clin Res Ctr Canc,Key Lab Canc Prevent &, Tianjin 300060, Peoples R China.
   [Jia, Li] Queen Mary Univ London, Barts Canc Inst, Ctr Haematooncol, London EC1M 6BQ, England.
   [Yang, Shengyu] Penn State Univ, Coll Med, Dept Cellular & Mol Physiol, Hershey, PA 17033 USA.
RP Yu, M (corresponding author), Tianjin Med Univ, Sch Publ Hlth, Dept Nutr & Food Hyg, Tianjin 300070, Peoples R China.; Ren, H (corresponding author), Tianjin Med Univ Canc Inst & Hosp, Dept Pancreat Canc, Natl Clin Res Ctr Canc, Tianjins Clin Res Ctr Canc,Key Lab Canc Prevent &, Tianjin 300060, Peoples R China.
EM minnieyu@tmu.edu.cn; renhe@tjmuch.com
OI Jia, Li/0000-0002-6076-8455; WANG, XIUCHAO/0000-0002-3205-8544
FU National Natural Science Foundation of ChinaNational Natural Science
   Foundation of China (NSFC) [81525021, 81672431, 81672435, 81502067,
   81572618, 81302082, 31471340, 31470957, 81401957, 81472264]; National
   Key Clinical Specialist Construction Programs of China [2013-544]; Key
   Program of Public Health Bureau Foundation of Tianjin [15KG144]
FX This work was supported by the National Natural Science Foundation of
   China (grants 81525021, 81672431, 81672435, 81502067, 81572618,
   81302082, 31471340, 31470957, 81401957 and 81472264), the National Key
   Clinical Specialist Construction Programs of China (NO. 2013-544), Key
   Program of Public Health Bureau Foundation of Tianjin (15KG144).
CR Bruix J, 2011, HEPATOLOGY, V53, P1020, DOI 10.1002/hep.24199
   Chen WQ, 2016, CA-CANCER J CLIN, V66, P115, DOI 10.3322/caac.21338
   Covello KL, 2006, GENE DEV, V20, P557, DOI 10.1101/gad.1399906
   El-Serag HB, 2007, GASTROENTEROLOGY, V132, P2557, DOI 10.1053/j.gastro.2007.04.061
   Fatrai S, 2015, GASTROENTEROLOGY, V149, P692, DOI 10.1053/j.gastro.2015.05.003
   Gao CT, 2015, PLOS ONE, V10, DOI 10.1371/journal.pone.0121338
   Gao S, 2013, TOXICOL SCI, V132, P379, DOI 10.1093/toxsci/kfs327
   Geis T, 2015, EXP CELL RES, V331, P46, DOI 10.1016/j.yexcr.2014.11.018
   Han ZB, 2008, CARCINOGENESIS, V29, P1853, DOI 10.1093/carcin/bgn066
   Hao JH, 2015, ONCOIMMUNOLOGY, V4, DOI 10.1080/2162402X.2015.1026535
   Harris AL, 2002, NAT REV CANCER, V2, P38, DOI 10.1038/nrc704
   Jung KH, 2012, CANCER LETT, V316, P187, DOI 10.1016/j.canlet.2011.10.037
   Kim KL, 2011, CARDIOVASC RES, V92, P132, DOI 10.1093/cvr/cvr161
   Kim WY, 2009, J CLIN INVEST, V119, P2160, DOI 10.1172/JCI38443
   Koh MY, 2011, CANCER RES, V71, P4015, DOI 10.1158/0008-5472.CAN-10-4142
   Kuonen F, 2012, CLIN CANCER RES, V18, P4365, DOI 10.1158/1078-0432.CCR-11-3028
   Lei ZQ, 2016, JAMA SURG, V151, P356, DOI 10.1001/jamasurg.2015.4257
   Matsubara T, 2013, HEPATOLOGY, V57, P1416, DOI 10.1002/hep.25965
   Matsui J, 2004, J BIOL CHEM, V279, P18600, DOI 10.1074/jbc.M311643200
   Moon JI, 2012, TRANSPL P, V44, P487, DOI 10.1016/j.transproceed.2011.11.009
   Ouyang LM, 2014, BMC MED GENOMICS, V7, DOI 10.1186/1755-8794-7-2
   Rankin EB, 2008, CELL DEATH DIFFER, V15, P678, DOI 10.1038/cdd.2008.21
   Ren XD, 2008, SURGERY, V143, P790, DOI 10.1016/j.surg.2008.03.021
   Ren YG, 2016, SCI REP-UK, V6, DOI 10.1038/srep23775
   Rojas A, 2016, NEOPLASIA, V18, P371, DOI 10.1016/j.neo.2016.04.002
   Sun LX, 2006, CANCER CELL, V9, P287, DOI 10.1016/j.ccr.2006.03.003
   van Malensteina H, 2012, CANCER LETT, V315, P178, DOI 10.1016/j.canlet.2011.09.039
   Wang XC, 2016, ONCOTARGET, V7, P13717, DOI 10.18632/oncotarget.7263
   Wang XC, 2014, CARCINOGENESIS, V35, P2283, DOI 10.1093/carcin/bgu162
   Wiesner C, 2008, NEOPLASIA, V10, P996, DOI 10.1593/neo.08618
   Yasuda A, 2007, DIGEST DIS SCI, V52, P2292, DOI 10.1007/s10620-007-9759-7
   Zhao TS, 2015, CANCER RES, V75, P111, DOI 10.1158/0008-5472.CAN-14-2040
   Zhao X, 2014, CANCER RES, V74, P2455, DOI 10.1158/0008-5472.CAN-13-3009
NR 33
TC 15
Z9 20
U1 0
U2 16
PU ELSEVIER IRELAND LTD
PI CLARE
PA ELSEVIER HOUSE, BROOKVALE PLAZA, EAST PARK SHANNON, CO, CLARE, 00000,
   IRELAND
SN 0304-3835
EI 1872-7980
J9 CANCER LETT
JI Cancer Lett.
PD MAY 1
PY 2017
VL 393
BP 113
EP 124
DI 10.1016/j.canlet.2017.01.032
PG 12
WC Oncology
WE Science Citation Index Expanded (SCI-EXPANDED)
SC Oncology
GA EQ3ZG
UT WOS:000398011900014
PM 28153790
DA 2022-05-02
ER

PT J
AU Yu, YL
   Song, JL
   Zhang, R
   Liu, ZH
   Li, Q
   Shi, Y
   Chen, Y
   Chen, JM
AF Yu, Yanlong
   Song, Jiuling
   Zhang, Ran
   Liu, Zhonghua
   Li, Qiang
   Shi, Ying
   Chen, Ying
   Chen, Jinming
TI Preoperative neutrophil-to-lymphocyte ratio and tumor-related factors to
   predict microvascular invasion in patients with hepatocellular carcinoma
SO ONCOTARGET
LA English
DT Article
DE hepatocellular carcinoma; microvascular invasion;
   neutrophil-to-lymphocyte ratio; platelet-to-lymphocyte ratio; prognosis
ID ADJUVANT TRANSARTERIAL CHEMOEMBOLIZATION; CANCER; RESECTION; METASTASIS;
   PROGNOSIS; HEPATITIS; SURVIVAL
AB Small hepatocellular carcinoma (HCC) is less invasive and has a better prognosis, but it still has a high recurrence rate. Microvascular invasion (MVI), as a poor prognostic indicator, is of great importance for treating of patients with HCC. The objective of the present study was to evaluate the predictive value of preoperative neutrophil-tolymphocyte ratio and possible clinical parameters to MVI in patients with HCC. A total of 157 operable patients with HCC having a tumor diameter of less than or equal to 5 cm were enrolled in this study. The utility of neutrophil-to-lymphocyte ratio, plateletto- lymphocyte ratio, and other clinical parameters was evaluated using receiver operating characteristic curves. MVI was identified as an independent influencing factor for disease-free survival in patients with HCC who underwent curative resection, using the multivariate Cox proportional hazards regression model. The independent parameters associated with MVI were determined using logistic analysis. Multivariate analyses indicated that the neutrophil-to-lymphocyte ratio [hazard ratio, 1.705; 95% confidence interval, 0.467-6.232; P = 0.022)], platelet-to-lymphocyte ratio (hazard ratio, 1.048; 95% confidence interval, 1.006-1.092; P = 0.025), and a-fetoprotein (hazard ratio, 1.012; 95% confidence interval, 1.003-1.021; P = 0.007) were significantly associated with MVI independently. Therefore, this study concluded that the preoperative neutrophil-to-lymphocyte ratio and a-fetoprotein might serve as useful biomarkers for predicting MVI in patients with HCC.
C1 [Yu, Yanlong; Song, Jiuling; Zhang, Ran; Liu, Zhonghua; Li, Qiang; Shi, Ying; Chen, Ying; Chen, Jinming] Chifeng Municipal Hosp, Inner Mongolia Med Univ Inst Clin, Dept Gen Surg, Chifeng 024000, Inner Mongolia, Peoples R China.
RP Chen, JM (corresponding author), Chifeng Municipal Hosp, Inner Mongolia Med Univ Inst Clin, Dept Gen Surg, Chifeng 024000, Inner Mongolia, Peoples R China.
EM chenjinming0998@163.com
CR Aino H, 2016, MOL CLIN ONCOL, V5, P83, DOI 10.3892/mco.2016.879
   Buonaguro L, 2013, J HEPATOL, V59, P897, DOI 10.1016/j.jhep.2013.05.031
   Chaiteerakij R, 2015, CLIN GASTROENTEROL H, V13, P237, DOI 10.1016/j.cgh.2013.10.038
   Farrell GC, 2010, J GASTROEN HEPATOL, V25, P657, DOI 10.1111/j.1440-1746.2009.06167.x
   Grivennikov SI, 2010, CELL, V140, P883, DOI 10.1016/j.cell.2010.01.025
   Hagerling C, 2016, SEMIN IMMUNOL, V28, P197, DOI 10.1016/j.smim.2016.02.003
   Hirokawa F, 2016, SURG ONCOL, V25, P24, DOI 10.1016/j.suronc.2015.12.002
   Jang SY, 2016, GUT LIVER, V10, P948, DOI 10.5009/gnl15481
   Ji F, 2016, BMC CANCER, V16, DOI 10.1186/s12885-016-2189-1
   Kim J, 2016, MEDIAT INFLAMM, V2016, DOI 10.1155/2016/6058147
   Ko CJ, 2011, CAN J GASTROENTEROL, V25, P485, DOI 10.1155/2011/790528
   Li C, 2017, J SURG RES, V209, P8, DOI 10.1016/j.jss.2016.09.054
   Liang W, 2016, CANCER IMMUNOL RES, V4, P83, DOI 10.1158/2326-6066.CIR-15-0313
   Liao MH, 2017, SCAND J GASTROENTERO, V52, P624, DOI 10.1080/00365521.2017.1292365
   Liao XW, 2017, ONCOTARGET, V8, P29202, DOI 10.18632/oncotarget.16346
   Liu C, 2016, WORLD J SURG ONCOL, V14, DOI 10.1186/s12957-016-0855-z
   PARK SJ, 2017, MEDICINE BALTIMORE, V96
   Peng W, 2014, J SURG RES, V192, P402, DOI 10.1016/j.jss.2014.05.078
   REGINELLI A, 2017, MED ONCOL, V34
   Ringelhan M, 2013, DIGEST DIS, V31, P138, DOI 10.1159/000347209
   Schlichtemeier SM, 2016, EJSO-EUR J SURG ONC, V42, P1576, DOI 10.1016/j.ejso.2016.05.032
   Siegel RL, 2015, CA-CANCER J CLIN, V65, P5, DOI [10.3322/caac.21254, 10.1001/jamaoto.2014.2530, 10.3322/caac.21208, 10.1136/bmj.g1502]
   Song DS, 2012, CLIN MOL HEPATOL, V18, P258, DOI 10.3350/cmh.2012.18.3.258
   Sumie S, 2014, ANN SURG ONCOL, V21, P1002, DOI 10.1245/s10434-013-3376-9
   Tao LY, 2016, ONCOTARGET, V7, P74314, DOI 10.18632/oncotarget.11031
   Tu T, 2017, BIOL CHEM, V398, P817, DOI 10.1515/hsz-2017-0118
   Wculek SK, 2015, NATURE, V528, P413, DOI 10.1038/nature16140
   Xu ZY, 2012, INT J BIOL SCI, V8, P1130, DOI 10.7150/ijbs.4769
   Zhang JC, 2016, TUMOR BIOL, V37, P5397, DOI 10.1007/s13277-015-4349-3
   Zhong JH, 2010, HEPATOL RES, V40, P943, DOI 10.1111/j.1872-034X.2010.00710.x
NR 30
TC 11
Z9 17
U1 0
U2 4
PU IMPACT JOURNALS LLC
PI ORCHARD PARK
PA 6666 E QUAKER ST, STE 1, ORCHARD PARK, NY 14127 USA
EI 1949-2553
J9 ONCOTARGET
JI Oncotarget
PD OCT 3
PY 2017
VL 8
IS 45
BP 79722
EP 79730
DI 10.18632/oncotarget.19178
PG 9
WC Oncology; Cell Biology
WE Science Citation Index Expanded (SCI-EXPANDED)
SC Oncology; Cell Biology
GA FI6MT
UT WOS:000412111300136
PM 29108352
OA gold, Green Published
DA 2022-05-02
ER

PT J
AU Gao, ZD
   Du, G
   Pang, YG
   Fu, ZH
   Liu, CZ
   Liu, Y
   Zhou, BH
   Kong, D
   Shi, BY
   Jiang, ZC
   Jin, B
AF Gao, Zhendong
   Du, Gang
   Pang, Yuguang
   Fu, Zhihao
   Liu, Chongzhong
   Liu, Yi
   Zhou, Binghai
   Kong, Du
   Shi, Binyao
   Jiang, Zhengcheng
   Jin, Bin
TI Adjuvant transarterial chemoembolization after radical resection
   contributed to the outcomes of hepatocellular carcinoma patients with
   high-risk factors
SO MEDICINE
LA English
DT Article
DE disease-free survival; hepatocellular carcinoma; overall survival;
   radical resection; recurrence; transarterial chemoembolization
ID TRANSCATHETER ARTERIAL CHEMOEMBOLIZATION; MICROVASCULAR INVASION;
   LIVER-TRANSPLANTATION; CURATIVE RESECTION; SURGICAL RESECTION;
   ANTICANCER DRUGS; RECURRENCE; SURVIVAL; TUMOR; HEPATECTOMY
AB We aim to investigate the effects of postoperative adjuvant transarterial chemoembolization (TACE) on survival and recurrence in hepatocellular carcinoma (HCC) patients after radical resection. A total of 320 HCC patients underwent radical resection between January 2010 and January 2014 in Qilu Hospital, Shandong University were divided into 4 groups according to the frequency of postoperative adjuvant TACE. Patients were further stratified into subgroups (tumor diameter <= 5 or >5cm) with low or high risk factors for recurrence or death. A low risk factor for recurrence or death was defined as Edmondson grade I/II without microvascular invasion (MiVI), while a high risk factor was defined as Edmondson grade III/IV or with MiVI. Survival data and recurrence rates were compared using the Kaplan-Meier method. Uni- and multivariate analyses were based on the Cox proportional analysis. Compared to those received no TACE, patients underwent 2 (log-rank, x(2) = 9.054, P =.003) or 3 (log-rank, x(2) = 4.228, P=.04) TACE showed delayed recurrence. Patients received 2 or 3 TACE showed extended overall survival (OS) compared with the other patients. No statistical differences were found between all the disease-free survival (DFS) and OS in low-risk subgroups. In the patients of the high-risk subgroup with a tumor diameter of <= 5, those received 2 TACE showed delayed recurrence compared with those received no TACE, and TACE (twice or thrice) can improve OS. For those of the high-risk subgroup with a tumor diameter of > 5, TACE (twice or thrice) can delay recurrence and improve OS. Adjuvant TACE (twice or thrice) after radical resection is beneficial for HCC patients with poor differentiation and MiVI, especially for those with a tumor diameter of >5cm.
C1 [Gao, Zhendong; Du, Gang; Fu, Zhihao; Liu, Chongzhong; Liu, Yi; Zhou, Binghai; Kong, Du; Shi, Binyao; Jiang, Zhengcheng; Jin, Bin] Shandong Univ, Qilu Hosp, Dept Gen Surg, Jinan 250012, Shandong, Peoples R China.
   [Gao, Zhendong; Fu, Zhihao; Zhou, Binghai; Kong, Du; Shi, Binyao; Jiang, Zhengcheng] Shandong Univ, Sch Med, Jinan, Shandong, Peoples R China.
   [Pang, Yuguang] Renmin Hosp Lingcheng, Dept Gen Surg, Dezhou, Peoples R China.
RP Jin, B (corresponding author), Shandong Univ, Qilu Hosp, Dept Gen Surg, Jinan 250012, Shandong, Peoples R China.
EM jinbin9494@126.com
OI Kong, Du/0000-0001-5711-4752; Jin, Bin/0000-0002-1411-2631
FU Natural Science Foundation of ChinaNational Natural Science Foundation
   of China (NSFC) [81571367]; Fundamental Research Funds of Shandong
   University [2014QLKY18]
FX This study was funded by the Natural Science Foundation of China (No.
   81571367) and the Fundamental Research Funds of Shandong University (No.
   2014QLKY18).
CR Bruix J, 2001, J HEPATOL, V35, P421, DOI 10.1016/S0168-8278(01)00130-1
   Chan HLY, 2008, J CLIN ONCOL, V26, P177, DOI 10.1200/JCO.2007.13.2043
   Chen KY, 2013, PLOS ONE, V8, DOI 10.1371/journal.pone.0057397
   Cheng HY, 2005, WORLD J GASTROENTERO, V11, P3644, DOI 10.3748/wjg.v11.i23.3644
   Du M, 2014, BMC CANCER, V14, DOI 10.1186/1471-2407-14-38
   El-Serag HB, 2007, GASTROENTEROLOGY, V132, P2557, DOI 10.1053/j.gastro.2007.04.061
   Forner A, 2012, LANCET, V379, P1245, DOI 10.1016/S0140-6736(11)61347-0
   Gomaa AI, 2015, WORLD J HEPATOL, V7, P673, DOI 10.4254/wjh.v7.i4.673
   Guglielmi A, 2014, WORLD J GASTROENTERO, V20, P7525, DOI 10.3748/wjg.v20.i24.7525
   IZUMI R, 1994, HEPATOLOGY, V20, P295, DOI 10.1016/0270-9139(94)90177-5
   KENMOCHI K, 1987, LIVER, V7, P18
   Kudo M, 2009, J GASTROENTEROL, V44, P112, DOI 10.1007/s00535-008-2274-6
   Lai Q, 2012, J HEPATOL, V57, P974, DOI 10.1016/j.jhep.2012.06.033
   Lai Q, 2011, INT J BIOL MARKER, V26, P153, DOI 10.5301/JBM.2011.8557
   Lee KK, 2010, J SURG ONCOL, V101, P47, DOI 10.1002/jso.21415
   Li Q, 2006, WORLD J SURG, V30, P439, DOI 10.1007/s00268-005-0608-6
   Lim KC, 2011, ANN SURG, V254, P108, DOI 10.1097/SLA.0b013e31821ad884
   Liu HS, 2012, TOHOKU J EXP MED, V227, P269, DOI 10.1620/tjem.227.269
   Llovet JM, 2005, SEMIN LIVER DIS, V25, P181, DOI 10.1055/s-2005-871198
   Llovet JM, 2012, J HEPATOL, V56, P908, DOI 10.1016/j.jhep.2011.12.001
   Lo CM, 2002, HEPATOLOGY, V35, P1164, DOI 10.1053/jhep.2002.33156
   Lu W, 2007, HEPATO-GASTROENTEROL, V54, P1499
   MATSUMATA T, 1989, HEPATOLOGY, V9, P457, DOI 10.1002/hep.1840090320
   Ren ZG, 2004, WORLD J GASTROENTERO, V10, P2791
   Samuel M, 2009, COCHRANE DB SYST REV, DOI 10.1002/14651858.CD001199.pub2
   Schwartz JD, 2002, LANCET ONCOL, V3, P593, DOI 10.1016/S1470-2045(02)00873-2
   Sun HC, 2003, WORLD J GASTROENTERO, V9, P635, DOI 10.3748/wjg.v9.i4.635
   Yin L, 2014, J HEPATOL, V61, P82, DOI 10.1016/j.jhep.2014.03.012
   YOSHIDA Y, 1989, ANN SURG, V209, P297, DOI 10.1097/00000658-198903000-00008
   Zhang Guo-Qing, 2008, Ai Zheng, V27, P1297
   Zuo Chao-Hui, 2015, Asian Pac J Cancer Prev, V16, P245
NR 31
TC 20
Z9 22
U1 0
U2 2
PU LIPPINCOTT WILLIAMS & WILKINS
PI PHILADELPHIA
PA TWO COMMERCE SQ, 2001 MARKET ST, PHILADELPHIA, PA 19103 USA
SN 0025-7974
EI 1536-5964
J9 MEDICINE
JI Medicine (Baltimore)
PD AUG
PY 2017
VL 96
IS 33
AR e7426
DI 10.1097/MD.0000000000007426
PG 7
WC Medicine, General & Internal
WE Science Citation Index Expanded (SCI-EXPANDED)
SC General & Internal Medicine
GA FE9CH
UT WOS:000408501300003
PM 28816936
OA Green Published, gold
DA 2022-05-02
ER

PT J
AU Zheng, J
   Seier, K
   Gonen, M
   Balachandran, VP
   Kingham, TP
   D'Angelica, MI
   Allen, PJ
   Jarnagin, WR
   DeMatteo, RP
AF Zheng, Jian
   Seier, Ken
   Gonen, Mithat
   Balachandran, Vinod P.
   Kingham, T. Peter
   D'Angelica, Michael I.
   Allen, Peter J.
   Jarnagin, William R.
   DeMatteo, Ronald P.
TI Utility of Serum Inflammatory Markers for Predicting Microvascular
   Invasion and Survival for Patients with Hepatocellular Carcinoma
SO ANNALS OF SURGICAL ONCOLOGY
LA English
DT Article
ID PREOPERATIVE ASPARTATE-AMINOTRANSFERASE; TO-LYMPHOCYTE RATIO;
   RISK-FACTORS; PROGNOSTIC VALUE; RECURRENCE; RESECTION; PLATELET;
   PATTERNS; CANCER; INDEX
AB Preoperative serum inflammatory markers have been correlated with outcome after resection of hepatocellular carcinoma (HCC), but studies have had conflicting results. This study aimed to evaluate the association of six inflammatory markers with recurrence-free survival (RFS), overall survival (OS), and microvascular invasion (MVI), a well-known prognostic factor.
   This study investigated 370 patients who underwent resection of HCC from 1992 to 2016, retrospectively evaluating their inflammatory indices and individual components including their neutrophil-to-lymphocyte ratio (NLR), platelet-to-lymphocyte ratio (PLR), lymphocyte-to-monocyte ratio (LMR), prognostic nutritional index (PNI), aspartate aminotransferase-to-platelet ratio index (APRI), and aspartate aminotransferase-to-neutrophil ratio index (ANRI). Uni- and multivariate analyses were performed to evaluate these markers for RFS, OS, and MVI.
   The median RFS was 23 months, and the median OS was 60 months. Factors independently associated with worse RFS were higher PLR and alpha-fetoprotein level, male gender, and the presence of MVI as well as multiple nodules. Factors independently associated with worse OS were higher PLR and international normalized ratio, male gender, older age, presence of MVI and multiple nodules, larger tumor, presence of cirrhosis, and absence of steatosis. The study identified MVI in 47% of the patients. Lower level of albumin, higher level of alpha-fetoprotein, and larger tumor on preoperative imaging were independently associated with MVI.
   This largest Western series to evaluate the utility of preoperative inflammatory markers in patients with HCC found that only PLR was associated with RFS and OS and that albumin was associated with MVI.
C1 [Zheng, Jian; Balachandran, Vinod P.; Kingham, T. Peter; D'Angelica, Michael I.; Allen, Peter J.; Jarnagin, William R.; DeMatteo, Ronald P.] Mem Sloan Kettering Canc Ctr, Dept Surg, 1275 York Ave, New York, NY 10021 USA.
   [Seier, Ken; Gonen, Mithat] Mem Sloan Kettering Canc Ctr, Dept Epidemiol & Biostat, New York, NY 10021 USA.
RP DeMatteo, RP (corresponding author), Mem Sloan Kettering Canc Ctr, Dept Surg, 1275 York Ave, New York, NY 10021 USA.
EM ronald.dematteo@uphs.upenn.edu
RI Gonen, Mithat/E-4826-2012
OI Gonen, Mithat/0000-0001-8683-8477; Seier, Kenneth/0000-0003-3845-5249
FU Cancer Center Support Grant NIH/NCI [P30 CA008748]
FX This work was supported in part by Cancer Center Support Grant NIH/NCI
   P30 CA008748.
CR Ang SF, 2015, PLOS ONE, V10, DOI 10.1371/journal.pone.0118658
   Cha C, 2003, J AM COLL SURGEONS, V197, P753, DOI 10.1016/j.jamcollsurg.2003.07.003
   Chan AWH, 2015, ANN SURG ONCOL, V22, P4138, DOI 10.1245/s10434-015-4516-1
   Cho CS, 2008, J AM COLL SURGEONS, V206, P281, DOI 10.1016/j.jamcollsurg.2007.07.031
   Choo SP, 2016, CANCER-AM CANCER SOC, V122, P3430, DOI 10.1002/cncr.30237
   El-Serag HB, 2014, HEPATOLOGY, V60, P1767, DOI 10.1002/hep.27222
   Forner A, 2012, LANCET, V379, P1245, DOI 10.1016/S0140-6736(11)61347-0
   Gabay C, 1999, NEW ENGL J MED, V340, P448, DOI 10.1056/NEJM199902113400607
   Gabrielson A, 2016, CANCER IMMUNOL RES, V4, P419, DOI 10.1158/2326-6066.CIR-15-0110
   Grivennikov SI, 2010, CELL, V140, P883, DOI 10.1016/j.cell.2010.01.025
   Hastie T., 2009, ELEMENTS STAT LEARNI, DOI [10.1007/978-0-387-84858-7, DOI 10.1007/978-0-387-84858-7]
   Hirokawa F, 2016, SURG ONCOL, V25, P24, DOI 10.1016/j.suronc.2015.12.002
   Imamura H, 2003, J HEPATOL, V38, P200, DOI 10.1016/S0168-8278(02)00360-4
   Ji F, 2016, ONCOTARGET, V7, P72276, DOI 10.18632/oncotarget.10848
   Ji F, 2016, BMC CANCER, V16, DOI 10.1186/s12885-016-2189-1
   Johnson PJ, 2015, J CLIN ONCOL, V33, P550, DOI 10.1200/JCO.2014.57.9151
   Kaida T, 2017, HEPATOL RES, V47, P991, DOI 10.1111/hepr.12835
   Kinoshita A, 2012, BRIT J CANCER, V107, P988, DOI 10.1038/bjc.2012.354
   Lu SD, 2016, MEDICINE, V95, DOI 10.1097/MD.0000000000002722
   Ma C, 2016, NATURE, V531, P253, DOI 10.1038/nature16969
   Ma WC, 2016, SCI REP-UK, V6, DOI 10.1038/srep35378
   Makarova-Rusher OV, 2016, CANCER-AM CANCER SOC, V122, P1757, DOI 10.1002/cncr.29971
   Mano Y, 2013, ANN SURG, V258, P301, DOI 10.1097/SLA.0b013e318297ad6b
   Meikle CKS, 2017, FRONT CELL DEV BIOL, V4, DOI 10.3389/fcell.2016.00147
   Mittal S, 2013, J CLIN GASTROENTEROL, V47, pS2, DOI 10.1097/MCG.0b013e3182872f29
   Nieswandt B, 1999, CANCER RES, V59, P1295
   Parisi I, 2014, LIVER TRANSPLANT, V20, P1327, DOI 10.1002/lt.23969
   Park EJ, 2010, CELL, V140, P197, DOI 10.1016/j.cell.2009.12.052
   Piscaglia F, 2016, HEPATOLOGY, V63, P827, DOI 10.1002/hep.28368
   Rodriguez-Peralvarez M, 2013, ANN SURG ONCOL, V20, P325, DOI 10.1245/s10434-012-2513-1
   ROTHSCHILD MA, 1988, HEPATOLOGY, V8, P385, DOI 10.1002/hep.1840080234
   Shen JY, 2016, ONCOTARGET, V7, P80783, DOI 10.18632/oncotarget.13038
   Shen SL, 2014, ANN SURG ONCOL, V21, P3802, DOI 10.1245/s10434-014-3771-x
   Shim JH, 2015, ANN SURG, V261, P939, DOI 10.1097/SLA.0000000000000747
   Sideras K, 2017, ONCOIMMUNOLOGY, V6, DOI 10.1080/2162402X.2016.1273309
   Sullivan KM, 2014, J SURG ONCOL, V109, P95, DOI 10.1002/jso.23448
   Vazeille C, 2017, AM J CLIN NUTR, V105, P1139, DOI 10.3945/ajcn.116.140434
   Wu SJ, 2016, J SURG ONCOL, V114, P202, DOI 10.1002/jso.24297
   Xia WL, 2015, WORLD J SURG ONCOL, V13, DOI 10.1186/s12957-015-0472-2
   Yau T, 2014, GASTROENTEROLOGY, V146, P1691, DOI 10.1053/j.gastro.2014.02.032
   Zhao YZ, 2017, ONCOTARGET, V8, P22854, DOI 10.18632/oncotarget.15281
   Zheng J, 2017, ANN SURG ONCOL, V24, P1358, DOI 10.1245/s10434-016-5713-2
NR 42
TC 35
Z9 39
U1 0
U2 13
PU SPRINGER
PI NEW YORK
PA 233 SPRING ST, NEW YORK, NY 10013 USA
SN 1068-9265
EI 1534-4681
J9 ANN SURG ONCOL
JI Ann. Surg. Oncol.
PD NOV
PY 2017
VL 24
IS 12
BP 3706
EP 3714
DI 10.1245/s10434-017-6060-7
PG 9
WC Oncology; Surgery
WE Science Citation Index Expanded (SCI-EXPANDED)
SC Oncology; Surgery
GA FL1AY
UT WOS:000413946700035
PM 28840521
OA Green Accepted
DA 2022-05-02
ER

PT J
AU Tan, YL
   Shan, S
   Bai, ZG
   Sun, LY
   Zhu, ZJ
   Wei, L
   Qu, W
   Zeng, ZG
   Liu, Y
   Ma, XM
   Yang, Y
   Wang, TT
   Zou, WL
   Zhang, ZT
AF Tan, Yu-Le
   Shan, Shan
   Bai, Zhi-Gang
   Sun, Li-Ying
   Zhu, Zhi-Jun
   Wei, Lin
   Qu, Wei
   Zeng, Zhi-Gui
   Liu, Ying
   Ma, Xue-Mei
   Yang, Yao
   Wang, Ting-Ting
   Zou, Wei-Long
   Zhang, Zhong-Tao
TI Expression of miR-151 in hepatocellular carcinoma tissues and its
   clinicopathological significance
SO INTERNATIONAL JOURNAL OF CLINICAL AND EXPERIMENTAL PATHOLOGY
LA English
DT Article
DE microRNA-151; hepatocellular carcinoma; liver transplantation;
   prognosis; overall survival
ID LIVER-TRANSPLANTATION; RECURRENCE; SIGNATURES; MIGRATION; MICRORNAS
AB MicroRNAs (miRNAs) are small noncoding RNAs that can become dysregulated in cancer and may predict survival. The effect of microRNA-151 on outcome in hepatocellular carcinoma (HCC) after liver transplantation (LT) has not been reported. The identification of new biomarkers to predict prognosis of HCC after LT is an important clinical need. The aim of this study was to investigate the prognostic value of miR-151 in HCC patients following LT. We quantified miR-151 using real-time quantitative reverse transcription polymerase chain reaction in 82 paired cancerous tissues and para-cancerous normal liver tissues and investigated the relationships among miR151 expression, clinicopathological parameters, and overall survival. Among 82 paired samples, 60 cancer tissues overexpressed miR-151 compared with matched normal liver tissues. Patients with microvascular invasion or multi-tumor nodules showed significantly higher miR-151 expression than those without these variables, and miR-151 expression was further increased in patients with post-LT HCC recurrence compared with those without recurrence. Patients with higher miR-151 expression showed significantly poorer overall survival than individuals with lower miR-151 levels. Multivariate analysis revealed that high miR-151 was an independent predictor of poor prognosis. Our results associate increased miR-151 expression with HCC recurrence and prognosis, and also suggest that miR-151 is an independent predictor of survival in HCC patients after LT and may serve as a potential biomarker for prognosis in these patients.
C1 [Tan, Yu-Le; Bai, Zhi-Gang; Sun, Li-Ying; Zhu, Zhi-Jun; Wei, Lin; Qu, Wei; Zeng, Zhi-Gui; Liu, Ying; Ma, Xue-Mei; Yang, Yao; Wang, Ting-Ting; Zhang, Zhong-Tao] Capital Med Univ, Beijing Friendship Hosp, Dept Gen Surg, Beijing, Peoples R China.
   [Shan, Shan] Capital Med Univ, Beijing Friendship Hosp, Liver Res Ctr, Beijing, Peoples R China.
   [Zou, Wei-Long] Chinese Peoples Armed Police Forces, Gen Hosp, Organ Transplantat Inst, 69 Yongding Rd, Beijing 100039, Peoples R China.
   [Tan, Yu-Le; Shan, Shan; Bai, Zhi-Gang; Sun, Li-Ying; Zhu, Zhi-Jun; Wei, Lin; Qu, Wei; Zeng, Zhi-Gui; Liu, Ying; Ma, Xue-Mei; Yang, Yao; Wang, Ting-Ting; Zhang, Zhong-Tao] Natl Clin Res Ctr Digest Dis, Beijing, Peoples R China.
   [Shan, Shan] Beijing Key Lab Translat Med Liver Cirrhosis, Beijing, Peoples R China.
RP Zou, WL (corresponding author), Chinese Peoples Armed Police Forces, Gen Hosp, Organ Transplantat Inst, 69 Yongding Rd, Beijing 100039, Peoples R China.; Zhang, ZT (corresponding author), Capital Med Univ CCMU, Beijing Friendship Hosp, Dept Gen Surg, 95 Yongan Rd, Beijing 100050, Peoples R China.
EM wlzouah@sina.com; zhangzht@medmail.com.cn
RI Bai, Zhigang/C-3872-2011; wang, tingting/AAK-2640-2020
OI Bai, Zhigang/0000-0001-9234-9354; 
CR Bartel DP, 2004, CELL, V116, P281, DOI 10.1016/S0092-8674(04)00045-5
   Befeler AS, 2005, GASTROENTEROLOGY, V128, P1752, DOI 10.1053/j.gastro.2005.03.033
   Boyault S, 2007, HEPATOLOGY, V45, P42, DOI 10.1002/hep.21467
   Calin GA, 2006, NAT REV CANCER, V6, P857, DOI 10.1038/nrc1997
   D'Amico F, 2009, LIVER TRANSPLANT, V15, P1278, DOI 10.1002/lt.21842
   De Villa V, 2007, ONCOLOGIST, V12, P1321, DOI 10.1634/theoncologist.12-11-1321
   Ding J, 2010, NAT CELL BIOL, V12, P390, DOI 10.1038/ncb2039
   El-Serag HB, 2008, GASTROENTEROLOGY, V134, P1752, DOI 10.1053/j.gastro.2008.02.090
   Guo Y, 2008, CANCER RES, V68, P26, DOI 10.1158/0008-5472.CAN-06-4418
   Hsu KW, 2016, ONCOTARGET, V7, P38036, DOI 10.18632/oncotarget.9342
   Lau WY, 2008, HEPATOB PANCREAT DIS, V7, P237
   Lin XH, 2016, ONCOTARGET, V7, P19483, DOI 10.18632/oncotarget.6869
   Liu YM, 2013, 2013 9TH INTERNATIONAL CONFERENCE ON COMPUTATIONAL INTELLIGENCE AND SECURITY (CIS), P432, DOI 10.1109/CIS.2013.98
   Mi SL, 2007, P NATL ACAD SCI USA, V104, P19971, DOI 10.1073/pnas.0709313104
   Reichl P, 2016, ONCOL REP, V36, P613, DOI 10.3892/or.2016.4842
   Rossi L, 2007, PHARMACOL RES, V56, P248, DOI 10.1016/j.phrs.2007.07.001
   Sengupta S, 2008, P NATL ACAD SCI USA, V105, P5874, DOI 10.1073/pnas.0801130105
   Toso C, 2011, AM J TRANSPLANT, V11, P2031, DOI 10.1111/j.1600-6143.2011.03689.x
   Varkonyi-Gasic E, 2011, METHODS MOL BIOL, V744, P145, DOI 10.1007/978-1-61779-123-9_10
NR 19
TC 1
Z9 1
U1 1
U2 4
PU E-CENTURY PUBLISHING CORP
PI MADISON
PA 40 WHITE OAKS LN, MADISON, WI 53711 USA
SN 1936-2625
J9 INT J CLIN EXP PATHO
JI Int. J. Clin. Exp. Pathol.
PY 2017
VL 10
IS 1
BP 829
EP 834
PG 6
WC Oncology; Pathology
WE Science Citation Index Expanded (SCI-EXPANDED)
SC Oncology; Pathology
GA EH8DO
UT WOS:000392002100102
DA 2022-05-02
ER

PT J
AU Zhao, JK
   Li, XB
   Zhang, K
   Yin, XY
   Meng, XF
   Han, LZ
   Zhang, XN
AF Zhao, Jinkun
   Li, Xubin
   Zhang, Kun
   Yin, Xiaoyu
   Meng, Xiangfu
   Han, Lizhu
   Zhang, Xuening
TI Prediction of microvascular invasion of hepatocellular carcinoma with
   preoperative diffusion-weighted imaging A comparison of mean and minimum
   apparent diffusion coefficient values
SO MEDICINE
LA English
DT Article
DE apparent diffusion coefficient; diffusion-weighted imaging;
   hepatocellular carcinoma; magnetic resonance imaging; microvascular
   invasion
ID CONTRAST-ENHANCED MRI; DIAGNOSTIC PERFORMANCE; PRELIMINARY EXPERIENCE;
   RESECTION; PARAMETERS; TUMORS; GRADE
AB The aim of the study was to investigate the value of preoperative diffusion-weighted imaging (DWI) in predicting microvascular invasion (MVI) of hepatocellular carcinoma (HCC), using and comparing mean and minimum apparent diffusion coefficient (ADC) values.
   Preoperative MR images of 318 patients with HCC confirmed by surgical pathology were retrospectively analyzed. All patients underwent preoperative DWI on a 1.5 Tesla MRI scanner. The mean and minimum ADC values of the tumors were measured. Interobserver agreements were assessed by the intraclass correlation coefficient (ICC). The ADC values were compared in HCCs between with and without MVI. ROC curves of ADC values were obtained and then compared in distinguishing HCCs with MVI from those without MVI.
   There were 211 HCCs with MVI and 107 HCCs without MVI. ICC for the measurements of the mean and minimum ADC values between both observers was 0.88 (95% CI 0.85 -0.90) and 0.88 (95% CI 0.85 -0.90), respectively. The mean and minimum ADC values of HCCs with MVI were lower than those of HCCs without MVI (P=.00,.00, respectively). With a cut-off value of 0.98 x 10(-3)mm(2)/s, the minimum ADC (MinADC) showed a sensitivity of 62.56% and a specificity of 65.42% in predicting MVI, whereas the mean ADC provided a sensitivity of 79.15% and a specificity of 50.47% with a cut-off value of 1.19 x 10(-3) mm(2)/s. No significant difference existed between MinADC and mean ADC for their diagnostic performances in the prediction of MVI (P=.48).
   DWI could preoperatively provide quantitative parameters for predicting MVI of HCC.
C1 [Zhao, Jinkun; Zhang, Xuening] Tianjin Med Univ, Hosp 2, Dept Radiol, Tianjin, Peoples R China.
   [Li, Xubin; Zhang, Kun; Yin, Xiaoyu; Han, Lizhu] Tianjin Med Univ Canc Inst & Hosp, Key Lab Canc Prevent & Therapy, Natl Clin Res Ctr Canc, Dept Radiol,Tianjins Clin Res Ctr Canc, Huan Hu Xi Rd, Tianjin, Peoples R China.
   [Meng, Xiangfu] Linyi Tradit Chinese Med Hosp, Dept Radiol, Linyi, Shandong, Peoples R China.
RP Zhang, XN (corresponding author), Tianjin Med Univ, Hosp 2, Dept Radiol, Tianjin, Peoples R China.; Li, XB (corresponding author), Tianjin Med Univ Canc Inst & Hosp, Key Lab Canc Prevent & Therapy, Natl Clin Res Ctr Canc, Dept Radiol,Tianjins Clin Res Ctr Canc, Huan Hu Xi Rd, Tianjin, Peoples R China.
EM lixb@bjmu.edu.cn; tjxnzhang@126.com
CR El-Serag H, 2003, ANN INTERN MED, V139, P817, DOI 10.7326/0003-4819-139-10-200311180-00009
   Gouw AS, 2001, LIVER TRANSPL S2, pS72
   Hasegawa K, 2005, ANN SURG, V242, P252, DOI 10.1097/01.sla.0000171307.37401.db
   Hectors SJ, 2016, J MAGN RESON IMAGING, V44, P856, DOI 10.1002/jmri.25194
   Hirano M, 2012, AM J ROENTGENOL, V198, P717, DOI 10.2214/AJR.11.7093
   Kim KA, 2012, J MAGN RESON IMAGING, V35, P629, DOI 10.1002/jmri.22876
   Kitis O, 2005, EUR J RADIOL, V55, P393, DOI 10.1016/j.ejrad.2005.02.004
   Koh DM, 2007, AM J ROENTGENOL, V188, P1622, DOI 10.2214/AJR.06.1403
   Lee EJ, 2008, AM J NEURORADIOL, V29, P1872, DOI 10.3174/ajnr.A1254
   Lim KS, 2014, CLIN RADIOL, V69, P1, DOI 10.1016/j.crad.2013.07.022
   Mannelli L, 2013, EUR J RADIOL, V82, P577, DOI 10.1016/j.ejrad.2012.11.026
   Murakami R, 2009, RADIOLOGY, V251, P838, DOI 10.1148/radiol.2513080899
   Nishie A, 2011, EUR J RADIOL, V80, pE29, DOI 10.1016/j.ejrad.2010.06.019
   Patel J, 2010, J MAGN RESON IMAGING, V31, P589, DOI 10.1002/jmri.22081
   Poon RTP, 2002, ANN SURG, V235, P373, DOI 10.1097/00000658-200203000-00009
   Renzulli M, 2016, RADIOLOGY, V279, P432, DOI 10.1148/radiol.2015150998
   Rodriguez-Peralvarez M, 2013, ANN SURG ONCOL, V20, P325, DOI 10.1245/s10434-012-2513-1
   Shi M, 2007, ANN SURG, V245, P36, DOI 10.1097/01.sla.0000231758.07868.71
   Suh YJ, 2012, LIVER TRANSPLANT, V18, P1171, DOI 10.1002/lt.23502
   Sumie S, 2008, ANN SURG ONCOL, V15, P1375, DOI 10.1245/s10434-008-9846-9
   Xu PJ, 2014, J GASTROEN HEPATOL, V29, P330, DOI 10.1111/jgh.12358
NR 21
TC 20
Z9 28
U1 0
U2 8
PU LIPPINCOTT WILLIAMS & WILKINS
PI PHILADELPHIA
PA TWO COMMERCE SQ, 2001 MARKET ST, PHILADELPHIA, PA 19103 USA
SN 0025-7974
EI 1536-5964
J9 MEDICINE
JI Medicine (Baltimore)
PD AUG
PY 2017
VL 96
IS 33
AR e7754
DI 10.1097/MD.0000000000007754
PG 6
WC Medicine, General & Internal
WE Science Citation Index Expanded (SCI-EXPANDED)
SC General & Internal Medicine
GA FE9CH
UT WOS:000408501300019
PM 28816952
OA gold, Green Published
DA 2022-05-02
ER

PT J
AU Hsiao, JH
   Tsai, CC
   Liang, TJ
   Chiang, CL
   Liang, HL
   Chen, IS
   Chen, YC
   Chang, PM
   Chou, NH
   Wang, BW
AF Hsiao, Jui-Hu
   Tsai, Cheng-Chung
   Liang, Tsung-Jung
   Chiang, Chia-Ling
   Liang, Huei-Lung
   Chen, I-Shu
   Chen, Yu-Chia
   Chang, Po-Ming
   Chou, Nan-Hua
   Wang, Being-Whey
TI Adjuvant hepatic arterial infusion chemotherapy is beneficial for
   selective patients with Hepatocellular carcinoma undergoing surgical
   treatment
SO INTERNATIONAL JOURNAL OF SURGERY
LA English
DT Article
DE Hepatocellular carcinoma; Hepatectomy; Hepatic arterial infusion
   chemotherapy; Multiple tumor; Survival
ID LONG-TERM PROGNOSIS; BANDING LIGATION; HEPATECTOMY; PREVENTION;
   RESECTION; MANAGEMENT; CIRRHOSIS; INVASION; THERAPY
AB Background: Recurrence rate after curative surgical resection of Hepatocellular carcinoma (HCC) remains high. Postoperative hepatic arterial infusion chemotherapy (HAIC) has been suggested to improve survival. This study is to investigate the efficacy of HAIC in the patients with poor tumor factors such as vascular invasion or multiplicity.
   Methods: From 2006 to 2014, 221 patients with HCC undergoing hepatectomy and pathologically staged as >= T2 (American Joint Committee on Cancer TNM staging system, 7th edition) were included. 61 patients received adjuvant HAIC with 5-fluorouracil, cisplatin, and epirubicin. 160 patients received surgery alone. The overall survival time (OST) and disease free survival time (DFST) were compared between the two groups.
   Results: In all patients, the multivariate analysis of survival data showed that resection margin less than 10 mm was the independent poor prognostic factors. The median OST and DFST between the HAIC and surgery alone groups were 56.4 vs. 56.9 months (p = 0.76), and 50.6 vs. 54.5 months (p = 0.905), respectively. There was no significant difference. For patients with multiple tumors and concomitantly microvascular invasion, the OST was better in the HAIC group (69.7 vs. 54.6 months, p < 0.05).
   Based on the image and operative finding, we classified multiple HCC's into two types. Type A: multiple small nodules were close to each other or a huge tumor with several satellite nodules. Type B: two or more tumors scattering in separate segments. Our study showed that type A group benefits from adjuvant HAIC much more than type B. (the median OST in type A versus type B were 85.06 vs. 41.53 months, p = 0.0036).
   Conclusion: The surgical outcome for the patients with multiple HCC's and vascular invasion was poor. Our study showed adjuvant HAIC was beneficial in these patients and formed the basis for further randomized controlled trials. (C) 2017 IJS Publishing Group Ltd. Published by Elsevier Ltd. All rights reserved.
C1 [Hsiao, Jui-Hu; Tsai, Cheng-Chung; Liang, Tsung-Jung; Chen, I-Shu; Chen, Yu-Chia; Chang, Po-Ming; Chou, Nan-Hua; Wang, Being-Whey] Kaohsiung Vet Gen Hosp, Div Gastroenterol Surg, Dept Surg, Kaohsiung, Taiwan.
   [Chiang, Chia-Ling; Liang, Huei-Lung] Kaohsiung Vet Gen Hosp, Dept Radiol, Kaohsiung, Taiwan.
RP Wang, BW (corresponding author), Kaohsiung Vet Gen Hosp, Div Gen Surg, Dept Surg, 386,Dazhong 1st Rd, Kaohsiung 81362, Taiwan.
EM rehookimo@gmail.com
RI Liang, Tsung-Jung/AAQ-4058-2021
OI Liang, Tsung-Jung/0000-0003-4005-7661
CR Asahara T, 1999, HEPATO-GASTROENTEROL, V46, P1042
   Chan HH, 2011, BMC GASTROENTEROL, V11, DOI 10.1186/1471-230X-11-69
   Chen HH, 2009, NEPHROL DIAL TRANSPL, V24, P3042, DOI 10.1093/ndt/gfp258
   Chen TA, 2009, SCAND J GASTROENTERO, V44, P619, DOI 10.1080/00365520902719273
   Dhawan SS, 2007, ANN EMERG MED, V49, P186, DOI 10.1016/j.annemergmed.2006.08.001
   Feo F, 2015, ANN TRANSL MED, V3, DOI 10.3978/j.issn.2305-5839.2014.12.08
   Hsu TY, 2009, TAIWAN J OBSTET GYNE, V48, P268, DOI 10.1016/S1028-4559(09)60302-8
   Lau H, 1998, CANCER-AM CANCER SOC, V83, P2302, DOI 10.1002/(SICI)1097-0142(19981201)83:11<2302::AID-CNCR9>3.3.CO;2-T
   Li SL, 2013, ASIAN PAC J CANCER P, V14, P217, DOI 10.7314/APJCP.2013.14.1.217
   Liang HL, 2007, ACTA RADIOL, V48, P734, DOI 10.1080/02841850701408210
   Lin CM, 2010, J NUTR BIOCHEM, V21, P627, DOI 10.1016/j.jnutbio.2009.04.001
   Liu C, 2014, PLOS ONE, V9, DOI 10.1371/journal.pone.0103228
   Lo GH, 2009, GUT, V58, P1275, DOI 10.1136/gut.2008.165910
   Lo GH, 2009, J GASTROEN HEPATOL, V24, P982, DOI 10.1111/j.1440-1746.2009.05792.x
   Mok KT, 2003, J AM COLL SURGEONS, V197, P730, DOI 10.1016/j.jamcollsurg.2003.07.013
   Nitta H, 2013, WORLD J SURG, V37, P1034, DOI 10.1007/s00268-013-1957-1
   Perz JF, 2006, J HEPATOL, V45, P529, DOI 10.1016/j.jhep.2006.05.013
   Poon RTP, 2000, ANN SURG, V232, P10, DOI 10.1097/00000658-200007000-00003
   Shyu KG, 2007, EXP CELL RES, V313, P1181, DOI 10.1016/j.yexcr.2007.01.013
   Siegel RL, 2016, CA-CANCER J CLIN, V66, P7, DOI 10.3322/caac.21332
   Song MJ, 2015, WORLD J GASTROENTERO, V21, P3843, DOI 10.3748/wjg.v21.i13.3843
   Takagi K, 1998, Gan To Kagaku Ryoho, V25, P597
   Takamatsu S, 1999, Gan To Kagaku Ryoho, V26, P1878
   Tanaka S, 2005, HEPATO-GASTROENTEROL, V52, P862
   Tsai WL, 2014, PLOS ONE, V9, DOI 10.1371/journal.pone.0092784
   Tseng MC, 2009, J FISH BIOL, V74, P357, DOI 10.1111/j.1095-8649.2008.02049.x
   Une Y, 1995, Nihon Rinsho, V53 Suppl, P815
   Wang BW, 2008, J FORMOS MED ASSOC, V107, P616, DOI 10.1016/S0929-6646(08)60179-5
   Wang B, 2013, J AM COLL SURGEONS, V217, P1054, DOI 10.1016/j.jamcollsurg.2013.07.402
   Wang H, 2014, PLOS ONE, V9, DOI 10.1371/journal.pone.0106786
   Wang HM, 2009, J CLIN GASTROENTEROL, V43, P941, DOI 10.1097/MCG.0b013e31819c3885
   YASUI M, 1995, WORLD J SURG, V19, P439, DOI 10.1007/BF00299186
NR 32
TC 16
Z9 19
U1 0
U2 7
PU ELSEVIER SCIENCE BV
PI AMSTERDAM
PA PO BOX 211, 1000 AE AMSTERDAM, NETHERLANDS
SN 1743-9191
EI 1743-9159
J9 INT J SURG
JI Int. J. Surg.
PD SEP
PY 2017
VL 45
BP 35
EP 41
DI 10.1016/j.ijsu.2017.07.071
PG 7
WC Surgery
WE Science Citation Index Expanded (SCI-EXPANDED)
SC Surgery
GA FH1KW
UT WOS:000410899900006
PM 28728985
OA Bronze
DA 2022-05-02
ER

PT J
AU Grat, M
   Stypulkowski, J
   Patkowski, W
   Bik, E
   Krasnodebski, M
   Wronka, KM
   Lewandowski, Z
   Wasilewicz, M
   Grat, K
   Masior, L
   Ligocka, J
   Krawczyk, M
AF Grat, Michal
   Stypulkowski, Jan
   Patkowski, Waldemar
   Bik, Emil
   Krasnodebski, Maciej
   Wronka, Karolina M.
   Lewandowski, Zbigniew
   Wasilewicz, Michal
   Grat, Karolina
   Masior, Lukasz
   Ligocka, Joanna
   Krawczyk, Marek
TI Limitations of predicting microvascular invasion in patients with
   hepatocellular cancer prior to liver transplantation
SO SCIENTIFIC REPORTS
LA English
DT Article
ID ACID-ENHANCED MR; ALPHA-FETOPROTEIN; MILAN CRITERIA; PROSPECTIVE
   VALIDATION; CARCINOMA RECURRENCE; SELECTION CRITERIA; EXPANDED CRITERIA;
   RESECTION; SURVIVAL; OUTCOMES
AB Microvascular invasion (MVI) is well known to negatively influence outcomes following surgical treatment of hepatocellular cancer (HCC) patients. The aim of this study was to evaluate the rationale for prediction of MVI before liver transplantation (LT). Data of 200 HCC patients after LT were subject to retrospective analysis. MVI was present in 57 patients (28.5%). Tumor number (p = 0.001) and size (p = 0.009), and alpha-fetoprotein (p = 0.049) were independent predictors of MVI used to create a prediction model, defined as: 0.293x(tumor number) + 0.283x(tumor size in cm) + 0.164xlog(e)(alpha-fetoprotein in ng/ml) (c statistic = 0.743). The established cut-off (>= 2.24) was associated with sensitivity and specificity of 72%. MVI was not an independent risk factor for recurrence (p = 0.307), in contrast to tumor number (p = 0.047) and size (p < 0.001), alpha-fetoprotein (p < 0.001) and poor differentiation (p = 0.039). Recurrence-free survival at 5 years for patients without MVI was 85.9% as compared to 83.3% (p = 0.546) and 55.3% (p = 0.001) for patients with false negative and true positive prediction of MVI, respectively. The use of both morphological and biological tumor features enables effective pre-transplant prediction of high-risk MVI. Provided that these parameters are combined in selection of HCC patients for LT, pre-transplant identification of all patients with MVI does not appear necessary.
C1 [Grat, Michal; Stypulkowski, Jan; Patkowski, Waldemar; Bik, Emil; Krasnodebski, Maciej; Wronka, Karolina M.; Masior, Lukasz; Ligocka, Joanna; Krawczyk, Marek] Med Univ Warsaw, Dept Gen Transplant & Liver Surg, Warsaw, Poland.
   [Lewandowski, Zbigniew] Med Univ Warsaw, Dept Epidemiol, Warsaw, Poland.
   [Wasilewicz, Michal] Med Univ Warsaw, Dept Gen Transplant & Liver Surg, Hepatol & Internal Med Unit, Warsaw, Poland.
   [Grat, Karolina] Med Univ Warsaw, Dept Clin Radiol 2, Warsaw, Poland.
RP Grat, M (corresponding author), Med Univ Warsaw, Dept Gen Transplant & Liver Surg, Warsaw, Poland.
EM michal.grat@gmail.com
RI Grąt, Karolina/M-5327-2019; Masior, Lukasz/AAQ-2787-2020; Grąt,
   Michał/I-2216-2019; Wasilewicz, Michał/Q-8058-2017
OI Masior, Lukasz/0000-0002-0312-4071; Grąt, Michał/0000-0003-3372-3072;
   Wasilewicz, Michał/0000-0002-3678-8595; Wronka, Karolina
   Maria/0000-0002-2884-1771; Bik, Emil/0000-0001-9411-3097; Patkowski,
   Waldemar/0000-0002-6238-1967; Krasnodebski, Maciej/0000-0002-6234-615X
CR Agopian VG, 2015, J AM COLL SURGEONS, V220, P416, DOI 10.1016/j.jamcollsurg.2014.12.025
   Ahn SY, 2015, ABDOM IMAGING, V40, P843, DOI 10.1007/s00261-014-0256-0
   Balci D, 2011, TRANSPL INT, V24, P1075, DOI 10.1111/j.1432-2277.2011.01311.x
   Banerjee S, 2015, HEPATOLOGY, V62, P792, DOI 10.1002/hep.27877
   Bruix J, 2014, GUT, V63, P844, DOI 10.1136/gutjnl-2013-306627
   Chaiteerakij R, 2015, LIVER TRANSPLANT, V21, P599, DOI 10.1002/lt.24117
   Clavien PA, 2012, LANCET ONCOL, V13, pE11, DOI 10.1016/S1470-2045(11)70175-9
   Cucchetti A, 2010, J HEPATOL, V52, P880, DOI 10.1016/j.jhep.2009.12.037
   Dutkowski P, 2015, GASTROENTEROLOGY, V148, P307, DOI 10.1053/j.gastro.2014.08.045
   Duvoux C, 2012, GASTROENTEROLOGY, V143, P986, DOI 10.1053/j.gastro.2012.05.052
   Ferrer-Fabrega J, 2016, HEPATOLOGY, V63, P839, DOI 10.1002/hep.28339
   Fujiki M, 2009, AM J TRANSPLANT, V9, P2362, DOI 10.1111/j.1600-6143.2009.02783.x
   Geissler EK, 2016, TRANSPLANTATION, V100, P116, DOI 10.1097/TP.0000000000000965
   Grat M, 2014, WORLD J SURG, V38, P2698, DOI 10.1007/s00268-014-2647-3
   Grat M, 2013, ANN TRANSPL, V18, P448, DOI 10.12659/AOT.884005
   He J, 2015, MEDICINE, V94, DOI 10.1097/MD.0000000000001331
   Hou Yi-Fu, 2015, Medicine (Baltimore), V94, pe2070, DOI 10.1097/MD.0000000000002070
   Iguchi T, 2015, TRANSPLANTATION, V99, P1236, DOI 10.1097/TP.0000000000000489
   Kluger MD, 2015, J HEPATOL, V62, P1131, DOI 10.1016/j.jhep.2014.12.018
   Kobayashi T, 2016, J COMPUT ASSIST TOMO, V40, P524, DOI 10.1097/RCT.0000000000000405
   Krawczyk Marek, 2012, Pol Przegl Chir, V84, P304, DOI 10.2478/v10035-012-0051-y
   Lee HS, 2014, ANN SURG ONCOL, V21, P2717, DOI 10.1245/s10434-014-3597-6
   Lee SG, 2008, LIVER TRANSPLANT, V14, P935, DOI 10.1002/lt.21445
   Liu F, 2012, PLOS ONE, V7, DOI 10.1371/journal.pone.0048932
   Marques HP, 2015, ANN SURG, V262, P749, DOI 10.1097/SLA.0000000000001446
   Mazzaferro V, 2009, LANCET ONCOL, V10, P35, DOI 10.1016/S1470-2045(08)70284-5
   Miltiadous O, 2015, J HEPATOL, V63, P1368, DOI 10.1016/j.jhep.2015.07.025
   Min JH, 2015, EUR J RADIOL, V84, P1036, DOI 10.1016/j.ejrad.2015.03.002
   Piardi T, 2012, ANN SURG ONCOL, V19, P2020, DOI 10.1245/s10434-011-2170-9
   Pinero F, 2016, LIVER INT, V36, P1657, DOI 10.1111/liv.13159
   Pote N, 2015, J HEPATOL, V62, P848, DOI 10.1016/j.jhep.2014.11.005
   Renzulli M, 2016, RADIOLOGY, V279, P432, DOI 10.1148/radiol.2015150998
   Rodriguez-Peralvarez M, 2013, ANN SURG ONCOL, V20, P325, DOI 10.1245/s10434-012-2513-1
   Sala M, 2004, LIVER TRANSPLANT, V10, P1294, DOI 10.1002/lt.20202
   Sapisochin G, 2016, HEPATOLOGY, V64, P2077, DOI 10.1002/hep.28643
   Schraiber LD, 2016, MEDICINE, V95, DOI 10.1097/MD.0000000000002478
   Shim JH, 2015, ANN SURG, V261, P939, DOI 10.1097/SLA.0000000000000747
   Shindoh J, 2014, TRANSPL INT, V27, P391, DOI 10.1111/tri.12274
   Shindoh J, 2013, ANN SURG ONCOL, V20, P1223, DOI 10.1245/s10434-012-2739-y
   Shirabe K, 2014, LIVER INT, V34, P937, DOI 10.1111/liv.12459
   Sugawara Y, 2007, DIGEST DIS, V25, P310, DOI 10.1159/000106910
   Takada Y, 2007, DIGEST DIS, V25, P299, DOI 10.1159/000106908
   Toso C, 2015, HEPATOLOGY, V62, P158, DOI 10.1002/hep.27787
   Wu D, 2015, INVEST RADIOL, V50, P188, DOI 10.1097/RLI.0000000000000098
   Wu TH, 2016, SURG TODAY, V46, P1275, DOI 10.1007/s00595-016-1320-x
   Yan XP, 2016, MEDICINE, V95, DOI 10.1097/MD.0000000000003589
   Yao FY, 2007, AM J TRANSPLANT, V7, P2587, DOI 10.1111/j.1600-6143.2007.01965.x
   Zhang Q, 2014, EUR J GASTROEN HEPAT, V26, P544, DOI 10.1097/MEG.0000000000000029
   Zhao WC, 2013, EJSO-EUR J SURG ONC, V39, P858, DOI 10.1016/j.ejso.2013.04.003
   Zheng SS, 2008, TRANSPLANTATION, V85, P1726, DOI 10.1097/TP.0b013e31816b67e4
NR 50
TC 10
Z9 12
U1 0
U2 8
PU NATURE PUBLISHING GROUP
PI LONDON
PA MACMILLAN BUILDING, 4 CRINAN ST, LONDON N1 9XW, ENGLAND
SN 2045-2322
J9 SCI REP-UK
JI Sci Rep
PD JAN 6
PY 2017
VL 7
AR 39881
DI 10.1038/srep39881
PG 10
WC Multidisciplinary Sciences
WE Science Citation Index Expanded (SCI-EXPANDED)
SC Science & Technology - Other Topics
GA EG8LZ
UT WOS:000391309800001
PM 28057916
OA Green Published, gold
DA 2022-05-02
ER

PT J
AU Uchiyama, H
   Itoh, S
   Yoshizumi, T
   Ikegami, T
   Harimoto, N
   Soejima, Y
   Harada, N
   Morita, K
   Toshima, T
   Motomura, T
   Maehara, Y
AF Uchiyama, Hideaki
   Itoh, Shinji
   Yoshizumi, Tomoharu
   Ikegami, Toru
   Harimoto, Norifumi
   Soejima, Yuji
   Harada, Noboru
   Morita, Kazutoyo
   Toshima, Takeo
   Motomura, Takashi
   Maehara, Yoshihiko
TI Living donor liver transplantation for hepatocellular carcinoma: results
   of prospective patient selection by Kyushu University Criteria in 7
   years
SO HPB
LA English
DT Article
ID GAMMA-CARBOXY PROTHROMBIN; TUMOR SIZE; MICROVASCULAR INVASION;
   ALPHA-FETOPROTEIN; MILAN CRITERIA; RECURRENCE; EXPERIENCE; RECIPIENTS;
   OUTCOMES; CANDIDATES
AB Background: Expanding patient selection beyond the Milan criteria in living donor liver transplantation (LDLT) for hepatocellular carcinoma (HCC) has long been a matter for debate. We have used the Kyushu University Criteria - maximum tumor diameter <5 cm or des-gamma-carboxy prothrombin <300 mAU/ml - in LDLT for HCC since June 2007. The aim of the present study was to present the results of our prospective patient selection by Kyushu University Criteria and to confirm whether or not our criteria were justified.
   Methods: The entire study period was divided into the pre-Kyushu era (July 1999-May 2007) and the Kyushu era (June 2007-November 2014). Eighty-nine and 90 patients underwent LDLT for HCC in the pre-Kyushu era and the Kyushu era, respectively.
   Results: In the pre-Kyushu era, there were significant differences in recurrence-free and disease-specific survival between the beyond-Milan and the within-Milan patients. In the Kyushu era, however, the differences in recurrence-free and disease-specific survival between the beyond-Milan and the within-Milan patients disappeared. The 5-year overall patient survival in the Kyushu era was 89.4%.
   Conclusion: Our selection criteria enabled a considerable number of beyond-Milan patients to undergo LDLT without jeopardizing the recurrence-free, and disease-specific, and overall patient survival.
C1 [Uchiyama, Hideaki; Itoh, Shinji; Yoshizumi, Tomoharu; Ikegami, Toru; Harimoto, Norifumi; Soejima, Yuji; Harada, Noboru; Morita, Kazutoyo; Toshima, Takeo; Motomura, Takashi; Maehara, Yoshihiko] Kyushu Univ, Grad Sch Med Sci, Dept Surg & Sci, Fukuoka, Japan.
RP Uchiyama, H (corresponding author), Kyushu Univ, Grad Sch Med Sci, Dept Surg & Sci, Higashi Ku, Maidashi 3-1-1, Fukuoka 8128582, Japan.
EM huchi@surg2.med.kyushu-u.ac.jp
RI Harimoto, Norifumi/AAF-6070-2020
CR Belghiti J, 2012, LIVER CANCER, V1, P71, DOI 10.1159/000342403
   Cheung TT, 2011, LIVER TRANSPLANT, V17, P1218, DOI 10.1002/lt.22362
   Cillo U, 2004, ANN SURG, V239, P150, DOI 10.1097/01.sla.0000109146.72827.76
   Clavien PA, 2012, LANCET ONCOL, V13, pE11, DOI 10.1016/S1470-2045(11)70175-9
   Concejero A, 2008, TRANSPLANTATION, V85, P398, DOI 10.1097/TP.0b013e3181622ff8
   DuBay D, 2011, ANN SURG, V253, P166, DOI 10.1097/SLA.0b013e31820508f1
   Duffy JP, 2007, ANN SURG, V246, P502, DOI 10.1097/SLA.0b013e318148c704
   Fujiki M, 2009, AM J TRANSPLANT, V9, P2362, DOI 10.1111/j.1600-6143.2009.02783.x
   Ito T, 2007, LIVER TRANSPLANT, V13, P1637, DOI 10.1002/lt.21281
   Itoh S, 2016, ANTICANCER RES, V36, P3029
   Kaido T, 2013, SURGERY, V154, P1053, DOI 10.1016/j.surg.2013.04.056
   Kornberg A, 2009, AM J TRANSPLANT, V9, P592, DOI 10.1111/j.1600-6143.2008.02516.x
   Marsh JW, 2003, LIVER TRANSPLANT, V9, P664, DOI 10.1053/jlts.2003.50144
   Mayo Clinic, 2017, THE MELD MOD
   Mazzaferro V, 1996, NEW ENGL J MED, V334, P693, DOI 10.1056/NEJM199603143341104
   Mazzaferro V, 2011, LIVER TRANSPLANT, V17, pS44, DOI 10.1002/lt.22365
   Mazzaferro V, 2009, LANCET ONCOL, V10, P35, DOI 10.1016/S1470-2045(08)70284-5
   Morita K, 2016, LIVER TRANSPLANT, V22, P665, DOI 10.1002/lt.24400
   Morita K, 2009, LIVER TRANSPLANT, V15, P1412, DOI 10.1002/lt.21894
   Otto G, 2006, LIVER TRANSPLANT, V12, P1260, DOI 10.1002/lt.20837
   Pawlik TM, 2005, LIVER TRANSPLANT, V11, P1086, DOI 10.1002/lt.20472
   Ravaioli M, 2008, AM J TRANSPLANT, V8, P2547, DOI 10.1111/j.1600-6143.2008.02409.x
   Sapisochin G, 2016, HEPATOLOGY, V64, P2077, DOI 10.1002/hep.28643
   Shah SA, 2006, TRANSPLANTATION, V81, P1633, DOI 10.1097/01.tp.0000226069.66819.7e
   Shirabe K, 2007, J SURG ONCOL, V95, P235, DOI 10.1002/jso.20655
   Soejima Y, 2007, TRANSPLANTATION, V83, P893, DOI 10.1097/01.tp.0000259015.46798.ec
   Sotiropoulos GC, 2005, TRANSPLANTATION, V79, P483, DOI 10.1097/01.TP.0000152801.82734.74
   Sugawara Y, 2007, DIGEST DIS, V25, P310, DOI 10.1159/000106910
   Taketomi A, 2010, ANN SURG ONCOL, V17, P2283, DOI 10.1245/s10434-010-0999-y
   Taketomi A, 2009, TRANSPLANTATION, V87, P531, DOI 10.1097/TP.0b013e3181943bee
   Todo S, 2004, ANN SURG, V240, P451, DOI 10.1097/01.sla.0000137129.98894.42
   Toso C, 2015, HEPATOLOGY, V62, P158, DOI 10.1002/hep.27787
   Toso C, 2009, HEPATOLOGY, V49, P832, DOI 10.1002/hep.22693
   Uchiyama H, 2016, LIVER TRANSPLANT, V22, P305, DOI 10.1002/lt.24378
   Uchiyama H, 2016, ANTICANCER RES, V36, P379
   Uchiyama H, 2011, TRANSPLANTATION, V92, P1134, DOI 10.1097/TP.0b013e318231e9f8
   Vibert E, 2010, AM J TRANSPLANT, V10, P129, DOI 10.1111/j.1600-6143.2009.02750.x
   Yao FY, 2001, HEPATOLOGY, V33, P1394, DOI 10.1053/jhep.2001.24563
   Yao FY, 2002, LIVER TRANSPLANT, V8, P765, DOI 10.1053/jlts.2002.34892
   Yoshizumi T, 2013, TRANSPL P, V45, P3310, DOI 10.1016/j.transproceed.2013.05.001
   Zheng SS, 2008, TRANSPLANTATION, V85, P1726, DOI 10.1097/TP.0b013e31816b67e4
NR 41
TC 10
Z9 10
U1 0
U2 4
PU ELSEVIER SCI LTD
PI OXFORD
PA THE BOULEVARD, LANGFORD LANE, KIDLINGTON, OXFORD OX5 1GB, OXON, ENGLAND
SN 1365-182X
EI 1477-2574
J9 HPB
JI HPB
PD DEC
PY 2017
VL 19
IS 12
BP 1082
EP 1090
DI 10.1016/j.hpb.2017.08.004
PG 9
WC Gastroenterology & Hepatology; Surgery
WE Science Citation Index Expanded (SCI-EXPANDED)
SC Gastroenterology & Hepatology; Surgery
GA FO0NX
UT WOS:000416442700006
PM 28888776
OA Bronze
DA 2022-05-02
ER

PT J
AU He, C
   Zhang, XY
   Li, C
   Peng, W
   Wen, TF
   Yan, LN
   Yang, JY
   Lu, WS
AF He, Chao
   Zhang, Xiaoyun
   Li, Chuan
   Peng, Wei
   Wen, Tian-Fu
   Yan, Lv-Nan
   Yang, Jiayin
   Lu, Wusheng
TI Changes of alpha-fetoprotein levels could predict recurrent
   hepatocellular carcinoma survival after trans-arterial chemoembolization
SO ONCOTARGET
LA English
DT Article
DE recurrent hepatocellular carcinoma; trans-arterial chemoembolization;
   alpha fetoprotein change; prognosis; hepatectomy
ID TRANSARTERIAL CHEMOEMBOLIZATION; RADIOFREQUENCY ABLATION; MICROVASCULAR
   INVASION; PROGNOSTIC VALUE; HEPATOMA-CELLS; EFFICACY; HEPATECTOMY;
   EXPRESSION; SORAFENIB; RESECTION
AB Background: There is paucity of information concerning whether AFP change is a predictor of prognosis for recurrent hepatocellular carcinoma (RHCC) patients after trans-arterial chemoembolization (TACE).
   Methods: A total of 177 RHCC patients who received TACE as first-line therapy were retrospectively analyzed. The patients were classified into three groups according to their pre-TACE and post-TACE AFP levels (group A: AFP decreased, group B: AFP consistent normal, and group C: AFP increased). The recurrence to death survival (RTDS) and overall survival (OS) were estimated by the Kaplan-Meier method, and compared by the log-rank test. Multivariate analyses were performed to identify prognostic factors for OS and RTDS.
   Results: There was no significant difference among the three groups concerning the baseline characteristics. The median overall survival (OS) was 74.5 months in group A (95% confidence interval (CI): 63.5, 85.6), 64.0 months in group B (95% CI: 52.3, 75.7) and 29.0 months in group C (95% CI: 24.1, 33.9; P<0.001). The median recurrence to death survival (RTDS) was 66.5 months (95% CI: 53.4, 79.6) in group A, 50.4 months (95% CI: 39.5, 61.4) in group B and 17.7 months (95% CI: 13.4, 22.1; P<0.001) in group C. Multivariate analysis revealed that tumor size at resection stage, tumor number at recurrent stage, cycles of TACE, mRECIST response and AFP change after TACE were significant independent risk factors for RTDS and OS.
   Conclusions: AFP change could predict the prognoses of patients with RHCC who received trans-arterial chemoembolization, which may help clinicians make subsequent treatment decision.
C1 [He, Chao; Zhang, Xiaoyun; Li, Chuan; Peng, Wei; Wen, Tian-Fu; Yan, Lv-Nan; Yang, Jiayin; Lu, Wusheng] Sichuan Univ, Dept Liver Surg, West China Hosp, Chengdu 610041, Sichuan, Peoples R China.
   [He, Chao; Zhang, Xiaoyun; Li, Chuan; Peng, Wei; Wen, Tian-Fu; Yan, Lv-Nan; Yang, Jiayin; Lu, Wusheng] Sichuan Univ, Liver Transplantat Ctr, West China Hosp, Chengdu 610041, Sichuan, Peoples R China.
RP Wen, TF (corresponding author), Sichuan Univ, Dept Liver Surg, West China Hosp, Chengdu 610041, Sichuan, Peoples R China.; Wen, TF (corresponding author), Sichuan Univ, Liver Transplantat Ctr, West China Hosp, Chengdu 610041, Sichuan, Peoples R China.
EM 564974843@qq.com
FU Scientific and Technological Support Project of Sichuan Province
   [2016SZ0025, 2015SZ0049]
FX This work was in part supported by grant from the Scientific and
   Technological Support Project of Sichuan Province 2016SZ0025 and
   2015SZ0049.
CR Benson Al B 3rd, 2006, J Natl Compr Canc Netw, V4, P728
   Bruix J, 2015, J HEPATOL, V62, pS144, DOI 10.1016/j.jhep.2015.02.007
   Chen LT, 2005, ALIMENT PHARM THER, V22, P217, DOI 10.1111/j.1365-2036.2005.02547.x
   Choi JW, 2009, AM J CLIN ONCOL-CANC, V32, P564, DOI 10.1097/COC.0b013e3181967da0
   El-Serag HB, 2008, GASTROENTEROLOGY, V134, P1752, DOI 10.1053/j.gastro.2008.02.090
   Fan LF, 2013, HEPATO-GASTROENTEROL, V60, P825, DOI 10.5754/hge121039
   Forner A, 2012, LANCET, V379, P1245, DOI 10.1016/S0140-6736(11)61347-0
   Hirokawa F, 2011, J GASTROINTEST SURG, V15, P1182, DOI 10.1007/s11605-011-1484-z
   Ho CM, 2012, SURGERY, V151, P700, DOI 10.1016/j.surg.2011.12.015
   Jeong Y, 2015, PLOS ONE, V10, DOI 10.1371/journal.pone.0135298
   Jin YJ, 2014, J GASTROEN HEPATOL, V29, P1056, DOI 10.1111/jgh.12507
   Kao WY, 2012, CLIN RADIOL, V67, P429, DOI 10.1016/j.crad.2011.10.009
   Kim SS, 2017, CLIN RADIOL, V72, P141, DOI 10.1016/j.crad.2016.09.008
   Koh PS, 2016, HPB, V18, P72, DOI 10.1016/j.hpb.2015.07.005
   LEE PH, 1995, ANN SURG, V222, P670, DOI 10.1097/00000658-199511000-00010
   Lee S, 2015, J HEPATOCELL CARCINO, V2, P39, DOI 10.2147/JHC.S79353
   Lee YK, 2013, BMC CANCER, V13, DOI 10.1186/1471-2407-13-5
   Lencioni R, 2016, HEPATOLOGY, V64, P106, DOI 10.1002/hep.28453
   Lencioni R, 2010, SEMIN LIVER DIS, V30, P52, DOI 10.1055/s-0030-1247132
   Li MS, 2005, WORLD J GASTROENTERO, V11, P2564, DOI 10.3748/wjg.v11.i17.2564
   Li MS, 2004, WORLD J GASTROENTERO, V10, P819
   Li MS, 2002, WORLD J GASTROENTERO, V8, P469, DOI 10.3748/wjg.v8.i3.469
   Liu GH, 2015, J GASTROEN HEPATOL, V30, P1405, DOI 10.1111/jgh.12953
   Liu L, 2016, SCI REP-UK, V6, DOI 10.1038/srep19851
   Mazure NM, 2002, CANCER RES, V62, P1158
   Memon K, 2012, J HEPATOL, V56, P1112, DOI 10.1016/j.jhep.2011.11.020
   Mitsuhashi N, 2008, J GASTROEN HEPATOL, V23, pE189, DOI 10.1111/j.1440-1746.2008.05340.x
   Mizejewski GJ, 2016, J HEPATOCELL CARCINO, V3, P37, DOI 10.2147/JHC.S114198
   Nakazawa T, 2013, EUR J GASTROEN HEPAT, V25, P683, DOI 10.1097/MEG.0b013e32835d913b
   Shao YY, 2010, CANCER-AM CANCER SOC, V116, P4590, DOI 10.1002/cncr.25257
   Shen JY, 2017, J SURG RES, V209, P102, DOI 10.1016/j.jss.2016.10.005
   Siripongsakun S, 2014, J GASTROEN HEPATOL, V29, P157, DOI 10.1111/jgh.12438
   Torre LA, 2015, CA-CANCER J CLIN, V65, P87, DOI 10.3322/caac.21262
   Tralhao JG, 2007, EJSO-EUR J SURG ONC, V33, P746, DOI 10.1016/j.ejso.2006.11.015
   Venook AP, 2010, ONCOLOGIST, V15, P5, DOI 10.1634/theoncologist.2010-S4-05
   Wang FS, 2014, HEPATOLOGY, V60, P2099, DOI 10.1002/hep.27406
   Wang Y, 2012, ANN SURG ONCOL, V19, P3540, DOI 10.1245/s10434-012-2368-5
   Xu XS, 2012, WORLD J GASTROENTERO, V18, P7242, DOI 10.3748/wjg.v18.i48.7242
   Yamashita YI, 2015, LIVER TRANSPLANT, V21, P961, DOI 10.1002/lt.24111
NR 39
TC 8
Z9 8
U1 0
U2 5
PU IMPACT JOURNALS LLC
PI ORCHARD PARK
PA 6666 E QUAKER ST, STE 1, ORCHARD PARK, NY 14127 USA
EI 1949-2553
J9 ONCOTARGET
JI Oncotarget
PD OCT 17
PY 2017
VL 8
IS 49
BP 85599
EP 85611
DI 10.18632/oncotarget.20343
PG 13
WC Oncology; Cell Biology
WE Science Citation Index Expanded (SCI-EXPANDED)
SC Oncology; Cell Biology
GA FJ9FN
UT WOS:000413077800089
PM 29156744
OA Green Submitted, gold, Green Published
DA 2022-05-02
ER

PT J
AU Lee, EC
   Kim, SH
   Park, H
   Lee, SD
   Lee, SA
   Park, SJ
AF Lee, Eung Chang
   Kim, Seong Hoon
   Park, Hyeongmin
   Lee, Seung Duk
   Lee, Soon-Ae
   Park, Sang-Jae
TI Survival analysis after liver resection for hepatocellular carcinoma: A
   consecutive cohort of 1002 patients
SO JOURNAL OF GASTROENTEROLOGY AND HEPATOLOGY
LA English
DT Article
DE hepatocellular carcinoma; liver resection; prognostic factor;
   recurrence; survival
ID PERIOPERATIVE BLOOD-TRANSFUSION; RIGHT HEPATIC RESECTION; INTRAHEPATIC
   RECURRENCE; ANTERIOR APPROACH; MORTALITY; SURGERY; CELLS
AB Background and Aim: The improvements in surgical technique and perioperative management in the recent decades may warrant revisit for survival outcomes and prognostic factors after liver resection for hepatocellular carcinoma (HCC). This study aimed to analyze the survival outcomes after liver resection for HCC for a consecutive cohort of 1002 patients.
   Methods: This study was performed by analyzing the clinicopathological and follow-up data of 1002 consecutive patients who underwent liver resection for HCC from April 2001 to December 2013. Prognostic factors were investigated by univariate and multivariate analysis, using the Cox's proportional hazards model.
   Results: The overall incidence of postoperative complications was 16.1% (n = 161), with an in-hospital mortality rate of 0.3% (n = 3). The rates of 1-, 3-, and 5-year overall survival were 91.9%, 78.9%, and 69.5%, while the rates of 1-, 3-, and 5-year recurrence-free survival were 71.7%, 51.7%, and 43.7%, respectively. Multivariate analysis showed that patient age, platelet count, intraoperative estimated blood loss (EBL), tumor number, Edmond-Steiner grade, microvascular invasion, major vessel invasion, and intrahepatic metastasis were independent significant prognostic factors affecting the overall survival. Platelet count, intraoperative EBL, maximal tumor size, major vessel invasion, capsule formation, intrahepatic metastasis, cirrhosis, and the pathological stage were independent prognostic factors for recurrence-free survival.
   Conclusions: Survival of patients with HCC after resection should be stratified by various perioperative clinicopathological factors. Platelet count and intraoperative EBL could be considered as one of the powerful predictors of the prognosis and recurrence of HCC in such patients.
C1 [Lee, Eung Chang; Kim, Seong Hoon; Park, Hyeongmin; Lee, Seung Duk; Lee, Soon-Ae; Park, Sang-Jae] Natl Canc Ctr, Ctr Liver Canc, 323 Ilsan Ro, Goyang Si 410769, Gyeonggi Do, South Korea.
RP Kim, SH (corresponding author), Natl Canc Ctr, Ctr Liver Canc, 323 Ilsan Ro, Goyang Si 410769, Gyeonggi Do, South Korea.
EM kshlj@ncc.re.kr
CR Al-Busafi SA, 2012, INT J HEPATOL, V2012, DOI 10.1155/2012/203794
   [Anonymous], 1989, JPN J SURG, V19, P98
   Asahara T, 1999, WORLD J SURG, V23, P676, DOI 10.1007/PL00012367
   Balsells J, 1996, BRIT J SURG, V83, P758, DOI 10.1002/bjs.1800830610
   BELGHITI J, 1991, ANN SURG, V214, P114, DOI 10.1097/00000658-199108000-00004
   Belghiti J, 2000, HPB, V2000, P333
   Belli G, 2011, DIGEST SURG, V28, P134, DOI 10.1159/000323824
   Capussotti L, 2004, LIVER TRANSPL, V10
   CHEN MF, 1994, ARCH SURG-CHICAGO, V129, P738
   Choi GH, 2011, LIVER INT, V31, P485, DOI 10.1111/j.1478-3231.2010.02436.x
   Dindo D, 2004, ANN SURG, V240, P205, DOI 10.1097/01.sla.0000133083.54934.ae
   European Assoc Study Liver, 2012, EUR J CANCER, V48, P599, DOI 10.1016/j.ejca.2011.12.021
   Fan ST, 2011, ANN SURG, V253, P745, DOI 10.1097/SLA.0b013e3182111195
   FISHER ER, 1955, SURG GYNECOL OBSTET, V100, P102
   Gao Q, 2015, NAT REV GASTRO HEPAT, V12, DOI 10.1038/nrgastro.2014.6-c1
   Hanazaki K, 2005, HEPATO-GASTROENTEROL, V52, P580
   Hanazaki K, 2001, AM J GASTROENTEROL, V96, P1243, DOI 10.1111/j.1572-0241.2001.03634.x
   Hanazaki K, 2000, J AM COLL SURGEONS, V191, P381, DOI 10.1016/S1072-7515(00)00700-6
   Huang JT, 2013, J CANCER RES CLIN, V139, P1709, DOI 10.1007/s00432-013-1497-y
   Imamura H, 2003, J HEPATOL, V38, P200, DOI 10.1016/S0168-8278(02)00360-4
   JUBERT AV, 1973, J SURG RES, V15, P399, DOI 10.1016/0022-4804(73)90110-8
   Katz SC, 2009, ANN SURG, V249, P617, DOI 10.1097/SLA.0b013e31819ed22f
   Kim SH, 2007, ANN SURG, V245, P201, DOI 10.1097/01.sla.0000245516.10349.c5
   Kim SH, 2006, SURGERY, V139, P847, DOI 10.1016/j.surg.2006.01.004
   Kim SH, 2013, HPB, V15, P273, DOI 10.1111/j.1477-2574.2012.00566.x
   Kluger MD, 2015, J HEPATOL, V62, P1131, DOI 10.1016/j.jhep.2014.12.018
   Lang H, 2005, BRIT J SURG, V92, P198, DOI 10.1002/bjs.4763
   Liu CL, 2006, ANN SURG, V244, P194, DOI 10.1097/01.sla.0000225095.18754.45
   Liu CL, 2000, ANN SURG, V232, P25, DOI 10.1097/00000658-200007000-00004
   Liu L, 2013, PLOS ONE, V8, DOI 10.1371/journal.pone.0064261
   Llovet JM, 1999, HEPATOLOGY, V30, P1434, DOI 10.1002/hep.510300629
   Makino Y, 2000, AM J GASTROENTEROL, V95, P1294
   MAKUUCHI M, 1993, SEMIN SURG ONCOL, V9, P298, DOI 10.1002/ssu.2980090404
   Morimoto O, 2003, J HEPATOL, V39, P215, DOI 10.1016/S0168-8278(03)00233-2
   Poon RTP, 2001, ANN SURG, V234, P63, DOI 10.1097/00000658-200107000-00010
   ROBERTS S, 1958, ARCH SURG-CHICAGO, V76, P334
   Strasberg SM, 2005, J HEPATO-BILIARY-PAN, V12, P351, DOI 10.1007/s00534-005-0999-7
   SUGIOKA A, 1993, SURGERY, V113, P612
   Taketomi A, 2007, J AM COLL SURGEONS, V204, P580, DOI 10.1016/j.jamcollsurg.2007.01.035
   Torzilli G, 1999, ARCH SURG-CHICAGO, V134, P984, DOI 10.1001/archsurg.134.9.984
   Torzilli G, 2013, ANN SURG, V257, P929, DOI 10.1097/SLA.0b013e31828329b8
   Tsujita E, 2007, HEPATO-GASTROENTEROL, V54, P527
   Yamashita Y, 2007, J AM COLL SURGEONS, V205, P19, DOI 10.1016/j.jamcollsurg.2007.01.069
NR 43
TC 23
Z9 28
U1 0
U2 3
PU WILEY
PI HOBOKEN
PA 111 RIVER ST, HOBOKEN 07030-5774, NJ USA
SN 0815-9319
EI 1440-1746
J9 J GASTROEN HEPATOL
JI J. Gastroenterol. Hepatol.
PD MAY
PY 2017
VL 32
IS 5
BP 1055
EP 1063
DI 10.1111/jgh.13632
PG 9
WC Gastroenterology & Hepatology
WE Science Citation Index Expanded (SCI-EXPANDED)
SC Gastroenterology & Hepatology
GA ET5QN
UT WOS:000400339400019
PM 27797420
DA 2022-05-02
ER

PT J
AU Qu, LS
   Chen, YY
   Zhang, HF
   Liu, JX
   Lu, CH
AF Qu Li-Shuai
   Chen Yu-Yan
   Zhang Hai-Feng
   Liu Jin-Xia
   Lu Cui-Hua
TI Pre-S deletions of hepatitis B virus predict recurrence of
   hepatocellular carcinoma after curative resection
SO MEDICINE
LA English
DT Article
DE hepatitis B virus; hepatocellular carcinoma; pre-S deletion; recurrence
ID BASAL CORE PROMOTER; RISK-FACTORS; LIVER RESECTION; INTRAHEPATIC
   RECURRENCE; PROGNOSIS; DNA; MUTATIONS; MUTANTS; SERUM; PREVALENCE
AB The relationship between hepatitis B virus (HBV) and the prognosis of hepatocellular carcinoma (HCC) after surgery remains uncertain. A retrospective cohort study was performed to evaluate the impact of pre-S deletions, T1762/A1764, and A1896 mutations on prognosis of HCC after curative resection. A total of 113 patients with positive serum HBV DNA (>200IU/mL) who had underwent curative resection of pathologically proven HCC were recruited to determine the risk factors affecting the prognosis.The median follow-up time was 36.5 months and recurrence was detected in 67 patients (59.3%). The cumulative recurrence rates and overall survival rates at 1-, 3-, and 5-year after curative resection were 18.0%, 49.7%, 70.3%, and 93.7%, 61.0%, 42.5%, respectively. Patients with pre-S deletions showed significantly higher recurrence rates compared with those with wild type infection (HR: 1.822, P=.018), but not related with a significantly poor survival (HR: 1.388, P=.235). Subgroup analysis indicated that the patients with type III deletion had significant higher tumor recurrence rates than other deletion types (HR: 2.211, 95% confidence intervals [CI]: 1.008-4.846, P=.048). Multivariate analysis revealed that pre-S deletion, tumor size >3cm in diameter, and the presence of microvascular invasion were independent risk factors for tumor recurrence. HBV pre-S deletions were found to be clustered primarily in the 5 end of pre-S2 region and were more often found between amino acids 120 and 142 of the pre-S2 domain. The domains most frequently potentially involved were the transactivator domain in pre-S2 and polymerized human serum albumin binding site.Our cohort showed that pre-S deletions at the time of resection could predict tumor recurrence in HCC patients after curative resection.
C1 [Qu Li-Shuai; Liu Jin-Xia; Lu Cui-Hua] Nantong Univ, Dept Gastroenterol, Nantong, Jiangsu, Peoples R China.
   [Chen Yu-Yan] Nantong Univ, Med Coll, Nantong, Jiangsu, Peoples R China.
   [Zhang Hai-Feng] Nantong Univ, Affiliated Hosp, Dept Infect Dis, Nantong, Jiangsu, Peoples R China.
RP Lu, CH (corresponding author), Nantong Univ, Affiliated Hosp, Dept Gastroenterol, 20 Xisi Rd, Nantong 226001, Peoples R China.
EM lucuihua@yeah.net
FU National Natural Science Foundation of ChinaNational Natural Science
   Foundation of China (NSFC) [81302056]; fund of Jiangsu Young Medical
   Talents [QNRC2016685]
FX This study was supported by the National Natural Science Foundation of
   China (grant number. 81302056) and fund of Jiangsu Young Medical Talents
   (QNRC2016685).
CR Bock CT, 1999, HEPATOLOGY, V29, P1236, DOI 10.1002/hep.510290426
   Cha C, 2003, J AM COLL SURGEONS, V197, P753, DOI 10.1016/j.jamcollsurg.2003.07.003
   Chen BF, 2006, GASTROENTEROLOGY, V130, P1153, DOI 10.1053/j.gastro.2006.01.011
   Chen CJ, 2006, JAMA-J AM MED ASSOC, V295, P65, DOI 10.1001/jama.295.1.65
   Chen YJ, 2000, GASTROENTEROLOGY, V119, P431, DOI 10.1053/gast.2000.9373
   Chou YC, 2008, GUT, V57, P91, DOI 10.1136/gut.2006.114066
   Fan YF, 2001, HEPATOLOGY, V33, P277, DOI 10.1053/jhep.2001.21163
   Heo NY, 2013, J MED VIROL, V85, P589, DOI 10.1002/jmv.23502
   Hsieh YH, 2004, CARCINOGENESIS, V25, P2023, DOI 10.1093/carcin/bgh207
   Huang YH, 2008, J MED VIROL, V80, P591, DOI 10.1002/jmv.21117
   Huang YH, 2011, GASTROENTEROLOGY, V141, P1412, DOI 10.1053/j.gastro.2011.06.048
   Hung IFN, 2008, AM J GASTROENTEROL, V103, P1663, DOI 10.1111/j.1572-0241.2008.01872.x
   Imamura H, 2003, J HEPATOL, V38, P200, DOI 10.1016/S0168-8278(02)00360-4
   Kao JH, 2002, LANCET INFECT DIS, V2, P395, DOI 10.1016/S1473-3099(02)00315-8
   Kim BK, 2008, LIVER INT, V28, P393, DOI 10.1111/j.1478-3231.2007.01625.x
   Kubo S, 2000, CANCER-AM CANCER SOC, V88, P1016, DOI 10.1002/(SICI)1097-0142(20000301)88:5<1016::AID-CNCR10>3.0.CO;2-V
   Kubo S, 2001, DIGEST SURG, V18, P26, DOI 10.1159/000050093
   Kurbanov F, 2010, HEPATOL RES, V40, P14, DOI 10.1111/j.1872-034X.2009.00601.x
   Lavanchy D, 2004, J VIRAL HEPATITIS, V11, P97, DOI 10.1046/j.1365-2893.2003.00487.x
   Le Seyec J, 1998, J VIROL, V72, P5573, DOI 10.1128/JVI.72.7.5573-5578.1998
   Llovet JM, 2003, LANCET, V362, P1907, DOI 10.1016/S0140-6736(03)14964-1
   Mun HS, 2011, J VIROL, V85, P123, DOI 10.1128/JVI.01524-10
   Ohkubo T, 2000, J AM COLL SURGEONS, V191, P657, DOI 10.1016/S1072-7515(00)00740-7
   Poon RTP, 2000, ANN SURG, V232, P10, DOI 10.1097/00000658-200007000-00003
   Poon RTP, 2000, J CLIN ONCOL, V18, P1094, DOI 10.1200/JCO.2000.18.5.1094
   Poon RTP, 2000, CANCER, V89, P500, DOI 10.1002/1097-0142(20000801)89:3<500::AID-CNCR4>3.3.CO;2-F
   Qu LS, 2014, HEPATOL RES, V44, P1186, DOI 10.1111/hepr.12291
   Qu LS, 2014, PLOS ONE, V9, DOI 10.1371/journal.pone.0098257
   Qu LS, 2010, J SURG ONCOL, V102, P796, DOI 10.1002/jso.21741
   Qu LS, 2010, J GASTROINTEST SURG, V14, P1111, DOI 10.1007/s11605-010-1211-1
   Schoniger-Hekele M, 2001, GUT, V48, P103, DOI 10.1136/gut.48.1.103
   Shah SA, 2007, SURGERY, V141, P330, DOI 10.1016/j.surg.2006.06.028
   Sobotta D, 2000, J GEN VIROL, V81, P369, DOI 10.1099/0022-1317-81-2-369
   Su CW, 2013, PLOS ONE, V8, DOI 10.1371/journal.pone.0066457
   Sumie S, 2008, ANN SURG ONCOL, V15, P1375, DOI 10.1245/s10434-008-9846-9
   Takayama T, 2000, LANCET, V356, P802, DOI 10.1016/S0140-6736(00)02654-4
   Tsai HW, 2011, CANCER-AM CANCER SOC, V117, P2951, DOI 10.1002/cncr.25837
   Utsunomiya T, 2000, J AM COLL SURGEONS, V190, P331, DOI 10.1016/S1072-7515(99)00268-9
   Wang HC, 2006, CANCER SCI, V97, P683, DOI 10.1111/j.1349-7006.2006.00235.x
   Wu JC, 2009, J HEPATOL, V51, P890, DOI 10.1016/j.jhep.2009.07.009
   Yang HI, 2008, JNCI-J NATL CANCER I, V100, P1134, DOI 10.1093/jnci/djn243
   Yeh CT, 2010, HEPATOLOGY, V52, P1922, DOI 10.1002/hep.23898
NR 42
TC 4
Z9 4
U1 0
U2 2
PU LIPPINCOTT WILLIAMS & WILKINS
PI PHILADELPHIA
PA TWO COMMERCE SQ, 2001 MARKET ST, PHILADELPHIA, PA 19103 USA
SN 0025-7974
EI 1536-5964
J9 MEDICINE
JI Medicine (Baltimore)
PD OCT
PY 2017
VL 96
IS 43
AR e8311
DI 10.1097/MD.0000000000008311
PG 9
WC Medicine, General & Internal
WE Science Citation Index Expanded (SCI-EXPANDED)
SC General & Internal Medicine
GA FM5WH
UT WOS:000415112200028
PM 29069001
OA gold, Green Published
DA 2022-05-02
ER

PT J
AU Zhang, W
   Tan, YF
   Shen, S
   Jiang, L
   Yan, LN
   Yang, JY
   Li, B
   Wen, TF
   Zeng, Y
   Wang, WT
   Xu, MQ
AF Zhang, Wei
   Tan, Yifei
   Shen, Shu
   Jiang, Li
   Yan, Lunan
   Yang, Jiayin
   Li, Bo
   Wen, Tianfu
   Zeng, Yong
   Wang, Wen Tao
   Xu, Mingqing
TI Prognostic nomogram for hepatocellular carcinoma in adolescent and young
   adult patients after hepatectomy
SO ONCOTARGET
LA English
DT Article
DE adolescent and young adult oncology; hepatocellular carcinoma; nomogram;
   liver resection
ID NEUTROPHIL-LYMPHOCYTE RATIO; MICROVASCULAR INVASION; HEPATIC RESECTION;
   LIVER RESECTION; STAGING SYSTEM; CLINICAL CHARACTERISTICS; PREDICTING
   SURVIVAL; RECURRENCE; RISK; TRANSPLANTATION
AB Background: Hepatocellular carcinoma (HCC) was rarely discussed in adolescent and young adult (AYA) patients. This study aimed to discuss the character of AYA HCC patients and establish an effective prognostic nomogram for patients after hepatectomy.
   Results: For all of the patients, the median OS was 57 months with 5-year OS rate 60.4%, and DFS was 48 months with 5-year DFS rate 51.4%. The tumor size, vascular invasion status and the pathological differentiation were the independent predictors for both OS and DFS. Except for that, gender, Neutrophil-lymphocyte ratio, HbeAg, and a-Fetoprotein were the predictors for OS. The c-index for OS prognostic nomogram was 0.75 (95% CI, 0.71 to 0.79), and c-index was 0.70 (95% CI, 0.66 to 0.74) for DFS prognostic nomogram, which was better than American Joint Commission on Cancer 2002 and 2010, Okuda staging system, the Japanese Integrated Staging system, and Tokyo staging system.
   Materials And Methods: This study was based on 423 AYA HCC patients (younger than 40 years old) undergoing hepatectomy in West China Hospital between 2008 to 2014. Based on the multivariate risk factors, the nomogram was constructed for predict the possibility for overall survival (OS) and disease-free survival (DFS) rate. Harrel's concordance index (c-index) was used to compare the predictive accuracy and discriminative ability between the nomogram and eight contemporary staging systems.
   Conclusions: Our prognostic nomogram could accurately and preciously provide individual prediction for AYA HCC patients in OS and DFS after hepatectomy.
C1 [Zhang, Wei; Tan, Yifei; Shen, Shu; Jiang, Li; Yan, Lunan; Yang, Jiayin; Li, Bo; Wen, Tianfu; Zeng, Yong; Wang, Wen Tao; Xu, Mingqing] Sichuan Univ, West China Hosp, Liver Transplantat Ctr, Dept Liver Surg, Chengdu, Sichuan, Peoples R China.
RP Yan, LN (corresponding author), Sichuan Univ, West China Hosp, Liver Transplantat Ctr, Dept Liver Surg, Chengdu, Sichuan, Peoples R China.
EM Yanlunan@163.com
FU National Sciences and Technology Major Project of China
   [2012ZX10002-016, 2012ZX10002-017]; National Natural Science Foundation
   of ChinaNational Natural Science Foundation of China (NSFC) [81400636];
   Sichuan Province Technology Supporting Plan [2013SZ0023]
FX This study was supported by grants from the National Sciences and
   Technology Major Project of China (2012ZX10002-016) and
   (2012ZX10002-017) and the National Natural Science Foundation of China
   (81400636) and Sichuan Province Technology Supporting Plan (2013SZ0023).
CR Agopian VG, 2015, J AM COLL SURGEONS, V220, P416, DOI 10.1016/j.jamcollsurg.2014.12.025
   Bruix J, 2011, HEPATOLOGY, V53, P1020, DOI 10.1002/hep.24199
   Budhu A, 2006, CANCER CELL, V10, P99, DOI 10.1016/j.ccr.2006.06.016
   Chang PE, 2008, J GASTROENTEROL, V43, P881, DOI 10.1007/s00535-008-2238-x
   Chen PZ, 2016, ONCOTARGET, V7, P37319, DOI 10.18632/oncotarget.9104
   Cho CS, 2008, J AM COLL SURGEONS, V206, P281, DOI 10.1016/j.jamcollsurg.2007.07.031
   EDMONDSON HA, 1954, CANCER-AM CANCER SOC, V7, P462, DOI 10.1002/1097-0142(195405)7:3<462::AID-CNCR2820070308>3.0.CO;2-E
   FURUTA T, 1990, CANCER-AM CANCER SOC, V66, P2395, DOI 10.1002/1097-0142(19901201)66:11<2395::AID-CNCR2820661125>3.0.CO;2-T
   Giannini EG, 2012, HEPATOLOGY, V56, P1371, DOI 10.1002/hep.25814
   Harrell FE, 1996, STAT MED, V15, P361, DOI 10.1002/(SICI)1097-0258(19960229)15:4<361::AID-SIM168>3.0.CO;2-4
   Hsieh CB, 2006, EJSO-EUR J SURG ONC, V32, P72, DOI 10.1016/j.ejso.2005.09.003
   Iasonos A, 2008, J CLIN ONCOL, V26, P1364, DOI 10.1200/JCO.2007.12.9791
   Ishizawa T, 2008, GASTROENTEROLOGY, V134, P1908, DOI 10.1053/j.gastro.2008.02.091
   Kee KM, 2013, DIGEST DIS SCI, V58, P2721, DOI 10.1007/s10620-013-2716-8
   Kokudo T, 2016, J HEPATOL, V65, P938, DOI 10.1016/j.jhep.2016.05.044
   Kudo M, 2003, J GASTROENTEROL, V38, P207, DOI 10.1007/s005350300038
   Lee CR, 2012, J GASTROINTEST SURG, V16, P1736, DOI 10.1007/s11605-012-1966-7
   Lei ZQ, 2016, JAMA SURG, V151, P356, DOI 10.1001/jamasurg.2015.4257
   Liang WH, 2015, J CLIN ONCOL, V33, P861, DOI 10.1200/JCO.2014.56.6661
   Lim KC, 2011, ANN SURG, V254, P108, DOI 10.1097/SLA.0b013e31821ad884
   Lim TS, 2016, SCAND J GASTROENTERO, V51, P344, DOI 10.3109/00365521.2015.1082190
   Liu XY, 2014, WORLD J SURG ONCOL, V12, DOI 10.1186/1477-7819-12-175
   Llovet JM, 2012, J HEPATOL, V56, P908, DOI 10.1016/j.jhep.2011.12.001
   Manghisi G, 1998, HEPATOLOGY, V28, P751
   Minagawa M, 2003, ANN SURG, V238, P703, DOI 10.1097/01.sla.0000094549.11754.e6
   Ng KK, 2005, ANN SURG ONCOL, V12, P364, DOI 10.1245/ASO.2005.06.004
   OKUDA K, 1985, CANCER, V56, P918, DOI 10.1002/1097-0142(19850815)56:4<918::AID-CNCR2820560437>3.0.CO;2-E
   Peng ZW, 2012, CANCER-AM CANCER SOC, V118, P4725, DOI 10.1002/cncr.26561
   Poon RTP, 2000, CANCER, V89, P500, DOI 10.1002/1097-0142(20000801)89:3<500::AID-CNCR4>3.3.CO;2-F
   Richter D, 2015, CRIT REV ONCOL HEMAT, V95, P370, DOI 10.1016/j.critrevonc.2015.04.003
   Roayaie S, 2009, GASTROENTEROLOGY, V137, P850, DOI 10.1053/j.gastro.2009.06.003
   Sapisochin G, 2013, ANN SURG ONCOL, V20, P1194, DOI 10.1245/s10434-012-2655-1
   Shaw PH, 2015, J PEDIAT HEMATOL ONC, V37, P161, DOI 10.1097/MPH.0000000000000318
   Siegel RL, 2015, CA-CANCER J CLIN, V65, P5, DOI [10.3322/caac.21254, 10.1001/jamaoto.2014.2530, 10.3322/caac.21208, 10.1136/bmj.g1502]
   Tateishi R, 2005, GUT, V54, P419, DOI 10.1136/gut.2003.035055
   Toyoda H, 2008, J HEPATOL, V49, P223, DOI 10.1016/j.jhep.2008.04.013
   Xiao WK, 2014, BMC CANCER, V14, DOI 10.1186/1471-2407-14-117
   Yamazaki Y, 2007, DIGEST DIS SCI, V52, P1103, DOI 10.1007/s10620-006-9578-2
   Yang HJ, 2016, WORLD J GASTROENTERO, V22, P5088, DOI 10.3748/wjg.v22.i21.5088
   Yang HI, 2002, NEW ENGL J MED, V347, P168, DOI 10.1056/NEJMoa013215
   Yau T, 2014, GASTROENTEROLOGY, V146, P1691, DOI 10.1053/j.gastro.2014.02.032
   Zaydfudim VM, 2016, ANN SURG, V264, P650, DOI 10.1097/SLA.0000000000001866
   Zhou L, 2011, EJSO-EUR J SURG ONC, V37, P521, DOI 10.1016/j.ejso.2011.03.137
NR 43
TC 8
Z9 8
U1 0
U2 0
PU IMPACT JOURNALS LLC
PI ORCHARD PARK
PA 6666 E QUAKER ST, STE 1, ORCHARD PARK, NY 14127 USA
EI 1949-2553
J9 ONCOTARGET
JI Oncotarget
PD DEC 5
PY 2017
VL 8
IS 63
BP 106393
EP 106404
DI 10.18632/oncotarget.18192
PG 12
WC Oncology; Cell Biology
WE Science Citation Index Expanded (SCI-EXPANDED)
SC Oncology; Cell Biology
GA FS1KO
UT WOS:000419534900035
PM 29290957
OA Green Published, gold
DA 2022-05-02
ER

PT J
AU Dong, Y
   Yan, WW
   Zhang, SL
   Zhang, MZH
   Zhou, YP
   Ling, HH
   Ning, M
   Zhao, YL
   Huang, A
   Zhang, P
AF Dong, Yuan
   Yan, Weiwei
   Zhang, Shi-Long
   Zhang, Mu-Zi-He
   Zhou, Yan-Ping
   Ling, Hai-Hui
   Ning, Meng
   Zhao, Yanling
   Huang, Ang
   Zhang, Ping
TI Prognostic values of long non-coding RNA MIR22HG for patients with
   hepatocellular carcinoma after hepatectomy
SO ONCOTARGET
LA English
DT Article
DE MIR22HG; prognosis; hepatocellular carcinoma
ID LIVER-CANCER; SURVIVAL; GENE; METASTASIS; IMPACT
AB Hepatocellular carcinoma (HCC) is the fifth most frequently diagnosed cancer worldwide and the second most frequent cause of cancer death. The aim of this study is to identify the association between the expression of long non-coding RNA (lncRNA) MIR22HG and the clinical and tumor characteristics of patients with HCC, and to explore the prognostic significance of lncRNA MIR22HG on patients with HCC. We retrospectively reviewed 127 patients with HCC(42 female, 85 male) who were managed in our hospital between May 1st 2010 and June 30th 2016. The expressions of lncRNA MIR22HG were detected by real-time PCR. Prognostic factors were evaluated using Kaplan-Meier curves and Cox proportional hazards models. For the entire cohort of 127 patients, the normalized real-time PCR showed that the expression of lncRNA MIR22HG was lower in HCC tissues compared with corresponding nontumorous tissues. MTT assay showed that si-MIR22HG remarkably inhibited the proliferation tumor cells in three HCC cell lines including SMMC-7721, Huh-7 and Hep3B. Moreover, under-expression of MIR22HG was closely related to tumor encapsulation, microvascular invasion (MVI), and TNM stage. Cox proportional hazards analysis demonstrated that lncRNA MIR22HG under-expression was an independent risk factor associated with the prognosis of patients with HCC. In conclusion, we found that lncRNA MIR22HG expressed significantly lower in HCC tissues compared with non-tumorous tissues. Under-expression of lncRNAMIR22HG was an independent risk factor associated with the prognosis of patients with HCC.
C1 [Dong, Yuan; Zhang, Shi-Long; Zhang, Mu-Zi-He; Zhou, Yan-Ping; Ling, Hai-Hui; Ning, Meng; Zhao, Yanling] Peoples Liberat Army, Dept Pharm, Hosp 302, Beijing, Peoples R China.
   [Yan, Weiwei] Peoples Liberat Army, Liver Canc Ctr, Hosp 302, Beijing, Peoples R China.
   [Huang, Ang] Peoples Liberat Army, Noninfect Liver Dis Ctr, Hosp 302, Beijing, Peoples R China.
   [Zhang, Ping] Peoples Liberat Army, Chinese Med Pharm Integrat Med Ctr, Hosp 302, Beijing, Peoples R China.
RP Zhao, YL (corresponding author), Peoples Liberat Army, Dept Pharm, Hosp 302, Beijing, Peoples R China.; Huang, A (corresponding author), Peoples Liberat Army, Noninfect Liver Dis Ctr, Hosp 302, Beijing, Peoples R China.; Zhang, P (corresponding author), Peoples Liberat Army, Chinese Med Pharm Integrat Med Ctr, Hosp 302, Beijing, Peoples R China.
EM zhaoyl2855@126.com; hanjpla@163.com; zhp1231@126.com
OI Huang, Ang/0000-0001-8876-9903
FU National Natural Science Foundation of ChinaNational Natural Science
   Foundation of China (NSFC) [81600453]; Military Medical Science and
   Technology Project of Youth Development [15QNP084]
FX This study was supported by grants from the National Natural Science
   Foundation of China (No. 81600453) and the Military Medical Science and
   Technology Project of Youth Development (No. 15QNP084).
CR Abdelmohsen K, 2010, WIRES RNA, V1, P214, DOI 10.1002/wrna.4
   Chen MW, 2016, CANCER LETT, V376, P155, DOI 10.1016/j.canlet.2016.03.037
   COX DR, 1972, J R STAT SOC B, V34, P187
   Ferlay J, 2010, INT J CANCER, V127, P2893, DOI 10.1002/ijc.25516
   Franca GS, 2016, NAT COMMUN, V7, DOI 10.1038/ncomms11438
   Gallicchio R, 2016, BIOMED RES INT, V2016, DOI 10.1155/2016/1295329
   Guan GF, 2016, INT J MED SCI, V13, P914, DOI 10.7150/ijms.16571
   Gupta RA, 2010, NATURE, V464, P1071, DOI 10.1038/nature08975
   Hao SH, 2017, J GASTROINTEST SURG, V21, P312, DOI 10.1007/s11605-016-3311-z
   Jemal A, 2011, CA-CANCER J CLIN, V61, P134, DOI [10.3322/caac.20115, 10.3322/caac.20107]
   Ji P, 2003, ONCOGENE, V22, P8031, DOI 10.1038/sj.onc.1206928
   KAPLAN EL, 1958, J AM STAT ASSOC, V53, P457, DOI 10.2307/2281868
   Kim J, 2016, NUCLEIC ACIDS RES, V44, P2378, DOI 10.1093/nar/gkw017
   Kumar R, 2011, INDIAN PEDIATR, V48, P277, DOI 10.1007/s13312-011-0055-4
   Li CH, 2015, CURR GENOMICS, V16, P319, DOI 10.2174/1389202916666150707155851
   Liu G, 2016, ONCOL RES, V23, P99, DOI 10.3727/096504015X14496932933575
   Llovet JM, 2008, JNCI-J NATL CANCER I, V100, P698, DOI 10.1093/jnci/djn134
   Matouk IJ, 2009, EUR J GASTROEN HEPAT, V21, P688, DOI 10.1097/MEG.0b013e328306a3a2
   Nathan H, 2009, ANN SURG, V249, P799, DOI 10.1097/SLA.0b013e3181a38eb5
   Takahashi K, 2014, HEPATOLOGY, V60, P744, DOI 10.1002/hep.27043
   Tateishi R, 2008, HEPATOL INT, V2, P17, DOI 10.1007/s12072-007-9038-x
   Wang DJ, 2015, ONCOTARGET, V6, P41045, DOI 10.18632/oncotarget.5728
   Wang KC, 2011, MOL CELL, V43, P904, DOI 10.1016/j.molcel.2011.08.018
   Yao YL, 2015, CANCER LETT, V359, P75, DOI 10.1016/j.canlet.2014.12.051
   Zhang WJ, 2015, MAYO CLIN PROC, V90, P1187, DOI 10.1016/j.mayocp.2015.06.018
   Zhang WJ, 2015, ONCOTARGET, V6, P633, DOI 10.18632/oncotarget.2719
   Zhao XT, 2003, CANCER LETT, V190, P221, DOI 10.1016/S0304-3835(02)00622-5
   Zheng JH, 2012, CANCER MICROENVIRON, V5, P285, DOI 10.1007/s12307-012-0103-1
NR 28
TC 7
Z9 7
U1 1
U2 2
PU IMPACT JOURNALS LLC
PI ORCHARD PARK
PA 6666 E QUAKER ST, STE 1, ORCHARD PARK, NY 14127 USA
EI 1949-2553
J9 ONCOTARGET
JI Oncotarget
PD DEC 26
PY 2017
VL 8
IS 69
BP 114041
EP 114049
DI 10.18632/oncotarget.23110
PG 9
WC Oncology; Cell Biology
WE Science Citation Index Expanded (SCI-EXPANDED)
SC Oncology; Cell Biology
GA FS1WV
UT WOS:000419570400057
PM 29371967
OA gold, Green Published
DA 2022-05-02
ER

PT J
AU Yu, SL
   Wu, JC
   Liu, PF
   Liu, K
   Ye, C
   Zhou, KL
   Li, ZR
   Xu, YP
AF Yu, Song-Lin
   Wu, Jin-Cai
   Liu, Peng-Fei
   Liu, Kai
   Ye, Chun
   Zhou, Kai-Lun
   Li, Zhuo-Ri
   Xu, Ya-Ping
TI Up-regulation of RNF187 induces hepatocellular carcinoma cell epithelial
   to mesenchymal transitions
SO ONCOTARGET
LA English
DT Article
DE hepatocellular carcinoma; RNF187; EMT; prognosis
ID UBIQUITIN-PROTEASOME SYSTEM; POSTTRANSLATIONAL MODIFICATIONS; C-JUN/AP-1
   ACTIVATION; MOLECULAR-MECHANISMS; METASTASIS; COACTIVATOR; DEGRADATION;
   PROGRESSION; EXPRESSION; PROGNOSIS
AB Ring finger protein 187 (RNF187) has been identified to be a co-activator linking c Jun to Ras signaling. However, the expression and function of RNF187 in hepatocellular carcinomas (HCC) remains unclear. Here, we tried to determine the expression and roles of RNF187 in hepatocellular carcinomas (HCC). The expression of RNF187 was determined in HCC tissues and cell lines, and we found that RNF187 expressed highly in HCC tissues compared with the corresponding adjacent liver tissues both in mRNA and protein level, which was consistent with the result of immunohistochemistry on HCC tissue microarrays. In HCC cell lines, the level of RNF187 was positively associated with the HCC cells metastatic potential. By the RNF187 interference and cDNA transfection, we showed that the high level of RNF187 induced the HCC cells invasion and metastasis both in vitro and in vivo, as well as the high ability of colony formation. Mechanistically, we detected the high level of RNF187 promoted cell scatter by inducing epithelial-mesenchymal transition (EMT). Clinically, the high level of RNA187 was significantly correlated with a malignant phenotype, including larger tumor size, multiple tumors, and microvascular invasion. Importantly, high level of RNF187 correlated with HCC patients' shorter OS and lower disease free survival rates than those with low level of RNF187. Our results revealed that elevated expression of RNF187 induced hepatocellular carcinoma cell epithelial to mesenchymal transitions, and represented a novel marker for predicting the poor prognosis of HCC.
C1 [Yu, Song-Lin; Liu, Peng-Fei; Liu, Kai; Ye, Chun] Tongji Univ, Sch Med, Tongji Hosp, Dept Gen Surg, Shanghai 200065, Peoples R China.
   [Wu, Jin-Cai; Zhou, Kai-Lun; Li, Zhuo-Ri] Univ South China, Hainan Prov Peoples Hosp, Dept Hepatobiliary Surg & Organ Transplant, Haikou 570311, Hainan, Peoples R China.
   [Xu, Ya-Ping] Tongji Univ, Sch Med, Shanghai Peoples Hosp 10, Dept Gastroenterol, Shanghai 200072, Peoples R China.
RP Li, ZR (corresponding author), Univ South China, Hainan Prov Peoples Hosp, Dept Hepatobiliary Surg & Organ Transplant, Haikou 570311, Hainan, Peoples R China.; Xu, YP (corresponding author), Tongji Univ, Sch Med, Shanghai Peoples Hosp 10, Dept Gastroenterol, Shanghai 200072, Peoples R China.
EM lizhuori_2010wu@163.com; xyp_0115xu@126.com
FU National Natural Science Foundation of ChinaNational Natural Science
   Foundation of China (NSFC) [81260367, 81660489, 81160310, 81071741]
FX This work was supported by the National Natural Science Foundation of
   China (81260367, 81660489, 81160310 and 81071741).
CR Acconcia F, 2009, EXP CELL RES, V315, P1610, DOI 10.1016/j.yexcr.2008.10.014
   Nieto MA, 2013, SCIENCE, V342, P708, DOI 10.1126/science.1234850
   Bedford L, 2011, NAT REV DRUG DISCOV, V10, P29, DOI 10.1038/nrd3321
   Beltrao P, 2013, MOL SYST BIOL, V9, DOI 10.1002/msb.201304521
   Berndsen CE, 2014, NAT STRUCT MOL BIOL, V21, P301, DOI 10.1038/nsmb.2780
   Bruix J, 2004, CANCER CELL, V5, P215, DOI 10.1016/S1535-6108(04)00058-3
   Cai JB, 2015, HEPATOLOGY, V61, P1603, DOI 10.1002/hep.27682
   Chakraborty A, 2015, NAT COMMUN, V6, DOI 10.1038/ncomms7782
   Davies CC, 2013, EMBO J, V32, P1556, DOI 10.1038/emboj.2013.98
   Davies CC, 2010, NAT CELL BIOL, V12, P963, DOI 10.1038/ncb2098
   Flemming A, 2012, NAT REV DRUG DISCOV, V11, P23, DOI 10.1038/nrd3636
   Forster L, 2016, BIOCHEM GENET, V54, P714, DOI 10.1007/s10528-016-9750-0
   Grunert S, 2003, NAT REV MOL CELL BIO, V4, P657, DOI 10.1038/nrm1175
   Huang XY, 2013, HEPATOLOGY, V57, P2235, DOI 10.1002/hep.26255
   Jiang JH, 2014, HEPATOLOGY, V59, P2216, DOI 10.1002/hep.27012
   Jou J, 2010, J CLIN INVEST, V120, P1031, DOI 10.1172/JCI42615
   Ke AW, 2011, GASTROENTEROLOGY, V140, P1629, DOI 10.1053/j.gastro.2011.02.008
   Ke AW, 2009, HEPATOLOGY, V49, P491, DOI 10.1002/hep.22639
   Kudo-Saito C, 2009, CANCER CELL, V15, P195, DOI 10.1016/j.ccr.2009.01.023
   Lamouille S, 2014, NAT REV MOL CELL BIO, V15, P178, DOI 10.1038/nrm3758
   Lee HE, 2011, PATHOL INT, V61, P593, DOI 10.1111/j.1440-1827.2011.02707.x
   Lipkowitz S, 2011, NAT REV CANCER, V11, P629, DOI 10.1038/nrc3120
   Lukey MJ, 2016, NAT COMMUN, V7, DOI 10.1038/ncomms11321
   Mani SA, 2008, CELL, V133, P704, DOI 10.1016/j.cell.2008.03.027
   Marijon H, 2011, J HEPATOL, V54, P1073, DOI 10.1016/j.jhep.2010.11.011
   Polyak K, 2009, NAT REV CANCER, V9, P265, DOI 10.1038/nrc2620
   Ravid T, 2008, NAT REV MOL CELL BIO, V9, P679, DOI 10.1038/nrm2468
   Schmitz KJ, 2008, J HEPATOL, V48, P83, DOI 10.1016/j.jhep.2007.08.018
   Shi GM, 2010, HEPATOLOGY, V52, P183, DOI 10.1002/hep.23661
   Snider NT, 2014, NAT REV MOL CELL BIO, V15, P163, DOI 10.1038/nrm3753
   Thiery JP, 2006, NAT REV MOL CELL BIO, V7, P131, DOI 10.1038/nrm1835
   Torre LA, 2015, CA-CANCER J CLIN, V65, P87, DOI 10.3322/caac.21262
   Trierweiler C, 2016, CELL DEATH DIFFER, V23, P576, DOI 10.1038/cdd.2015.121
   Zhang PF, 2015, INT J IMMUNOPATH PH, V28, P36, DOI 10.1177/0394632015572070
NR 34
TC 2
Z9 2
U1 4
U2 7
PU IMPACT JOURNALS LLC
PI ORCHARD PARK
PA 6666 E QUAKER ST, STE 1, ORCHARD PARK, NY 14127 USA
EI 1949-2553
J9 ONCOTARGET
JI Oncotarget
PD NOV 24
PY 2017
VL 8
IS 60
BP 101876
EP 101886
DI 10.18632/oncotarget.22056
PG 11
WC Oncology; Cell Biology
WE Science Citation Index Expanded (SCI-EXPANDED)
SC Oncology; Cell Biology
GA FS1JX
UT WOS:000419533200073
PM 29254210
OA Green Published, gold
DA 2022-05-02
ER

PT J
AU Cheng, ZJ
   Yang, PH
   Lei, ZQ
   Zhang, BH
   Si, AF
   Yan, ZL
   Xia, Y
   Li, J
   Wang, K
   Hartmann, D
   Huser, N
   Lau, WY
   Shen, F
AF Cheng, Zhangjun
   Yang, Pinghua
   Lei, Zhengqing
   Zhang, Baohua
   Si, Anfeng
   Yan, Zhenglin
   Xia, Yong
   Li, Jun
   Wang, Kui
   Hartmann, Daniel
   Hueser, Norbert
   Lau, Wan Yee
   Shen, Feng
TI Nomograms for prediction of long-term survival in elderly patients after
   partial hepatectomy for hepatocellular carcinoma
SO SURGERY
LA English
DT Article
ID HEPATIC RESECTION; PROGNOSTIC NOMOGRAM; LIVER RESECTION; RECURRENCE;
   MANAGEMENT; OUTCOMES
AB Background. Partial hepatectomy is an important treatment for elderly patients with hepatocellular carcinoma. However, prediction of long-term outcomes of an individual elderly patient after partial hepatectomy still is lacking. This study aimed to develop 2 nomograms to pre- or postoperatively predict overall survival for these patients.
   Methods. Of the 528 elderly patients (aged 65 years) who underwent partial hepatectomy for hepatocellular carcinoma at the Eastern Hepatobiliary Surgery Hospital between 2008 and 2011, 425 patients served as a training cohort to develop pre- and postoperative nomograms, and the remaining 103 patients comprised a validation cohort. The Cox proportional hazards model was used for univariate and multivariable analyses of tumor recurrence and overall survival. Discrimination and calibration of the models were measured using the concordance index, calibration plots, and Kaplan Meier curves.
   Results. Based on preoperative data, the independent risk factors of overall survival were age 75 years, Charlson score, alpha-fetoprotein >= 20 mu g/L, hepatitis B virus-deoxyribonucleic acid >= 10(4) IU/mL, and tumor diameter. Based on postoperative data, nonanatomic hepatectomy, absence of tumor encapsulation, and presence of microvascular invasion were additional independent risk factors. These independent predictors were incorporated into the pre- and postoperative nomograms, respectively. The concordance indexes of the 2 nomograms for overall survival prediction were 0.70 (95 % confidence interval, 0.67-0.74) and 0.72 (0.69-0.78), respectively. Both nomograms accurately predicted 1-, 3-, and 5-year overall survival probability, and their predictive performances were optimally validated.
   Conclusion. The proposed 2 nomograms showed good individualized predictive performance in elderly patients with hepatocellular carcinoma before and after partial hepatectomy.
C1 [Cheng, Zhangjun] Southeast Univ, Sch Med, Dept Gen Surg, Zhongda Hosp, Nanjing, Jiangsu, Peoples R China.
   [Cheng, Zhangjun; Yang, Pinghua; Lei, Zhengqing; Si, Anfeng; Yan, Zhenglin; Xia, Yong; Li, Jun; Wang, Kui; Shen, Feng] Second Mil Med Univ, Eastern Hepatobiliary Surg Hosp, Dept Hepat Surg 4, Shanghai, Peoples R China.
   [Zhang, Baohua] Second Mil Med Univ, Eastern Hepatobiliary Surg Hosp, Dept Minimally Invas Surg, Shanghai, Peoples R China.
   [Hartmann, Daniel; Hueser, Norbert] Tech Univ Munich, Klinikum Rechts Isar, Dept Surg, Munich, Germany.
   [Lau, Wan Yee] Chinese Univ Hong Kong, Fac Med, Hong Kong, Hong Kong, Peoples R China.
RP Shen, F (corresponding author), Second Mil Med Univ, Eastern Hepatobiliary Surg Hosp, Dept Hepat Surg, Shanghai 200438, Peoples R China.
EM shenfengehbh@sina.com
FU State Key Project on Infectious Diseases of China [2012ZX10002-016];
   Creative Research Groups of National Natural Science Foundation of
   ChinaNational Natural Science Foundation of China (NSFC) [30921006]
FX Supported by the State Key Project on Infectious Diseases of China
   (2012ZX10002-016 to F.S.) and the Creative Research Groups of National
   Natural Science Foundation of China (30921006 to F.S.).
CR Agopian VG, 2015, J AM COLL SURGEONS, V220, P416, DOI 10.1016/j.jamcollsurg.2014.12.025
   Ang SF, 2015, PLOS ONE, V10, DOI 10.1371/journal.pone.0118658
   Chan ACY, 2008, ANN SURG, V247, P666, DOI 10.1097/SLA.0b013e31816a747a
   CHARLSON ME, 1987, J CHRON DIS, V40, P373, DOI 10.1016/0021-9681(87)90171-8
   Chen X, 2012, BRIT J SURG, V99, P1701, DOI 10.1002/bjs.8951
   Cho SJ, 2007, J GASTROEN HEPATOL, V22, P1226, DOI 10.1111/j.1440-1746.2007.04914.x
   Clavien PA, 2009, ANN SURG, V250, P187, DOI 10.1097/SLA.0b013e3181b13ca2
   Cucchetti A, 2014, SURGERY, V155, P512, DOI 10.1016/j.surg.2013.10.009
   EDMONDSON HA, 1954, CANCER-AM CANCER SOC, V7, P462, DOI 10.1002/1097-0142(195405)7:3<462::AID-CNCR2820070308>3.0.CO;2-E
   European Assoc Study Liver, 2012, EUR J CANCER, V48, P599, DOI 10.1016/j.ejca.2011.12.021
   Ferlay J, 2010, INT J CANCER, V127, P2893, DOI 10.1002/ijc.25516
   Gordon SC, 2014, CLIN GASTROENTEROL H, V12, P885, DOI 10.1016/j.cgh.2013.09.062
   Hanazaki K, 2001, J AM COLL SURGEONS, V192, P38, DOI 10.1016/S1072-7515(00)00778-X
   Huang J, 2009, J GASTROINTEST SURG, V13, P1627, DOI 10.1007/s11605-009-0933-4
   Iasonos A, 2008, J CLIN ONCOL, V26, P1364, DOI 10.1200/JCO.2007.12.9791
   Kawai K, 2015, ANN SURG, V261, P926, DOI 10.1097/SLA.0000000000000881
   Kudo M, 2011, DIGEST DIS, V29, P339, DOI 10.1159/000327577
   Marubashi S, 2015, BRIT J SURG, V102, P776, DOI 10.1002/bjs.9815
   Motoyama H, 2015, AM J SURG, V209, P733, DOI 10.1016/j.amjsurg.2014.05.026
   Nanashima A, 2011, J SURG ONCOL, V104, P284, DOI 10.1002/jso.21932
   Nathan H, 2009, ANN SURG, V249, P799, DOI 10.1097/SLA.0b013e3181a38eb5
   Nishikawa H, 2013, EUR J GASTROEN HEPAT, V25, P912, DOI 10.1097/MEG.0b013e32835fa668
   Nordenstedt H, 2010, DIGEST LIVER DIS, V42, pS206, DOI 10.1016/S1590-8658(10)60507-5
   Nozawa A, 2015, SURG TODAY, V45, P851, DOI 10.1007/s00595-014-0994-1
   Oishi K, 2009, J GASTROINTEST SURG, V13, P695, DOI 10.1007/s11605-008-0758-6
   OWENS WD, 1978, ANESTHESIOLOGY, V49, P239, DOI 10.1097/00000542-197810000-00003
   Qu LS, 2010, J GASTROINTEST SURG, V14, P1111, DOI 10.1007/s11605-010-1211-1
   Shim JH, 2015, ANN SURG, V261, P939, DOI 10.1097/SLA.0000000000000747
   Smith BD, 2009, J CLIN ONCOL, V27, P2758, DOI 10.1200/JCO.2008.20.8983
   SORENSEN JB, 1993, BRIT J CANCER, V67, P773, DOI 10.1038/bjc.1993.140
   Tandon P, 2009, LIVER INT, V29, P502, DOI 10.1111/j.1478-3231.2008.01957.x
   Tsujita E, 2010, SURGERY, V147, P696, DOI 10.1016/j.surg.2009.10.054
   Wang K, 2010, HEPATOLOGY, V52, P164, DOI 10.1002/hep.23650
   Wang YZ, 2013, J CLIN ONCOL, V31, P1188, DOI 10.1200/JCO.2012.41.5984
   Yang XQ, 2015, DISCOV MED, V19, P89
   Yin L, 2014, J HEPATOL, V61, P82, DOI 10.1016/j.jhep.2014.03.012
NR 36
TC 6
Z9 6
U1 0
U2 7
PU MOSBY-ELSEVIER
PI NEW YORK
PA 360 PARK AVENUE SOUTH, NEW YORK, NY 10010-1710 USA
SN 0039-6060
J9 SURGERY
JI Surgery
PD DEC
PY 2017
VL 162
IS 6
BP 1231
EP 1240
DI 10.1016/j.surg.2017.07.019
PG 10
WC Surgery
WE Science Citation Index Expanded (SCI-EXPANDED)
SC Surgery
GA FN8QU
UT WOS:000416291400006
PM 29033225
DA 2022-05-02
ER

PT J
AU Zhou, YY
   Sun, W
   Chen, N
   Xu, C
   Wang, XX
   Dong, K
   Zhang, BX
   Zhang, J
   Hao, N
   Sun, AH
   Wei, HD
   He, FC
   Jiang, Y
AF Zhou, Yaya
   Sun, Wei
   Chen, Ning
   Xu, Chen
   Wang, Xinxin
   Dong, Kun
   Zhang, Binxue
   Zhang, Jian
   Hao, Ning
   Sun, Aihua
   Wei, Handong
   He, Fuchu
   Jiang, Ying
TI Discovery of NKCC1 as a potential therapeutic target to inhibit
   hepatocellular carcinoma cell growth and metastasis
SO ONCOTARGET
LA English
DT Article
DE hepatocellular carcinoma; metastasis; plasma membrane protein; NKCC1;
   therapeutic target
ID NA+/K+/2CL(-) COTRANSPORTER NKCC1; PLASMA-MEMBRANE; CANCER-CELLS;
   NA-K-2CL COTRANSPORTER; TETRASPANIN CO-029; PROTEOME ANALYSIS;
   TUMOR-METASTASIS; ION CHANNELS; PROLIFERATION; PROGRESSION
AB Metastasis is the essential cause for the high mortality of hepatocellular carcinoma (HCC). In order to investigate the mechanism of metastasis, and to discover therapeutic targets for HCC, the quantitative proteomic technique was applied to characterize the plasma membrane proteins of two HCC cell lines with low (MHCC97L) or high (MHCC97H) metastatic potentials. One of the plasma membrane proteins, sodium-potassium-chloride cotransporter 1 (NKCC1), was upregulated in MHCC97H cell line. Immunohistochemistry result in HCC patients showed that NKCC1 expression was associated with poor differentiation and microvascular invasion. Knockdown of NKCC1 via RNA interference reduced HCC cell proliferation and invasion abilities in vitro and in vivo, whereas over-expression of NKCC1 significantly increased HCC cell proliferation and invasion abilities in vitro and in vivo. Additionally, blocking NKCC1 activity with bumetanide attenuated the proliferation and invasion abilities of HCC cells in vitro and limited the HCC growth in vivo. Further results suggested that NKCC1 promotes the invasion ability via MMP-2 activity, and that the WNK1/OSR1/NKCC1 signal pathway might play roles in HCC metastasis. For the first time, our study demonstrated that NKCC1 plays a role in HCC metastasis, and could be served as a potential target to inhibit HCC cell growth and metastasis.
C1 [Zhou, Yaya; Sun, Wei; Chen, Ning; Xu, Chen; Zhang, Binxue; Zhang, Jian; Hao, Ning; Sun, Aihua; Wei, Handong; He, Fuchu; Jiang, Ying] Beijing Inst Radiat Med, Natl Ctr Prot Sci Beijing, Beijing Proteome Res Ctr, State Key Lab Prote, Beijing 102206, Peoples R China.
   [Wang, Xinxin; Dong, Kun] Capital Med Univ, Dept Pathol, Beijing Youan Hosp, Beijing 100069, Peoples R China.
   [He, Fuchu] Fudan Univ, Inst Biomed Sci, Shanghai 200032, Peoples R China.
RP He, FC; Jiang, Y (corresponding author), Beijing Inst Radiat Med, Natl Ctr Prot Sci Beijing, Beijing Proteome Res Ctr, State Key Lab Prote, Beijing 102206, Peoples R China.; He, FC (corresponding author), Fudan Univ, Inst Biomed Sci, Shanghai 200032, Peoples R China.
EM hefc@nic.bmi.ac.cn; jiangying304@hotmail.com
FU Chinese State Key Projects for Basic Research ("973 Program")National
   Basic Research Program of China [2014CBA02001, 2013CB910502]; Chinese
   State High-tech Program ("863 Program") [2012AA020204, 2014AA020906];
   National Natural Science Foundation of ChinaNational Natural Science
   Foundation of China (NSFC) [81170399, 81570526, 81123001, 81201821];
   Program of International ST Cooperation [2014DFB30020, 2014DFB30010];
   National Key Technologies R&D Program for New DrugsNational Key
   Technology R&D Program [2012ZX09301-002]; Beijing Nova ProgramBeijing
   Municipal Science & Technology Commission [Z121107002512015]; Beijing
   Municipal Science and Technology CommissionBeijing Municipal Science &
   Technology Commission [Z141100000214014]; Capital medical university
   Basic-Clinical Research Cooperation Fund of China [16JL63]
FX This work was partially supported by Chinese State Key Projects for
   Basic Research ("973 Program") (Nos. 2014CBA02001 and 2013CB910502),
   Chinese State High-tech Program ("863 Program") (Nos. 2012AA020204 and
   2014AA020906), National Natural Science Foundation of China (81170399,
   81570526,81123001 and 81201821), the Program of International S&T
   Cooperation (2014DFB30020, 2014DFB30010), the National Key Technologies
   R&D Program for New Drugs(2012ZX09301-002), Beijing Nova Program
   (Z121107002512015), Project from the Beijing Municipal Science and
   Technology Commission (Z141100000214014) and Capital medical university
   Basic-Clinical Research Cooperation Fund of China (16JL63).
CR Algharabli J, 2012, CELL PHYSIOL BIOCHEM, V30, P33, DOI 10.1159/000339047
   Beauchemin N, 2013, CANCER METAST REV, V32, P643, DOI 10.1007/s10555-013-9444-6
   CHANEY LK, 1983, J BIOL CHEM, V258, P62
   Chen N, 2008, PROTEOMICS, V8, P5108, DOI 10.1002/pmic.200800280
   Chen RC, 2014, MOL CELL BIOCHEM, V390, P271, DOI 10.1007/s11010-014-1978-6
   DeLisser H, 2010, P NATL ACAD SCI USA, V107, P18616, DOI 10.1073/pnas.1004654107
   Ding SJ, 2004, PROTEOMICS, V4, P982, DOI 10.1002/pmic.200300653
   El-Serag HB, 2007, GASTROENTEROLOGY, V132, P2557, DOI 10.1053/j.gastro.2007.04.061
   Elinder F, 2005, CELL DEATH DIFFER, V12, P1134, DOI 10.1038/sj.cdd.4401646
   Fidler IJ, 2003, NAT REV CANCER, V3, P453, DOI 10.1038/nrc1098
   FORBUSH B, 1983, J BIOL CHEM, V258, P1787
   Garzon-Muvdi T, 2012, PLOS BIOL, V10, DOI 10.1371/journal.pbio.1001320
   Gassmann P, 2004, ONKOLOGIE, V27, P577, DOI 10.1159/000081343
   Haas BR, 2010, CANCER RES, V70, P5597, DOI 10.1158/0008-5472.CAN-09-4666
   Hagiwara S, 2010, ONCOGENE, V29, P2181, DOI 10.1038/onc.2009.506
   Hierro C, 2015, SEMIN ONCOL, V42, P801, DOI 10.1053/j.seminoncol.2015.09.027
   Hsu PP, 2011, SCIENCE, V332, P1317, DOI 10.1126/science.1199498
   Iwamoto LM, 2004, AM J PHYSIOL-LUNG C, V287, pL510, DOI 10.1152/ajplung.00021.2004
   Johnson MD, 2013, HUM PATHOL, V44, P1118, DOI 10.1016/j.humpath.2012.09.020
   Kale VP, 2015, BBA-BIOMEMBRANES, V1848, P2747, DOI 10.1016/j.bbamem.2015.03.034
   Kanematsu T, 2002, SURGERY, V131, pS153, DOI 10.1067/msy.2002.119497
   Kanetaka K, 2003, J GASTROEN HEPATOL, V18, P1309, DOI 10.1046/j.1440-1746.2003.03182.x
   Kanetaka K, 2001, J HEPATOL, V35, P637, DOI 10.1016/S0168-8278(01)00183-0
   Landry Y, 2008, FUND CLIN PHARMACOL, V22, P1, DOI 10.1111/j.1472-8206.2007.00548.x
   Li Y, 2004, J CANCER RES CLIN, V130, P460, DOI 10.1007/s00432-004-0564-9
   Liang XQ, 2006, J PROTEOME RES, V5, P2632, DOI 10.1021/pr060125o
   Llovet JM, 2015, NAT REV CLIN ONCOL, V12, P408, DOI [10.1038/nrclinonc.2015.103, 10.1038/nrclinonc.2015.121]
   Lv GN, 2013, EUR J MED RES, V18, DOI 10.1186/2047-783X-18-52
   McCarthy J B, 1991, Semin Cancer Biol, V2, P155
   Miyata T, 2004, BIOCHEM BIOPH RES CO, V323, P118, DOI 10.1016/j.bbrc.2004.08.064
   Panet R, 2000, J CELL PHYSIOL, V182, P109, DOI 10.1002/(SICI)1097-4652(200001)182:1<109::AID-JCP12>3.0.CO;2-A
   PAYNE JA, 1995, CURR OPIN CELL BIOL, V7, P493, DOI 10.1016/0955-0674(95)80005-0
   Pedersen SF, 2013, CANCER RES, V73, P1658, DOI 10.1158/0008-5472.CAN-12-4188
   Rong BX, 2012, J EXP CLIN CANC RES, V31, DOI 10.1186/1756-9966-31-70
   Rucevic M, 2011, ELECTROPHORESIS, V32, P1549, DOI 10.1002/elps.201100212
   Schliess F, 2002, ARCH BIOCHEM BIOPHYS, V401, P187, DOI 10.1016/S0003-9861(02)00047-4
   Shiozaki A, 2006, J PHYSIOL SCI, V56, P401, DOI 10.2170/physiolsci.RP010806
   Shiozaki A, 2014, WORLD J GASTROENTERO, V20, P6844, DOI 10.3748/wjg.v20.i22.6844
   Sims JD, 2011, PLOS ONE, V6, DOI 10.1371/journal.pone.0018848
   Sontheimer H, 2008, EXP BIOL MED, V233, P779, DOI 10.3181/0711-MR-308
   Steeg PS, 2006, NAT MED, V12, P895, DOI 10.1038/nm1469
   Sun W, 2006, MOL CELL PROTEOMICS, V5, P769, DOI 10.1074/mcp.T500022-MCP200
   Tang ZY, 1999, CHINESE MED J-PEKING, V112, P887
   Teisseyre A, 2015, ADV CLIN EXP MED, V24, P517, DOI 10.17219/acem/22339
   Vitari AC, 2006, BIOCHEM J, V397, P223, DOI 10.1042/BJ20060220
   Williams KC, 2014, MOL BIOL CELL, V25, P2061, DOI 10.1091/mbc.E13-10-0582
   Wolff AC, 2014, ARCH PATHOL LAB MED, V138, P241, DOI 10.5858/arpa.2013-0953-SA
   Xu C, 2015, DRUG DES DEV THER, V9, P4953, DOI 10.2147/DDDT.S84932
   Yan W, 2012, HEPATOLOGY, V55, P1863, DOI 10.1002/hep.25572
   Yildirim MA, 2007, NAT BIOTECHNOL, V25, P1119, DOI 10.1038/nbt1338
   Yu YY, 2011, MOL BIOSYST, V7, P1908, DOI 10.1039/c0mb00265h
   Zhang JM, 2015, BIOCHEM BIOPH RES CO, V459, P252, DOI 10.1016/j.bbrc.2015.02.093
   Zhao YJ, 2013, MOL CLIN ONCOL, V1, P593, DOI 10.3892/mco.2013.119
   Zhu W, 2014, MOL CANCER, V13, DOI 10.1186/1476-4598-13-31
   Zhu Yanni, 2015, Lancet Oncol, V16, pe543, DOI 10.1016/S1470-2045(15)00039-X
NR 55
TC 11
Z9 11
U1 2
U2 7
PU IMPACT JOURNALS LLC
PI ORCHARD PARK
PA 6666 E QUAKER ST, STE 1, ORCHARD PARK, NY 14127 USA
EI 1949-2553
J9 ONCOTARGET
JI Oncotarget
PD SEP 12
PY 2017
VL 8
IS 39
BP 66328
EP 66342
DI 10.18632/oncotarget.20240
PG 15
WC Oncology; Cell Biology
WE Science Citation Index Expanded (SCI-EXPANDED)
SC Oncology; Cell Biology
GA FG4YC
UT WOS:000410291200134
PM 29029515
OA Green Published, Green Submitted, gold
DA 2022-05-02
ER

PT J
AU Choi, SB
   Han, HJ
   Kim, WB
   Song, TJ
   Choi, SY
AF Choi, Sae Byeol
   Han, Hyung Joon
   Kim, Wan Bae
   Song, Tae Jin
   Choi, Sang Yong
TI VEGF overexpression predicts poor survival in hepatocellular carcinoma
SO OPEN MEDICINE
LA English
DT Article
DE Hepatocellular carcinoma; hepatic resection; prognostic marker; VEGF
ID ENDOTHELIAL GROWTH-FACTOR; HEAT-SHOCK PROTEINS; MICROVASCULAR INVASION;
   HEPATIC RESECTION; EXPRESSION; RECURRENCE; PTEN; CHAPERONES; MANAGEMENT;
   SORAFENIB
AB Objective: The aim of this study was to investigate the clinicopathological and immunohistochemical (including VEGF, Akt, HSP70, and HSP20 expression) factors that affect the overall and disease-free survival of HCC patients following surgical resection. Methods: 234 patients with HCC following surgical resection were enrolled. Clinicopathological and survival data were analyzed, and immunohistochemical staining was performed on tissue microarray sections using the anti-VEGF, anti-Akt, anti-HSP70, and anti-HSP27 antibodies. Results: The 3- and 5-year overall survival rates were 86.5 and 81.54%, respectively. Multivariate analysis revealed that VEGF expression (P = 0.017, HR = 2.573) and T stage (P < 0.001, HR = 4.953) were independent prognostic factors for overall survival. Immunohistochemical staining showed that the expression of Akt, HSP70, and HSP27 did not affect the overall survival rate. The 3- and 5-year disease-free survival rates were 58.2 and 49.4%, respectively. Compared to the VEGF(-)/(+) group, the VEGF(++)/ (+++) group demonstrated significantly higher proportion of patients with AFP levels > 400 ng/mL, capsule invasion, and microvascular invasion. Conclusion: VEGF overexpression was associated with capsule invasion, microvascular invasion, and a poor overall survival rate.
C1 [Kim, Wan Bae] Korea Univ, Guro Hosp, Dept Surg, 80 Guro Dong, Seoul 152703, South Korea.
   [Choi, Sae Byeol; Han, Hyung Joon; Song, Tae Jin; Choi, Sang Yong] Korea Univ, Guro Hosp, Coll Med, Dept Surg, Seoul, South Korea.
RP Kim, WB (corresponding author), Korea Univ, Guro Hosp, Dept Surg, 80 Guro Dong, Seoul 152703, South Korea.
EM aoss@korea.ac.kr
OI Han, Hyung Joon/0000-0002-7830-5352
FU Korea University [K0931191]
FX Biospecimens for this study were provided by the Korea University Guro
   Hospital of Biobank. This research was supported by a faculty research
   grant from the Korea University (grant number, K0931191).
CR Bao LL, 2013, CANCER LETT, V337, P226, DOI 10.1016/j.canlet.2013.05.007
   Bruix J, 2011, HEPATOLOGY, V53, P1020, DOI 10.1002/hep.24199
   Cantley LC, 1999, P NATL ACAD SCI USA, V96, P4240, DOI 10.1073/pnas.96.8.4240
   CIOCCA DR, 1993, J NATL CANCER I, V85, P570, DOI 10.1093/jnci/85.7.570
   Dahiya D, 2010, SURGERY, V147, P676, DOI 10.1016/j.surg.2009.10.043
   Deli G, 2005, WORLD J GASTROENTERO, V11, P960, DOI 10.3748/wjg.v11.i7.960
   Edge S.B., 2009, AJCC CANC STAGING MA, V7th ed.
   European Assoc Study Liver, 2012, EUR J CANCER, V48, P599, DOI 10.1016/j.ejca.2011.12.021
   Fan ST, 2011, ANN SURG, V253, P745, DOI 10.1097/SLA.0b013e3182111195
   Fritz A., 2000, INT CLASSIFICATION D, V3 ed
   Garrido C, 2001, BIOCHEM BIOPH RES CO, V286, P433, DOI 10.1006/bbrc.2001.5427
   Grabinski N, 2012, MOL CANCER, V11, DOI 10.1186/1476-4598-11-85
   Harimoto N, 2004, LIVER INT, V24, P316, DOI 10.1111/j.1478-3231.2004.0927.x
   Harimoto N, 2015, J SURG RES, V199, P470, DOI 10.1016/j.jss.2015.06.012
   Helmbrecht K, 2000, CELL PROLIFERAT, V33, P341, DOI 10.1046/j.1365-2184.2000.00189.x
   Hou YF, 2016, J SURG RES, V200, P82, DOI 10.1016/j.jss.2015.06.069
   Huang GW, 2005, WORLD J GASTROENTERO, V11, P1705
   Jolly C, 2000, JNCI-J NATL CANCER I, V92, P1564, DOI 10.1093/jnci/92.19.1564
   Joo M, 2005, J KOREAN MED SCI, V20, P829, DOI 10.3346/jkms.2005.20.5.829
   Kaseb AO, 2009, CANCER-AM CANCER SOC, V115, P4895, DOI 10.1002/cncr.24537
   Kaur J, 1995, INT J CANCER, V63, P774, DOI 10.1002/ijc.2910630604
   Kim DY, 2011, ONCOLOGY-BASEL, V81, P184, DOI 10.1159/000333827
   Kim H, 2009, YONSEI MED J, V50, P789, DOI 10.3349/ymj.2009.50.6.789
   King KL, 2000, CANCER, V88, P2464, DOI 10.1002/1097-0142(20000601)88:11<2464::AID-CNCR6>3.0.CO;2-W
   LEUNG DW, 1989, SCIENCE, V246, P1306, DOI 10.1126/science.2479986
   Lim SO, 2005, WORLD J GASTROENTERO, V11, P2072, DOI 10.3748/wjg.v11.i14.2072
   Llovet JM, 1999, SEMIN LIVER DIS, V19, P329, DOI 10.1055/s-2007-1007122
   Llovet JM, 2008, NEW ENGL J MED, V359, P378, DOI 10.1056/NEJMoa0708857
   Meniconi RL, 2015, SURGERY, V157, P454, DOI 10.1016/j.surg.2014.10.011
   Nakano M, 2015, CANCER MED-US, V4, P1836, DOI 10.1002/cam4.548
   Poon RTP, 2001, ANN SURG, V233, P227, DOI 10.1097/00000658-200102000-00012
   Pore N, 2006, MOL CANCER RES, V4, P471, DOI 10.1158/1541-7786.MCR-05-0234
   Qian LQ, 2015, CANCER LETT, V368, P126, DOI 10.1016/j.canlet.2015.07.035
   Schoenleber SJ, 2009, BRIT J CANCER, V100, P1385, DOI 10.1038/sj.bjc.6605017
   Shah SA, 2006, J AM COLL SURGEONS, V202, P275, DOI 10.1016/j.jamcollsurg.2005.10.005
   Sumie S, 2008, ANN SURG ONCOL, V15, P1375, DOI 10.1245/s10434-008-9846-9
   Tseng PL, 2008, J SURG ONCOL, V98, P349, DOI 10.1002/jso.21109
   Wang ZL, 2008, J GASTROINTEST SURG, V12, P327, DOI 10.1007/s11605-007-0310-0
   Yamada KM, 2001, J CELL SCI, V114, P2375
   Zhao WC, 2013, EJSO-EUR J SURG ONC, V39, P858, DOI 10.1016/j.ejso.2013.04.003
   Zhao ZG, 2005, WORLD J GASTROENTERO, V11, P73, DOI 10.3748/wjg.v11.i1.73
NR 41
TC 17
Z9 21
U1 0
U2 3
PU DE GRUYTER POLAND SP Z O O
PI WARSAW
PA BOGUMILA ZUGA 32A STR, 01-811 WARSAW, MAZOVIA, POLAND
SN 2391-5463
J9 OPEN MED-WARSAW
JI Open Med.
PY 2017
VL 12
IS 1
BP 430
EP 439
DI 10.1515/med-2017-0061
PG 10
WC Medicine, General & Internal
WE Science Citation Index Expanded (SCI-EXPANDED)
SC General & Internal Medicine
GA FP5DR
UT WOS:000417640400001
PM 29318189
OA Green Published, gold
DA 2022-05-02
ER

PT J
AU Shen, JY
   He, LY
   Li, C
   Wen, TF
   Chen, WX
   Lu, CL
   Yan, LN
   Li, B
   Yang, JY
AF Shen, Junyi
   He, Linye
   Li, Chuan
   Wen, Tianfu
   Chen, Weixia
   Lu, Changli
   Yan, Lvnan
   Li, Bo
   Yang, Jiayin
TI Nomograms to Predict the Individual Survival of Patients with Solitary
   Hepatocellular Carcinoma after Hepatectomy
SO GUT AND LIVER
LA English
DT Article
DE Nomograms; Prognosis; Carcinoma; hepatocellular; Surgery
ID LONG-TERM SURVIVAL; TUMOR SIZE; SURGICAL-TREATMENT; MICROVASCULAR
   INVASION; CURATIVE RESECTION; LIVER RESECTION; CANCER; RECURRENCE;
   PROGNOSIS; OUTCOMES
AB Background/Aims: Solitary hepatocellular carcinoma (HCC) is a subgroup of HCCs. We aimed to establish nomograms for predicting the survival of solitary HCC patients after hepatectomy. Methods: A total of 538 solitary HCC patients were randomly classified into training and validation sets. A Cox model was used to identify predictors of overall survival (OS) in the training set. A nomogram was generated based on these predictors and was validated using the validation set. Results: Tumor size, microvascular invasion, and major vascular invasion were significantly associated with OS in the training set. Nomograms were developed based on these predictors in the multivariate analysis. The C-index was 0.75 for the OS nomogram and 0.72 for the recurrence-free survival nomogram. Compared to the index of conventional staging systems for predicting survival (0.71 for Barcelona Clinic Liver Cancer, 0.66 for the seventh American Joint Committee on Cancer, 0.68 for Cancer of the Liver Italian Program, and 0.70 for Hong Kong Liver Cancer), the index of the OS nomogram was significantly higher. Moreover, the calibration curve fitted well between the predicted and observed survival rate. Similarly, in the validation set, the nomogram discrimination was superior to those of the four staging systems (p<0.001). Conclusions: The nomograms demonstrated good discrimination performance in predicting 3- and 5-year survival rates for solitary HCCs after hepatectomy.
C1 [Shen, Junyi; He, Linye; Li, Chuan; Wen, Tianfu; Yan, Lvnan; Li, Bo; Yang, Jiayin] Sichuan Univ, West China Hosp, Dept Liver Surg, 37 Guo Xue Xiang, Chengdu 610041, Sichuan, Peoples R China.
   [Shen, Junyi; He, Linye; Li, Chuan; Wen, Tianfu; Yan, Lvnan; Li, Bo; Yang, Jiayin] Sichuan Univ, West China Hosp, Liver Transplantat Ctr, 37 Guo Xue Xiang, Chengdu 610041, Sichuan, Peoples R China.
   [Chen, Weixia] Sichuan Univ, West China Hosp, Dept Radiol, Chengdu, Sichuan, Peoples R China.
   [Lu, Changli] Sichuan Univ, West China Hosp, Dept Pathol, Chengdu, Sichuan, Peoples R China.
RP Wen, TF (corresponding author), Sichuan Univ, West China Hosp, Dept Liver Surg, 37 Guo Xue Xiang, Chengdu 610041, Sichuan, Peoples R China.; Wen, TF (corresponding author), Sichuan Univ, West China Hosp, Liver Transplantat Ctr, 37 Guo Xue Xiang, Chengdu 610041, Sichuan, Peoples R China.
EM cdwentianfu@126.com
RI Li, Bo/AAA-8968-2020
OI Li, Bo/0000-0002-7294-6888
FU Scientific and Technological Support Project of Sichuan Province
   [2015SZ0049, 2016SZ0025]
FX This work was supported by grants from Scientific and Technological
   Support Project of Sichuan Province (2015SZ0049 and 2016SZ0025).
CR Ansari D, 2012, ANTICANCER RES, V32, P3961
   Bruix J, 2015, J HEPATOL, V62, pS144, DOI 10.1016/j.jhep.2015.02.007
   Cai MY, 2016, CHIN J CANCER, V35, DOI 10.1186/s40880-016-0143-x
   Elnekave E, 2013, ANN SURG ONCOL, V20, P2881, DOI 10.1245/s10434-013-2961-2
   Goh BKP, 2016, J SURG ONCOL, V113, P89, DOI 10.1002/jso.24099
   HO CM, 2014, MEDICINE, V93
   Hsiao W, 2015, INT J UROL, V22, P264, DOI 10.1111/iju.12672
   Huang WJ, 2015, LANGENBECK ARCH SURG, V400, P725, DOI 10.1007/s00423-015-1329-4
   Hwang S, 2015, J GASTROINTEST SURG, V19, P1281, DOI 10.1007/s11605-015-2849-5
   Hyder O, 2014, JAMA SURG, V149, P432, DOI 10.1001/jamasurg.2013.5168
   Jemal A, 2011, CA-CANCER J CLIN, V61, P134, DOI [10.3322/caac.20115, 10.3322/caac.20107]
   Jung YK, 2016, J GASTROEN HEPATOL, V31, P467, DOI 10.1111/jgh.13152
   Kent MS, 2016, ANN THORAC SURG, V102, P239, DOI 10.1016/j.athoracsur.2016.01.063
   Kim Y, 2015, ANN SURG ONCOL, V22, P1828, DOI 10.1245/s10434-014-4230-4
   Kokudo T, 2014, J HEPATOL, V61, P583, DOI 10.1016/j.jhep.2014.04.032
   Li J, 2016, EUR J CANCER, V62, P86, DOI 10.1016/j.ejca.2016.04.011
   Lim C, 2014, WORLD J SURG, V38, P2910, DOI 10.1007/s00268-014-2704-y
   Lim KC, 2011, ANN SURG, V254, P108, DOI 10.1097/SLA.0b013e31821ad884
   Liu L, 2016, TUMOR BIOL, V37, P5327, DOI 10.1007/s13277-015-4387-x
   Liu PH, 2016, J HEPATOL, V64, P601, DOI 10.1016/j.jhep.2015.10.029
   Lu XY, 2011, J CANCER RES CLIN, V137, P567, DOI 10.1007/s00432-010-0909-5
   Minagawa M, 2007, ANN SURG, V245, P909, DOI 10.1097/01.sla.0000254368.65878.da
   Pandey D, 2007, ANN SURG ONCOL, V14, P2817, DOI 10.1245/s10434-007-9518-1
   Pawlik TM, 2005, LIVER TRANSPLANT, V11, P1086, DOI 10.1002/lt.20472
   Roayaie S, 2013, ANN SURG ONCOL, V20, P3754, DOI 10.1245/s10434-013-3074-7
   Seisen T, 2014, BJU INT, V114, P733, DOI 10.1111/bju.12631
   Sumie S, 2008, ANN SURG ONCOL, V15, P1375, DOI 10.1245/s10434-008-9846-9
   Truant S, 2012, EJSO-EUR J SURG ONC, V38, P1189, DOI 10.1016/j.ejso.2012.07.112
   Tsoulfas G, 2012, ANZ J SURG, V82, P510, DOI 10.1111/j.1445-2197.2012.06079.x
   Vickers AJ, 2007, TRIALS, V8, DOI 10.1186/1745-6215-8-14
   Wang FS, 2014, HEPATOLOGY, V60, P2099, DOI 10.1002/hep.27406
   Yang J, 2014, ASIAN PAC J CANCER P, V15, P7069, DOI 10.7314/APJCP.2014.15.17.7069
   Yang LY, 2009, ANN SURG, V249, P118, DOI 10.1097/SLA.0b013e3181904988
   Yang PH, 2016, ANN SURG, V263, P778, DOI 10.1097/SLA.0000000000001339
   Yau T, 2014, GASTROENTEROLOGY, V146, P1691, DOI 10.1053/j.gastro.2014.02.032
   Zhang H, 2014, WORLD J SURG, V38, P947, DOI 10.1007/s00268-013-2365-2
   Zhong JH, 2014, ANN SURG, V260, P329, DOI 10.1097/SLA.0000000000000236
   Zhu SL, 2014, PLOS ONE, V9, DOI 10.1371/journal.pone.0115834
NR 38
TC 17
Z9 17
U1 0
U2 9
PU EDITORIAL OFFICE GUT & LIVER
PI SEOUL
PA 305 LOTTE GOLD ROSE II, 890-59, DAECHI 4-DONG, GANGNAM-GU, SEOUL,
   135-839, SOUTH KOREA
SN 1976-2283
EI 2005-1212
J9 GUT LIVER
JI Gut Liver
PD SEP
PY 2017
VL 11
IS 5
BP 684
EP 692
DI 10.5009/gnl16465
PG 9
WC Gastroenterology & Hepatology
WE Science Citation Index Expanded (SCI-EXPANDED)
SC Gastroenterology & Hepatology
GA FH3KP
UT WOS:000411046200015
PM 28651303
OA Green Published, Green Submitted, gold
DA 2022-05-02
ER

PT J
AU Zhang, W
   Lai, SL
   Chen, J
   Xie, D
   Wu, FX
   Jin, GQ
   Su, DK
AF Zhang, Wei
   Lai, Shao-Lv
   Chen, Jie
   Xie, Dong
   Wu, Fei-Xiang
   Jin, Guan-Qiao
   Su, Dan-Ke
TI Validated preoperative computed tomography risk estimation for
   postoperative hepatocellular carcinoma recurrence
SO WORLD JOURNAL OF GASTROENTEROLOGY
LA English
DT Article
DE Hepatocellular carcinoma; Microvascular invasion; Computed tomography;
   Recurrence; Tumor margin; Tumor capsule
ID KINASE 1 ACTIVITY; MICROVASCULAR INVASION; LIVER-TRANSPLANTATION;
   RADIOFREQUENCY ABLATION; GROSS CLASSIFICATION; TUMOR RECURRENCE; MILAN
   CRITERIA; HEPATECTOMY; SURVIVAL; CANCER
AB AIM
   To develop and validate a risk estimation of tumor recurrence following curative resection of operable hepatocellular carcinoma (HCC).
   METHODS
   Data for 128 patients with operable HCC (according to Barcelona Clinic Liver Cancer imaging criteria) who underwent preoperative computed tomography (CT) evaluation at our hospital from May 1, 2013 through May 30, 2014 were included in this study. Follow-up data were obtained from hospital medical records. Follow-up data through May 30, 2016 were used to retrospectively analyze preoperative multiphasic CT findings, surgical histopathology results, and serum alpha-fetoprotein and thymidine kinase-1 levels. The chi(2) test, independent t-test, and Mann-Whitney U test were used to analyze data. A P-value of < 0.05 was considered statistically significant.
   RESULTS
   During the follow-up period, 38 of 128 patients (29.7%) had a postoperative HCC recurrence. Microvascular invasion (MVI) was associated with HCC recurrence (chi(2) = 13.253, P < 0.001). Despite postoperative antiviral therapy and chemotherapy, 22 of 44 patients with MVI experienced recurrence after surgical resection. The presence of MVI was 57.9% sensitive, 75.6% specific and 70.3% accurate in predicting postoperative recurrence. Of 84 tumors without MVI, univariate analysis confirmed that tumor margins, tumor margin grade, and tumor capsule detection on multiphasic CT were associated with HCC recurrence (P < 0.05). Univariate analyses showed no difference between groups with respect to hepatic capsular invasion, Ki-67 proliferation marker value, Edmondson-Steiner grade, largest tumor diameter, necrosis, arterial phase enhanced ratio, portovenous phase enhanced ratio, peritumoral enhancement, or serum alpha-fetoprotein level.
   CONCLUSION
   Non-smooth tumor margins, incomplete tumor capsules and missing tumor capsules correlated with postoperative HCC recurrence. HCC recurrence following curative resection may be predicted using CT.
C1 [Zhang, Wei; Lai, Shao-Lv; Xie, Dong; Jin, Guan-Qiao; Su, Dan-Ke] Guangxi Med Univ, Dept Radiol, Affiliated Tumor Hosp, 71 Hedi Rd, Nanning 530021, Guangxi Zhuang, Peoples R China.
   [Chen, Jie; Wu, Fei-Xiang] Guangxi Med Univ, Hepatobiliary Surg, Tumor Hosp, Nanning 530021, Guangxi Zhuang, Peoples R China.
RP Su, DK (corresponding author), Guangxi Med Univ, Dept Radiol, Affiliated Tumor Hosp, 71 Hedi Rd, Nanning 530021, Guangxi Zhuang, Peoples R China.
EM sudanke@gxmu.edu.cn
CR Adachi E, 1996, CANCER, V77, P2022, DOI 10.1002/(SICI)1097-0142(19960515)77:10<2022::AID-CNCR9>3.0.CO;2-S
   Agopian VG, 2015, J AM COLL SURGEONS, V220, P416, DOI 10.1016/j.jamcollsurg.2014.12.025
   Banerjee S, 2015, HEPATOLOGY, V62, P792, DOI 10.1002/hep.27877
   Berry K, 2013, LIVER TRANSPLANT, V19, P634, DOI 10.1002/lt.23652
   Chou CT, 2014, AM J ROENTGENOL, V203, pW253, DOI 10.2214/AJR.13.10595
   Cong WM, 2016, WORLD J GASTROENTERO, V22, P9279, DOI 10.3748/wjg.v22.i42.9279
   Detry O, 2015, WORLD J GASTROENTERO, V21, P3049, DOI 10.3748/wjg.v21.i10.3049
   EDMONDSON HA, 1954, CANCER-AM CANCER SOC, V7, P462, DOI 10.1002/1097-0142(195405)7:3<462::AID-CNCR2820070308>3.0.CO;2-E
   Eguchi S, 2010, WORLD J SURG, V34, P1034, DOI 10.1007/s00268-010-0424-5
   Forner A, 2012, LANCET, V379, P1245, DOI 10.1016/S0140-6736(11)61347-0
   Hameed B, 2014, LIVER TRANSPLANT, V20, P945, DOI 10.1002/lt.23904
   Hao Y, 2017, WORLD J GASTROENTERO, V23, P3111, DOI 10.3748/wjg.v23.i17.3111
   Hirokawa F, 2014, HEPATOL RES, V44, P846, DOI 10.1111/hepr.12196
   Hui AM, 2000, J HEPATOL, V33, P975, DOI 10.1016/S0168-8278(00)80131-2
   Imamura H, 2003, J HEPATOL, V38, P200, DOI 10.1016/S0168-8278(02)00360-4
   Kaibori M, 2010, J SURG ONCOL, V102, P462, DOI 10.1002/jso.21631
   KANAI T, 1987, CANCER, V60, P810, DOI 10.1002/1097-0142(19870815)60:4<810::AID-CNCR2820600417>3.0.CO;2-1
   Lee S, 2017, J HEPATOL, V67, P526, DOI 10.1016/j.jhep.2017.04.024
   Lim KC, 2011, ANN SURG, V254, P108, DOI 10.1097/SLA.0b013e31821ad884
   Liu YP, 2011, EXP THER MED, V2, P1177, DOI 10.3892/etm.2011.338
   Lu XY, 2011, J CANCER RES CLIN, V137, P567, DOI 10.1007/s00432-010-0909-5
   Mazzaferro V, 2009, LANCET ONCOL, V10, P35, DOI 10.1016/S1470-2045(08)70284-5
   McGlynn KA, 2015, CLIN LIVER DIS, V19, P223, DOI 10.1016/j.cld.2015.01.001
   Mehta N, 2017, JAMA ONCOL, V3, P493, DOI 10.1001/jamaoncol.2016.5116
   Moribe T, 2009, INT J CANCER, V125, P388, DOI 10.1002/ijc.24394
   Nagano Y, 2008, WORLD J SURG, V32, P2218, DOI 10.1007/s00268-008-9585-x
   Nakashima Y, 2003, HEPATOL RES, V26, P142, DOI 10.1016/S1386-6346(03)00007-X
   Nisman B, 2016, ANTICANCER RES, V36, P1791
   Nisman B, 2010, CANCER BIOMARK, V7, P65, DOI 10.3233/CBM-2010-0148
   Nisman B, 2010, UROLOGY, V76, DOI 10.1016/j.urology.2010.04.034
   Segal E, 2007, NAT BIOTECHNOL, V25, P675, DOI 10.1038/nbt1306
   Shimada M, 2001, WORLD J SURG, V25, P991, DOI 10.1007/s00268-001-0068-6
   Sumie S, 2008, ANN SURG ONCOL, V15, P1375, DOI 10.1245/s10434-008-9846-9
   Wang T, 2017, WORLD J GASTROENTERO, V23, P3496, DOI 10.3748/wjg.v23.i19.3496
   Yu YQ, 2016, ONCOTARGET, V7, P16362, DOI 10.18632/oncotarget.7649
   Zhou Y, 2017, ABDOM RADIOL, V42, P1695, DOI 10.1007/s00261-017-1072-0
NR 36
TC 16
Z9 19
U1 0
U2 7
PU BAISHIDENG PUBLISHING GROUP INC
PI PLEASANTON
PA 8226 REGENCY DR, PLEASANTON, CA 94588 USA
SN 1007-9327
EI 2219-2840
J9 WORLD J GASTROENTERO
JI World J. Gastroenterol.
PD SEP 21
PY 2017
VL 23
IS 35
BP 6467
EP 6473
DI 10.3748/wjg.v23.i35.6467
PG 7
WC Gastroenterology & Hepatology
WE Science Citation Index Expanded (SCI-EXPANDED)
SC Gastroenterology & Hepatology
GA FH6HS
UT WOS:000411276700011
PM 29085196
OA Green Published, hybrid, Green Submitted
DA 2022-05-02
ER

PT J
AU Choi, HJ
   Kim, DG
   Na, GH
   Hong, TH
   Bae, SH
   You, YK
   Choi, JY
   Yoon, SK
AF Choi, Ho Joong
   Kim, Dong Goo
   Na, Gun Hyung
   Hong, Tae Ho
   Bae, Si Hyun
   You, Young Kyoung
   Choi, Jong Young
   Yoon, Seung Kew
TI The Clinical Outcomes of Patients with Portal Vein Tumor Thrombi After
   Living Donor Liver Transplantation
SO LIVER TRANSPLANTATION
LA English
DT Article
ID HEPATOCELLULAR-CARCINOMA RECURRENCE; CIRRHOSIS; RESECTION; SURVIVAL;
   INVASION; CRITERIA
AB The purpose of this study was to evaluate the feasibility of living donor liver transplantation for treatment of patients with hepatocellular carcinoma and segmental portal vein tumor thrombus (PVTT) below the second-order branch. Between January 2005 and December 2015, we retrospectively analyzed 242 patients in a control group (n=184), a microvascular invasion (MVI) group (n=24), and a PVTT group (n=34). To assess the risks associated with PVTT, we evaluated recurrence, the disease-free survival (DFS) rate, the overall survival (OS) rate, and various other factors based on the characteristics of patients and tumors. Of the 242 patients, 5-year DFS and OS rates were 79.5% and 70.7%. A total of 34 (14.0%) patients had PVTT, of whom 7 had lobar PVTT in first-order branches. The control, MVI, and PVTT groups significantly differed in terms of tumor morphology (maximal and total diameters) and biology (alpha-fetoprotein [AFP] and protein induced by vitamin K absence or antagonist II). The control, MVI, and PVTT groups significantly differed in terms of the recurrence, DFS, and OS rates. Especially, lobar PVTT reduced the 5-year DFS and OS rates to dismal and 14.3%, respectively, but segmental PVTT was associated with favorable 5-year DFS and OS rates (63.9% and 50.3%, respectively). We found no statistically significant difference in the DFS and OS rates of patients with MVI alone and segmental PVTT alone. In patients in the segmental PVTT group with AFP levels of <100 ng/mL, the 5-year DFS and OS rates were 90.9% and 71.3%, respectively. In conclusion, a tumor thrombus in a lobar portal vein remains a contraindication to liver transplantation. However, a segmental PVTT is acceptable, especially when the AFP level is <100 ng/mL.
C1 [Choi, Ho Joong; Kim, Dong Goo; Na, Gun Hyung; Hong, Tae Ho; You, Young Kyoung] Catholic Univ Korea, Seoul St Marys Hosp, Coll Med, Dept Surg, Seoul, South Korea.
   [Bae, Si Hyun; Choi, Jong Young; Yoon, Seung Kew] Catholic Univ Korea, Seoul St Marys Hosp, Coll Med, Dept Internal Med, Seoul, South Korea.
RP Kim, DG (corresponding author), Catholic Univ Korea, Seoul St Marys Hosp, Div Hepatobiliary Pancreas Surg & Liver Transplan, Dept Surg,Coll Med, 222 Banpo Daero, Seoul 06591, South Korea.
EM kimdg@catholic.ac.kr
OI Yoon, Young Chul/0000-0002-5341-2370
CR Connolly GC, 2008, THROMB RES, V122, P299, DOI 10.1016/j.thromres.2007.10.009
   D'Amico F, 2009, LIVER TRANSPLANT, V15, P1278, DOI 10.1002/lt.21842
   EDMONDSON HA, 1954, CANCER-AM CANCER SOC, V7, P462, DOI 10.1002/1097-0142(195405)7:3<462::AID-CNCR2820070308>3.0.CO;2-E
   Han DH, 2016, YONSEI MED J, V57, P1276, DOI 10.3349/ymj.2016.57.5.1276
   Han K, 2007, CAN J GASTROENTEROL, V21, P39, DOI 10.1155/2007/206383
   Keeffe EB, 1998, LIVER TRANSPLANT SUR, V4, pS108
   Lee KW, 2017, LIVER TRANSPLANT, V23, P19, DOI 10.1002/lt.24610
   Llovet JM, 1999, HEPATOLOGY, V30, P1434, DOI 10.1002/hep.510300629
   Marubashi S, 2006, TRANSPLANT P, V38, P3640, DOI 10.1016/j.transproceed.2006.10.067
   Mazzaferro V, 1996, NEW ENGL J MED, V334, P693, DOI 10.1056/NEJM199603143341104
   NONAMI T, 1992, HEPATOLOGY, V16, P1195, DOI 10.1016/0270-9139(92)90014-Z
   Parkin DM, 2005, CA-CANCER J CLIN, V55, P74, DOI 10.3322/canjclin.55.2.74
   Partitt JR, 2007, LIVER TRANSPLANT, V13, P543, DOI 10.1002/lt.21078
   Piscaglia F, 2010, LIVER TRANSPLANT, V16, P658, DOI 10.1002/lt.22044
   Roayaie S, 2009, GASTROENTEROLOGY, V137, P850, DOI 10.1053/j.gastro.2009.06.003
   Rossi S, 2008, EUR RADIOL, V18, P1749, DOI 10.1007/s00330-008-0931-z
   Shi J, 2011, J HEPATO-BIL-PAN SCI, V18, P74, DOI 10.1007/s00534-010-0314-0
   Stuart KE, 1996, CANCER, V77, P2217, DOI 10.1002/(SICI)1097-0142(19960601)77:11<2217::AID-CNCR6>3.3.CO;2-P
   Yao FY, 2002, LIVER TRANSPLANT, V8, P873, DOI 10.1053/jlts.2002.34923
NR 19
TC 31
Z9 31
U1 0
U2 2
PU WILEY
PI HOBOKEN
PA 111 RIVER ST, HOBOKEN 07030-5774, NJ USA
SN 1527-6465
EI 1527-6473
J9 LIVER TRANSPLANT
JI Liver Transplant.
PD AUG
PY 2017
VL 23
IS 8
BP 1023
EP 1031
DI 10.1002/lt.24782
PG 9
WC Gastroenterology & Hepatology; Surgery; Transplantation
WE Science Citation Index Expanded (SCI-EXPANDED)
SC Gastroenterology & Hepatology; Surgery; Transplantation
GA FC6BQ
UT WOS:000406925800006
PM 28480517
OA hybrid
DA 2022-05-02
ER

PT J
AU Zhang, W
   Tan, YQ
   Jiang, L
   Yan, LN
   Li, B
   Wen, TF
   Yang, JY
AF Zhang, Wei
   Tan, Yongqiong
   Jiang, Li
   Yan, Lunan
   Li, Bo
   Wen, Tianfu
   Yang, Jiayin
TI Liver resection associated with better outcomes for single large
   hepatocellular carcinoma located in the same section
SO MEDICINE
LA English
DT Article
DE anatomical location; hepatocellular carcinoma; outcomes; resection;
   single large tumor
ID HEPATIC RESECTION; MICROVASCULAR INVASION; CURATIVE HEPATECTOMY;
   PORTAL-HYPERTENSION; RISK-FACTORS; MESOHEPATECTOMY; RECURRENCE;
   PROGNOSIS; CANCER; HCC
AB The influence of the anatomical location of single large hepatocellular carcinoma (HCC) on outcomes following hepatic resection (HR) is still unclear. This study examined the role of anatomical location profiles as prognostic markers for patients with single large HCC undergoing HR.
   A total of 374 consecutive patients with single large HCC undergoing HR between January 2009 and July 2013 were included. They were divided into group same section ( SS) group (n= 171) and different sections (DS) group ( n= 203) according to their tumor's anatomical location. Short-and long-term outcomes were compared between the two groups.
   More patients in group DS had intraoperative blood loss of > 1000mL and needed intraoperative blood transfusion than those in group SS. There were no significant differences regarding postoperative complications and 30- and 90-day mortality between the two groups. The overall survival (OS) and recurrence-free survival (RFS) rates were significantly higher in group SS than group DS. The subgroup analysis showed that tumor in the same section was associated with better prognosis than those in different sections for both patients with tumor of <= 8cm and of > 8cm. Multivariate analysis revealed that age < 60 years, portal hypertension, alphafetoprotein >= 400ng/mL, tumor in different sections, microvascular invasion and poorly differentiated tumor are independent predictors of poor prognosis in patient with single large HCC.
   For patients with single large HCC, a tumor located in the same section may lead to better long-term survival and lower tumor recurrence rates than those in different sections following HR.
C1 [Zhang, Wei; Jiang, Li; Yan, Lunan; Li, Bo; Wen, Tianfu; Yang, Jiayin] Sichuan Univ, Dept Liver Surg, Liver Transplantat Ctr, West China Hosp, Chengdu, Sichuan Provinc, Peoples R China.
   [Tan, Yongqiong] Sichuan Univ, West China Hosp, Ctr Operating Room & Anesthesia, Chengdu, Sichuan Provinc, Peoples R China.
RP Jiang, L (corresponding author), Sichuan Univ, Dept Liver Surg, Liver Transplantat Ctr, West China Hosp, Chengdu, Sichuan Provinc, Peoples R China.
EM jl339@126.com
RI Li, Bo/AAA-8968-2020
OI Li, Bo/0000-0002-7294-6888
FU National Sciences and Technology Major Project of China
   [2012ZX10002-016, 2012ZX10002-017]; National Natural Science Foundation
   of ChinaNational Natural Science Foundation of China (NSFC) [81400636]
FX This study was supported by grants from the National Sciences and
   Technology Major Project of China (2012ZX10002-016) and
   (2012ZX10002-017) and the National Natural Science Foundation of China
   (81400636).
CR Bismuth H, 2013, ANN SURG, V257, P383, DOI 10.1097/SLA.0b013e31827f171f
   Boleslawski E, 2012, BRIT J SURG, V99, P855, DOI 10.1002/bjs.8753
   Bruix J, 2014, GUT, V63, P844, DOI 10.1136/gutjnl-2013-306627
   Bruix J, 2011, HEPATOLOGY, V53, P1020, DOI 10.1002/hep.24199
   Cho YB, 2007, WORLD J SURG, V31, P795, DOI 10.1007/s00268-006-0359-z
   Clavien PA, 2009, ANN SURG, V250, P187, DOI 10.1097/SLA.0b013e3181b13ca2
   Colecchia A, 2011, J HEPATOL, V54, P300, DOI 10.1016/j.jhep.2010.06.037
   Cucchetti A, 2016, BRIT J SURG, V103, pE93, DOI 10.1002/bjs.10056
   European Assoc Study Liver, 2012, EUR J CANCER, V48, P599, DOI 10.1016/j.ejca.2011.12.021
   Figueras J, 2005, ANN SURG, V241, P582, DOI 10.1097/01.sla.0000157168.26021.b8
   Fomer A, 2014, NAT REV CLIN ONCOL, V11, P525, DOI 10.1038/nrclinonc.2014.122
   Germain T, 2014, DIAGN INTERV IMAG, V95, P1003, DOI 10.1016/j.diii.2013.11.004
   Hirokawa F, 2016, SURG ONCOL, V25, P24, DOI 10.1016/j.suronc.2015.12.002
   Hirokawa F, 2013, J GASTROINTEST SURG, V17, P1929, DOI 10.1007/s11605-013-2324-0
   Huang J, 2009, J GASTROINTEST SURG, V13, P1627, DOI 10.1007/s11605-009-0933-4
   Jiang L, 2015, J AM COLL SURGEONS, V221, P951, DOI 10.1016/j.jamcollsurg.2015.08.009
   Kaibori M, 2009, J SURG ONCOL, V99, P154, DOI 10.1002/jso.21221
   Lau, 2000, HPB, V2, P333, DOI [10.1016/s1365-182x(17)30755-4, DOI 10.1016/S1365-182X(17)30755-4, 10.1016/S1365-182X(17)30755-4]
   Llovet JM, 1999, HEPATOLOGY, V30, P1434, DOI 10.1002/hep.510300629
   Lv T, 2015, J GASTROINTEST SURG, V19, P2207, DOI 10.1007/s11605-015-2959-0
   Ma WJ, 2013, WORLD J SURG ONCOL, V11, DOI 10.1186/1477-7819-11-212
   Qiu J, 2013, BRIT J SURG, V100, P1620, DOI 10.1002/bjs.9286
   Santambrogio R, 2013, HPB, V15, P78, DOI 10.1111/j.1477-2574.2012.00594.x
   Shah SA, 2007, SURGERY, V141, P330, DOI 10.1016/j.surg.2006.06.028
   Shin E, 2014, PATHOL ONCOL RES, V20, P667, DOI 10.1007/s12253-014-9747-0
   Sumie S, 2008, ANN SURG ONCOL, V15, P1375, DOI 10.1245/s10434-008-9846-9
   Sumie S, 2014, ANN SURG ONCOL, V21, P1002, DOI 10.1245/s10434-013-3376-9
   Toyosaka A, 1996, HPB Surg, V10, P97, DOI 10.1155/1996/75210
   Toyosaka A, 1996, AM J GASTROENTEROL, V91, P1610
   Uwatoko Shugo, 2015, Case Rep Gastroenterol, V9, P49, DOI 10.1159/000368115
   Wei KR, 2014, CHIN J CANCER, V33, P388, DOI 10.5732/cjc.014.10088
   Xue TC, 2016, HEPATOL RES, V46, P1028, DOI 10.1111/hepr.12651
   Yang LY, 2014, SURGERY, V156, P1177, DOI 10.1016/j.surg.2014.05.012
   Yang SL, 2016, BRIT J SURG, DOI [10.1002/bjs.10093, DOI 10.1002/BJS.10093.[]
NR 34
TC 3
Z9 3
U1 0
U2 5
PU LIPPINCOTT WILLIAMS & WILKINS
PI PHILADELPHIA
PA TWO COMMERCE SQ, 2001 MARKET ST, PHILADELPHIA, PA 19103 USA
SN 0025-7974
EI 1536-5964
J9 MEDICINE
JI Medicine (Baltimore)
PD MAR
PY 2017
VL 96
IS 10
AR e6246
DI 10.1097/MD.0000000000006246
PG 6
WC Medicine, General & Internal
WE Science Citation Index Expanded (SCI-EXPANDED)
SC General & Internal Medicine
GA EN5JH
UT WOS:000396041000031
PM 28272222
OA Green Published, gold
DA 2022-05-02
ER

PT J
AU Zhao, XD
   Liu, YB
   Yu, S
AF Zhao, Xiaodong
   Liu, Yanbo
   Yu, Shuo
TI Long noncoding RNA AWPPH promotes hepatocellular carcinoma progression
   through YBX1 and serves as a prognostic biomarker
SO BIOCHIMICA ET BIOPHYSICA ACTA-MOLECULAR BASIS OF DISEASE
LA English
DT Article
DE Long noncoding RNA; Hepatocellular carcinoma; Proliferation; Metastasis;
   YBX1
ID CANCER STATISTICS; TRANSLATIONAL ACTIVATION; YB-1 PROMOTES;
   OSTEOSARCOMA; METASTASIS; RECURRENCE; HIF1-ALPHA; GROWTH; CELLS; RISK
AB Long noncoding RNAs (IncRNAs) have been shown to play important roles in various cancers. However, the clinical significances and biological roles of IncRNAs in hepatocellular carcinoma (HCC) remain largely unknown. In this study, using online-available data sets and quantitative real-time PCR, we identified a novel lncRNA termed lncRNA-AWPPH, which is highly expressed in HCC tissues. Its upregulation is correlated with encapsulation incomplete, microvascular invasion, advanced TNM stage and BCLC stage. Cox proportional hazards regression analysis revealed that high lncRNA-AWPPH expression is an independent prognostic factor for poor recurrence-free and overall survival. Functional experiments showed that overexpression of lncRNA-AWPPH promotes HCC cell proliferation and migration in vitro, and tumor growth and metastasis in vivo. Conversely, depletion of lncRNA-AWPPH has opposite effects on HCC. Mechanistically, IncRNA-AWPPH interacts with YBX1, promotes YBX1-mediated activation of SNAIL1 translation, and upregulates SNAILI expression. Furthermore, IncRNA-AWPPH promotes YBX1-mediated activation of PIK3CA transcription, upregulates PIK3CA expression, and activates PI3K/AKT pathway. Depletion of YBX1 abolishes the effects of lncRNA-AWPPH on SNAILI and PIK3CA, and also the biological roles of lncRNA-AWPPH on HCC cells. In conclusion, this study identifies a novel IncRNA termed lncRNA-AWPPH which is highly expressed in HCC, indicates poor prognosis of HCC patients, and promotes HCC cell proliferation, migration, and in vivo tumor growth and metastasis via a novel regulatory mechanism of interacting with YBX1.
C1 [Zhao, Xiaodong; Yu, Shuo] Hebei Med Univ, Hosp 2, Dept Oncol Surg, 215 Peace West Rd, Shijiazhuang 050000, Peoples R China.
   [Liu, Yanbo] Feixiang Cent Hosp, Dept Surg 1, Handan 057550, Peoples R China.
RP Yu, S (corresponding author), Hebei Med Univ, Hosp 2, Dept Oncol Surg, 215 Peace West Rd, Shijiazhuang 050000, Peoples R China.
EM yushuo5334@sina.com
CR Ahmed Faruque, 2008, Prev Chronic Dis, V5, pA74
   Astanehe A, 2009, ONCOGENE, V28, P2406, DOI 10.1038/onc.2009.81
   Bassett AR, 2014, ELIFE, V3, DOI 10.7554/eLife.03058
   Brower V, 2016, LANCET ONCOL, V17, pE424, DOI 10.1016/S1470-2045(16)30447-8
   Budhu A, 2006, CANCER CELL, V10, P99, DOI 10.1016/j.ccr.2006.06.016
   Chen FY, 2016, TUMOR BIOL, V37, P13403, DOI 10.1007/s13277-016-5256-y
   Chen ZZ, 2016, NAT COMMUN, V7, DOI 10.1038/ncomms12598
   Diaz-Lagares A, 2016, P NATL ACAD SCI USA, V113, pE7535, DOI 10.1073/pnas.1608585113
   Ding J, 2010, NAT CELL BIOL, V12, P390, DOI 10.1038/ncb2039
   Ding L.J., 2016, INT J MOL SCI, V17
   El-Naggar AM, 2015, CANCER CELL, V27, P682, DOI 10.1016/j.ccell.2015.04.003
   Evdokimova V, 2009, CANCER CELL, V15, P402, DOI 10.1016/j.ccr.2009.03.017
   Forner A, 2012, LANCET, V379, P1245, DOI 10.1016/S0140-6736(11)61347-0
   Goding CR, 2016, CANCER CELL, V29, P619, DOI 10.1016/j.ccell.2016.04.010
   Gupta RA, 2010, NATURE, V464, P1071, DOI 10.1038/nature08975
   Hirano T, 2015, MOL CANCER, V14, DOI 10.1186/s12943-015-0364-7
   Iyer MK, 2015, NAT GENET, V47, P199, DOI 10.1038/ng.3192
   Kogo R, 2011, CANCER RES, V71, P6320, DOI 10.1158/0008-5472.CAN-11-1021
   Kung JTY, 2013, GENETICS, V193, P651, DOI 10.1534/genetics.112.146704
   Laursen Lucas, 2014, Nature, V516, pS2, DOI 10.1038/516S2a
   Li D., 2016, HEPATOLOGY
   Lin AF, 2016, NAT CELL BIOL, V18, P213, DOI 10.1038/ncb3295
   Liu CB, 2016, AM J TRANSL RES, V8, P4095
   Liu XW, 2016, NAT CELL BIOL, V18, P431, DOI 10.1038/ncb3328
   Mercer TR, 2009, NAT REV GENET, V10, P155, DOI 10.1038/nrg2521
   Pagano C., 2016, ONCOTARGET
   Pandey GK, 2014, CANCER CELL, V26, P722, DOI 10.1016/j.ccell.2014.09.014
   Ponting CP, 2009, CELL, V136, P629, DOI 10.1016/j.cell.2009.02.006
   Raveh E, 2015, MOL CANCER, V14, DOI 10.1186/s12943-015-0458-2
   Sherman M, 2008, NEW ENGL J MED, V359, P2045, DOI 10.1056/NEJMe0807581
   Shiota M, 2016, JNCI-J NATL CANCER I, V108, DOI 10.1093/jnci/djw005
   Siegel RL, 2017, CA-CANCER J CLIN, V67, P7, DOI 10.3322/caac.21387
   Siegel RL, 2016, CA-CANCER J CLIN, V66, P7, DOI 10.3322/caac.21332
   Sui CJ, 2016, J MOL MED, V94, P1281, DOI 10.1007/s00109-016-1442-z
   Torre LA, 2015, CA-CANCER J CLIN, V65, P87, DOI 10.3322/caac.21262
   Tsofack SP, 2011, MOL CANCER, V10, DOI 10.1186/1476-4598-10-145
   Yang F, 2011, HEPATOLOGY, V54, P1679, DOI 10.1002/hep.24563
   Ye QH, 2016, CANCER CELL, V30, P444, DOI 10.1016/j.ccell.2016.07.017
   Yong KJ, 2013, NEW ENGL J MED, V368, P2266, DOI 10.1056/NEJMoa1300297
   Yuan JH, 2014, CANCER CELL, V25, P666, DOI 10.1016/j.ccr.2014.03.010
   Yuan SX, 2016, HEPATOLOGY, V63, P499, DOI 10.1002/hep.27893
   Zhang S., 2016, APMIS, V124
   Zhang Y. F., 2016, LANCET S1, V388, pS35
   Zhao XD, 2015, TUMOR BIOL, V36, P2551, DOI 10.1007/s13277-014-2871-3
   Zheng J, 2016, ACTA BIOCH BIOPH SIN, V48, P318, DOI 10.1093/abbs/gmw012
   Zhu XT, 2016, FEBS J, V283, P3739, DOI 10.1111/febs.13839
NR 46
TC 77
Z9 80
U1 0
U2 10
PU ELSEVIER SCIENCE BV
PI AMSTERDAM
PA PO BOX 211, 1000 AE AMSTERDAM, NETHERLANDS
SN 0925-4439
EI 1879-260X
J9 BBA-MOL BASIS DIS
JI Biochim. Biophys. Acta-Mol. Basis Dis.
PD JUL
PY 2017
VL 1863
IS 7
BP 1805
EP 1816
DI 10.1016/j.bbadis.2017.04.014
PG 12
WC Biochemistry & Molecular Biology; Biophysics; Cell Biology
WE Science Citation Index Expanded (SCI-EXPANDED)
SC Biochemistry & Molecular Biology; Biophysics; Cell Biology
GA EY1NO
UT WOS:000403732800011
PM 28428004
OA Bronze
DA 2022-05-02
ER

PT J
AU Cai, H
   Zhu, XD
   Ao, JY
   Ye, BG
   Zhang, YY
   Chai, ZT
   Wang, CH
   Shi, WK
   Cao, MQ
   Li, XL
   Sun, HC
AF Cai, Hao
   Zhu, Xiao-Dong
   Ao, Jian-Yang
   Ye, Bo-Gen
   Zhang, Yuan-Yuan
   Chai, Zong-Tao
   Wang, Cheng-Hao
   Shi, Wen-Kai
   Cao, Man-qing
   Li, Xiao-Long
   Sun, Hui-Chuan
TI Colony-stimulating factor-1-induced AIF1 expression in tumor-associated
   macrophages enhances the progression of hepatocellular carcinoma
SO ONCOIMMUNOLOGY
LA English
DT Article
DE AIF1; c-Jun; CSF1; CSF1R; CXCL16; hepatocellular carcinoma;
   tumor-associated macrophages
ID INFLAMMATORY FACTOR-I; PERITUMORAL LIVER-TISSUE; M-CSF;
   SIGNAL-TRANSDUCTION; CURATIVE RESECTION; GENE-EXPRESSION; GM-CSF;
   CANCER; POLARIZATION; ACTIVATION
AB M2-polarized (alternatively activated) macrophages play an important role in the progression of hepatocellular carcinoma (HCC). Allograft inflammatory factor 1 (AIF1) is overexpressed in M2-polarized macrophages. This study explored the role of AIF1 in tumor-associated macrophages in HCC. Macrophages were stimulated with colony-stimulating factor 1 (CSF1) to characterize the regulatory pathway of AIF1 in macrophages. The chromatin immunoprecipitation and luciferase reporter gene assay were conducted to examine transcription factors associated with AIF1 expression. AIF1 was down or upregulated, and the effects on tumor progression were evaluated by using in vitro and in vivo co-culture systems. A cytokine array was performed to screen the downstream functional components of AIF1. Tumor tissue from 206 patients with HCC were used to explore the clinical significance of AIF1. AIF1 induced a M2-like phenotype of macrophages. By facilitating the binding of c-Jun to the promoter of AIF1, CSF1 secreted from hepatoma cells increased AIF1 expression through the CSF1R-MEK1/2-Erk1/2-c-Jun axis. AIF1 expressed in macrophages promoted the migration of hepatoma cells in co-culture system of RAW264.7 and Hepa1-6 and tumor growth in an animal model. The cytokine array showed that CXCL16 was increased in RAW264.7 cells with overexpressed AIF1, leading to enhanced tumor cell migration. In human HCC tissue, AIF1-positive macrophages in the adjacent microenvironment was associated with microvascular invasion and advanced TNM stages and with patients' overall and disease-free survival (p = 0.002 for both). AIF1 expression in macrophages plays a pivotal role in the interaction between macrophages and hepatoma cells.
C1 [Cai, Hao; Zhu, Xiao-Dong; Ao, Jian-Yang; Ye, Bo-Gen; Zhang, Yuan-Yuan; Chai, Zong-Tao; Wang, Cheng-Hao; Shi, Wen-Kai; Cao, Man-qing; Li, Xiao-Long; Sun, Hui-Chuan] Fudan Univ, Liver Canc Inst, Dept Liver Surg, Shanghai, Peoples R China.
   [Cai, Hao; Zhu, Xiao-Dong; Ao, Jian-Yang; Ye, Bo-Gen; Zhang, Yuan-Yuan; Chai, Zong-Tao; Wang, Cheng-Hao; Shi, Wen-Kai; Cao, Man-qing; Li, Xiao-Long; Sun, Hui-Chuan] Fudan Univ, Zhongshan Hosp, 180 Fenglin Rd, Shanghai 200032, Peoples R China.
   [Cai, Hao; Zhu, Xiao-Dong; Ao, Jian-Yang; Ye, Bo-Gen; Zhang, Yuan-Yuan; Chai, Zong-Tao; Wang, Cheng-Hao; Shi, Wen-Kai; Cao, Man-qing; Li, Xiao-Long; Sun, Hui-Chuan] Minist Educ, Key Lab Carcinogenesis & Canc Invas, Shanghai, Peoples R China.
   [Ao, Jian-Yang] Wenzhou Med Univ, Dept Hepatobiliary Surg, Affiliated Hosp 1, Wenzhou, Zhejiang, Peoples R China.
   [Ye, Bo-Gen] Second Mil Med Univ, Changhai Hosp, Dept Organ Transplantat, Shanghai, Peoples R China.
RP Sun, HC (corresponding author), Fudan Univ, Zhongshan Hosp, 180 Fenglin Rd, Shanghai 200032, Peoples R China.; Sun, HC (corresponding author), Fudan Univ, Liver Canc Inst, 180 Fenglin Rd, Shanghai 200032, Peoples R China.
EM sun.huichuan@zs-hospital.sh.cn
RI ; Zhu, Xiao-Dong/A-8197-2010
OI Cai, Hao/0000-0002-1492-4701; Sun, Hui-Chuan/0000-0003-3761-7058; Zhu,
   Xiao-Dong/0000-0001-9864-6763
FU National Natural Science Foundation of ChinaNational Natural Science
   Foundation of China (NSFC) [81372655, 81472224, 81672326]; Leading
   Investigator Program of Shanghai municipal government [17XD1401100];
   National Key Basic Research Program (973 project) from the Ministry of
   Science and Technology of China [2015CB554005]
FX This work was supported by grants from the National Natural Science
   Foundation of China (81372655, 81472224, 81672326), the Leading
   Investigator Program of Shanghai municipal government (17XD1401100) and
   the National Key Basic Research Program (973 project) (2015CB554005)
   from the Ministry of Science and Technology of China.
CR Ao JY, 2015, TUMOR BIOL, V36, P8413, DOI 10.1007/s13277-015-3601-1
   Bruix J, 2011, HEPATOLOGY, V53, P1020, DOI 10.1002/hep.24199
   Capece D, 2013, BIOMED RES INT, V2013, DOI 10.1155/2013/187204
   Chanmee T, 2014, CANCERS, V6, P1670, DOI 10.3390/cancers6031670
   Chen JQ, 2011, CANCER CELL, V19, P541, DOI 10.1016/j.ccr.2011.02.006
   Cheung TT, 2013, ANN SURG, V257, P506, DOI 10.1097/SLA.0b013e31827b947a
   Cho SW, 2016, ENDOCR-RELAT CANCER, V23, P113, DOI 10.1530/ERC-15-0196
   Deininger MH, 2000, ACTA NEUROPATHOL, V100, P673, DOI 10.1007/s004010000233
   Fitzmaurice C, 2015, JAMA ONCOL, V1, P505, DOI 10.1001/jamaoncol.2015.0735
   Goswami S, 2005, CANCER RES, V65, P5278, DOI 10.1158/0008-5472.CAN-04-1853
   Grivennikov SI, 2010, CELL, V140, P883, DOI 10.1016/j.cell.2010.01.025
   Hamilton JA, 1997, J LEUKOCYTE BIOL, V62, P145, DOI 10.1002/jlb.62.2.145
   Hasegawa K, 2005, ANN SURG, V242, P252, DOI 10.1097/01.sla.0000171307.37401.db
   Imai Y, 2002, GLIA, V40, P164, DOI 10.1002/glia.10149
   Jia JB, 2010, ONCOLOGIST, V15, P732, DOI 10.1634/theoncologist.2009-0170
   Joshi S, 2014, PLOS ONE, V9, DOI 10.1371/journal.pone.0095893
   Lanaya H, 2014, NAT CELL BIOL, V16, P972, DOI 10.1038/ncb3031
   Li XG, 2017, GUT, V66, P157, DOI 10.1136/gutjnl-2015-310514
   Liu J, 2016, CANCER LETT, V379, P49, DOI 10.1016/j.canlet.2016.05.022
   Liu S, 2008, CANCER SCI, V99, P952, DOI 10.1111/j.1349-7006.2008.00787.x
   Martinez FO, 2006, J IMMUNOL, V177, P7303, DOI 10.4049/jimmunol.177.10.7303
   Mishima T, 2008, INT J MOL MED, V21, P181
   Morandi A, 2011, PLOS ONE, V6, DOI 10.1371/journal.pone.0027450
   Murray PJ, 2014, IMMUNITY, V41, P14, DOI 10.1016/j.immuni.2014.06.008
   Park JY, 2016, CLIN RES HEPATOL GAS, V40, P357, DOI 10.1016/j.clinre.2015.09.005
   Pyonteck SM, 2013, NAT MED, V19, P1264, DOI 10.1038/nm.3337
   Qian YB, 2006, CANCER, V107, P1562, DOI 10.1002/cncr.22206
   Qiao JL, 2016, ONCOTARGET, V7, P46088, DOI 10.18632/oncotarget.10024
   Roayaie S, 2013, HEPATOLOGY, V57, P1426, DOI 10.1002/hep.25832
   Robert C, 2011, IMMUNOBIOLOGY, V216, P1203, DOI 10.1016/j.imbio.2011.07.025
   Shi M, 2004, WORLD J SURG, V28, P376, DOI 10.1007/s00268-003-7308-x
   Shi M, 2007, ANN SURG, V245, P36, DOI 10.1097/01.sla.0000231758.07868.71
   Shrager B, 2012, ANN SURG, V255, P1135, DOI 10.1097/SLA.0b013e31823e70a3
   Sierra-Filardi E, 2014, J IMMUNOL, V192, P3858, DOI 10.4049/jimmunol.1302821
   Suzuki K, 2008, J BIOL CHEM, V283, P23353, DOI 10.1074/jbc.M709651200
   Tap WD, 2015, NEW ENGL J MED, V373, P428, DOI 10.1056/NEJMoa1411366
   Tian Y, 2006, AM J PHYSIOL-CELL PH, V290, pC1083, DOI 10.1152/ajpcell.00381.2005
   UTANS U, 1995, J CLIN INVEST, V95, P2954, DOI 10.1172/JCI118003
   Van Overmeire E, 2016, CANCER RES, V76, P35, DOI 10.1158/0008-5472.CAN-15-0869
   Wang JH, 2013, CELL PHYSIOL BIOCHEM, V32, P121, DOI 10.1159/000350130
   Watano K, 2001, IMMUNOLOGY, V104, P307, DOI 10.1046/j.1365-2567.2001.01301.x
   Yang JD, 2011, SEMIN CANCER BIOL, V21, P35, DOI 10.1016/j.semcancer.2010.10.007
   Yeung OWH, 2015, J HEPATOL, V62, P607, DOI 10.1016/j.jhep.2014.10.029
   Zhang W, 2010, CLIN CANCER RES, V16, P3420, DOI 10.1158/1078-0432.CCR-09-2904
   Zhu XD, 2008, J CLIN ONCOL, V26, P2707, DOI 10.1200/JCO.2007.15.6521
NR 45
TC 37
Z9 39
U1 1
U2 15
PU TAYLOR & FRANCIS INC
PI PHILADELPHIA
PA 530 WALNUT STREET, STE 850, PHILADELPHIA, PA 19106 USA
SN 2162-402X
J9 ONCOIMMUNOLOGY
JI OncoImmunology
PY 2017
VL 6
IS 9
AR e1333213
DI 10.1080/2162402X.2017.1333213
PG 12
WC Oncology; Immunology
WE Science Citation Index Expanded (SCI-EXPANDED)
SC Oncology; Immunology
GA FH0UM
UT WOS:000410856100009
PM 28932635
OA gold, Green Published
DA 2022-05-02
ER

PT J
AU Liu, XC
   Ou, HH
   Xiang, LY
   Li, XH
   Huang, Y
   Yang, DH
AF Liu, Xincheng
   Ou, Huohui
   Xiang, Leyang
   Li, Xianghong
   Huang, Yu
   Yang, Dinghua
TI Elevated UHRF1 expression contributes to poor prognosis by promoting
   cell proliferation and metastasis in hepatocellular carcinoma
SO ONCOTARGET
LA English
DT Article
DE HCC; UHRF1; prognosis; proliferation; invasion
ID HEPATITIS-B; MICROVASCULAR INVASION; DNA METHYLATION; CANCER; APOPTOSIS;
   PROTEIN; EPIDEMIOLOGY; DIAGNOSIS; GROWTH; DNMT1
[truncated: 305,474 more chars]
