# Supplementary material for: Global research status and frontiers on microvascular invasion of hepatocellular carcinoma: A bibliometric and visualized analysis
Source: Front Oncol. 2022 Dec 14;12:1037145. doi: 10.3389/fonc.2022.1037145 (PMC9795233; doi:10.3389/fonc.2022.1037145)
Supplement: Supplementary file 1 [file DataSheet_1.zip › data4/download2018u110pt1.txt]

PT J
AU Li, C
   Zhang, XY
   Peng, W
   Wen, TF
   Yan, LN
   Li, B
   Yang, JY
   Wang, WT
   Xu, MQ
AF Li, Chuan
   Zhang, Xiao-Yun
   Peng, Wei
   Wen, Tian-Fu
   Yan, Lu-Nan
   Li, Bo
   Yang, Jia-Yin
   Wang, Wen-Tao
   Xu, Ming-Qing
TI Postoperative Albumin-Bilirubin Grade Change Predicts the Prognosis of
   Patients with Hepatitis B-Related Hepatocellular Carcinoma Within the
   Milan Criteria
SO WORLD JOURNAL OF SURGERY
LA English
DT Article
ID POSTHEPATECTOMY LIVER-FAILURE; GLOBAL CANCER STATISTICS; LONG-TERM
   SURVIVAL; BLOOD-TRANSFUSION; RISK-FACTORS; CHILD-PUGH; ALBI GRADE;
   RESECTION; RECURRENCE; TRANSPLANTATION
AB Albumin-bilirubin (ALBI) grade has been validated as a simple, evidence-based, and objective prognostic tool for patients with hepatocellular carcinoma (HCC). However, minimal information is available concerning postoperative ALBI grade changes in HCC. This study aimed to investigate the prognostic value of postoperative ALBI grade changes in patients with hepatitis B virus (HBV)-related HCC within the Milan criteria after liver resection.
   Patients with HBV-related HCC within the Milan criteria who underwent liver resection between 2010 and 2016 at West China Hospital were reviewed (N = 258). A change in ALBI grade was defined as first postoperative month ALBI grade-preoperative ALBI grade. If the value was > 0, postoperative worsening of ALBI grade was considered; otherwise, stable ALBI grade was considered. Cox proportional hazard regression analyses were used to determine the factors that influence recurrence and survival.
   During the follow-up, 130 patients experienced recurrence and 47 patients died. Multivariate analyses revealed that postoperative worsening of ALBI grade (HR 1.541, 95% CI 1.025-2.318, P = 0.038), microvascular invasion (MVI, HR 1.802, 95% CI 1.205-2.695, P = 0.004), and multiple tumors (HR 1.676, 95% CI 1.075-2.615, P = 0.023) were associated with postoperative recurrence, whereas MVI (HR 2.737, 95% CI 1.475-5.080, P = 0.001), postoperative worsening of ALBI grade (HR 2.268, 95% CI 1.227-4.189, P = 0.009), high alpha-fetoprotein level (HR 2.055, 95% CI 1.136-3.716, P = 0.017), and transfusion (HR 2.597, 95% CI 1.395-4.834, P = 0.003) negatively influenced long-term survival. Patients with postoperative worsening of ALBI grade exhibited increased incidence of recurrence and worse long-term survival.
   Postoperative worsening of ALBI grade was associated with increased recurrence and poorer overall survival for patients with HBV-related HCC within the Milan criteria. We should pay attention to liver function changes in HCC patients after liver resection.
C1 [Li, Chuan; Zhang, Xiao-Yun; Peng, Wei; Wen, Tian-Fu; Yan, Lu-Nan; Li, Bo; Yang, Jia-Yin; Wang, Wen-Tao; Xu, Ming-Qing] Sichuan Univ, Dept Liver Surg, West China Hosp, Chengdu 610041, Peoples R China.
RP Wen, TF (corresponding author), Sichuan Univ, Dept Liver Surg, West China Hosp, Chengdu 610041, Peoples R China.
EM aderwe@163.com
RI Li, Bo/AAA-8968-2020
OI Li, Bo/0000-0002-7294-6888
FU Science and Technological Supports Project of Sichuan Province
   [2016SZ0025, 2015SZ0049]; Health and Family Planning Commission of
   Sichuan Province [17PJ393]
FX This study was supported by Grants from Science and Technological
   Supports Project of Sichuan Province (2016SZ0025 and 2015SZ0049) as well
   as Health and Family Planning Commission of Sichuan Province (17PJ393).
CR Bagante F, 2016, WORLD J SURG, V40, P2481, DOI 10.1007/s00268-016-3544-8
   Bagirsakci E, 2017, ONCOLOGY, V93, P2
   Cabre N, 2016, HEPATOL SURG NUTR, V5, P438, DOI 10.21037/hbsn.2016.09.11
   Fukushima K, 2014, J GASTROINTEST SURG, V18, P729, DOI 10.1007/s11605-013-2423-y
   Grazi GL, 2003, ALIMENT PHARM THER, V17, P119, DOI 10.1046/j.1365-2036.17.s2.9.x
   Gui B, 2018, AM J CLIN ONCOL-CANC, V41, P861, DOI 10.1097/COC.0000000000000384
   Hallet J, 2016, HEPATOBIL SURG NUTR, V5, P4
   Iguchi K, 2014, WORLD J SURG, V38, P150, DOI 10.1007/s00268-013-2247-7
   Johnson PJ, 2015, J CLIN ONCOL, V33, P550, DOI 10.1200/JCO.2014.57.9151
   Kauffmann R, 2014, HEPATOBIL SURG NUTR, V3, P6
   Kubo H, 2016, WORLD J SURG, V40, P2796, DOI 10.1007/s00268-016-3595-x
   Lei ZQ, 2016, JAMA SURG, V151, P356, DOI 10.1001/jamasurg.2015.4257
   Li C, 2014, J GASTROINTEST SURG, V18, P1469, DOI 10.1007/s11605-014-2550-0
   Motoyama H, 2014, LANGENBECK ARCH SURG, V399, P1047, DOI 10.1007/s00423-014-1252-0
   Nachnani JS, 2010, EUR J GASTROEN HEPAT, V22, P378, DOI 10.1097/MEG.0b013e3283279681
   Nojiri S, 2014, INT J MOL SCI, V15, P5163, DOI 10.3390/ijms15035163
   Pang Q, 2015, MEDICINE, V94, DOI 10.1097/MD.0000000000001431
   Parkin DM, 2005, CA-CANCER J CLIN, V55, P74, DOI 10.3322/canjclin.55.2.74
   Poon RTP, 2000, ANN SURG, V232, P10, DOI 10.1097/00000658-200007000-00003
   Poon RTP, 2002, ANN SURG, V235, P373, DOI 10.1097/00000658-200203000-00009
   Sahu S, 2014, INDIAN J ANAESTH, V58, P543, DOI 10.4103/0019-5049.144650
   Schlichtemeier SM, 2016, EJSO-EUR J SURG ONC, V42, P1576, DOI 10.1016/j.ejso.2016.05.032
   Sima CS, 2009, ANN SURG, V250, P914, DOI 10.1097/SLA.0b013e3181b7fad3
   Torre LA, 2015, CA-CANCER J CLIN, V65, P87, DOI 10.3322/caac.21262
   Toyoda H, 2016, BRIT J CANCER, V114, P744, DOI 10.1038/bjc.2016.33
   Wang YY, 2016, BRIT J SURG, V103, P725, DOI 10.1002/bjs.10095
   Wrighton LJ, 2012, J GASTROINTEST ONCOL, V3, P41, DOI 10.3978/j.issn.2078-6891.2012.003
   Yang SL, 2016, BRIT J SURG, V103, P716, DOI 10.1002/bjs.10093
   Zhao H, 2017, J GASTROEN HEPATOL, V32, P870, DOI 10.1111/jgh.13603
NR 29
TC 10
Z9 10
U1 0
U2 9
PU SPRINGER
PI NEW YORK
PA 233 SPRING ST, NEW YORK, NY 10013 USA
SN 0364-2313
EI 1432-2323
J9 WORLD J SURG
JI World J.Surg.
PD JUN
PY 2018
VL 42
IS 6
BP 1841
EP 1847
DI 10.1007/s00268-017-4355-2
PG 7
WC Surgery
WE Science Citation Index Expanded (SCI-EXPANDED)
SC Surgery
GA GE7PM
UT WOS:000431425300036
PM 29138913
DA 2022-05-02
ER

PT J
AU Halgand, B
   Desterke, C
   Riviere, L
   Fallot, G
   Sebagh, M
   Calderaro, J
   Bioulac-Sage, P
   Neuveut, C
   Buendia, MA
   Samuel, D
   Feray, C
AF Halgand, Boris
   Desterke, Christophe
   Riviere, Lise
   Fallot, Guillaume
   Sebagh, Mylene
   Calderaro, Julien
   Bioulac-Sage, Paulette
   Neuveut, Christine
   Buendia, Marie-Annick
   Samuel, Didier
   Feray, Cyrille
TI Hepatitis B Virus Pregenomic RNA in Hepatocellular Carcinoma: A
   Nosological and Prognostic Determinant
SO HEPATOLOGY
LA English
DT Article
ID CLOSED CIRCULAR DNA; REPLICATION; INTEGRATION; CCCDNA; RISK
AB Hepatitis B virus (HBV) is a major cause of hepatocellular carcinoma (HCC). However, very little is known about the replication of HBV in HCC tissues. We analyzed viral and cellular parameters in HCC (T) and nontumor liver (NT) samples from 99 hepatitis B surface antigen (HBsAg)-positive, virologically suppressed patients treated by tumor resection or liver transplantation. We examined total HBV DNA and RNA as well as covalently closed circular DNA (cccDNA) and pregenomic RNA (pgRNA), which are considered as markers of active HBV replication. Total HBV DNA and RNA were detected in both T and NT samples in a majority of cases, but only a subset of tumors harbored detectable levels of HBV cccDNA and pgRNA (39% and 67%) compared to NT livers (66% and 90%; P < 0.01). Further evidence for HBV replication in tumor tissues was provided by sequencing of the X gene derived from episomal forms, showing that HBV genotypes differed between T and matched NT samples in 11 cases. The detection of pgRNA and cccDNA in tumors was correlated to the absence of tumorous microvascular invasion and to better patient survival. Analysis of gene expression profiles by Agilent microarrays revealed that pgRNA-positive HCCs were characterized by low levels of cell cycle and DNA repair markers and expression of the HBV receptor, sodium taurocholate cotransporting polypeptide, indicating well-differentiated tumors. Conclusion: HCC replicating HBV represents a subtype of weakly invasive HCC with a transcriptomic signature. pgRNA originating from nonintegrated, complete HBV genomes is a sensitive marker for viral replication and prognosis. (Hepatology 2018;67:86-96).
C1 [Halgand, Boris] CHU Nantes, Inst Malad Appareil Digestif, INSERM, U948, Nantes, France.
   [Desterke, Christophe; Fallot, Guillaume; Sebagh, Mylene; Buendia, Marie-Annick; Samuel, Didier] Paris Sud Univ, Paul Brousse Hosp, INSERM, U1193, Villejuif, France.
   [Riviere, Lise; Neuveut, Christine] Inst Pasteur, CNRS, Unite Hepacivirus & Immunite Innee, URA 3015, Paris, France.
   [Calderaro, Julien; Feray, Cyrille] Paris Est Creteil Univ, Henri Mondor Hosp, INSERM, U955, Creteil, France.
   [Bioulac-Sage, Paulette] Bordeaux 2 Univ, Dept Pathol, CHU Bordeaux, INSERM,U1053, Bordeaux, France.
RP Feray, C (corresponding author), Inst Henri Mondor, INSERM, U955, 51 Ave Marechal de Lattre de Tassigny, F-94010 Creteil, France.
EM cyrille.feray@aphp.fr
RI SEBAGH, Mylène/T-7464-2018; Lauterbach-Riviere, Lise/AAF-2593-2021;
   Samuel, Didier/U-5265-2018; HALGAND, Boris/P-2757-2019; desterke,
   christophe/AAM-7083-2021; Feray, Cyrille/S-2559-2018; HALGAND,
   Boris/P-1301-2014; FERAY, Cyrille/T-7370-2018
OI Lauterbach-Riviere, Lise/0000-0001-6705-3439; Samuel,
   Didier/0000-0001-9481-3616; HALGAND, Boris/0000-0003-2753-6123;
   desterke, christophe/0000-0001-7679-2524; HALGAND,
   Boris/0000-0003-2753-6123; Neuveut, Christine/0000-0001-6520-271X
FU "Agence Nationale Recherche sur le SIDA" (ANRS); "Institut National du
   Cancer" (INCA)Institut National du Cancer (INCA) France; "Association
   pour la Recherche Contre le Cancer" (ARC)Fondation ARC pour la Recherche
   sur le CancerFrench National Research Agency (ANR); Reseau francais des
   biobanques des tumeurs hepatiques
FX Supported (PAIRINCA CHC, 2009) by the "Agence Nationale Recherche sur le
   SIDA" (ANRS), the "Institut National du Cancer" (INCA), the "Association
   pour la Recherche Contre le Cancer" (ARC), and the "Reseau francais des
   biobanques des tumeurs hepatiques."
CR Amaddeo G, 2015, GUT, V64, P820, DOI 10.1136/gutjnl-2013-306228
   Bai FG, 2013, INT J HEPATOL, V2013, DOI 10.1155/2013/849290
   Boyault S, 2007, HEPATOLOGY, V45, P42, DOI 10.1002/hep.21467
   Chen CJ, 2006, JAMA-J AM MED ASSOC, V295, P65, DOI 10.1001/jama.295.1.65
   Chong CL, 2011, J BIOMED SCI, V18, DOI 10.1186/1423-0127-18-96
   Faria LC, 2008, GASTROENTEROLOGY, V134, P1890, DOI 10.1053/j.gastro.2008.02.064
   GUNTHER S, 1995, J VIROL, V69, P5437
   Kang JT, 2017, ONCOTARGET, V8, P56041, DOI 10.18632/oncotarget.10241
   Laurent-Puig P, 2001, GASTROENTEROLOGY, V120, P1763, DOI 10.1053/gast.2001.24798
   Lutgehetmann M, 2010, HEPATOLOGY, V52, P16, DOI 10.1002/hep.23611
   Pollicino T, 2004, GASTROENTEROLOGY, V126, P102, DOI 10.1053/j.gastro.2003.10.048
   RAIMONDO G, 1988, VIROLOGY, V166, P103, DOI 10.1016/0042-6822(88)90151-1
   Sung WK, 2012, NAT GENET, V44, P765, DOI 10.1038/ng.2295
   Wang Q, 2016, BRIT J CANCER, V115, P841, DOI 10.1038/bjc.2016.239
   WANG WL, 1991, CANCER RES, V51, P4971
   Werle-Lapostolle B, 2004, GASTROENTEROLOGY, V126, P1750, DOI 10.1053/j.gastro.2004.03.018
   Wong DKH, 2011, HEPATOLOGY, V54, P829, DOI 10.1002/hep.24551
   Wong DKH, 2006, J HEPATOL, V45, P553, DOI 10.1016/j.jhep.2006.05.014
   Yan H, 2012, ELIFE, V1, DOI 10.7554/eLife.00049
   Zucman-Rossi J, 2015, GASTROENTEROLOGY, V149, P1226, DOI 10.1053/j.gastro.2015.05.061
NR 20
TC 33
Z9 36
U1 0
U2 19
PU WILEY
PI HOBOKEN
PA 111 RIVER ST, HOBOKEN 07030-5774, NJ USA
SN 0270-9139
EI 1527-3350
J9 HEPATOLOGY
JI Hepatology
PD JAN
PY 2018
VL 67
IS 1
BP 86
EP 96
DI 10.1002/hep.29463
PG 11
WC Gastroenterology & Hepatology
WE Science Citation Index Expanded (SCI-EXPANDED)
SC Gastroenterology & Hepatology
GA FQ5MM
UT WOS:000418404900012
PM 28802063
OA hybrid
DA 2022-05-02
ER

PT J
AU Zhao, W
   Liu, WG
   Liu, HP
   Yi, XP
   Hou, JL
   Pei, YG
   Liu, H
   Feng, DY
   Liu, LY
   Li, WZ
AF Zhao, Wei
   Liu, Wenguang
   Liu, Huaping
   Yi, Xiaoping
   Hou, Jiale
   Pei, Yigang
   Liu, Hui
   Feng, Deyun
   Liu, Liyu
   Li, Wenzheng
TI Preoperative prediction of microvascular invasion of hepatocellular
   carcinoma with IVIM diffusion-weighted MR imaging and
   Gd-EOB-DTPA-enhanced MR imaging
SO PLOS ONE
LA English
DT Article
ID LIVER-TRANSPLANTATION; HEPATOBILIARY PHASE; TUMOR SIZE; RESECTION;
   RECURRENCE; SYSTEM; CANCER; GRADE
AB Microvascular invasion (MVI) is regarded as one of the independent risk factors for recurrence and poor prognosis of hepatocellular carcinoma (HCC). The presence of MVI in HCCs was evaluated on the basis of pathological reports of surgical specimens and was defined as tumor within a vascular space lined by endothelium that was visible only on microscopy. The aim of the study was to investigate the usefulness of intravoxel incoherent motion (IVIM) diffusion weighted (DW) magnetic resonance (MR) imaging in predicting MVI of HCC. Preoperative IVIM DW imaging and Gd-EOB-DTPA-enhanced MRI (DCE-MRI) of 51 patients were analyzed. Standard apparent diffusion coefficient (ADC), D (the true diffusion coefficient), D* (the pseudodiffusion coefficient) and f (the perfusion fraction), relative enhancement (RE) and radiological features were evaluated and analyzed. Univariate analysis revealed that HCCs with MVI had a higher portion of an irregular tumor shape than HCCs without MVI (p=0.009), the Standard ADC, D value were significantly lower in HCCs with MVI (p=0.022, p=0.007, respectively). Multivariate analysis revealed that an irregular shape (p=0.012) and D value <= 1.16x10(-3)mm(2)/sec (p=0.048) were independent predictors for MVI. Combining the two factors of an irregular shape and D value, a sensitivity of 94.4% and specificity of 63.6% for predicting MVI was obtained. In conclusion, we found that an irregular shape and D value <= 1.16x10(-3)mm(2)/sec may suggest the presence of MVI in HCCs.
C1 [Zhao, Wei; Liu, Wenguang; Liu, Huaping; Yi, Xiaoping; Hou, Jiale; Pei, Yigang; Liu, Hui; Li, Wenzheng] Ctr South Univ, Xiangya Hosp, Dept Radiol, Changsha, Hunan, Peoples R China.
   [Zhao, Wei] Fudan Univ, Huadong Hosp, Dept Radiol, Shanghai, Peoples R China.
   [Feng, Deyun] Ctr South Univ, Dept Pathol, Xiangya Hosp, Changsha, Hunan, Peoples R China.
   [Liu, Liyu] Ctr South Univ, Ctr Mol Med, Xiangya Hosp, Changsha, Hunan, Peoples R China.
RP Li, WZ (corresponding author), Ctr South Univ, Xiangya Hosp, Dept Radiol, Changsha, Hunan, Peoples R China.
EM wenzheng727@163.com
RI Zhao, Wei/K-3724-2019
OI Zhao, Wei/0000-0002-8520-2087; yi, xiaoping/0000-0002-4220-1981
FU XiangYa Clinical Research Fund [2014L05]; Research Foundation of
   Education Bureau of Hunan Province,China [2017SK2010]
FX This work was supported by XiangYa Clinical Research Fund (Grant No.
   2014L05) and the Research Foundation of Education Bureau of Hunan
   Province,China(Grant No. 2017SK2010)
   http://www.xiangya.com.cn/web/Content.aspx?chn=296&id=26676
   http://www.hnst.gov.cn/xxgk/czxx/201709/t20170914 4507903.html.
CR Ariizumi S, 2011, J HEPATO-BIL-PAN SCI, V18, P575, DOI 10.1007/s00534-010-0369-y
   Bruix J, 2005, HEPATOLOGY, V42, P1208, DOI 10.1002/hep.20933
   Chan SC, 2012, HEPATOL INT, V6, P646, DOI 10.1007/s12072-011-9318-3
   Chandarana H, 2011, AM J ROENTGENOL, V196, P1083, DOI 10.2214/AJR.10.4720
   Chanyaputhipong J, 2011, INT J HEPATOL, V2011, DOI 10.4061/2011/489342
   Clark HP, 2005, RADIOGRAPHICS, V25, pS3, DOI 10.1148/rg.25si055507
   Fidelman N, 2012, LIVER TRANSPLANT, V18, P1131, DOI 10.1002/lt.23536
   Gouw ASH, 2011, LIVER TRANSPLANT, V17, pS72, DOI 10.1002/lt.22368
   Hemming AW, 2001, ANN SURG, V233, P652, DOI 10.1097/00000658-200105000-00009
   Hirokawa F, 2014, HEPATOL RES, V44, P846, DOI 10.1111/hepr.12196
   Imamura H, 2003, J HEPATOL, V38, P200, DOI 10.1016/S0168-8278(02)00360-4
   Kim H, 2009, EUR RADIOL, V19, P1744, DOI 10.1007/s00330-009-1331-8
   Kim KA, 2012, J MAGN RESON IMAGING, V35, P629, DOI 10.1002/jmri.22876
   Kudo M, 2015, LIVER CANCER, V4, P39, DOI 10.1159/000367727
   LEBIHAN D, 1988, RADIOLOGY, V168, P497, DOI 10.1148/radiology.168.2.3393671
   LEBIHAN D, 1989, MAGNET RESON MED, V10, P324
   McHugh PP, 2010, HPB, V12, P56, DOI 10.1111/j.1477-2574.2009.00128.x
   Min JH, 2015, EUR J RADIOL, V84, P1036, DOI 10.1016/j.ejrad.2015.03.002
   Muhi A, 2009, J MAGN RESON IMAGING, V30, P1005, DOI 10.1002/jmri.21931
   Nasu K, 2009, AM J ROENTGENOL, V193, P438, DOI 10.2214/AJR.08.1424
   Okamura S, 2016, DIGEST LIVER DIS, V48, P945, DOI 10.1016/j.dld.2016.05.020
   Pawlik TM, 2005, LIVER TRANSPLANT, V11, P1086, DOI 10.1002/lt.20472
   Poon RTP, 2002, ANN SURG, V235, P373, DOI 10.1097/00000658-200203000-00009
   Roayaie S, 2009, GASTROENTEROLOGY, V137, P850, DOI 10.1053/j.gastro.2009.06.003
   Rodriguez-Peralvarez M, 2013, ANN SURG ONCOL, V20, P325, DOI 10.1245/s10434-012-2513-1
   Schlichtemeier SM, 2016, EJSO-EUR J SURG ONC, V42, P1576, DOI 10.1016/j.ejso.2016.05.032
   Shirabe K, 2007, J SURG ONCOL, V95, P235, DOI 10.1002/jso.20655
   Shirabe K, 2014, LIVER INT, V34, P937, DOI 10.1111/liv.12459
   Suh YJ, 2012, LIVER TRANSPLANT, V18, P1171, DOI 10.1002/lt.23502
   Sumie S, 2008, ANN SURG ONCOL, V15, P1375, DOI 10.1245/s10434-008-9846-9
   Verloh N, 2014, EUR RADIOL, V24, P1013, DOI 10.1007/s00330-014-3108-y
   Wu TH, 2016, SURG TODAY, V46, P1275, DOI 10.1007/s00595-016-1320-x
   Xu PJ, 2014, J GASTROEN HEPATOL, V29, P330, DOI 10.1111/jgh.12358
   Zhao WC, 2013, EJSO-EUR J SURG ONC, V39, P858, DOI 10.1016/j.ejso.2013.04.003
NR 34
TC 20
Z9 28
U1 0
U2 13
PU PUBLIC LIBRARY SCIENCE
PI SAN FRANCISCO
PA 1160 BATTERY STREET, STE 100, SAN FRANCISCO, CA 94111 USA
SN 1932-6203
J9 PLOS ONE
JI PLoS One
PD MAY 17
PY 2018
VL 13
IS 5
AR e0197488
DI 10.1371/journal.pone.0197488
PG 15
WC Multidisciplinary Sciences
WE Science Citation Index Expanded (SCI-EXPANDED)
SC Science & Technology - Other Topics
GA GG0DP
UT WOS:000432348900067
PM 29771954
OA gold, Green Published, Green Submitted
DA 2022-05-02
ER

PT J
AU Huang, YQ
   Xiang, B
   Liu, YH
   Wang, Y
   Kan, HP
AF Huang, Yuqi
   Xiang, Bo
   Liu, Yuanhua
   Wang, Yu
   Kan, Heping
TI LncRNA CDKN2B-AS1 promotes tumor growth and metastasis of human
   hepatocellular carcinoma by targeting let-7c-5p/NAP1L1 axis
SO CANCER LETTERS
LA English
DT Article
DE Long non-coding RNA; CDKN2B antisense RNA 1; Liver cancer; Nucleosome
   assembly protein 1 like 1; Tumor progression
ID LONG NONCODING RNA; CLIP-SEQ; CANCER; EXPRESSION; CERNA; MICRORNAS;
   VARIANTS; STARBASE
AB Long non-coding RNAs (lncRNAs) show great potential as therapeutic targets in many diseases including hepatocellular carcinoma (HCC). Here, we aimed to investigate the clinical significance and function of IncRNA CDKN2B antisense RNA 1 (CDKN2B-AS1) in HCC. Here, we identified a novel oncogenic lncRNA CDKN2B-AS1, which was highly expressed in HCC and positively associated with large tumor size, microvascular invasion, high tumor grade, advanced tumor stage and reduced survival of HCC patients. CDKN2B-AS1 knockdown inhibited cell proliferation, migration and invasion, and induced G1 arrest and apoptosis of HCC cells in vitro, and CDKN2B-AS1 silencing suppressed tumor growth and metastasis of HCC in vivo. In accordance, CDKN2B-AS1 overexpression accelerated HCC cell growth and metastasis. Mechanistically, CDKN2B-AS1 promoted nucleosome assembly protein 1 like 1 (NAP1L1) expression by sponging let-7c-5p, thereby activated PI3K/AKT/mTOR signaling in HCC cells. Notably, NAP1L1 restoration abolished the effects of CDKN2B-AS1 silencing on HCC cell growth and metastasis. CDKN2B-AS1, an oncogenic lncRNA of HCC, promoted NAP1L1-mediated PI3K/AKT/mTOR signaling by acting as a molecular sponge of let-7c-5p. Our findings indicate that CDKN2B-AS1 may be a potential prognostic biomarker and a candidate target for HCC therapy.
C1 [Huang, Yuqi; Xiang, Bo; Liu, Yuanhua; Wang, Yu; Kan, Heping] Southern Med Univ, Dept Hepatobiliary Surg, Nanfang Hosp, 1838 Guangzhou North Ave, Guangzhou 510515, Guangdong, Peoples R China.
RP Kan, HP (corresponding author), Southern Med Univ, Dept Hepatobiliary Surg, Nanfang Hosp, 1838 Guangzhou North Ave, Guangzhou 510515, Guangdong, Peoples R China.
EM huangyuqi2014@163.com; sqxiu8879@163.com; lys_rw66@163.com;
   wyb_nov@163.com; khp_smu@163.com
FU Guangdong Natural Science FoundationNational Natural Science Foundation
   of Guangdong Province [2016A030313555]
FX This work was supported by the Guangdong Natural Science Foundation
   [grant number 2016A030313555].
CR Atanasovska B, 2017, HEPATOLOGY, V66, P794, DOI 10.1002/hep.29034
   Au SLK, 2012, HEPATOLOGY, V56, P622, DOI 10.1002/hep.25679
   Campa D, 2015, BREAST CANCER RES, V17, DOI 10.1186/s13058-015-0596-x
   Chandrashekar DS, 2017, NEOPLASIA, V19, P649, DOI 10.1016/j.neo.2017.05.002
   Chen YD, 2018, J GENE MED, V20, DOI 10.1002/jgm.3000
   Chen ZH, 2018, RSC ADV, V8, P1, DOI 10.1039/c7ra12686g
   Desai JR, 2017, J GASTROINTEST ONCOL, V8, P243, DOI 10.21037/jgo.2017.02.01
   Diaz-Gonzalez A, 2016, DIGEST DIS, V34, P597, DOI 10.1159/000445275
   Fahmideh MA, 2015, CARCINOGENESIS, V36, P876, DOI 10.1093/carcin/bgv074
   Finn RS, 2018, HEPATOLOGY, V67, P422, DOI 10.1002/hep.29486
   Gu F, 2013, BRIT J CANCER, V108, P1378, DOI 10.1038/bjc.2013.7
   Hu ZY, 2016, ONCOTARGET, V7, P11733, DOI 10.18632/oncotarget.7367
   Huang GQ, 2018, CELL DEATH DIS, V9, DOI 10.1038/s41419-018-0554-5
   Huang JL, 2018, MOL CANCER, V17, DOI 10.1186/s12943-018-0841-x
   Huo XQ, 2017, MOL CANCER, V16, DOI 10.1186/s12943-017-0734-4
   Kan HP, 2016, ONCOTARGET, V7, P14336, DOI 10.18632/oncotarget.7425
   Lee JY, 2017, NUCLEIC ACIDS RES, V45, P4696, DOI 10.1093/nar/gkx188
   Li JH, 2014, NUCLEIC ACIDS RES, V42, pD92, DOI 10.1093/nar/gkt1248
   Li SL, 2017, J EXP CLIN CANC RES, V36, DOI 10.1186/s13046-017-0519-z
   Lin JD, 2018, J EXP CLIN CANC RES, V37, DOI 10.1186/s13046-018-0727-1
   Liu LL, 2017, ONCOTARGET, V8, P13666, DOI 10.18632/oncotarget.14623
   Mo YC, 2018, J EXP CLIN CANC RES, V37, DOI 10.1186/s13046-018-0831-2
   Quinn JJ, 2016, NAT REV GENET, V17, P47, DOI 10.1038/nrg.2015.10
   Salmena L, 2011, CELL, V146, P353, DOI 10.1016/j.cell.2011.07.014
   Shimizu S, 2010, J HEPATOL, V52, P698, DOI 10.1016/j.jhep.2009.12.024
   Sui J, 2018, CANCER MED-US, V7, P3240, DOI 10.1002/cam4.1541
   Tang ZY, 2004, J CANCER RES CLIN, V130, P187, DOI 10.1007/s00432-003-0511-1
   Wang SH, 2016, J CELL MOL MED, V20, P2299, DOI 10.1111/jcmm.12920
   Wang YF, 2017, MOL CANCER, V16, DOI 10.1186/s12943-017-0702-z
   Wong CM, 2018, NAT REV GASTRO HEPAT, V15, P137, DOI 10.1038/nrgastro.2017.169
   Xie CR, 2017, MOL THER-NUCL ACIDS, V9, P440, DOI 10.1016/j.omtn.2017.10.018
   Xiong H, 2017, ONCOGENE, V36, P3528, DOI 10.1038/onc.2016.521
   Yang JH, 2011, NUCLEIC ACIDS RES, V39, pD202, DOI 10.1093/nar/gkq1056
   Ye ZL, 2015, J CANCER, V6, P877, DOI 10.7150/jca.11735
   Zhang K, 2017, NAT COMMUN, V8, DOI 10.1038/s41467-017-00204-4
   Zhu XM, 2015, PLOS ONE, V10, DOI 10.1371/journal.pone.0124266
NR 36
TC 102
Z9 103
U1 5
U2 36
PU ELSEVIER IRELAND LTD
PI CLARE
PA ELSEVIER HOUSE, BROOKVALE PLAZA, EAST PARK SHANNON, CO, CLARE, 00000,
   IRELAND
SN 0304-3835
EI 1872-7980
J9 CANCER LETT
JI Cancer Lett.
PY 2018
VL 437
BP 56
EP 66
DI 10.1016/j.canlet.2018.08.024
PG 11
WC Oncology
WE Science Citation Index Expanded (SCI-EXPANDED)
SC Oncology
GA GX1KL
UT WOS:000447476100006
PM 30165194
DA 2022-05-02
ER

PT J
AU Zhu, Q
   Liu, J
   Tang, J
   Guo, DL
   Li, Y
   Duan, R
AF Zhu, Qian
   Liu, Jian
   Tang, Jie
   Guo, De-Liang
   Li, Yun
   Duan, Rui
TI Overexpression of long non-coding RNAs DUXAP9 and DUXAP10 is associated
   with prognosis in patients with hepatocellular carcinoma after
   hepatectomy
SO INTERNATIONAL JOURNAL OF CLINICAL AND EXPERIMENTAL PATHOLOGY
LA English
DT Article
DE DUXAP9 and DUXAP10; prognosis; HCC
AB Aim: Hepatocellular carcinoma (HCC) is a common and aggressive malignant tumor with an especially high prevalence in Asian populations. This study aimed to identify differentially expressed lncRNAs using expression microarray and to explore the association between differential expression of lncRNAs and prognosis of HCC. Methods: We retrospectively reviewed 63 patients with primary HCC that underwent a curative liver resection at the Department of General Surgery, Jingmen First People's Hospital. The expression level of lncRNAs DUXAP9 and DUXAP10 were detected by real-time PCR. Prognostic factors were evaluated using Kaplan-Meier curves and Cox proportional hazards models. Results: By microarray profiling of lncRNAs, 256 were found to be differentially expressed, including 162 upregulated and 94 downregulated (P<0.05, fold change >2). Two candidate lncRNAs were determined as targets in this study, including DUXAP9 (upregulated by 6.35 fold) and DUXAP10 (upregulated by 4.53 fold). DUXAP9 and DUXAP10 were downregulated in the normal liver cell lines Chang liver, HL7702, THLE-2, THLE-3, FL62891, and AML12, which were significantly lower than HCC cell lines SMMC-7721, Hep3B, HuH7, MHCC-97H, HCC-LM, and SK-Hep-1 (P<0.05). Overexpression of lncRNAs DUXAP9 and DUXAP10 were associated with decreasing OS rates, respectively (P=0.0263 and P=0.0285). Meanwhile, Overexpression of DUXAP9 and DUXAP10 was associated with decreasing PFS rates, respectively (P=0.0174 and P=0.0041). After adjusting for competing risk factors, we identified microvascular invasion (P=0.014), tumor size (P=0.026), and lncRNAs DUXAP9 (P=0.001) and DUXAP10 (P=0.036) expression levels as independent prognostic factors associated with prognosis of patients with HCC. Conclusions: We found that lncRNAs DUXAP9 and DUXAP10 are expressed significantly higher in HCC tissues compared with non-tumorous tissues. Overexpression of DUXAP9 and DUXAP10 were independent risk factors associated with prognosis of patients with HCC.
C1 [Zhu, Qian; Liu, Jian; Tang, Jie; Guo, De-Liang; Li, Yun; Duan, Rui] Jingmen First Peoples Hosp, Dept Gen Surg, 67 Xiangshan Ave, Jingmen 448000, Hubei, Peoples R China.
RP Duan, R (corresponding author), Jingmen First Peoples Hosp, Dept Gen Surg, 67 Xiangshan Ave, Jingmen 448000, Hubei, Peoples R China.
EM ehbhly@sina.com
FU Natural Science Foundation of Hubei ProvinceNatural Science Foundation
   of Hubei Province [2016CFB442]
FX This work was supported by grants from Natural Science Foundation of
   Hubei Province (2016CFB442).
CR Booth HAF, 2007, GENE, V387, P7, DOI 10.1016/j.gene.2006.07.034
   Chen MW, 2016, CANCER LETT, V376, P155, DOI 10.1016/j.canlet.2016.03.037
   COX DR, 1972, J R STAT SOC B, V34, P187
   Eidahl JO, 2016, HUM MOL GENET, V25, P4577, DOI 10.1093/hmg/ddw287
   Hao SH, 2017, J GASTROINTEST SURG, V21, P312, DOI 10.1007/s11605-016-3311-z
   Hefaiedh Rania, 2015, Tunis Med, V93, P132
   Jemal A, 2011, CA-CANCER J CLIN, V61, P134, DOI [10.3322/caac.20115, 10.3322/caac.20107]
   KAPLAN EL, 1958, J AM STAT ASSOC, V53, P457, DOI 10.2307/2281868
   Leidenroth A, 2010, BMC EVOL BIOL, V10, DOI 10.1186/1471-2148-10-364
   Li C, 2015, CELL PHYSIOL BIOCHEM, V36, P423, DOI 10.1159/000430109
   Li CH, 2015, CURR GENOMICS, V16, P319, DOI 10.2174/1389202916666150707155851
   Liu ZF, 2014, PLOS ONE, V9, DOI 10.1371/journal.pone.0093388
   Morceau F, 2013, INT J MOL SCI, V14, P14744, DOI 10.3390/ijms140714744
   Murata S, 2014, WORLD J GASTROENTERO, V20, P13453, DOI 10.3748/wjg.v20.i37.13453
   Nathan H, 2009, ANN SURG, V249, P799, DOI 10.1097/SLA.0b013e3181a38eb5
   Poon D, 2009, LANCET ONCOL, V10, P1111, DOI 10.1016/S1470-2045(09)70241-4
   Qi P, 2016, MOL CANCER, V15, DOI 10.1186/s12943-016-0524-4
   Tang QF, 2015, CELL PHYSIOL BIOCHEM, V37, P1002, DOI 10.1159/000430226
   Tateishi R, 2008, HEPATOL INT, V2, P17, DOI 10.1007/s12072-007-9038-x
   Tohonen V, 2015, NAT COMMUN, V6, DOI 10.1038/ncomms9207
   Uchida S, 2017, ANTIOXID REDOX SIGNA
   Wang DJ, 2015, ONCOTARGET, V6, P41045, DOI 10.18632/oncotarget.5728
   Wang F, 2015, ONCOTARGET, V6, P1
   Wang Y, 2014, CELL PHYSIOL BIOCHEM, V33, P1225, DOI 10.1159/000358692
   Yang LQ, 2013, NATURE, V500, P598, DOI 10.1038/nature12451
   Yao YL, 2015, CANCER LETT, V359, P75, DOI 10.1016/j.canlet.2014.12.051
   Zhou XY, 2015, CELL PHYSIOL BIOCHEM, V36, P1440, DOI 10.1159/000430309
NR 27
TC 3
Z9 3
U1 0
U2 10
PU E-CENTURY PUBLISHING CORP
PI MADISON
PA 40 WHITE OAKS LN, MADISON, WI 53711 USA
SN 1936-2625
J9 INT J CLIN EXP PATHO
JI Int. J. Clin. Exp. Pathol.
PY 2018
VL 11
IS 3
BP 1407
EP 1414
PG 8
WC Oncology; Pathology
WE Science Citation Index Expanded (SCI-EXPANDED)
SC Oncology; Pathology
GA GB4SG
UT WOS:000429050400036
PM 31938237
DA 2022-05-02
ER

PT J
AU Giard, JM
   Mehta, N
   Dodge, JL
   Roberts, JP
   Yao, FY
AF Giard, Jeanne-Marie
   Mehta, Neil
   Dodge, Jennifer L.
   Roberts, John P.
   Yao, Francis Y.
TI Alpha-Fetoprotein Slope > 7.5 ng/mL per Month Predicts Microvascular
   Invasion and Tumor Recurrence After Liver Transplantation for
   Hepatocellular Carcinoma
SO TRANSPLANTATION
LA English
DT Article
ID MILAN CRITERIA; PROGRESSION; IMPROVES; DATABASE; CANCER
AB Background. Rising alpha-fetoprotein (AFP) is a potential marker of worse prognosis after liver transplant (LT) for hepatocellular carcinoma (HCC), but prior studies relied on only 2 data points and were imprecise in assessing AFP slope. The aim of this study was to examine the association between AFP slope and post-LT HCC recurrence, with AFP slope estimated from multiple data points over time. Methods. Our cohort included 336 patients undergoing LTwith Model for End Stage Liver Disease exception for HCC within Milan criteria from 2003 to 2013. Most (98%) had pre-LT locoregional therapy. AFP slope was estimated by fitting a regression line to the AFP levels over time. Results. The 1-and 5-year post-LTsurvivals were 94% and 77% and 1-and 5-year recurrence-free probabilities were 95% and 86%, respectively. In univariate analysis, HCC recurrence was significantly associated with microvascular invasion (hazard ratio [HR], 13.1; P<0.001), tumor grade (HR, 1.8; P<0.001), pathologic stage >Milan criteria (HR, 8.9; P<0.001), 3 tumor nodules (HR, 5.5; P=0.002), AFP slope greater than 7.5 ng/mL per month (HR, 3.9; P=0.005), and female sex (HR, 2.3; P=0.01). Inmultivariable analysis of factors known before LT, 3 tumor nodules (HR, 7.6; P<0.001), female sex (HR, 2.5; P=0.01), and AFP slope >7.5 (HR, 3.0; P=0.03) were significantly associated with HCC recurrence. AFP slope greater than 7.5 was also associated with microvascular invasion (odds ratio, 6.8; P=0.008). Conclusions. AFP slope increasing greater than 7.5 ng/mL permonth despite locoregional therapy is associated with post-LT HCC recurrence and may serve as a surrogate for microvascular invasion. These findings support incorporating changes in the AFP into candidate selection for LT.
C1 [Giard, Jeanne-Marie; Mehta, Neil; Yao, Francis Y.] Univ Calif San Francisco, Dept Med, Div Gastroenterol, San Francisco, CA USA.
   [Dodge, Jennifer L.; Roberts, John P.; Yao, Francis Y.] Univ Calif San Francisco, Dept Surg, Div Transplant Surg, San Francisco, CA USA.
   [Giard, Jeanne-Marie] Univ Montreal, Div Hepatol, Dept Med, Hop St Luc, 1058 St Denis, Montreal, PQ H2X 3J4, Canada.
RP Yao, FY (corresponding author), Univ Calif San Francisco, Rm S-357,513 Parnassus Ave, San Francisco, CA 94143 USA.
EM francis.yao@ucsf.edu
RI Dodge, Jennifer/AAY-2530-2020
FU NIDDK NIH HHSUnited States Department of Health & Human ServicesNational
   Institutes of Health (NIH) - USANIH National Institute of Diabetes &
   Digestive & Kidney Diseases (NIDDK) [P30 DK026743] Funding Source:
   Medline; NATIONAL INSTITUTE OF DIABETES AND DIGESTIVE AND KIDNEY
   DISEASESUnited States Department of Health & Human ServicesNational
   Institutes of Health (NIH) - USANIH National Institute of Diabetes &
   Digestive & Kidney Diseases (NIDDK) [P30DK026743] Funding Source: NIH
   RePORTER
CR Dumitra TC, 2013, TRANSPLANTATION, V95, P228, DOI 10.1097/TP.0b013e31827743d7
   Duvoux C, 2012, GASTROENTEROLOGY, V143, P986, DOI 10.1053/j.gastro.2012.05.052
   EDMONDSON HA, 1954, CANCER-AM CANCER SOC, V7, P462, DOI 10.1002/1097-0142(195405)7:3<462::AID-CNCR2820070308>3.0.CO;2-E
   Hameed B, 2014, LIVER TRANSPLANT, V20, P945, DOI 10.1002/lt.23904
   Han K, 2007, CAN J GASTROENTEROL, V21, P39, DOI 10.1155/2007/206383
   Kim DJ, 2014, AM J TRANSPLANT, V14, P1383, DOI 10.1111/ajt.12684
   Kornberg A, 2010, EJSO-EUR J SURG ONC, V36, P275, DOI 10.1016/j.ejso.2009.10.001
   Lai QR, 2015, HPB, V17, P1085, DOI 10.1111/hpb.12486
   Lai Q, 2013, LIVER TRANSPLANT, V19, P1108, DOI 10.1002/lt.23706
   Mazzaferro V, 1996, NEW ENGL J MED, V334, P693, DOI 10.1056/NEJM199603143341104
   Mehta N, 2013, LIVER TRANSPLANT, V19, P1343, DOI 10.1002/lt.23753
   Partitt JR, 2007, LIVER TRANSPLANT, V13, P543, DOI 10.1002/lt.21078
   Pencina MJ, 2004, STAT MED, V23, P2109, DOI 10.1002/sim.1802
   Roayaie S, 2004, LIVER TRANSPLANT, V10, P534, DOI 10.1002/lt.20128
   Samoylova ML, 2014, LIVER TRANSPLANT, V20, P937, DOI 10.1002/lt.23902
   Samoylova ML, 2013, LIVER TRANSPLANT, V19, P1318, DOI 10.1002/lt.23735
   Sarkar M, 2016, ANN HEPATOL, V15, P545
   Toso C, 2009, HEPATOLOGY, V49, P832, DOI 10.1002/hep.22693
   Vagefi PA, 2015, LIVER TRANSPLANT, V21, P187, DOI 10.1002/lt.24042
   Vibert E, 2010, AM J TRANSPLANT, V10, P129, DOI 10.1111/j.1600-6143.2009.02750.x
NR 20
TC 26
Z9 27
U1 0
U2 3
PU LIPPINCOTT WILLIAMS & WILKINS
PI PHILADELPHIA
PA TWO COMMERCE SQ, 2001 MARKET ST, PHILADELPHIA, PA 19103 USA
SN 0041-1337
EI 1534-6080
J9 TRANSPLANTATION
JI Transplantation
PD MAY
PY 2018
VL 102
IS 5
BP 816
EP 822
DI 10.1097/TP.0000000000002094
PG 7
WC Immunology; Surgery; Transplantation
WE Science Citation Index Expanded (SCI-EXPANDED)
SC Immunology; Surgery; Transplantation
GA GE7OV
UT WOS:000431423600033
PM 29505494
OA Green Accepted
DA 2022-05-02
ER

PT J
AU Wang, Z
   Ren, ZG
   Chen, Y
   Hu, J
   Yang, GH
   Yu, L
   Yang, XR
   Huang, A
   Zhang, X
   Zhou, SL
   Sun, HC
   Wang, YH
   Ge, NL
   Xu, XY
   Tang, ZY
   Lau, W
   Fan, J
   Wang, JP
   Zhou, J
AF Wang, Zheng
   Ren, Zhenggang
   Chen, Yi
   Hu, Jie
   Yang, Guohuan
   Yu, Lei
   Yang, Xinrong
   Huang, Ao
   Zhang, Xin
   Zhou, Shaolai
   Sun, Huichuan
   Wang, Yanhong
   Ge, Ningling
   Xu, Xiaoyu
   Tang, Zhaoyou
   Lau, Wanyee
   Fan, Jia
   Wang, Jiping
   Zhou, Jian
TI Adjuvant Transarterial Chemoembolization for HBV-Related Hepatocellular
   Carcinoma After Resection: A Randomized Controlled Study
SO CLINICAL CANCER RESEARCH
LA English
DT Article
ID CLINICAL-PRACTICE GUIDELINES; HEPATIC RESECTION; CURATIVE RESECTION;
   MANAGEMENT; RECURRENCE; SURVIVAL; THERAPY; SORAFENIB; CANCER
AB Purpose: The survival of patients with hepatocellular carcinoma (HCC) recurrence after curative resection is usually poor. We sought to evaluate the safety and efficacy of adjuvant transarterial chemoembolization (TACE) in HBV-related HCC patients with an intermediate (a single tumor larger than 5 cm without microvascular invasion) or high risk (a single tumor with microvascular invasion, or two or three tumors) of recurrence.
   Experimental Design: In this randomized phase 3 trial, 280 eligible patients were assigned to adjuvant TACE (n = 140) or no adjuvant treatment (control; n = 140) groups. The primary endpoint was recurrence-free survival (RFS); secondary endpoints included overall survival (OS) and safety. Multivariable Cox-proportional hazards model was used to determine the independent impact of TACE on patients' outcomes.
   Results: Patients who received adjuvant TACE had a significantly longer RFS than those in the control group [56.0% vs. 42.1%, P = 0.01; HR, 0.68; 95% confidence interval (CI), 0.49-0.93]. Patients in the adjuvant TACE group had 7.8% higher 3-year OS rate than the control group (85.2% vs. 77.4%; P = 0.04; HR, 0.59; 95% CI, 0.36-0.97). The impact of adjuvant TACE on RFS and OS remained significant after controlling for other known prognostic factors (HR, 0.67; P = 0.01 for RFS; and HR, 0.59; P = 0.04 for OS). There was no grade 3 or 4 toxicity after adjuvant TACE.
   Conclusions: For patients with HBV-related HCC who had an intermediate or high risk of recurrence after curative hepatectomy, our study showed adjuvant TACE significantly reduced tumor recurrence, improved RFS and OS, and the procedure was well tolerated. (C) 2018 AACR.
C1 [Wang, Zheng; Ren, Zhenggang; Chen, Yi; Hu, Jie; Yang, Guohuan; Yu, Lei; Yang, Xinrong; Huang, Ao; Zhang, Xin; Zhou, Shaolai; Sun, Huichuan; Wang, Yanhong; Ge, Ningling; Xu, Xiaoyu; Tang, Zhaoyou; Lau, Wanyee; Fan, Jia; Wang, Jiping; Zhou, Jian] Fudan Univ, Zhongshan Hosp, Liver Canc Inst, Shanghai, Peoples R China.
   [Wang, Zheng; Ren, Zhenggang; Chen, Yi; Hu, Jie; Yang, Guohuan; Yu, Lei; Yang, Xinrong; Huang, Ao; Zhang, Xin; Zhou, Shaolai; Sun, Huichuan; Wang, Yanhong; Ge, Ningling; Xu, Xiaoyu; Tang, Zhaoyou; Lau, Wanyee; Fan, Jia; Wang, Jiping; Zhou, Jian] Fudan Univ, Minist Educ, Key Lab Carcinogenesis & Canc Invas, Shanghai, Peoples R China.
   [Lau, Wanyee] Chinese Univ Hong Kong, Prince Wales Hosp, Fac Med, Shatin, Hong Kong, Peoples R China.
   [Fan, Jia; Zhou, Jian] Fudan Univ, Inst Biomed Sci, Shanghai, Peoples R China.
   [Fan, Jia; Zhou, Jian] Fudan Univ, Sch Life Sci, State Key Lab Genet Engn, Shanghai, Peoples R China.
   [Fan, Jia; Zhou, Jian] Fudan Univ, Sch Life Sci, Collaborat Innovat Ctr Genet & Dev, Shanghai, Peoples R China.
   [Wang, Jiping] Harvard Med Sch, Brigham & Womens Hosp, Div Surg Oncol, Boston, MA USA.
RP Zhou, J (corresponding author), Fudan Univ, Zhongshan Hosp, 180 Fenglin Rd, Shanghai 200032, Peoples R China.; Wang, JP (corresponding author), Harvard Med Sch, Brigham & Womens Hosp, Boston, MA 02115 USA.
EM jwang39@bwh.harvard.edu; zhou.jian@zs-hospital.sh.cn
RI Tranter, Martyn/E-3722-2010
OI Tranter, Martyn/0000-0003-2071-3094; Zhou, Jian/0000-0002-7650-7540;
   Sun, Hui-Chuan/0000-0003-3761-7058
FU National Science and Technology Major Project [2018ZX10723204]; National
   Key R&D Program of China [2016YFC0902400]; National Natural Science
   Foundation of ChinaNational Natural Science Foundation of China (NSFC)
   [81772578]
FX We thank all the patients who participated in the trial and their
   families. This study was funded by the National Science and Technology
   Major Project (2018ZX10723204), National Key R&D Program of China
   (2016YFC0902400), National Natural Science Foundation of China
   (81772578).
CR Aufhauser Jr DD, 2017, ANN SURG
   Bruix J, 2015, LANCET ONCOL, V16, P1344, DOI 10.1016/S1470-2045(15)00198-9
   Bruix J, 2011, HEPATOLOGY, V53, P1020, DOI 10.1002/hep.24199
   Chen XH, 2013, J CANCER RES CLIN, V139, P773, DOI 10.1007/s00432-012-1343-7
   Chua TC, 2011, INT J CLIN ONCOL, V16, P125, DOI 10.1007/s10147-010-0143-9
   Cucchetti A, 2012, CLIN CANCER RES, V18, P4397, DOI 10.1158/1078-0432.CCR-11-2663
   Dindo D, 2004, ANN SURG, V240, P205, DOI 10.1097/01.sla.0000133083.54934.ae
   DUPONT WD, 1990, CONTROL CLIN TRIALS, V11, P116, DOI 10.1016/0197-2456(90)90005-M
   European Assoc Study Liver, 2012, EUR J CANCER, V48, P599, DOI 10.1016/j.ejca.2011.12.021
   IZUMI R, 1994, HEPATOLOGY, V20, P295, DOI 10.1016/0270-9139(94)90177-5
   Kohno H, 1996, HEPATO-GASTROENTEROL, V43, P1405
   Lee JH, 2015, GASTROENTEROLOGY, V148, P1383, DOI 10.1053/j.gastro.2015.02.055
   Li Q, 2006, DIGEST SURG, V23, P235, DOI 10.1159/000095396
   Liu CJ, 2009, J HEPATOL, V50, P958, DOI 10.1016/j.jhep.2008.12.023
   Parkin DM, 2005, CA-CANCER J CLIN, V55, P74, DOI 10.3322/canjclin.55.2.74
   Peng BG, 2009, AM J SURG, V198, P313, DOI 10.1016/j.amjsurg.2008.09.026
   Poon RTP, 2000, J CLIN ONCOL, V18, P1094, DOI 10.1200/JCO.2000.18.5.1094
   Qi XS, 2015, ONCOTARGET, V6, P36838, DOI 10.18632/oncotarget.5426
   Ren ZG, 2004, WORLD J GASTROENTERO, V10, P2791
   de Lope CR, 2012, J HEPATOL, V56, pS75, DOI 10.1016/S0168-8278(12)60009-9
   Sarin SK, 2016, HEPATOL INT, V10, P1, DOI 10.1007/s12072-015-9675-4
   Schwartz JD, 2002, LANCET ONCOL, V3, P593, DOI 10.1016/S1470-2045(02)00873-2
   Sieghart W, 2015, J HEPATOL, V62, P1187, DOI 10.1016/j.jhep.2015.02.010
   Sun HC, 2006, J CANCER RES CLIN, V132, P458, DOI 10.1007/s00432-006-0091-y
   Tabrizian P, 2015, ANN SURG, V261, P947, DOI 10.1097/SLA.0000000000000710
   Verslype C, 2012, ANN ONCOL, V23, P41, DOI 10.1093/annonc/mds225
   Vitale A, 2017, J HEPATOL, V66, P412, DOI 10.1016/j.jhep.2016.09.012
   Wang SN, 2014, HEPATOL RES, V44, P523, DOI 10.1111/hepr.12159
   Wu JC, 2009, J HEPATOL, V51, P890, DOI 10.1016/j.jhep.2009.07.009
   Zhong C, 2009, J CANCER RES CLIN, V135, P1437, DOI 10.1007/s00432-009-0588-2
NR 30
TC 75
Z9 93
U1 3
U2 23
PU AMER ASSOC CANCER RESEARCH
PI PHILADELPHIA
PA 615 CHESTNUT ST, 17TH FLOOR, PHILADELPHIA, PA 19106-4404 USA
SN 1078-0432
EI 1557-3265
J9 CLIN CANCER RES
JI Clin. Cancer Res.
PD MAY 1
PY 2018
VL 24
IS 9
BP 2074
EP 2081
DI 10.1158/1078-0432.CCR-17-2899
PG 8
WC Oncology
WE Science Citation Index Expanded (SCI-EXPANDED)
SC Oncology
GA GE5YN
UT WOS:000431300500007
PM 29420221
DA 2022-05-02
ER

PT J
AU Welling, TH
   Eddinger, K
   Carrier, K
   Zhu, DT
   Kleaveland, T
   Moore, DE
   Schaubel, DE
   Abt, PL
AF Welling, Theodore H.
   Eddinger, Kevin
   Carrier, Kristen
   Zhu, Danting
   Kleaveland, Tyler
   Moore, Derek E.
   Schaubel, Douglas E.
   Abt, Peter L.
TI Multicenter Study of Staging and Therapeutic Predictors of
   Hepatocellular Carcinoma Recurrence Following Transplantation
SO LIVER TRANSPLANTATION
LA English
DT Article
ID LIVER-TRANSPLANTATION; ALPHA-FETOPROTEIN; TRANSARTERIAL
   CHEMOEMBOLIZATION; WAITING TIME; DISEASE; EMBOLIZATION; RESECTION;
   SURVIVAL; ABLATION; CRITERIA
AB Orthotopic liver transplantation (OLT) and resection are effective treatments for hepatocellular carcinoma (HCC). However, optimizing OLT and limiting HCC recurrence remains a vexing problem. New HCC Model for End-Stage Liver Disease and allocation algorithms provide greater observation of HCC patients, many while receiving local-regional treatments. Potential benefits of local-regional treatment for limiting HCC recurrence after OLT remain incompletely understood. Therefore, we aimed to define HCC-specific prognostic factors affecting recurrence in a contemporary, multicenter cohort of HCC patients undergoing OLT and specifically whether local-regional therapies limited recurrence. We identified 441 patients undergoing OLT for HCC at 3 major transplant centers from 2008 to 2013. Cox regression was used to analyze covariate-adjusted recurrence and mortality rates after OLT. Bridging or downstaging therapy was used in 238 (54%) patients with transarterial chemoembolization (TACE) being used in 170 (71%) of treated patients. The survival rate after OLT was 88% and 78% at 1 and 3 years, respectively, with HCC recurrence (28% of deaths) significantly increasing the mortality rate (hazard ratio [HR], 19.87; P < 0.001). Tumor size, not tumor number, either at presentation or on explant independently predicted HCC recurrence (HR, 1.36 and 1.73, respectively; P < 0.05) with a threshold effect noted at 4.0-cm size. Local-regional therapy (TACE) reduced HCC recurrence by 64% when adjusting for presenting tumor size (HR, 0.36; P < 0.05). Explant tumor size and microvascular invasion predicted mortality (HR, 1.19 and 1.51, respectively; P < 0.05) and pathologic response to therapy (TACE or radiofrequency ablation) significantly decreased explant tumor size (0.56-1.62 cm diameter reduction; P < 0.05). In conclusion, HCC tumor size at presentation or explant is the most important predictor for HCC recurrence after OLT. Local-regional therapy to achieve a pathologic response (decreasing tumor size) can limit HCC recurrences after OLT. Liver Transplantation 00 000-000 2018 AASLD.
C1 [Welling, Theodore H.] NYU Langone Hlth, Perlmutter Canc Ctr, New York, NY USA.
   [Welling, Theodore H.] NYU Langone Hlth, Dept Surg, New York, NY USA.
   [Eddinger, Kevin; Abt, Peter L.] Hosp Univ Penn, Dept Surg, 3400 Spruce St, Philadelphia, PA 19104 USA.
   [Carrier, Kristen] Univ Michigan, Sch Pharm, Ann Arbor, MI 48109 USA.
   [Zhu, Danting; Schaubel, Douglas E.] Univ Michigan, Sch Publ Hlth, Ann Arbor, MI 48109 USA.
   [Kleaveland, Tyler] Univ Michigan, Sch Med, Ann Arbor, MI 48104 USA.
   [Moore, Derek E.] St Thomas Hlth, Nashville, TN USA.
RP Welling, TH (corresponding author), NYU Langone Hlth, Perlmutter Canc Ctr, Alexandria Ctr Life Sci West, 430 East 29th,660B, New York, NY 10016 USA.; Welling, TH (corresponding author), NYU Langone Hlth, Dept Surg, Alexandria Ctr Life Sci West, 430 East 29th,660B, New York, NY 10016 USA.
EM theodore.welling@nyumc.org
RI Abt, Peter/AAD-6856-2019
FU Biocompatibles Inc., a BTG International group company; National
   Institutes of HealthUnited States Department of Health & Human
   ServicesNational Institutes of Health (NIH) - USA [R01-DK070869];
   Biocompatibles Inc., a BTG International Group Co.; NATIONAL INSTITUTE
   OF DIABETES AND DIGESTIVE AND KIDNEY DISEASESUnited States Department of
   Health & Human ServicesNational Institutes of Health (NIH) - USANIH
   National Institute of Diabetes & Digestive & Kidney Diseases (NIDDK)
   [R01DK070869] Funding Source: NIH RePORTER
FX The study was partly funded by a limited grant from Biocompatibles Inc.,
   a BTG International group company and by R01-DK070869 (to Douglas E.
   Schaubel) from the National Institutes of Health.; Danting Zhu, Douglas
   Schaubel, Dereck E. Moore, Theodore H. Welling, Kristen Carrier, and
   Peter L. Abt have received grants and contracts for research from
   Biocompatibles Inc., a BTG International Group Co.
CR AACR Cancer Progress Report Writing Committee, 2013, Clin Cancer Res, V19, pS4, DOI 10.1158/1078-0432.CCR-13-2107
   Agopian VG, 2015, ANN SURG, V262, P536, DOI 10.1097/SLA.0000000000001384
   Bruix J, 2016, GASTROENTEROLOGY, V150, P835, DOI 10.1053/j.gastro.2015.12.041
   Bruix J, 2015, LANCET ONCOL, V16, P1344, DOI 10.1016/S1470-2045(15)00198-9
   El-Serag HB, 2016, HEPATOLOGY, V64, P130, DOI 10.1002/hep.28535
   El-Serag HB, 2011, NEW ENGL J MED, V365, P1118, DOI 10.1056/NEJMra1001683
   Fan LF, 2010, J GASTROEN HEPATOL, V25, P1556, DOI 10.1111/j.1440-1746.2010.06304.x
   Golfieri R, 2011, HEPATOLOGY, V53, P1580, DOI 10.1002/hep.24246
   Hameed B, 2014, LIVER TRANSPLANT, V20, P945, DOI 10.1002/lt.23904
   Harper AM, 2016, LIVER TRANSPLANT, V22, P757, DOI 10.1002/lt.24441
   Heimbach JK, 2015, HEPATOLOGY, V61, P1643, DOI 10.1002/hep.27704
   Huang JW, 2010, ANN SURG, V252, P903, DOI 10.1097/SLA.0b013e3181efc656
   Kim WR, 2014, AM J TRANSPLANT, V14, P69, DOI 10.1111/ajt.12581
   Kulik L, 2018, HEPATOLOGY, V67, P381, DOI 10.1002/hep.29485
   Lewin SM, 2017, LIVER TRANSPLANT, V23, P1015, DOI 10.1002/lt.24764
   Llovet JM, 2002, LANCET, V359, P1734, DOI 10.1016/S0140-6736(02)08649-X
   Merani S, 2011, J HEPATOL, V55, P814, DOI 10.1016/j.jhep.2010.12.040
   Piscaglia F, 2016, HEPATOLOGY, V63, P827, DOI 10.1002/hep.28368
   Prentice RL, 2003, LIFETIME DATA ANAL, V9, P195, DOI 10.1023/A:1022935019768
   Salvalaggio PR, 2015, AM J TRANSPLANT, V15, P668, DOI 10.1111/ajt.13011
   Salvalaggio PR, 2014, TRANSPL P, V46, P1799, DOI 10.1016/j.transproceed.2014.05.039
   Schlansky B, 2014, LIVER TRANSPLANT, V20, P1045, DOI 10.1002/lt.23917
   Shetty K, 2004, LIVER TRANSPLANT, V10, P911, DOI 10.1002/lt.20140
   Terzi E, 2015, LIVER TRANSPLANT, V21, P248, DOI 10.1002/lt.24041
   Tsochatzis E, 2013, LIVER INT, V33, P944, DOI 10.1111/liv.12144
   Vauthey JN, 2002, J CLIN ONCOL, V20, P1527, DOI 10.1200/JCO.20.6.1527
   Vibert E, 2010, AM J TRANSPLANT, V10, P129, DOI 10.1111/j.1600-6143.2009.02750.x
   Wedd JP, 2015, LIVER TRANSPLANT, V21, P1543, DOI 10.1002/lt.24356
NR 28
TC 10
Z9 10
U1 0
U2 1
PU WILEY
PI HOBOKEN
PA 111 RIVER ST, HOBOKEN 07030-5774, NJ USA
SN 1527-6465
EI 1527-6473
J9 LIVER TRANSPLANT
JI Liver Transplant.
PD SEP
PY 2018
VL 24
IS 9
BP 1233
EP 1242
DI 10.1002/lt.25194
PG 10
WC Gastroenterology & Hepatology; Surgery; Transplantation
WE Science Citation Index Expanded (SCI-EXPANDED)
SC Gastroenterology & Hepatology; Surgery; Transplantation
GA HD1TB
UT WOS:000452293300009
PM 29729113
OA Green Accepted, Green Published
DA 2022-05-02
ER

PT J
AU Bai, PS
   Hou, P
   Kong, Y
AF Bai, Pei-song
   Hou, Peng
   Kong, Ying
TI Hepatitis B virus promotes proliferation and metastasis in male Chinese
   hepatocellular carcinoma patients through the
   LEF-1/miR-371a-5p/SRCIN1/pleiotrophin/Slug pathway
SO EXPERIMENTAL CELL RESEARCH
LA English
DT Article
DE Hepatocellular carcinoma; Hepatitis B virus; MiR-371a-5p; SRCIN1;
   Pleiotrophin; Metastasis
ID NF-KAPPA-B; MESSENGER-RNA EXPRESSION; ANDROGEN-RECEPTOR;
   SURFACE-ANTIGEN; CANCER CELLS; HBV; MICRORNAS; TARGET; MIRNA; EMT
AB Hepatocellular carcinoma (HCC) is a male-dominant cancer. Several factors may contribute to the gender difference. Recent investigations have reported that miRNAs are involved in sex-linked signaling pathways and play a critical role in the molecular pathogenesis of hepatitis B virus (HBV)-related HCC. Therefore, we speculated that some of these miRNAs might contribute to the gender differences observed in HBV-related HCC. Our results showed that miR-371a-5p was significantly upregulated in tumor tissue and serum from HCC patients and that the expression level of miR-371a-5p was related to HBV infection, sexuality, TNM stage, adjacent organ invasion and microvascular invasion. Moreover, a high level of miR-371a-5p expression predicted poor overall survival of HCC patients, and in vitro and in vivo studies revealed that the overexpression of miR-371a-5p promoted proliferation and metastasis. Mechanistic investigations suggested that miR-371a-5p was upregulated by HBV and testosterone through LEF-1. SRCIN1 was a direct target of miR-371a-5p and reversed the effects of miR-371a-5p on HCC tumorigenesis. Our results also revealed that SRCIN1 negatively regulated the expression of PTN by inhibiting the activity of NF-kappa B. As a hepatocyte growth factor, PTN promoted EMT-induced metastasis in vitro and in vivo through the AKT/Slug pathway. These data strongly suggested that the upregulation of miR-371a-5p played an important role in HBV-related HCC. Through the LEF-1/miR-371a-5p/SRCIN1/PTN/Slug pathway, HBV and testosterone promote the proliferation and metastasis of hepatoma cells, especially in male patients with HBV-related HCC.
C1 [Kong, Ying] Xi An Jiao Tong Univ, Hosp 1, Dept Oncol, 277 YanTa West Rd, Xian 710061, Shaanxi, Peoples R China.
   [Bai, Pei-song; Hou, Peng] Xi An Jiao Tong Univ, Hosp 1, Dept Endocrinol, 277 YanTa West Rd, Xian, Shaanxi 710061, Peoples R China.
RP Kong, Y (corresponding author), Xi An Jiao Tong Univ, Hosp 1, Dept Oncol, 277 YanTa West Rd, Xian 710061, Shaanxi, Peoples R China.; Hou, P (corresponding author), Xi An Jiao Tong Univ, Hosp 1, Dept Endocrinol, 277 YanTa West Rd, Xian, Shaanxi 710061, Peoples R China.
EM houpeng0706@126.com; koyin@126.com
FU National Natural Science Foundation of ChinaNational Natural Science
   Foundation of China (NSFC) [30972593]
FX This work was supported by the National Natural Science Foundation of
   China (Grant No. 30972593).
CR Ahmed Hanaa H, 2015, Asian Pac J Cancer Prev, V16, P4949
   Bai PS, 2017, J CELL MOL MED, V21, P3023, DOI 10.1111/jcmm.13213
   Cairo S, 2010, P NATL ACAD SCI USA, V107, P20471, DOI 10.1073/pnas.1009009107
   Cao MH, 2014, EUR J CANCER, V50, P1013, DOI 10.1016/j.ejca.2013.12.024
   Chen R, 2018, ONCOL RES, V26, P573, DOI 10.3727/096504017X14954923820137
   Coppola N, 2016, ONCOTARGET, V7, P62706, DOI 10.18632/oncotarget.10909
   Del Vecchio F, 2015, BMC BIOINFORMATICS, V16, DOI 10.1186/s12859-015-0836-1
   Florijn B, 2018, CARDIOVASC RES, V114, P210, DOI 10.1093/cvr/cvx223
   Funakoshi-Tago M, 2005, J BIOCHEM, V137, P189, DOI 10.1093/jb/mvi018
   Grzegrzolka J, 2015, ANTICANCER RES, V35, P3961
   Guo L, 2017, SCI REP-UK, V7, DOI 10.1038/srep39812
   He D, 2014, PLOS ONE, V9, DOI 10.1371/journal.pone.0112930
   Kanda T, 2015, J HEPATOCELL CARCINO, V2, P91, DOI 10.2147/JHC.S48956
   Kanda T, 2014, WORLD J GASTROENTERO, V20, P9229, DOI 10.3748/wjg.v20.i28.9229
   Lee HS, 2007, J IMMUNOL, V179, P7001, DOI 10.4049/jimmunol.179.10.7001
   Leite KRM, 2015, UROL ONCOL-SEMIN ORI, V33, DOI 10.1016/j.urolonc.2015.03.002
   Li YW, 2016, WORLD J GASTROENTERO, V22, P1943, DOI 10.3748/wjg.v22.i6.1943
   Li YJ, 2016, ONCOTARGET, V7, P31993, DOI 10.18632/oncotarget.8289
   Li YL, 2015, ONCOTARGET, V6, P9099, DOI 10.18632/oncotarget.3603
   Liu MX, 2015, J EXP CLIN CANC RES, V34, DOI 10.1186/s13046-015-0235-5
   Liu P, 2015, ONCOTARGET, V6, P29048, DOI 10.18632/oncotarget.4804
   Liu RY, 2013, CANCER LETT, V335, P351, DOI 10.1016/j.canlet.2013.02.045
   Liu YP, 2012, PLOS ONE, V7, DOI 10.1371/journal.pone.0036914
   Luna JM, 2016, J HEPATOL, V64, P257, DOI 10.1016/j.jhep.2015.10.023
   Mellios N, 2012, SCHIZOPHRENIA BULL, V38, P433, DOI 10.1093/schbul/sbq091
   Murray MJ, 2011, AM J CLIN PATHOL, V135, P119, DOI 10.1309/AJCPOE11KEYZCJHT
   Orlowski RZ, 2002, TRENDS MOL MED, V8, P385, DOI 10.1016/S1471-4914(02)02375-4
   Perez-Pinera P, 2006, P NATL ACAD SCI USA, V103, P17795, DOI 10.1073/pnas.0607299103
   Qi P, 2010, HUM IMMUNOL, V71, P621, DOI 10.1016/j.humimm.2010.02.017
   Ringelhan M, 2015, J PATHOL, V235, P355, DOI 10.1002/path.4434
   Sadeghi M, 2016, PLOS ONE, V11, DOI 10.1371/journal.pone.0168760
   Sharma N, 2013, AM J CANCER RES, V3, P290
   Tian XC, 2007, J GEN VIROL, V88, P2966, DOI 10.1099/vir.0.83108-0
   Tian XC, 2009, J EXP CLIN CANC RES, V28, DOI 10.1186/1756-9966-28-58
   Tian Y, 2015, ONCOL LETT, V9, P1983, DOI 10.3892/ol.2015.3025
   Wang WLW, 2011, MOL CANCER, V10, DOI 10.1186/1476-4598-10-58
   Xie KL, 2014, THERANOSTICS, V4, P1176, DOI 10.7150/thno.8715
   Xu BY, 2013, PLOS ONE, V8, DOI 10.1371/journal.pone.0084213
   Yang F, 2017, GENE, V600, P21, DOI 10.1016/j.gene.2016.11.037
   Yu MW, 2000, J NATL CANCER I, V92, P2023, DOI 10.1093/jnci/92.24.2023
   Yuan Y, 2016, CANCER CELL, V29, P711, DOI 10.1016/j.ccell.2016.04.001
   Zhai XL, 2014, MED ONCOL, V31, DOI 10.1007/s12032-014-0970-z
   Zhang MN, 2017, INT J ONCOL, V50, P1555, DOI 10.3892/ijo.2017.3952
   Zhao YC, 2017, DNA CELL BIOL, V36, P77, DOI 10.1089/dna.2016.3426
   Zhao YB, 2015, MOL CELL ENDOCRINOL, V418, P334, DOI 10.1016/j.mce.2015.01.043
   Zheng L, 2017, ONCOTARGET, V8, P97613, DOI 10.18632/oncotarget.18811
   Zhou AD, 2012, ONCOGENE, V31, P2968, DOI 10.1038/onc.2011.461
NR 47
TC 11
Z9 11
U1 3
U2 11
PU ELSEVIER INC
PI SAN DIEGO
PA 525 B STREET, STE 1900, SAN DIEGO, CA 92101-4495 USA
SN 0014-4827
EI 1090-2422
J9 EXP CELL RES
JI Exp. Cell Res.
PD SEP 1
PY 2018
VL 370
IS 1
BP 174
EP 188
DI 10.1016/j.yexcr.2018.06.020
PG 15
WC Oncology; Cell Biology
WE Science Citation Index Expanded (SCI-EXPANDED)
SC Oncology; Cell Biology
GA GR0GM
UT WOS:000442192400019
PM 29928866
DA 2022-05-02
ER

PT J
AU Tokumitsu, Y
   Sakamoto, K
   Tokuhisa, Y
   Matsui, H
   Matsukuma, S
   Maeda, Y
   Sakata, K
   Wada, H
   Eguchi, H
   Ogihara, H
   Fujita, Y
   Hamamoto, Y
   Iizuka, N
   Ueno, T
   Nagano, H
AF Tokumitsu, Yukio
   Sakamoto, Kazuhiko
   Tokuhisa, Yoshihiro
   Matsui, Hiroto
   Matsukuma, Satoshi
   Maeda, Yoshinari
   Sakata, Koichiro
   Wada, Hiroshi
   Eguchi, Hidetoshi
   Ogihara, Hiroyuki
   Fujita, Yusuke
   Hamamoto, Yoshihiko
   Iizuka, Norio
   Ueno, Tomio
   Nagano, Hiroaki
TI A new prognostic model for hepatocellular carcinoma recurrence after
   curative hepatectomy
SO ONCOLOGY LETTERS
LA English
DT Article
DE prognostic score; hepatocellular carcinoma; recurrence; hepatectomy
ID EARLY INTRAHEPATIC RECURRENCE; STAGING SYSTEM; RISK-FACTORS; HEPATIC
   RESECTION; MICROVASCULAR INVASION; LIVER-TRANSPLANTATION; CLIP SCORE;
   PREDICTION; SURVIVAL; METASTASIS
AB We previously reported the effectiveness of the product of tumor number and size (NxS factor) for the prognosis of hepatocellular carcinoma (HCC) in patients following hepatectomy. The present study aimed to propose a new score based on the NxS factor to predict HCC recurrence following hepatectomy. A total of 406 patients who underwent hepatectomy for HCC at Osaka University Graduate School of Medicine were retrospectively analyzed to develop the new score. Among clinicopathological factors, including the NxS factor, the marker subset that achieved the best performance for prediction of early recurrence was assessed, and a prognostic model for HCC recurrence after curative hepatectomy (REACH) was developed. As the validation set, 425 patients who underwent hepatectomy for HCC at Yamaguchi University Graduate School of Medicine and Shimonoseki Medical Center were analyzed, and the prognostic ability of the REACH score was compared with that of well-known staging systems. Following analysis, the REACH score was constructed using six covariates (NxS factor, microscopic hepatic vein invasion, differentiation, serum albumin, platelet count and indocyanine green retention rate at 15 min). In the validation set, the REACH score predicted early recurrence in 73 of 81 samples, with a sensitivity of 89% and a specificity of 58%. The area under the curve (AUC) of the receiver operating characteristic curve of the REACH score was 0.78 and 0.74, respectively, for 1- and 2-year recurrence after hepatectomy; each AUC was higher than that of any of the other staging systems. Survival analysis indicated the REACH score had the best predictive value in disease-free and overall survival. The present findings demonstrated that the REACH score may be used to classify patients with HCC into high-and low-risk of recurrence, and to predict subsequent survival following hepatic resection.
C1 [Tokumitsu, Yukio; Sakamoto, Kazuhiko; Tokuhisa, Yoshihiro; Matsui, Hiroto; Matsukuma, Satoshi; Nagano, Hiroaki] Yamaguchi Univ, Grad Sch Med, Dept Gastroenterol Breast & Endocrine Surg, 1-1-1 Minamikogushi, Ube, Yamaguchi 7558505, Japan.
   [Maeda, Yoshinari] Natl Hosp Org, Kanmon Med Ctr, Dept Surg, Shimonoseki, Yamaguchi 7528510, Japan.
   [Sakata, Koichiro] Japan Community Hlth Care Org, Shimonoseki Med Ctr, Dept Surg, Shimonoseki, Yamaguchi 7500061, Japan.
   [Wada, Hiroshi; Eguchi, Hidetoshi] Osaka Univ, Grad Sch Med, Dept Gastroenterol Surg, Suita, Osaka 5650871, Japan.
   [Ogihara, Hiroyuki] Yamaguchi Univ, Grad Sch Med, Dept Biomol Engn Appl Mol Biosci, Ube, Yamaguchi 7558611, Japan.
   [Fujita, Yusuke; Hamamoto, Yoshihiko] Yamaguchi Univ, Grad Sch Sci & Technol Innovat, Dept Informat Sci & Engn, Ube, Yamaguchi 7558611, Japan.
   [Iizuka, Norio] Hiroshima Univ, Grad Sch Biomed & Hlth Sci, Dept Kampo Med, Hiroshima 7348553, Japan.
   [Ueno, Tomio] Kawasaki Med Sch, Dept Digest Surg, Kurashiki, Okayama 7010192, Japan.
RP Tokumitsu, Y (corresponding author), Yamaguchi Univ, Grad Sch Med, Dept Gastroenterol Breast & Endocrine Surg, 1-1-1 Minamikogushi, Ube, Yamaguchi 7558505, Japan.
EM yukio790604@gmail.com
CR ADACHI E, 1995, GASTROENTEROLOGY, V108, P768, DOI 10.1016/0016-5085(95)90450-6
   Ang SF, 2015, PLOS ONE, V10, DOI 10.1371/journal.pone.0128058
   [Anonymous], 2010, HEPATOL RES S, V1, pS2
   [Anonymous], 2010, GEN RULES CLIN PATHO
   Cho CS, 2008, J AM COLL SURGEONS, V206, P281, DOI 10.1016/j.jamcollsurg.2007.07.031
   Fan ST, 2011, BRIT J SURG, V98, P1292, DOI 10.1002/bjs.7583
   Forner A, 2012, LANCET, V379, P1245, DOI 10.1016/S0140-6736(11)61347-0
   Gao M, 2010, NATURE, V465, P96, DOI 10.1038/nature08960
   Henderson J M, 2003, HPB (Oxford), V5, P243, DOI 10.1080/13651820310015833
   Iizuka N, 2004, LANCET, V364, P1837, DOI 10.1016/S0140-6736(04)17455-2
   Iizuka N, 2003, LANCET, V361, P923, DOI 10.1016/S0140-6736(03)12775-4
   IKEDA K, 1993, CANCER, V71, P19, DOI 10.1002/1097-0142(19930101)71:1<19::AID-CNCR2820710105>3.0.CO;2-I
   Johnson PJ, 2015, J CLIN ONCOL, V33, P550, DOI 10.1200/JCO.2014.57.9151
   Kaido T, 2012, SURGERY, V151, P55, DOI 10.1016/j.surg.2011.06.032
   Kim H, 2009, YONSEI MED J, V50, P789, DOI 10.3349/ymj.2009.50.6.789
   Kokudo N, 2015, HEPATOL RES, V45, DOI 10.1111/hepr.12464
   Kudo M, 2003, J GASTROENTEROL, V38, P207, DOI 10.1007/s005350300038
   Kudo M, 2004, HEPATOLOGY, V40, P1396, DOI 10.1002/hep.20486
   Kurokawa Y, 2004, J HEPATOL, V41, P284, DOI 10.1016/j.jhep.2004.04.031
   Lau H, 1997, BRIT J SURG, V84, P1255
   Li J, 2014, BRIT J CANCER, V110, P1110, DOI 10.1038/bjc.2014.19
   Llovet JM, 1999, SEMIN LIVER DIS, V19, P329, DOI 10.1055/s-2007-1007122
   Llovet JM, 2003, LANCET, V362, P1907, DOI 10.1016/S0140-6736(03)14964-1
   Llovet JM, 2008, NEW ENGL J MED, V359, P378, DOI 10.1056/NEJMoa0708857
   Llovet Josep M, 2004, Liver Transpl, V10, pS115, DOI 10.1002/lt.20034
   Manghisi G, 1998, HEPATOLOGY, V28, P751
   Mazzaferro V, 1996, NEW ENGL J MED, V334, P693, DOI 10.1056/NEJM199603143341104
   Minagawa M, 2007, ANN SURG, V245, P909, DOI 10.1097/01.sla.0000254368.65878.da
   Morimoto O, 2003, J HEPATOL, V39, P215, DOI 10.1016/S0168-8278(03)00233-2
   Nanashima A, 2006, J GASTROENTEROL, V41, P250, DOI 10.1007/s00535-005-1751-4
   Nanashima A, 2004, EJSO-EUR J SURG ONC, V30, P765, DOI 10.1016/j.ejso.2004.05.003
   Park YK, 2009, TRANSPL P, V41, P1691, DOI 10.1016/j.transproceed.2008.07.146
   Perrone F, 2000, HEPATOLOGY, V31, P840
   Poon RTP, 2000, CANCER, V89, P500, DOI 10.1002/1097-0142(20000801)89:3<500::AID-CNCR4>3.3.CO;2-F
   PUGH RNH, 1973, BRIT J SURG, V60, P646, DOI 10.1002/bjs.1800600817
   Sakon M, 2000, ARCH SURG-CHICAGO, V135, P1456, DOI 10.1001/archsurg.135.12.1456
   Song PP, 2015, MEDICINE, V94, DOI 10.1097/MD.0000000000000810
   Srivastava S, 2012, BRIT J CANCER, V107, P334, DOI 10.1038/bjc.2012.230
   Sumie S, 2008, ANN SURG ONCOL, V15, P1375, DOI 10.1245/s10434-008-9846-9
   Tateishi R, 2005, GUT, V54, P419, DOI 10.1136/gut.2003.035055
   Tokumitsu Y, 2016, CURR CLIN ONCOL, P425, DOI 10.1007/978-3-319-34214-6_28
   Tokumitsu Y, 2015, INT J ONCOL, V46, P944, DOI 10.3892/ijo.2014.2798
   Wakabayashi H, 2004, J SURG RES, V116, P248, DOI 10.1016/j.jss.2003.09.015
   Yoshioka S, 2009, EUR J CANCER, V45, P881, DOI 10.1016/j.ejca.2008.12.019
   Zhao H, 2017, ONCOTARGET, V8, P5474, DOI 10.18632/oncotarget.12547
   Zou QF, 2016, ANN SURG ONCOL, V23, P2618, DOI 10.1245/s10434-016-5136-0
NR 46
TC 24
Z9 25
U1 0
U2 5
PU SPANDIDOS PUBL LTD
PI ATHENS
PA POB 18179, ATHENS, 116 10, GREECE
SN 1792-1074
EI 1792-1082
J9 ONCOL LETT
JI Oncol. Lett.
PD APR
PY 2018
VL 15
IS 4
BP 4411
EP 4422
DI 10.3892/ol.2018.7821
PG 12
WC Oncology
WE Science Citation Index Expanded (SCI-EXPANDED)
SC Oncology
GA GD9HA
UT WOS:000430822500049
PM 29556288
OA gold, Green Published
DA 2022-05-02
ER

PT J
AU Takayasu, K
   Arii, S
   Sakamoto, M
   Matsuyama, Y
   Kudo, M
   Kaneko, S
   Nakashima, O
   Kadoya, M
   Izumi, N
   Takayama, T
   Ku, Y
   Kumada, T
   Kubo, S
   Kokudo, T
   Hagiwara, Y
   Kokudo, N
AF Takayasu, Kenichi
   Arii, Shigeki
   Sakamoto, Michiie
   Matsuyama, Yutaka
   Kudo, Masatoshi
   Kaneko, Shuichi
   Nakashima, Osamu
   Kadoya, Masumi
   Izumi, Namiki
   Takayama, Tadatoshi
   Ku, Yonson
   Kumada, Takashi
   Kubo, Shoji
   Kokudo, Takashi
   Hagiwara, Yasuhiro
   Kokudo, Norihiro
CA Liver Canc Study Grp Japan
TI Impact of resection and ablation for single hypovascular hepatocellular
   carcinoma 2cm analysed with propensity score weighting
SO LIVER INTERNATIONAL
LA English
DT Article
DE barcelona clinic liver cancer stage 0; hypovascular hepatocellular
   carcinoma; inverse-probability-of-treatment weighting; percutaneous
   ethanol; injection; radiofrequency ablation; surgical resection
ID PERCUTANEOUS ETHANOL INJECTION; INVERSE PROBABILITY WEIGHTS; MARGINAL
   STRUCTURAL MODELS; RADIOFREQUENCY ABLATION; HEPATIC RESECTION; SURGICAL
   RESECTION; 2 CM; PATHOLOGICAL CORRELATION; ADENOMATOUS HYPERPLASIA;
   MICROVASCULAR INVASION
AB Background and AimsSmall hypovascular hepatocellular carcinoma (HCC) 2cm is biologically less aggressive than hypervascular one, however, the optimal treatment is still undetermined. The efficacy of surgical resection (SR), radiofrequency ablation (RFA) and percutaneous ethanol injection (PEI) was evaluated.
   MethodsThe 853 (SR, 176; RFA, 491; PEI, 186) patients were enrolled who met Child-Pugh A/B, single hypovascular HCC 2cm pathologically proven, available tumour differentiation and absence of macrovascular invasion and extrahepatic metastasis. Overall and recurrence-free survivals were compared in original and a propensity score weighted pseudo-population with 732 patients.
   ResultsThe median follow-up time and tumour size were 2.8years and 1.47cm respectively. In original population, multivariate Cox regression showed no significant difference for overall survival among three groups. In pseudo-population, Cox regression also revealed no significant difference for overall survival among them, although SR (HR, 0.56; 95% CI, 0.36-0.86) and RFA (HR, 0.75; 95% CI, 0.57-1.00) groups had significantly lower recurrence than PEI group. The overall survival rates at 3 and 5years for the SR, RFA and PEI groups were 94%/70%, 90%/75% and 94%/73% respectively. Corresponding recurrence-free survival rates were 64%/54%, 59%/41% 48%/33% respectively. Subgroup analysis revealed no significant survival benefit of SR compared with non-SR. No treatment-related death occurred.
   ConclusionsFor patients with single hypovascular HCC 2cm, no significant difference for overall survival was first identified among 3 treatment groups. The SR or RFA could be recommended, and PEI would be alternative to RFA.
   See Editorial on Page 415
C1 [Takayasu, Kenichi] Natl Canc Ctr, Dept Diagnost Radiol, Tokyo, Japan.
   [Arii, Shigeki] Japan Labor Hlth & Welf Org, Hamamatsu Rosai Hosp, Dept Hepatobiliary Pancreat Surg, Hamamatsu, Shizuoka, Japan.
   [Sakamoto, Michiie] Keio Univ, Sch Med, Dept Pathol, Tokyo, Japan.
   [Matsuyama, Yutaka; Hagiwara, Yasuhiro] Univ Tokyo, Sch Publ Hlth, Dept Biostat, Tokyo, Japan.
   [Kudo, Masatoshi] Kinki Univ, Sch Med, Dept Gastroenterol & Hepatol, Sayama, Osaka, Japan.
   [Kaneko, Shuichi] Kanazawa Univ, Sch Med Sci, Dept Gastroenterol, Kanazawa, Ishikawa, Japan.
   [Nakashima, Osamu] Kurume Univ Hosp, Dept Clin Lab Med, Kurume, Fukuoka, Japan.
   [Kadoya, Masumi] Shinshu Univ, Sch Med, Dept Radiol, Matsumoto, Nagano, Japan.
   [Izumi, Namiki] Musashino Red Cross Hosp, Dept Gastroenterol & Hepatol, Musashino, Tokyo, Japan.
   [Takayama, Tadatoshi] Nihon Univ, Sch Med, Dept Digest Surg, Tokyo, Japan.
   [Ku, Yonson] Kobe Univ, Grad Sch Med, Dept Surg, Kobe, Hyogo, Japan.
   [Kumada, Takashi] Ogaki Municipal Hosp, Dept Gastroenterol, Ogaki, Japan.
   [Kubo, Shoji] Osaka City Univ, Grad Sch Med, Dept Hepatobiliary Pancreat Surg, Osaka, Japan.
   [Kokudo, Takashi] Univ Tokyo, Grad Sch Med, Dept Surg, Hepatobiliary Pancreat Surg Div,Artificial Organ, Tokyo, Japan.
   [Kokudo, Norihiro] Natl Ctr Global Hlth & Med, Tokyo, Japan.
RP Takayasu, K (corresponding author), Natl Canc Ctr, Dept Diagnost Radiol, Tokyo, Japan.
EM ktakayas@ya2.so-net.ne.jp
RI Kudo, Masatoshi/AAA-9744-2019
OI Kudo, Masatoshi/0000-0002-4102-3474
CR Austin PC, 2014, STAT MED, V33, P1242, DOI 10.1002/sim.5984
   Bruix J, 2005, HEPATOLOGY, V42, P1208, DOI 10.1002/hep.20933
   Cole SR, 2004, COMPUT METH PROG BIO, V75, P45, DOI 10.1016/j.cmpb.2003.10.004
   Cole SR, 2008, AM J EPIDEMIOL, V168, P656, DOI 10.1093/aje/kwn164
   Cucchetti A, 2013, J HEPATOL, V59, P300, DOI 10.1016/j.jhep.2013.04.009
   Ebara M, 2005, J HEPATOL, V43, P458, DOI 10.1016/j.jhep.2005.03.033
   EDMONDSON HA, 1954, CANCER-AM CANCER SOC, V7, P462, DOI 10.1002/1097-0142(195405)7:3<462::AID-CNCR2820070308>3.0.CO;2-E
   El-Serag HB, 2012, GASTROENTEROLOGY, V142, P1264, DOI 10.1053/j.gastro.2011.12.061
   Forner A, 2008, HEPATOLOGY, V47, P97, DOI 10.1002/hep.21966
   Forner A, 2012, LANCET, V379, P1245, DOI 10.1016/S0140-6736(11)61347-0
   Hasegawa K, 2013, J HEPATOL, V58, P724, DOI 10.1016/j.jhep.2012.11.009
   Hayashi M, 1999, AM J ROENTGENOL, V172, P969, DOI 10.2214/ajr.172.4.10587130
   Inoue T, 2013, DIGEST DIS, V31, P472, DOI 10.1159/000355248
   Kim GA, 2016, BRIT J SURG, V103, P126, DOI 10.1002/bjs.9960
   Kitao A, 2011, EUR RADIOL, V21, P2056, DOI 10.1007/s00330-011-2165-8
   Kogita S, 2010, EUR RADIOL, V20, P2405, DOI 10.1007/s00330-010-1812-9
   Kojiro M, 2009, HEPATOLOGY, V49, P658, DOI 10.1002/hep.22709
   Kudo M, 2016, HEPATOL RES, V46, P372, DOI 10.1111/hepr.12697
   Kudo M, 2014, ONCOLOGY-BASEL, V87, P7, DOI 10.1159/000368141
   Lin SM, 2005, GUT, V54, P1151, DOI 10.1136/gut.2004.045203
   Liu PH, 2016, ANN SURG, V263, P538, DOI 10.1097/SLA.0000000000001178
   Livraghi T, 2008, HEPATOLOGY, V47, P82, DOI 10.1002/hep.21933
   Llovet JM, 2012, J HEPATOL, V56, P908, DOI 10.1016/j.jhep.2011.12.001
   Makuuchi M, 2008, HEPATOL RES, V38, P37, DOI 10.1111/j.1872-034X.2007.00216.x
   Motosugi U, 2011, J MAGN RESON IMAGING, V34, P88, DOI 10.1002/jmri.22630
   Okusaka T, 2002, CANCER-AM CANCER SOC, V95, P1931, DOI 10.1002/cncr.10892
   Peng ZW, 2012, RADIOLOGY, V262, P1022, DOI 10.1148/radiol.11110817
   Pompili M, 2013, J HEPATOL, V59, P89, DOI 10.1016/j.jhep.2013.03.009
   Pote N, 2015, J HEPATOL, V62, P848, DOI 10.1016/j.jhep.2014.11.005
   Roayaie S, 2013, HEPATOLOGY, V57, P1426, DOI 10.1002/hep.25832
   Robins JM, 2000, EPIDEMIOLOGY, V11, P550, DOI 10.1097/00001648-200009000-00011
   Sakamoto M, 1998, JPN J CLIN ONCOL, V28, P604, DOI 10.1093/jjco/28.10.604
   SAKAMOTO M, 1991, HUM PATHOL, V22, P172, DOI 10.1016/0046-8177(91)90039-R
   Sangiovanni A, 2010, GUT, V59, P638, DOI 10.1136/gut.2009.187286
   Sano K, 2011, RADIOLOGY, V261, P834, DOI 10.1148/radiol.11101840
   Sasaki A, 2005, CANCER-AM CANCER SOC, V103, P299, DOI 10.1002/cncr.20798
   Shiina S, 2012, LIVER INT, V32, P1434, DOI 10.1111/j.1478-3231.2012.02838.x
   Shindoh J, 2013, ANN SURG ONCOL, V20, P1223, DOI 10.1245/s10434-012-2739-y
   TAKAYASU K, 1995, AM J ROENTGENOL, V164, P885, DOI 10.2214/ajr.164.4.7726041
   TAKAYASU K, 1995, RADIOLOGY, V194, P101, DOI 10.1148/radiology.194.1.7997534
   Takayasu K, 2013, LIVER INT, V33, P762, DOI 10.1111/liv.12130
   The Liver Cancer Study Group of Japan, 2000, REP 14 FOLL SURV PRI
   Wang JH, 2012, J HEPATOL, V56, P412, DOI 10.1016/j.jhep.2011.05.020
   Xie J, 2005, STAT MED, V24, P3089, DOI 10.1002/sim.2174
   Xu QH, 2014, SCI REP-UK, V4, DOI 10.1038/srep07252
   Yamashita Y, 2012, ANN SURG ONCOL, V19, P2027, DOI 10.1245/s10434-011-2195-0
NR 46
TC 16
Z9 16
U1 0
U2 2
PU WILEY
PI HOBOKEN
PA 111 RIVER ST, HOBOKEN 07030-5774, NJ USA
SN 1478-3223
EI 1478-3231
J9 LIVER INT
JI Liver Int.
PD MAR
PY 2018
VL 38
IS 3
BP 484
EP 493
DI 10.1111/liv.13670
PG 10
WC Gastroenterology & Hepatology
WE Science Citation Index Expanded (SCI-EXPANDED)
SC Gastroenterology & Hepatology
GA FX0MO
UT WOS:000425738800013
PM 29266722
DA 2022-05-02
ER

PT J
AU Yin, LC
   Luo, ZC
   Gao, YX
   Li, Y
   Peng, Q
   Gao, Y
AF Yin, Liang-Chun
   Luo, Zhen-Chao
   Gao, Yan-Xin
   Li, Yang
   Peng, Qing
   Gao, Yi
TI Twist Expression in Circulating Hepatocellular Carcinoma Cells Predicts
   Metastasis and Prognoses
SO BIOMED RESEARCH INTERNATIONAL
LA English
DT Article
ID EPITHELIAL-MESENCHYMAL TRANSITIONS; TUMOR-CELLS; GLYPICAN-3 EXPRESSION;
   CLINICAL-SIGNIFICANCE; CANCER; PROGRESSION; BIOMARKERS; SURVIVAL; GROWTH
AB Hepatocellular carcinoma (HCC) is one of the leading malignancies worldwide. Enumeration of circulating tumor cells (CTCs) has been demonstrated to be a prognostic indicator in HCC. Twist plays a critical role in metastasis and has been proposed as a biomarker for epithelial-mesenchymal transition (EMT). However, links between the expression of Twist in CTCs and HCC clinical parameters are still unclear. This study aims to evaluate the relationship between Twist expression in CTCs and clinicohistopathological risk factors of HCC. Between June 2015 and July 2017, 80 HCC patients and 10 healthy volunteers were enrolled in this study. CTCs were isolated and analyzed by the optimized CanPatrol (TM) CTC-enrichment technique. Our analysis showed that Twist+ CTCs were detected in 54 of the 80 (67.5%) HCC patients. The positive ratios of Twist+ CTCs correlated with portal vein tumor thrombi, TNM staging, AFP, cirrhosis, tumor number, tumor size, and microvascular invasion. Meanwhile, the follow-up results of the 33 HCC patients who underwent hepatectomy showed that the positive ratios of Twist+ CTCs were closely correlated with the rate of metastasis or recurrence and the mortality rate. The ROC curve analyses suggested that the prognostic evaluation of Twist+ CTCs outperforms CTCs alone. Twist+ CTCs showed higher expression in Glypican-3 protein. In conclusion, Twist expression in CTCs could serve as a biomarker for evaluating HCC metastasis and prognosis.
C1 [Yin, Liang-Chun; Li, Yang; Peng, Qing; Gao, Yi] Southern Med Univ, Zhujiang Hosp, Inst Regenerat Med,Guangzhou Clin Res & Transform, Dept Hepatobiliary Surg 2,Guangdong Prov Res Ctr, Guangzhou 510280, Guangdong, Peoples R China.
   [Yin, Liang-Chun; Luo, Zhen-Chao; Gao, Yan-Xin] Southern Med Univ, Affiliated Hosp 3, Dept Gen Surg, Guangzhou 510630, Guangdong, Peoples R China.
   [Gao, Yi] Southern Med Univ, State Key Lab Organ Failure Res, Guangzhou 510282, Guangdong, Peoples R China.
RP Gao, Y (corresponding author), Southern Med Univ, Zhujiang Hosp, Inst Regenerat Med,Guangzhou Clin Res & Transform, Dept Hepatobiliary Surg 2,Guangdong Prov Res Ctr, Guangzhou 510280, Guangdong, Peoples R China.; Gao, Y (corresponding author), Southern Med Univ, State Key Lab Organ Failure Res, Guangzhou 510282, Guangdong, Peoples R China.
EM drgaoy@126.com
OI Yin, Liangchun/0000-0002-2073-3311
FU National Natural Science Foundation of ChinaNational Natural Science
   Foundation of China (NSFC) [81470875]; Science and Technology Planning
   Project of Guangdong Province, China [2015B020229002]; Natural Science
   Foundation of Guangdong Province, ChinaNational Natural Science
   Foundation of Guangdong Province [2014A030312013]; Science and
   Technology Program of Guangzhou, China [201604020002]
FX This work was supported by the National Natural Science Foundation of
   China [81470875], the Science and Technology Planning Project of
   Guangdong Province, China [2015B020229002], the Natural Science
   Foundation of Guangdong Province, China [2014A030312013], and the
   Science and Technology Program of Guangzhou, China [201604020002]. The
   authors thank the other investigators, physicians, and nurses who made
   invaluable contributions to this study. They also would like to
   acknowledge SurExam BioTech, Guangzhou, China, for the technical
   support.
CR Ashworth TR., 1869, AUST MED J, V14, P146
   Baumhoer D, 2008, AM J CLIN PATHOL, V129, P899, DOI 10.1309/HCQWPWD50XHD2DW6
   Bednarz-Knoll N, 2012, CANCER METAST REV, V31, P673, DOI 10.1007/s10555-012-9370-z
   Cohen SJ, 2008, J CLIN ONCOL, V26, P3213, DOI 10.1200/JCO.2007.15.8923
   Cristofanilli M, 2004, NEW ENGL J MED, V351, P781, DOI 10.1056/NEJMoa040766
   de Bono JS, 2007, CLIN CANCER RES, V13, P3611, DOI 10.1158/1078-0432.CCR-07-0268
   Castillo LF, 2016, ONCOTARGET, V7, P60133, DOI 10.18632/oncotarget.11107
   Forner A, 2012, LANCET, V379, P1245, DOI 10.1016/S0140-6736(11)61347-0
   Gupta GP, 2006, CELL, V127, P679, DOI 10.1016/j.cell.2006.11.001
   Hanahan D, 2011, CELL, V144, P646, DOI 10.1016/j.cell.2011.02.013
   Haruyama Y, 2016, WORLD J GASTROENTERO, V22, P275, DOI 10.3748/wjg.v22.i1.275
   He LJ, 2015, AM J PATHOL, V185, P2181, DOI 10.1016/j.ajpath.2015.04.008
   Hou JM, 2012, J CLIN ONCOL, V30, P525, DOI 10.1200/JCO.2010.33.3716
   Ishiguro T, 2008, CANCER RES, V68, P9832, DOI 10.1158/0008-5472.CAN-08-1973
   Jemal A, 2011, CA-CANCER J CLIN, V61, P134, DOI [10.3322/caac.20115, 10.3322/caac.20107]
   Kang YB, 2004, CELL, V118, P277, DOI 10.1016/j.cell.2004.07.011
   Konigsberg R, 2011, ACTA ONCOL, V50, P700, DOI 10.3109/0284186X.2010.549151
   Krell J, 2012, LANCET ONCOL, V13, P653, DOI 10.1016/S1470-2045(12)70245-0
   Lee TK, 2006, CLIN CANCER RES, V12, P5369, DOI 10.1158/1078-0432.CCR-05-2722
   LI L, 1995, DEV BIOL, V172, P280, DOI 10.1006/dbio.1995.0023
   Li YM, 2013, CELL DEATH DIS, V4, DOI 10.1038/cddis.2013.347
   Liu JF, 2013, GYNECOL ONCOL, V131, P352, DOI 10.1016/j.ygyno.2013.08.006
   Martin TA, 2005, ANN SURG ONCOL, V12, P488, DOI 10.1245/ASO.2005.04.010
   Okajima W, 2017, WORLD J GASTROENTERO, V23, P5650, DOI 10.3748/wjg.v23.i31.5650
   Polyak K, 2009, NAT REV CANCER, V9, P265, DOI 10.1038/nrc2620
   Poon RTP, 2000, ANN SURG, V232, P10, DOI 10.1097/00000658-200007000-00003
   Ruan J, 2011, INT J MOL MED, V28, P497, DOI 10.3892/ijmm.2011.704
   Shook D, 2003, MECH DEVELOP, V120, P1351, DOI 10.1016/j.mod.2003.06.005
   Siegel R, 2012, CA-CANCER J CLIN, V62, P10, DOI 10.3322/caac.20138
   Sleeman JP, 2011, CELL, V145, DOI 10.1016/j.cell.2011.03.029
   Sun T, 2010, HEPATOLOGY, V51, P545, DOI 10.1002/hep.23311
   Thiery JP, 2003, CURR OPIN CELL BIOL, V15, P740, DOI 10.1016/j.ceb.2003.10.006
   Thiery JP, 2002, NAT REV CANCER, V2, P442, DOI 10.1038/nrc822
   Thiery JP, 2006, NAT REV MOL CELL BIO, V7, P131, DOI 10.1038/nrm1835
   Toyosaka A, 1996, AM J GASTROENTEROL, V91, P1610
   Tsongalis GJ, 2006, AM J CLIN PATHOL, V126, P448, DOI 10.1039/90BU6KDXANFLN4RJ
   Wu SY, 2015, PLOS ONE, V10, DOI 10.1371/journal.pone.0123976
   Wu SY, 2014, CLIN CHEM LAB MED, V52, P243, DOI 10.1515/cclm-2013-0558
   Wu YL, 2016, J HEPATOCELL CARCINO, V3, P63, DOI 10.2147/JHC.S116513
   Wu YL, 2015, INT J ONCOL, V46, P1275, DOI 10.3892/ijo.2015.2827
   Yang J, 2004, CELL, V117, P927, DOI 10.1016/j.cell.2004.06.006
   Yang J, 2008, DEV CELL, V14, P818, DOI 10.1016/j.devcel.2008.05.009
   Yu M, 2013, SCIENCE, V339, P580, DOI 10.1126/science.1228522
   Zeisberg M, 2009, J CLIN INVEST, V119, P1429, DOI 10.1172/JCI36183
NR 44
TC 18
Z9 18
U1 1
U2 11
PU HINDAWI LTD
PI LONDON
PA ADAM HOUSE, 3RD FLR, 1 FITZROY SQ, LONDON, W1T 5HF, ENGLAND
SN 2314-6133
EI 2314-6141
J9 BIOMED RES INT
JI Biomed Res. Int.
PY 2018
VL 2018
AR 3789613
DI 10.1155/2018/3789613
PG 12
WC Biotechnology & Applied Microbiology; Medicine, Research & Experimental
WE Science Citation Index Expanded (SCI-EXPANDED)
SC Biotechnology & Applied Microbiology; Research & Experimental Medicine
GA GK5CJ
UT WOS:000436189300001
PM 30046595
OA Green Submitted, Green Published, gold
DA 2022-05-02
ER

PT J
AU Liao, R
   Li, DW
   Du, CY
   Li, M
AF Liao, Rui
   Li, De-Wei
   Du, Cheng-You
   Li, Ming
TI Combined Preoperative ALBI and FIB-4 Is Associated with Recurrence of
   Hepatocellular Carcinoma After Curative Hepatectomy
SO JOURNAL OF GASTROINTESTINAL SURGERY
LA English
DT Article
DE Liver cirrhosis; Inflammation; Liver cancer; Surgery; Relapse
ID HEPATITIS-C VIRUS; ALBUMIN-BILIRUBIN; PROGNOSTIC VALUE; LIVER;
   RESECTION; RISK; PATHOGENESIS; INFLAMMATION; EXPRESSION; INFECTION
AB Background and Purpose Chronic inflammatory response is a risk factor for hepatocarcinogenesis and recurrence. This study aimed to develop a nomogram incorporating the combined albumin-bilirubin (ALBI) and fibrosis-4 (FIB-4) scores and the peritumoral inflammation score (PIS) to predict postoperative recurrence-free survival (RFS) of hepatocellular carcinoma (HCC).
   Methods The prognostic roles of preoperative ALBI and FIB-4 scores for HCC recurrence were investigated, and a nomogram was developed. The predictive ability of the nomogram was compared with the American Joint Commission on Cancer (AJCC) and Barcelona Clinic Liver Cancer (BCLC) staging systems for HCC. Necroinflammatory activity in the peritumoral liver tissues was evaluated by hematoxylin and eosin (H&E) staining.
   Results Combined ALBI and FIB-4 was associated with PIS in the training and validation cohorts (r = 0.342 and 0.473, both P < 0.001), and all of the scores exhibited predictive value for RFS of HCC. The independent predictive factors of RFS such as AFP, tumor number, tumor size, microvascular invasion, PIS, and combined ALBI and FIB-4 were included in the corresponding nomogram. In the training cohort, the C-index of the RFS nomogram was 0.722. ROC analyses showed that the RFS nomogram had a larger AUC (0.739) than the AJCC and BCLC staging systems. These results were verified by the validation cohort.
   Conclusions The proposed nomogram incorporating PIS and combined ALBI and FIB-4 was associated with recurrence for HCC following curative hepatectomy.
C1 [Liao, Rui; Li, De-Wei; Du, Cheng-You; Li, Ming] Chongqing Med Univ, Affiliated Hosp 1, Dept Hepatobiliary Surg, 1 Youyi Rd, Chongqing 400016, Peoples R China.
RP Du, CY (corresponding author), Chongqing Med Univ, Affiliated Hosp 1, Dept Hepatobiliary Surg, 1 Youyi Rd, Chongqing 400016, Peoples R China.
EM duchengyou@126.com; limingcygd@126.com
RI Liao, Rui/AAC-4332-2020
OI Liao, Rui/0000-0002-0057-2792
FU National Key Clinical Specialist Construction Programs of China
   [2012-649]; National Natural Science Foundation of ChinaNational Natural
   Science Foundation of China (NSFC) [81301656]; Key Basic and Advanced
   Research Project of Science and Technology Commission of Chongqing
   Municipality [cstc2017jcyjBX0010]
FX This research was supported by National Key Clinical Specialist
   Construction Programs of China (No. 2012-649); National Natural Science
   Foundation of China (No. 81301656), and Key Basic and Advanced Research
   Project of Science and Technology Commission of Chongqing Municipality
   (No. cstc2017jcyjBX0010).
CR Bruix J, 2014, GUT, V63, P844, DOI 10.1136/gutjnl-2013-306627
   Chan AWH, 2016, J GASTROEN HEPATOL, V31, P1300, DOI 10.1111/jgh.13291
   Cheong JY, 2011, LIVER INT, V31, P1352, DOI 10.1111/j.1478-3231.2011.02570.x
   Cillo U, 2006, J HEPATOL, V44, P723, DOI 10.1016/j.jhep.2005.12.015
   Edge SB, 2010, ANN SURG ONCOL, V17, P1471, DOI 10.1245/s10434-010-0985-4
   Hernandez-Gea V, 2013, GASTROENTEROLOGY, V144, P512, DOI 10.1053/j.gastro.2013.01.002
   Hiraoka A, 2016, J GASTROEN HEPATOL, V31, P1031, DOI 10.1111/jgh.13250
   Hoshida Y, 2014, J HEPATOL, V61, pS79, DOI 10.1016/j.jhep.2014.07.010
   Imamura H, 2003, J HEPATOL, V38, P200, DOI 10.1016/S0168-8278(02)00360-4
   ISHAK K, 1995, J HEPATOL, V22, P696, DOI 10.1016/0168-8278(95)80226-6
   Ji JL, 2015, HEPATOLOGY, V62, P481, DOI 10.1002/hep.27822
   Jing YY, 2015, ONCOTARGET, V6, P42952, DOI 10.18632/oncotarget.5518
   Johnson PJ, 2015, J CLIN ONCOL, V33, P550, DOI 10.1200/JCO.2014.57.9151
   Li YW, 2011, J HEPATOL, V54, P497, DOI 10.1016/j.jhep.2010.07.044
   Liao R, 2017, ONCOTARGET, V8, P1774, DOI 10.18632/oncotarget.12152
   Liao Rui, 2016, Oncotarget, V7, P30951, DOI 10.18632/oncotarget.9049
   Liao R, 2015, WORLD J SURG ONCOL, V13, DOI 10.1186/s12957-015-0670-y
   Liao R, 2013, J EXP CLIN CANC RES, V32, DOI 10.1186/1756-9966-32-22
   Liao R, 2013, J EXP CLIN CANC RES, V32, DOI 10.1186/1756-9966-32-3
   Liao R, 2012, CANCER SCI, V103, P984, DOI 10.1111/j.1349-7006.2012.02273.x
   Liu PH, 2016, J HEPATOL, V64, P601, DOI 10.1016/j.jhep.2015.10.029
   Maluccio M, 2012, CA-CANCER J CLIN, V62, P394, DOI 10.3322/caac.21161
   Poynard T, 1997, J VIRAL HEPATITIS, V4, P199, DOI 10.1046/j.1365-2893.1997.00141.x
   Ripoche J, 2011, CLIN RES HEPATOL GAS, V35, P353, DOI 10.1016/j.clinre.2011.02.012
   Seki E, 2015, HEPATOLOGY, V61, P1066, DOI 10.1002/hep.27332
   Shah SA, 2006, J AM COLL SURGEONS, V202, P275, DOI 10.1016/j.jamcollsurg.2005.10.005
   Sherman M, 2008, NEW ENGL J MED, V359, P2045, DOI 10.1056/NEJMe0807581
   Sheth SG, 1998, AM J GASTROENTEROL, V93, P44, DOI 10.1111/j.1572-0241.1998.044_c.x
   Shoaei SD, 2014, HEPAT MON, V14, DOI 10.5812/hepatmon.14228
   Siegel RL, 2017, CA-CANCER J CLIN, V67, P7, DOI 10.3322/caac.21387
   Sterling RK, 2006, HEPATOLOGY, V43, P1317, DOI 10.1002/hep.21178
   Wang YY, 2016, BRIT J SURG, V103, P725, DOI 10.1002/bjs.10095
   Yang SL, 2016, BRIT J SURG, V103, P716, DOI 10.1002/bjs.10093
   Zhao H, 2017, ONCOTARGET, V8, P5474, DOI 10.18632/oncotarget.12547
   Zhu XD, 2008, J CLIN ONCOL, V26, P2707, DOI 10.1200/JCO.2007.15.6521
NR 35
TC 16
Z9 16
U1 0
U2 7
PU SPRINGER
PI NEW YORK
PA 233 SPRING ST, NEW YORK, NY 10013 USA
SN 1091-255X
EI 1873-4626
J9 J GASTROINTEST SURG
JI J. Gastrointest. Surg.
PD OCT
PY 2018
VL 22
IS 10
BP 1679
EP 1687
DI 10.1007/s11605-018-3810-1
PG 9
WC Gastroenterology & Hepatology; Surgery
WE Science Citation Index Expanded (SCI-EXPANDED)
SC Gastroenterology & Hepatology; Surgery
GA GU6OK
UT WOS:000445434900004
PM 29777455
DA 2022-05-02
ER

PT J
AU Xu, LJ
   Wei, B
   Hui, HX
   Liu, YQ
AF Xu, Lijuan
   Wei, Bin
   Hui, Hongxia
   Liu, Yangqing
TI Association of serum microRNA-125b and HBV-related hepatocellular
   carcinoma in Chinese Han patients
SO INTERNATIONAL JOURNAL OF CLINICAL AND EXPERIMENTAL MEDICINE
LA English
DT Article
DE microRNA-125b; HBV; hepatocellular carcinoma
ID EXPRESSION; INFECTION; APOPTOSIS; MIGRATION; INVASION
AB Objective: microRNA-125b has been reported to be associated with microvascular invasion in patients with hepatocellular carcinoma. The aim of this study was to characterize the correlation between microRNA-125b and hepatocellular carcinoma (HCC) susceptibility and occurrence in patients with chronic Hepatitis B virus (HBV) infection in the Chinese Han population. Methods: Real-time quantitative RT-PCR was used to quantify serum microRNA-125b levels in 100 patients with HCC, 100 with HBV related liver cirrhosis (LC), 100 with chronic hepatitis (CHB), and 100 healthy controls (HC). Mann-Whitney U test was utilized to detect differences in serum microRNA-125b levels in patients with HCC vs. LC, HCC vs. CHB, and HCC vs. HC. The potential diagnostic significance of microRNA-125b was investigated using receiver-operator characteristic (ROC) curves. Results: We found that HCC patients had significantly lower levels of serum microRNA-125b than patients with CHB (P<0.05) and LC (P<0.05) as well as healthy controls. Receiver-operator characteristic (ROC) curve analyses implied that microRNA-125b might be a helpful marker for recognizing patients with HBV-related HCC from healthy controls (Area under curve (AUC) = 0.94), chronic hepatitis (AUC = 0.80), and HBV-related liver cirrhosis (AUC = 0.91). Conclusion: Serum microRNA-125b was elevated in Chinese Han patients with HBV-related HCC and could be a potential biomarker for HBV-related HCC diagnosis.
C1 [Xu, Lijuan; Wei, Bin; Hui, Hongxia; Liu, Yangqing] Nanjing Med Univ, Affiliated Huaian Peoples Hosp 1, Dept Med Oncol, 1 Huanghe West Rd, Huaian 223300, Jiangsu, Peoples R China.
RP Hui, HX; Liu, YQ (corresponding author), Nanjing Med Univ, Affiliated Huaian Peoples Hosp 1, Dept Med Oncol, 1 Huanghe West Rd, Huaian 223300, Jiangsu, Peoples R China.
EM huihongxia8346@126.com; liuyangq-ing6072@126.com
CR Attwa MH, 2015, WORLD J HEPATOL, V7, P1632, DOI 10.4254/wjh.v7.i12.1632
   Bi Q, 2012, PLOS ONE, V7, DOI 10.1371/journal.pone.0040169
   Bodzin AS, 2015, WORLD J HEPATOL, V7, P1157, DOI 10.4254/wjh.v7.i9.1157
   Bousquet M, 2012, HAEMATOL-HEMATOL J, V97, P1713, DOI 10.3324/haematol.2011.061515
   Coulouarn C, 2009, ONCOGENE, V28, P3526, DOI 10.1038/onc.2009.211
   Filipowicz W, 2005, CURR OPIN STRUC BIOL, V15, P331, DOI 10.1016/j.sbi.2005.05.006
   Flores A, 2014, CLIN MED INSIGHTS-ON, V8, P71, DOI 10.4137/CMO.S9926
   Ge YJ, 2011, J CELL BIOL, V192, P69, DOI 10.1083/jcb.201007165
   Gong J, 2013, ONCOGENE, V32, P3071, DOI 10.1038/onc.2012.318
   He L, 2004, NAT REV GENET, V5, P522, DOI 10.1038/nrg1379
   Ji JF, 2010, J HEPATOL, V52, P690, DOI 10.1016/j.jhep.2009.12.025
   Jia HY, 2012, INT J MOL SCI, V13, P8762, DOI 10.3390/ijms13078762
   Lai CL, 2008, NEW ENGL J MED, V359, P2488, DOI 10.1056/NEJMe0808185
   Li JP, 2015, ONCOL LETT, V9, P1971, DOI 10.3892/ol.2015.2973
   Li WX, 2008, INT J CANCER, V123, P1616, DOI 10.1002/ijc.23693
   Liu M, 2016, TRANSL ONCOL, V9, P167, DOI 10.1016/j.tranon.2016.03.002
   Parkin DM, 2001, LANCET ONCOL, V2, P533, DOI 10.1016/S1470-2045(01)00486-7
   Peng H, 2015, INFECT GENET EVOL, V36, P467, DOI 10.1016/j.meegid.2015.08.018
   Sun YM, 2013, J HEMATOL ONCOL, V6, DOI 10.1186/1756-8722-6-6
   Xie KL, 2014, THERANOSTICS, V4, P1176, DOI 10.7150/thno.8715
   Xiong YJ, 2010, HEPATOLOGY, V51, P836, DOI 10.1002/hep.23380
   Xu N, 2012, J BIOL CHEM, V287, P29899, DOI 10.1074/jbc.M112.391243
   Zinkin NT, 2008, CLIN CANCER RES, V14, P470, DOI 10.1158/1078-0432.CCR-07-0586
NR 23
TC 3
Z9 3
U1 1
U2 3
PU E-CENTURY PUBLISHING CORP
PI MADISON
PA 40 WHITE OAKS LN, MADISON, WI 53711 USA
SN 1940-5901
J9 INT J CLIN EXP MED
JI Int. J. Clin. Exp. Med.
PY 2018
VL 11
IS 4
BP 3699
EP 3703
PG 5
WC Medicine, Research & Experimental
WE Science Citation Index Expanded (SCI-EXPANDED)
SC Research & Experimental Medicine
GA GE6JV
UT WOS:000431333500083
DA 2022-05-02
ER

PT J
AU Li, L
   Wang, HQ
   Yang, J
   Jiang, L
   Yang, JY
   Wu, H
   Wen, TF
   Yan, LN
AF Li, Lei
   Wang, Haiqing
   Yang, Jian
   Jiang, Li
   Yang, Jiayin
   Wu, Hong
   Wen, Tianfu
   Yan, Lvnan
TI Geriatric nutritional risk index predicts prognosis after hepatectomy in
   elderly patients with hepatitis B virus-related hepatocellular carcinoma
SO SCIENTIFIC REPORTS
LA English
DT Article
ID POSTHEPATECTOMY LIVER-FAILURE; MICROVASCULAR INVASION;
   PARENTERAL-NUTRITION; ESOPHAGEAL CANCER; RESECTION; COMPLICATIONS;
   SARCOPENIA; MORTALITY; ALBUMIN
AB Geriatric nutritional risk index (GNRI) is a novel and useful screening tool for evaluating nutritional status in elderly in-patients. We aimed to investigate whether the preoperative GNRI could be a predictive factor for outcomes in patients over 65 years of age with a diagnosis of hepatocellular carcinoma (HCC). We retrospectively enrolled 261 consecutive HCC patients after hepatectomy and classified them into four risk groups based on the GNRI values: high risk (GNRI, <82), moderate risk (GNRI, 82-92), low risk (GNRI, 92-98), and normal (GNRI, >98). We found that the lower GNRI value was significantly associated with severe postoperative complications (P < 0.001) and liver failure (P < 0.001). By multivariate logistic regression analysis, high risk-and moderate risk GNRI groups were identified as independent risk factors for postoperative serve complications and liver failure. Multivariate Cox regression analysis revealed preoperative GNRI (P < 0.001) adversely affected overall survival. In conclusion, preoperative GNRI could predict severe postoperative complications included liver failure, and the lower GNRI value was associated with worse overall survival after hepatectomy in elderly HCC patients.
C1 [Li, Lei; Yang, Jian; Jiang, Li; Yang, Jiayin; Wu, Hong; Wen, Tianfu; Yan, Lvnan] Sichuan Univ, West China Hosp, Dept Liver Surg, Chengdu, Sichuan, Peoples R China.
   [Li, Lei; Yang, Jian; Jiang, Li; Yang, Jiayin; Wu, Hong; Wen, Tianfu; Yan, Lvnan] Sichuan Univ, West China Hosp, Liver Transplantat Ctr, Chengdu, Sichuan, Peoples R China.
   [Wang, Haiqing] Sichuan Canc Hosp, Dept Hepatopancreatobiliary Surg, Chengdu, Sichuan, Peoples R China.
RP Yang, JY (corresponding author), Sichuan Univ, West China Hosp, Dept Liver Surg, Chengdu, Sichuan, Peoples R China.; Yang, JY (corresponding author), Sichuan Univ, West China Hosp, Liver Transplantat Ctr, Chengdu, Sichuan, Peoples R China.
EM yangjygyz@163.com
FU National Natural Science Foundation of ChinaNational Natural Science
   Foundation of China (NSFC) [81470037, 81770653]
FX This work was supported by the National Natural Science Foundation of
   China (No. 81470037 and 81770653).
CR Akinyemiju T, 2017, JAMA ONCOL, V3, P1683, DOI 10.1001/jamaoncol.2017.3055
   Blom R, 2012, ANN SURG ONCOL, V19, P766, DOI 10.1245/s10434-011-2103-7
   Bo YC, 2016, PLOS ONE, V11, DOI 10.1371/journal.pone.0155903
   Bouillanne O, 2005, AM J CLIN NUTR, V82, P777, DOI 10.1093/ajcn/82.4.777
   Bruix J, 2011, HEPATOLOGY, V53, P1020, DOI 10.1002/hep.24199
   BUZBY GP, 1988, AM J CLIN NUTR, V47, P366, DOI 10.1093/ajcn/47.2.366
   Chen CCH, 2001, J ADV NURS, V36, P131, DOI 10.1046/j.1365-2648.2001.01950.x
   Deng Y, 2016, ONCOTARGETS THER, V9, P5317, DOI 10.2147/OTT.S109736
   DiMaria-Ghalili RA, 2005, AM J NURS, V105, P40, DOI 10.1097/00000446-200503000-00020
   Dindo D, 2004, ANN SURG, V240, P205, DOI 10.1097/01.sla.0000133083.54934.ae
   European Assoc Study Liver, 2012, EUR J CANCER, V48, P599, DOI 10.1016/j.ejca.2011.12.021
   Fukushima K, 2014, J GASTROINTEST SURG, V18, P729, DOI 10.1007/s11605-013-2423-y
   Gu WJ, 2015, J CACHEXIA SARCOPENI, V6, P222, DOI 10.1002/jcsm.12025
   Harimoto N, 2017, WORLD J SURG, V41, P2805, DOI 10.1007/s00268-017-4097-1
   Hirokawa F, 2014, HEPATOL RES, V44, P846, DOI 10.1111/hepr.12196
   Hsieh CE, 2015, EXP CLIN TRANSPLANT, V13, P157, DOI 10.6002/ect.2014.0229
   Huang ZP, 2014, PLOS ONE, V9, DOI 10.1371/journal.pone.0107303
   Iguchi K, 2014, WORLD J SURG, V38, P150, DOI 10.1007/s00268-013-2247-7
   Lei ZQ, 2016, JAMA SURG, V151, P356, DOI 10.1001/jamasurg.2015.4257
   Miyake Hideaki, 2017, Curr Urol, V10, P26, DOI 10.1159/000447147
   Okabayashi T, 2008, J GASTROEN HEPATOL, V23, P1869, DOI 10.1111/j.1440-1746.2008.05504.x
   Petrick JL, 2016, INT J CANCER, V139, P1534, DOI 10.1002/ijc.30211
   Rahbari NN, 2011, SURGERY, V149, P713, DOI 10.1016/j.surg.2010.10.001
   Roayaie S, 2009, GASTROENTEROLOGY, V137, P850, DOI 10.1053/j.gastro.2009.06.003
   Sahyoun NR, 1996, J CLIN EPIDEMIOL, V49, P981, DOI 10.1016/0895-4356(96)00135-7
   Schtte K, 2015, GASTROINTEST TUMORS, V2, P188, DOI 10.1159/000441822
   Shiroyama T, 2017, CANCER CHEMOTH PHARM, V80, P461, DOI 10.1007/s00280-017-3385-7
   Shoji F., 2017, INTERACT CARDIOVASC
   Shoji F, 2017, ANTICANCER RES, V37, P6997, DOI 10.21873/anticanres.12168
   Shoji F, 2017, SURG ONCOL, V26, P483, DOI 10.1016/j.suronc.2017.09.006
   Vyhnanek F, 2008, Rozhl Chir, V87, P21
   Wang H, 2017, DIG LIVER DIS
   Wang HQ, 2014, WORLD J GASTROENTERO, V20, P11871, DOI 10.3748/wjg.v20.i33.11871
   Wang H, 2018, ASIA PAC J CLIN NUTR, V27, P78, DOI 10.6133/apjcn.022017.10
   Wannamethee SG, 2015, P NUTR SOC, V74, P405, DOI 10.1017/S002966511500169X
   Wen TF, 2007, HEPATOL RES, V37, P346, DOI 10.1111/j.1872-034X.2007.00061.x
   Yamana I, 2015, EUR SURG RES, V55, P35, DOI 10.1159/000376610
   Yilmaz E., 2016, KOCAELI MED J, V5, P21
   Zhang XY, 2017, J GASTROINTEST SURG, V21, P1626, DOI 10.1007/s11605-017-3414-1
NR 39
TC 13
Z9 14
U1 0
U2 6
PU NATURE PORTFOLIO
PI BERLIN
PA HEIDELBERGER PLATZ 3, BERLIN, 14197, GERMANY
SN 2045-2322
J9 SCI REP-UK
JI Sci Rep
PD AUG 22
PY 2018
VL 8
AR 12561
DI 10.1038/s41598-018-30906-8
PG 7
WC Multidisciplinary Sciences
WE Science Citation Index Expanded (SCI-EXPANDED)
SC Science & Technology - Other Topics
GA GR2HO
UT WOS:000442387900025
PM 30135506
OA Green Published, gold
DA 2022-05-02
ER

PT J
AU Park, JH
   Kim, DH
   Kim, SH
   Kim, MY
   Baik, SK
   Hong, IS
AF Park, Jae Hyun
   Kim, Dong Hwi
   Kim, Sung Hoon
   Kim, Moon Young
   Baik, Soon Koo
   Hong, In Su
TI The Clinical Implications of Liver Resection Margin Size in Patients
   with Hepatocellular Carcinoma in Terms of Positron Emission Tomography
   Positivity
SO WORLD JOURNAL OF SURGERY
LA English
DT Article
ID MICROVASCULAR INVASION; TRANSPLANTATION; HEPATECTOMY; MANAGEMENT;
   SALVAGE; PREDICTION; GUIDELINES; F-18-FDG; SURVIVAL; OUTCOMES
AB The positivity of positron emission tomography (PET) in hepatocellular carcinoma (HCC) correlates with aggressive tumor factors and poor survival. Adequate resection margin size is still a topic of debate. We analyzed the clinical implications of resection margin size in patients with HCC in terms of PET positivity.
   We retrospectively reviewed the medical records of 92 patients who underwent liver resection from March 2012 to October 2015. We investigated prognostic factors for recurrence and survival. We analyzed the correlation of resection margin size and PET positivity. Resection margins were classified as less than 1 cm and more than 1 cm.
   Twenty six (31.3%) patients had PET-positive HCC. Multivariate analysis showed PET, satellite nodules, microvessel invasion, and multicentric occurrence were significant prognostic factors for HCC recurrence. Multivariate analysis also showed satellite nodules and microscopic portal vein invasion were significant prognostic factors for overall survival (OS). Resection margin size did not affect disease-free survival (DFS) (p = 0.681) or OS (p = 0.301) in patients with PET-negative HCC, but showed a difference in DFS [< 1 cm at 11 months vs. ae<yen>1 cm at 41 months (p = 0.188)] and OS [< 1 cm at 28 months vs. ae<yen>1 cm at 48 months (p < 0.001)] in patients with PET-positive HCC.
   PET has low sensitivity for HCC. However, it is useful to predict treatment outcomes after liver resection or liver transplantation for HCC. Although the extent of liver resection must be decided based on liver function, a resection margin size > 1 cm may improve DFS and OS in patients with PET-positive HCC.
C1 [Park, Jae Hyun; Kim, Dong Hwi; Kim, Sung Hoon] Yonsei Univ, Wonju Severance Christian Hosp, Wonju Coll Med, Dept Surg, 162 Ilsan Dong, Wonju 220701, Kangwon Do, South Korea.
   [Kim, Moon Young; Baik, Soon Koo] Yonsei Univ, Wonju Severance Christian Hosp, Dept Internal Med, Wonju Coll Med, Wonju, South Korea.
   [Hong, In Su] Yonsei Univ, Wonju Severance Christian Hosp, Dept Radiol, Wonju Coll Med, Wonju, South Korea.
RP Kim, SH (corresponding author), Yonsei Univ, Wonju Severance Christian Hosp, Wonju Coll Med, Dept Surg, 162 Ilsan Dong, Wonju 220701, Kangwon Do, South Korea.
EM drgs01@yonsei.ac.kr
OI Park, Jae Hyun/0000-0002-7748-8492
FU Basic Science Research Program through the National Research Foundation
   of Korea (NRF) - Ministry of Science, ICT & Future Planning
   [2014R1A1A1007901]
FX This research was supported by the Basic Science Research Program
   through the National Research Foundation of Korea (NRF), funded by the
   Ministry of Science, ICT & Future Planning (2014R1A1A1007901).
CR Agrawal S, 2011, ANN SURG, V253, P656, DOI 10.1097/SLA.0b013e3181fc08ca
   Ahn SG, 2013, EJSO-EUR J SURG ONC, V39, P964, DOI 10.1016/j.ejso.2013.06.019
   Asman Y, 2015, LIVER TRANSPLANT, V21, P572, DOI 10.1002/lt.24083
   Bailly M, 2016, CLIN NUCL MED, V41, pE126, DOI 10.1097/RLU.0000000000001040
   Bhangui P, 2016, ANN SURG, V264, P155, DOI 10.1097/SLA.0000000000001442
   Bruix J, 2001, J HEPATOL, V35, P421, DOI 10.1016/S0168-8278(01)00130-1
   Bruix J, 2011, HEPATOLOGY, V53, P1020, DOI 10.1002/hep.24199
   Castilla-Lievre MA, 2016, EUR J NUCL MED MOL I, V43, P852, DOI 10.1007/s00259-015-3241-0
   Chan DL, 2014, J GASTROEN HEPATOL, V29, P31, DOI 10.1111/jgh.12399
   Eguchi S, 2008, SURGERY, V143, P469, DOI 10.1016/j.surg.2007.12.003
   Forner A, 2012, LANCET, V379, P1245, DOI 10.1016/S0140-6736(11)61347-0
   Hyun SH, 2016, EUR J NUCL MED MOL I, V43, P1638, DOI 10.1007/s00259-016-3348-y
   Kim BK, 2011, CANCER-AM CANCER SOC, V117, P4779, DOI 10.1002/cncr.26099
   Kobayashi T, 2016, J COMPUT ASSIST TOMO, V40, P524, DOI 10.1097/RCT.0000000000000405
   Kokudo N, 2015, HEPATOL RES, V45, DOI 10.1111/hepr.12464
   Korean-Liver-Canc-Study-Grp-KLCSG, 2015, GUT LIVER, V9, P267, DOI 10.5009/gnl14460
   Lee HW, 2016, CLIN MOL HEPATOL, V22, P8
   Llovet JM, 2012, J HEPATOL, V56, P908, DOI 10.1016/j.jhep.2011.12.001
   Makuuchi Masatoshi, 2013, Int J Surg, V11 Suppl 1, pS47, DOI 10.1016/S1743-9191(13)60015-1
   Min JH, 2015, EUR J RADIOL, V84, P1036, DOI 10.1016/j.ejrad.2015.03.002
   Omata M, 2010, HEPATOL INT, V4, P439, DOI 10.1007/s12072-010-9165-7
   Park JW, 2008, J NUCL MED, V49, P1912, DOI 10.2967/jnumed.108.055087
   Poon RTP, 2002, ANN SURG, V235, P373, DOI 10.1097/00000658-200203000-00009
   Proneth A, 2014, ANN SURG ONCOL, V21, P3096, DOI 10.1245/s10434-014-3808-1
   Rodriguez-Peralvarez M, 2013, ANN SURG ONCOL, V20, P9
   Shi M, 2007, ANN SURG, V245, P36, DOI 10.1097/01.sla.0000231758.07868.71
   Yu SJ, 2016, CLIN MOL HEPATOL, V22, P7, DOI 10.3350/cmh.2016.22.1.7
NR 27
TC 8
Z9 8
U1 0
U2 3
PU SPRINGER
PI NEW YORK
PA 233 SPRING ST, NEW YORK, NY 10013 USA
SN 0364-2313
EI 1432-2323
J9 WORLD J SURG
JI World J.Surg.
PD MAY
PY 2018
VL 42
IS 5
BP 1514
EP 1522
DI 10.1007/s00268-017-4275-1
PG 9
WC Surgery
WE Science Citation Index Expanded (SCI-EXPANDED)
SC Surgery
GA GC5EL
UT WOS:000429808200040
PM 29026966
DA 2022-05-02
ER

PT J
AU Pote, N
   Cauchy, F
   Albuquerque, M
   Cros, J
   Soubrane, O
   Bedossa, P
   Paradis, V
AF Pote, Nicolas
   Cauchy, Francois
   Albuquerque, Miguel
   Cros, Jerome
   Soubrane, Olivier
   Bedossa, Pierre
   Paradis, Valerie
TI Contribution of virtual biopsy to the screening of microvascular
   invasion in hepatocellular carcinoma: A pilot study
SO LIVER INTERNATIONAL
LA English
DT Article
DE biomarker; H4K16ac; H4K20me2; hepatocellular carcinoma; microvascular
   invasion; Prothrombin induced by Vitamin K Absence-II
ID VASCULAR INVASION; PREDICTION; RECURRENCE
AB Background & AimsMicrovascular invasion (mVI) is a major prognostic factor in hepatocellular carcinoma (HCC) that cannot be detected before surgery. Predictive biomarkers of mVI are thus urgently needed. We have developed an original approach of virtual biopsy to assess the performance of an immunohistochemical panel comprising three biomarkers of mVI (H4K16ac, H4K20me2, PIVKA-II) for the prediction of mVI in HCC core needle biopsies (CNB).
   MethodsA test set of HCC surgical specimens (n=64) and an independent validation set of HCC CNB (n=42) were retrospectively constituted. Immunostainings were first quantified in the test set on the whole tissue section, to determine optimal cut-off values for each marker. From the digitised image of the whole section, three virtual biopsies were provided. Immunostainings and accuracy of the panel for the prediction of mVI were further assessed in virtual biopsies and in the validation set of CNB.
   ResultsIn virtual biopsies, PIVKA-II/H4K16ac had the best performance for prediction of mVI, with sensitivity, specificity, predictive positive value (PPV), and predictive negative value (PNV) of 30%, 97%, 91%, 56%, respectively. In CNB, PIVKA-II/H4K20me2 showed the best accuracy for prediction of mVI, with sensitivity, specificity, PPV, and NPV of 43%, 95%, 90%, and 62%, respectively. The two panels were independent predictive factors of mVI (PIVKA-II/H4K16ac, P=.037; PIVKA-II/H4K20me2, P=.026).
   ConclusionThis study shows that a panel of two markers is able to predict mVI in HCC CNB, and pave the way for the future development of prognostic biomarkers in HCC that could guide the therapeutic strategy.
C1 [Pote, Nicolas; Albuquerque, Miguel; Cros, Jerome; Bedossa, Pierre; Paradis, Valerie] Beaujon Hosp, Assistance Publ Hop Paris, Dept Pathol, Clichy, France.
   [Pote, Nicolas; Cauchy, Francois; Cros, Jerome; Soubrane, Olivier; Bedossa, Pierre; Paradis, Valerie] Paris Diderot Univ, Ctr Rech Inflammat, INSERM, UMR 1149, Paris, France.
   [Cauchy, Francois; Soubrane, Olivier] Beaujon Hosp, Assistance Publ Hop Paris, Dept Liver Transplantat & Hepatobiliary Surg, Clichy, France.
RP Paradis, V (corresponding author), Beaujon Hosp, Assistance Publ Hop Paris, Dept Pathol, Clichy, France.
EM valerie.paradis@aphp.fr
RI Soubrane, Olivier/H-7799-2016; Cros, Jerome/X-7677-2019; Soubrane,
   Olivier/ABB-4434-2021; Albuquerque, Miguel/X-9008-2019; François,
   Cauchy/J-7031-2019; Paradis, Valerie/X-9097-2019
OI Cros, Jerome/0000-0002-4935-3865; Albuquerque,
   Miguel/0000-0001-7311-1623; François, Cauchy/0000-0002-4997-3730;
   Bedossa, Pierre/0000-0002-8487-7322; Pote, Nicolas/0000-0001-7695-7317
FU Fondation ARC pour la recherche sur le cancerFondation ARC pour la
   Recherche sur le Cancer [PJA 20131200201]; Fondation pour la recherche
   medicaleFondation pour la Recherche Medicale [FDM20130727834]
FX This project was funded by "Fondation ARC pour la recherche sur le
   cancer" (grant PJA 20131200201) and "Fondation pour la recherche
   medicale" (grant FDM20130727834).
CR Bedossa P, 2003, HEPATOLOGY, V38, P1449, DOI 10.1016/j.hep.2003.09.022
   DuBay D, 2011, ANN SURG, V253, P166, DOI 10.1097/SLA.0b013e31820508f1
   European Assoc Study Liver, 2012, EUR J CANCER, V48, P599, DOI 10.1016/j.ejca.2011.12.021
   Friemel J, 2015, CLIN CANCER RES, V21, P1951, DOI 10.1158/1078-0432.CCR-14-0122
   Gouw SA, 2011, LIVER TRANSPL S2, pS72
   Ho MC, 2006, ANN SURG ONCOL, V13, P1474, DOI 10.1245/s10434-006-9057-1
   Imamura H, 2003, J HEPATOL, V38, P200, DOI 10.1016/S0168-8278(02)00360-4
   Jonas S, 2001, HEPATOLOGY, V33, P1080, DOI 10.1053/jhep.2001.23561
   Lee S, 2017, J HEPATOL, V67, P526, DOI 10.1016/j.jhep.2017.04.024
   Marshall A, 2011, J HEPATOL, V55, P1174, DOI 10.1016/j.jhep.2011.05.005
   Mazzaferro V, 2009, LANCET ONCOL, V10, P35, DOI 10.1016/S1470-2045(08)70284-5
   Minguez B, 2011, J HEPATOL, V55, P1325, DOI 10.1016/j.jhep.2011.02.034
   Pote N, 2015, J HEPATOL, V62, P848, DOI 10.1016/j.jhep.2014.11.005
   Pote N, 2013, HEPATOLOGY, V58, P983, DOI 10.1002/hep.26433
   Renzulli M, 2016, RADIOLOGY, V279, P432, DOI 10.1148/radiol.2015150998
   Santoro A, 2013, LANCET ONCOL, V14, P55, DOI 10.1016/S1470-2045(12)70490-4
   Scatton O, 2015, J SURG ONCOL, V111, P1007, DOI 10.1002/jso.23916
   Sciarra A, 2015, LIVER INT, V35, P2466, DOI 10.1111/liv.12844
   Sumie S, 2008, ANN SURG ONCOL, V15, P1375, DOI 10.1245/s10434-008-9846-9
   Torbenson M, 2015, HEPATOLOGY, V61, P431, DOI 10.1002/hep.27545
NR 20
TC 14
Z9 15
U1 0
U2 5
PU WILEY
PI HOBOKEN
PA 111 RIVER ST, HOBOKEN 07030-5774, NJ USA
SN 1478-3223
EI 1478-3231
J9 LIVER INT
JI Liver Int.
PD APR
PY 2018
VL 38
IS 4
BP 687
EP 694
DI 10.1111/liv.13585
PG 8
WC Gastroenterology & Hepatology
WE Science Citation Index Expanded (SCI-EXPANDED)
SC Gastroenterology & Hepatology
GA GA4WY
UT WOS:000428335300015
PM 28872754
DA 2022-05-02
ER

PT J
AU Gurakar, A
   Ma, M
   Garonzik-Wang, J
   Kim, A
   Anders, RA
   Oshima, K
   Georgiades, C
   Gurakar, M
   Ottmann, S
   Cameron, AM
   Philosophe, B
   Saberi, B
AF Gurakar, Ahmet
   Ma, Michelle
   Garonzik-Wang, Jacqueline
   Kim, Amy
   Anders, Robert A.
   Oshima, Kiyoko
   Georgiades, Christos
   Gurakar, Merve
   Ottmann, Shane
   Cameron, Andrew M.
   Philosophe, Benjamin
   Saberi, Behnam
TI Clinicopathological Distinction of Low-AFP-Secreting vs.
   High-AFP-Secreting Hepatocellular Carcinomas
SO ANNALS OF HEPATOLOGY
LA English
DT Article
DE Hepatocellular carcinoma; Liver transplantation; AFP; Milan criteria
ID SERUM ALPHA-FETOPROTEIN; LIVER-TRANSPLANTATION; VIRUS-INFECTION;
   TUMOR-MARKERS; HEPATITIS-C; RECURRENCE; LEVEL; CELL; ULTRASONOGRAPHY;
   PROGNOSIS
AB IIntroduction and aims. We aimed to investigate the clinical and pathological differences between low-AFP-secreting (AFP < 20 ng/mL) and high-AFP-secreting (AFP >= 20 ng/mL) hepatocellular carcinomas in patients who undergo liver transplant (LT). Material and methods. We evaluated 145 patients who underwent deceased donor LT for HCC from January 1, 2005 until August 1, 2015 at the Johns Hopkins Hospital. Results. Median pre-LT AFP in the entire cohort was 13 ng/mL (IQR 6-59). Using serum AFP cut-off of 20 ng/mL, 61 (42%) patients had high-AFP-secreting tumors and 84 (58%) had low-AFP-secreting tumors. Patients with high-AFP-secreting tumors had larger lesions (3 cm vs. 2.4 cm, p = 0.024), and were more likely to have microvascular-invasion (36.1% vs. 20.2%, p = 0.02) and poor-differentiation (18% vs. 4.8%, p = 0.01), and tumor recurrence following LT (28% vs. 6%, p < 0.001). The 1-year, 3-year, and 5-year recurrence-free survival for patients in the low-AFP-secreting group compared to the high-AFP-secreting group were 100%, 92%, 92% vs. 81.3%, 71.3%, 68.5% respectively (p = 0.0003). Conclusion. AFP is a suboptimal predictor of tumor recurrence following liver transplant in HCC patients. However, it can have some value in distinguishing more aggressive forms of HCC (high-AFP-secreting) that are associated with higher tumor recurrence. Novel tumor biomarkers are needed that can enhance predicting tumor recurrence following LT based on tumor biology.
C1 [Gurakar, Ahmet; Ma, Michelle; Kim, Amy; Saberi, Behnam] Johns Hopkins Univ, Sch Med, Div Gastroenterol & Hepatol Transplant Hepatol, Baltimore, MD USA.
   [Garonzik-Wang, Jacqueline; Ottmann, Shane; Cameron, Andrew M.; Philosophe, Benjamin] Johns Hopkins Univ, Sch Med, Div Transplant Surg, Baltimore, MD USA.
   [Anders, Robert A.; Oshima, Kiyoko] Johns Hopkins Univ, Div Pathol, Sch Med, Baltimore, MD USA.
   [Georgiades, Christos] Johns Hopkins Univ, Sch Med, Div Radiol, Baltimore, MD USA.
   [Gurakar, Merve] Johns Hopkins Univ, Bloomberg Sch Publ Hlth, Baltimore, MD USA.
RP Gurakar, A (corresponding author), Div Gastroenterol Hepatol, 720 Rutland Ave,Ross Res Bldg Suite 918A, Baltimore, MD 21205 USA.
EM aguraka1@jhmi.edu
RI /AFP-3472-2022
OI /0000-0001-6121-9581; Garonzik Wang, Jacqueline/0000-0002-2789-7503
FU National Center for Research ResourcesUnited States Department of Health
   & Human ServicesNational Institutes of Health (NIH) - USANIH National
   Center for Research Resources (NCRR); National Center for Advancing
   Translational Sciences (NCATS) of the National Institutes of
   HealthUnited States Department of Health & Human ServicesNational
   Institutes of Health (NIH) - USANIH National Center for Advancing
   Translational Sciences (NCATS) [1UL1TR001079]
FX National Center for Research Resources and the National Center for
   Advancing Translational Sciences (NCATS) of the National Institutes of
   Health through Grant Number 1UL1TR001079
CR Agopian VG, 2017, JAMA SURG, V152, P55, DOI 10.1001/jamasurg.2016.3310
   Agopian VG, 2015, J AM COLL SURGEONS, V220, P416, DOI 10.1016/j.jamcollsurg.2014.12.025
   Berry K, 2013, LIVER TRANSPLANT, V19, P634, DOI 10.1002/lt.23652
   Chan EY, 2008, LIVER TRANSPLANT, V14, P956, DOI 10.1002/lt.21449
   Charriere B, 2016, WORLD J HEPATOL, V8, P881, DOI 10.4254/wjh.v8.i21.881
   Colli A, 2006, AM J GASTROENTEROL, V101, P513, DOI 10.1111/j.1572-0241.2006.00467.x
   Daniele B, 2004, GASTROENTEROLOGY, V127, pS108, DOI 10.1053/j.gastro.2004.09.023
   Doherty AP, 1997, BRIT J UROL, V79, P247, DOI 10.1046/j.1464-410X.1997.27517.x
   Fowler KJ, 2013, AM J ROENTGENOL, V201, P332, DOI 10.2214/AJR.12.9488
   Furihata T, 2008, HEPATO-GASTROENTEROL, V55, P1705
   GITLIN D, 1972, CANCER RES, V32, P979
   Guerrero-Misas M, 2015, WORLD J HEPATOL, V7, P649, DOI 10.4254/wjh.v7.i4.649
   Gupta S, 2003, ANN INTERN MED, V139, P46, DOI 10.7326/0003-4819-139-1-200307010-00012
   Guzman G, 2005, MODERN PATHOL, V18, P1498, DOI 10.1038/modpathol.3800458
   Hakeem AR, 2012, ALIMENT PHARM THER, V35, P987, DOI 10.1111/j.1365-2036.2012.05060.x
   Halazun KJ, 2017, ANN SURG, V265, P557, DOI 10.1097/SLA.0000000000001966
   Hameed B, 2014, LIVER TRANSPLANT, V20, P945, DOI 10.1002/lt.23904
   Han K, 2007, CAN J GASTROENTEROL, V21, P39, DOI 10.1155/2007/206383
   Hanazaki K, 2001, AM J GASTROENTEROL, V96, P1243, DOI 10.1111/j.1572-0241.2001.03634.x
   Hoshida Y, 2009, CANCER RES, V69, P7385, DOI 10.1158/0008-5472.CAN-09-1089
   Hsu CY, 2015, PLOS ONE, V10, DOI 10.1371/journal.pone.0118825
   Johnson PJ, 1999, BRIT J CANCER, V81, P1188, DOI 10.1038/sj.bjc.6690828
   Liu L, 2016, SCI REP-UK, V6, DOI 10.1038/srep19851
   Llovet JM, 2015, NAT REV CLIN ONCOL, V12, P408, DOI [10.1038/nrclinonc.2015.103, 10.1038/nrclinonc.2015.121]
   LOK ASF, 1989, HEPATOLOGY, V9, P110, DOI 10.1002/hep.1840090119
   Ma WJ, 2013, WORLD J SURG ONCOL, V11, DOI 10.1186/1477-7819-11-212
   Marrero JA, 2004, GASTROENTEROLOGY, V127, pS113, DOI 10.1053/j.gastro.2004.09.024
   Marshall AE, 2010, LIVER TRANSPLANT, V16, P279, DOI 10.1002/lt.21993
   Maximin S, 2014, EUR J RADIOL OPEN, V1, P40, DOI 10.1016/j.ejro.2014.07.001
   Mazzaferro V, 1996, NEW ENGL J MED, V334, P693, DOI 10.1056/NEJM199603143341104
   Mazzaferro V, 2009, LANCET ONCOL, V10, P35, DOI 10.1016/S1470-2045(08)70284-5
   Mehta N, 2018, AM J TRANSPLANT, V18, P1206, DOI 10.1111/ajt.14549
   MORINAGA T, 1983, P NATL ACAD SCI-BIOL, V80, P4604, DOI 10.1073/pnas.80.15.4604
   PANDURO A, 1986, BIOCHEMISTRY-US, V25, P1414, DOI 10.1021/bi00354a034
   Peng SY, 2004, INT J CANCER, V112, P44, DOI 10.1002/ijc.20279
   Roayaie S, 2004, LIVER TRANSPLANT, V10, P534, DOI 10.1002/lt.20128
   Roskams TA, 2003, SEMIN LIVER DIS, V23, P385
   SATO Y, 1993, NEW ENGL J MED, V328, P1802, DOI 10.1056/NEJM199306243282502
   Shao YY, 2010, CANCER-AM CANCER SOC, V116, P4590, DOI 10.1002/cncr.25257
   Sia D, 2017, GASTROENTEROLOGY, V152, P745, DOI 10.1053/j.gastro.2016.11.048
   Sterling RK, 2009, CLIN GASTROENTEROL H, V7, P104, DOI 10.1016/j.cgh.2008.08.041
   Tateishi R, 2006, HEPATOLOGY, V44, P1518, DOI 10.1002/hep.21408
   Trevisani F, 2001, J HEPATOL, V34, P570, DOI 10.1016/S0168-8278(00)00053-2
   Yamashita T, 2008, CANCER RES, V68, P1451, DOI 10.1158/0008-5472.CAN-07-6013
   Yao FY, 2001, HEPATOLOGY, V33, P1394, DOI 10.1053/jhep.2001.24563
   Zhou L, 2006, WORLD J GASTROENTERO, V12, P1175, DOI 10.3748/wjg.v12.i8.1175
NR 46
TC 6
Z9 7
U1 1
U2 4
PU MEXICAN ASSOC HEPATOLOGY
PI MEXICO
PA PUNTE DE PIEDRA 150, COLONIA TORIELLO GUERRA, MEXICO, DF CP 14040,
   MEXICO
SN 1665-2681
J9 ANN HEPATOL
PD NOV-DEC
PY 2018
VL 17
IS 6
BP 1052
EP 1066
DI 10.5604/01.3001.0012.7206
PG 15
WC Gastroenterology & Hepatology
WE Science Citation Index Expanded (SCI-EXPANDED)
SC Gastroenterology & Hepatology
GA HO2MX
UT WOS:000460750300020
PM 31208632
OA hybrid
DA 2022-05-02
ER

PT J
AU Ji, J
   Rong, Y
   Luo, CL
   Li, S
   Jiang, X
   Weng, H
   Chen, H
   Zhang, WW
   Xie, W
   Wang, FB
AF Ji, Jia
   Rong, Yuan
   Luo, Chang-Liang
   Li, Shuo
   Jiang, Xiang
   Weng, Hong
   Chen, Hao
   Zhang, Wu-Wen
   Xie, Wen
   Wang, Fu-Bing
TI Up-Regulation of hsa-miR-210 Promotes Venous Metastasis and Predicts
   Poor Prognosis in Hepatocellular Carcinoma
SO FRONTIERS IN ONCOLOGY
LA English
DT Article
DE hsa-miR-210; venous metastasis; prognosis; hepatocellular carcinoma;
   bioinformatics analysis; RT-qPCR; public gene database
ID CANCER METASTASIS; TUMOR-CELLS; MICROVASCULAR INVASION; MIR-210;
   MICRORNA-210; EXPRESSION; HYPOXIA; PROLIFERATION; GENES; TARGETS
AB Objective: To investigate the potential biomarkers for venous metastasis of hepatocellular carcinoma (HCC), and briefly discuss their target genes and the signaling pathways they are involved in.
   Materials and Method: The dataset GSE6857 was downloaded from GEO. Significantly differentially expressed miRNAs were identified using the R package "limma," After that, the survival analysis was conducted to discover the significance of these up-regulated miRNAs for the prognosis of HCC patients. Additionally, miRNAs which were up-regulated in venous metastasis positive HCC tissues and were significant for the prognosis of HCC patients were further verified in clinical samples using RT-qPCR. The miRNAs were then analyzed for their correlations with clinical characteristics including survival time, AFP level, pathological grade, TNM stage, tumor stage, lymph-node metastasis, distant metastasis, child-pugh score, vascular invasion, liver fibrosis and race using 375 HCC samples downloaded from the TOGA database. The target genes of these miRNAs were obtained using a miRNA target gene prediction database, and their functions were analyzed using the online tool DAVID.
   Results: 15 miRNAs were differentially expressed in samples with venous metastasis, among which 7 were up-regulated in venous metastasis positive HCC samples. As one of the up-regulated miRNAs, hsa-miR-210 was identified as an independent prognostic factor for HCC. Using RT-qPCR, it was evident that hsa-miR-210 expression was significantly higher in venous metastasis positive HCC samples (p = 0.0036). Further analysis indicated that hsa-miR-210 was positively associated with AFP level, pathological grade, TNM stage, tumor stage and vascular invasion. A total of 168 hsa-miR-210 target genes, which are mainly related to tumor metastasis and tumor signaling pathways, were also predicted in this study.
   Conclusion: hsa-miR-210 might promote vascular invasion of HCC cells and could be used as a prognostic biomarker.
C1 [Ji, Jia; Rong, Yuan; Luo, Chang-Liang; Li, Shuo; Zhang, Wu-Wen; Xie, Wen; Wang, Fu-Bing] Wuhan Univ, Zhongnan Hosp, Dept Lab Med, Wuhan, Hubei, Peoples R China.
   [Ji, Jia] Huazhong Univ Sci & Technol, Wuhan Childrens Hosp, Dept Lab Med, Wuhan, Hubei, Peoples R China.
   [Jiang, Xiang] Wuhan Univ, Dept Hepatobiliary & Pancreat Surg, Zhongnan Hosp, Wuhan, Hubei, Peoples R China.
   [Weng, Hong] Wuhan Univ, Ctr Evidence Based & Translat Med, Zhongnan Hosp, Wuhan, Hubei, Peoples R China.
   [Chen, Hao] Wuhan Univ, Dept Pathol, Zhongnan Hosp, Wuhan, Hubei, Peoples R China.
RP Xie, W; Wang, FB (corresponding author), Wuhan Univ, Zhongnan Hosp, Dept Lab Med, Wuhan, Hubei, Peoples R China.
EM whxw007@126.com; wfb20042002@sina.com
RI Weng, Hong/I-6590-2019; Wang, Xinghuan/U-5388-2017
OI Weng, Hong/0000-0001-7795-5671; Wang, Xinghuan/0000-0003-3497-0024
FU Science and Technology Innovation Fostering Foundation of Zhongnan
   Hospital of Wuhan University [cxpy20160025, cxpy2017080]; National
   Natural Science Foundation of ChinaNational Natural Science Foundation
   of China (NSFC) [81672114]; Applied Basic Research Program of Science
   and Technology Bureau Foundation of Wuhan [2016060101010054]; Wuhan City
   health and family planning medical talented youth development project
FX This work was supported by Science and Technology Innovation Fostering
   Foundation of Zhongnan Hospital of Wuhan University (cxpy20160025,
   cxpy2017080), and National Natural Science Foundation of China (No.
   81672114). This work was also funded by Applied Basic Research Program
   of Science and Technology Bureau Foundation of Wuhan (No.
   2016060101010054) and Wuhan City health and family planning medical
   talented youth development project.
CR Aleckovic M, 2015, BBA-REV CANCER, V1855, P24, DOI 10.1016/j.bbcan.2014.10.005
   Ambros V, 2004, NATURE, V431, P350, DOI 10.1038/nature02871
   Anders S, 2010, GENOME BIOL, V11, DOI 10.1186/gb-2010-11-10-r106
   Ashburner M, 2000, NAT GENET, V25, P25, DOI 10.1038/75556
   Bartel DP, 2004, CELL, V116, P281, DOI 10.1016/S0092-8674(04)00045-5
   Betel D, 2010, GENOME BIOL, V11, DOI 10.1186/gb-2010-11-8-r90
   Bouyssou JMC, 2014, BBA-REV CANCER, V1845, P255, DOI 10.1016/j.bbcan.2014.02.002
   Bruix J, 2005, HEPATOLOGY, V42, P1208, DOI 10.1002/hep.20933
   Calin GA, 2004, P NATL ACAD SCI USA, V101, P2999, DOI 10.1073/pnas.0307323101
   Calin GA, 2004, P NATL ACAD SCI USA, V101, P11755, DOI 10.1073/pnas.0404432101
   Camps C, 2008, CLIN CANCER RES, V14, P1340, DOI 10.1158/1078-0432.CCR-07-1755
   Carleton M, 2007, CELL CYCLE, V6, P2127, DOI 10.4161/cc.6.17.4641
   Chaffer CL, 2011, SCIENCE, V331, P1559, DOI 10.1126/science.1203543
   Chen WY, 2012, HEPATOB PANCREAT DIS, V11, P319, DOI 10.1016/S1499-3872(12)60168-4
   Cui H, 2015, ONCOGENE, V34, P3640, DOI 10.1038/onc.2014.300
   Cunningham F, 2015, NUCLEIC ACIDS RES, V43, pD662, DOI 10.1093/nar/gku1010
   Dai YH, 2017, BRIT J CANCER, V117, P685, DOI 10.1038/bjc.2017.212
   Ding XM, 2014, CHIN J CANCER, V33, P140, DOI 10.5732/cjc.013.10094
   Farazi TA, 2011, J PATHOL, V223, P102, DOI 10.1002/path.2806
   Fasanaro P, 2009, J BIOL CHEM, V284, P35134, DOI 10.1074/jbc.M109.052779
   Fidler IJ, 2003, NAT REV CANCER, V3, P453, DOI 10.1038/nrc1098
   Gentleman R, 2005, BIOINFORMATICS COMPU, P388
   Goh BKP, 2014, J GASTROINTEST SURG, V18, P1477, DOI 10.1007/s11605-014-2542-0
   Gou DM, 2012, AM J PHYSIOL-LUNG C, V303, pL682, DOI 10.1152/ajplung.00344.2011
   Griffiths-Jones S, 2011, EMBO REP, V12, P172, DOI 10.1038/embor.2010.191
   Iguchi T, 2015, TRANSPLANTATION, V99, P1236, DOI 10.1097/TP.0000000000000489
   Jiang Y, 2015, J NEUROCHEM, V134, P173, DOI 10.1111/jnc.13097
   Kanehisa M, 2000, NUCLEIC ACIDS RES, V28, P27, DOI 10.1093/nar/28.1.27
   Kassebaum NJ, 2014, LANCET, V384, P980, DOI 10.1016/S0140-6736(14)60696-6
   Kelly TJ, 2011, MOL CELL BIOL, V31, P2696, DOI 10.1128/MCB.01242-10
   Kiga K, 2014, NAT COMMUN, V5, DOI 10.1038/ncomms5497
   Lagos-Quintana M, 2001, SCIENCE, V294, P853, DOI 10.1126/science.1064921
   Lee DW, 2012, ONCOGENE, V31, P4085, DOI 10.1038/onc.2011.579
   Lee DC, 2011, AM J PATHOL, V179, P590, DOI 10.1016/j.ajpath.2011.04.035
   Lewis BP, 2003, CELL, V115, P787, DOI 10.1016/S0092-8674(03)01018-3
   Lewis BP, 2005, CELL, V120, P15, DOI 10.1016/j.cell.2004.12.035
   Lin SB, 2015, NAT REV CANCER, V15, P321, DOI 10.1038/nrc3932
   Ma QY, 2016, NEUROBIOL DIS, V89, P202, DOI 10.1016/j.nbd.2016.02.011
   Malaney S, 2001, J MAMMARY GLAND BIOL, V6, P101, DOI 10.1023/A:1009572700317
   Markou A, 2016, CLIN CHEM, V62, P1002, DOI 10.1373/clinchem.2015.253716
   Mei YY, 2014, CANCER SCI, V105, P463, DOI 10.1111/cas.12370
   Noman MZ, 2015, CANCER RES, V75, P3771, DOI 10.1158/0008-5472.CAN-15-0405
   Noman MZ, 2012, CANCER RES, V72, P4629, DOI 10.1158/0008-5472.CAN-12-1383
   Qu AL, 2014, PLOS ONE, V9, DOI 10.1371/journal.pone.0090952
   Riehle RD, 2013, ADV EXP MED BIOL, V991, P105, DOI 10.1007/978-94-007-6331-9_7
   Robinson MD, 2010, BIOINFORMATICS, V26, P139, DOI 10.1093/bioinformatics/btp616
   Sawant M, 2016, BRIT J HAEMATOL, V173, P801, DOI 10.1111/bjh.13642
   Sumie S, 2008, ANN SURG ONCOL, V15, P1375, DOI 10.1245/s10434-008-9846-9
   Taddei ML, 2014, MOL ONCOL, V8, P1729, DOI 10.1016/j.molonc.2014.07.009
   Tsuchiya S, 2011, J BIOL CHEM, V286, P420, DOI 10.1074/jbc.M110.170852
   Wakefield LM, 2013, NAT REV CANCER, V13, P328, DOI 10.1038/nrc3500
   Wang ZG, 2013, ONCOL RES, V21, P145, DOI 10.3727/096504013X13841340689573
   White K, 2015, EMBO MOL MED, V7, P695, DOI 10.15252/emmm.201404511
   Wong CM, 2012, HEPATOLOGY, V55, P1453, DOI 10.1002/hep.25512
   Woolley JF, 2015, TRENDS MOL MED, V21, P530, DOI 10.1016/j.molmed.2015.06.006
   Xia HP, 2013, HEPATOLOGY, V58, P629, DOI 10.1002/hep.26369
   Yang W, 2012, EXP CELL RES, V318, P944, DOI 10.1016/j.yexcr.2012.02.010
   Yang Y, 2016, ONCOL REP, V36, P2553, DOI 10.3892/or.2016.5129
   Ying Q, 2011, HEPATOLOGY, V54, P2064, DOI 10.1002/hep.24614
   Zhang C, 2016, J MOL MED, V94, P401, DOI 10.1007/s00109-015-1350-7
   Zhang HX, 2017, CELL BIOL INT, V41, P267, DOI 10.1002/cbin.10721
   Zhang Z, 2009, CELL CYCLE, V8, P2756, DOI 10.4161/cc.8.17.9387
NR 62
TC 16
Z9 16
U1 1
U2 6
PU FRONTIERS MEDIA SA
PI LAUSANNE
PA AVENUE DU TRIBUNAL FEDERAL 34, LAUSANNE, CH-1015, SWITZERLAND
SN 2234-943X
J9 FRONT ONCOL
JI Front. Oncol.
PD DEC 3
PY 2018
VL 8
AR 569
DI 10.3389/fonc.2018.00569
PG 11
WC Oncology
WE Science Citation Index Expanded (SCI-EXPANDED)
SC Oncology
GA HC7DD
UT WOS:000451959700001
PM 30560088
OA Green Published, gold
DA 2022-05-02
ER

PT J
AU Hwang, S
   Joh, JW
   Wang, HJ
   Kim, DG
   Kim, KS
   Suh, KS
   Kim, SH
   Yu, HC
   Cho, CK
   Lee, YJ
   Kim, KH
   Kim, JM
   Kim, BW
   Lee, SG
AF Hwang, Shin
   Joh, Jae-Won
   Wang, Hee Jung
   Kim, Dong Goo
   Kim, Kyung Sik
   Suh, Kyung-Suk
   Kim, Seong Hoon
   Yu, Hee Chul
   Cho, Chol Kyoon
   Lee, Young-Joo
   Kim, Ki-Hun
   Kim, Jong Man
   Kim, Bong-Wan
   Lee, Sung-Gyu
TI Prognostic Prediction Models for Resection of Large Hepatocellular
   Carcinoma: A Korean Multicenter Study
SO WORLD JOURNAL OF SURGERY
LA English
DT Article
ID SINGLE-INSTITUTION EXPERIENCE; LONG-TERM SURVIVAL;
   GREATER-THAN-OR-EQUAL-TO-10 CM; SURGICAL-TREATMENT; TUMOR SIZE;
   PARTIAL-HEPATECTOMY; HEPATIC RESECTION; VASCULAR INVASION; DIAMETER;
   OUTCOMES
AB We developed a prognostic prediction model (PPM) using 4 factors for hepatic resection (HR) of large hepatic cellular carcinoma (HCC). Multiplication of alpha-fetoprotein (AFP), des-gamma-carboxy prothrombin, and tumor volume (TV) (ADV score) is a surrogate marker for post-resection prognosis. This study intended to validate the predictive power of 4-factor PPM and to develop new ADV score-based PPM.
   A total of 526 patients who underwent HR for solitary HCC 8 cm were selected from 9 Korean institutions between 2008 and 2014.
   Median tumor diameter and TV were 11.0 cm and 398 mL, respectively. Tumor recurrence and patient survival rates were 53.0 and 78.4% at 1 year and 70.2 and 49.3% at 5 years, respectively. Independent risk factors for both tumor recurrence and patient survival included AFP 100 ng/mL, hypermetabolic FDG-positron emission tomography (PET), microvascular invasion and satellite nodules, which comprised 4 factors of the PPM. Five subgroups based on the number of involved risk factors exhibited significant differences in tumor recurrence and patient survival. ADV score cutoff was set at 7log (ADV7log) after cluster prognostic analysis. Patient grouping according to combination of ADV7log and FDG-PET findings (ADV7log-PET) exhibited significant differences in tumor recurrence and patient survival, comparable to those of the 4-factor PPM.
   Two PPMs using 4 risk factors and ADV7log-PET could reliably predict the risk of early HCC recurrence and long-term survival outcomes in patients who underwent HR for large HCC. We believe that these PPMs can guide surgical treatment for large HCCs from preoperative HR planning to post-resection follow-up.
C1 [Hwang, Shin; Lee, Young-Joo; Kim, Ki-Hun; Lee, Sung-Gyu] Univ Ulsan, Coll Med, Asan Med Ctr, Dept Surg, 88 Olymp Ro 43 Gil, Seoul 05505, South Korea.
   [Joh, Jae-Won; Kim, Jong Man] Sungkyunkwan Univ, Coll Med, Samsung Med Ctr, Dept Surg, Seoul, South Korea.
   [Wang, Hee Jung; Kim, Bong-Wan] Ajou Univ, Med Ctr, Dept Surg, Suwon, South Korea.
   [Kim, Dong Goo] Catholic Univ, Med Ctr, Dept Surg, Seoul, South Korea.
   [Kim, Kyung Sik] Yonsei Univ, Severance Hosp, Dept Surg, Seoul, South Korea.
   [Suh, Kyung-Suk] Seoul Natl Univ Hosp, Dept Surg, Seoul, South Korea.
   [Kim, Seong Hoon] Natl Canc Ctr Korea, Dept Surg, Seoul, South Korea.
   [Yu, Hee Chul] Chonbuk Natl Univ Hosp, Dept Surg, Jeonju, South Korea.
   [Cho, Chol Kyoon] Chonnam Natl Univ, Med Sch, Dept Surg, Gwangju, South Korea.
RP Hwang, S (corresponding author), Univ Ulsan, Coll Med, Asan Med Ctr, Dept Surg, 88 Olymp Ro 43 Gil, Seoul 05505, South Korea.
EM shwang@amc.seoul.kr
RI Kim, Jong Man/AAH-5295-2020; Kim, Kyung Sik/I-5501-2015
OI Kim, Kyung Sik/0000-0001-9498-284X; Kim, Bong-Wan/0000-0001-9059-0451
FU Korean Association [2015]
FX This study was supported by the Research Fund from the Korean
   Association for the study of the liver (Grant No. 2015 to Shin Hwang).
CR Ariizumi S, 2013, J SURG ONCOL, V107, P408, DOI 10.1002/jso.23226
   Eguchi S, 2008, SURGERY, V143, P469, DOI 10.1016/j.surg.2007.12.003
   Forner A, 2012, LANCET, V379, P1245, DOI 10.1016/S0140-6736(11)61347-0
   Huang JS, 2012, HEPATO-GASTROENTEROL, V59, P1706, DOI 10.5754/hge11767
   Huang YH, 2006, ALIMENT PHARM THER, V23, P129, DOI 10.1111/j.1365-2036.2006.02704.x
   Hwang S, 2016, J GASTROINTEST SURG, V20, P1807, DOI 10.1007/s11605-016-3187-y
   Hwang S, 2015, WORLD J SURG, V39, P2519, DOI 10.1007/s00268-015-3129-y
   Hwang S, 2015, J GASTROINTEST SURG, V19, P1281, DOI 10.1007/s11605-015-2849-5
   Hwang S, 2015, J GASTROINTEST SURG, V19, P1305, DOI 10.1007/s11605-015-2846-8
   Ishii T, 2014, SURG TODAY, V44, P1900, DOI 10.1007/s00595-013-0792-1
   Jung DH, 2017, ANN SURG
   Kitamura K, 2012, ANN SURG ONCOL, V19, P156, DOI 10.1245/s10434-011-1990-y
   Lau WY, 2009, HEPATOB PANCREAT DIS, V8, P124
   Lee KS, 2016, CLIN MOL HEPATOL, V22, P18, DOI 10.3350/cmh.2016.22.1.18
   Li KW, 2013, HEPATO-GASTROENTEROL, V60, P248, DOI 10.5754/hge12665
   Park MJ, 2012, RADIOLOGY, V264, P761, DOI 10.1148/radiol.12112517
   Pawlik TM, 2005, LIVER TRANSPLANT, V11, P1086, DOI 10.1002/lt.20472
   Pencina MJ, 2004, STAT MED, V23, P2109, DOI 10.1002/sim.1802
   Sano K, 2011, RADIOLOGY, V261, P834, DOI 10.1148/radiol.11101840
   Shin Hae-Na, 2013, Korean J Hepatobiliary Pancreat Surg, V17, P157, DOI 10.14701/kjhbps.2013.17.4.157
   Shindoh J, 2016, J HEPATOL, V64, P594, DOI 10.1016/j.jhep.2015.10.015
   Tsoulfas G, 2012, ANZ J SURG, V82, P510, DOI 10.1111/j.1445-2197.2012.06079.x
   Vauthey JN, 2002, J CLIN ONCOL, V20, P1527, DOI 10.1200/JCO.20.6.1527
   Wang XB, 2015, HEPATO-GASTROENTEROL, V62, P153, DOI 10.5754/hge14224
   Yamashita YI, 2011, J SURG ONCOL, V104, P292, DOI 10.1002/jso.21931
   Yang LY, 2009, ANN SURG, V249, P118, DOI 10.1097/SLA.0b013e3181904988
   Zhang H, 2014, WORLD J SURG, V38, P947, DOI 10.1007/s00268-013-2365-2
   Zhou YM, 2016, MEDICINE, V95, DOI 10.1097/MD.0000000000004159
   Zhou YM, 2011, MED SCI MONITOR, V17, pRA76, DOI 10.12659/MSM.881443
NR 29
TC 10
Z9 11
U1 0
U2 2
PU SPRINGER
PI NEW YORK
PA 233 SPRING ST, NEW YORK, NY 10013 USA
SN 0364-2313
EI 1432-2323
J9 WORLD J SURG
JI World J.Surg.
PD AUG
PY 2018
VL 42
IS 8
BP 2579
EP 2591
DI 10.1007/s00268-018-4468-2
PG 13
WC Surgery
WE Science Citation Index Expanded (SCI-EXPANDED)
SC Surgery
GA GM4NO
UT WOS:000438097800039
PM 29340726
DA 2022-05-02
ER

PT J
AU Ah, SM
   Haq, F
   Park, I
   Nault, JC
   Zucman-Rossi, J
   Yu, E
AF Ah, Sung-Min
   Haq, Farhan
   Park, Inkeun
   Nault, Jean-Charles
   Zucman-Rossi, Jessica
   Yu, Eunsil
TI The clinical implications of G1-G6 transcriptomic signature and 5-gene
   score in Korean patients with hepatocellular carcinoma
SO BMC CANCER
LA English
DT Article
DE 5-gene score; G1-G6 subgroups; Survival; Prognosis
ID RECURRENT MUTATIONS; THERAPEUTIC TARGETS; GENE-EXPRESSION; COPY-NUMBER;
   CLASSIFICATION; SURVIVAL
AB Background: Efforts have been made to classify Hepatocellular Carcinoma (HCC) at surgically curable stages because molecular classification, which is prognostically informative, can accurately identify patients in need of additional early therapeutic interventions. Recently, HCC classification based French studies on the expression of 16 genes and 5 genes were proposed. In 16-gene classification, transcriptomic signatures (G1-G6) were used to classify HCC patients into clinical, genomic and pathway-specific subgroups. In 5-gene score classification, the good or poor prognosis of HCC patients was predicted. The patient's cohort in these studies was mainly from Caucasian and African populations. Here, we aimed to validate G1-G6 and 5-gene score signatures in 205 Korean HCC patients since genomic profiles of Korean patients are distinct from other regions.
   Methods: Integrated analyses using whole-exome sequencing, copy number variation and clinical data was performed against these two signatures to find statistical correlations. Kaplan-Meier, univariate and multivariate COX regression analysis were performed for Disease-Specific Survival (DSS) and Recurrence-Free Survival (RFS).
   Results: The G2 and G3 subgroups of transcriptomic signature were significantly associated with TP53 mutations while G5 and G6 subgroups were significantly associated with CTNNB1 mutations which is in concordance with original French studies. Similarly, the poor prognosis group of 5-gene score showed shorter DSS (p = 0.045) and early RFS (p = 0.023) as well as a significant association with microvascular invasion, tumor size (> 5 cm), elevated AFP levels, and RBI mutations. However, the 5-gene score was not an independent prognostic factor for survival.
   Conclusion: The G1-G6 and 5-gene signatures showed significant concordance between genetic profiles of Korean HCC patients and patients in original French studies. Thus, G1-G6 and 5-gene score signatures can be targeted as potential therapeutic biomarkers against HCC patients worldwide.
C1 [Ah, Sung-Min; Park, Inkeun] Gachon Univ, Coll Med, Dept Genome Med & Sci, Seongnam, South Korea.
   [Ah, Sung-Min] Gachon Univ Gil Hosp, Dept Hematol Oncol, Incheon, South Korea.
   [Haq, Farhan] COMSATS Inst Informat Technol, Dept Biosci, Canc Genet & Epigenet Lab, Islamabad, Pakistan.
   [Nault, Jean-Charles; Zucman-Rossi, Jessica] INSERM, Genom Fonct Tumeurs Solides, UMR 1162, Equipe Labellisee Ligue Canc, 27 Rue Juliette Dodu, F-75010 Paris, France.
   [Nault, Jean-Charles; Zucman-Rossi, Jessica] Univ Paris 05, Sorbonne Paris Cite, Fac Med, Labex Immunooncol, Paris, France.
   [Nault, Jean-Charles; Zucman-Rossi, Jessica] Univ Paris 13, Sorbonne Paris Cite, UFR SMBH, F-93000 Bobigny, France.
   [Nault, Jean-Charles; Zucman-Rossi, Jessica] Univ Paris Diderot, F-75013 Paris, France.
   [Yu, Eunsil] Univ Ulsan, Coll Med, Dept Pathol, Asan Med Ctr, 88 OLYMP RO 43 GIL, Seoul 138736, South Korea.
RP Zucman-Rossi, J (corresponding author), INSERM, Genom Fonct Tumeurs Solides, UMR 1162, Equipe Labellisee Ligue Canc, 27 Rue Juliette Dodu, F-75010 Paris, France.; Zucman-Rossi, J (corresponding author), Univ Paris 05, Sorbonne Paris Cite, Fac Med, Labex Immunooncol, Paris, France.; Zucman-Rossi, J (corresponding author), Univ Paris 13, Sorbonne Paris Cite, UFR SMBH, F-93000 Bobigny, France.; Zucman-Rossi, J (corresponding author), Univ Paris Diderot, F-75013 Paris, France.; Yu, E (corresponding author), Univ Ulsan, Coll Med, Dept Pathol, Asan Med Ctr, 88 OLYMP RO 43 GIL, Seoul 138736, South Korea.
EM jessica.zucman-rossi@inserm.fr; esyu@amc.seoul.kr
RI zucman-rossi, Jessica/B-5098-2009; j, zucman-rossi/AAV-3594-2021; Haq,
   Farhan/Q-3067-2017
OI zucman-rossi, Jessica/0000-0002-5687-0334; j,
   zucman-rossi/0000-0002-5687-0334; Haq, Farhan/0000-0001-9190-4360
FU Korea Health Technology R&D Project through the Korea Health Industry
   Development Institute; Ministry of Health Welfare [HI16C1985]; National
   Research Foundation of Korea - Ministry of Science, ICT and future
   Planning [NRF-2015R1A2A2A04004063]
FX This research was supported by a grant of the Korea Health Technology
   R&D Project through the Korea Health Industry Development Institute,
   funded by the Ministry of Health & Welfare (HI16C1985) and by Basic
   Science Research Program through the National Research Foundation of
   Korea funded by the Ministry of Science, ICT and future
   Planning(NRF-2015R1A2A2A04004063).
CR Ahn SM, 2014, HEPATOLOGY, V60, P1972, DOI 10.1002/hep.27198
   Boyault S, 2007, HEPATOLOGY, V45, P42, DOI 10.1002/hep.21467
   Cibulskis K, 2013, NAT BIOTECHNOL, V31, P213, DOI 10.1038/nbt.2514
   Dong H, 2015, GENOM DATA, V6, P1, DOI 10.1016/j.gdata.2015.07.018
   Fomer A, 2014, NAT REV CLIN ONCOL, V11, P525, DOI 10.1038/nrclinonc.2014.122
   Fujimoto A, 2012, NAT GENET, V44, P760, DOI 10.1038/ng.2291
   Guichard C, 2012, NAT GENET, V44, P694, DOI 10.1038/ng.2256
   Hoshida Y, 2008, NEW ENGL J MED, V359, P1995, DOI 10.1056/NEJMoa0804525
   Kan ZY, 2013, GENOME RES, V23, P1422, DOI 10.1101/gr.154492.113
   Lee JS, 2006, NAT MED, V12, P410, DOI 10.1038/nm1377
   Lee JS, 2004, HEPATOLOGY, V40, P667, DOI 10.1002/hep.20375
   Llovet JM, 2003, LANCET, V362, P1907, DOI 10.1016/S0140-6736(03)14964-1
   Llovet JM, 2008, NEW ENGL J MED, V359, P378, DOI 10.1056/NEJMoa0708857
   McGlynn KA, 2011, CLIN LIVER DIS, V15, P223, DOI 10.1016/j.cld.2011.03.006
   Nault JC, 2013, GASTROENTEROLOGY, V145, P176, DOI 10.1053/j.gastro.2013.03.051
   Olshen AB, 2011, BIOINFORMATICS, V27, P2038, DOI 10.1093/bioinformatics/btr329
   Schulze K, 2015, NAT GENET, V47, P505, DOI 10.1038/ng.3252
   Woo HG, 2011, GASTROENTEROLOGY, V140, P1063, DOI 10.1053/j.gastro.2010.11.034
NR 18
TC 6
Z9 6
U1 0
U2 3
PU BIOMED CENTRAL LTD
PI LONDON
PA 236 GRAYS INN RD, FLOOR 6, LONDON WC1X 8HL, ENGLAND
SN 1471-2407
J9 BMC CANCER
JI BMC Cancer
PD MAY 18
PY 2018
VL 18
AR 571
DI 10.1186/s12885-018-4192-1
PG 7
WC Oncology
WE Science Citation Index Expanded (SCI-EXPANDED)
SC Oncology
GA GG5AD
UT WOS:000432706500004
PM 29776391
OA Green Published, gold
DA 2022-05-02
ER

PT J
AU Li, Z
   Lei, ZQ
   Xia, Y
   Li, J
   Wang, K
   Zhang, H
   Wan, XY
   Yang, T
   Zhou, WP
   Wu, MC
   Pawlik, TM
   Lau, WY
   Shen, F
AF Li, Zheng
   Lei, Zhengqing
   Xia, Yong
   Li, Jun
   Wang, Kui
   Zhang, Han
   Wan, Xuying
   Yang, Tian
   Zhou, Weiping
   Wu, Mengchao
   Pawlik, Timothy M.
   Lau, Wan Yee
   Shen, Feng
TI Association of Preoperative Antiviral Treatment With Incidences of
   Microvascular Invasion and Early Tumor Recurrence in Hepatitis B
   Virus-Related Hepatocellular Carcinoma
SO JAMA SURGERY
LA English
DT Article
ID LATE INTRAHEPATIC RECURRENCE; CURATIVE RESECTION; RISK-FACTORS; LIVER
   RESECTION; POSTOPERATIVE RECURRENCE; RADIOFREQUENCY ABLATION; SURGICAL
   RESECTION; MILAN CRITERIA; HBV-DNA; SURVIVAL
AB IMPORTANCE A reduced incidence of microvascular invasion (MVI) in hepatitis B virus (HBV)-related hepatocellular carcinoma (HCC) may be associated with a decreased risk of early tumor recurrence and better survival after partial hepatectomy.
   OBJECTIVE To examine the association of preoperative antiviral treatment (AVT) with the incidences of MVI and posthepatectomy early tumor recurrence in HBV-related HCC.
   DESIGN, SETTING, AND PARTICIPANTS Data on a cohort of 2362 patients who underwent RO resection for HBV-related HCC between January 2008 and April 2010 at the Eastern Hepatobiliary Surgery Hospital, Second Military Medical University, Shanghai, China, were reviewed. The median (interquartile range) postoperative follow-up was 44.8 (22.8-59.3) months. Data were analyzed from June 2016 to October 2017.
   INTERVENTIONS Preoperative AVT and partial hepatectomy.
   MAIN OUTCOMES AND MEASURES Overall survival and time to recurrence after surgery were calculated and compared using the Kaplan-Meier method, log-rank test, and Cox regression analysis. Independent risk factors of MVI presence were assessed by logistic regression analysis.
   RESULTS Among 2362 included patients, 1999 (84.6%) were men, and the median (interquartile range) age was 50.6 (43.1-57.3) years. A total of 2036 patients (86.2%) did not receive any preoperative AVT, while 326 (13.8%) received ongoing AVT more than 90 days before surgery. In the non-AVT group, compared with a preoperative HBV DNA level of less than 2000 IU/mL, a preoperative HBV DNA level of 2000 IU/mL or greater was associated with an increased risk of MVI (odds ratio [OR], 1.399; 95% CI, 1.151-1.701). Compared with the non-AVT group, patients receiving AVT had a lower incidence of MVI (38.7% [126 of 326] vs 48.6% [989 of 2036]; P = .001) and reduced risk of MVI (OR, 0.758; 95% CI, 0.575-0.998). A complete response to AVT was an independent protective factor of MVI (OR, 0.690; 95% CI, 0.500-0.952). Accordingly, preoperative AVT was associated with decreased 6-month, 1-year, and 2-year recurrences vs non-AVT (14.2%, 24.6%, and 38.5%, respectively, vs 23.4%. 37.1%, and 52.3%; P < .001); AVT was protective of early tumor recurrence (hazard ratio, 0.732; 95% CI, 0.605-0.886). In addition, patients in the non-AVT group were more likely to have multiple intrahepatic recurrences (49.1% [549 of 1119] vs 36.2% [54 of 149]; P = .003) and recurrences involving multiple hepatic segments compared with patients receiving AVT.
   CONCLUSIONS AND RELEVANCE A high preoperative HBV DNA level was an independent risk factor of MVI. Antiviral treatment administered more than 90 days before surgery was associated with reduced incidences of MVI and early tumor recurrence after partial hepatectomy for HBV-related HCC.
C1 [Li, Zheng; Lei, Zhengqing; Xia, Yong; Li, Jun; Wang, Kui; Zhang, Han; Wan, Xuying; Yang, Tian; Zhou, Weiping; Wu, Mengchao; Shen, Feng] Second Mil Med Univ, Eastern Hepatobiliary Surg Hosp, Dept Hepat Surg, 225 Changhai Rd, Shanghai, Peoples R China.
   [Pawlik, Timothy M.] Ohio State Univ, Dept Surg, Wexner Med Ctr, Columbus, OH 43210 USA.
   [Lau, Wan Yee] Chinese Univ Hong Kong, Fac Med, Shatin, Hong Kong, Peoples R China.
RP Shen, F (corresponding author), Second Mil Med Univ, Eastern Hepatobiliary Surg Hosp, Dept Hepat Surg, 225 Changhai Rd, Shanghai, Peoples R China.
EM shenfengehbh@sina.com
RI Pawlik, Timothy/AAO-9335-2020; Yang, Tian/W-6668-2019; Zhou,
   Weiping/AGI-5344-2022; Yang, Tian/M-5484-2018
OI Yang, Tian/0000-0003-1544-0976
FU State Key Project on Infectious Diseases of China [2012ZX10002016,
   2018ZX10723204]; Creative Research Groups of National Natural Science
   Foundation of ChinaNational Natural Science Foundation of China (NSFC)
   [30921006]; National Natural Science Foundation of ChinaNational Natural
   Science Foundation of China (NSFC) [81172190, 81372483]; NATIONAL CANCER
   INSTITUTEUnited States Department of Health & Human ServicesNational
   Institutes of Health (NIH) - USANIH National Cancer Institute (NCI)
   [P30CA016058] Funding Source: NIH RePORTER
FX This study was supported by grants 2012ZX10002016 and 2018ZX10723204
   from the State Key Project on Infectious Diseases of China, grant
   30921006 from the Creative Research Groups of National Natural Science
   Foundation of China, and grants 81172190 and 81372483 from the National
   Natural Science Foundation of China.
CR Akamatsu N, 2016, HEPATOL SURG NUTR, V5, P422, DOI 10.21037/hbsn.2016.08.03
   Bruix J, 2003, J HEPATOL, V39, pS59, DOI 10.1016/S0168-8278(03)00140-5
   Bruix J, 2005, HEPATOLOGY, V42, P1208, DOI 10.1002/hep.20933
   Bruix J, 2014, GUT, V63, P844, DOI 10.1136/gutjnl-2013-306627
   Bui-Nguyen TM, 2010, ONCOGENE, V29, P1179, DOI 10.1038/onc.2009.404
   Cheng ZJ, 2015, HPB, V17, P422, DOI 10.1111/hpb.12367
   Chinese Society of Hepatology Chinese Medical Association, 2015, Zhonghua Gan Zang Bing Za Zhi, V23, P888, DOI 10.3760/cma.j.issn.1007-3418.2015.12.002
   Cho JY, 2014, GUT, V63, P1943, DOI 10.1136/gutjnl-2013-306409
   Choi GH, 2008, ANN SURG ONCOL, V15, P618, DOI 10.1245/s10434-007-9671-6
   Cucchetti A, 2010, J HEPATOL, V52, P880, DOI 10.1016/j.jhep.2009.12.037
   Dan JQ, 2013, EJSO-EUR J SURG ONC, V39, P865, DOI 10.1016/j.ejso.2013.03.020
   EDMONDSON HA, 1954, CANCER-AM CANCER SOC, V7, P462, DOI 10.1002/1097-0142(195405)7:3<462::AID-CNCR2820070308>3.0.CO;2-E
   Hosaka T, 2013, HEPATOLOGY, V58, P98, DOI 10.1002/hep.26180
   Huang G, 2015, ANN SURG, V261, P56, DOI 10.1097/SLA.0000000000000858
   Huang G, 2013, ANN SURG, V257, P490, DOI 10.1097/SLA.0b013e318262b218
   Imamura H, 2003, J HEPATOL, V38, P200, DOI 10.1016/S0168-8278(02)00360-4
   Jiang EZ, 2016, CANCER LETT, V379, P262, DOI 10.1016/j.canlet.2015.07.016
   Kaibori M, 2012, AM J SURG, V204, P300, DOI 10.1016/j.amjsurg.2011.11.014
   Kao WY, 2011, WORLD J SURG, V35, P858, DOI 10.1007/s00268-010-0928-z
   Kluger MD, 2015, J HEPATOL, V62, P1131, DOI 10.1016/j.jhep.2014.12.018
   Lai CL, 2013, HEPATOLOGY, V57, P399, DOI 10.1002/hep.25937
   Lee TY, 2016, HEPATOLOGY, V63, P1517, DOI 10.1002/hep.28266
   Lei ZQ, 2016, JAMA SURG, V151, P356, DOI 10.1001/jamasurg.2015.4257
   Liaw YF, 2003, J GASTROEN HEPATOL, V18, P239, DOI 10.1046/j.1440-1746.2003.03037.x
   Lim KC, 2011, ANN SURG, V254, P108, DOI 10.1097/SLA.0b013e31821ad884
   Llovet JM, 2003, LANCET, V362, P1907, DOI 10.1016/S0140-6736(03)14964-1
   Lok ASF, 2007, HEPATOLOGY, V45, P507, DOI 10.1002/hep.21513
   Mazzaferro V, 2009, LANCET ONCOL, V10, P35, DOI 10.1016/S1470-2045(08)70284-5
   Miura JT, 2015, HPB, V17, P896, DOI 10.1111/hpb.12446
   Omichi K, 2015, ANN SURG ONCOL, V22, pS1034, DOI 10.1245/s10434-015-4845-0
   Poon RTP, 2000, ANN SURG, V232, P10, DOI 10.1097/00000658-200007000-00003
   Poon RTP, 2000, CANCER, V89, P500, DOI 10.1002/1097-0142(20000801)89:3<500::AID-CNCR4>3.3.CO;2-F
   Portolani N, 2006, ANN SURG, V243, P229, DOI 10.1097/01.sla.0000197706.21803.a1
   Roayaie S, 2009, GASTROENTEROLOGY, V137, P850, DOI 10.1053/j.gastro.2009.06.003
   Rodriguez-Peralvarez M, 2013, ANN SURG ONCOL, V20, P325, DOI 10.1245/s10434-012-2513-1
   Ryu SH, 2008, HEPATOLOGY, V47, P929, DOI 10.1002/hep.22124
   Sasaki K, 2017, J GASTROINTEST SURG, V21, P487, DOI 10.1007/s11605-016-3344-3
   Society of Hepatology of Chinese Medical Association; Society of Infectious Diseases of Chinese Medical Association, 2006, CHIN J INTEGR MED, V45, P162
   Sohn W, 2014, ANN SURG ONCOL, V21, P2429, DOI 10.1245/s10434-014-3621-x
   Utsunomiya T, 2015, ANN SURG, V261, P513, DOI 10.1097/SLA.0000000000000821
   Wang K, 2010, HEPATOLOGY, V52, P164, DOI 10.1002/hep.23650
   Wei XB, 2017, BMC CANCER, V17, DOI 10.1186/s12885-017-3293-6
   Wu CY, 2012, JAMA-J AM MED ASSOC, V308, P1906, DOI 10.1001/2012.jama.11975
   Wu JC, 2009, J HEPATOL, V51, P890, DOI 10.1016/j.jhep.2009.07.009
   Yang PY, 2012, CANCER CELL, V22, P291, DOI 10.1016/j.ccr.2012.07.023
   Yang T, 2012, EJSO-EUR J SURG ONC, V38, P683, DOI 10.1016/j.ejso.2012.04.010
   Yang T, 2016, J HEPATOL, V64, P583, DOI 10.1016/j.jhep.2015.10.012
   Ye Shenglong, 2014, Zhonghua Gan Zang Bing Za Zhi, V22, P321
   Zhang XF, 2018, J GASTROEN HEPATOL, V33, P347, DOI 10.1111/jgh.13843
NR 49
TC 42
Z9 47
U1 4
U2 13
PU AMER MEDICAL ASSOC
PI CHICAGO
PA 330 N WABASH AVE, STE 39300, CHICAGO, IL 60611-5885 USA
SN 2168-6254
EI 2168-6262
J9 JAMA SURG
JI JAMA Surg.
PD OCT
PY 2018
VL 153
IS 10
AR e182721
DI 10.1001/jamasurg.2018.2721
PG 10
WC Surgery
WE Science Citation Index Expanded (SCI-EXPANDED)
SC Surgery
GA GX3PX
UT WOS:000447639600001
PM 30073257
OA Green Published, Bronze
DA 2022-05-02
ER

PT J
AU Chan, AWH
   Zhong, JH
   Berhane, S
   Toyoda, H
   Cucchetti, A
   Shi, KQ
   Tada, T
   Chong, CCN
   Xiang, BD
   Li, LQ
   Lai, PBS
   Mazzaferro, V
   Garcia-Finana, M
   Kudo, M
   Kumada, T
   Roayaie, S
   Johnson, PJ
AF Chan, Anthony W. H.
   Zhong, Jianhong
   Berhane, Sarah
   Toyoda, Hidenori
   Cucchetti, Alessandro
   Shi, KeQing
   Tada, Toshifumi
   Chong, Charing C. N.
   Xiang, Bang-De
   Li, Le-Qun
   Lai, Paul B. S.
   Mazzaferro, Vincenzo
   Garcia-Finana, Marta
   Kudo, Masatoshi
   Kumada, Takashi
   Roayaie, Sasan
   Johnson, Philip J.
TI Development of pre and post-operative models to predict early recurrence
   of hepatocellular carcinoma after surgical resection
SO JOURNAL OF HEPATOLOGY
LA English
DT Article
DE Hepatocellular carcinoma; Recurrence; Resection; ERASL; modelling;
   prognosis
ID CURATIVE LIVER RESECTION; INTRAHEPATIC METASTASIS; MICROVASCULAR
   INVASION; RISK-FACTORS; PRACTICE GUIDELINES; ANTIVIRAL THERAPY;
   SURVIVAL; IMPACT; TRANSPLANTATION; PERFORMANCE
AB Background & Aims: Resection is the most widely used potentially curative treatment for patients with early hepatocellular carcinoma (HCC). However, recurrence within 2 years occurs in 30-50% of patients, being the major cause of mortality. Herein, we describe 2 models, both based on widely available clinical data, which permit risk of early recurrence to be assessed before and after resection.
   Methods: A total of 3,903 patients undergoing surgical resection with curative intent were recruited from 6 different centres. We built 2 models for early recurrence, 1 using preoperative and 1 using pre and post-operative data, which were internally validated in the Hong Kong cohort. The models were then externally validated in European, Chinese and US cohorts. We developed 2 online calculators to permit easy clinical application.
   Results: Multivariable analysis identified male gender, large tumour size, multinodular tumour, high albumin-bilirubin (ALBI) grade and high serum alpha-fetoprotein as the key parameters related to early recurrence. Using these variables, a preoperative model (ERASL-pre) gave 3 risk strata for recurrence-free survival (RFS) in the entire cohort - low risk: 2-year RFS 64.8%, intermediate risk: 2-year RFS 42.5% and high risk: 2-year RFS 20.7%. Median survival in each stratum was similar between centres and the discrimination between the 3 strata was enhanced in the post-operative model (ERASL-post) which included 'microvascular invasion'.
   Conclusions: Statistical models that can predict the risk of early HCC recurrence after resection have been developed, exten-sively validated and shown to be applicable in the international setting. Such models will be valuable in guiding surveillance follow-up and in the design of post-resection adjuvant therapy trials.
   Lay summary: The most effective treatment of hepatocellular carcinoma is surgical removal of the tumour but there is often recurrence. In this large international study, we develop a statistical method that allows clinicians to estimate the risk of recurrence in an individual patient. This facility enhances communication with the patient about the likely success of the treatment and will help in designing clinical trials that aim to find drugs that decrease the risk of recurrence. (C) 2018 The Authors. Published by Elsevier B.V. on behalf of European Association for the Study of the Liver.
C1 [Chan, Anthony W. H.; Chong, Charing C. N.; Lai, Paul B. S.] Chinese Univ Hong Kong, Dept Anat & Cellular Pathol, State Key Lab Oncol South China, Sir YK Pao Ctr Canc, Hong Kong, Hong Kong, Peoples R China.
   [Chan, Anthony W. H.; Chong, Charing C. N.; Lai, Paul B. S.] Chinese Univ Hong Kong, Dept Surg, Hong Kong, Hong Kong, Peoples R China.
   [Zhong, Jianhong; Xiang, Bang-De; Li, Le-Qun] Guangxi Med Univ, Affiliated Tumour Hosp, Dept Hepatobiliary Surg, Nanning, Peoples R China.
   [Berhane, Sarah; Johnson, Philip J.] Univ Liverpool, Dept Mol & Clin Canc Med, 2nd Floor Sherrington Bldg,Ashton St, Liverpool L69 3GE, Merseyside, England.
   [Toyoda, Hidenori; Tada, Toshifumi; Kumada, Takashi] Ogaki Municipal Hosp, Dept Gastroenterol & Hepatol, 4-86 Minaminokawa Cho, Ogaki, Gifu 5038052, Japan.
   [Cucchetti, Alessandro] Univ Bologna, Alma Mater Studiorum, Dept Med & Surg Sci, Bologna, Italy.
   [Shi, KeQing] Wenzhou Med Univ, Affiliated Hosp 1, Liver Res Ctr, Dept Infect & Liver Dis, Wenzhou, Peoples R China.
   [Mazzaferro, Vincenzo] Univ Milan, Milan, Italy.
   [Mazzaferro, Vincenzo] Fdn IRCCS, Ist Nazl Tumori, Gastrointestinal Surg & Liver Transplantat Unit, Milan, Italy.
   [Garcia-Finana, Marta] Univ Liverpool, Dept Biostat, Liverpool, Merseyside, England.
   [Kudo, Masatoshi] Kindai Univ, Fac Med, Dept Gastroenterol & Hepatol, Osaka, Japan.
   [Roayaie, Sasan] White Plains Hosp, Montefiore Hlth Syst, Liver Canc Program, White Plains, NY USA.
RP Johnson, PJ (corresponding author), Univ Liverpool, Dept Mol & Clin Canc Med, 2nd Floor Sherrington Bldg,Ashton St, Liverpool L69 3GE, Merseyside, England.
EM Philip.Johnson@liverpool.ac.uk
RI Chong, Charing CN/M-3455-2018; Chan, Anthony W.H./N-6719-2016; Kudo,
   Masatoshi/AAA-9744-2019; Mazzaferro, Vincenzo/AAL-4707-2020; Lai, Paul
   BS/K-8556-2015; Chan, Anthony/U-7768-2019
OI Chong, Charing CN/0000-0002-8425-8767; Chan, Anthony
   W.H./0000-0002-1771-163X; Kudo, Masatoshi/0000-0002-4102-3474; Lai, Paul
   BS/0000-0002-9469-6728; Chan, Anthony/0000-0002-1771-163X; Berhane,
   Sarah/0000-0002-1437-0411; Zhong, Jian-Hong/0000-0002-1494-6396
FU UK EPSRCUK Research & Innovation (UKRI)Engineering & Physical Sciences
   Research Council (EPSRC) [EP/N014499/1]; EPSRCUK Research & Innovation
   (UKRI)Engineering & Physical Sciences Research Council (EPSRC)
   [EP/N014499/1] Funding Source: UKRI; MRCUK Research & Innovation
   (UKRI)Medical Research Council UK (MRC) [MR/L010909/1] Funding Source:
   UKRI
FX SB and MGF acknowledges support from the UK EPSRC grant EP/N014499/1.
CR Ang SF, 2015, PLOS ONE, V10, DOI 10.1371/journal.pone.0118658
   Bruix J, 2015, LANCET ONCOL, V16, P1344, DOI 10.1016/S1470-2045(15)00198-9
   Bruix J, 2011, HEPATOLOGY, V53, P1020, DOI 10.1002/hep.24199
   Chan ACY, 2013, LIVER TRANSPLANT, V19, P411, DOI 10.1002/lt.23605
   Chan AWH, 2015, ANN SURG ONCOL, V22, P4138, DOI 10.1245/s10434-015-4516-1
   Chan AWH, 2015, J GASTROEN HEPATOL, V30, P1391, DOI 10.1111/jgh.12938
   Chong CCN, 2015, ALIMENT PHARM THER, V41, P199, DOI 10.1111/apt.13034
   Collins GS, 2015, ANN INTERN MED, V162, P55, DOI [10.7326/M14-0697, 10.1161/CIRCULATIONAHA.114.014508, 10.1186/s12916-014-0241-z, 10.1136/bmj.g7594, 10.1016/j.jclinepi.2014.11.010, 10.1002/bjs.9736]
   Cong WM, 2016, WORLD J GASTROENTERO, V22, P9279, DOI 10.3748/wjg.v22.i42.9279
   Conti F, 2016, J HEPATOL, V65, P727, DOI 10.1016/j.jhep.2016.06.015
   Cucchetti A, 2017, BRIT J SURG, V104, P1704, DOI 10.1002/bjs.10613
   Cucchetti A, 2009, ANN SURG ONCOL, V16, P413, DOI 10.1245/s10434-008-0232-4
   European Assoc Study Liver, 2012, EUR J CANCER, V48, P599, DOI 10.1016/j.ejca.2011.12.021
   Ferrer-Fabrega J, 2016, HEPATOLOGY, V63, P839, DOI 10.1002/hep.28339
   Furuta M, 2017, J HEPATOL, V66, P363, DOI 10.1016/j.jhep.2016.09.021
   Harrell FE, 1996, STAT MED, V15, P361, DOI 10.1002/(SICI)1097-0258(19960229)15:4<361::AID-SIM168>3.0.CO;2-4
   Huang S, 2015, PLOS ONE, V10, DOI 10.1371/journal.pone.0129000
   Imamura H, 2003, J HEPATOL, V38, P200, DOI 10.1016/S0168-8278(02)00360-4
   Johnson PJ, 2015, J CLIN ONCOL, V33, P550, DOI 10.1200/JCO.2014.57.9151
   KOOPERBERG C, 1995, J AM STAT ASSOC, V90, P78, DOI 10.2307/2291132
   Li Q, 2008, J GASTROINTEST SURG, V12, P1540, DOI 10.1007/s11605-008-0591-y
   Meniconi RL, 2015, SURGERY, V157, P454, DOI 10.1016/j.surg.2014.10.011
   Morimoto O, 2003, J HEPATOL, V39, P215, DOI 10.1016/S0168-8278(03)00233-2
   Petta S, 2017, ALIMENT PHARM THER, V45, P160, DOI 10.1111/apt.13821
   Poon RTP, 2000, CANCER, V89, P500, DOI 10.1002/1097-0142(20000801)89:3<500::AID-CNCR4>3.3.CO;2-F
   Rahman MS, 2017, BMC MED RES METHODOL, V17, DOI 10.1186/s12874-017-0336-2
   Roayaie S, 2009, GASTROENTEROLOGY, V137, P850, DOI 10.1053/j.gastro.2009.06.003
   Royston P, 2013, BMC MED RES METHODOL, V13, DOI 10.1186/1471-2288-13-33
   Sakamoto K, 2015, ANTICANCER RES, V35, P1647
   Shim JH, 2015, ANN SURG, V261, P939, DOI 10.1097/SLA.0000000000000747
   Steyerberg EW, 2010, EPIDEMIOLOGY, V21, P128, DOI 10.1097/EDE.0b013e3181c30fb2
   STONE CJ, 1994, ANN STAT, V22, P118, DOI 10.1214/aos/1176325361
   Sumie S, 2008, ANN SURG ONCOL, V15, P1375, DOI 10.1245/s10434-008-9846-9
   Tabrizian P, 2015, ANN SURG, V261, P947, DOI 10.1097/SLA.0000000000000710
   Toyoda H, 2016, BRIT J CANCER, V114, P744, DOI 10.1038/bjc.2016.33
   Utsunomiya T, 2015, ANN SURG, V261, P513, DOI 10.1097/SLA.0000000000000821
   Wang HQ, 2016, DIGEST LIVER DIS, V48, P1275, DOI 10.1016/j.dld.2016.07.010
   Yang JD, 2012, HEPATOLOGY, V56, P614, DOI 10.1002/hep.25680
   Yin JH, 2013, J CLIN ONCOL, V31, P3647, DOI 10.1200/JCO.2012.48.5896
   Zhang XF, 2018, J GASTROEN HEPATOL, V33, P347, DOI 10.1111/jgh.13843
   Zhong JH, 2010, HEPATOL RES, V40, P943, DOI 10.1111/j.1872-034X.2010.00710.x
NR 41
TC 171
Z9 179
U1 5
U2 25
PU ELSEVIER
PI AMSTERDAM
PA RADARWEG 29, 1043 NX AMSTERDAM, NETHERLANDS
SN 0168-8278
EI 1600-0641
J9 J HEPATOL
JI J. Hepatol.
PD DEC
PY 2018
VL 69
IS 6
BP 1284
EP 1293
DI 10.1016/j.jhep.2018.08.027
PG 10
WC Gastroenterology & Hepatology
WE Science Citation Index Expanded (SCI-EXPANDED)
SC Gastroenterology & Hepatology
GA HA5EU
UT WOS:000450292500012
PM 30236834
OA hybrid, Green Published, Green Accepted
HC Y
HP N
DA 2022-05-02
ER

PT J
AU Pommergaard, HC
   Rostved, AA
   Adam, R
   Thygesen, LC
   Salizzoni, M
   Bravo, MAG
   Cherqui, D
   Filipponi, F
   Boudjema, K
   Mazzaferro, V
   Soubrane, O
   Garcia-Valdecasas, JC
   Prous, JF
   Pinna, AD
   O'Grady, J
   Karam, V
   Duvoux, C
   Rasmussen, A
AF Pommergaard, Hans-Christian
   Rostved, Andreas A.
   Adam, Rene
   Thygesen, Lau C.
   Salizzoni, Mauro
   Bravo, Miguel A. Gomez
   Cherqui, Daniel
   Filipponi, Franco
   Boudjema, Karim
   Mazzaferro, Vincenzo
   Soubrane, Olivier
   Garcia-Valdecasas, Juan C.
   Prous, Joan F.
   Pinna, Antonio D.
   O'Grady, John
   Karam, Vincent
   Duvoux, Christophe
   Rasmussen, Allan
CA European Liver Intestine Transplan
TI Vascular invasion and survival after liver transplantation for
   hepatocellular carcinoma: a study from the European Liver Transplant
   Registry
SO HPB
LA English
DT Article
ID MICROVASCULAR INVASION; ALPHA-FETOPROTEIN; RECURRENCE; DIAGNOSIS;
   SELECTION; CANCER; HCC; CIRRHOSIS; CRITERIA; OUTCOMES
AB Background: Studies suggest that vascular invasion may be a superior prognostic marker compared with traditional selection criteria, e.g. Milan criteria. This study aimed to investigate the prognostic value of micro and macrovascular invasion in a large database material.
   Methods: Patients liver transplanted for HCC and cirrhosis registered in the European Liver Transplant Registry (ELTR) database were included. The association between the Milan criteria, Up-to-seven criteria and vascular invasion with overall survival and HCC specific survival was investigated with univariate and multivariate Cox regression analyses.
   Results: Of 23,124 patients transplanted for HCC, 9324 had cirrhosis and data on explant pathology. Patients without microvascular invasion, regardless of number and size of HCC nodules, had a five-year overall survival of 73.2%, which was comparable with patients inside both Milan and Up-to-seven criteria. Patients without macrovascular invasion had an only marginally reduced survival of 70.7% after five years. Patients outside both Milan and Up-to-seven criteria without micro or macrovascular invasion still had a five-year overall survival of 65.8%.
   Conclusion: Vascular invasion as a prognostic indicator remains superior to criteria based on size and number of nodules. With continuously improving imaging studies, microvascular invasion may be used for selecting patients for transplantation in the future.
C1 [Pommergaard, Hans-Christian; Rostved, Andreas A.; Rasmussen, Allan] Univ Copenhagen, Dept Surg Gastroenterol & Transplantat, Rigshosp, Blegdamsvej 9, Copenhagen, Denmark.
   [Adam, Rene; Cherqui, Daniel; Karam, Vincent] Univ Paris Sud, Hop Univ Paul Brousse, AP HP, Dept Hepatobiliary Surg Canc & Transplantat,Inser, Villejuif, France.
   [Thygesen, Lau C.] Univ Southern Denmark, Natl Inst Publ Hlth, Copenhagen, Denmark.
   [Salizzoni, Mauro] Molinette Mauriziano Hosp, AOU Citta Salute & Sci Torino, Liver Transplant Ctr, Turin, Italy.
   [Salizzoni, Mauro] Molinette Mauriziano Hosp, AOU Citta Salute & Sci Torino, Gen Surg, Turin, Italy.
   [Bravo, Miguel A. Gomez] Hosp Virgen Del Rocio, Liver Transplant Unit, Dept Surg, Seville, Spain.
   [Filipponi, Franco] Univ Pisa, Med Sch Hosp, Hepatobiliary Surg & Liver Transplantat Unit, I-56124 Pisa, Italy.
   [Boudjema, Karim] Ctr Hosp Univ Rennes 1, Hop Pontchaillou, Serv Chirurg Hepatobiliaire & Digest, Rennes, France.
   [Mazzaferro, Vincenzo] Univ Milan, Milan, Italy.
   [Mazzaferro, Vincenzo] Fdn IRCCS, Div Gastrointestinal Surg & Liver Transplantata, Ist Nazl Tumori, Milan, Italy.
   [Soubrane, Olivier] Beaujon Hosp, Dept HPB Surg & Liver Transplant, Clichy, France.
   [Soubrane, Olivier] Univ Paris 07, Paris, France.
   [Garcia-Valdecasas, Juan C.] Hosp Clin Barcelona, ICMDiM, Hepatobiliopancreat & Transplant Surg, Barcelona, Spain.
   [Prous, Joan F.] Hosp Univ Bellvitge, Unitat Cirurgia Hepatobiliopancreat, Barcelona, Spain.
   [Pinna, Antonio D.] Univ Bologna, S Orsola Hosp, Gen Surg & Transplant Div, Bologna, Italy.
   [O'Grady, John] Kings Coll Hosp London, Inst Liver Studies, London, England.
   [Duvoux, Christophe] Paris Est Univ UPEC, Henri Mondor Hosp, Dept Hepatol, Creteil, France.
   [Duvoux, Christophe] Paris Est Univ UPEC, Henri Mondor Hosp, Liver Transplant Unit, Creteil, France.
RP Pommergaard, HC (corresponding author), Univ Copenhagen, Dept Surg Gastroenterol & Transplantat, Rigshosp, Blegdamsvej 9, Copenhagen, Denmark.
EM HCPommergaard@gmail.com
RI Soubrane, Olivier/H-7799-2016; Cherqui, Daniel/T-6831-2018; Thygesen,
   Lau/W-9096-2019; Pinna, Antonio/AAC-6685-2019; Soubrane,
   Olivier/ABB-4434-2021; Mazzaferro, Vincenzo/AAL-4707-2020; MAZZAFERRO,
   VINCENZO MARIA/C-2726-2017
OI Thygesen, Lau/0000-0001-8375-5211; Rasmussen, Allan/0000-0002-9550-4767;
   Rostved, Andreas A./0000-0002-3359-7734; Pommergaard,
   Hans-Christian/0000-0001-7068-1946; MAZZAFERRO, VINCENZO
   MARIA/0000-0002-4013-8085
FU Astellas Pharma Europe Ltd.Astellas Pharmaceuticals; Novartis Pharma
   S.A.S.; Institut Georges Lopez S.A.S.; ELITA (European Liver and
   Intestine Transplant Association)
FX ELTR received financial support from Astellas Pharma Europe Ltd.,
   Novartis Pharma S.A.S., Institut Georges Lopez S.A.S. and ELITA
   (European Liver and Intestine Transplant Association). The authors of
   this manuscript have no conflicts of interest to disclose.
CR Banerjee S, 2015, HEPATOLOGY, V62, P792, DOI 10.1002/hep.27877
   Bolondi L, 2005, HEPATOLOGY, V42, P27, DOI 10.1002/hep.20728
   Choi BI, 2010, J HEPATO-BIL-PAN SCI, V17, P369, DOI 10.1007/s00534-009-0227-y
   Clavien PA, 2012, LANCET ONCOL, V13, pE11, DOI 10.1016/S1470-2045(11)70175-9
   D'Amico F, 2009, LIVER TRANSPLANT, V15, P1278, DOI 10.1002/lt.21842
   Duvoux C, 2012, GASTROENTEROLOGY, V143, P986, DOI 10.1053/j.gastro.2012.05.052
   Forner A, 2008, HEPATOLOGY, V47, P97, DOI 10.1002/hep.21966
   Fujioka M, 2001, HEPATOLOGY, V34, P1128, DOI 10.1053/jhep.2001.29202
   Iguchi T, 2015, TRANSPLANTATION, V99, P1236, DOI 10.1097/TP.0000000000000489
   Klintmalm GB, 1998, ANN SURG, V228, P479, DOI 10.1097/00000658-199810000-00005
   Kornberg A, 2009, AM J TRANSPLANT, V9, P592, DOI 10.1111/j.1600-6143.2008.02516.x
   Lai Q, 2016, ANN SURG, V264, P787, DOI 10.1097/SLA.0000000000001881
   Lohe F, 2007, CLIN TRANSPLANT, V21, P696, DOI 10.1111/j.1399-0012.2007.00707.x
   Mazzaferro V, 1996, NEW ENGL J MED, V334, P693, DOI 10.1056/NEJM199603143341104
   Mazzaferro V, 2016, HEPATOLOGY, V63, P1707, DOI 10.1002/hep.28420
   Mazzaferro V, 2011, LIVER TRANSPLANT, V17, pS44, DOI 10.1002/lt.22365
   Mazzaferro V, 2009, LANCET ONCOL, V10, P35, DOI 10.1016/S1470-2045(08)70284-5
   Otto G, 2006, LIVER TRANSPLANT, V12, P1260, DOI 10.1002/lt.20837
   Partitt JR, 2007, LIVER TRANSPLANT, V13, P543, DOI 10.1002/lt.21078
   Pommergaard HC, 2016, TRANSPLANT REV-ORLAN, V30, P171, DOI 10.1016/j.trre.2016.03.001
   Rodriguez-Peralvarez M, 2013, ANN SURG ONCOL, V20, P325, DOI 10.1245/s10434-012-2513-1
   Sahani D, 2002, AM J ROENTGENOL, V179, P53, DOI 10.2214/ajr.179.1.1790053
   Shah SA, 2007, J GASTROINTEST SURG, V11, P464, DOI 10.1007/s11605-006-0033-7
   Shah SA, 2006, TRANSPLANTATION, V81, P1633, DOI 10.1097/01.tp.0000226069.66819.7e
   Silva MA, 2008, GUT, V57, P1592, DOI 10.1136/gut.2008.149062
   Sun HR, 2015, DRUG DISCOV THER, V9, P310, DOI 10.5582/ddt.2015.01058
   von Elm E, 2007, B WORLD HEALTH ORGAN, V85, P867, DOI [10.2471/BLT.07.045120, 10.1016/j.jclinepi.2007.11.008, 10.1371/journal.pmed.0040296]
   Wang P, 2008, EJSO-EUR J SURG ONC, V34, P541, DOI 10.1016/j.ejso.2007.07.013
   Zavaglia C, 2005, AM J GASTROENTEROL, V100, P2708, DOI 10.1111/j.1572-0241.2005.00289.x
NR 29
TC 26
Z9 29
U1 1
U2 5
PU ELSEVIER SCI LTD
PI OXFORD
PA THE BOULEVARD, LANGFORD LANE, KIDLINGTON, OXFORD OX5 1GB, OXON, ENGLAND
SN 1365-182X
EI 1477-2574
J9 HPB
JI HPB
PD AUG
PY 2018
VL 20
IS 8
BP 768
EP 775
DI 10.1016/j.hpb.2018.03.002
PG 8
WC Gastroenterology & Hepatology; Surgery
WE Science Citation Index Expanded (SCI-EXPANDED)
SC Gastroenterology & Hepatology; Surgery
GA GN8NZ
UT WOS:000439422900013
PM 29622402
OA Bronze, Green Published
DA 2022-05-02
ER

PT J
AU Tang, YF
   Wang, RY
   Zhang, YB
   Lin, SH
   Qiao, N
   Sun, ZY
   Cheng, SQ
   Zhou, WP
AF Tang, Yufu
   Wang, Ruoyu
   Zhang, Yibing
   Lin, Shenhui
   Qiao, Na
   Sun, Zhongyi
   Cheng, Shuqun
   Zhou, Wenping
TI Co-Upregulation of 14-3-3 zeta and P-Akt is Associated with Oncogenesis
   and Recurrence of Hepatocellular Carcinoma
SO CELLULAR PHYSIOLOGY AND BIOCHEMISTRY
LA English
DT Article
DE 14-3-3 zeta; P-Akt; Hepatocellular carcinoma; Prognosis
ID HYPOXIA-INDUCIBLE FACTOR-1-ALPHA; CANCER PROGRESSION;
   CELL-PROLIFERATION; LUNG-CANCER; PROTEINS; PHOSPHORYLATION;
   OVEREXPRESSION; SURVIVAL; SIGNAL
AB Background/Aims: 14-3-3 zeta is involved in the regulation of PI3K/Akt pathway which is closely associated with carcinogenesis. However, the clinical significance of combined detection of 14-3-3 zeta and p-Akt in hepatocellular carcinoma (HCC) remains unclear. Methods: Two-hundred pairs of HCC and adjacent liver specimens were subjected to tissue microarray. The association of 14-3-3 zeta and p-Akt levels with the postoperative survival and recurrence in HCC patients was analyzed with univariate and multivariate methods. Moreover, the effects of 14-3-3 zeta overexpression on the growth of HCC and the expressions of p-Akt and HIF-1 alpha were assessed in a xenograft mouse model. Results: Elevated levels of 14-3-3 zeta and p-Akt were detected in HCC and a positive correlation between the levels of 14-3-3 zeta and p-Akt was verified. HCC patients with satellite nodules, microvascular invasion, portal vein tumor thrombosis, poor tumor differentiation and an advanced tumor stage tended to have higher levels of 14-3-3 zeta and p-Akt. In addition, the postoperative 3-, 5-, and 7-year overall survival rates in HCC patients with 14-3-3 zeta(high) and p-Akt(high) were significantly lower compared with those with 143-3 zeta(low) and p-Akt(low), and the cumulative recurrence rate in HCC patients with 14-3-3 zeta(high) and p-Akt(high) was significantly higher than that in those with 14-3-3 zeta(low) and p-Akt(low). The multivariate Cox proportional hazard analysis indicated that concomitant upregulation of 14-3-3 zeta and p-Akt was an independent factor that predicted poor survival and high recurrence in HCC patients. Furthermore, animal experiment showed that overexpression of 14-3-3 zeta accelerated the growth of HCC xenograft tumors and induced the expressions of p-Akt and HIF-1 alpha in vivo. Conclusion: Co-upregulation of 14-3-3 zeta and p-Akt predicts poor prognosis in patients with HCC, and 14-3-3 zeta-induced activation of the Akt signaling pathway contributes to HCC progression. (c) 2018 The Author(s) Published by S. Karger AG, Basel
C1 [Tang, Yufu; Lin, Shenhui; Qiao, Na; Sun, Zhongyi; Zhou, Wenping] Shenyang Mil Area Command, Gen Hosp, Dept Hepatobiliary Surg, Shenyang, Liaoning, Peoples R China.
   [Wang, Ruoyu] Second Mil Med Univ, Eastern Hepatobiliary Surg Hosp, Dept Liver Surg 3, Shanghai, Peoples R China.
   [Zhang, Yibing] Shenyang Mil Area Command, Gen Hosp, Dept Med Affairs, Shenyang, Liaoning, Peoples R China.
   [Cheng, Shuqun] Second Mil Med Univ, Eastern Hepatobiliary Surg Hosp, Dept Liver Surg 6, Shanghai, Peoples R China.
RP Cheng, SQ; Zhou, WP (corresponding author), Second Mil Med Univ, Eastern Hepatobiliary Surg Hosp, Shenyang Mil Area Command, Dept Hepatobiliary Surg,Gen Hosp, Shanghai, Peoples R China.
EM chengshuqun@aliyun.com; zwp0132@163.com
FU National Natural Science FoundationNational Natural Science Foundation
   of China (NSFC) [81602571]; Postdoctoral Science Foundation of
   ChinaChina Postdoctoral Science Foundation [2015M572798]; Doctoral
   Scientific Research Foundation of Liaoning Province [201603197]
FX This work was supported by the National Natural Science Foundation (No:
   81602571), the Postdoctoral Science Foundation of China (No:
   2015M572798), and Doctoral Scientific Research Foundation of Liaoning
   Province (No: 201603197).
CR Aitken A, 2006, SEMIN CANCER BIOL, V16, P162, DOI 10.1016/j.semcancer.2006.03.005
   Brunet A, 1999, CELL, V96, P857, DOI 10.1016/S0092-8674(00)80595-4
   Chauhan Ranjit, 2016, Biomark Cancer, V8, P37, DOI 10.4137/BIC.S34413
   Danes CG, 2008, CANCER RES, V68, P1760, DOI 10.1158/0008-5472.CAN-07-3177
   Fan T, 2007, CANCER RES, V67, P7901, DOI 10.1158/0008-5472.CAN-07-0090
   Fang DX, 2007, J BIOL CHEM, V282, P11221, DOI 10.1074/jbc.M611871200
   Freeman AK, 2011, SEMIN CELL DEV BIOL, V22, P681, DOI 10.1016/j.semcdb.2011.08.009
   Fu J, 2011, HEPATOLOGY, V53, P181, DOI 10.1002/hep.24015
   Grandhi MS, 2016, SURG ONCOL, V25, P74, DOI 10.1016/j.suronc.2016.03.002
   Hermeking H, 2003, NAT REV CANCER, V3, P931, DOI 10.1038/nrc1230
   Jain S, 2010, AM J TRANSL RES, V2, P105
   Llovet JM, 2012, J HEPATOL, V56, P908, DOI 10.1016/j.jhep.2011.12.001
   Lu J, CANC CELL
   Masters SC, 2001, J BIOL CHEM, V276, P45193, DOI 10.1074/jbc.M105971200
   Matta A, EXPERT OPIN THER
   Morrison DK, 2009, TRENDS CELL BIOL, V19, P16, DOI 10.1016/j.tcb.2008.10.003
   Mundi PS, 2016, BRIT J CLIN PHARMACO, V82, P943, DOI 10.1111/bcp.13021
   Neal CL, 2012, ONCOGENE, V31, P897, DOI 10.1038/onc.2011.284
   Neal CL, 2009, CANCER RES, V69, P3425, DOI 10.1158/0008-5472.CAN-08-2765
   Neal CL, EXPERT OPIN THER
   Nellist M, 2002, J BIOL CHEM, V277, P39417, DOI 10.1074/jbc.M204802200
   Nishimura Y, 2013, BRIT J CANCER, V108, P1324, DOI 10.1038/bjc.2013.65
   Portolani N, 2006, ANN SURG, V243, P229, DOI 10.1097/01.sla.0000197706.21803.a1
   Tang YF, 2016, ONCOTARGET, V7, P15854, DOI 10.18632/oncotarget.7493
   Tang YF, 2015, INT J CLIN EXP PATHO, V8, P15845
   Torre LA, 2015, CA-CANCER J CLIN, V65, P87, DOI 10.3322/caac.21262
   Tzivion G, 2002, J BIOL CHEM, V277, P3061, DOI 10.1074/jbc.R100059200
   Tzivion G, SEMIN CANC BIOL
   Wang RY, 2013, GASTROENTEROLOGY, V145, P1436, DOI 10.1053/j.gastro.2013.08.009
   Wen W, 2012, HEPATOLOGY, V55, P1787, DOI 10.1002/hep.25596
   Zang DY, 2010, CLIN EXP MED, V10, P221, DOI 10.1007/s10238-009-0089-2
   Zha JP, 1996, CELL, V87, P619, DOI 10.1016/S0092-8674(00)81382-3
   Zhang C, 2015, TUMOR BIOL, V36, P1781, DOI 10.1007/s13277-014-2780-5
   Zhao GY, 2014, CANCER-AM CANCER SOC, V120, P652, DOI 10.1002/cncr.28452
NR 34
TC 10
Z9 11
U1 1
U2 5
PU KARGER
PI BASEL
PA ALLSCHWILERSTRASSE 10, CH-4009 BASEL, SWITZERLAND
SN 1015-8987
EI 1421-9778
J9 CELL PHYSIOL BIOCHEM
JI Cell. Physiol. Biochem.
PY 2018
VL 45
IS 3
BP 1097
EP 1107
DI 10.1159/000487351
PG 11
WC Cell Biology; Physiology
WE Science Citation Index Expanded (SCI-EXPANDED)
SC Cell Biology; Physiology
GA FX4HN
UT WOS:000426033900019
PM 29439255
OA gold
DA 2022-05-02
ER

PT J
AU Huang, MQ
   Liao, B
   Xu, P
   Cai, HS
   Huang, K
   Dong, Z
   Xu, L
   Peng, ZP
   Luo, YJ
   Zheng, KG
   Peng, BG
   Li, ZP
   Feng, ST
AF Huang, Mengqi
   Liao, Bing
   Xu, Ping
   Cai, Huasong
   Huang, Kun
   Dong, Zhi
   Xu, Ling
   Peng, Zhenpeng
   Luo, Yanji
   Zheng, Keguo
   Peng, Baogang
   Li, Zi-Ping
   Feng, Shi-Ting
TI Prediction of Microvascular Invasion in Hepatocellular Carcinoma:
   Preoperative Gd-EOB-DTPA-Dynamic Enhanced MRI and Histopathological
   Correlation
SO CONTRAST MEDIA & MOLECULAR IMAGING
LA English
DT Article
ID LIVER-TRANSPLANTATION; RESECTION; CT; SINGLE; SYSTEM; RISK
AB Objective. To investigate the imaging features observed in preoperative Gd-EOB-DTPA-dynamic enhanced MRI and correlated with the presence of microvascular invasion (MVI) in hepatocellular carcinoma (HCC) patients. Methods. 66 HCCs in 60 patients with preoperative Gd-EOB-DTPA-dynamic enhanced MRI were retrospectively analyzed. Features including tumor size, signal homogeneity, tumor capsule, tumor margin, peritumor enhancement during mid-arterial phase, peritumor hypointensity during hepatobiliary phase, signal intensity ratio on DWI and apparent diffusion coefficients (ADC), T1 relaxation times, and the reduction rate between pre- and postcontrast enhancement images were assessed. Correlation between these features and histopathological presence of MVI was analyzed to establish a prediction model. Results. Histopathology confirmed that MVI were observed in 17 of 66 HCCs. Univariate analysis showed tumor size (p = 0.003), margin (p = 0.013), peritumor enhancement (p = 0.001), and hypointensity during hepatobiliary phase (p = 0.004) were associated with MVI. A multiple logistic regression model was established, which showed tumor size, margin, and peritumor enhancement were combined predictors for the presence of MVI (p = 0.1). R-2 of this prediction model was 0.353, and the sensitivity and specificity were 52.9% and 93.0%, respectively. Conclusion. Large tumor size, irregular tumor margin, and peritumor enhancement in preoperative Gd-EOB-DTPA-dynamic enhanced MRI can predict the presence of MVI in HCC.
C1 [Huang, Mengqi; Xu, Ping; Cai, Huasong; Huang, Kun; Dong, Zhi; Peng, Zhenpeng; Luo, Yanji; Zheng, Keguo; Li, Zi-Ping; Feng, Shi-Ting] Sun Yat Sen Univ, Affiliated Hosp 1, Dept Radiol, 58 Second Zhongshan Rd, Guangzhou 510080, Guangdong, Peoples R China.
   [Liao, Bing] Sun Yat Sen Univ, Affiliated Hosp 1, Dept Pathol, 58 Second Zhongshan Rd, Guangzhou 510080, Guangdong, Peoples R China.
   [Xu, Ling] Univ Western Australia, Fac Med & Dent, Perth, WA, Australia.
   [Peng, Baogang] Sun Yat Sen Univ, Affiliated Hosp 1, Dept Hepatobiliary Surg, 58 Second Zhongshan Rd, Guangzhou 510080, Guangdong, Peoples R China.
RP Li, ZP; Feng, ST (corresponding author), Sun Yat Sen Univ, Affiliated Hosp 1, Dept Radiol, 58 Second Zhongshan Rd, Guangzhou 510080, Guangdong, Peoples R China.; Peng, BG (corresponding author), Sun Yat Sen Univ, Affiliated Hosp 1, Dept Hepatobiliary Surg, 58 Second Zhongshan Rd, Guangzhou 510080, Guangdong, Peoples R China.
EM pengbaogang@medmail.com.cn; liziping163@163.com;
   fengsht@mail.sysu.edu.cn
FU National Natural Science Foundation of ChinaNational Natural Science
   Foundation of China (NSFC) [81771908, 81571750]; Natural Science
   Foundation of Guangdong ProvinceNational Natural Science Foundation of
   Guangdong Province [2014A030311018, 2014A030310484, 2015A030313043]; S&T
   Programs of Guangdong Province [2014A020212125]
FX This work was funded by (1) National Natural Science Foundation of China
   (81771908, 81571750), (2) Natural Science Foundation of Guangdong
   Province (2014A030311018, 2014A030310484, and 2015A030313043), and (3)
   S&T Programs (2014A020212125) of Guangdong Province.
CR Bottcher J, 2013, EUR J RADIOL, V82, P1860, DOI 10.1016/j.ejrad.2013.06.013
   Bruix J, 2014, GUT, V63, P844, DOI 10.1136/gutjnl-2013-306627
   Choi KK, 2011, J GASTROEN HEPATOL, V26, P1646, DOI 10.1111/j.1440-1746.2011.06780.x
   Chou CT, 2012, BRIT J RADIOL, V85, P778, DOI 10.1259/bjr/65897774
   Chou CT, 2014, AM J ROENTGENOL, V203, pW253, DOI 10.2214/AJR.13.10595
   Haimerl M, 2013, PLOS ONE, V8, DOI 10.1371/journal.pone.0085658
   Hirokawa F, 2014, HEPATOL RES, V44, P846, DOI 10.1111/hepr.12196
   Iwatsuki S, 2000, J AM COLL SURGEONS, V191, P389, DOI 10.1016/S1072-7515(00)00688-8
   Keguo Zheng, 2016, P 102 SCI ASS ANN M
   Kim H, 2009, EUR RADIOL, V19, P1744, DOI 10.1007/s00330-009-1331-8
   Kim KA, 2012, J MAGN RESON IMAGING, V35, P629, DOI 10.1002/jmri.22876
   Kim MJ, 2012, EUR J RADIOL, V81, P2507, DOI 10.1016/j.ejrad.2011.11.014
   Kim SJ, 2010, HEPATO-GASTROENTEROL, V57, P121
   LANDIS JR, 1977, BIOMETRICS, V33, P159, DOI 10.2307/2529310
   Lei ZQ, 2016, JAMA SURG, V151, P356, DOI 10.1001/jamasurg.2015.4257
   Llovet JM, 2005, SEMIN LIVER DIS, V25, P181, DOI 10.1055/s-2005-871198
   Mazzaferro V, 2009, LANCET ONCOL, V10, P35, DOI 10.1016/S1470-2045(08)70284-5
   Renzulli M, 2016, RADIOLOGY, V279, P432, DOI 10.1148/radiol.2015150998
   Roayaie S, 2009, GASTROENTEROLOGY, V137, P850, DOI 10.1053/j.gastro.2009.06.003
   Rodriguez-Peralvarez M, 2013, ANN SURG ONCOL, V20, P325, DOI 10.1245/s10434-012-2513-1
   Sala M, 2005, SEMIN LIVER DIS, V25, P171, DOI 10.1055/s-2005-871197
   Siegel R, 2012, CA-CANCER J CLIN, V62, P10, DOI 10.3322/caac.20138
   Suh YJ, 2012, LIVER TRANSPLANT, V18, P1171, DOI 10.1002/lt.23502
   Van Beers BE, 2012, J HEPATOL, V57, P421, DOI 10.1016/j.jhep.2012.01.031
   Wayne JD, 2002, ANN SURG, V235, P722, DOI 10.1097/00000658-200205000-00015
   Xu PJ, 2014, J GASTROEN HEPATOL, V29, P330, DOI 10.1111/jgh.12358
   Yoon JH, 2017, RADIOLOGY, V282, P408, DOI 10.1148/radiol.2016152800
   Zhao WC, 2013, EJSO-EUR J SURG ONC, V39, P858, DOI 10.1016/j.ejso.2013.04.003
NR 28
TC 31
Z9 39
U1 0
U2 16
PU WILEY-HINDAWI
PI LONDON
PA ADAM HOUSE, 3RD FL, 1 FITZROY SQ, LONDON, WIT 5HE, ENGLAND
SN 1555-4309
EI 1555-4317
J9 CONTRAST MEDIA MOL I
JI Contrast Media Mol. Imaging
PY 2018
AR UNSP 9674565
DI 10.1155/2018/9674565
PG 9
WC Radiology, Nuclear Medicine & Medical Imaging
WE Science Citation Index Expanded (SCI-EXPANDED)
SC Radiology, Nuclear Medicine & Medical Imaging
GA FV3BV
UT WOS:000424443800001
PM 29606926
OA Green Published, gold, Green Submitted
DA 2022-05-02
ER

PT J
AU Guerrini, GP
   Pinelli, D
   Marini, E
   Corno, V
   Guizzetti, M
   Zambelli, M
   Aluffi, A
   Lincini, L
   Fagiuoli, S
   Lucianetti, A
   Colledan, M
AF Guerrini, Gian Piero
   Pinelli, Domenico
   Marini, Elena
   Corno, Vittorio
   Guizzetti, Michela
   Zambelli, Marco
   Aluffi, Alessandro
   Lincini, Lisa
   Fagiuoli, Stefano
   Lucianetti, Alessandro
   Colledan, Michele
TI Value of HCC-MELD Score in Patients With Hepatocellular Carcinoma
   Undergoing Liver Transplantation
SO PROGRESS IN TRANSPLANTATION
LA English
DT Article
DE hepatocellular carcinoma; HCC-MELD; liver transplantation; liver tumor;
   Milan criteria; MELD
ID DISEASE; MODEL; RADIOEMBOLIZATION; CONTROVERSIES; CANCER; RISK
AB Context: Liver transplantation (LT) is considered the ideal therapy for patients with hepatocellular carcinoma (HCC) having cirrhosis but the shortage of liver donors and the risk of dropout from the wait list due to tumor progression severely limit transplantation. A new prognostic score, the HCC-model for end-stage liver disease (HCC-MELD), was developed by combining a-fetoprotein (AFP), MELD, and tumor size, to improve risk stratification of dropout in patients with HCC. Objectives: In this study, we investigated the ability of the HCC-MELD score in predicting the posttransplant for patients fulfilling Milan criteria (MC). Design: Two hundred patients with stage II tumor were retrospectively reviewed from a total of 1290 transplants performed at our institution from October 1997 through April 2015. Cox regression analysis was performed to identify the prognostic factors impacting the posttransplant survival. Results: Overall survival at 1, 5, and 10 years was 89.3%, 71.1%, and 67.2%, whereas disease-free survival was 86.4%, 66.5%, and 52.4%, respectively. Multivariate analysis showed HCC-MELD score (hazard ratio [HR] 39.6, P < .001) and microvascular invasion (HR 2.41, P = .002) to be independent risk factors for recurrence, whereas HCC diameter (HR 1.15, P = .041), HCC-MELD (HR 15.611, P = .006), and grading (HR 2.17, P = .03) proved to be predictive factors of poor overall survival. Conclusion: Our study showed the validity of the HCC-MELD equation in the evaluation of patients undergoing LT for HCC. This score offers a reliable method to assess the risk of waiting list dropout and predict post-transplantation outcomes.
C1 [Guerrini, Gian Piero] Natl Canc Inst, Dept Surg Oncol, Gen & Oncol Surg Unit, Ctr Riferimento Oncol IRCCS, Aviano, Italy.
   [Pinelli, Domenico; Marini, Elena; Corno, Vittorio; Guizzetti, Michela; Zambelli, Marco; Aluffi, Alessandro; Lucianetti, Alessandro; Colledan, Michele] Papa Giovanni XXIII Hosp, Dept Surg, Gen Surg & Abdominal Transplant Unit, Piazza Org Mondiale Sanita, I-24127 Bergamo, Italy.
   [Lincini, Lisa] Papa Giovanni XXIII Hosp, Pathol Unit, Bergamo, Italy.
   [Fagiuoli, Stefano] Papa Giovanni XXIII Hosp, Gastroenterol & Transplant Hepatol, Bergamo, Italy.
RP Colledan, M (corresponding author), Papa Giovanni XXIII Hosp, Dept Surg, Gen Surg & Abdominal Transplant Unit, Piazza Org Mondiale Sanita, I-24127 Bergamo, Italy.
EM mcolledan@hpg23.it
RI Guerrini, Gian Piero/Q-1565-2016
OI Guerrini, Gian Piero/0000-0001-5414-9335; Fagiuoli,
   Stefano/0000-0001-8308-0701
CR Akamatsu N, 2017, LIVER CANCER, V6, P44, DOI 10.1159/000449344
   Akoad ME, 2015, CLIN LIVER DIS, V19, P381, DOI 10.1016/j.cld.2015.01.007
   Alver SK, 2017, TRANSPL INT, V30, P1098, DOI 10.1111/tri.12967
   Berretta M, 2017, ONCOTARGET, V8, P14192, DOI 10.18632/oncotarget.13929
   Bhardwaj N, 2016, J TRANSPLANT, V2016, DOI 10.1155/2016/7926264
   Chang L, 2017, ONCOTARGET, V8, P20418, DOI 10.18632/oncotarget.14668
   Charriere B, 2016, WORLD J HEPATOL, V8, P881, DOI 10.4254/wjh.v8.i21.881
   Cillo U, 2015, AM J TRANSPLANT, V15, P2552, DOI 10.1111/ajt.13408
   Corey KE, 2017, WORLD J HEPATOL, V9, P385, DOI 10.4254/wjh.v9.i7.385
   Cucchetti A, 2011, AM J TRANSPLANT, V11, P1696, DOI 10.1111/j.1600-6143.2011.03570.x
   de'Angelis N, 2016, PROG TRANSPLANT, V26, P348, DOI 10.1177/1526924816664083
   Duvoux C, 2015, TRANSPLANT REV-ORLAN, V29, P168, DOI 10.1016/j.trre.2015.02.003
   EDMONDSON HA, 1954, CANCER-AM CANCER SOC, V7, P462, DOI 10.1002/1097-0142(195405)7:3<462::AID-CNCR2820070308>3.0.CO;2-E
   El-Serag HB, 2011, NEW ENGL J MED, V365, P1118, DOI 10.1056/NEJMra1001683
   Fonseca AL, 2014, J SURG ONCOL, V110, P712, DOI 10.1002/jso.23673
   Freeman RB, 2006, AM J TRANSPLANT, V6, P1416, DOI 10.1111/j.1600-6143.2006.01321.x
   Galle PR, 2017, J HEPATOL, V67, P173, DOI 10.1016/j.jhep.2017.03.007
   Gordon-Weeks AN, 2011, BRIT J SURG, V98, P1201, DOI 10.1002/bjs.7561
   Hanish SI, 2011, ONCOLOGY-NY, V25, P752
   Huo TI, 2008, CLIN TRANSPLANT, V22, P469, DOI 10.1111/j.1399-0012.2008.00811.x
   Lopez PM, 2006, LIVER TRANSPLANT, V12, P1747, DOI 10.1002/lt.21018
   Machicao VI, 2017, CLIN LIVER DIS, V21, P275, DOI 10.1016/j.cld.2016.12.014
   Mazzaferro V, 1996, NEW ENGL J MED, V334, P693, DOI 10.1056/NEJM199603143341104
   Mazzaferro V, 2014, SEMIN LIVER DIS, V34, P415, DOI 10.1055/s-0034-1394365
   Mehta N, 2016, CURR OPIN ORGAN TRAN, V21, P91, DOI 10.1097/MOT.0000000000000282
   Nishida N, 2017, ONCOLOGY-BASEL, V92, P40, DOI 10.1159/000451015
   Parikh ND, 2016, CURR OPIN GASTROEN, V32, P182, DOI 10.1097/MOG.0000000000000264
   Parikh ND, 2015, LIVER TRANSPLANT, V21, P1142, DOI 10.1002/lt.24169
   Pascua S, 2016, WORLD J HEPATOL, V8, P421, DOI 10.4254/wjh.v8.i9.421
   Radunz S, 2017, ANN TRANSPL, V22, P215, DOI 10.12659/AOT.902595
   Reguera-Berenguer L, 2017, REV ESP MED NUCL IMA, V36, P329, DOI 10.1016/j.remn.2016.12.006
   Rodrigue JR, 2011, PROG TRANSPLANT, V21, P207, DOI 10.7182/prtr.21.3.c508417x010g552n
   Schnitzbauer AA, 2011, TRANSPLANTATION, V91, P1173, DOI 10.1097/TP.0b013e318215e72b
   Silva MF, 2010, J GASTROEN HEPATOL, V25, P1217, DOI 10.1111/j.1440-1746.2010.06335.x
   Toniutto P, 2017, LIVER INT, V37, P317, DOI 10.1111/liv.13255
   Waller LP, 2015, WORLD J HEPATOL, V7, P2648, DOI 10.4254/wjh.v7.i26.2648
   Xu M, 2017, J AM COLL SURGEONS, V225, P28, DOI 10.1016/j.jamcollsurg.2017.03.015
NR 37
TC 7
Z9 7
U1 0
U2 1
PU SAGE PUBLICATIONS INC
PI THOUSAND OAKS
PA 2455 TELLER RD, THOUSAND OAKS, CA 91320 USA
SN 1526-9248
EI 2164-6708
J9 PROG TRANSPLANT
JI Prog. Transplant.
PD MAR
PY 2018
VL 28
IS 1
BP 63
EP 69
DI 10.1177/1526924817746686
PG 7
WC Surgery; Transplantation
WE Science Citation Index Expanded (SCI-EXPANDED)
SC Surgery; Transplantation
GA GB4YO
UT WOS:000429069500011
PM 29251164
DA 2022-05-02
ER

PT J
AU Ma, XL
   Zhu, J
   Wu, J
   Tian, L
   Gao, YY
   Zhang, CY
   Zhou, Y
   Dai, Q
   Wang, BL
   Pan, BS
   Zhou, J
   Fan, J
   Yang, XR
   Guo, W
AF Ma, Xiao-Lu
   Zhu, Jing
   Wu, Jiong
   Tian, Lu
   Gao, Yao-Yi
   Zhang, Chun-Yan
   Zhou, Yan
   Dai, Qian
   Wang, Bei-Li
   Pan, Bai-Shen
   Zhou, Jian
   Fan, Jia
   Yang, Xin-Rong
   Guo, Wei
TI Significance of PIVKA-II levels for predicting microvascular invasion
   and tumor cell proliferation in Chinese patients with hepatitis B
   virus-associated hepatocellular carcinoma
SO ONCOLOGY LETTERS
LA English
DT Article
DE hepatocellular carcinoma; PIVKA-II; microvascular invasion;
   proliferation; Ki67
ID GAMMA-CARBOXY PROTHROMBIN; ALPHA-FETOPROTEIN; POOR-PROGNOSIS; CURATIVE
   RESECTION; CANCER STATISTICS; METAANALYSIS; DIAGNOSIS; SURVEILLANCE;
   HEPATECTOMY; RECURRENCE
AB The present study aimed to determine the levels of prothrombin induced by vitamin K absence-II (PIVKA-II) according to the Barcelona Clinic Liver Cancer (BCLC) staging system, to develop an appropriate strategy for managing hepatocellular carcinoma (HCC), particularly early HCC, and to investigate the value of PIVKA-II for predicting prognosis-associated pathological parameters. Clinical information of 117 patients with hepatitis B-associated HCC was retrospectively collected. Preoperative serum PIVKA-II and a-fetoprotein (AFP) levels were measured using a chemiluminescence method. The efficiency of PIVKA-II levels for predicting pathological parameters was evaluated using step-wise logistic regression. The receiver operator characteristic curve was used to evaluate the predictive performance of PIVKA-II levels. It was demonstrated that except for the difference between stages B and C HCC (P=0.923), serum PIVKA-II levels significantly increased according to BCLC stage (P<0.050), however AFP levels did not. In early HCC (stage 0+A), the correlation between PIVKA-II and AFP levels (dual-positive, 64.70% in stage 0; 46.97% in stage A) was relatively weak (r=0.410). PIVKA-II >40 mAU/ml was an independent predictor of microvascular invasion [hazard ratio (HR), 3.77; 95% confidence interval (CI), 1.31-10.88; P=0.014; and high Ki67 expression in situ (HR, 2.99; 95% CI, 1.19-7.52; P=0.020). Combined analysis of PIVKA and AFP levels may contribute to an effective strategy for the management of patients with early HCC, as high PIVKA-II levels indicated a more aggressive tumor phenotype. Further investigation of PIVKA-II levels may provide novel insights into the mechanism underlying the metastasis of HCC cells and facilitate the development of novel therapeutic strategies for HCC.
C1 [Ma, Xiao-Lu; Zhu, Jing; Wu, Jiong; Tian, Lu; Gao, Yao-Yi; Zhang, Chun-Yan; Zhou, Yan; Dai, Qian; Wang, Bei-Li; Pan, Bai-Shen; Guo, Wei] Fudan Univ, Zhongshan Hosp, Dept Lab Med, 136 Yi Xue Yuan Rd, Shanghai 200032, Peoples R China.
   [Zhou, Jian; Fan, Jia; Yang, Xin-Rong] Fudan Univ, Zhongshan Hosp, Liver Canc Inst,Dept Liver Surg, Key Lab Carcinogenesis & Canc Invas,Minist Educ, 136 Yi Xue Yuan Rd, Shanghai 200032, Peoples R China.
RP Guo, W (corresponding author), Fudan Univ, Zhongshan Hosp, Dept Lab Med, 136 Yi Xue Yuan Rd, Shanghai 200032, Peoples R China.; Yang, XR (corresponding author), Fudan Univ, Zhongshan Hosp, Liver Canc Inst,Dept Liver Surg, Key Lab Carcinogenesis & Canc Invas,Minist Educ, 136 Yi Xue Yuan Rd, Shanghai 200032, Peoples R China.
EM yang.xinrong@zs-hospital.sh.cn; guo.wei@zs-hospital.sh.cn
RI Guo, Wei/AAA-1205-2020
OI Guo, Wei/0000-0001-6189-0543; Yang, Xin-Rong/0000-0002-2716-9338; Zhou,
   Jian/0000-0002-7650-7540
FU National High Technology Research and Development Program (863 Program)
   of ChinaNational High Technology Research and Development Program of
   China [2015AA020401]; State Key Program of National Natural Science of
   ChinaNational Natural Science Foundation of China (NSFC) [81530077];
   National Natural Science Foundation of ChinaNational Natural Science
   Foundation of China (NSFC) [81472676, 81572823, 81372317, 81572064];
   Chinese Academy of SciencesChinese Academy of Sciences [XDA12010202];
   Research Grants Council Earmarked Research Grants Joint Research Scheme
   [20130071140008]; Key Developing Disciplines of Shanghai Municipal
   Commission of Health and Family Planning [2015ZB0201]; Shanghai
   Municipal Commission of Health and Family Planning [201540052,
   201440389]; Funding Plan for Outstanding Youth Doctors Training of
   Shanghai [2016-01]; Shanghai Science and Technology CommissionShanghai
   Science & Technology CommitteeScience & Technology Commission of
   Shanghai Municipality (STCSM) [13140901900, 134119a1201, 14DZ1940300,
   14411970200, 14140902301]; Specialized Research Fund for the Doctoral
   Program of Higher EducationSpecialized Research Fund for the Doctoral
   Program of Higher Education (SRFDP)
FX This study was supported by grants from the National High Technology
   Research and Development Program (863 Program) of China (2015AA020401),
   the State Key Program of National Natural Science of China (81530077),
   the National Natural Science Foundation of China (81472676, 81572823,
   81372317 and 81572064), the Projects from the Shanghai Science and
   Technology Commission (13140901900, 134119a1201, 14DZ1940300,
   14411970200 and 14140902301), the Strategic Priority Research Program of
   the Chinese Academy of Sciences (XDA12010202), Specialized Research Fund
   for the Doctoral Program of Higher Education and Research Grants Council
   Earmarked Research Grants Joint Research Scheme (20130071140008), Key
   Developing Disciplines of Shanghai Municipal Commission of Health and
   Family Planning (2015ZB0201), Research Project of Shanghai Municipal
   Commission of Health and Family Planning (201540052), the Funding Plan
   for Outstanding Youth Doctors Training of Shanghai (2016-01), the
   National Natural Science Foundation of China (81572064), and the
   Research Funding of Shanghai Municipal Commission of Health and Family
   Planning (201440389).
CR Altekruse SF, 2012, HEPATOLOGY, V55, P476, DOI 10.1002/hep.24710
   Bruix J, 2016, GASTROENTEROLOGY, V150, P835, DOI 10.1053/j.gastro.2015.12.041
   Bruix J, 2011, HEPATOLOGY, V53, P1020, DOI 10.1002/hep.24199
   Chen WQ, 2016, CA-CANCER J CLIN, V66, P115, DOI 10.3322/caac.21338
   Cucchetti A, 2010, J HEPATOL, V52, P880, DOI 10.1016/j.jhep.2009.12.037
   Dhanasekaran R, 2016, J HEPATOL, V64, P736, DOI 10.1016/j.jhep.2015.09.008
   Feng JL, 2016, PLOS ONE, V11, DOI 10.1371/journal.pone.0151501
   Guo W, 2014, CLIN CANCER RES, V20, P4794, DOI 10.1158/1078-0432.CCR-14-0251
   Haruyama Y, 2015, INT J CANCER, V137, P1643, DOI 10.1002/ijc.29518
   Hu B, 2014, CLIN CANCER RES, V20, P6212, DOI 10.1158/1078-0432.CCR-14-0442
   Ji J, 2016, PLOS ONE, V11, DOI 10.1371/journal.pone.0153227
   Kamiyama T, 2015, HEPATOL RES, V45, pE21, DOI 10.1111/hepr.12451
   Kang GH, 2014, GUT LIVER, V8, P79, DOI 10.5009/gnl.2014.8.1.79
   Kim JM, 2013, WORLD J SURG, V37, P1371, DOI 10.1007/s00268-013-1966-0
   Kondo Yasuteru, 2015, Clin J Gastroenterol, V8, P109, DOI 10.1007/s12328-015-0568-9
   Kurokawa T, 2016, BRIT J CANCER, V114, P53, DOI 10.1038/bjc.2015.423
   Levrero M, J HEPATOL S1, V64, pS84
   Li C, HEPATOL RES, V44, pE11
   Lok AS, 2010, GASTROENTEROLOGY, V138, P493, DOI 10.1053/j.gastro.2009.10.031
   Masuda T, 2016, HEPATOL RES, V46, P985, DOI 10.1111/hepr.12637
   Meguro M, 2015, WORLD J GASTROENTERO, V21, P4933, DOI 10.3748/wjg.v21.i16.4933
   Pote N, 2015, J HEPATOL, V62, P848, DOI 10.1016/j.jhep.2014.11.005
   Prieto J, 2015, NAT REV GASTRO HEPAT, V12, P681, DOI 10.1038/nrgastro.2015.173
   Rodriguez-Peralvarez M, 2013, ANN SURG ONCOL, V20, P325, DOI 10.1245/s10434-012-2513-1
   Schmilovitz-Weiss H, 2011, DIAGN PATHOL, V6, DOI 10.1186/1746-1596-6-121
   Shen QJ, 2012, LANCET ONCOL, V13, P817, DOI 10.1016/S1470-2045(12)70233-4
   Shirabe K, 2014, LIVER INT, V34, P937, DOI 10.1111/liv.12459
   Siegel RL, 2016, CA-CANCER J CLIN, V66, P7, DOI 10.3322/caac.21332
   Singal A, 2009, ALIMENT PHARM THER, V30, P37, DOI 10.1111/j.1365-2036.2009.04014.x
   Sun DW, 2015, CLIN CHIM ACTA, V448, P161, DOI 10.1016/j.cca.2015.06.027
   Wang BL, 2014, ASIAN PAC J CANCER P, V15, P6673, DOI 10.7314/APJCP.2014.15.16.6673
   Wang C, 2016, INT J CANCER, V138, P1824, DOI 10.1002/ijc.29723
   WEITZ IC, 1993, HEPATOLOGY, V18, P990, DOI 10.1002/hep.1840180434
   Yamashita Y, 2012, ANN SURG ONCOL, V19, P2027, DOI 10.1245/s10434-011-2195-0
   Yang XR, 2008, CLIN CANCER RES, V14, P3850, DOI 10.1158/1078-0432.CCR-07-4338
   Zhang HM, 2016, ONCOTARGET, V7, P37979, DOI 10.18632/oncotarget.9365
   Zhang YS, 2015, CELL PHYSIOL BIOCHEM, V35, P201, DOI 10.1159/000369688
   Zhu GQ, 2015, ONCOTARGET, V6, P18151, DOI 10.18632/oncotarget.4098
NR 38
TC 12
Z9 20
U1 1
U2 11
PU SPANDIDOS PUBL LTD
PI ATHENS
PA POB 18179, ATHENS, 116 10, GREECE
SN 1792-1074
EI 1792-1082
J9 ONCOL LETT
JI Oncol. Lett.
PD JUN
PY 2018
VL 15
IS 6
BP 8396
EP 8404
DI 10.3892/ol.2018.8375
PG 9
WC Oncology
WE Science Citation Index Expanded (SCI-EXPANDED)
SC Oncology
GA GJ3BK
UT WOS:000435149700027
PM 29805574
OA Green Published, gold, Green Submitted
DA 2022-05-02
ER

PT J
AU Sun, L
   Li, PB
   Yao, YF
   Xiu, AY
   Peng, Z
   Bai, YH
   Gao, YJ
AF Sun, Liang
   Li, Pi-Bao
   Yao, Yan-Fen
   Xiu, Ai-Yuan
   Peng, Zhi
   Bai, Yu-Huan
   Gao, Yan-Jing
TI Proteinase-activated receptor 2 promotes tumor cell proliferation and
   metastasis by inducing epithelial-mesenchymal transition and predicts
   poor prognosis in hepatocellular carcinoma
SO WORLD JOURNAL OF GASTROENTEROLOGY
LA English
DT Article
DE Hepatocellular carcinoma; Proteinase-activated receptor 2;
   Epithelial-mesenchymal transition
ID INNATE IMMUNE-RESPONSE; CANCER; INVASION; EMT; TRANSACTIVATION;
   INFECTION; TARGET
AB AIM
   To clarify the role of proteinase-activated receptor 2 (PAR2) in hepatocellular carcinoma, especially in the process of metastasis.
   METHODS
   PAR2 expression levels were assessed by qRT-PCR and immunohistochemistry (IHC) in patient tissues and in hepatocellular carcinoma cell lines SMMC-7721 and HepG2. Cell proliferation and metastasis were assessed both in vitro and in vitro. Immunoblotting was carried out to monitor the levels of mitogen-activated protein kinase (MAPK) and epithelial-mesenchymal transition markers.
   RESULTS
   The prognosis was significantly poorer in patients with high PAR2 levels than in those with low PAR2 levels. Patients with high PAR2 levels had advanced tumor stage (P = 0.001, chi-square test), larger tumor size (P = 0.032, chi-square test), and high microvascular invasion rate (P = 0.037, chi-square test). The proliferation and metastasis ability of SMMC-7721 and HepG2 cells was increased after PAR2 overexpression, while knockdown of PAR2 decreased the proliferation and metastasis ability of SMMC-7721 and HepG2 cells. Knockdown of PAR2 also inhibited hepatocellular carcinoma tumor cell growth and liver metastasis in nude mice. Mechanistically, PAR2 increased the proliferation ability of SMMC-7721 and HepG2 cells via ERK activation. Activated ERK further promoted the epithelial-mesenchymal transition of these cells, which endowed them with enhanced migration and invasion ability.
   CONCLUSION
   These data suggest that PAR2 plays an important role in the proliferation and metastasis of hepatocellular carcinoma. Therefore, targeting PAR2 may present a favorable target for treatment of this malignancy.
C1 [Sun, Liang] Shandong Univ, Qilu Hosp, Jinan 250012, Shandong, Peoples R China.
   [Sun, Liang; Li, Pi-Bao; Yao, Yan-Fen] Shandong Traff Hosp, Dept Crit Care Med, Jinan 250000, Shandong, Peoples R China.
   [Xiu, Ai-Yuan; Peng, Zhi; Bai, Yu-Huan; Gao, Yan-Jing] Shandong Univ, Qilu Hosp, Dept Gastroenterol, 107 West Wenhua Rd, Jinan 250012, Shandong, Peoples R China.
RP Gao, YJ (corresponding author), Shandong Univ, Qilu Hosp, Dept Gastroenterol, 107 West Wenhua Rd, Jinan 250012, Shandong, Peoples R China.
EM gaoyanjing@sdu.edu.cn
FU Jinan College Innovation Plan [26010105081333]; Shandong Social
   Development Plan [26010104011343]
FX Supported by Jinan College Innovation Plan, No. 26010105081333; and
   Shandong Social Development Plan, No. 26010104011343.
CR Nieto MA, 2016, CELL, V166, P21, DOI 10.1016/j.cell.2016.06.028
   Bruix J, 2016, GASTROENTEROLOGY, V150, P835, DOI 10.1053/j.gastro.2015.12.041
   Cai LM, 2015, NAT COMMUN, V6, DOI 10.1038/ncomms8353
   Cattaruzza F, 2014, BRIT J PHARMACOL, V171, P3814, DOI 10.1111/bph.12738
   Chan SL, 2016, J CLIN ONCOL, V34, P83, DOI 10.1200/JCO.2015.61.5724
   Chen KD, 2014, CELL DEATH DIS, V5, DOI 10.1038/cddis.2014.212
   Chua KN, 2011, ADV DRUG DELIVER REV, V63, P558, DOI 10.1016/j.addr.2011.02.003
   De Craene B, 2013, NAT REV CANCER, V13, P97, DOI 10.1038/nrc3447
   Feng LH, 2017, J CANCER RES CLIN, V143, P293, DOI 10.1007/s00432-016-2286-1
   Fidler IJ, 2003, NAT REV CANCER, V3, P453, DOI 10.1038/nrc1098
   Fortin J, 2016, CANCER CELL, V29, P429, DOI 10.1016/j.ccell.2016.03.020
   Grab DJ, 2009, PLOS NEGLECT TROP D, V3, DOI 10.1371/journal.pntd.0000479
   Grotegut S, 2006, EMBO J, V25, P3534, DOI 10.1038/sj.emboj.7601213
   Gui YR, 2017, WORLD J GASTROENTERO, V23, P6639, DOI 10.3748/wjg.v23.i36.6639
   Kanemaru A, 2017, INT J CANCER, V140, P130, DOI 10.1002/ijc.30426
   Kaufmann R, 2011, J CANCER RES CLIN, V137, P965, DOI 10.1007/s00432-010-0961-1
   Kaufmann R, 2009, CARCINOGENESIS, V30, P1487, DOI 10.1093/carcin/bgp153
   Kudo Masatoshi, 2005, Clin Gastroenterol Hepatol, V3, pS144, DOI 10.1016/S1542-3565(05)00712-3
   Lamouille S, 2014, NAT REV MOL CELL BIO, V15, P178, DOI 10.1038/nrm3758
   Lee TKW, 2014, HEPATOLOGY, V60, P179, DOI 10.1002/hep.27070
   Lin HL, 2013, J BIOL CHEM, V288, P11203, DOI 10.1074/jbc.M112.439950
   Mussbach F, 2016, MOL CANCER, V15, DOI 10.1186/s12943-016-0538-y
   Nakagawa H, 2017, GASTROENTEROLOGY, V152, P1395, DOI 10.1053/j.gastro.2017.02.001
   NYSTEDT S, 1994, P NATL ACAD SCI USA, V91, P9208, DOI 10.1073/pnas.91.20.9208
   Ossovskaya VS, 2004, PHYSIOL REV, V84, P579, DOI 10.1152/physrev.00028.2003
   Pinheiro C, 2008, VIRCHOWS ARCH, V452, P139, DOI 10.1007/s00428-007-0558-5
   Quanjun D, 2016, EUR REV MED PHARMACO, V20, P4688
   Schaffner F, 2010, BLOOD, V116, P6106, DOI 10.1182/blood-2010-06-289314
   Schneider AT, 2017, CANCER CELL, V31, P94, DOI 10.1016/j.ccell.2016.11.009
   Waerner T, 2006, CANCER CELL, V10, P227, DOI 10.1016/j.ccr.2006.07.020
   Weiler SME, 2017, GASTROENTEROLOGY, V152, P2037, DOI 10.1053/j.gastro.2017.02.018
   Weithauser A, 2014, TRENDS CARDIOVAS MED, V24, P249, DOI 10.1016/j.tcm.2014.06.004
   Weithauser A, 2013, J AM COLL CARDIOL, V62, P1737, DOI 10.1016/j.jacc.2013.05.076
   Ye JZ, 2017, WORLD J GASTROENTERO, V23, P7415, DOI 10.3748/wjg.v23.i41.7415
   Zeeh F, 2016, ONCOTARGET, V7, P41095, DOI 10.18632/oncotarget.9600
NR 35
TC 10
Z9 10
U1 1
U2 3
PU BAISHIDENG PUBLISHING GROUP INC
PI PLEASANTON
PA 8226 REGENCY DR, PLEASANTON, CA 94588 USA
SN 1007-9327
EI 2219-2840
J9 WORLD J GASTROENTERO
JI World J. Gastroenterol.
PD MAR 14
PY 2018
VL 24
IS 10
BP 1120
EP 1133
DI 10.3748/wjg.v24.i10.1120
PG 14
WC Gastroenterology & Hepatology
WE Science Citation Index Expanded (SCI-EXPANDED)
SC Gastroenterology & Hepatology
GA FZ2YJ
UT WOS:000427449300006
PM 29563756
OA Green Published, hybrid, Green Submitted
DA 2022-05-02
ER

PT J
AU Mazzaferro, V
   Sposito, C
   Zhou, J
   Pinna, AD
   De Carlis, L
   Fan, J
   Cescon, M
   Di Sandro, S
   Yi-feng, H
   Lauterio, A
   Bongini, M
   Cucchetti, A
AF Mazzaferro, Vincenzo
   Sposito, Carlo
   Zhou, Jian
   Pinna, Antonio D.
   De Carlis, Luciano
   Fan, Jia
   Cescon, Matteo
   Di Sandro, Stefano
   Yi-feng, He
   Lauterio, Andrea
   Bongini, Marco
   Cucchetti, Alessandro
TI Metroticket 2.0 Model for Analysis of Competing Risks of Death After
   Liver Transplantation for Hepatocellular Carcinoma
SO GASTROENTEROLOGY
LA English
DT Article
DE Liver Cancer; Prognosis; Mortality; Competing-Risk Analysis
ID ALPHA-FETOPROTEIN; ALLOCATION; SELECTION; SURVIVAL; TUMORS
AB BACKGROUND & AIMS: Outcomes of liver transplantation for hepatocellular carcinoma (HCC) are determined by cancer-related and non-related events. Treatments for hepatitis C virus infection have reduced non-cancer events among patients receiving liver transplants, so reducing HCC-related death might be an actionable end point. We performed a competing-risk analysis to evaluate factors associated with survival of patients with HCC and developed a prognostic model based on features of HCC patients before liver transplantation. METHODS: We performed multivariable competing-risk regression analysis to identify factors associated with HCC-specific death of patients who underwent liver transplantation. The training set comprised 1018 patients who underwent liver transplantation for HCC from January 2000 through December 2013 at 3 tertiary centers in Italy. The validation set comprised 341 consecutive patients who underwent liver transplantation for HCC during the same period at the Liver Cancer Institute in Shanghai, China. We collected pretransplantation data on etiology of liver disease, number and size of tumors, patient level of alpha-fetoprotein (AFP), model for end-stage liver disease score, tumor stage, numbers and types of treatment, response to treatments, tumor grade, microvascular invasion, dates, and causes of death. Death was defined as HCC-specific when related to HCC recurrence after transplantation, disseminated extra- and/or intrahepatic tumor relapse and worsened liver function in presence of tumor spread. The cumulative incidence of death was segregated for hepatitis C virus status. RESULTS: In the competing-risk regression, the sum of tumor number and size and of log(10) level of AFP were significantly associated with HCC-specific death (P < .001), returning an average c-statistic of 0.780 (95% confidence interval, 0.763-0.798). Five-year cumulative incidence of non-HCC-related death was 8.6% in HCV-negative patients and 18.1% in HCV-positive patients. For patients with HCC to have a 70% chance of HCC-specific survival 5 years after transplantation, their level of AFP should be <200 ng/mL and the sum of number and size of tumors (in centimeters) should not exceed 7; if the level of AFP was 200-400 ng/mL, the sum of the number and size of tumors should be <= 5; if their level of AFP was 400-1000 ng/mL, the sum of the number and size of tumors should be <= 4. In the validation set, the model identified patients who survived 5 years after liver transplantation with 0.721 accuracy (95% confidence interval, 0.648%-0.793%). Our model, based on patients' level of AFP and HCC number and size, outperformed the Milan; University of California, San Francisco; Shanghai-Fudan; Up-to-7 criteria (P < .001); and AFP French model (P = .044) to predict which patients will survive for 5 years after liver transplantation. CONCLUSIONS: We developed a model based on level of AFP, tumor size, and tumor number, to determine risk of death from HCC-related factors after liver transplantation. This model might be used to select end points and refine selection criteria for liver transplantation for patients with HCC. To predict 5-year survival and risk of HCC-related death using an online calculator, please see www.hcc-olt-nietroticket.org/.
C1 [Mazzaferro, Vincenzo; Sposito, Carlo; Bongini, Marco] Univ Milan, Ist Nazl Tumori, Ist Ricovero & Cura Carattere Sci Fdn, Gen Surg & Liver Transplantat Unit, Milan, Italy.
   [Zhou, Jian; Fan, Jia; Yi-feng, He] Fudan Univ, Zhongshan Hosp, Liver Surg Dept, Liver Canc Inst, Shanghai, Peoples R China.
   [Zhou, Jian; Fan, Jia; Yi-feng, He] Minist Educ, Key Lab Carcinogenesis & Canc Invas, Shanghai, Peoples R China.
   [Pinna, Antonio D.; Cescon, Matteo; Cucchetti, Alessandro] Univ Bologna, Alma Mater Studiorum, Dept Med & Surg Sci, Gen Surg & Transplant Unit, Bologna, Italy.
   [De Carlis, Luciano; Di Sandro, Stefano; Lauterio, Andrea] Univ Milano Bicocca, Gen Surg & Abdominal Transplantat Unit, Milan, Italy.
   [De Carlis, Luciano; Di Sandro, Stefano; Lauterio, Andrea] Osped Niguarda Ca Granda, Milan, Italy.
RP Mazzaferro, V (corresponding author), Univ Milan, Ist Nazl Tumori, Ist Ricovero & Cura Carattere Sci Fdn, Via Venezian 1, I-20133 Milan, Italy.
EM vincenzo.mazzaferro@istitutotumori.mi.it
RI LAUTERIO, ANDREA/ABE-7865-2020; Pinna, Antonio/AAC-6685-2019; Sposito,
   Carlo/C-6491-2017; Mazzaferro, Vincenzo/AAL-4707-2020; Bongini,
   Marco/E-5415-2017; MAZZAFERRO, VINCENZO MARIA/C-2726-2017
OI LAUTERIO, ANDREA/0000-0001-6110-8582; Sposito,
   Carlo/0000-0002-2276-2669; Bongini, Marco/0000-0002-1915-4507; Di
   Sandro, Stefano/0000-0002-5217-8885; MAZZAFERRO, VINCENZO
   MARIA/0000-0002-4013-8085; Zhou, Jian/0000-0002-7650-7540
CR Angelico M, 2011, DIGEST LIVER DIS, V43, P155, DOI 10.1016/j.dld.2010.11.002
   Bodzin AS, 2017, ANN SURG, V266, P118, DOI 10.1097/SLA.0000000000001894
   Bruix J, 2011, HEPATOLOGY, V53, P1020, DOI 10.1002/hep.24199
   Clavien PA, 2012, LANCET ONCOL, V13, pE11, DOI 10.1016/S1470-2045(11)70175-9
   Duvoux C, 2012, GASTROENTEROLOGY, V143, P986, DOI 10.1053/j.gastro.2012.05.052
   Eisenhauer EA, 2009, EUR J CANCER, V45, P228, DOI 10.1016/j.ejca.2008.10.026
   European Assoc Study Liver, 2012, EUR J CANCER, V48, P599, DOI 10.1016/j.ejca.2011.12.021
   Fan J, 2009, J CANCER RES CLIN, V135, P1403, DOI 10.1007/s00432-009-0584-6
   Felmlee DJ, 2016, LANCET INFECT DIS, V16, P735, DOI 10.1016/S1473-3099(16)00120-1
   Fine JP, 1999, J AM STAT ASSOC, V94, P496, DOI 10.2307/2670170
   Kim W R, 2015, Am J Transplant, V15 Suppl 2, P1, DOI 10.1111/ajt.13197
   Lencioni R, 2010, SEMIN LIVER DIS, V30, P52, DOI 10.1055/s-0030-1247132
   Llovet JM, 2008, JNCI-J NATL CANCER I, V100, P698, DOI 10.1093/jnci/djn134
   Llovet JM, 2012, CLIN CANCER RES, V18, P2290, DOI 10.1158/1078-0432.CCR-11-2175
   Mazzaferro V, 1996, NEW ENGL J MED, V334, P693, DOI 10.1056/NEJM199603143341104
   Mazzaferro V, 2016, HEPATOLOGY, V63, P1707, DOI 10.1002/hep.28420
   Mazzaferro V, 2009, LANCET ONCOL, V10, P35, DOI 10.1016/S1470-2045(08)70284-5
   NHS, UK LIV TRANSPL REG D
   Noordzij M, 2013, NEPHROL DIAL TRANSPL, V28, P2670, DOI 10.1093/ndt/gft355
   NZEAKO UC, 1995, CANCER-AM CANCER SOC, V76, P579, DOI 10.1002/1097-0142(19950815)76:4<579::AID-CNCR2820760407>3.0.CO;2-D
   Pommergaard HC, 2016, TRANSPLANT REV-ORLAN, V30, P171, DOI 10.1016/j.trre.2016.03.001
   Raj A, 2011, J HEPATOL, V55, P1063, DOI 10.1016/j.jhep.2011.01.052
   STARZL TE, 1989, TRANSPLANT P, V21, P2197
   Steyerberg E., 2009, CLIN PREDICTION MODE, P209
   Toso C, 2015, HEPATOLOGY, V62, P158, DOI 10.1002/hep.27787
   Vibert E, 2010, AM J TRANSPLANT, V10, P129, DOI 10.1111/j.1600-6143.2009.02750.x
   Wald C, 2013, RADIOLOGY, V266, P376, DOI 10.1148/radiol.12121698
   Wang Haibo, 2013, Hepatobiliary Surg Nutr, V2, P188, DOI 10.3978/j.issn.2304-3881.2013.08.09
   Wolbers M, 2014, BIOSTATISTICS, V15, P526, DOI 10.1093/biostatistics/kxt059
   Yao FY, 2015, HEPATOLOGY, V61, P1968, DOI 10.1002/hep.27752
   Yao FY, 2001, HEPATOLOGY, V33, P1394, DOI 10.1053/jhep.2001.24563
NR 31
TC 232
Z9 239
U1 7
U2 36
PU W B SAUNDERS CO-ELSEVIER INC
PI PHILADELPHIA
PA 1600 JOHN F KENNEDY BOULEVARD, STE 1800, PHILADELPHIA, PA 19103-2899 USA
SN 0016-5085
EI 1528-0012
J9 GASTROENTEROLOGY
JI Gastroenterology
PD JAN
PY 2018
VL 154
IS 1
BP 128
EP 139
DI 10.1053/j.gastro.2017.09.025
PG 12
WC Gastroenterology & Hepatology
WE Science Citation Index Expanded (SCI-EXPANDED)
SC Gastroenterology & Hepatology
GA FQ6VG
UT WOS:000418501600028
PM 28989060
HC Y
HP N
DA 2022-05-02
ER

PT J
AU Heits, N
   Brosch, M
   Herrmann, A
   Behrens, R
   Rocken, C
   Schrem, H
   Kaltenborn, A
   Klempnauer, J
   Kreipe, HH
   Reichert, B
   Lenschow, C
   Wilms, C
   Vogel, T
   Wolters, H
   Wardelmann, E
   Seehofer, D
   Buch, S
   Zeissig, S
   Pannach, S
   Raschzok, N
   Dietel, M
   von Schoenfels, W
   Hinz, S
   Teufel, A
   Evert, M
   Franke, A
   Becker, T
   Braun, F
   Hampe, J
   Schafmayer, C
AF Heits, Nils
   Brosch, Mario
   Herrmann, Alexander
   Behrens, Robin
   Roecken, Christoph
   Schrem, Harald
   Kaltenborn, Alexander
   Klempnauer, Juergen
   Kreipe, Hans-Heinrich
   Reichert, Benedikt
   Lenschow, Christina
   Wilms, Christian
   Vogel, Thomas
   Wolters, Heiner
   Wardelmann, Eva
   Seehofer, Daniel
   Buch, Stephan
   Zeissig, Sebastian
   Pannach, Sven
   Raschzok, Nathanael
   Dietel, Manfred
   von Schoenfels, Witigo
   Hinz, Sebastian
   Teufel, Andreas
   Evert, Matthias
   Franke, Andre
   Becker, Thomas
   Braun, Felix
   Hampe, Jochen
   Schafmayer, Clemens
TI Evolutionary Distance Predicts Recurrence After Liver Transplantation in
   Multifocal Hepatocellular Carcinoma
SO TRANSPLANTATION
LA English
DT Article
ID MICROVASCULAR INVASION; TUMOR RECURRENCE; SELECTION; CRITERIA; CANCER;
   MANAGEMENT; IMPACT; CHEMOEMBOLIZATION; F-18-FDG-PET; METASTASIS
AB Background Liver transplantation (LTx) is a potentially curative treatment option for hepatocellular carcinoma (HCC) in cirrhosis. However, patients, where HCC is already a systemic disease, LTx may be individually harmful and has a negative impact on donor organ usage. Thus, there is a need for improved selection criteria beyond nodule morphology to select patients with a favorable outcome for LTx in multifocal HCC. Evolutionary distance measured from genome-wide single-nucleotide polymorphism data between tumor nodules and the cirrhotic liver may be a prognostic marker of survival after LTx for multifocal HCC.
   Methods In a retrospective multicenter study, clinical data and formalin-fixed paraffin-embedded specimens of the liver and 2 tumor nodules were obtained from explants of 30 patients in the discovery and 180 patients in the replication cohort. DNA was extracted from formalin-fixed paraffin-embedded specimens followed by genome wide single-nucleotide polymorphism genotyping.
   Results Genotype quality criteria allowed for analysis of 8 patients in the discovery and 17 patients in the replication set. DNA concentrations of a total of 25 patients fulfilled the quality criteria and were included in the analysis. Both, in the discovery (P = 0.04) and in the replication data sets (P = 0.01), evolutionary distance was associated with the risk of recurrence of HCC after transplantation (combined P = 0.0002). In a univariate analysis, evolutionary distance (P = 7.4 x 10(-6)) and microvascular invasion (P = 1.31 x 10(-5)) were significantly associated with survival in a Cox regression analysis.
   Conclusions Evolutionary distance allows for the determination of a high-risk group of recurrence if preoperative liver biopsy is considered.
C1 [Heits, Nils; Behrens, Robin; Reichert, Benedikt; von Schoenfels, Witigo; Hinz, Sebastian; Becker, Thomas; Braun, Felix; Schafmayer, Clemens] Univ Hosp Schleswig Holstein, Dept Gen Visceral Thorac Transplantat & Pediat Su, Campus Kiel, Kiel, Germany.
   [Brosch, Mario; Herrmann, Alexander; Buch, Stephan; Zeissig, Sebastian; Pannach, Sven; Hampe, Jochen] Tech Univ Dresden, Univ Hosp Dresden, Med Dept 1, Dresden, Germany.
   [Roecken, Christoph] Univ Hosp Schleswig Holstein, Inst Pathol, Campus Kiel, Kiel, Germany.
   [Schrem, Harald; Klempnauer, Juergen] Hannover Med Sch, Dept Gen Visceral & Transplant Surg, Hannover, Germany.
   [Schrem, Harald; Kaltenborn, Alexander] Hannover Med Sch, Integrated Res Treatment Ctr Transplantat IFB Tx, Core Facil Qual Management & Hlth Technol Assessm, Hannover, Germany.
   [Kaltenborn, Alexander] Fed Armed Forces Hosp, Dept Trauma & Orthopaed Surg, Westerstede, Germany.
   [Kreipe, Hans-Heinrich] Hannover Med Sch, Inst Pathol, Hannover, Germany.
   [Lenschow, Christina; Vogel, Thomas; Wolters, Heiner] Univ Hosp Muenster, Dept Gen Surg & Visceral Surg, Munster, Germany.
   [Wilms, Christian] Univ Hosp Muenster, Clin Transplantat Med, Munster, Germany.
   [Wolters, Heiner] St Josefs Hosp Dortmund Hoerde, Dept Visceral & Gen Surg, Dortmund, Germany.
   [Wardelmann, Eva] Univ Hosp Muenster, Dept Pathol, Munster, Germany.
   [Seehofer, Daniel; Raschzok, Nathanael] Campus Virchow Klinikum, Charite, Dept Gen Visceral & Transplantat Surg, Berlin, Germany.
   [Dietel, Manfred] Charite, Inst Pathol, Berlin, Germany.
   [Teufel, Andreas] Univ Hosp Regensburg, Dept Med, Regensburg, Germany.
   [Evert, Matthias] Univ Regensburg, Inst Pathol, Regensburg, Germany.
   [Franke, Andre] Univ Hosp Schleswig Holstein, Inst Clin Mol Biol, Campus Kiel, Kiel, Germany.
RP Schafmayer, C (corresponding author), Christian Albrechts Univ Kiel, Univ Hosp Schleswig Holstein, Dept Gen & Thorac Surg, Kiel Campus,Arnold Heller Str 3, D-24105 Kiel, Germany.
EM Clemens.Schafmayer@uksh.de
RI Buch, Stephan/AAV-5028-2021; Teufel, Andreas/ABD-8000-2021; Zeissig,
   Sebastian/B-6297-2012; Braun, Felix/AAK-8329-2021; Franke,
   Andre/B-2151-2010; Röcken, Christoph/A-9239-2010; Heits,
   Nils/AAL-9780-2020; Hampe, Jochen/A-2555-2010; Seehofer,
   Daniel/X-1933-2019
OI Zeissig, Sebastian/0000-0001-5124-0897; Braun,
   Felix/0000-0002-5296-2020; Franke, Andre/0000-0003-1530-5811; Röcken,
   Christoph/0000-0002-6989-8002; Hampe, Jochen/0000-0002-2421-6127;
   Raschzok, Nathanael/0000-0001-5074-7063
FU Medical Faculties of the Christian-Albrechts University Kiel; Technical
   University Dresden
FX This work was supported by institutional funds from the Medical
   Faculties of the Christian-Albrechts University Kiel and the Technical
   University Dresden.
CR Ali MA, 2016, HPB, V18, P851, DOI 10.1016/j.hpb.2016.07.004
   Ally A, 2017, CELL, V169, P1327, DOI 10.1016/j.cell.2017.05.046
   Altekruse SF, 2014, AM J GASTROENTEROL, V109, P542, DOI 10.1038/ajg.2014.11
   Andor N, 2016, NAT MED, V22, P105, DOI 10.1038/nm.3984
   Bruix J, 2005, HEPATOLOGY, V42, P1208, DOI 10.1002/hep.20933
   Bruix J, 2001, J HEPATOL, V35, P421, DOI 10.1016/S0168-8278(01)00130-1
   Buch S, 2015, NAT GENET, V47, P1443, DOI 10.1038/ng.3417
   Cejas P, 2016, NAT MED, V22, P685, DOI 10.1038/nm.4085
   Chaiteerakij R, 2015, LIVER TRANSPLANT, V21, P599, DOI 10.1002/lt.24117
   Clavien PA, 2012, LANCET ONCOL, V13, pE11, DOI 10.1016/S1470-2045(11)70175-9
   Ding L, 2010, NATURE, V464, P999, DOI 10.1038/nature08989
   Duffy JP, 2007, ANN SURG, V246, P502, DOI 10.1097/SLA.0b013e318148c704
   Facciuto ME, 2011, TRANSPLANTATION, V92, P446, DOI 10.1097/TP.0b013e3182252733
   Feo F, 2015, ANN TRANSL MED, V3, DOI 10.3978/j.issn.2305-5839.2014.12.08
   Freeman RB, 2006, LIVER TRANSPLANT, V12, P1504, DOI 10.1002/lt.20847
   Fuks D, 2014, J HEPATOL, V61, P589, DOI 10.1016/j.jhep.2014.04.046
   Gillio-Tos A, 2007, PATHOLOGY, V39, P345, DOI 10.1080/00313020701329757
   Graziadei IW, 2003, LIVER TRANSPLANT, V9, P557, DOI 10.1053/jlts.2003.50106
   Jin WF, 2015, NATURE, V528, P142, DOI 10.1038/nature15740
   Kornberg A, 2009, AM J TRANSPLANT, V9, P592, DOI 10.1111/j.1600-6143.2008.02516.x
   Kornberg A, 2017, J CLIN TRANSL HEPATO, V5, P224, DOI 10.14218/JCTH.2017.00014
   Lee JW, 2009, J NUCL MED, V50, P682, DOI 10.2967/jnumed.108.060574
   Majno PE, 1997, ANN SURG, V226, P688, DOI 10.1097/00000658-199712000-00006
   Mazzaferro V, 1996, NEW ENGL J MED, V334, P693, DOI 10.1056/NEJM199603143341104
   Nagai S, 2015, CLIN TRANSPLANT, V29, P1156, DOI 10.1111/ctr.12644
   Parkin DM, 2005, CA-CANCER J CLIN, V55, P74, DOI 10.3322/canjclin.55.2.74
   Piardi T, 2012, ANN SURG ONCOL, V19, P2020, DOI 10.1245/s10434-011-2170-9
   R Development Core Team, 2010, COMPUT SECUR
   Rahimi RS, 2015, ANN GASTROENTEROL, V28, P323
   Ravaioli M, 2008, AM J TRANSPLANT, V8, P2547, DOI 10.1111/j.1600-6143.2008.02409.x
   Roayaie S, 2002, ANN SURG, V235, P533, DOI 10.1097/00000658-200204000-00012
   Schlichtemeier SM, 2016, EJSO-EUR J SURG ONC, V42, P1576, DOI 10.1016/j.ejso.2016.05.032
   Schwarz RF, 2014, PLOS COMPUT BIOL, V10, DOI 10.1371/journal.pcbi.1003535
   Takada Y, 2017, J HEPATO-BIL-PAN SCI, V24, P49, DOI 10.1002/jhbp.412
   Tawada A, 2015, WORLD J HEPATOL, V7, P1541, DOI [10.4254/wjh.v7.i11.1541, 10.4254/wjh.v7.i15.1913]
   Vermaat JS, 2012, CLIN CANCER RES, V18, P688, DOI 10.1158/1078-0432.CCR-11-1965
   Wu X, 2012, NATURE, V482, P529, DOI 10.1038/nature10825
   Xu X, 2016, INT J CANCER, V138, P620, DOI 10.1002/ijc.29821
   Yachida S, 2010, NATURE, V467, P1114, DOI 10.1038/nature09515
   Yang SH, 2006, LIVER TRANSPLANT, V12, P1655, DOI 10.1002/lt.20861
   Yao FY, 2007, AM J TRANSPLANT, V7, P2587, DOI 10.1111/j.1600-6143.2007.01965.x
   Yao FY, 2001, HEPATOLOGY, V33, P1394, DOI 10.1053/jhep.2001.24563
   Yau C, 2010, GENOME BIOL, V11, DOI 10.1186/gb-2010-11-9-r92
   Zhai WW, 2017, NAT COMMUN, V8, DOI 10.1038/ncomms14565
   Zhang JJ, 2014, SCIENCE, V346, P256, DOI 10.1126/science.1256930
   Zhao WC, 2013, EJSO-EUR J SURG ONC, V39, P858, DOI 10.1016/j.ejso.2013.04.003
NR 46
TC 1
Z9 1
U1 0
U2 10
PU LIPPINCOTT WILLIAMS & WILKINS
PI PHILADELPHIA
PA TWO COMMERCE SQ, 2001 MARKET ST, PHILADELPHIA, PA 19103 USA
SN 0041-1337
EI 1534-6080
J9 TRANSPLANTATION
JI Transplantation
PD OCT
PY 2018
VL 102
IS 10
BP E424
EP E430
DI 10.1097/TP.0000000000002356
PG 7
WC Immunology; Surgery; Transplantation
WE Science Citation Index Expanded (SCI-EXPANDED)
SC Immunology; Surgery; Transplantation
GA GV6CN
UT WOS:000446194600005
PM 29994984
OA Green Published
DA 2022-05-02
ER

PT J
AU Yamashita, Y
   Imai, K
   Yusa, T
   Nakao, Y
   Kitano, Y
   Nakagawa, S
   Okabe, H
   Chikamoto, A
   Ishiko, T
   Yoshizumi, T
   Aishima, S
   Maehara, Y
   Baba, H
AF Yamashita, Yo-ichi
   Imai, Katsunori
   Yusa, Toshihiko
   Nakao, Yosuke
   Kitano, Yuki
   Nakagawa, Shigeki
   Okabe, Hirohisa
   Chikamoto, Akira
   Ishiko, Takatoshi
   Yoshizumi, Tomoharu
   Aishima, Shinichi
   Maehara, Yoshihiko
   Baba, Hideo
TI Microvascular invasion of single small hepatocellular carcinoma <= 3 cm:
   Predictors and optimal treatments
SO ANNALS OF GASTROENTEROLOGICAL SURGERY
LA English
DT Article
DE alpha-fetoprotein; anatomical hepatic resection; des-gamma-carboxy
   prothrombin; hepatocellular carcinoma; microvascular invasion
ID GAMMA-CARBOXY PROTHROMBIN; CLASSIFICATION; RESECTION; EXPERIENCE; SYSTEM
AB Background: Small hepatocellular carcinomas (HCC <= 3 cm) are generally considered to have low malignant potential; however, some of them display pathological microvascular invasion (MVI).
   Methods: Between 1991 and 2013, 414 patients with a single HCC <= 3 cm underwent curative hepatic resection (HR). Predictors for MVI were identified. Using another cohort (149 patients during 2000-2014), our predictors for MVI in HCC <= 3 cm were validated. In 428 patients with a single HCC <= 3 cm who had predictors for MVI, survival was compared among anatomical HR (n = 149), partial HR (n = 227), and radiofrequency ablation (RFA) (n = 52).
   Results: The positive rate of MVI reached 40.6% (168/414 patients). Independent predictors for MVI were as follows: tumor diameter >= 2 cm (odds ratio 1.84, P= .0052), alpha-fetoprotein (AFP) >= 200 ng/mL (odds ratio 1.82, P=.0466), and des-gamma-carboxy prothrombin (DCP) >= 40 mAU/mL (odds ratio 1.79, P= .0126). Matching at least one predictor among these three could predict MVI in HCC <= 3 cm well (sensitivity 82.8%, positive predictive value [PPV] 48.7%). This criterion could also predict MVI in HCC <= 3 cm well in another cohort (sensitivity 82.8%, PPV 30.3%). In patients with single HCC <= 3 cm matching our criterion for predicting MVI, anatomical HR led to significantly better survival in both disease-free (hazard ratio 0.689, P=.0231) and overall (hazard ratio 0.589, P=.0316) survivals.
   Conclusion: Matching at least one factor among three (tumor diameter >= 2 cm, AFP >= 200 ng/mL, or DCP >= 40 mAU/mL) can predict MVI in HCC <= 3 cm. In such patients, anatomical HR would be recommended to improve survival.
C1 [Yamashita, Yo-ichi; Imai, Katsunori; Yusa, Toshihiko; Nakao, Yosuke; Kitano, Yuki; Nakagawa, Shigeki; Okabe, Hirohisa; Chikamoto, Akira; Ishiko, Takatoshi; Baba, Hideo] Kumamoto Univ, Grad Sch Med Sci, Dept Gastroenterol Surg, Kumamoto, Japan.
   [Yoshizumi, Tomoharu; Maehara, Yoshihiko] Kyushu Univ, Grad Sch Med Sci, Dept Surg & Sci, Fukuoka, Fukuoka, Japan.
   [Aishima, Shinichi] Saga Univ, Dept Pathol & Microbiol, Fac Med, Saga, Japan.
RP Yamashita, Y (corresponding author), Kumamoto Univ, Grad Sch Med Sci, Dept Gastroenterol Surg, Kumamoto, Japan.
EM y-yama@kumamoto-u.ac.jp
CR Bruix J, 2011, HEPATOLOGY, V53, P1020, DOI 10.1002/hep.24199
   Clavien PA, 2009, ANN SURG, V250, P187, DOI 10.1097/SLA.0b013e3181b13ca2
   COUINAUD C, 1954, PRESSE MED, V62, P709
   Cucchetti A, 2012, ANN SURG ONCOL, V19, P3697, DOI 10.1245/s10434-012-2450-z
   Du M, 2014, BMC CANCER, V14, DOI 10.1186/1471-2407-14-38
   European Assoc Study Liver, 2012, EUR J CANCER, V48, P599, DOI 10.1016/j.ejca.2011.12.021
   Ferlay J, 2015, INT J CANCER, V136, pE359, DOI 10.1002/ijc.29210
   Giuliante F, 2012, J AM COLL SURGEONS, V215, P244, DOI 10.1016/j.jamcollsurg.2012.04.013
   Hui AM, 2000, J HEPATOL, V33, P975, DOI 10.1016/S0168-8278(00)80131-2
   KANEMATSU T, 1989, HEPATOLOGY, V10, P98, DOI 10.1002/hep.1840100119
   Kim MJ, 2012, EUR J RADIOL, V81, P2507, DOI 10.1016/j.ejrad.2011.11.014
   Koike Y, 2001, CANCER, V91, P561, DOI 10.1002/1097-0142(20010201)91:3<561::AID-CNCR1035>3.0.CO;2-N
   Kokudo N, 2015, HEPATOL RES, V45, DOI 10.1111/hepr.12464
   Lafaro KJ, 2015, SURG ONCOL CLIN N AM, V24, P1, DOI 10.1016/j.soc.2014.09.001
   Marrero JA, 2009, GASTROENTEROLOGY, V137, P110, DOI 10.1053/j.gastro.2009.04.005
   Masuda T, 2016, HEPATOL RES, V46, P985, DOI 10.1111/hepr.12637
   Murata K, 2009, INT J ONCOL, V35, P1005, DOI 10.3892/ijo_00000415
   Nakayama H, 2014, J GASTROENTEROL, V49, P1430, DOI 10.1007/s00535-013-0908-9
   Pote N, 2015, J HEPATOL, V62, P848, DOI 10.1016/j.jhep.2014.11.005
   Shirabe K, 2014, LIVER INT, V34, P937, DOI 10.1111/liv.12459
   Suzuki M, 2005, J BIOL CHEM, V280, P6409, DOI 10.1074/jbc.M406714200
   The Liver Cancer Study Group of Japan, 2015, GEN RUL CLIN PATH ST
   Ueno S, 2008, J HEPATO-BILIARY-PAN, V15, P493, DOI 10.1007/s00534-007-1312-8
   Xu PJ, 2014, J GASTROEN HEPATOL, V29, P330, DOI 10.1111/jgh.12358
   Yamashita Y, 2007, J AM COLL SURGEONS, V205, P19, DOI 10.1016/j.jamcollsurg.2007.01.069
   Yamashita Y, 2015, DIGEST DIS, V33, P655, DOI 10.1159/000438475
   Yamashita Y, 2014, J AM COLL SURGEONS, V219, P1117, DOI 10.1016/j.jamcollsurg.2014.09.003
   Yamashita Y, 2013, SURGERY, V154, P1038, DOI 10.1016/j.surg.2013.04.046
   Yamashita Y, 2012, ANN SURG ONCOL, V19, P2027, DOI 10.1245/s10434-011-2195-0
NR 29
TC 27
Z9 30
U1 0
U2 5
PU WILEY-V C H VERLAG GMBH
PI WEINHEIM
PA POSTFACH 101161, 69451 WEINHEIM, GERMANY
SN 2475-0328
J9 ANN GASTROENT SURG
JI Ann. Gastroent. Surg.
PD MAY
PY 2018
VL 2
IS 3
BP 197
EP 203
DI 10.1002/ags3.12057
PG 7
WC Gastroenterology & Hepatology
WE Science Citation Index Expanded (SCI-EXPANDED)
SC Gastroenterology & Hepatology
GA GX0IW
UT WOS:000447394600006
PM 29863190
OA gold, Green Published
DA 2022-05-02
ER

PT J
AU Harimoto, N
   Yoshizumi, T
   Fujimoto, Y
   Motomura, T
   Mano, Y
   Toshima, T
   Itoh, S
   Harada, N
   Ikegami, T
   Uchiyama, H
   Soejima, Y
   Maehara, Y
AF Harimoto, Norifumi
   Yoshizumi, Tomoharu
   Fujimoto, Yukiko
   Motomura, Takashi
   Mano, Youhei
   Toshima, Takeo
   Itoh, Shinji
   Harada, Noboru
   Ikegami, Toru
   Uchiyama, Hideaki
   Soejima, Yuji
   Maehara, Yoshihiko
TI Surgery for Hepatocellular Carcinoma in Patients with Child-Pugh B
   Cirrhosis: Hepatic Resection Versus Living Donor Liver Transplantation
SO WORLD JOURNAL OF SURGERY
LA English
DT Article
ID FACTORS AFFECTING SURVIVAL; REPEAT HEPATECTOMY; PROGNOSTIC-FACTORS;
   SURGICAL RESECTION; TREATMENT STRATEGY; RECURRENCE; IMPACT; PROTHROMBIN;
   EXPERIENCE; PATTERNS
AB Liver transplantation has been established as the optimal treatment for hepatocellular carcinoma in cirrhotic patients, but hepatic resection is also effective in patients with well-preserved liver function. Determining the suitable surgical treatment for patients with Child-Pugh class B cirrhosis is a more difficult challenge.
   We retrospectively compared the results of hepatic resection and living donor liver transplantation for hepatocellular carcinoma in 137 patients with Child-Pugh class B cirrhosis. The procedures were performed at Kyushu University Hospital from April 2014 through October 2016.
   Patients who underwent hepatic resection were significantly older and had better liver function, larger tumor size, smaller number of tumors, and less surgical stress compared with patients who underwent living donor liver transplantation. The overall survival rate and the recurrence-free survival rate in patients with transplantation were significantly better than that in patients with resection. The multivariate analysis showed that recurrent hepatocellular carcinoma and microvascular invasion were significant prognostic factors for both overall and recurrence-free survival in the hepatic resection group. In the group with protein induced by vitamin K absence or antagonist-II ae<yen>300 mAU/mL, both the overall survival curve and the recurrence-free survival curve in patients with living donor liver transplantation were not significantly different from those in patients with hepatic resection.
   Living donor liver transplantation for hepatocellular carcinoma in patients with Child-Pugh class B cirrhosis was favorable under the condition of protein induced by vitamin K absence or antagonist-II < 300 mAU/mL in selected recipients and donors. Hepatic resection for recurrent hepatocellular carcinoma and excessive blood loss should be avoided in patients with Child-Pugh class B cirrhosis.
C1 [Harimoto, Norifumi; Yoshizumi, Tomoharu; Fujimoto, Yukiko; Motomura, Takashi; Mano, Youhei; Toshima, Takeo; Itoh, Shinji; Harada, Noboru; Ikegami, Toru; Uchiyama, Hideaki; Soejima, Yuji; Maehara, Yoshihiko] Kyushu Univ, Grad Sch Med Sci, Dept Surg & Sci, Higashi Ku, 3-1-1 Maidashi, Fukuoka, Fukuoka 8128582, Japan.
RP Harimoto, N (corresponding author), Kyushu Univ, Grad Sch Med Sci, Dept Surg & Sci, Higashi Ku, 3-1-1 Maidashi, Fukuoka, Fukuoka 8128582, Japan.
EM harimoto@surg2.med.kyushu-u.ac.jp
RI Harimoto, Norifumi/AAF-6070-2020
CR BISMUTH H, 1993, ANN SURG, V218, P145, DOI 10.1097/00000658-199308000-00005
   Bruix J, 2002, HEPATOLOGY, V35, P519, DOI 10.1053/jhep.2002.32089
   Chan ACY, 2013, LIVER TRANSPLANT, V19, P411, DOI 10.1002/lt.23605
   Dindo D, 2004, ANN SURG, V240, P205, DOI 10.1097/01.sla.0000133083.54934.ae
   Escartin A, 2007, TRANSPL P, V39, P2308, DOI 10.1016/j.transproceed.2007.06.042
   Harada N, 2012, ANN TRANSPL, V17, P11
   Harimoto N, 2015, TRANSPL P, V47, P703, DOI 10.1016/j.transproceed.2014.09.178
   Harimoto N, 2013, TRANSPLANTATION, V96, P1008, DOI 10.1097/TP.0b013e3182a53f2b
   Ikegami T, 2012, J AM COLL SURGEONS, V214, P288, DOI 10.1016/j.jamcollsurg.2011.12.001
   Itamoto T, 2007, SURGERY, V141, P589, DOI 10.1016/j.surg.2006.12.014
   Jiang L, 2014, TRANSPL INT, V27, P562, DOI 10.1111/tri.12297
   Kiyosawa K, 2002, ONCOLOGY-BASEL, V62, P5, DOI 10.1159/000048269
   Liver Cancer Study Group of Japan, 2003, GEN RULES CLIN PATHO, VSecond, P34
   Llovet JM, 2000, HEPATOLOGY, V31, P1019, DOI 10.1053/he.2000.6959
   Llovet JM, 2003, LANCET, V362, P1907, DOI 10.1016/S0140-6736(03)14964-1
   Mazzaferro V, 1996, NEW ENGL J MED, V334, P693, DOI 10.1056/NEJM199603143341104
   Mazzaferro V, 2009, LANCET ONCOL, V10, P35, DOI 10.1016/S1470-2045(08)70284-5
   Michel J, 1997, J HEPATOL, V26, P1274, DOI 10.1016/S0168-8278(97)80462-X
   Minagawa M, 2003, ANN SURG, V238, P703, DOI 10.1097/01.sla.0000094549.11754.e6
   Motomura T, 2013, J HEPATOL, V58, P58, DOI 10.1016/j.jhep.2012.08.017
   NAGASUE N, 1986, BRIT J SURG, V73, P434, DOI 10.1002/bjs.1800730606
   Rahbari NN, 2009, J GASTROINTEST SURG, V13, P558, DOI 10.1007/s11605-008-0588-6
   Regalia E, 1998, J Hepatobiliary Pancreat Surg, V5, P29, DOI 10.1007/PL00009947
   Roayaie S, 2004, LIVER TRANSPLANT, V10, P534, DOI 10.1002/lt.20128
   Sarasin FP, 1998, HEPATOLOGY, V28, P436, DOI 10.1002/hep.510280222
   Schlitt HJ, 1999, J CLIN ONCOL, V17, P324, DOI 10.1200/JCO.1999.17.1.324
   Shen JY, 2016, MEDICINE, V95, DOI 10.1097/MD.0000000000005756
   Shimada M, 1996, GASTROENTEROLOGY, V111, P720, DOI 10.1053/gast.1996.v111.pm8780578
   Shimada M, 1998, ANN SURG, V227, P80, DOI 10.1097/00000658-199801000-00012
   Shin WY, 2010, LIVER TRANSPLANT, V16, P678, DOI 10.1002/lt.22047
   Taketomi A, 2010, J AM COLL SURGEONS, V211, P456, DOI 10.1016/j.jamcollsurg.2010.04.018
   Taketomi A, 2010, ANN SURG ONCOL, V17, P2283, DOI 10.1245/s10434-010-0999-y
   Taketomi A, 2009, TRANSPLANTATION, V87, P531, DOI 10.1097/TP.0b013e3181943bee
   Yamashita Y, 2007, J AM COLL SURGEONS, V205, P19, DOI 10.1016/j.jamcollsurg.2007.01.069
   Yamashita YI, 2015, LIVER TRANSPLANT, V21, P961, DOI 10.1002/lt.24111
   YOKOYAMA I, 1991, CANCER, V68, P2095, DOI 10.1002/1097-0142(19911115)68:10<2095::AID-CNCR2820681002>3.0.CO;2-Y
   Yonemura Y, 2005, LIVER TRANSPLANT, V11, P1556, DOI 10.1002/lt.20537
   Yoshizumi T, 2014, LIVER TRANSPLANT, V20, P323, DOI 10.1002/lt.23804
NR 38
TC 7
Z9 8
U1 0
U2 0
PU SPRINGER
PI NEW YORK
PA 233 SPRING ST, NEW YORK, NY 10013 USA
SN 0364-2313
EI 1432-2323
J9 WORLD J SURG
JI World J.Surg.
PD AUG
PY 2018
VL 42
IS 8
BP 2606
EP 2616
DI 10.1007/s00268-018-4493-1
PG 11
WC Surgery
WE Science Citation Index Expanded (SCI-EXPANDED)
SC Surgery
GA GM4NO
UT WOS:000438097800042
PM 29372372
DA 2022-05-02
ER

PT J
AU Shen, JY
   Li, C
   Yan, N
   Li, B
   Xu, MQ
   Yang, JY
   Wang, WT
   Wen, TF
AF Shen, Junyi
   Li, Chuan
   Yan, Lvnan
   Li, Bo
   Xu, Mingqing
   Yang, Jiayin
   Wang, Wentao
   Wen, Tianfu
TI Short- and Long-term Outcomes between Young and Older HCC Patients
   Exceeding The Milan Criteria after Hepatectomy
SO ANNALS OF HEPATOLOGY
LA English
DT Article
DE Hepatocellular carcinoma; Age; Hepatectomy; Complication; Overall
   survival
ID HEPATOCELLULAR-CARCINOMA PATIENTS; ELDERLY-PATIENTS; CLINICAL
   CHARACTERISTICS; MICROVASCULAR INVASION; HEPATIC RESECTION; PROGNOSIS;
   SURVIVAL; COMPLICATIONS; VIRUS; METASTASIS
AB Aim. The objective of this study was to evaluate short- and long-term survival after surgical treatment between young and older hepatocellular carcinoma (HCC) patients beyond the Milan criteria. Material and methods. One hundred fifty-seven HCC patients (<= 55 years old) were categorized into group A, and one hundred fifty-eight HCC patients (> 55 years old) were categorized into group B. Postoperative complications and overall survival were retrospectively analyzed. Results. Older HCC patients had a higher rate of delayed extubation after surgery and suffered more complications after surgery, especially major complications. Intraoperative blood transfusion, liver fibrosis/cirrhosis and delayed extubation were risk factors related to postoperative complications. Microvascular invasion (MVI), tumor diameter, postoperative alpha-fetoprotein and the presence of satellites were independent risk factors for long-term survival. Young patients had more advanced tumors. Overall survival rates at 1, 3 and 5-years were 78.1%, 45.1% and 27.4% for young patients, respectively, and 86.5%, 57.5% and 42.4% for older patients, respectively (p = 0.007). Conclusion. The category A group had poorer tumor characteristics and worse prognoses than the category B group.
C1 [Wen, Tianfu] Sichuan Univ, West China Hosp, Dept Liver Surg, Chengdu 610041, Sichuan, Peoples R China.
   [Wen, Tianfu] Sichuan Univ, West China Hosp, Liver Transplantat Ctr, Chengdu 610041, Sichuan, Peoples R China.
RP Wen, TF (corresponding author), Sichuan Univ, West China Hosp, Dept Liver Surg, Chengdu 610041, Sichuan, Peoples R China.; Wen, TF (corresponding author), Sichuan Univ, West China Hosp, Liver Transplantat Ctr, Chengdu 610041, Sichuan, Peoples R China.
EM cdwentianfu@126.com
RI Li, Bo/AAA-8968-2020
OI Li, Bo/0000-0002-7294-6888
CR Ataseven B, 2015, GYNECOL ONCOL, V138, P560, DOI 10.1016/j.ygyno.2015.07.005
   Bouadma L, 2012, CURR OPIN INFECT DIS, V25, P395, DOI 10.1097/QCO.0b013e328355a835
   Carr BI, 2016, ONCOLOGY-BASEL, V90, P136, DOI 10.1159/000443480
   Chang PE, 2008, J GASTROENTEROL, V43, P881, DOI 10.1007/s00535-008-2238-x
   Chen CH, 2006, LIVER INT, V26, P766, DOI 10.1111/j.1478-3231.2006.01309.x
   Cho SJ, 2007, J GASTROEN HEPATOL, V22, P1226, DOI 10.1111/j.1440-1746.2007.04914.x
   Clavien PA, 2009, ANN SURG, V250, P187, DOI 10.1097/SLA.0b013e3181b13ca2
   Fan ST, 2011, ANN SURG, V253, P745, DOI 10.1097/SLA.0b013e3182111195
   Ferrero A, 2005, WORLD J SURG, V29, P1101, DOI 10.1007/s00268-005-7768-2
   Figueras J, 2005, ANN SURG, V241, P582, DOI 10.1097/01.sla.0000157168.26021.b8
   Golfieri R, 2013, J HEPATOL, V59, P753, DOI 10.1016/j.jhep.2013.05.025
   Hayashi Y, 2013, CLIN INFECT DIS, V56, P471, DOI 10.1093/cid/cis926
   Hirokawa F, 2013, J GASTROINTEST SURG, V17, P1929, DOI 10.1007/s11605-013-2324-0
   Hsu CY, 2015, ANN SURG ONCOL
   Huang J, 2009, J GASTROINTEST SURG, V13, P1627, DOI 10.1007/s11605-009-0933-4
   Ikeda K, 2006, J HEPATOL, V44, P1089, DOI 10.1016/j.jhep.2006.02.008
   Jianyong L, 2014, MEDICINE, V93, P180, DOI DOI 10.1097/MD.0000000000000180
   KAPLAN J, 1984, BLOOD, V64, P308
   Kim Kyung Sik, 2009, Korean J Hepatol, V15 Suppl 6, pS60, DOI 10.3350/kjhep.2009.15.S6.S60
   Kooby DA, 2003, ANN SURG, V237, P860
   Lee SH, 2011, J AM GERIATR SOC, V59, P241, DOI 10.1111/j.1532-5415.2010.03273.x
   Lencioni R, 2010, ONCOLOGIST, V15, P42, DOI 10.1634/theoncologist.2010-S4-42
   Lu Y, 2016, J CELL MOL MED, V20, P549, DOI 10.1111/jcmm.12745
   Murata Fumiko, 2006, Masui, V55, P150
   Nanashima A, 2011, J SURG ONCOL, V104, P284, DOI 10.1002/jso.21932
   Oishi K, 2014, WORLD J GASTROENTERO, V20, P15028, DOI 10.3748/wjg.v20.i41.15028
   Okano K, 2015, BRIT J SURG, V102, P1551, DOI 10.1002/bjs.9919
   Peng SY, 2004, INT J CANCER, V112, P44, DOI 10.1002/ijc.20279
   Roayaie S, 2009, GASTROENTEROLOGY, V137, P850, DOI 10.1053/j.gastro.2009.06.003
   Simons JP, 2010, CANCER-AM CANCER SOC, V116, P1733, DOI 10.1002/cncr.24904
   Studer P, 2016, INT J SURG, V27, P21, DOI 10.1016/j.ijsu.2016.01.043
   Sumie S, 2008, ANN SURG ONCOL, V15, P1375, DOI 10.1245/s10434-008-9846-9
   Takeishi K, 2011, WORLD J SURG, V35, P1063, DOI 10.1007/s00268-011-1017-7
   Torre LA, 2015, CA-CANCER J CLIN, V65, P87, DOI 10.3322/caac.21262
   Wang FS, 2014, HEPATOLOGY, V60, P2099, DOI 10.1002/hep.27406
   Wong JSW, 2013, ANN SURG, V257, P922, DOI 10.1097/SLA.0b013e318269d2ec
   Xu X, 2015, GUT
   Yan HL, 2015, HEPATOLOGY, V61, P1821, DOI 10.1002/hep.27722
   Yin L, 2014, J HEPATOL, V61, P82, DOI 10.1016/j.jhep.2014.03.012
NR 39
TC 6
Z9 9
U1 1
U2 4
PU MEXICAN ASSOC HEPATOLOGY
PI MEXICO
PA PUNTE DE PIEDRA 150, COLONIA TORIELLO GUERRA, MEXICO, DF CP 14040,
   MEXICO
SN 1665-2681
J9 ANN HEPATOL
PD JAN-FEB
PY 2018
VL 17
IS 1
BP 134
EP 143
DI 10.5604/01.3001.0010.7545
PG 10
WC Gastroenterology & Hepatology
WE Science Citation Index Expanded (SCI-EXPANDED)
SC Gastroenterology & Hepatology
GA HO2LV
UT WOS:000460747500018
OA hybrid
DA 2022-05-02
ER

PT J
AU Kim, AY
   Sinn, DH
   Jeong, WK
   Kim, YK
   Kang, TW
   Ha, SY
   Park, CK
   Choi, GS
   Kim, JM
   Kwon, CHD
   Joh, JW
   Kim, MJ
   Sohn, I
   Jung, SH
   Paik, SW
   Lee, WJ
AF Kim, Ah Yeong
   Sinn, Dong Hyun
   Jeong, Woo Kyoung
   Kim, Young Kon
   Kang, Tae Wook
   Ha, Sang Yun
   Park, Chul Keun
   Choi, Gyu Seong
   Kim, Jong Man
   Kwon, Choon Hyuck David
   Joh, Jae-Won
   Kim, Min-Ji
   Sohn, Insuk
   Jung, Sin-Ho
   Paik, Seung Woon
   Lee, Won Jae
TI Hepatobiliary MRI as novel selection criteria in liver transplantation
   for hepatocellular carcinoma
SO JOURNAL OF HEPATOLOGY
LA English
DT Article
DE Magnetic resonance imaging; Gadoxetic acid; Liver transplantation;
   Recurrence; Microvascular invasion
ID MICROVASCULAR INVASION; CLINICOPATHOLOGICAL FACTORS; IMAGING DIAGNOSIS;
   MILAN CRITERIA; PORTAL-VEIN; PREDICTION; SURVIVAL; ACID; FEATURES;
   SYSTEM
AB Background & Aims: Hepatobiliary magnetic resonance imaging (MRI) provides additional information beyond the size and number of tumours, and may have prognostic implications. We examined whether pretransplant radiological features on MRI could be used to stratify the risk of tumour recurrence after liver transplantation (LT) for hepatocellular carcinoma (HCC).
   Methods: A total of 100 patients who had received a liver transplant and who had undergone preoperative gadoxetic acid-enhanced MRI, including the hepatobiliary phase (HBP), were reviewed for tumour size, number, and morphological type (e.g. nodular, nodular with perinodular extension, or confluent multinodular), satellite nodules, non-smooth tumour margins, peritumoural enhancement in arterial phase, peritumoural hypointensity on HBP, and apparent diffusion coefficients. The primary endpoint was time to recurrence.
   Results: In a multivariable adjusted model, the presence of satellite nodules [hazard ratio (HR) 3.07; 95% confidence interval (CI) 1.14-8.24] and peritumoural hypointensity on HBP (HR 4.53; 95% CI 1.52-13.4) were identified as independent factors associated with tumour recurrence. Having either of these radiological findings was associated with a higher tumour recurrence rate (72.5% vs. 15.4% at three years, p <0.001). When patients were stratified according to the Milan criteria, the presence of these two high-risk radiological findings was associated with a higher tumour recurrence rate in both patients transplanted within the Milan criteria (66.7% vs. 11.6% at three years, p <0.001, n = 68) and those who were transplanted outside the Milan criteria (75.5% vs. 28.6% at three years, p <0.001, n = 32).
   Conclusions: Radiological features on preoperative hepatobiliary MRI can stratify the risk of tumour recurrence in patients who were transplanted either within or outside the Milan criteria. Therefore, hepatobiliary MRI can be a useful way to select potential candidates for LT.
   Lay summary: High-risk radiological findings on preoperative hepatobiliary magnetic resonance imaging (either one of the following features: satellite nodule and peritumoural hypointensity on hepatobiliary phase) were associated with a higher tumour recurrence rate in patients transplanted either within or outside the Milan criteria. (C) 2018 European Association for the Study of the Liver. Published by Elsevier B.V. All rights reserved.
C1 [Kim, Ah Yeong; Jeong, Woo Kyoung; Kim, Young Kon; Kang, Tae Wook; Lee, Won Jae] Sungkyunkwan Univ, Sch Med, Samsung Med Ctr, Res Inst Future Med,Dept Radiol, Seoul, South Korea.
   [Kim, Ah Yeong; Jeong, Woo Kyoung; Kim, Young Kon; Kang, Tae Wook; Lee, Won Jae] Sungkyunkwan Univ, Sch Med, Samsung Med Ctr, Ctr Imaging Sci,Res Inst Future Med, Seoul, South Korea.
   [Sinn, Dong Hyun; Paik, Seung Woon] Sungkyunkwan Univ, Sch Med, Samsung Med Ctr, Dept Internal Med,Res Inst Future Med, Seoul, South Korea.
   [Ha, Sang Yun; Park, Chul Keun] Sungkyunkwan Univ, Sch Med, Samsung Med Ctr, Dept Pathol,Res Inst Future Med, Seoul, South Korea.
   [Choi, Gyu Seong; Kim, Jong Man; Kwon, Choon Hyuck David; Joh, Jae-Won] Sungkyunkwan Univ, Sch Med, Samsung Med Ctr, Dept Surg,Res Inst Future Med, Seoul, South Korea.
   [Kim, Min-Ji; Sohn, Insuk] Sungkyunkwan Univ, Sch Med, Samsung Med Ctr, Stat & Data Ctr,Res Inst Future Med, Seoul, South Korea.
   [Jung, Sin-Ho] Duke Univ, Dept Biostat & Bioinformat, Durham, NC 27706 USA.
RP Jeong, WK (corresponding author), Sungkyunkwan Univ, Sch Med, Samsung Med Ctr, Dept Radiol, 81 Irwon Ro, Seoul 06351, South Korea.; Jeong, WK (corresponding author), Sungkyunkwan Univ, Sch Med, Samsung Med Ctr, Ctr Imaging Sci, 81 Irwon Ro, Seoul 06351, South Korea.
EM jeongwk@gmail.com
RI Lee, WonJae/K-1296-2016; Sinn, Dong Hyun/L-3701-2019; Kwon, Choon Hyuck
   David/H-7263-2019; Sinn, Dong Hyun/O-5941-2014; kim, jm/O-5935-2014;
   Kim, Jong Man/AAH-5295-2020; Jeong, Woo Kyoung/ABE-7025-2021
OI Lee, WonJae/0000-0001-5833-989X; Kwon, Choon Hyuck
   David/0000-0002-1082-3321; Sinn, Dong Hyun/0000-0002-7126-5554; Jeong,
   Woo Kyoung/0000-0002-0676-2116
CR Agopian VG, 2015, J AM COLL SURGEONS, V220, P416, DOI 10.1016/j.jamcollsurg.2014.12.025
   Ahn SY, 2015, ABDOM IMAGING, V40, P843, DOI 10.1007/s00261-014-0256-0
   An C, 2016, CLIN MOL HEPATOL, V22, P296, DOI 10.3350/cmh.2016.0028
   Chandarana H, 2011, AM J ROENTGENOL, V196, P1083, DOI 10.2214/AJR.10.4720
   Cho ES, 2015, KOREAN J RADIOL, V16, P449, DOI 10.3348/kjr.2015.16.3.449
   Choi JY, 2014, RADIOLOGY, V273, P30, DOI 10.1148/radiol.14132362
   Chou CT, 2014, AM J ROENTGENOL, V203, pW253, DOI 10.2214/AJR.13.10595
   Clavien PA, 2012, LANCET ONCOL, V13, pE11, DOI 10.1016/S1470-2045(11)70175-9
   Du M, 2014, BMC CANCER, V14, DOI 10.1186/1471-2407-14-38
   DuBay D, 2011, ANN SURG, V253, P166, DOI 10.1097/SLA.0b013e31820508f1
   Hakeem AR, 2012, ALIMENT PHARM THER, V35, P987, DOI 10.1111/j.1365-2036.2012.05060.x
   Halazun KJ, 2017, ANN SURG, V265, P557, DOI 10.1097/SLA.0000000000001966
   Jeong WK, 2013, CLIN MOL HEPATOL, V19, P360, DOI 10.3350/cmh.2013.19.4.360
   Jonas S, 2001, HEPATOLOGY, V33, P1080, DOI 10.1053/jhep.2001.23561
   Kim JE, 2011, AM J ROENTGENOL, V196, pW758, DOI 10.2214/AJR.10.4394
   Kim KA, 2012, J MAGN RESON IMAGING, V35, P629, DOI 10.1002/jmri.22876
   장재영, 2017, Journal of Liver Cancer, V17, P19
   Kitao A, 2011, EUR RADIOL, V21, P2056, DOI 10.1007/s00330-011-2165-8
   Ladd LM, 2016, CLIN MOL HEPATOL, V22, P450, DOI 10.3350/cmh.2016.0036
   Lai Q, 2014, CURR OPIN ORGAN TRAN, V19, P229, DOI 10.1097/MOT.0000000000000085
   Lee HW, 2016, CLIN MOL HEPATOL, V22, P309, DOI 10.3350/cmh.2016.0042
   Lee JH, 2016, ANN SURG, V263, P842, DOI 10.1097/SLA.0000000000001578
   Liver Cancer Study Group of Japan, 2003, GEN RUL CLIN PATH ST
   Llovet JM, 1999, SEMIN LIVER DIS, V19, P329, DOI 10.1055/s-2007-1007122
   Marsh JW, 2000, CANCER, V88, P538, DOI 10.1002/(SICI)1097-0142(20000201)88:3<538::AID-CNCR7>3.0.CO;2-H
   Mazzaferro V, 1996, NEW ENGL J MED, V334, P693, DOI 10.1056/NEJM199603143341104
   Mazzaferro V, 2009, LANCET ONCOL, V10, P35, DOI 10.1016/S1470-2045(08)70284-5
   Nakashima Y, 2003, HEPATOL RES, V26, P142, DOI 10.1016/S1386-6346(03)00007-X
   Nathan H, 2009, ANN SURG, V249, P799, DOI 10.1097/SLA.0b013e3181a38eb5
   Nishie A, 2008, AM J ROENTGENOL, V190, P81, DOI 10.2214/AJR.07.2810
   Nishie A, 2014, J GASTROEN HEPATOL, V29, P561, DOI 10.1111/jgh.12423
   Okusaka T, 2002, CANCER-AM CANCER SOC, V95, P1931, DOI 10.1002/cncr.10892
   Plessier Aurelie, 2004, Liver Transpl, V10, pS86, DOI 10.1002/lt.20039
   Renzulli M, 2016, RADIOLOGY, V279, P432, DOI 10.1148/radiol.2015150998
   Roayaie S, 2009, GASTROENTEROLOGY, V137, P850, DOI 10.1053/j.gastro.2009.06.003
   Sapisochin G, 2017, NAT REV GASTRO HEPAT, V14, P203, DOI 10.1038/nrgastro.2016.193
   Shetty K, 2004, LIVER TRANSPLANT, V10, P911, DOI 10.1002/lt.20140
   Suh YJ, 2012, LIVER TRANSPLANT, V18, P1171, DOI 10.1002/lt.23502
   Sumie S, 2008, ANN SURG ONCOL, V15, P1375, DOI 10.1245/s10434-008-9846-9
   Toyosaka A, 1996, AM J GASTROENTEROL, V91, P1610
   Xu PJ, 2014, J GASTROEN HEPATOL, V29, P330, DOI 10.1111/jgh.12358
   Xu X, 2016, GUT, V65, P1035, DOI 10.1136/gutjnl-2014-308513
   Yao FY, 2001, HEPATOLOGY, V33, P1394, DOI 10.1053/jhep.2001.24563
   Yao FY, 2002, LIVER TRANSPLANT, V8, P765, DOI 10.1053/jlts.2002.34892
   YOKOYAMA I, 1991, TRANSPLANT P, V23, P2194
   Yoo HY, 2003, J CLIN ONCOL, V21, P4329, DOI 10.1200/JCO.2003.11.137
NR 46
TC 21
Z9 27
U1 2
U2 6
PU ELSEVIER SCIENCE BV
PI AMSTERDAM
PA PO BOX 211, 1000 AE AMSTERDAM, NETHERLANDS
SN 0168-8278
EI 1600-0641
J9 J HEPATOL
JI J. Hepatol.
PD JUN
PY 2018
VL 68
IS 6
BP 1144
EP 1152
DI 10.1016/j.jhep.2018.01.024
PG 9
WC Gastroenterology & Hepatology
WE Science Citation Index Expanded (SCI-EXPANDED)
SC Gastroenterology & Hepatology
GA GG2AD
UT WOS:000432491000007
PM 29410377
DA 2022-05-02
ER

PT J
AU Li, HH
   Qi, LN
   Ma, L
   Chen, ZS
   Xiang, BD
   Li, LQ
AF Li, Hong-Hao
   Qi, Lu-Nan
   Ma, Liang
   Chen, Zu-Shun
   Xiang, Bang-De
   Li, Le-Qun
TI Effect o KI-67 positive cellular index on prognosis after hepatectomy in
   Barcelona Clinic Liver Cancer stage A and B hepatocellular carcinoma
   with microvascular invasion
SO ONCOTARGETS AND THERAPY
LA English
DT Article
DE hepatocellular carcinoma; KI-67; microvascular invasion; prognosis; BCLC
   stage A and B; hepatectomy
ID LONG-TERM SURVIVAL; LABELING INDEX; RISK-FACTORS; RESECTION; EXPRESSION;
   PREDICTION; RECURRENCE; PROLIFERATION; PATTERNS; MARKER
AB Objective: This study aimed to explore the relationship between KI-67 positive cellular index and recurrence-free survival (RFS) in Barcelona Clinic Liver Cancer (BC LC) stage A and 13 hepatocellular carcinoma (HCC) patients, particularly those with microvascular invasion (MVI).
   Methods: A total of 333 patients who underwent curative hepatectomy had their immunohistochernistry analyzed retrospectively for KI-67 positive cellular index.
   Results: In total, 41.1% (137/333) of HCC patients displayed high KI-67 positive cellular index (>35%). Patients with high KI-67 positive cellular index had poorer RFS than those with low index (P<0.0001). Patients were then subdivided into an MVI positivity group (n=192) and an MVI negativity group (n=141). In the MVI positivity group, patients with high KI-67 positive cellular index had a shorter RFS after operation as compared to those with low index (P<0.0001). However, there was no significant difference in RFS between high- and low-index subgroups within the MVI negativity group (P>0.05). Additionally, patients with high KI-67 positive cellular index combined with MVI positivity had the shortest RFS of all those with MVI negativity, regardless of KI-67 cellular index level (P<0.0001). Multivariate analysis showed that node number >1, capsule absence, high KI-67 positive cellular index, and alpha-fetoprotein >400 ng/mL were independent risk factors for a recurrence of HCC with MVI.
   Conclusion: Our results suggested that high KI-67 positive cellular index may represent a poor prognostic factor in BCLC stage A and B HCC patients, especially those with MVI.
C1 [Li, Hong-Hao; Qi, Lu-Nan; Ma, Liang; Chen, Zu-Shun; Xiang, Bang-De; Li, Le-Qun] Guangxi Med Univ, Affiliated Tumor Hosp, Dept Hepatobiliary Surg, 71 Hedi Rd, Nanning 530021, Peoples R China.
   [Qi, Lu-Nan; Ma, Liang; Xiang, Bang-De; Li, Le-Qun] Guangxi Liver Canc Diag & Treatment Engn & Techno, Nanning 530021, Peoples R China.
   [Qi, Lu-Nan; Xiang, Bang-De; Li, Le-Qun] Minist Educ, Key Lab Early Prevent & Treatment Reg High Freque, Nanning 530021, Peoples R China.
RP Li, LQ (corresponding author), Guangxi Med Univ, Affiliated Tumor Hosp, Dept Hepatobiliary Surg, 71 Hedi Rd, Nanning 530021, Peoples R China.
EM li_lequn@263.net
OI Le-Qun, Li/0000-0003-4640-1953
FU National Natural Science Foundation of China (NSFC)National Natural
   Science Foundation of China (NSFC) [81502533, 81072321]; Guangxi Natural
   Science FoundationNational Natural Science Foundation of Guangxi
   Province [2013GXNSFBA019196, GKZ201046]
FX This work was supported by the National Natural Science Foundation of
   China (NSFC grants 81502533 and 81072321) and Guangxi Natural Science
   Foundation grants (2013GXNSFBA019196 and GKZ201046).
CR Ahmed A, 2018, LIBYAN J MED, V13, DOI 10.1080/19932820.2018.1466573
   Ammendola M, 2015, ONCOL LETT, V10, P967, DOI 10.3892/ol.2015.3286
   Bell R, 2017, LANGENBECK ARCH SURG, V402, P575, DOI 10.1007/s00423-016-1475-3
   Bruix J, 2002, HEPATOLOGY, V35, P519, DOI 10.1053/jhep.2002.32089
   Bruix J, 2011, HEPATOLOGY, V53, P1020, DOI 10.1002/hep.24199
   Cao Y, 2018, ONCOL LETT, V15, P2574, DOI 10.3892/ol.2017.7612
   EDMONDSON HA, 1954, CANCER-AM CANCER SOC, V7, P462, DOI 10.1002/1097-0142(195405)7:3<462::AID-CNCR2820070308>3.0.CO;2-E
   European Assoc Study Liver, 2012, EUR J CANCER, V48, P599, DOI 10.1016/j.ejca.2011.12.021
   Fan ST, 2011, ANN SURG, V253, P745, DOI 10.1097/SLA.0b013e3182111195
   FIELDING LP, 1992, CANCER, V70, P2367, DOI 10.1002/1097-0142(19921101)70:9<2367::AID-CNCR2820700927>3.0.CO;2-B
   Foltyn W, 2012, ENDOKRYNOL POL, V63, P362
   Hirokawa F, 2016, SURG ONCOL, V25, P24, DOI 10.1016/j.suronc.2015.12.002
   Hyun SH, 2018, EUR J NUCL MED MOL I, V45, P720, DOI 10.1007/s00259-017-3880-4
   Inari H, 2017, BREAST CANCER-TOKYO, V24, P748, DOI 10.1007/s12282-017-0774-z
   Johannessen AL, 2006, PATHOL ONCOL RES, V12, P143, DOI 10.1007/BF02893360
   Kawasaki H, 2001, CANCER, V91, P2026, DOI 10.1002/1097-0142(20010601)91:11<2026::AID-CNCR1228>3.0.CO;2-E
   Keating GM, 2017, TARGET ONCOL, V12, P243, DOI 10.1007/s11523-017-0484-7
   King KL, 1998, J GASTROEN HEPATOL, V13, P273, DOI 10.1111/j.1440-1746.1998.01555.x
   Kondo K, 2005, J HEPATO-BILIARY-PAN, V12, P399, DOI 10.1007/s00534-005-1009-9
   Liu M, 2016, TRANSL ONCOL, V9, P167, DOI 10.1016/j.tranon.2016.03.002
   Llovet JM, 1999, HEPATOLOGY, V30, P1434, DOI 10.1002/hep.510300629
   Luo YH, 2015, INT J CLIN EXP MED, V8, P10235
   MAEDA T, 1995, J SURG ONCOL, V60, P75, DOI 10.1002/jso.2930600202
   Modi Tapan G, 2018, J Oral Maxillofac Pathol, V22, P146, DOI 10.4103/jomfp.JOMFP_94_16
   Niikura N, 2016, BREAST CANCER-TOKYO, V23, P92, DOI 10.1007/s12282-014-0536-0
   Pang RWC, 2008, ANN SURG ONCOL, V15, P962, DOI 10.1245/s10434-007-9730-z
   Roayaie S, 2009, GASTROENTEROLOGY, V137, P850, DOI 10.1053/j.gastro.2009.06.003
   Rodriguez-Peralvarez M, 2013, ANN SURG ONCOL, V20, P325, DOI 10.1245/s10434-012-2513-1
   Scholzen T, 2000, J CELL PHYSIOL, V182, P311, DOI 10.1002/(SICI)1097-4652(200003)182:3<311::AID-JCP1>3.0.CO;2-9
   Shim JH, 2015, ANN SURG, V261, P939, DOI 10.1097/SLA.0000000000000747
   Shindoh J, 2013, ANN SURG ONCOL, V20, P1223, DOI 10.1245/s10434-012-2739-y
   Sumie S, 2008, ANN SURG ONCOL, V15, P1375, DOI 10.1245/s10434-008-9846-9
   Tabrizian P, 2015, ANN SURG, V261, P947, DOI 10.1097/SLA.0000000000000710
   Wang WT, 2018, RADIOLOGY, V286, P571, DOI 10.1148/radiol.2017170515
   Yang CK, 2017, CELL PHYSIOL BIOCHEM, V42, P1342, DOI 10.1159/000478963
   Yang LY, 2009, ANN SURG, V249, P118, DOI 10.1097/SLA.0b013e3181904988
   Zeng WJ, 2010, ANN SURG ONCOL, V17, P1564, DOI 10.1245/s10434-009-0900-z
   Zhang Zhi-Ming, 2015, Asian Pac J Cancer Prev, V16, P3479
NR 38
TC 13
Z9 17
U1 1
U2 4
PU DOVE MEDICAL PRESS LTD
PI ALBANY
PA PO BOX 300-008, ALBANY, AUCKLAND 0752, NEW ZEALAND
SN 1178-6930
J9 ONCOTARGETS THER
JI OncoTargets Ther.
PY 2018
VL 11
BP 4747
EP 4754
DI 10.2147/OTT.S165244
PG 8
WC Biotechnology & Applied Microbiology; Oncology
WE Science Citation Index Expanded (SCI-EXPANDED)
SC Biotechnology & Applied Microbiology; Oncology
GA GQ5RY
UT WOS:000441748900008
PM 30127623
OA Green Published, gold
DA 2022-05-02
ER

PT J
AU Wei, WX
   Yang, ZS
   Lu, LH
   Li, J
   Lei, ZQ
   Wang, K
   Xia, Y
   Yan, ZL
   Shen, F
AF Wei, Wen-xin
   Yang, Zhi-shi
   Lu, Li-hua
   Li, Jun
   Lei, Zheng-qing
   Wang, Kui
   Xia, Yong
   Yan, Zhen-lin
   Shen, Feng
TI Long-term survival after partial hepatectomy for sub-stage patients with
   intermediate stage hepatocellular carcinoma
SO INTERNATIONAL JOURNAL OF SURGERY
LA English
DT Article
ID MICROVASCULAR INVASION; MILAN CRITERIA; LIVER; SYSTEM; COHORT;
   SUBCLASSIFICATION; CLASSIFICATION; MULTICENTER; RESECTION; NOMOGRAM
AB Background: The current study aimed to examine the long-term survival after partial hepatectomy for patients with BCLC intermediate stage hepatocellular carcinoma (HCC) stratified by the Bolondi's sub-staging model.
   Materials and Methods: This cohort consisted of 360 patients with BCLC intermediate stage HCC who underwent partial hepatectomy between January 2008 and February 2010. Patients were stratified into 3 subgroups (B1-B3) based on the Bolondi's sub-staging model. The last follow-up was conducted at February 2014.
   Results: Of these patients, 166, 171 and 23 patients had Bl, B2, and B3 sub-stage HCC, respectively. The postoperative 5-year Overall survival (OS) rate for patients with these three sub-stages was 49.5%, 33.7% and 12.9%, respectively (P < 0.001). Compared with the reported survival outcomes from previous studies which used transarterial chemoembolization (TACE) as first-line treatment, hepatectomy had a better median survival than TACE in B1 and B2 patients. On multivariable analysis, presence of esophageal and gastric varices, higher NDR score, presence of microvascular invasion, differentiation grade III-IV, and patterns of AFP decreases after surgery were the independent risk factors of OS in the sub-stages B1 and B2 patients. A nomogram which integrated all these independent risk factors was developed, with a C-index of 0.71 for OS prediction. The calibration curve showed an optimal agreement between prediction by the nomogram and actual observation.
   Conclusions: The patients with intermediate stage HCC clarified as sub-stages B1 and B2 according to Bolondi's model had an optimal long-term survival following partial hepatectomy than TACE. Their postoperative prognosis could be accurately predicted by our proposed nomogram.
C1 [Wei, Wen-xin; Yang, Zhi-shi; Lu, Li-hua; Li, Jun; Lei, Zheng-qing; Xia, Yong; Yan, Zhen-lin; Shen, Feng] Second Mil Med Univ, Eastern Hepatobiliary Surg Hosp, Dept Hepat Surg 4, Shanghai 200438, Peoples R China.
   [Wang, Kui] Second Mil Med Univ, Eastern Hepatobiliary Surg Hosp, Dept Hepat Surg 2, Shanghai 200438, Peoples R China.
RP Li, J; Shen, F (corresponding author), Second Mil Med Univ, Eastern Hepatobiliary Surg Hosp, Dept Hepat Surg 4, 225 Changhai Rd, Shanghai 200433, Peoples R China.
EM lijundfgd@163.com; shenfengehbh@sina.com
FU State Key Project for Infectious Diseases of China [2012ZX10002016]
FX This work was supported by the State Key Project for Infectious Diseases
   of China (2012ZX10002016 to F.S.)
CR Abdalla EK, 2008, ANN SURG ONCOL, V15, P979, DOI 10.1245/s10434-007-9727-7
   Agha RA, 2017, INT J SURG, V46, P198, DOI 10.1016/j.ijsu.2017.08.586
   Bolondi L, 2012, SEMIN LIVER DIS, V32, P348, DOI 10.1055/s-0032-1329906
   Bruix J, 2011, HEPATOLOGY, V53, P1020, DOI 10.1002/hep.24199
   Bui-Nguyen TM, 2010, ONCOGENE, V29, P1179, DOI 10.1038/onc.2009.404
   Chen CJ, 2006, JAMA-J AM MED ASSOC, V295, P65, DOI 10.1001/jama.295.1.65
   Dindo D, 2004, ANN SURG, V240, P205, DOI 10.1097/01.sla.0000133083.54934.ae
   Du Bois D, 1989, Nutrition, V5, P303
   EDMONDSON HA, 1954, CANCER-AM CANCER SOC, V7, P462, DOI 10.1002/1097-0142(195405)7:3<462::AID-CNCR2820070308>3.0.CO;2-E
   El-Serag HB, 2007, GASTROENTEROLOGY, V132, P2557, DOI 10.1053/j.gastro.2007.04.061
   Fomer A, 2014, NAT REV CLIN ONCOL, V11, P525, DOI 10.1038/nrclinonc.2014.122
   Forner A, 2012, LANCET, V379, P1245, DOI 10.1016/S0140-6736(11)61347-0
   Ha Y, 2014, J GASTROEN HEPATOL, V29, P787, DOI 10.1111/jgh.12452
   Ishizawa T, 2008, GASTROENTEROLOGY, V134, P1908, DOI 10.1053/j.gastro.2008.02.091
   Isik A, 2018, BREAST J, V24, P89, DOI 10.1111/tbj.12838
   Lei ZQ, 2016, JAMA SURG, V151, P356, DOI 10.1001/jamasurg.2015.4257
   Liu GH, 2015, J GASTROEN HEPATOL, V30, P1405, DOI 10.1111/jgh.12953
   Llovet JM, 2012, J HEPATOL, V56, P908, DOI 10.1016/j.jhep.2011.12.001
   Mazzaferro V, 2009, LANCET ONCOL, V10, P35, DOI 10.1016/S1470-2045(08)70284-5
   McGuire S, 2016, ADV NUTR, V7, P418, DOI 10.3945/an.116.012211
   Omata M, 2010, HEPATOL INT, V4, P439, DOI 10.1007/s12072-010-9165-7
   Ramaswami R, 2016, MED ONCOL, V33, DOI 10.1007/s12032-016-0827-8
   Roayaie S, 2009, GASTROENTEROLOGY, V137, P850, DOI 10.1053/j.gastro.2009.06.003
   Ryu SH, 2008, HEPATOLOGY, V47, P929, DOI 10.1002/hep.22124
   Scaffaro LA, 2015, WORLD J HEPATOL, V7, P628, DOI 10.4254/wjh.v7.i3.628
   Tada T, 2017, CANCER SCI, V108, P1414, DOI 10.1111/cas.13257
   Theise ND, 2014, WORLD CANC REPORT 20, P403
   URATA K, 1995, HEPATOLOGY, V21, P1317, DOI 10.1016/0270-9139(95)90053-5
   Wang JH, 2015, J GASTROEN HEPATOL, V30, P358, DOI 10.1111/jgh.12686
   Wang YZ, 2013, J CLIN ONCOL, V31, P1188, DOI 10.1200/JCO.2012.41.5984
   WHO International Agency for Research on Cancer, 2014, GLOBOCAN 2012 EST CA
   Xiang WQ, 2011, J HEPATOL, V54, P26, DOI 10.1016/j.jhep.2010.08.006
   Yang PH, 2015, ANN SURG ONCOL, V22, P826, DOI 10.1245/s10434-014-4081-z
   Yin L, 2014, J HEPATOL, V61, P82, DOI 10.1016/j.jhep.2014.03.012
NR 34
TC 5
Z9 7
U1 1
U2 4
PU ELSEVIER SCIENCE BV
PI AMSTERDAM
PA PO BOX 211, 1000 AE AMSTERDAM, NETHERLANDS
SN 1743-9191
EI 1743-9159
J9 INT J SURG
JI Int. J. Surg.
PD AUG
PY 2018
VL 56
BP 256
EP 263
DI 10.1016/j.ijsu.2018.06.020
PG 8
WC Surgery
WE Science Citation Index Expanded (SCI-EXPANDED)
SC Surgery
GA GR2SA
UT WOS:000442430500038
PM 29935368
OA Bronze
DA 2022-05-02
ER

PT J
AU Zanjani, LS
   Madjd, Z
   Abolhasani, M
   Shariftabrizi, A
   Rasti, A
   Asgari, M
AF Zanjani, Leili Saeednejad
   Madjd, Zahra
   Abolhasani, Maryam
   Shariftabrizi, Ahmad
   Rasti, Arezoo
   Asgari, Mojgan
TI Expression of CD105 cancer stem cell marker in three subtypes of renal
   cell carcinoma
SO CANCER BIOMARKERS
LA English
DT Article
DE CD105; renal cell carcinoma (RCC); cancer stem cells (CSCs); endothelial
   expression; tissue microarray (TMA); RCC subtypes
ID MICROSCOPIC VENOUS INVASION; ENDOGLIN CD105; HEPATOCELLULAR-CARCINOMA;
   INTERNATIONAL-SOCIETY; TUMOR ANGIOGENESIS; SELF-RENEWAL; SOLID TUMORS;
   IDENTIFICATION; METAANALYSIS; VASCULATURE
AB BACKGROUND: CD105 is recently described as a cancer stem cell (CSC) marker.
   OBJECTIVE: The present study was aimed to investigate the expression and prognostic significance of the CSC marker CD105 in different histological subtypes of renal cell carcinoma (RCC).
   METHODS: Expression of CD105 was evaluated using immunohistochemistry in RCC samples on tissue microarrays including clear cell RCCs (ccRCCs), papillary, and chromophobe RCCs. The association between CD105 expression and clinicopathological features as well as survival outcomes was determined.
   RESULTS: In ccRCC, increased tumoral cytoplasmic and endothelial expression of CD105 were significantly associated with advanced stage, renal vein invasion, and microvascular invasion (MVI). In addition, MVI was associated with a worse overall survival (OS). Moreover, in multivariate analysis tumor stage and nuclear grade were independent prognostic factors for OS both in case of tumoral cytoplasmic and endothelial CD105 expression. Additionally, CD105 expression was found to be a predictor of worse OS in univariate analysis. However, in papillary and chromophobe RCC, no significant association was found between CD105 expression and clinicopathological parameters or prognosis.
   CONCLUSIONS: We showed that CD105 expression was associated with more aggressive tumor behavior, more advanced disease, and worse prognosis in ccRCC but not in the other RCC subtypes.
C1 [Zanjani, Leili Saeednejad; Madjd, Zahra; Abolhasani, Maryam; Rasti, Arezoo; Asgari, Mojgan] Iran Univ Med Sci, Oncopathol Res Ctr, Hemmat St Highway,Next Milad Tower, Tehran 1449614530, Iran.
   [Madjd, Zahra] Iran Univ Med Sci, Fac Adv Technol Med, Dept Mol Med, Tehran, Iran.
   [Abolhasani, Maryam; Asgari, Mojgan] Iran Univ Med Sci, Hasheminejad Kidney Ctr, Tehran, Iran.
   [Shariftabrizi, Ahmad] Univ Pittsburgh, Dept Radiol, Div Nucl Med & Mol Imaging, Pittsburgh, PA 15260 USA.
RP Madjd, Z; Asgari, M (corresponding author), Iran Univ Med Sci, Oncopathol Res Ctr, Hemmat St Highway,Next Milad Tower, Tehran 1449614530, Iran.
EM Zahra.madjd@yahoo.com; Mojgan_asgari@yahoo.com
RI Saeednejad Zanjani, Leili/R-9382-2019; Madjd, Zahra/AAP-8105-2021;
   Madjd, Zahra/ABA-5018-2020
OI Saeednejad Zanjani, Leili/0000-0002-5035-3766; Madjd,
   Zahra/0000-0001-7329-2583; Abolhasani, Maryam/0000-0002-3046-5429
FU Iran University of Medical Sciences;  [93-03-12-25153]
FX This article is part of a PhD thesis (number: 93-03-12-25153) and was
   written by Leili Saeednejad Zanjani PhD student and Dr. Zahra Madjd at
   Oncopathology Research Centre and was supported by a grant from Iran
   University of Medical Sciences.
CR Al-Hajj M, 2004, ONCOGENE, V23, P7274, DOI 10.1038/sj.onc.1207947
   Bao SD, 2006, CANCER RES, V66, P7843, DOI 10.1158/0008-5472.CAN-06-1010
   Benetti A, 2008, CANCER RES, V68, P8626, DOI 10.1158/0008-5472.CAN-08-1218
   Bussolati B, 2008, FASEB J, V22, P3696, DOI 10.1096/fj.08-102590
   Bussolati B, 2013, CANCER LETT, V338, P141, DOI 10.1016/j.canlet.2012.05.007
   Cheng B, 2016, ONCOTARGET, V7, P65862, DOI 10.18632/oncotarget.11672
   Cohen HT, 2005, NEW ENGL J MED, V353, P2477, DOI 10.1056/NEJMra043172
   Dallas NA, 2008, CLIN CANCER RES, V14, P1931, DOI 10.1158/1078-0432.CCR-07-4478
   Dekel Yoram, 2002, Pathology and Oncology Research, V8, P129
   Delahunt B, 2013, AM J SURG PATHOL, V37, P1490, DOI 10.1097/PAS.0b013e318299f0fb
   Dubinski W, 2012, HUM PATHOL, V43, P1037, DOI 10.1016/j.humpath.2011.08.012
   Duff SE, 2003, FASEB J, V17, P984, DOI 10.1096/fj.02-0634rev
   Eble JN., 2004, WHO CLASSIFICATION T, P255
   Gordon M. S., 2014, OPEN LABEL PHASE 1B
   Grignon D, 2007, ADV ANAT PATHOL, V14, P63, DOI 10.1097/PAP.0b013e318032452e
   Hermann PC, 2010, SEMIN CANCER BIOL, V20, P77, DOI 10.1016/j.semcancer.2010.03.004
   HERRLINGER A, 1992, UROLOGE A, V31, P70
   Hsieh CH, 2017, ONCOTARGET, V8, P15593, DOI 10.18632/oncotarget.14777
   Hu JH, 2017, STEM CELL REP, V9, P464, DOI 10.1016/j.stemcr.2017.07.009
   Huang H, 2015, INT J CLIN EXP MED, V8, P10779
   Kanao K, 2009, J UROLOGY, V181, P480, DOI 10.1016/j.juro.2008.10.017
   Khan MI, 2015, STEM CELL RES THER, V6, DOI 10.1186/s13287-015-0177-z
   Lan JJ, 2016, BIOMARK MED, V10, P919, DOI 10.2217/bmm-2016-0026
   Lang H, 2000, EUR UROL, V38, P600, DOI 10.1159/000020338
   Lang H, 2004, EUR UROL, V46, P331, DOI 10.1016/j.eururo.2004.03.020
   Li S, 2014, INT J ONCOL, V44, P1806, DOI 10.3892/ijo.2014.2362
   Matak D, 2017, BMC CANCER, V17, DOI 10.1186/s12885-016-2985-7
   Motzer Robert J, 2015, J Natl Compr Canc Netw, V13, P151
   Nguyen LV, 2012, NAT REV CANCER, V12, P133, DOI 10.1038/nrc3184
   Nomura Y, 2017, TRANSL ONCOL, V10, P184, DOI 10.1016/j.tranon.2017.01.005
   Rasti A, 2017, J CANCER RES CLIN, V143, P95, DOI 10.1007/s00432-016-2239-8
   Sandlund J, 2006, BJU INT, V97, P706, DOI 10.1111/j.1464-410X.2006.06006.x
   Saroufim A, 2014, BRIT J CANCER, V110, P1778, DOI 10.1038/bjc.2014.71
   Seon BK, 1997, CLIN CANCER RES, V3, P1031
   Siegel RL, 2017, CA-CANCER J CLIN, V67, P7, DOI 10.3322/caac.21387
   Singh SK, 2004, NATURE, V432, P396, DOI 10.1038/nature03128
   Thompson RH, 2009, J UROLOGY, V182, P41, DOI 10.1016/j.juro.2009.02.128
   Trpkov K, 2013, AM J SURG PATHOL, V37, P1505, DOI 10.1097/PAS.0b013e31829a85d0
   Xia P, 2014, CURR STEM CELL RES T, V9, P102, DOI 10.2174/1574888X09666131217003709
   Yagasaki H, 2003, INT J UROL, V10, P220, DOI 10.1046/j.0919-8172.2003.00608.x
   Ziebarth AJ, 2013, CLIN CANCER RES, V19, P170, DOI 10.1158/1078-0432.CCR-12-1045
   Zubac Dragomir P, 2008, BMC Urol, V8, P19, DOI 10.1186/1471-2490-8-19
NR 42
TC 13
Z9 13
U1 0
U2 3
PU IOS PRESS
PI AMSTERDAM
PA NIEUWE HEMWEG 6B, 1013 BG AMSTERDAM, NETHERLANDS
SN 1574-0153
EI 1875-8592
J9 CANCER BIOMARK
JI Cancer Biomark.
PY 2018
VL 21
IS 4
BP 821
EP 837
DI 10.3233/CBM-170755
PG 17
WC Oncology
WE Science Citation Index Expanded (SCI-EXPANDED)
SC Oncology
GA FZ8ZC
UT WOS:000427898400011
PM 29286924
DA 2022-05-02
ER

PT J
AU Luo, HM
   Zhao, SZ
   Li, C
   Chen, LP
AF Luo, Hong-mei
   Zhao, Shu-zhen
   Li, Chuan
   Chen, Li-Ping
TI Preoperative platelet-albumin-bilirubin grades predict the prognosis of
   patients with hepatitis B virus-related hepatocellular carcinoma after
   liver resection A retrospective study
SO MEDICINE
LA English
DT Article
DE hepatocellular carcinoma; liver resection; platelet-albumin-bilirubin
   grades
ID CHILD-PUGH SCORE; PORTAL-HYPERTENSION; ALBI GRADE; OUTCOMES;
   METAANALYSIS; SURVIVAL; THROMBOCYTOPENIA; HEPATECTOMY; IMPACT
AB Minimal information is available concerning platelet-albumin-bilirubin (PALBI) grades in patients with hepatocellular carcinoma (HCC) following liver resection. This study aimed to investigate the predictive ability of PALBI grades in patients with a Child-Pugh class A score and hepatitis B virus-related (HBV-related) HCC after liver resection.
   The data of patients with HBV-related HCC who underwent liver resection from 2010 to 2017 at our center were reviewed (n = 785). Cox regression was used to determine factors independently associated with postoperative recurrence and mortality. The area under the receiver operating characteristic curve (AUC) was used to estimate the predictive accuracy of different tools.
   During the follow-up period, 505 (64.3%) patients experienced recurrence, and 374 (47.6%) patients died. Multivariate analysis revealed that the tumor-node-metastasis (TNM) stage (HR = 1.591, 95% CI = 1.414-1.789, P < .001), PALBI grade (HR = 1.326, 95% CI = 1.139-1.544, P < .001), a high AFP level (HR = 1.382, 95% CI = 1.158-1.649, P < .001) and transfusion (HR = 1.364, 95% CI = 1.087-1.712, P = 0.007) were independently associated with recurrence. Additionally, microvascular invasion (HR = 1.674, 95% CI = 1.292-2.169, P < .001), beyond the Milan criteria (HR = 0.477, 95% CI = 0.346-0.657, P < .001), PALBI grade (HR = 1.356, 95% CI = 1.151-1.598, P < .001), a high AFP level (HR = 1.542, 95% CI = 1.252-1.900, P < .001), and transfusion (HR = 1.548, 95% CI = 1.199-1.999, P = 0.001) adversely impacted the overall survival. The AUCs of the PALBI grades for postoperative recurrence and mortality were significantly higher than the albumin-bilirubin grade and Child-Pugh score. The prognostic significance of the PALBI grade for postoperative recurrence and mortality was maintained when stratified by the TNM stage.
   The preoperative PALBI grade is a surrogate marker for the postoperative prognosis in patients with HBV-related HCC after liver resection.
C1 [Luo, Hong-mei; Zhao, Shu-zhen] Sichuan Univ, West China Hosp, Dept Nursing, Chengdu, Sichuan, Peoples R China.
   [Li, Chuan; Chen, Li-Ping] Sichuan Univ, West China Hosp, Dept Gen Surg, Chengdu 610041, Sichuan, Peoples R China.
RP Chen, LP (corresponding author), Sichuan Univ, West China Hosp, Dept Gen Surg, Chengdu 610041, Sichuan, Peoples R China.
EM cdclp1979@163.com
CR Berzigotti A, 2015, HEPATOLOGY, V61, P526, DOI 10.1002/hep.27431
   Chan AWH, 2016, J GASTROEN HEPATOL, V31, P1300, DOI 10.1111/jgh.13291
   Choi SB, 2014, J HEPATO-BIL-PAN SCI, V21, P639, DOI 10.1002/jhbp.124
   de Haas RJ, 2018, HEPATOLOGY, V67, P204, DOI 10.1002/hep.29468
   Faitot F, 2015, HEPATOLOGY, V62, P179, DOI 10.1002/hep.27864
   Gui B, 2018, AM J CLIN ONCOL-CANC, V41, P861, DOI 10.1097/COC.0000000000000384
   Hansmann J, 2017, J VASC INTERV RADIOL, V28, P1224, DOI 10.1016/j.jvir.2017.05.020
   Harada N, 2016, WORLD J SURG, V40, P1709, DOI 10.1007/s00268-016-3465-6
   Johnson PJ, 2015, J CLIN ONCOL, V33, P550, DOI 10.1200/JCO.2014.57.9151
   Kokudo T, 2016, PLOS ONE, V11, DOI 10.1371/journal.pone.0159530
   Li C, 2015, J SURG RES, V198, P73, DOI 10.1016/j.jss.2015.05.003
   Liu PH, 2017, J GASTROEN HEPATOL, V32, P879, DOI 10.1111/jgh.13608
   Maithel SK, 2011, J AM COLL SURGEONS, V212, P638, DOI 10.1016/j.jamcollsurg.2011.01.004
   Okajima C, 2015, AM J SURG, V209, P199, DOI 10.1016/j.amjsurg.2014.03.009
   Shehta A, 2016, SURG ONCOL, V25, P364, DOI 10.1016/j.suronc.2016.08.002
   Torre LA, 2015, CA-CANCER J CLIN, V65, P87, DOI 10.3322/caac.21262
   Toyoda H, 2016, BRIT J CANCER, V114, P744, DOI 10.1038/bjc.2016.33
   Wang YY, 2016, BRIT J SURG, V103, P725, DOI 10.1002/bjs.10095
   Zhang N, 2016, ONCOTARGET, V7, P81389, DOI 10.18632/oncotarget.13232
   Zhang ZH, 2017, J SURG RES, V210, P99, DOI 10.1016/j.jss.2016.11.002
   Zhao H, 2017, ONCOTARGET, V8, P5474, DOI 10.18632/oncotarget.12547
NR 21
TC 13
Z9 14
U1 1
U2 7
PU LIPPINCOTT WILLIAMS & WILKINS
PI PHILADELPHIA
PA TWO COMMERCE SQ, 2001 MARKET ST, PHILADELPHIA, PA 19103 USA
SN 0025-7974
EI 1536-5964
J9 MEDICINE
JI Medicine (Baltimore)
PD MAR
PY 2018
VL 97
IS 12
AR e0226
DI 10.1097/MD.0000000000010226
PG 6
WC Medicine, General & Internal
WE Science Citation Index Expanded (SCI-EXPANDED)
SC General & Internal Medicine
GA GB4OV
UT WOS:000429041100047
PM 29561452
OA gold, Green Published
DA 2022-05-02
ER

PT J
AU Liu, Y
   Zhang, XR
   Yang, BC
   Zhuang, H
   Guo, H
   Wei, W
   Li, Y
   Chen, RB
   Li, YM
   Zhang, N
AF Liu, Yun
   Zhang, Xinran
   Yang, Baicai
   Zhuang, Hao
   Guo, Hua
   Wei, Wen
   Li, Yuan
   Chen, Ruibing
   Li, Yongmei
   Zhang, Ning
TI Demethylation-Induced Overexpression of Shc3 Drives c-Raf-Independent
   Activation of MEK/ERK in HCC
SO CANCER RESEARCH
LA English
DT Article
ID GROWTH-FACTOR RECEPTOR; HUMAN HEPATOCELLULAR-CARCINOMA; HUMAN
   HEPATOMA-CELLS; MAJOR VAULT PROTEIN; SIGNALING PATHWAYS; SCAFFOLD
   PROTEIN; DOCKING PROTEIN; ADAPTER; CANCER; KINASE
AB Invasion and intrahepatic metastasis are major factors of poor prognosis in patients with hepatocellular carcinoma(HCC). In this study, we show that increased Src homolog and collagen homolog 3 (Shc3) expression in malignant HCC cell lines associate with HCC invasion and metastasis. Shc3 (N-Shc) was significantly upregulated in tumors of 33 HCC patient samples as compared with adjacent normal tissues. Further analysis of 52 HCC patient samples showed that Shc3 expression correlated with microvascular invasion, cancer staging, and poor prognosis. Shc3 interacted with major vault protein, resulting in activation of MEK1/2 and ERK1/2 independently of Shc1 and c-Raf; this interaction consequently induced epithelial-mesenchymal transition and promoted HCC cell proliferation and metastasis. The observed increase in Shc3 levels was due to demethylation of its upstream promoter, which allowed c-Jun binding. In turn, Shc3 expression promoted c-Jun phosphorylation in a positive feedback loop. Analysis of metastasis using a tumor xenograft mouse model further confirmed the role of Shc3 in vivo. Taken together, our results indicate the importance of Shc3 in HCC progression and identify Shc3 as a novel biomarker and potential therapeutic target in HCC.
   Significance: Ectopic expression of Shc3 forms a complex with MVP/MEK/ERK to potentiate ERK activation and plays an important role in sorafinib resistance in HCC. (C) 2018 AACR.
C1 [Liu, Yun; Zhang, Xinran; Yang, Baicai; Zhuang, Hao; Guo, Hua; Zhang, Ning] Tianjin Med Univ, Key Lab Breast Canc Prevent & Therapy, Canc Cell Biol Lab, Tianjin Med Univ Canc Inst & Hosp, Tianjin, Peoples R China.
   [Zhuang, Hao] Zhengzhou Univ, Dept Hepat Biliary Pancreat Surg, Canc Hosp, Zhengzhou, Henan, Peoples R China.
   [Wei, Wen] Chongqing Univ, Sch Life Sci, Chongqing, Peoples R China.
   [Li, Yuan] Tianjin Med Univ, Dept Lab Anim Sci, Tianjin, Peoples R China.
   [Chen, Ruibing] Tianjin Med Univ, Sch Basic Med Sci, Dept Genet, Tianjin, Peoples R China.
   [Li, Yongmei] Tianjin Med Univ, Sch Basic Med Sci, Dept Pathogen Biol, Res Ctr Basic Med Sci, Tianjin, Peoples R China.
RP Li, YM; Zhang, N (corresponding author), Tianjin Med Univ, 22 Qixiangtai Rd, Tianjin 300070, Peoples R China.
EM liym@tmu.edu.cn; zhangning@tmu.edu.cn
OI Zhang, Ning/0000-0001-7182-0100
FU 863 ProgramNational High Technology Research and Development Program of
   China [2015AA020403]; National Key Research and Development Program
   [2016YFC0900100]; Natural Science Foundation of ChinaNational Natural
   Science Foundation of China (NSFC) [31671421, 81472683, 81602724,
   21575103]; NSFC-FRQS Program [81661128009]; National Key Scientific
   Instrument and Equipment Development Project [2013YQ16055106];
   Postdoctoral Science Foundation of ChinaChina Postdoctoral Science
   Foundation [2015M580211]
FX This work was supported by 863 Program (2015AA020403), National Key
   Research and Development Program (2016YFC0900100), Natural Science
   Foundation of China (31671421, 81472683, 81602724, and 21575103),
   NSFC-FRQS Program (81661128009), National Key Scientific Instrument and
   Equipment Development Project (2013YQ16055106), and Postdoctoral Science
   Foundation of China (2015M580211). Springer Nature Author Services and
   Accdon-LetPub were chosen for the writing assistance.
CR Bisson N, 2011, NAT BIOTECHNOL, V29, P653, DOI 10.1038/nbt.1905
   Conti L, 2001, NAT NEUROSCI, V4, P579, DOI 10.1038/88395
   De Falco V, 2005, ONCOGENE, V24, P6303, DOI 10.1038/sj.onc.1208776
   Dhillon AS, 2007, ONCOGENE, V26, P3279, DOI 10.1038/sj.onc.1210421
   Fuchs BC, 2008, CANCER RES, V68, P2391, DOI 10.1158/0008-5472.CAN-07-2460
   Herman JG, 1996, P NATL ACAD SCI USA, V93, P9821, DOI 10.1073/pnas.93.18.9821
   HolgadoMadruga M, 1996, NATURE, V379, P560, DOI 10.1038/379560a0
   Im YK, 2015, ONCOGENE, V34, P1729, DOI 10.1038/onc.2014.110
   Ito Y, 1998, HEPATOLOGY, V27, P951, DOI 10.1002/hep.510270409
   Kira S, 1997, LIVER, V17, P177
   Kolli S, 2004, J BIOL CHEM, V279, P29374, DOI 10.1074/jbc.M313955200
   Kratzat S, 2012, PLOS ONE, V7, DOI 10.1371/journal.pone.0037433
   Lanaya H, 2014, NAT CELL BIOL, V16, P972, DOI 10.1038/ncb3031
   Lebiedzinska-Arciszewska M, 2015, EUR J CLIN INVEST, V45, P25, DOI 10.1111/eci.12364
   Li HY, 2013, NAT COMMUN, V4, DOI 10.1038/ncomms2680
   Llovet JM, 2008, NEW ENGL J MED, V359, P378, DOI 10.1056/NEJMoa0708857
   Lopez-Bergami P, 2007, CANCER CELL, V11, P447, DOI 10.1016/j.ccr.2007.03.009
   Losert A, 2012, CANCER LETT, V319, P164, DOI 10.1016/j.canlet.2012.01.002
   Megger DA, 2013, MOL CELL PROTEOMICS, V12, P2006, DOI 10.1074/mcp.M113.028027
   Miyake I, 2002, ONCOGENE, V21, P5823, DOI 10.1038/sj.onc.1205735
   Miyake I, 2009, ONCOGENE, V28, P662, DOI 10.1038/onc.2008.413
   Mossink MH, 2003, ONCOGENE, V22, P7458, DOI 10.1038/sj.onc.1206947
   Nakamura T, 2002, ONCOGENE, V21, P22, DOI 10.1038/sj.onc.1205019
   Ortensi B, 2012, STEM CELLS, V30, P817, DOI 10.1002/stem.1056
   Pelicci G, 2002, MOL CELL BIOL, V22, P7351, DOI 10.1128/MCB.22.20.7351-7363.2002
   Sagi O, 2015, AGEING RES REV, V19, P34, DOI 10.1016/j.arr.2014.11.002
   Schuller AC, 2008, BIOCHEM J, V416, P189, DOI 10.1042/BJ20080887
   Sun FX, 1996, INT J CANCER, V66, P239, DOI 10.1002/(SICI)1097-0215(19960410)66:2<239::AID-IJC17>3.3.CO;2-G
   Sun JX, 2016, CANCER BIOL MED, V13, P452, DOI 10.20892/j.issn.2095-3941.2016.0059
   Torre LA, 2015, CA-CANCER J CLIN, V65, P87, DOI 10.3322/caac.21262
   Veeramani S, 2005, ONCOGENE, V24, P7203, DOI 10.1038/sj.onc.1208852
   Yoshida S, 2013, HEPATOLOGY, V58, P1667, DOI 10.1002/hep.26526
   Zheng Y, 2013, NATURE, V499, P166, DOI 10.1038/nature12308
NR 33
TC 23
Z9 26
U1 2
U2 11
PU AMER ASSOC CANCER RESEARCH
PI PHILADELPHIA
PA 615 CHESTNUT ST, 17TH FLOOR, PHILADELPHIA, PA 19106-4404 USA
SN 0008-5472
EI 1538-7445
J9 CANCER RES
JI Cancer Res.
PD MAY 1
PY 2018
VL 78
IS 9
BP 2219
EP 2232
DI 10.1158/0008-5472.CAN-17-2432
PG 14
WC Oncology
WE Science Citation Index Expanded (SCI-EXPANDED)
SC Oncology
GA GE6XI
UT WOS:000431374000009
PM 29330146
OA Bronze
DA 2022-05-02
ER

PT J
AU Yao, Z
   Dong, Y
   Wu, GQ
   Zhang, Q
   Yang, DH
   Yu, JH
   Wang, WP
AF Yao, Zhao
   Dong, Yi
   Wu, Guoqing
   Zhang, Qi
   Yang, Daohui
   Yu, Jin-Hua
   Wang, Wen-Ping
TI Preoperative diagnosis and prediction of hepatocellular carcinoma:
   Radiomics analysis based on multi-modal ultrasound images
SO BMC CANCER
LA English
DT Article
DE Shear wave dispersion; Viscoelasticity; Radiomics approach; Ultrasound;
   Hepatocellular carcinoma
ID SHEAR-WAVE ELASTOGRAPHY; FOCAL LIVER-LESIONS; MICROVASCULAR INVASION;
   SPARSE REPRESENTATION; PROGNOSTIC-SIGNIFICANCE; CLASSIFICATION;
   EXPRESSION; TUMORS; KI-67
AB BackgroundThis study aims to establish a radiomics analysis system for the diagnosis and clinical behaviour prediction of hepatocellular carcinoma (HCC) based on multi-parametric ultrasound imaging.MethodsA total of 177 patients with focal liver lesions (FLLs) were included in the study. Every patient underwent multi-modal ultrasound examination, including B-mode ultrasound (BMUS), shear wave elastography (SWE), and shear wave viscosity (SWV) imaging. The radiomics analysis system was built on sparse representation theory (SRT) and support vector machine (SVM) for asymmetric data. Through the sparse regulation from the SRT, the proposed radiomics system can effectively avoid over-fitting issues that occur in regular radiomics analysis. The purpose of the proposed system includes differential diagnosis between benign and malignant FLLs, pathologic diagnosis of HCC, and clinical prognostic prediction. Three biomarkers, including programmed cell death protein 1 (PD-1), antigen Ki-67 (Ki-67) and microvascular invasion (MVI), were included and analysed. We calculated the accuracy (ACC), sensitivity (SENS), specificity (SPEC) and area under the receiver operating characteristic curve (AUC) to evaluate the performance of the radiomics models.ResultsA total of 2560 features were extracted from the multi-modal ultrasound images for each patient. Five radiomics models were built, and leave-one-out cross-validation (LOOCV) was used to evaluate the models. In LOOCV, the AUC was 0.94 for benign and malignant classification (95% confidence interval [CI]: 0.88 to 0.98), 0.97 for malignant subtyping (95% CI: 0.93 to 0.99), 0.97 for PD-1 prediction (95% CI: 0.89 to 0.98), 0.94 for Ki-67 prediction (95% CI: 0.87 to 0.97), and 0.98 for MVI prediction (95% CI: 0.93 to 0.99). The performance of each model improved when the viscosity modality was included.ConclusionsRadiomics analysis based on multi-modal ultrasound images could aid in comprehensive liver tumor evaluations, including diagnosis, differential diagnosis, and clinical prognosis.
C1 [Yao, Zhao; Wu, Guoqing; Yu, Jin-Hua] Fudan Univ, Dept Elect Engn, 220 Handan Rd, Shanghai 200433, Peoples R China.
   [Dong, Yi; Zhang, Qi; Yang, Daohui; Wang, Wen-Ping] Fudan Univ, Zhongshan Hosp, Dept Ultrasound, 180 Fenglin Rd, Shanghai 200032, Peoples R China.
RP Yu, JH (corresponding author), Fudan Univ, Dept Elect Engn, 220 Handan Rd, Shanghai 200433, Peoples R China.; Wang, WP (corresponding author), Fudan Univ, Zhongshan Hosp, Dept Ultrasound, 180 Fenglin Rd, Shanghai 200032, Peoples R China.
EM 17210720167@fudan.edu.cn; jhyu@fudan.edu.cn; puguang61@126.com
FU National Natural Science Foundation of ChinaNational Natural Science
   Foundation of China (NSFC) [61471125, 81571676, 81501471]
FX This work was financially supported by the National Natural Science
   Foundation of China (61471125, 81571676, 81501471). The funding body had
   no role in the design of the study, in the collection, analysis, and
   interpretation of data or in the writing of the manuscript.
CR Acharya UR, 2018, J ZHEJIANG UNIV-SC B, V19, P6, DOI 10.1631/jzus.B1700260
   Aharon M, 2006, IEEE T SIGNAL PROCES, V54, P4311, DOI 10.1109/TSP.2006.881199
   Banerjee S, 2015, HEPATOLOGY, V62, P792, DOI 10.1002/hep.27877
   Bharti P, 2018, ULTRASONIC IMAGING
   Bird TG, 2016, PLOS ONE, V11, DOI 10.1371/journal.pone.0156801
   Cao HB, 2014, NEUROIMAGE, V102, P220, DOI 10.1016/j.neuroimage.2014.01.021
   Chang CC, 2011, ACM T INTEL SYST TEC, V2, DOI 10.1145/1961189.1961199
   Conti CB, 2016, WORLD J GASTROENTERO, V22, P2647, DOI 10.3748/wjg.v22.i9.2647
   Dietrich CF, 2017, ULTRASCHALL MED, V38, pE16, DOI 10.1055/s-0043-103952
   Dong Y, 2017, MED ULTRASON, V19, P259, DOI 10.11152/mu-1142
   Forner A, 2018, LANCET, V391, P1301, DOI 10.1016/S0140-6736(18)30010-2
   Gillies RJ, 2016, RADIOLOGY, V278, P563, DOI 10.1148/radiol.2015151169
   Ippolito D, 2018, WORLD J GASTROENTERO, V24, P2413, DOI 10.3748/wjg.v24.i23.2413
   Janevska Dafina, 2015, Open Access Maced J Med Sci, V3, P732, DOI 10.3889/oamjms.2015.111
   Kalyan Karthik, 2014, Advances in Bioinformatics, V2014, P708279, DOI 10.1155/2014/708279
   Lee S, 2017, J HEPATOL, V67, P526, DOI 10.1016/j.jhep.2017.04.024
   Lewis RB, 2010, MAGN RESON IMAGING C, V18, P587, DOI 10.1016/j.mric.2010.08.010
   Lin DD, 2014, J NEUROSCI METH, V237, P69, DOI 10.1016/j.jneumeth.2014.09.001
   Luo YH, 2015, INT J CLIN EXP MED, V8, P10235
   Owjimehr Mehri, 2015, J Med Signals Sens, V5, P21
   Ozmen E, 2014, EUR J RADIOL, V83, P1691, DOI 10.1016/j.ejrad.2014.06.002
   Peng J, 2018, DIAGN INTERV RADIOL, V24, P121, DOI 10.5152/dir.2018.17467
   Renzulli M, 2018, EUR RADIOL, V28, P506, DOI 10.1007/s00330-017-5033-3
   Renzulli M, 2016, RADIOLOGY, V279, P432, DOI 10.1148/radiol.2015150998
   Samir AE, 2015, RADIOLOGY, V274, P888, DOI 10.1148/radiol.14140839
   Shi F, 2011, INT J CANCER, V128, P887, DOI 10.1002/ijc.25397
   Shi W, 2015, INT J CLIN EXP PATHO, V8, P13083
   Stroescu C, 2008, J GASTROINTEST LIVER, V17, P411
   Sugimoto K, 2016, LIVER INT, V36, P1026, DOI 10.1111/liv.13043
   Takata H, 2016, ONCOL LETT, V12, P4896, DOI 10.3892/ol.2016.5304
   Unal E, 2016, DIAGN INTERV RADIOL, V22, P125, DOI 10.5152/dir.2015.15125
   Virmani J, 2013, J DIGIT IMAGING, V26, P530, DOI 10.1007/s10278-012-9537-8
   Wu GQ, 2018, IEEE T MED IMAGING, V37, P893, DOI 10.1109/TMI.2017.2776967
   Xie LT, 2018, WORLD J GASTROENTERO, V24, P957, DOI 10.3748/wjg.v24.i9.957
   Xu F, 2018, J EXP CLIN CANC RES, V37, DOI 10.1186/s13046-018-0777-4
   Yuan XT, 2012, IEEE T IMAGE PROCESS, V21, P4349, DOI 10.1109/TIP.2012.2205006
   Zhang HC, 2011, IEEE I CONF COMP VIS, P595, DOI [10.1109/ICCV.2011.6126293, 10.1109/APAP.2011.6180470]
NR 37
TC 42
Z9 50
U1 6
U2 26
PU BMC
PI LONDON
PA CAMPUS, 4 CRINAN ST, LONDON N1 9XW, ENGLAND
SN 1471-2407
J9 BMC CANCER
JI BMC Cancer
PD NOV 12
PY 2018
VL 18
AR 1089
DI 10.1186/s12885-018-5003-4
PG 11
WC Oncology
WE Science Citation Index Expanded (SCI-EXPANDED)
SC Oncology
GA HA4SY
UT WOS:000450255200010
PM 30419849
OA Green Published, gold
DA 2022-05-02
ER

PT J
AU Ma, XM
   Cui, YL
   Zhou, HY
   Li, Q
AF Ma, Xiangming
   Cui, Yunlong
   Zhou, Hongyuan
   Li, Qiang
TI Function of mitochondrial pyruvate carriers in hepatocellular carcinoma
   patients
SO ONCOLOGY LETTERS
LA English
DT Article
DE hepatocellular carcinoma; relapse; prognostic value; mitochondrial
   pyruvate carriers
ID SURGICAL-TREATMENT; EXPRESSION; TRANSPORT; GLUCONEOGENESIS; PREDICTION;
   BIOMARKERS; SURVIVAL
AB Mitochondrial pyruvate carriers (MPC) have been identified as a critical component of energy metabolism in the cancer cells of multiple malignant tumor types. The aim of the present study was to investigate the association between the expression of MPC1 and MPC2 and the prognosis of patients with hepatocellular carcinoma (HCC). A total of 85 formalin-fixed paraffin-embedded HCC tissues were assessed using immunohistochemistry. A further 20 fresh pathological specimens, including cancer and adjacent normal liver tissues from patients who had undergone a hepatectomy, were analyzed using western blotting and reverse transcription-quantitative polymerase chain reaction. The relative expression of MPC1 and MPC2 was quantified using Image-Pro Plus software, and the association between MPC expression and clinical outcomes was analyzed by Student's t-test. MPC1 and MPC2 protein expression was significantly downregulated in HCC, but no association was identified between the expression of MPC1 or MPC2 and the clinicopathological characteristics of the patients. MPC1 mRNA levels were decreased in each cancer sample, while a mixture of increased and decreased MPC2 mRNA levels observed in the HCC samples. Multivariate regression analysis indicated that the protein level and the microvascular invasion of MPC1 were positively associated with the recurrence of HCC (P=0.000 and P=0.017, respectively). MPC1 may therefore serve as an attractive biomarker for the identification of patients with HCC at a high risk of recurrence following curative resection.
C1 [Ma, Xiangming; Cui, Yunlong; Zhou, Hongyuan; Li, Qiang] Tianjin Med Univ Canc Inst & Hosp, Dept Hepatobiliary Surg, Key Lab Canc Prevent & Therapy, Natl Clin Res Ctr Canc, Huan Hu Xi Rd, Tianjin 300060, Peoples R China.
RP Li, Q (corresponding author), Tianjin Med Univ Canc Inst & Hosp, Dept Hepatobiliary Surg, Key Lab Canc Prevent & Therapy, Natl Clin Res Ctr Canc, Huan Hu Xi Rd, Tianjin 300060, Peoples R China.
EM liqiang4016@yahoo.com
CR Abreu RD, 2009, MOL BIOSYST, V5, P1512, DOI 10.1039/b908315d
   Bricker DK, 2012, SCIENCE, V337, P96, DOI 10.1126/science.1218099
   Compan V, 2015, MOL CELL, V59, P491, DOI 10.1016/j.molcel.2015.06.035
   Divakaruni AS, 2013, P NATL ACAD SCI USA, V110, P5422, DOI 10.1073/pnas.1303360110
   Du JH, 2013, J BIOL CHEM, V288, P36129, DOI 10.1074/jbc.M113.507285
   EBOLI ML, 1977, BIOCHIM BIOPHYS ACTA, V460, P183, DOI 10.1016/0005-2728(77)90166-9
   El-Serag HB, 2011, NEW ENGL J MED, V365, P1118, DOI 10.1056/NEJMra1001683
   Fitzmorris P, 2015, J CANCER RES CLIN, V141, P861, DOI 10.1007/s00432-014-1806-0
   Gluer AM, 2012, HPB, V14, P285, DOI 10.1111/j.1477-2574.2012.00446.x
   Gray LR, 2015, CELL METAB, V22, P669, DOI 10.1016/j.cmet.2015.07.027
   Hanahan D, 2011, CELL, V144, P646, DOI 10.1016/j.cell.2011.02.013
   Herzig S, 2012, SCIENCE, V337, P93, DOI 10.1126/science.1218530
   Livak KJ, 2001, METHODS, V25, P402, DOI 10.1006/meth.2001.1262
   Llovet JM, 1999, SEMIN LIVER DIS, V19, P329, DOI 10.1055/s-2007-1007122
   Ma RH, 2013, NAT COMMUN, V4, DOI 10.1038/ncomms3508
   Maluccio M, 2012, CA-CANCER J CLIN, V62, P394, DOI 10.3322/caac.21161
   Morise Z, 2014, WORLD J GASTROENTERO, V20, P14381, DOI 10.3748/wjg.v20.i39.14381
   PARADIES G, 1983, CANCER RES, V43, P5068
   Saito Y, 2012, HEPATOL RES, V42, P887, DOI 10.1111/j.1872-034X.2012.01004.x
   Schell JC, 2014, MOL CELL, V56, P400, DOI 10.1016/j.molcel.2014.09.026
   Schutte K, 2015, WORLD J HEPATOL, V7, P139, DOI 10.4254/wjh.v7.i2.139
   Sengupta B, 2012, CURR MED CHEM, V19, P3722, DOI 10.2174/092986712801661059
   Takayama T, 2011, JPN J CLIN ONCOL, V41, P447, DOI 10.1093/jjco/hyr016
   Vacanti NM, 2014, MOL CELL, V56, P425, DOI 10.1016/j.molcel.2014.09.024
   Vigueira PA, 2014, CELL REP, V7, P2042, DOI 10.1016/j.celrep.2014.05.017
   Wallace DC, 2012, NAT REV CANCER, V12, P685, DOI 10.1038/nrc3365
   Wang CJ, 2009, APPL IMMUNOHISTO M M, V17, P530, DOI 10.1097/PAI.0b013e3181a13bf2
   Yang CD, 2014, MOL CELL, V56, P414, DOI 10.1016/j.molcel.2014.09.025
NR 28
TC 9
Z9 9
U1 1
U2 4
PU SPANDIDOS PUBL LTD
PI ATHENS
PA POB 18179, ATHENS, 116 10, GREECE
SN 1792-1074
EI 1792-1082
J9 ONCOL LETT
JI Oncol. Lett.
PD JUN
PY 2018
VL 15
IS 6
BP 9110
EP 9116
DI 10.3892/ol.2018.8466
PG 7
WC Oncology
WE Science Citation Index Expanded (SCI-EXPANDED)
SC Oncology
GA GJ3BK
UT WOS:000435149700118
PM 29805642
OA Green Published, Green Submitted, gold
DA 2022-05-02
ER

PT J
AU Rungsakulkij, N
   Suragul, W
   Mingphruedhi, S
   Tangtawee, P
   Muangkaew, P
   Aeesoa, S
AF Rungsakulkij, Narongsak
   Suragul, Wikran
   Mingphruedhi, Somkit
   Tangtawee, Pongsatorn
   Muangkaew, Paramin
   Aeesoa, Suraida
TI Prognostic role of alpha-fetoprotein response after hepatocellular
   carcinoma resection
SO WORLD JOURNAL OF CLINICAL CASES
LA English
DT Article
DE Risk factors; Prognosis; Alpha-fetoprotein; Hepatocellular carcinoma;
   Liver neoplasms
ID RECURRENCE RISK-FACTORS; HEPATIC RESECTION; RADIOFREQUENCY ABLATION;
   MICROVASCULAR INVASION; HEPATECTOMY; SURVIVAL; AFP; PREDICTION;
   ASSOCIATION; METASTASIS
AB AIM
   To investigate whether the change in pre-/post-operation serum alpha-fetoprotein (AFP) levels is a predictive factor for hepatocellular carcinoma (HCC) outcomes.
   METHODS
   We retrospectively analyzed 334 HCC patients who underwent hepatic resection at our hospital between January 2006 and December 2016. The patients were classified into three groups according to their change in serum AFP levels: (1) the normal group, pre-AFP <= 20 ng/mL and post-AFP <= 20 ng/mL; (2) the response group, pre-AFP > 20 ng/mL and post-AFP decrease of >= 50% of pre-AFP; and (3) the non-response group, pre-AFP level > 20 ng/mL and post-AFP decrease of < 50% or higher than pre-AFP level, or any pre-AFP level < 20 ng/mL but post-AFP > 20 ng/mL
   RESULTS
   Univariate and multivariate analyses revealed that multiple tumors [hazard ratio (HR): 1.646, 95% CI: 1.15-2.35, P < 0.05], microvascular invasion (mVI) (HR: 1.573, 95% CI: 1.05-2.35, P < 0.05), and the non-response group (HR: 2.425, 95% CI: 1.42-4.13, P < 0.05) were significant independent risk factors for recurrence-free survival. Similarly, multiple tumors (HR: 1.99, 95% CI: 1.12-3.52, P < 0.05), mVI (HR: 3.24, 95% CI: 1.77-5.90, P < 0.05), and the non-response group (HR: 3.62, 95% CI: 1.59-8.21, P < 0.05) were also significant independent risk factors for overall survival. The nonresponse group had significantly lower overall survival rates and recurrence-free survival rates than both the normal group and the response group (P < 0.05). Thus, patients with no response regarding post-surgery AFP levels were associated with poor outcomes.
   CONCLUSION
   Serum AFP responses are significant prognostic factors for the surgical outcomes of HCC patients, suggesting post-resection AFP levels can direct the management of HCC patients.
C1 [Rungsakulkij, Narongsak; Suragul, Wikran; Mingphruedhi, Somkit; Tangtawee, Pongsatorn; Muangkaew, Paramin; Aeesoa, Suraida] Mahidol Univ, Ramathibodi Hosp, Dept Surg, Fac Med, 270 Praram 6 Rd, Bangkok 10400, Thailand.
RP Suragul, W (corresponding author), Mahidol Univ, Ramathibodi Hosp, Dept Surg, Fac Med, 270 Praram 6 Rd, Bangkok 10400, Thailand.
EM wikran.sur@mahidol.ac.th
RI Rungsakulkij, Narongsak/I-8321-2019
OI Rungsakulkij, Narongsak/0000-0003-3522-5800
CR Allard MA, 2014, J GASTROINTEST SURG, V18, P701, DOI 10.1007/s11605-013-2433-9
   An Song-Lin, 2015, Asian Pac J Cancer Prev, V16, P4421
   Benson AB, 2009, J NATL COMPR CANC NE, V7, P350, DOI 10.6004/jnccn.2009.0027
   Bertino G, 2012, SEMIN ONCOL, V39, P410, DOI 10.1053/j.seminoncol.2012.05.001
   Bjerner J, 2008, SCAND J CLIN LAB INV, V68, P703, DOI 10.1080/00365510802126836
   Blank S, 2014, ANN SURG ONCOL, V21, P986, DOI 10.1245/s10434-013-3357-z
   Bruix J, 2005, HEPATOLOGY, V42, P1208, DOI 10.1002/hep.20933
   Bruix J, 2016, GASTROENTEROLOGY, V150, P835, DOI 10.1053/j.gastro.2015.12.041
   Bruix J, 2011, HEPATOLOGY, V53, P1020, DOI 10.1002/hep.24199
   Cai ZQ, 2015, PLOS ONE, V10, DOI 10.1371/journal.pone.0120805
   Compton CC, 2012, AJCC CANC STAGING MA, DOI 10.1007/978-1-4614-2080-4
   Cucchetti A, 2010, J HEPATOL, V52, P880, DOI 10.1016/j.jhep.2009.12.037
   European Assoc Study Liver, 2018, J HEPATOL, V69, P182, DOI 10.1016/j.jhep.2018.03.019
   Forner A, 2018, LANCET, V391, P1301, DOI 10.1016/S0140-6736(18)30010-2
   Giannini EG, 2012, HEPATOLOGY, V56, P1371, DOI 10.1002/hep.25814
   Gillespie JR, 2000, BBA-PROTEIN STRUCT M, V1480, P41, DOI 10.1016/S0167-4838(00)00104-7
   Hao SH, 2017, J GASTROINTEST SURG, V21, P312, DOI 10.1007/s11605-016-3311-z
   Heimbach JK, 2018, HEPATOLOGY, V67, P358, DOI 10.1002/hep.29086
   Huang G, 2014, JAMA SURG, V149, P519, DOI 10.1001/jamasurg.2013.4648
   Kaibori M, 2009, AM J SURG, V198, P39, DOI 10.1016/j.amjsurg.2008.07.051
   Kao WY, 2012, CLIN RADIOL, V67, P429, DOI 10.1016/j.crad.2011.10.009
   Kim HS, 2009, J CLIN GASTROENTEROL, V43, P482, DOI 10.1097/MCG.0b013e318182015a
   Lee EC, 2017, J GASTROEN HEPATOL, V32, P1055, DOI 10.1111/jgh.13632
   Li P, 2011, WORLD J GASTROENTERO, V17, P4563, DOI 10.3748/wjg.v17.i41.4563
   Liu C, 2013, WORLD J GASTROENTERO, V19, P1811, DOI 10.3748/wjg.v19.i11.1811
   Lu Y, 2016, J CELL MOL MED, V20, P549, DOI 10.1111/jcmm.12745
   Ma WJ, 2013, WORLD J SURG ONCOL, V11, DOI 10.1186/1477-7819-11-212
   Masuda T, 2010, J SURG ONCOL, V102, P490, DOI 10.1002/jso.21451
   Memon K, 2012, J HEPATOL, V56, P1112, DOI 10.1016/j.jhep.2011.11.020
   MIYAGAWA S, 1995, AM J SURG, V169, P589, DOI 10.1016/S0002-9610(99)80227-X
   Mizejewski GJ, 2001, EXP BIOL MED, V226, P377, DOI 10.1177/153537020122600503
   Nanashima A, 2011, DIGEST DIS SCI, V56, P3086, DOI 10.1007/s10620-011-1796-6
   Ogden SK, 2000, J BIOL CHEM, V275, P27806
   Omata M, 2017, HEPATOL INT, V11, P317, DOI 10.1007/s12072-017-9799-9
   Park JH, 2006, AM J SURG, V192, P29, DOI 10.1016/j.amjsurg.2005.11.010
   Poon RTP, 2000, CANCER, V89, P500, DOI 10.1002/1097-0142(20000801)89:3<500::AID-CNCR4>3.3.CO;2-F
   Riaz A, 2009, J CLIN ONCOL, V27, P5734, DOI 10.1200/JCO.2009.23.1282
   Rodriguez-Peralvarez M, 2013, ANN SURG ONCOL, V20, P325, DOI 10.1245/s10434-012-2513-1
   Rungsakulkij Narongsak, 2018, Journal of the Medical Association of Thailand, V101, P63
   Sauzay C, 2016, CLIN CHIM ACTA, V463, P39, DOI 10.1016/j.cca.2016.10.006
   Shah SA, 2006, J AM COLL SURGEONS, V202, P275, DOI 10.1016/j.jamcollsurg.2005.10.005
   Shen JY, 2017, J SURG RES, V209, P102, DOI 10.1016/j.jss.2016.10.005
   Sherman M, 2012, HEPATOLOGY, V56, P793, DOI 10.1002/hep.25869
   Shim JH, 2012, ANN SURG ONCOL, V19, P3687, DOI 10.1245/s10434-012-2416-1
   Silva JP, 2017, J SURG ONCOL, V116, P831, DOI 10.1002/jso.24742
   Sung WK, 2012, NAT GENET, V44, P765, DOI 10.1038/ng.2295
   Tangkijvanich P, 2000, J CLIN GASTROENTEROL, V31, P302, DOI 10.1097/00004836-200012000-00007
   Toro A, 2014, BMC SURG, V14, DOI 10.1186/1471-2482-14-40
   Torre LA, 2015, CA-CANCER J CLIN, V65, P87, DOI 10.3322/caac.21262
   Toyoda H, 2008, J HEPATOL, V49, P223, DOI 10.1016/j.jhep.2008.04.013
   Toyoda H, 2014, CANCER MED-US, V3, P643, DOI 10.1002/cam4.218
   Wong RJ, 2015, CLIN LIVER DIS, V19, P309, DOI 10.1016/j.cld.2015.01.005
   Yang SL, 2016, BRIT J SURG, V103, P716, DOI 10.1002/bjs.10093
   Zhang Q, 2014, EUR J GASTROEN HEPAT, V26, P544, DOI 10.1097/MEG.0000000000000029
   Zhang XF, 2012, HEPATOB PANCREAT DIS, V11, P618, DOI 10.1016/S1499-3872(12)60234-3
   Zhao YJ, 2013, MOL CLIN ONCOL, V1, P593, DOI 10.3892/mco.2013.119
   Zhou L, 2012, HEPATO-GASTROENTEROL, V59, P840, DOI 10.5754/hge10404
NR 57
TC 18
Z9 20
U1 0
U2 1
PU BAISHIDENG PUBLISHING GROUP INC
PI PLEASANTON
PA 8226 REGENCY DR, PLEASANTON, CA 94588 USA
SN 2307-8960
J9 WORLD J CLIN CASES
JI World J. Clin. Cases
PD JUN 16
PY 2018
VL 6
IS 6
BP 110
EP 120
DI 10.12998/wjcc.v6.i6.110
PG 11
WC Medicine, General & Internal
WE Science Citation Index Expanded (SCI-EXPANDED)
SC General & Internal Medicine
GA GJ9KN
UT WOS:000435720400002
PM 29988930
OA Green Submitted, Green Published, gold
DA 2022-05-02
ER

PT J
AU Kim, YR
   Park, S
   Han, S
   Ahn, JH
   Kim, S
   Sinn, DH
   Jeong, WK
   Ko, JS
   Gwak, MS
   Kim, GS
AF Kim, Young Ri
   Park, Sukhee
   Han, Sangbin
   Ahn, Joong Hyun
   Kim, Seonwoo
   Sinn, Dong Hyun
   Jeong, Woo Kyoung
   Ko, Justin S.
   Gwak, Mi Sook
   Kim, Gaab Soo
TI Sarcopenia as a predictor of post-transplant tumor recurrence after
   living donor liver transplantation for hepatocellular carcinoma beyond
   the Milan criteria
SO SCIENTIFIC REPORTS
LA English
DT Article
ID COMPUTED-TOMOGRAPHY; RECIPIENT SURVIVAL; SKELETAL-MUSCLE; CIRRHOSIS;
   OBESITY; CANCER; MODEL; RISK; MECHANISM; DIAGNOSIS
AB To evaluate the association between sarcopenia and tumor recurrence after living donor liver transplantation (LDLT) in patients with advanced hepatocellular carcinoma (HCC), we analyzed 92 males who underwent LDLT for treating HCC beyond the Milan criteria. Sarcopenia was defined when the height-normalized psoas muscle thickness was < 15.5 mm/m at the L3 vertebra level on computed tomography based on an optimum stratification method using the Gray's test statistic. Survival analysis was performed with death as a competing risk event. The primary outcome was post-transplant HCC recurrence. The median follow-up time was 36 months. There was a 9% increase in recurrence risk per unit decrease in height-normalized psoas muscle thickness. Twenty-six (36.1%) of 72 sarcopenic recipients developed HCC recurrence, whereas only one (5.0%) of 20 non-sarcopenic recipients developed HCC recurrence. Recurrence risk was greater in sarcopenic patients in univariable analysis (hazard ratio [HR] = 8.06 [1.06-16.70], p = 0.044) and in multivariable analysis (HR = 9.49 [1.18-76.32], p = 0.034). Greater alpha-fetoprotein and microvascular invasion were also identified as independent risk factors. Incorporation of sarcopenia improved the model fitness and prediction power of the estimation model. In conclusion, sarcopenia appears to be one of the important host factors modulating tumor recurrence risk after LDLT for advanced HCC.
C1 [Kim, Young Ri; Park, Sukhee; Han, Sangbin; Ko, Justin S.; Gwak, Mi Sook; Kim, Gaab Soo] Sungkyunkwan Univ, Sch Med, Samsung Med Ctr, Dept Anesthesiol & Pain Med, Seoul 06351, South Korea.
   [Ahn, Joong Hyun; Kim, Seonwoo] Samsung Med Ctr, Stati & Data Ctr, Seoul 06351, South Korea.
   [Sinn, Dong Hyun] Sungkyunkwan Univ, Sch Med, Samsung Med Ctr, Dept Med, Seoul 06351, South Korea.
   [Jeong, Woo Kyoung] Sungkyunkwan Univ, Sch Med, Dept Radiol, Seoul 06351, South Korea.
RP Han, S (corresponding author), Sungkyunkwan Univ, Sch Med, Samsung Med Ctr, Dept Anesthesiol & Pain Med, Seoul 06351, South Korea.
EM hans5@skku.edu
RI Jeong, Woo Kyoung/ABE-7025-2021; Sinn, Dong Hyun/O-5941-2014; Sinn, Dong
   Hyun/L-3701-2019
OI Jeong, Woo Kyoung/0000-0002-0676-2116; Sinn, Dong
   Hyun/0000-0002-7126-5554; Han, Sangbin/0000-0002-4129-301X; Ahn, Joong
   Hyun/0000-0002-5768-5990
CR Berry K, 2015, GASTROENTEROLOGY, V149, P669, DOI 10.1053/j.gastro.2015.05.025
   Biondi-Zoccai G, 2011, CONTEMP CLIN TRIALS, V32, P731, DOI 10.1016/j.cct.2011.05.006
   Clavien PA, 2012, LANCET ONCOL, V13, pE11, DOI 10.1016/S1470-2045(11)70175-9
   Dasarathy S, 2016, J HEPATOL, V65, P1232, DOI 10.1016/j.jhep.2016.07.040
   Dodson S, 2011, ANNU REV MED, V62, P265, DOI 10.1146/annurev-med-061509-131248
   Durand F, 2014, J HEPATOL, V60, P1151, DOI 10.1016/j.jhep.2014.02.026
   Duvoux C, 2012, GASTROENTEROLOGY, V143, P986, DOI 10.1053/j.gastro.2012.05.052
   Fine JP, 1999, J AM STAT ASSOC, V94, P496, DOI 10.2307/2670170
   Giusto M, 2015, EUR J GASTROEN HEPAT, V27, P328, DOI 10.1097/MEG.0000000000000274
   Grat M, 2017, ANN SURG ONCOL, V24, P3188, DOI 10.1245/s10434-017-5989-x
   Han S, 2018, ANN SURG, V268, P1043, DOI 10.1097/SLA.0000000000002318
   Han S, 2018, ANN SURG, V267, P346, DOI 10.1097/SLA.0000000000002062
   Han S, 2018, LIVER TRANSPLANT, V24, P44, DOI 10.1002/lt.24961
   Han S, 2016, ANN SURG, V264, P339, DOI 10.1097/SLA.0000000000001486
   Han S, 2015, LIVER TRANSPLANT, V21, P644, DOI 10.1002/lt.24097
   Harimoto N, 2013, BRIT J SURG, V100, P1523, DOI 10.1002/bjs.9258
   Hiraoka A, 2015, J GASTROENTEROL, V50, P1206, DOI 10.1007/s00535-015-1068-x
   Hsieh FY, 2000, CONTROL CLIN TRIALS, V21, P552, DOI 10.1016/S0197-2456(00)00104-5
   Itoh S, 2016, ANTICANCER RES, V36, P3029
   Kaido T, 2016, LIVER CANCER, V5, P121, DOI 10.1159/000367749
   Kim TY, 2014, J KOREAN MED SCI, V29, P1253, DOI 10.3346/jkms.2014.29.9.1253
   Kobayashi A, 2017, ANN SURG
   Labelle M, 2012, CANCER DISCOV, V2, P1091, DOI 10.1158/2159-8290.CD-12-0329
   Lutz CT, 2012, AGING-US, V4, P535, DOI 10.18632/aging.100482
   Mishra A, 2014, CLIN CANCER RES, V20, P2044, DOI 10.1158/1078-0432.CCR-12-3603
   Montano-Loza AJ, 2014, CURR OPIN CLIN NUTR, V17, P219, DOI 10.1097/MCO.0000000000000046
   Ohishi W, 2014, INT J CANCER, V134, P154, DOI 10.1002/ijc.28337
   Patel MS, 2015, J AM COLL SURGEONS, V220, P1001, DOI 10.1016/j.jamcollsurg.2014.12.050
   Pedersen BK, 2012, NAT REV ENDOCRINOL, V8, P457, DOI 10.1038/nrendo.2012.49
   Rodriguez-Peralvarez M, 2013, J HEPATOL, V59, P1193, DOI 10.1016/j.jhep.2013.07.012
   Sharma P, 2016, LIVER TRANSPLANT, V22, P1092, DOI 10.1002/lt.24458
   Shen W, 2004, J APPL PHYSIOL, V97, P2333, DOI 10.1152/japplphysiol.00744.2004
   Tsien C, 2014, J GASTROEN HEPATOL, V29, P1250, DOI 10.1111/jgh.12524
   Voron T, 2014, ANN SURG
   Welker MW, 2013, TRANSPL INT, V26, P109, DOI 10.1111/j.1432-2277.2012.01562.x
   Wieser V, 2012, DIGEST DIS, V30, P508, DOI 10.1159/000341702
   Yao FY, 2008, AM J TRANSPLANT, V8, P1982, DOI 10.1111/j.1600-6143.2008.02351.x
NR 37
TC 11
Z9 13
U1 0
U2 4
PU NATURE PUBLISHING GROUP
PI LONDON
PA MACMILLAN BUILDING, 4 CRINAN ST, LONDON N1 9XW, ENGLAND
SN 2045-2322
J9 SCI REP-UK
JI Sci Rep
PD MAY 8
PY 2018
VL 8
AR 7157
DI 10.1038/s41598-018-25628-w
PG 11
WC Multidisciplinary Sciences
WE Science Citation Index Expanded (SCI-EXPANDED)
SC Science & Technology - Other Topics
GA GF0MB
UT WOS:000431623800027
PM 29740069
OA gold, Green Published
DA 2022-05-02
ER

PT J
AU Wang, SP
   Zheng, YJ
   Liu, J
   Huo, F
   Zhou, J
AF Wang, Shaoping
   Zheng, Yujian
   Liu, Jun
   Huo, Feng
   Zhou, Jie
TI Analysis of circulating tumor cells in patients with hepatocellular
   carcinoma recurrence following liver transplantation
SO JOURNAL OF INVESTIGATIVE MEDICINE
LA English
DT Article
ID BREAST-CANCER; STEM-CELLS; METASTASIS; EXPRESSION; PREDICTION;
   RESECTION; INVASION; IMPACT; CHINA; EPCAM
AB Although studies have shown that detection of peripheral circulating tumor cells (CTCs) is an important tool for monitoring prognosis and therapeutic response in patients with cancer, few studies have analyzed their role in patients with hepatocellular carcinoma (HCC) following liver transplantation (LTx). The present study examined whether CTC levels were associated with HCC recurrence in patients with HCC after LTx. This prospective study included 47 patients who received LTx between October 2014 and May 2016 and who underwent analysis for peripheral CTCs at least twice using the CanPatrol system. Baseline Edmondson stage, T stage, accumulated tumor diameter, microvascular cancer embolus, and alpha-fetoprotein (AFP) levels were greater in patients with recurrence (all p<0.05). In addition, 70.2% of patients with HCC were CTC-positive. Although the proportion of CTC subtypes changes following LTx and over the follow-up period with increased epithelial and interstitial CTC levels, no significant associations were observed between change in total CTCs or CTC subtype and HCC recurrence (all p>0.05). In conclusion, baseline Edmondson stage, T stage, accumulated tumor diameter, microvascular cancer embolus, and AFP levels may be predictive of HCC recurrence following LTx; however, CTC levels and subtypes were not. Further large, multicenter studies are necessary to confirm these results.
C1 [Wang, Shaoping; Zheng, Yujian; Liu, Jun; Huo, Feng] Chinese PLA, Guangzhou Gen Hosp, Ctr Liver Transplantat, Guangzhou, Guangdong, Peoples R China.
   [Wang, Shaoping; Zhou, Jie] Southern Med Univ, Nan Fang Hosp, Dept Hepatobiliary Surg, Guangzhou 510010, Guangdong, Peoples R China.
RP Zhou, J (corresponding author), Southern Med Univ, Nan Fang Hosp, Dept Hepatobiliary Surg, Guangzhou 510010, Guangdong, Peoples R China.
EM zhoujiezj@medsub.cn
FU Guangdong Department of Science and Technology
FX This work was supported by funding from Guangdong Department of Science
   and Technology.
CR Allen-Mersh TG, 2007, BRIT J SURG, V94, P96, DOI 10.1002/bjs.5526
   Barbazan J, 2016, SCI REP-UK, V6, DOI 10.1038/srep22112
   Bayarri-Lara C, 2016, PLOS ONE, V11, DOI 10.1371/journal.pone.0148659
   Bidard FC, 2016, MOL ONCOL, V10, P418, DOI 10.1016/j.molonc.2016.01.001
   Chaffer CL, 2011, SCIENCE, V331, P1559, DOI 10.1126/science.1203543
   Chen WQ, 2016, CA-CANCER J CLIN, V66, P115, DOI 10.3322/caac.21338
   Colombo M, 2015, LIVER INT, V35, P129, DOI 10.1111/liv.12713
   De Giorgi U, 2009, J CLIN ONCOL, V27, P3303, DOI 10.1200/JCO.2008.19.4423
   Fan ST, 2011, ANN SURG, V254, P569, DOI 10.1097/SLA.0b013e3182300a1d
   Guarino M, 2007, INT J BIOCHEM CELL B, V39, P2153, DOI 10.1016/j.biocel.2007.07.011
   Guo Bo-Tang, 2016, Nan Fang Yi Ke Da Xue Xue Bao, V36, P1134
   Hou JM, 2011, AM J PATHOL, V178, P989, DOI 10.1016/j.ajpath.2010.12.003
   Kaiser J, 2010, SCIENCE, V327, P1072, DOI 10.1126/science.327.5969.1074
   Kelley RK, 2015, BMC CANCER, V15, DOI 10.1186/s12885-015-1195-z
   Lacaze L, 2015, WORLD J HEPATOL, V7, P1755, DOI 10.4254/wjh.v7.i13.1755
   Lei JY, 2013, WORLD J GASTROENTERO, V19, P8093, DOI 10.3748/wjg.v19.i44.8093
   Li WX, 2014, CLIN RES HEPATOL GAS, V38, P201, DOI 10.1016/j.clinre.2013.11.002
   Liu SP, 2013, GASTROENTEROLOGY, V144, P1031, DOI 10.1053/j.gastro.2013.01.046
   Llovet JM, 2002, HEPATO-GASTROENTEROL, V49, P7
   Maestro LM, 2009, ANTICANCER RES, V29, P4839
   Masuda T, 2016, MOL ONCOL, V10, P408, DOI 10.1016/j.molonc.2016.01.010
   Miller MC, 2010, J ONCOL, V2010, DOI 10.1155/2010/617421
   Miyamoto DT, 2012, CANCER DISCOV, V2, P995, DOI 10.1158/2159-8290.CD-12-0222
   Nel I, 2013, TRANSL ONCOL, V6, P420, DOI 10.1593/tlo.13271
   Pantel K, 2004, NAT REV CANCER, V4, P448, DOI 10.1038/nrc1370
   Paterlini-Brechot P, 2007, CANCER LETT, V253, P180, DOI 10.1016/j.canlet.2006.12.014
   Proneth A, 2014, ANN SURG ONCOL, V21, P3096, DOI 10.1245/s10434-014-3808-1
   Vona G, 2000, AM J PATHOL, V156, P57, DOI 10.1016/S0002-9440(10)64706-2
   Williams SCP, 2013, P NATL ACAD SCI USA, V110, P4861, DOI 10.1073/pnas.1304186110
   Wu LJ, 2012, CANCER LETT, V326, P17, DOI 10.1016/j.canlet.2012.07.024
   Wu S, 2015, PLOS ONE, V10
   Xiu M, 2012, WORLD J GASTROENTERO, V18, P7070, DOI 10.3748/wjg.v18.i47.7070
   Yamashita T, 2008, CANCER RES, V68, P1451, DOI 10.1158/0008-5472.CAN-07-6013
   Ym L, 2013, CELL DEATH DIS, V4, P831
   Yu M, 2013, SCIENCE, V339, P580, DOI 10.1126/science.1228522
   Zhou Y, 2016, BMC CANCER, V16, DOI 10.1186/s12885-016-2526-4
NR 36
TC 19
Z9 21
U1 0
U2 8
PU BMJ PUBLISHING GROUP
PI LONDON
PA BRITISH MED ASSOC HOUSE, TAVISTOCK SQUARE, LONDON WC1H 9JR, ENGLAND
SN 1081-5589
EI 1708-8267
J9 J INVEST MED
JI J. Invest. Med.
PD JUN
PY 2018
VL 66
IS 5
BP 929
EP 934
DI 10.1136/jim-2017-000655
PG 6
WC Medicine, General & Internal; Medicine, Research & Experimental
WE Science Citation Index Expanded (SCI-EXPANDED)
SC General & Internal Medicine; Research & Experimental Medicine
GA GJ5XI
UT WOS:000435456400007
PM 29632031
DA 2022-05-02
ER

PT J
AU She, WH
   Chan, ACY
   Ma, KW
   Dai, WC
   Chok, KSH
   Cheung, TT
   Lo, CM
AF She, Wong Hoi
   Chan, Albert C. Y.
   Ma, Ka Wing
   Dai, Wing Chiu
   Chok, Kenneth S. H.
   Cheung, Tan To
   Lo, Chung Mau
TI Anterior Approach to Major Resection for Colorectal Liver Metastasis
SO JOURNAL OF GASTROINTESTINAL SURGERY
LA English
DT Article
DE Anterior approach; Colorectal liver metastasis; Hepatectomy
ID HEPATIC RESECTION; SURGICAL RESECTION; RIGHT HEPATECTOMY; HANGING
   MANEUVER; NATURAL-HISTORY; CANCER; CHEMOTHERAPY; SURVIVAL; CARCINOMA;
   RECURRENCE
AB Purpose The aim of this study was to examine the merits of the anterior approach, if any, in colorectal liver metastasis (CRLM) resection.
   Methods Data of patients who underwent partial hepatectomy for CRLM were reviewed. Patients treated by the anterior approach were compared with patients treated by the conventional approach.
   Results Ninety-eight patients had right hepatectomy, extended right hepatectomy, or right trisectionectomy. Among them, 71 patients underwent the conventional approach (CA group) and 27 underwent the anterior approach (AA group). The two groups were comparable in demographic, pathological, and perioperative characteristics except that the AA group had higher levels of aspartate transaminase (median, 41 vs. 31U/L; p=0.006) and alanine transaminase (median, 27 vs. 22U/L; p=0.009), larger tumors (median, 7 vs. 4cm; p=0.000), and more extensive resections (p<0.001). The median overall survival was 40months (range, 0.69-168.6months) in the CA group and 33.7months (range, 0.95-99.8months) in the AA group (p=0.22), and the median disease-free survival was 9.7months (range, 0.62-168.6months) in the CA group and 6.2months (range, 0.72-99.8months) in the AA group (p=0.464). Univariate and multivariate analyses identified 4 independent prognostic factors for overall survival: lymph node status of primary tumor (HR 1.352, 95% CI 0.639-2.862, p=0.034), intraoperative blood loss (HR 1.253, 95% CI 1.039-1.510, p=0.018), multiple liver tumor nodules (HR 1.775, 95% CI 1.029-3.061, p=0.039), and microvascular invasion (HR 2.058, 95% CI 1.053-4.024, p=0.035).
   Conclusions The two approaches resulted in comparable survival outcomes even though the AA group had larger tumors and more extensive resections. The anterior approach allows better mobilization and easier removal of large tumors once the liver is opened up.
C1 [She, Wong Hoi; Chan, Albert C. Y.; Ma, Ka Wing; Dai, Wing Chiu; Chok, Kenneth S. H.; Cheung, Tan To; Lo, Chung Mau] Univ Hong Kong, Dept Surg, 102 Pok Fu Lam Rd, Hong Kong, Hong Kong, Peoples R China.
RP Chan, ACY (corresponding author), Univ Hong Kong, Dept Surg, 102 Pok Fu Lam Rd, Hong Kong, Hong Kong, Peoples R China.
EM acchan@hku.hk
RI Chok, Kenneth Siu Ho/C-9606-2012; Chan, Albert/AAC-1642-2022
OI Chok, Kenneth Siu Ho/0000-0001-7921-3807; Chan,
   Albert/0000-0002-1383-2952; Cheung, Tan To/0000-0002-2633-5883
CR Abdalla EK, 2004, ANN SURG, V239, P818, DOI 10.1097/01.sla.0000128305.90650.71
   Akamatsu N, 2010, SURG TODAY, V40, P239, DOI 10.1007/s00595-008-4060-8
   [Anonymous], 2015, STATISTICS       DEC
   BENGMARK S, 1969, CANCER, V23, P198, DOI 10.1002/1097-0142(196901)23:1<198::AID-CNCR2820230126>3.0.CO;2-J
   BENGTSSON G, 1981, AM J SURG, V141, P586, DOI 10.1016/0002-9610(81)90057-X
   Biasco G, 2006, CANCER TREAT REV, V32, P214, DOI 10.1016/j.ctrv.2005.12.011
   Blumgart L, 1994, SURG LIVER BILIARY T
   Chan SC, 2006, WORLD J GASTROENTERO, V12, P2217, DOI 10.3748/wjg.v12.i4.2217
   Dindo D, 2004, ANN SURG, V240, P205, DOI 10.1097/01.sla.0000133083.54934.ae
   Fan ST, 2010, J HEPATO-BIL-PAN SCI, V17, P380, DOI 10.1007/s00534-009-0229-9
   Fong Y, 1999, ANN SURG, V230, P309, DOI 10.1097/00000658-199909000-00004
   FORTNER JG, 1978, ANN SURG, V188, P363, DOI 10.1097/00000658-197809000-00011
   Fritz A.G., 2010, AJCC CANC STAGING MA
   Koch M, 2005, ANN SURG, V241, P199, DOI 10.1097/01.sla.0000151795.15068.27
   Kopetz S, 2009, J CLIN ONCOL, V27, P3677, DOI 10.1200/JCO.2008.20.5278
   Leporrier J, 2006, BRIT J SURG, V93, P465, DOI 10.1002/bjs.5278
   Liu CL, 2006, ANN SURG, V244, P194, DOI 10.1097/01.sla.0000225095.18754.45
   Llado L, 2016, EJSO-EUR J SURG ONC, V42, P176, DOI 10.1016/j.ejso.2015.11.009
   Luo L. X., 2014, J LAPAROENDOSC ADV A
   MAKUUCHI M, 1991, HEPATO-GASTROENTEROL, V38, P176
   Minagawa M, 2000, ANN SURG, V231, P487, DOI 10.1097/00000658-200004000-00006
   Nanashima A, 2008, WORLD J SURG, V32, P2070, DOI 10.1007/s00268-008-9606-9
   Nordlinger B, 1996, CANCER, V77, P1254, DOI 10.1002/(SICI)1097-0142(19960401)77:7<1254::AID-CNCR5>3.3.CO;2-R
   Nordlinger B, 2008, LANCET, V371, P1007, DOI 10.1016/S0140-6736(08)60455-9
   Nordlinger B, 2013, LANCET ONCOL, V14, P1208, DOI 10.1016/S1470-2045(13)70447-9
   OZAWA K, 1990, J GASTROEN HEPATOL, V5, P296, DOI 10.1111/j.1440-1746.1990.tb01632.x
   Parks R, 2007, J AM COLL SURGEONS, V204, P753, DOI 10.1016/j.jamcollsurg.2006.12.036
   Rees M, 2008, ANN SURG, V247, P125, DOI 10.1097/SLA.0b013e31815aa2c2
   SCHEELE J, 1995, WORLD J SURG, V19, P59, DOI 10.1007/BF00316981
   SCHWARTZ SI, 1984, AM J SURG, V148, P668, DOI 10.1016/0002-9610(84)90348-9
   Siegel RL, 2016, CA-CANCER J CLIN, V66, P7, DOI 10.3322/caac.21332
   Smith MD, 2009, BRIT J SURG, V96, P1101, DOI 10.1002/bjs.6735
   Soubrane O, 2015, ANN SURG, V261, P1226, DOI 10.1097/SLA.0000000000000737
   STARZL TE, 1975, SURG GYNECOL OBSTET, V141, P429
   Tomlinson JS, 2007, J CLIN ONCOL, V25, P4575, DOI 10.1200/JCO.2007.11.0833
   Ueno H, 2000, ANN SURG, V231, P59, DOI 10.1097/00000658-200001000-00009
   Van Cutsem E, 2014, ANN ONCOL, V25, P1, DOI 10.1093/annonc/mdu260
   Wakabayashi G, 2015, ANN SURG, V261, P619, DOI [10.1097/SLA.0000000000001184, 10.1097/SLA.0000000000001180]
   Wang ZM, 2015, EJSO-EUR J SURG ONC, V41, P1197, DOI 10.1016/j.ejso.2015.05.020
NR 39
TC 2
Z9 2
U1 0
U2 0
PU SPRINGER
PI NEW YORK
PA 233 SPRING ST, NEW YORK, NY 10013 USA
SN 1091-255X
EI 1873-4626
J9 J GASTROINTEST SURG
JI J. Gastrointest. Surg.
PD NOV
PY 2018
VL 22
IS 11
BP 1928
EP 1938
DI 10.1007/s11605-018-3840-8
PG 11
WC Gastroenterology & Hepatology; Surgery
WE Science Citation Index Expanded (SCI-EXPANDED)
SC Gastroenterology & Hepatology; Surgery
GA GZ8CG
UT WOS:000449713400010
PM 29959643
DA 2022-05-02
ER

PT J
AU Yao, T
   Chen, QQ
   Shao, ZW
   Song, ZH
   Fu, LY
   Xiao, BX
AF Yao, Ting
   Chen, Qingqing
   Shao, Zhouwei
   Song, Zhihua
   Fu, Liyun
   Xiao, Bingxiu
TI Circular RNA 0068669 as a new biomarker for hepatocellular carcinoma
   metastasis
SO JOURNAL OF CLINICAL LABORATORY ANALYSIS
LA English
DT Article
DE biomarker; circular RNA; gene expression; hepatocellular carcinoma;
   metastasis
ID ONCOLYTIC ADENOVIRUS; GASTRIC-CANCER; CELL-GROWTH
AB BackgroundMethodsCircular RNAs (circRNAs) play important roles in disease occurrence. However, the roles of circRNAs in the diagnosis of hepatocellular carcinoma (HCC) are largely unknown. The aim of this study is to investigate the clinical diagnostic values of hsa_circ_0068669 (Alias: hsa_circ_103561), one of the representative HCC-associated circRNAs.
   Hsa_circ_0068669 expression levels in HCC tissues, HCC cell lines, and chronic hepatitis tissues were detected by real-time quantitative reverse transcription-polymerase chain reaction. Its expression levels between HCC tissues and adjacent non-tumorous tissues were analyzed using paired t test. Independent t test and one-way analysis of variance (ANOVA) were performed to analyze the relationships between hsa_circ_0068669 expression levels and clinicopathological factors of patients with HCC. A receiver operating characteristic (ROC) curve was established to estimate the value of hsa_circ_0068669 as a biomarker in HCC.
   ResultsConclusionsHsa_circ_0068669 expression was significantly downregulated in HCC tissues and HCC cell lines compared with paired non-tumorous tissues and normal hepatic cell line, respectively. Moreover, hsa_circ_0068669 expression in HCC tissues was decreased comparing with chronic hepatitis tissues. Furthermore, hsa_circ_0068669 expression was correlated with microvascular invasion and TNM stages.
   Our findings indicate that hsa_circ_0068669 might be served as a novel potential biomarker for HCC metastasis.
C1 [Yao, Ting; Chen, Qingqing; Shao, Zhouwei; Song, Zhihua; Xiao, Bingxiu] Ningbo Univ, Med Sch, Dept Biochem & Mol Biol, Ningbo, Zhejiang, Peoples R China.
   [Yao, Ting; Chen, Qingqing; Shao, Zhouwei; Song, Zhihua; Xiao, Bingxiu] Ningbo Univ, Med Sch, Zhejiang Key Lab Pathophysiol, Ningbo, Zhejiang, Peoples R China.
   [Fu, Liyun] Ningbo Univ, Med Sch, Ningbo Hosp 2, Ningbo, Zhejiang, Peoples R China.
   [Fu, Liyun] Ningbo Univ, Affiliated Hosp, Ningbo, Zhejiang, Peoples R China.
RP Xiao, BX (corresponding author), Ningbo Univ, Med Sch, Dept Biochem & Mol Biol, Ningbo, Zhejiang, Peoples R China.; Xiao, BX (corresponding author), Ningbo Univ, Med Sch, Zhejiang Key Lab Pathophysiol, Ningbo, Zhejiang, Peoples R China.; Fu, LY (corresponding author), Ningbo Univ, Med Sch, Ningbo Hosp 2, Ningbo, Zhejiang, Peoples R China.; Fu, LY (corresponding author), Ningbo Univ, Affiliated Hosp, Ningbo, Zhejiang, Peoples R China.
EM nbfly2009@126.com; xiaobingxiu@nbu.edu.cn
OI fu, liyun/0000-0001-7025-5162
FU Natural Science Foundation of Ningbo [2017A610147]; Applied Research
   Project on Nonprofit Technology of Zhejiang Province [2016C33177];
   Zhejiang Medical Scientific Research Foundation [2017KY140, 2018RC062];
   Scientific Innovation Team Project of Ningbo [2017C110019]; Social
   Development Major Projects of Ningbo [2016C5005]; K. C. Wong Magna Fund
   in Ningbo University; Foundation for Hepatitis Prevention and Control
   Project of China [TQGB20150219]; Zhejiang Provincial High-Education
   Teaching Reform Project [jg2015047]
FX Natural Science Foundation of Ningbo, Grant/Award Number: 2017A610147;
   the Applied Research Project on Nonprofit Technology of Zhejiang
   Province, Grant/Award Number: 2016C33177; Zhejiang Medical Scientific
   Research Foundation, Grant/Award Number: 2017KY140 and 2018RC062; the
   Scientific Innovation Team Project of Ningbo, Grant/Award Number:
   2017C110019; Social Development Major Projects of Ningbo, Grant/Award
   Number: 2016C5005; the K. C. Wong Magna Fund in Ningbo University; the
   Foundation for Hepatitis Prevention and Control Project of China,
   Grant/Award Number: TQGB20150219; Zhejiang Provincial High-Education
   Teaching Reform Project, Grant/Award Number: jg2015047
CR Bachmayr-Heyda A, 2015, SCI REP-UK, V5, DOI 10.1038/srep08057
   Bahgat DMR, 2016, J CLIN LAB ANAL, V30, P36, DOI 10.1002/jcla.21806
   Bahn JH, 2015, CLIN CHEM, V61, P221, DOI 10.1373/clinchem.2014.230433
   Bruix J, 2014, GUT, V63, P844, DOI 10.1136/gutjnl-2013-306627
   Chen SJ, 2017, CLIN CHIM ACTA, V466, P167, DOI 10.1016/j.cca.2017.01.025
   Fu LY, 2018, J CLIN LAB ANAL, V32, DOI 10.1002/jcla.22239
   Fu LY, 2017, ONCOTARGET, V8, P58405, DOI 10.18632/oncotarget.16881
   Furuta M, 2013, PLOS ONE, V8, DOI 10.1371/journal.pone.0060155
   Grat M, 2017, SCI REP-UK, V7, DOI 10.1038/srep39881
   Jeck WR, 2014, NAT BIOTECHNOL, V32, P453, DOI 10.1038/nbt.2890
   Lasda E, 2014, RNA, V20, P1829, DOI 10.1261/rna.047126.114
   Li J, 2016, J CLIN LAB ANAL, V30, P208, DOI 10.1002/jcla.21838
   Li PF, 2017, BRIT J CANCER, V116, P626, DOI 10.1038/bjc.2016.451
   Li PF, 2015, CLIN CHIM ACTA, V444, P132, DOI 10.1016/j.cca.2015.02.018
   Li TW, 2018, J MOL MED, V96, P85, DOI 10.1007/s00109-017-1600-y
   Liu M, 2016, TRANSL ONCOL, V9, P167, DOI 10.1016/j.tranon.2016.03.002
   Ma BB, 2015, TALANTA, V141, P1, DOI 10.1016/j.talanta.2015.03.053
   Nordenstedt H, 2010, DIGEST LIVER DIS, V42, pS206, DOI 10.1016/S1590-8658(10)60507-5
   Qin ML, 2016, CANCER BIOMARK, V16, P161, DOI 10.3233/CBM-150552
   Sasaki Y, 2006, ANN SURG, V244, P771, DOI 10.1097/01.sla.0000225126.56483.b3
   Shang XC, 2016, MEDICINE, V95, DOI 10.1097/MD.0000000000003811
   Shao YF, 2017, CANCER MED-US, V6, P1173, DOI 10.1002/cam4.1055
   Sun HZ, 2016, J CLIN LAB ANAL, V30, P1175, DOI 10.1002/jcla.22000
   Tian MQ, 2018, J CLIN LAB ANAL, V32, DOI 10.1002/jcla.22281
   Wang PL, 2014, PLOS ONE, V9, DOI 10.1371/journal.pone.0090859
   Wang YH, 2015, IMMUN AGEING, V12, DOI 10.1186/s12979-015-0042-z
   Westholm JO, 2014, CELL REP, V9, P1966, DOI 10.1016/j.celrep.2014.10.062
   Xu LL, 2017, J CANCER RES CLIN, V143, P17, DOI 10.1007/s00432-016-2256-7
   Yao T, 2017, HEPATOL RES, V47, P497, DOI 10.1111/hepr.12871
   Ying C, 2018, ACTA PHARMACOL SIN, V39, P405, DOI 10.1038/aps.2017.91
   Yu L, 2016, PLOS ONE, V11, DOI 10.1371/journal.pone.0158347
   Zhang J, 2017, BIOCHEM BIOPH RES CO, V491, P469, DOI 10.1016/j.bbrc.2017.07.041
   Zhou X, 2015, ONCOGENE, V34, P965, DOI 10.1038/onc.2014.35
NR 33
TC 28
Z9 30
U1 4
U2 12
PU WILEY
PI HOBOKEN
PA 111 RIVER ST, HOBOKEN, NJ 07030 USA
SN 0887-8013
EI 1098-2825
J9 J CLIN LAB ANAL
JI J. Clin. Lab. Anal.
PD OCT
PY 2018
VL 32
IS 8
AR e22572
DI 10.1002/jcla.22572
PG 7
WC Medical Laboratory Technology
WE Science Citation Index Expanded (SCI-EXPANDED)
SC Medical Laboratory Technology
GA GX5GP
UT WOS:000447772900010
PM 29785842
OA Green Published, Bronze
DA 2022-05-02
ER

PT J
AU Wang, H
   Du, PC
   Wu, MC
   Cong, WM
AF Wang, Han
   Du, Peng-Cheng
   Wu, Meng-Chao
   Cong, Wen-Ming
TI Postoperative adjuvant transarterial chemoembolization for multinodular
   hepatocellular carcinoma within the Barcelona Clinic Liver Cancer early
   stage and microvascular invasion
SO HEPATOBILIARY SURGERY AND NUTRITION
LA English
DT Article
DE Hepatocellular carcinoma (HCC); microvascular invasion (MVI); clonal
   origin; postoperative adjuvant transcatheter arterial chemoembolization
   (PA-TACE)
ID TRANSCATHETER ARTERIAL CHEMOEMBOLIZATION; INTRAHEPATIC METASTASIS;
   PRACTICE GUIDELINES; RESECTION; SURVIVAL; HEPATECTOMY; RECURRENCE;
   MANAGEMENT; OUTCOMES; RISK
AB Background: The survival benefit of postoperative adjuvant transcatheter arterial chemocmbolization (PA-TACE) remained controversial. We aimed to investigate the prognosis effect of PA-TACF, on the Barcelona Clinic Liver Cancer (BCLC) early stage multinodular hepatocellular carcinoma (MHCC) patients with/without microvascular invasion (MVI).
   Methods: Two hundred and seventy-one patients from January 2010 to December 2014 undergoing curative hepatectomy were included in this study. Disease-free survival (DFS) rates and overall survival (OS) rates as well Is prognostic factors were analyzed by the Kaplan-Meier method, the log-rank test and the Cox proportional hazard model.
   Results: Thirty-four point four percent (44/128) MVI positive and 55.2% (79/143) MVI negative patients underwent PA-TACE. Multivariate analysis revealed that HBV DNA load >10(3) copy/mL, >three tumors, MVI, and without PA-TACF, were independent risk factors for poor DFS. Higher alkaline phosphatase (ALP), three tumors, MVI, and without PA-TACE were independent risk factors for poor OS. Both DFS and OS were significantly improved in patients with MVI who received PA-TACE as compared to those who underwent hepatic resection alone (5-year DFS, 26.3% vs. 20.7%, P=0.038; 5-year OS, 73.6% vs. 47.7%, P=0.005). No differences were noted in DFS and OS among MVI negative patients with or without PA-TACE (5-year DFS, 33.7% vs. 33.0%, P=0.471; 5-year OS, 84.1% vs. 80.3%, P=0.523). Early recurrence was more likely to occur in patients without PA-TACE (P=0.001).
   Conclusions: PA-TACE was a safe intervention and could effectively prevent tumor recurrence and improve the survival of the BCLC early stage MHCC patients with MVI.
C1 [Wang, Han; Cong, Wen-Ming] Second Mil Med Univ, Eastern Hepatobiliary Surg Hosp, Dept Pathol, Shanghai 200438, Peoples R China.
   [Wang, Han; Cong, Wen-Ming] Second Mil Med Univ, Minist Educ, Key Lab Signaling Regulat & Targeting Therapy Liv, Shanghai 200438, Peoples R China.
   [Wang, Han; Cong, Wen-Ming] Eastern Hepatobiliary Surg Hosp, Shanghai Key Lab Hepatobiliary Tumor Biol, Shanghai 200438, Peoples R China.
   [Du, Peng-Cheng] Second Mil Med Univ, Changhai Hosp, Dept Vasc Surg, Shanghai 200433, Peoples R China.
   [Wu, Meng-Chao] Second Mil Med Univ, Eastern Hepatobiliary Surg Hosp, Dept Surg, Shanghai 200433, Peoples R China.
RP Cong, WM (corresponding author), Eastern Hepatobiliary Surg Hosp, Dept Pathol, 225 Changhai Rd, Shanghai 200438, Peoples R China.
EM wmcong@smmu.edu.cn
FU National Natural Science Foundation of ChinaNational Natural Science
   Foundation of China (NSFC) [81472278]; Funds for Creative Research
   Groups of National Natural Science Foundation of China [81521091]
FX This work is supported by National Natural Science Foundation of China
   (grant No. 81472278) and Funds for Creative Research Groups of National
   Natural Science Foundation of China (grant No. 81521091).
CR Chen WQ, 2016, CA-CANCER J CLIN, V66, P115, DOI 10.3322/caac.21338
   Cong WM, 2016, WORLD J GASTROENTERO, V22, P9279, DOI 10.3748/wjg.v22.i42.9279
   Dhir M, 2016, ANN SURG, V263, P1112, DOI 10.1097/SLA.0000000000001556
   Dong ZR, 2015, AM J CANCER RES, V5, P450
   Earl TM, 2013, SEMIN LIVER DIS, V33, P282, DOI 10.1055/s-0033-1351783
   European Assoc Study Liver, 2012, EUR J CANCER, V48, P599, DOI 10.1016/j.ejca.2011.12.021
   Feng LH, 2017, J CANCER RES CLIN, V143, P293, DOI 10.1007/s00432-016-2286-1
   Fomer A, 2014, NAT REV CLIN ONCOL, V11, P525, DOI 10.1038/nrclinonc.2014.122
   Forner A, 2012, LANCET, V379, P1245, DOI 10.1016/S0140-6736(11)61347-0
   Furukawa K, 2017, J HEPATO-BIL-PAN SCI, V24, P199, DOI 10.1002/jhbp.436
   Heimbach JK, 2018, HEPATOLOGY, V67, P358, DOI 10.1002/hep.29086
   Kao WY, 2015, MEDICINE, V94, DOI 10.1097/MD.0000000000001929
   Kim JM, 2015, HEPATO-GASTROENTEROL, V62, P399, DOI 10.5754/hge131006
   Li SL, 2013, ASIAN PAC J CANCER P, V14, P217, DOI 10.7314/APJCP.2013.14.1.217
   Li SH, 2013, ASIAN PAC J CANCER P, V14, P4759, DOI 10.7314/APJCP.2013.14.8.4759
   Li T, 2016, SCI REP-UK, V6, DOI 10.1038/srep28229
   Liu S, 2018, ANN SURG ONCOL, V25, P2098, DOI 10.1245/s10434-018-6438-1
   Llovet JM, 1999, SEMIN LIVER DIS, V19, P329, DOI 10.1055/s-2007-1007122
   Llovet JM, 2016, NAT REV DIS PRIMERS, V2, DOI [10.1038/nrdp.2016.18, 10.1038/nrdp.2016.19]
   Matsumoto Y, 2001, J Hepatobiliary Pancreat Surg, V8, P435, DOI 10.1007/s005340100006
   Nault JC, 2018, J HEPATOL, V69, P237, DOI 10.1016/j.jhep.2018.02.016
   Nishikawa H, 2014, ANTICANCER RES, V34, P6877
   Nomoto Shuji, 2014, Hepatobiliary Surg Nutr, V3, P82, DOI 10.3978/j.issn.2304-3881.2014.02.13
   Roayaie S, 2009, GASTROENTEROLOGY, V137, P850, DOI 10.1053/j.gastro.2009.06.003
   Rodriguez-Peralvarez M, 2013, ANN SURG ONCOL, V20, P325, DOI 10.1245/s10434-012-2513-1
   Song TJ, 2004, GASTROENTEROLOGY, V127, pS248, DOI 10.1053/j.gastro.2004.09.039
   Sun JJ, 2016, ANN SURG ONCOL, V23, P1344, DOI 10.1245/s10434-015-5008-z
   Takayasu K, 2006, GASTROENTEROLOGY, V131, P461, DOI 10.1053/j.gastro.2006.05.021
   Takayasu K, 2012, J HEPATOL, V56, P886, DOI 10.1016/j.jhep.2011.10.021
   Villanueva A, 2014, NAT REV CLIN ONCOL, V11, P73, DOI [10.1038/nrclinonc.2013.227, 10.1038/nrclinonc.2013.243]
   Wang B, 2013, J AM COLL SURGEONS, V217, P1054, DOI 10.1016/j.jamcollsurg.2013.07.402
   Wang JH, 2012, J HEPATOL, V56, P412, DOI 10.1016/j.jhep.2011.05.020
   Wang Z, 2018, CLIN CANCER RES, V24, P2074, DOI 10.1158/1078-0432.CCR-17-2899
   Wang ZL, 2016, ANN TRANSPL, V21, DOI 10.12659/AOT.899572
   Zhang ZJ, 2000, CANCER, V89, P2606
   Zhao WC, 2012, WORLD J SURG, V36, P1811, DOI 10.1007/s00268-012-1601-5
   Zheng ZY, 2015, INT J CANCER, V136, pE751, DOI 10.1002/ijc.29203
   Zhou WP, 2009, ANN SURG, V249, P195, DOI 10.1097/SLA.0b013e3181961c16
NR 38
TC 31
Z9 36
U1 2
U2 11
PU AME PUBL CO
PI SHATIN
PA FLAT-RM C 16F, KINGS WING PLAZA 1, NO 3 KWAN ST, SHATIN, HONG KONG
   00000, PEOPLES R CHINA
SN 2304-3881
EI 2304-389X
J9 HEPATOBIL SURG NUTR
JI Hepatobil. Surg. Nutr.
PD DEC
PY 2018
VL 7
IS 6
BP 418
EP +
DI 10.21037/hbsn.2018.09.05
PG 12
WC Gastroenterology & Hepatology; Nutrition & Dietetics; Surgery
WE Science Citation Index Expanded (SCI-EXPANDED)
SC Gastroenterology & Hepatology; Nutrition & Dietetics; Surgery
GA HC8IL
UT WOS:000452045900001
PM 30652086
OA Green Published, hybrid
DA 2022-05-02
ER

PT J
AU Mehta, N
   Dodge, JL
   Roberts, JP
   Yao, FY
AF Mehta, Neil
   Dodge, Jennifer L.
   Roberts, John P.
   Yao, Francis Y.
TI Validation of the prognostic power of the RETREAT score for
   hepatocellular carcinoma recurrence using the UNOS database
SO AMERICAN JOURNAL OF TRANSPLANTATION
LA English
DT Article
DE classification systems: Milan criteria; clinical research; practice;
   health services and outcomes research; liver disease: malignant; liver
   transplantation; hepatology; organ procurement and allocation; Organ
   Procurement and Transplantation Network (OPTN); recurrent disease;
   United Network for Organ Sharing (UNOS)
ID LIVER-TRANSPLANTATION; ALPHA-FETOPROTEIN; TUMOR RECURRENCE;
   MICROVASCULAR INVASION; LOCOREGIONAL THERAPY; CANCER; MODEL; PREDICTORS;
   ALLOCATION; SURVIVAL
AB Researchers in a recent multicenter study developed and validated a novel prognostic index, Risk Estimation of Tumor Recurrence After Transplant (RETREAT), which incorporates -fetoprotein (AFP) at liver transplantation (LT), microvascular invasion, and the sum of the largest viable tumor and number of tumors on explant. We now aim to evaluate RETREAT in the United Network for Organ Sharing (UNOS) database in patients with hepatocellular carcinoma (HCC) who meet Milan criteria by imaging and underwent LT between 2012 and -2014. On explantation (n=3276), 13% had microvascular invasion, 30% had no viable tumor, and 15% exceeded Milan criteria. Post-LT survival at 3years decreased with increasing RETREAT score: 91% for a score of 0, 80% for a score of 3, and 58% for a score 5 (P<.001). Post-LT HCC recurrence probability within 3years increased from 1.6% with RETREAT score of 0% to 29% for a score 5 (P<.001). Increasing RETREAT score was also associated with a shorter time to HCC recurrence. RETREAT was superior to Milan criteria (explant) in predicting HCC recurrence by the net reclassification index (P<.001). This study validates the prognostic power of RETREAT, which may help standardize post-LT surveillance, provide a framework for tumor staging and risk stratification, and select candidates for adjuvant therapies.
   This study of hepatocellular carcinoma patients using the United Network for Organ Sharing database validates the Risk Estimation of Tumor Recurrence After Transplant (RETREAT) score as a prognostic scoring system, which may help standardize posttransplant surveillance strategies and select appropriate candidates for adjuvant therapies after liver transplant.
C1 [Mehta, Neil; Yao, Francis Y.] Univ Calif San Francisco, Dept Med, Div Gastroenterol, San Francisco, CA 94143 USA.
   [Dodge, Jennifer L.; Roberts, John P.; Yao, Francis Y.] Univ Calif San Francisco, Dept Surg, Div Transplant Surg, San Francisco, CA 94143 USA.
RP Yao, FY (corresponding author), Univ Calif San Francisco, Dept Med, Div Gastroenterol, San Francisco, CA 94143 USA.; Yao, FY (corresponding author), Univ Calif San Francisco, Dept Surg, Div Transplant Surg, San Francisco, CA 94143 USA.
EM francis.yao@ucsf.edu
RI Dodge, Jennifer/AAY-2530-2020
FU National Institutes of HealthUnited States Department of Health & Human
   ServicesNational Institutes of Health (NIH) - USA [P30 DK026473];
   NATIONAL INSTITUTE OF DIABETES AND DIGESTIVE AND KIDNEY DISEASESUnited
   States Department of Health & Human ServicesNational Institutes of
   Health (NIH) - USANIH National Institute of Diabetes & Digestive &
   Kidney Diseases (NIDDK) [P30DK026743] Funding Source: NIH RePORTER
FX National Institutes of Health, Grant/Award Number: P30 DK026473
CR Agopian VG, 2015, ANN SURG, V262, P536, DOI 10.1097/SLA.0000000000001384
   ANRS Collaborative Study Grp, 2016, J HEPATOL, V65, P734, DOI 10.1016/j.jhep.2016.05.045
   Banerjee S, 2015, HEPATOLOGY, V62, P792, DOI 10.1002/hep.27877
   Bodzin AS, 2017, ANN SURG, V266, P118, DOI 10.1097/SLA.0000000000001894
   Clavien PA, 2012, LANCET ONCOL, V13, pE11, DOI 10.1016/S1470-2045(11)70175-9
   Duvoux C, 2012, GASTROENTEROLOGY, V143, P986, DOI 10.1053/j.gastro.2012.05.052
   EDMONDSON HA, 1954, CANCER-AM CANCER SOC, V7, P462, DOI 10.1002/1097-0142(195405)7:3<462::AID-CNCR2820070308>3.0.CO;2-E
   Freeman RB, 2008, AM J TRANSPLANT, V8, P958, DOI 10.1111/j.1600-6143.2008.02174.x
   Geissler EK, 2016, TRANSPLANTATION, V100, P116, DOI 10.1097/TP.0000000000000965
   Gnoni A, 2015, EXPERT OPIN THER TAR, V19, P1623, DOI 10.1517/14728222.2015.1071354
   Gouw ASH, 2011, LIVER TRANSPLANT, V17, pS72, DOI 10.1002/lt.22368
   Hakeem AR, 2012, ALIMENT PHARM THER, V35, P987, DOI 10.1111/j.1365-2036.2012.05060.x
   Halazun KJ, 2017, ANN SURG, V265, P557, DOI 10.1097/SLA.0000000000001966
   Hameed B, 2014, LIVER TRANSPLANT, V20, P945, DOI 10.1002/lt.23904
   Harper AM, 2016, LIVER TRANSPLANT, V22, P757, DOI 10.1002/lt.24441
   Ioannou GN, 2008, GASTROENTEROLOGY, V134, P1342, DOI 10.1053/j.gastro.2008.02.013
   Jung HI, 2017, CANCER RES TREAT, V49, P246, DOI 10.4143/crt.2016.066
   Kim DJ, 2014, AM J TRANSPLANT, V14, P1383, DOI 10.1111/ajt.12684
   Kudo M, 2017, ONCOLOGY-BASEL, V92, P50, DOI 10.1159/000451016
   Lai Q, 2016, ANN SURG, V264, P787, DOI 10.1097/SLA.0000000000001881
   Lai Q, 2013, LIVER TRANSPLANT, V19, P1108, DOI 10.1002/lt.23706
   Levi DM, 2010, J AM COLL SURGEONS, V210, P727, DOI 10.1016/j.jamcollsurg.2010.01.007
   Massie AB, 2011, AM J TRANSPLANT, V11, P2362, DOI 10.1111/j.1600-6143.2011.03735.x
   Matter MS, 2014, J HEPATOL, V60, P855, DOI 10.1016/j.jhep.2013.11.031
   Mazzaferro V, 1996, NEW ENGL J MED, V334, P693, DOI 10.1056/NEJM199603143341104
   Mehta N, 2017, JAMA ONCOL, V3, P493, DOI 10.1001/jamaoncol.2016.5116
   Mehta N, 2013, LIVER TRANSPLANT, V19, P1055, DOI 10.1002/lt.23730
   Montalti R, 2014, TRANSPLANTATION, V97, P220, DOI 10.1097/TP.0b013e3182a8607e
   Pencina MJ, 2008, STAT MED, V27, P157, DOI 10.1002/sim.2929
   Pencina MJ, 2004, STAT MED, V23, P2109, DOI 10.1002/sim.1802
   Pomfret EA, 2010, LIVER TRANSPLANT, V16, P262, DOI 10.1002/lt.21999
   Samoylova ML, 2013, LIVER TRANSPLANT, V19, P1318, DOI 10.1002/lt.23735
   Sapisochin G, 2015, ANN SURG ONCOL, V22, P2286, DOI 10.1245/s10434-014-4273-6
   Segal E, 2007, NAT BIOTECHNOL, V25, P675, DOI 10.1038/nbt1306
   Tanimine N, 2015, AM J TRANSPLANT, V15
   Tanimine N, 2015, ONCOIMMUNOLOGY, V4, DOI 10.4161/2162402X.2014.983765
   Xu J, 2007, HEPATOLOGY, V45, P269, DOI 10.1002/hep.21465
   Yang JD, 2016, J HEPATOL, V65, P859, DOI 10.1016/j.jhep.2016.06.023
   Yao FY, 2015, HEPATOLOGY, V61, P1968, DOI 10.1002/hep.27752
   Zimmerman MA, 2008, ARCH SURG-CHICAGO, V143, P182, DOI 10.1001/archsurg.2007.39
NR 40
TC 35
Z9 36
U1 0
U2 7
PU WILEY
PI HOBOKEN
PA 111 RIVER ST, HOBOKEN 07030-5774, NJ USA
SN 1600-6135
EI 1600-6143
J9 AM J TRANSPLANT
JI Am. J. Transplant.
PD MAY
PY 2018
VL 18
IS 5
BP 1206
EP 1213
DI 10.1111/ajt.14549
PG 8
WC Surgery; Transplantation
WE Science Citation Index Expanded (SCI-EXPANDED)
SC Surgery; Transplantation
GA GD4GF
UT WOS:000430460900023
PM 29068145
OA Bronze, Green Accepted
DA 2022-05-02
ER

PT J
AU Shen, J
   Liu, J
   Li, C
   Wen, T
   Yan, L
   Yang, J
AF Shen, J.
   Liu, J.
   Li, C.
   Wen, T.
   Yan, L.
   Yang, J.
TI The prognostic significance of serum HBeAg on the recurrence and
   long-term survival after hepatectomy for hepatocellular carcinoma: A
   propensity score matching analysis
SO JOURNAL OF VIRAL HEPATITIS
LA English
DT Article
DE hepatitis B e antigen; hepatocellular carcinoma; Milan criteria;
   prognosis; propensity score matching
ID B E-ANTIGEN; CHRONIC HEPATITIS-B; HIGH VIRAL LOAD; CURATIVE RESECTION;
   LYMPHOCYTE RATIO; LIVER RESECTION; MILAN CRITERIA; STAGING SYSTEM;
   CANCER; RISK
AB The effects of serum hepatitis B e antigen (HBeAg) on the prognosis of hepatocellular carcinoma (HCC) patients after hepatectomy remain controversial. Our aim was to explore the prognostic significance of serum HBeAg on the prognosis of patients with HCC using a propensity matching model. Between January 2009 and March 2015, 953 patients with HCC who underwent hepatectomy in West China Hospital were analysed. Propensity matching analysis was applied, and survival analysis was performed using the Kaplan-Meier method. Risk factors were identified by the Cox proportional hazards model. All patients with HCC were classified into an HBeAg(-) group (n=775, 81.3%) or an HBeAg(+) group (n=178, 18.7%). Patients with positive serum HBeAg had poorer recurrence-free survival and overall survival before and after propensity matching. Similar results were found in patients within the Milan criteria. For patients beyond the Milan criteria, the HBeAg(+) group had poor overall survival before and after propensity matching. In term of recurrence-free survival, there was no statistically significant impact after propensity matching (P=.055), although there was a trend for HBeAg(+) patient to have reduced recurrence-free survival. Positive serum HBeAg, positive HBV-DNA load, largest tumour size, multiple tumours, microvascular invasion and a high serum level of preoperative alpha-fetoprotein were risk factors for recurrence. Our propensity model confirmed that positive serum HBeAg had a negative impact on the recurrence and long-term survival irrespective of tumour stages. HBeAg seroconversion might be beneficial for reducing the rate of recurrence.
C1 [Shen, J.; Liu, J.; Li, C.; Wen, T.; Yan, L.; Yang, J.] Sichuan Univ, West China Hosp, Dept Liver Surg, Chengdu, Sichuan, Peoples R China.
   [Shen, J.; Liu, J.; Li, C.; Wen, T.; Yan, L.; Yang, J.] Sichuan Univ, West China Hosp, Liver Transplantat Ctr, Chengdu, Sichuan, Peoples R China.
   [Liu, J.] Erasmus MC Univ, Dept Gastroenterol & Hepatol, Med Ctr, Rotterdam, Netherlands.
RP Wen, T (corresponding author), Sichuan Univ, West China Hosp, Dept Liver Surg, Chengdu, Sichuan, Peoples R China.; Wen, T (corresponding author), Sichuan Univ, West China Hosp, Liver Transplantat Ctr, Chengdu, Sichuan, Peoples R China.
EM wentianfu@scu.edu.cn
FU Scientific and Technological Support Project of Sichuan Province
   [2015SZ0049, 2016SZ0025]; Fundamental Research Funds for the Central
   UniversitiesFundamental Research Funds for the Central Universities
   [2012017yjsy197]
FX This work was supported by grants from Scientific and Technological
   Support Project of Sichuan Province (2015SZ0049 and 2016SZ0025) and was
   supported by "The Fundamental Research Funds for the Central
   Universities (2012017yjsy197)."
CR Chan ACY, 2013, HPB, V15, P439, DOI 10.1111/j.1477-2574.2012.00617.x
   Chen CJ, 2006, JAMA-J AM MED ASSOC, V295, P65, DOI 10.1001/jama.295.1.65
   Choi GH, 2009, J GASTROEN HEPATOL, V24, P391, DOI 10.1111/j.1440-1746.2008.05637.x
   Coffelt SB, 2014, NATURE, V507, P48, DOI 10.1038/nature13062
   D'Agostino RB, 1998, STAT MED, V17, P2265, DOI 10.1002/(SICI)1097-0258(19981015)17:19<2265::AID-SIM918>3.0.CO;2-B
   Geier A, 2002, NEW ENGL J MED, V347, P1721
   Grivennikov SI, 2010, CELL, V140, P883, DOI 10.1016/j.cell.2010.01.025
   Hsu CY, 2016, ANN SURG ONCOL, V23, P994, DOI 10.1245/s10434-015-4929-x
   Hung IFN, 2008, AM J GASTROENTEROL, V103, P1663, DOI 10.1111/j.1572-0241.2008.01872.x
   ISHAK K, 1995, J HEPATOL, V22, P696, DOI 10.1016/0168-8278(95)80226-6
   Johnson PJ, 2015, J CLIN ONCOL, V33, P550, DOI 10.1200/JCO.2014.57.9151
   Jung J, 2015, BMC CANCER, V15, DOI 10.1186/s12885-015-2017-z
   Kim SH, 2011, J GASTROINTEST SURG, V15, P598, DOI 10.1007/s11605-011-1452-7
   Kubo S, 2000, CANCER-AM CANCER SOC, V88, P1016, DOI 10.1002/(SICI)1097-0142(20000301)88:5<1016::AID-CNCR10>3.0.CO;2-V
   Kubo S, 2002, WORLD J SURG, V26, P555, DOI 10.1007/s00268-001-0267-1
   Lang TL, 2011, J HEPATOL, V55, P762, DOI 10.1016/j.jhep.2010.12.042
   Liaw YF, 2009, HEPATOL INT, V3, P425, DOI 10.1007/s12072-009-9140-3
   Liu D, 2016, HEPATOLOGY, V64, P390, DOI 10.1002/hep.28594
   Liu PH, 2016, ANN SURG, V263, P538, DOI 10.1097/SLA.0000000000001178
   Marubashi S, 2015, BRIT J SURG, V102, P776, DOI 10.1002/bjs.9815
   Okamura Y, 2016, BRIT J SURG, V103, P891, DOI 10.1002/bjs.10123
   Peng W, 2015, J SURG RES, V194, P464, DOI 10.1016/j.jss.2014.12.021
   Qu LS, 2013, HEPATOL RES, V43, P347, DOI 10.1111/j.1872-034X.2012.01079.x
   Qu LS, 2010, J GASTROINTEST SURG, V14, P1111, DOI 10.1007/s11605-010-1211-1
   Sasaki K, 2017, J GASTROINTEST SURG, V21, P487, DOI 10.1007/s11605-016-3344-3
   Shen JY, 2017, INT J SURG, V44, P33, DOI 10.1016/j.ijsu.2017.05.034
   Sun HC, 2007, J HEPATOL, V47, P684, DOI 10.1016/j.jhep.2007.06.019
   Wang FS, 2014, HEPATOLOGY, V60, P2099, DOI 10.1002/hep.27406
   Wu IT, 2017, CLIN MICROBIOL INFEC, V23, P464, DOI 10.1016/j.cmi.2017.02.001
   Yang CY, 2006, J BIOL CHEM, V281, P34525, DOI 10.1074/jbc.M510981200
   Yang T, 2012, EJSO-EUR J SURG ONC, V38, P683, DOI 10.1016/j.ejso.2012.04.010
   Yau T, 2014, GASTROENTEROLOGY, V146, P1691, DOI 10.1053/j.gastro.2014.02.032
   Yin L, 2014, J HEPATOL, V61, P82, DOI 10.1016/j.jhep.2014.03.012
   Yu Y, 2017, SCI REP-UK, V7, DOI 10.1038/s41598-017-01773-6
   Zhong JH, 2014, ANN SURG, V260, P329, DOI 10.1097/SLA.0000000000000236
NR 35
TC 8
Z9 8
U1 0
U2 8
PU WILEY
PI HOBOKEN
PA 111 RIVER ST, HOBOKEN 07030-5774, NJ USA
SN 1352-0504
EI 1365-2893
J9 J VIRAL HEPATITIS
JI J. Viral Hepatitis
PD SEP
PY 2018
VL 25
IS 9
BP 1057
EP 1065
DI 10.1111/jvh.12911
PG 9
WC Gastroenterology & Hepatology; Infectious Diseases; Virology
WE Science Citation Index Expanded (SCI-EXPANDED)
SC Gastroenterology & Hepatology; Infectious Diseases; Virology
GA GR8QW
UT WOS:000442991000007
PM 29660216
DA 2022-05-02
ER

PT J
AU Lin, CW
   Chen, YS
   Lin, CC
   Lee, PH
   Lo, GH
   Hsu, CC
   Hsieh, PM
   Koh, KW
   Chou, TC
   Dai, CY
   Huang, JF
   Chuang, WL
   Chen, YL
   Yu, ML
AF Lin, Chih-Wen
   Chen, Yaw-Sen
   Lin, Chih-Che
   Lee, Po-Huang
   Lo, Gin-Ho
   Hsu, Chia-Chang
   Hsieh, Pei-Min
   Koh, Kah Wee
   Chou, Tsung-Ching
   Dai, Chia-Yen
   Huang, Jee-Fu
   Chuang, Wan-Long
   Chen, Yao-Li
   Yu, Ming-Lung
TI Autophagy-related gene LC3 expression in tumor and liver
   microenvironments significantly predicts recurrence of hepatocellular
   carcinoma after surgical resection
SO CLINICAL AND TRANSLATIONAL GASTROENTEROLOGY
LA English
DT Article
ID POOR-PROGNOSIS; CIRRHOSIS; CANCER; PROGRESSION; METASTASIS; MANAGEMENT;
   HEPATITIS
AB Background: The role of autophagy-related markers as the prognostic factor of post-operative hepatocellular carcinoma (HCC) recurrence remained controversial.
   Methods: Overall, 535 consecutive HCC patients undergoing curative resection from 2010 to 2014 were followed and classified with early (ER, < 2 years) or late recurrence (LR). Autophagy-related markers, LC3, Beclin-1, and p62 expression was immunohistochemically assessed in HCC and adjacent non-tumor (ANT) tissues.
   Results: HCC recurred in 245 patients: 116 with ER and 129 with LR. The cumulative incidence of recurrence at 1, 3, 5, and 7 years was 9.7%, 33.9%, 53.3%, and 66.3%, respectively. In multivariate analysis, HCC recurrence was significantly associated with low LC3 expression in tumor and ANT tissues, HCC tissues only and ANT tissues only (hazard ratio/95% confidence interval: 6.12/2.473-17.53, 4.18/1.285-13.61, and 1.89/1.299-2.757) and macrovascular invasion (1.63/1.043-2.492) and cirrhosis (1.59/1.088-2.326). ER was significantly associated with low LC3 expression in tumor and ANT tissues, HCC tissues only and ANT tissues only (6.54/2.934-15.81, 3.26/1.034-10.27, and 2.09/1.313-3.321) and macrovascular and microvascular invasion (2.65/1.306-5.343 and 2.55/1.177-5.504). LR was significantly associated with low LC3 expression in tumor and ANT tissues, HCC tissues only and ANT tissues only (5.02/1.372-18.83, 3.19/1.13-12.09, and 1.66/1.051-2.620) and cirrhosis (1.66/1.049-2.631). Patients with low and high LC3 expression in tumor and ANT tissues showed a 5-year cumulative recurrence of 94.3% and 41.7%, respectively (p < 0.001).
   Conclusions: The high LC3 expression in the tumor and liver microenvironments is significantly associated with lower HCC recurrence. Furthermore, tumor characteristics and liver microenvironment were also significantly associated with ER and LR, respectively.
   Translational impact: The analysis for LC3 expression in both the HCC and ANT tissues could identify patients at risk of HCC recurrence.
C1 [Lin, Chih-Wen] I Shou Univ, E Da Dachang Hosp, Div Gastroenterol & Hepatol, Kaohsiung, Taiwan.
   [Lin, Chih-Wen; Lo, Gin-Ho; Koh, Kah Wee] I Shou Univ, E Da Hosp, Div Gastroenterol & Hepatol, Dept Med, Kaohsiung, Taiwan.
   [Lin, Chih-Wen; Hsu, Chia-Chang; Koh, Kah Wee] I Shou Univ, Hlth Examinat Ctr, E Da Hosp, Kaohsiung, Taiwan.
   [Lin, Chih-Wen; Chen, Yaw-Sen; Lee, Po-Huang; Lo, Gin-Ho] I Shou Univ, Coll Med, Sch Med, Kaohsiung, Taiwan.
   [Chen, Yaw-Sen; Lee, Po-Huang; Hsieh, Pei-Min] I Shou Univ, E Da Hosp, Dept Surg, Kaohsiung, Taiwan.
   [Lin, Chih-Che] Kaohsiung Chang Gung Mem Hosp, Dept Surg, Kaohsiung, Taiwan.
   [Lin, Chih-Che] Chang Gung Univ, Coll Med, Kaohsiung, Taiwan.
   [Chou, Tsung-Ching] Natl Cheng Kung Univ Hosp, Dept Surg, Tainan, Taiwan.
   [Dai, Chia-Yen; Huang, Jee-Fu; Chuang, Wan-Long; Yu, Ming-Lung] Kaohsiung Med Univ Hosp, Hepatobiliary Div, Dept Internal Med, Tainan, Taiwan.
   [Dai, Chia-Yen; Huang, Jee-Fu; Chuang, Wan-Long; Yu, Ming-Lung] Kaohsiung Med Univ Hosp, Hepatitis Ctr, Kaohsiung, Taiwan.
   [Dai, Chia-Yen; Huang, Jee-Fu; Chuang, Wan-Long; Yu, Ming-Lung] Kaohsiung Med Univ, Ctr Infect Dis & Canc Res, Kaohsiung, Taiwan.
   [Chen, Yao-Li] Changhua Christian Hosp, Div Gen Surg, Dept Surg, Changhua, Taiwan.
   [Yu, Ming-Lung] Natl Sun Yat Sen Univ, Inst Biomed Sci, Kaohsiung, Taiwan.
   [Yu, Ming-Lung] Natl Chiao Tung Univ, Coll Biol Sci & Technol, Ctr Intelligent Drug Syst & Smart Biodevice, Hsinchu, Taiwan.
RP Yu, ML (corresponding author), Kaohsiung Med Univ Hosp, Hepatobiliary Div, Dept Internal Med, Tainan, Taiwan.; Yu, ML (corresponding author), Kaohsiung Med Univ Hosp, Hepatitis Ctr, Kaohsiung, Taiwan.; Yu, ML (corresponding author), Kaohsiung Med Univ, Ctr Infect Dis & Canc Res, Kaohsiung, Taiwan.; Yu, ML (corresponding author), Natl Sun Yat Sen Univ, Inst Biomed Sci, Kaohsiung, Taiwan.; Yu, ML (corresponding author), Natl Chiao Tung Univ, Coll Biol Sci & Technol, Ctr Intelligent Drug Syst & Smart Biodevice, Hsinchu, Taiwan.
EM fish6069@gmail.com
RI Dai, Chia-Yen/V-6560-2019; Yu, Ming-Lung/AAZ-4306-2020; Huang,
   Jee-Fu/AAX-4622-2020
OI Dai, Chia-Yen/0000-0003-2296-3054; Yu, Ming-Lung/0000-0001-8145-1900;
   Huang, Jee-Fu/0000-0002-2752-7051; Lin, Chih-Wen/0000-0003-2344-5056;
   LEE, PO-HUANG/0000-0001-5831-035X
FU MOST [103-2314-B-037-061-MY3, 103-2314-B-650-005-MY2,
   105-2314-B-037-062-MY2, 105-2314-B-650-004-MY3, 106-2314-B-037-074];
   E-Da Hospital [EDAHP106036, EDAHP106048, EDAHP106054, EDAHP107040,
   EDAHP107041, EDAHP107064]; Kaohsiung Medical University [107CM-KMU-06,
   KMU-DK107004]; Kaohsiung Medical University Hospital [MOHW
   107-TDU-B-212-123006]
FX This study was supported by grants from MOST 103-2314-B-037-061-MY3,
   MOST 103-2314-B-650-005-MY2, MOST 105-2314-B-037-062-MY2, MOST
   105-2314-B-650-004-MY3, and MOST 106-2314-B-037-074, E-Da Hospital
   (EDAHP106036, EDAHP106048, EDAHP106054, EDAHP107040, EDAHP107041, and
   EDAHP107064), Kaohsiung Medical University (107CM-KMU-06 and
   KMU-DK107004) and Kaohsiung Medical University Hospital (MOHW
   107-TDU-B-212-123006).
CR Bao LL, 2014, EXP MOL PATHOL, V96, P149, DOI 10.1016/j.yexmp.2013.12.002
   Bissell MJ, 2015, TRENDS CANCER, V1, P6, DOI 10.1016/j.trecan.2015.08.009
   Bruix J, 2005, HEPATOLOGY, V42, P1208, DOI 10.1002/hep.20933
   Chen KD, 2014, CELL DEATH DIS, V5, DOI 10.1038/cddis.2014.212
   Czaja MJ, 2013, AUTOPHAGY, V9, P1131, DOI 10.4161/auto.25063
   Ding ZB, 2008, CANCER RES, V68, P9167, DOI 10.1158/0008-5472.CAN-08-1573
   DOH. ROC, 2012, REP LEAD CANC REL DE
   El-Serag HB, 2012, GASTROENTEROLOGY, V142, P1264, DOI 10.1053/j.gastro.2011.12.061
   Forner A, 2008, HEPATOLOGY, V47, P97, DOI 10.1002/hep.21966
   Forner A, 2012, LANCET, V379, P1245, DOI 10.1016/S0140-6736(11)61347-0
   He YY, 2014, TUMOR BIOL, V35, P7317, DOI 10.1007/s13277-014-2060-4
   Katheder NS, 2017, NATURE, V541, P417, DOI 10.1038/nature20815
   Lee YJ, 2015, INT J MOL SCI, V16, P26629, DOI 10.3390/ijms161125984
   Lee YJ, 2013, PLOS ONE, V8, DOI 10.1371/journal.pone.0081540
   Li H., 2016, ONCOTARGET, V8, P1805
   Lin CW, 2013, J HEPATOL, V58, P730, DOI 10.1016/j.jhep.2012.11.045
   Poon RTP, 2000, ANN SURG, V232, P10, DOI 10.1097/00000658-200007000-00003
   PUGH RNH, 1973, BRIT J SURG, V60, P646, DOI 10.1002/bjs.1800600817
   Qiu DM, 2014, BMC CANCER, V14, DOI 10.1186/1471-2407-14-327
   Rebecca VW, 2016, ONCOGENE, V35, P1, DOI 10.1038/onc.2015.99
   Rice J, 2012, NATURE, V485, pS55, DOI 10.1038/485S55a
   Roayaie S, 2013, HEPATOLOGY, V57, P1426, DOI 10.1002/hep.25832
   SASAKI Y, 1992, SURGERY, V112, P515
   Schneider JL, 2014, NAT REV GASTRO HEPAT, V11, P187, DOI 10.1038/nrgastro.2013.211
   Shi YH, 2009, AUTOPHAGY, V5, P380, DOI 10.4161/auto.5.3.7658
   Wu DH, 2014, TUMOR BIOL, V35, P12225, DOI 10.1007/s13277-014-2531-7
   Wu WY, 2014, MED ONCOL, V31, DOI 10.1007/s12032-014-0108-3
   Yang JD, 2010, NAT REV GASTRO HEPAT, V7, P448, DOI 10.1038/nrgastro.2010.100
   Yokota J, 2000, CARCINOGENESIS, V21, P497, DOI 10.1093/carcin/21.3.497
   Yoshimoto S, 2013, NATURE, V499, P97, DOI 10.1038/nature12347
NR 30
TC 11
Z9 11
U1 0
U2 1
PU NATURE PUBLISHING GROUP
PI NEW YORK
PA 75 VARICK ST, 9TH FLR, NEW YORK, NY 10013-1917 USA
SN 2155-384X
J9 CLIN TRANSL GASTROEN
JI Clin. Transl. Gastroenterol.
PD JUL 2
PY 2018
VL 9
AR 166
DI 10.1038/s41424-018-0033-4
PG 10
WC Gastroenterology & Hepatology
WE Science Citation Index Expanded (SCI-EXPANDED)
SC Gastroenterology & Hepatology
GA GX2GC
UT WOS:000447535900002
PM 29961754
OA gold, Green Published
DA 2022-05-02
ER

PT J
AU Liao, R
   Peng, C
   Li, M
   Li, DW
   Jiang, N
   Li, PZ
   Ding, X
   Wu, Q
   Du, CY
   Gong, JP
AF Liao, Rui
   Peng, Cong
   Li, Ming
   Li, De-Wei
   Jiang, Ning
   Li, Pei-Zhi
   Ding, Xiong
   Wu, Qiao
   Du, Cheng-You
   Gong, Jian-Ping
TI Comparison and validation of the prognostic value of preoperative
   systemic immune cells in hepatocellular carcinoma after curative
   hepatectomy
SO CANCER MEDICINE
LA English
DT Article
DE Inflammation; liver cancer; nomogram; prognosis; surgery
ID TO-LYMPHOCYTE RATIO; SERUM ALPHA-FETOPROTEIN; HEPATIC STELLATE CELLS;
   LIVER RESECTION; MICROVASCULAR INVASION; PREDICTS PROGNOSIS; STAGING
   SYSTEMS; RECURRENCE; SURVIVAL; INFLAMMATION
AB In this study, we aimed to compare and validate the prognostic abilities of preoperative systemic immune cells in hepatocellular carcinoma (HCC) after curative hepatectomy. We developed two nomograms to predict the postoperative recurrence-free survival (RFS) and overall survival (OS) after comparisons of the systemic immune cell prognostic scores. The two nomograms were constructed based on 305 patients who underwent curative hepatectomy for HCC. The predictive accuracy and discriminative ability of the nomograms were compared with six commonly used staging systems for HCC. The results were validated using bootstrap resampling and an internal validation cohort of 142 patients and an external validation cohort of 169 patients. Necroinflammatory activity in peritumoral liver tissues in the primary cohort was evaluated by hematoxylin and eosin (H&E) staining. Neutrophil, monocyte, and lymphocyte ratio (NMLR) had a higher area under the receiver operating characteristic curves (AUROC) value at both RFS (AUC = 0.603) and OS (AUC = 0.726) compared to that of other systemic immune cell prognostic scores. The independent predictors of RFS or OS, including -fetoprotein (AFP), tumor size, tumor number, microvascular invasion, and NMLR, were incorporated into the two nomograms. In the primary cohort, the C-indexes of the RFS and OS nomograms were 0.705 and 0.797, respectively. The ROC analyses showed that the two nomograms had larger AUC values (0.664 for RFS and 0.821 for OS) than those of the American Joint Commission on Cancer seventh edition, Barcelona Clinic Liver Cancer, Cancer of the Liver Italian Program, Japan Integrated Staging Score, Okuda stage, and the Vauthey's system. These results were verified by internal and external validations. The nomogram-predicted probability of RFS was associated with peritumoral necroinflammatory activity scores (r = 0.304, P < 0.001). The proposed nomograms had accurate prognostic prediction in patients with HCC after curative hepatectomy.
C1 [Liao, Rui; Peng, Cong; Li, Ming; Li, De-Wei; Wu, Qiao; Du, Cheng-You] Chongqing Med Univ, Affiliated Hosp 1, Dept Hepatobiliary Surg, Youyi Rd, Chongqing 400016, Peoples R China.
   [Jiang, Ning] Chongqing Med Univ, Dept Pathol, Chongqing 400016, Peoples R China.
   [Li, Pei-Zhi; Ding, Xiong; Gong, Jian-Ping] Chongqing Med Univ, Affiliated Hosp 2, Dept Hepatobiliary Surg, 74 Linjiang Rd, Chongqing 400010, Peoples R China.
   [Gong, Jian-Ping] Chongqing Med Univ, Affiliated Hosp 2, Chongqing Key Lab Hepatobiliary Surg, Chongqing 400010, Peoples R China.
RP Du, CY (corresponding author), Chongqing Med Univ, Affiliated Hosp 1, Dept Hepatobiliary Surg, Youyi Rd, Chongqing 400016, Peoples R China.; Gong, JP (corresponding author), Chongqing Med Univ, Affiliated Hosp 2, Dept Hepatobiliary Surg, 74 Linjiang Rd, Chongqing 400010, Peoples R China.
EM duchengyou@126.com; gongjianping11@126.com
RI Liao, Rui/AAC-4332-2020
OI Liao, Rui/0000-0002-0057-2792
FU National Key Clinical Specialist Construction Programs of China
   [2012-649]; National Natural Science Foundation of ChinaNational Natural
   Science Foundation of China (NSFC) [81301656]; Key Medical Project of
   Health Bureau of Chongqing [2012-1-125]; Key Basic and Advanced Research
   Project of Science and Technology Commission of Chongqing Municipality
   [cstc2017jcyjBX0010]; Basic and Advanced Research Project of Science and
   Technology Commission of Yuzhong District of Chongqing [20140109]
FX National Key Clinical Specialist Construction Programs of China (No.
   2012-649); National Natural Science Foundation of China (No. 81301656);
   Key Medical Project of Health Bureau of Chongqing (2012-1-125); Key
   Basic and Advanced Research Project of Science and Technology Commission
   of Chongqing Municipality (No. cstc2017jcyjBX0010); and Basic and
   Advanced Research Project of Science and Technology Commission of
   Yuzhong District of Chongqing (No. 20140109).
CR Bertuccio P, 2017, J HEPATOL, V67, P302, DOI 10.1016/j.jhep.2017.03.011
   Chen LP, 2012, EUR J CANCER, V48, P1977, DOI 10.1016/j.ejca.2012.01.015
   Chen MM, 2016, CANCER DISCOV, V6, P1182, DOI 10.1158/2159-8290.CD-16-0329
   Cho CS, 2008, J AM COLL SURGEONS, V206, P281, DOI 10.1016/j.jamcollsurg.2007.07.031
   Cillo U, 2006, J HEPATOL, V44, P723, DOI 10.1016/j.jhep.2005.12.015
   Edge SB, 2010, ANN SURG ONCOL, V17, P1471, DOI 10.1245/s10434-010-0985-4
   Franco AT, 2015, BLOOD, V126, P582, DOI 10.1182/blood-2014-08-531582
   Goh BKP, 2016, J SURG ONCOL, V113, P621, DOI 10.1002/jso.24197
   Goh BKP, 2014, J GASTROINTEST SURG, V18, P1477, DOI 10.1007/s11605-014-2542-0
   Harrell FE, 1996, STAT MED, V15, P361, DOI 10.1002/(SICI)1097-0258(19960229)15:4<361::AID-SIM168>3.0.CO;2-4
   Hu B, 2014, CLIN CANCER RES, V20, P6212, DOI 10.1158/1078-0432.CCR-14-0442
   Huitzil-Melendez FD, 2010, J CLIN ONCOL, V28, P2889, DOI 10.1200/JCO.2009.25.9895
   Imamura H, 2003, J HEPATOL, V38, P200, DOI 10.1016/S0168-8278(02)00360-4
   ISHAK K, 1995, J HEPATOL, V22, P696, DOI 10.1016/0168-8278(95)80226-6
   Jing YY, 2015, ONCOTARGET, V6, P42952, DOI 10.18632/oncotarget.5518
   Ju MJ, 2009, CANCER SCI, V100, P1267, DOI 10.1111/j.1349-7006.2009.01182.x
   Kuang DM, 2010, HEPATOLOGY, V51, P154, DOI 10.1002/hep.23291
   Kudo M, 2003, J GASTROENTEROL, V38, P207, DOI 10.1007/s005350300038
   Li J, 2014, BRIT J CANCER, V110, P1110, DOI 10.1038/bjc.2014.19
   Li YW, 2011, J HEPATOL, V54, P497, DOI 10.1016/j.jhep.2010.07.044
   Liao R., 2013, J EXP CLIN CANC RES, V32, P22
   Liao R, 2017, ONCOTARGET, V8, P1774, DOI 10.18632/oncotarget.12152
   Liao Rui, 2016, Oncotarget, V7, P30951, DOI 10.18632/oncotarget.9049
   Liao R, 2015, WORLD J SURG ONCOL, V13, DOI 10.1186/s12957-015-0670-y
   Liao R, 2012, CANCER SCI, V103, P984, DOI 10.1111/j.1349-7006.2012.02273.x
   Liu GH, 2015, J GASTROEN HEPATOL, V30, P1405, DOI 10.1111/jgh.12953
   Liu PH, 2016, J HEPATOL, V64, P601, DOI 10.1016/j.jhep.2015.10.029
   Manghisi G, 1998, HEPATOLOGY, V28, P751
   Mano Y, 2013, ANN SURG, V258, P301, DOI 10.1097/SLA.0b013e318297ad6b
   Mossanen JC, 2013, ONCOIMMUNOLOGY, V2, DOI 10.4161/onci.26468
   Mussbach F, 2016, MOL CANCER, V15, DOI 10.1186/s12943-016-0538-y
   Oh BS, 2013, BMC CANCER, V13, DOI 10.1186/1471-2407-13-78
   OKUDA K, 1985, CANCER, V56, P918, DOI 10.1002/1097-0142(19850815)56:4<918::AID-CNCR2820560437>3.0.CO;2-E
   Ryder SD, 2003, GUT, V52, pIII1, DOI 10.1136/gut.52.suppl_3.iii1
   Sasaki A, 2006, SURGERY, V139, P755, DOI 10.1016/j.surg.2005.10.009
   Shah SA, 2006, J AM COLL SURGEONS, V202, P275, DOI 10.1016/j.jamcollsurg.2005.10.005
   Shim JH, 2015, ANN SURG, V261, P939, DOI 10.1097/SLA.0000000000000747
   Siegel RL, 2017, CA-CANCER J CLIN, V67, P7, DOI 10.3322/caac.21387
   Tacke F, 2017, J HEPATOL, V66, P1300, DOI 10.1016/j.jhep.2017.02.026
   Vauthey JN, 2002, J CLIN ONCOL, V20, P1527, DOI 10.1200/JCO.20.6.1527
   Yang PH, 2016, ANN SURG, V263, P778, DOI 10.1097/SLA.0000000000001339
   Yang SL, 2016, BRIT J SURG, V103, P716, DOI 10.1002/bjs.10093
   Yu L, 2014, NAT COMMUN
   Zhao H, 2017, ONCOTARGET, V8, P5474, DOI 10.18632/oncotarget.12547
NR 44
TC 10
Z9 10
U1 0
U2 7
PU WILEY
PI HOBOKEN
PA 111 RIVER ST, HOBOKEN 07030-5774, NJ USA
SN 2045-7634
J9 CANCER MED-US
JI Cancer Med.
PD APR
PY 2018
VL 7
IS 4
BP 1170
EP 1182
DI 10.1002/cam4.1424
PG 13
WC Oncology
WE Science Citation Index Expanded (SCI-EXPANDED)
SC Oncology
GA GD7BI
UT WOS:000430663300023
PM 29533004
OA Green Published, gold
DA 2022-05-02
ER

PT J
AU Pinto-Marques, H
   Silva, S
   Sobral, M
   Perdigoto, R
   Martins, A
   Barroso, E
AF Pinto-Marques, Hugo
   Silva, Silvia
   Sobral, Mafalda
   Perdigoto, Rui
   Martins, Americo
   Barroso, Eduardo
TI A Fair Chance for Everyone: Total Tumor Volume as a Selection Tool in
   Liver Transplantation for Hepatocellular Carcinoma
SO DIGESTIVE SURGERY
LA English
DT Article
DE Liver transplantation; Hepatocellular cancer; Total tumor volume;
   Survival; Recurrence
ID SURGICAL COMPLICATIONS; ALPHA-FETOPROTEIN; MILAN CRITERIA; KYOTO
   CRITERIA; RECURRENCE; MANAGEMENT; RESECTION; CLASSIFICATION; SIZE
AB Total tumor volume (TTV) has been proposed as a more accurate means of selecting patients for liver transplantation (LT) due to hepatocellular carcinoma (HCC). We aim to analyze the role of UV in a population with a short waiting time on list. Methods: Analysis of a prospective database of patients submitted to LT for HCC between September 1992 and February 2014. TTV, Milan criteria (MC), UCSF (University of California San Francisco), and "Up to Seven" criteria were calculated both with preoperative imaging exams and histological data. Results: The study population consisted of 231 out of patients. Median waiting time on list was 62.5 days. MC included 187 patients, while TTV <= 115 cm(3) included 214. Microvascular invasion (HR 2.601, 95% CI 1.529-4.426), MC (HR 1.666, 95% CI 0.990-2.804), UCSF criteria (HR 2.995, 95% CI 1.875-4.875), TTV <= 115 cm(3) (HR 2.898, 95% CI 1.398-6.007), and "Up to Seven" criteria (HR 2.139, 95% CI 1.353-3.383) proved to be independent factors for prognosis for disease-free survival. Conclusions: TTV <= 115 cm(3) may be a useful tool to properly identify the best HCC candidates for LT in a population with a short waiting time on list. TTV gives more patients the opportunity of undergoing LT while maintaining similar rates of tumor recurrence and patient survival. (C) 2018 S. Karger AG, Basel
C1 [Pinto-Marques, Hugo; Silva, Silvia; Sobral, Mafalda; Perdigoto, Rui; Martins, Americo; Barroso, Eduardo] NOVA Med Sch Lisbon, Hepatobiliary Pancreat & Transplantat Ctr, Curry Cabral Hosp, Cent Lisbon Hosp Ctr, Lisbon, Portugal.
RP Pinto-Marques, H (corresponding author), Hosp Curry Cabral, Hepatobiliary Pancreat & Transplantat Ctr, Rua Beneficencia 8, P-1069166 Lisbon, Portugal.
EM hugoscpm@gmail.com
OI Pinto Marques, Hugo/0000-0003-3540-0488; Gomes da Silva,
   Silvia/0000-0001-8402-0145
CR BISMUTH H, 1993, ANN SURG, V218, P145, DOI 10.1097/00000658-199308000-00005
   BISMUTH H, 1993, TRANSPLANT P, V25, P1066
   Bruix J, 2001, J HEPATOL, V35, P421, DOI 10.1016/S0168-8278(01)00130-1
   Bruix J, 2002, HEPATOLOGY, V35, P519, DOI 10.1053/jhep.2002.32089
   Clavien PA, 2009, ANN SURG, V250, P187, DOI 10.1097/SLA.0b013e3181b13ca2
   Dhir M, 2016, ANN SURG, V263, P1112, DOI 10.1097/SLA.0000000000001556
   Dindo D, 2004, ANN SURG, V240, P205, DOI 10.1097/01.sla.0000133083.54934.ae
   EDMONDSON HA, 1954, CANCER-AM CANCER SOC, V7, P462, DOI 10.1002/1097-0142(195405)7:3<462::AID-CNCR2820070308>3.0.CO;2-E
   European Assoc Study Liver, 2012, EUR J CANCER, V48, P599, DOI 10.1016/j.ejca.2011.12.021
   Germani G, 2011, LIVER TRANSPLANT, V17, pS58, DOI 10.1002/lt.22336
   Halazun KJ, 2014, HEPATOLOGY, V60, P1957, DOI 10.1002/hep.27272
   Hirose Ryutaro, 2008, Clin Transpl, P119
   Hsu CY, 2010, J HEPATOL, V53, P108, DOI 10.1016/j.jhep.2010.01.038
   Ikai Iwao, 2003, Surg Oncol Clin N Am, V12, P65, DOI 10.1016/S1055-3207(02)00082-0
   Kaido T, 2013, SURGERY, V154, P1053, DOI 10.1016/j.surg.2013.04.056
   Kaido T, 2010, LIVER TRANSPLANT, V16, P538, DOI 10.1002/lt.22020
   Kashkoush S, 2014, CLIN TRANSPLANT, V28, P728, DOI 10.1111/ctr.12373
   Lee YH, 2013, WORLD J SURG, V37, P1348, DOI 10.1007/s00268-013-1978-9
   Li C, 2013, PLOS ONE, V8, DOI 10.1371/journal.pone.0072235
   Li MX, 2016, TUMOR BIOL, V37, P9301, DOI 10.1007/s13277-016-4794-7
   Macaron C, 2010, TRANSPL P, V42, P4585, DOI 10.1016/j.transproceed.2010.10.012
   Marques HP, 2015, ANN SURG, V262, P749, DOI 10.1097/SLA.0000000000001446
   Mazzaferro V, 1996, NEW ENGL J MED, V334, P693, DOI 10.1056/NEJM199603143341104
   Mazzaferro V, 2011, LIVER TRANSPLANT, V17, pS44, DOI 10.1002/lt.22365
   Prasad KR, 2011, LIVER TRANSPLANT, V17, pS81, DOI 10.1002/lt.22380
   Ravaioli M, 2004, LIVER TRANSPLANT, V10, P1195, DOI 10.1002/lt.20239
   Roberts JP, 2010, LIVER TRANSPLANT, V16, P925, DOI 10.1002/lt.22103
   Shah SA, 2006, TRANSPLANTATION, V81, P1633, DOI 10.1097/01.tp.0000226069.66819.7e
   Therneau T., 2000, MODELING SURVIVAL DA, DOI [10.1007/978-1-4757-3294-8, DOI 10.1007/978-1-4757-3294-8]
   Toso C, 2008, LIVER TRANSPLANT, V14, P1107, DOI 10.1002/lt.21484
   Toso C, 2015, HEPATOLOGY, V62, P158, DOI 10.1002/hep.27787
   Vauthey JN, 2002, J CLIN ONCOL, V20, P1527, DOI 10.1200/JCO.20.6.1527
   Weiswald LB, 2015, NEOPLASIA, V17, P1, DOI 10.1016/j.neo.2014.12.004
   World Health Organization, 2008, MORT DAT
   Yao FY, 2001, HEPATOLOGY, V33, P1394, DOI 10.1053/jhep.2001.24563
   Yao FY, 2002, LIVER TRANSPLANT, V8, P765, DOI 10.1053/jlts.2002.34892
NR 36
TC 2
Z9 2
U1 0
U2 1
PU KARGER
PI BASEL
PA ALLSCHWILERSTRASSE 10, CH-4009 BASEL, SWITZERLAND
SN 0253-4886
EI 1421-9883
J9 DIGEST SURG
JI Dig. Surg.
PY 2018
VL 35
IS 6
BP 539
EP 548
DI 10.1159/000485848
PG 10
WC Gastroenterology & Hepatology; Surgery
WE Science Citation Index Expanded (SCI-EXPANDED)
SC Gastroenterology & Hepatology; Surgery
GA GW7ZT
UT WOS:000447192900009
PM 29346782
DA 2022-05-02
ER

PT J
AU Hui, TCH
   Chuah, TK
   Low, HM
   Tan, CH
AF Hui, T. C. H.
   Chuah, T. K.
   Low, H. M.
   Tan, C. H.
TI Predicting early recurrence of hepatocellular carcinoma with texture
   analysis of preoperative MRI: a radiomics study
SO CLINICAL RADIOLOGY
LA English
DT Article
ID INTRAHEPATIC RECURRENCE; HEPATIC RESECTION; CLINICAL-SIGNIFICANCE; LIVER
   RESECTION; RISK-FACTORS; ANGIOGENESIS; HEPATECTOMY; EXPRESSION;
   BIOMARKER
AB AIM: To investigate the feasibility of using texture analysis in preoperative magnetic resonance imaging (MRI) to predict early recurrence (ER) in hepatocellular carcinoma (HCC) postcurative surgery.
   MATERIAL AND METHODS: Institutional review board was obtained. A retrospective review of all patients who underwent hepatectomy between 1 January 2007 and 31 December 2015 was performed. Inclusion criteria included preoperative MRI, tumour size >= 1 cm, new cases of HCC. Exclusion criteria included loss to follow-up, ruptured HCCs, movement artefacts, and previous hepatectomy or interval adjuvant therapy. Patients were divided into ER and late or no recurrence (LNR) groups. ER was defined as new foci of HCC within 730 days of curative surgery. Radiomics feature extraction was performed on T2, diffusion-weighted imaging (DWI), T1 arterial, and T1 portovenous acquisitions on MATLAB (Mathworks, Matick, MA, USA). The MaZda software was used to analyse 290 texture parameters and PRTools was used for feature selection.
   RESULTS: Fifty patients (43 male, mean age 67 years) were divided into ER (n=20) and LNR (n=30) groups. Serum alpha-fetoprotein level (p=0.026), serum gamma-glutamyltranspeptidase (p=0.014), Child-Pugh score (p=0.02) and the presence of vascular invasion (gross and/or microvascular, p=0.025) were found to be statistically significant different between the two groups. Parameters S(4,0)SumVarnc, S(0,3)SumOfSqs, and S(1,1)DifVarnc of the equilibrium phase were most accurate, achieving 84%, 82%, and 78% accuracy, respectively.
   CONCLUSION: Texture analysis of preoperative MRI has the potential to predict ER of HCC with up to 84% accuracy using an appropriate, single texture analysis parameter. Future studies are needed to validate these findings. (C) 2018 The Royal College of Radiologists. Published by Elsevier Ltd. All rights reserved.
C1 [Hui, T. C. H.; Low, H. M.; Tan, C. H.] Tan Tock Seng Hosp, Dept Radiol, 11 Jalan Tan Tock Seng, Singapore 308433, Singapore.
   [Chuah, T. K.] Ngee Ann Polytech, Sch Engn, 535 Clementi Rd, Singapore 599489, Singapore.
   [Tan, C. H.] Nanyang Technol Univ, Lee Kong Chian Sch Med, 11 Mandalay Rd, Singapore 308232, Singapore.
RP Hui, TCH (corresponding author), Tan Tock Seng Hosp, Dept Radiol, 11 Jalan Tan Tock Seng, Singapore 308433, Singapore.
EM terrencehui123@gmail.com; CHUAH_Tong__Kuan@np.edu.sg;
   hsien_min_low@ttsh.com.sg; cher_heng_tan@ttsh.com.sg
OI Hui, Terrence/0000-0002-6941-4442
CR An C, 2015, RADIOLOGY, V276, P433, DOI 10.1148/radiol.15142394
   Bruix J, 2016, GASTROENTEROLOGY, V150, P835, DOI 10.1053/j.gastro.2015.12.041
   Chen YJ, 2000, GASTROENTEROLOGY, V119, P431, DOI 10.1053/gast.2000.9373
   Choi JW, 2013, RADIOLOGY, V267, P776, DOI 10.1148/radiol.13120775
   Chou SHS, 2017, J MAGN RESON IMAGING, V46, P1748, DOI 10.1002/jmri.25712
   El-Assal ON, 1998, HEPATOLOGY, V27, P1554, DOI 10.1002/hep.510270613
   European Assoc Study Liver, 2018, J HEPATOL, V69, P182, DOI 10.1016/j.jhep.2018.03.019
   He C, 2017, MEDICINE, V96, DOI 10.1097/MD.0000000000006606
   Hoshida Y, 2008, NEW ENGL J MED, V359, P1995, DOI 10.1056/NEJMoa0804525
   Hoshida Yujin, 2009, Expert Rev Gastroenterol Hepatol, V3, P101, DOI 10.1586/egh.09.5
   Hu LS, 2015, PLOS ONE, V10, DOI 10.1371/journal.pone.0141506
   Imamura H, 2003, J HEPATOL, V38, P200, DOI 10.1016/S0168-8278(02)00360-4
   Ker CG, 1999, HEPATO-GASTROENTEROL, V46, P646
   Lin SB, 2012, LIVER CANCER, V1, P144, DOI 10.1159/000343828
   NAGASUE N, 1993, GASTROENTEROLOGY, V105, P488, DOI 10.1016/0016-5085(93)90724-Q
   Poon RTP, 2000, CANCER, V89, P500, DOI 10.1002/1097-0142(20000801)89:3<500::AID-CNCR4>3.3.CO;2-F
   Portolani N, 2006, ANN SURG, V243, P229, DOI 10.1097/01.sla.0000197706.21803.a1
   Qi XS, 2015, ONCOTARGET, V6, P36838, DOI 10.18632/oncotarget.5426
   Ramkumar S, 2017, AM J NEURORADIOL, V38, P1019, DOI 10.3174/ajnr.A5106
   Sakon M, 2000, ARCH SURG-CHICAGO, V135, P1456, DOI 10.1001/archsurg.135.12.1456
   SHIRABE K, 1991, HEPATOLOGY, V14, P802, DOI 10.1002/hep.1840140510
   Sutton EJ, 2015, J MAGN RESON IMAGING, V42, P1398, DOI 10.1002/jmri.24890
   VAUTHEY JN, 1995, AM J SURG, V169, P28, DOI 10.1016/S0002-9610(99)80106-8
   Wu JC, 2009, J HEPATOL, V51, P890, DOI 10.1016/j.jhep.2009.07.009
   Yoshioka S, 2009, EUR J CANCER, V45, P881, DOI 10.1016/j.ejca.2008.12.019
   Zhou Y, 2017, ABDOM RADIOL, V42, P1695, DOI 10.1007/s00261-017-1072-0
NR 26
TC 30
Z9 35
U1 2
U2 30
PU W B SAUNDERS CO LTD
PI LONDON
PA 32 JAMESTOWN RD, LONDON NW1 7BY, ENGLAND
SN 0009-9260
EI 1365-229X
J9 CLIN RADIOL
JI Clin. Radiol.
PD DEC
PY 2018
VL 73
IS 12
AR 1056.e11
DI 10.1016/j.crad.2018.07.109
PG 6
WC Radiology, Nuclear Medicine & Medical Imaging
WE Science Citation Index Expanded (SCI-EXPANDED)
SC Radiology, Nuclear Medicine & Medical Imaging
GA GZ9LZ
UT WOS:000449822200010
PM 30213434
DA 2022-05-02
ER

PT J
AU Kim, JM
   Kwon, CHD
   Joh, JW
   Han, S
   Yoo, J
   Kim, K
   Sinn, DH
   Choi, GS
   Gerber, DA
   Egawa, H
   Lee, SK
AF Kim, Jong Man
   Kwon, Choon Hyuck David
   Joh, Jae-Won
   Han, Sangbin
   Yoo, Jeejin
   Kim, Kyunga
   Sinn, Dong Hyun
   Choi, Gyu-Seong
   Gerber, David A.
   Egawa, Hiroto
   Lee, Suk-Koo
TI ABO-incompatible Living Donor Liver Transplantation With Rituximab and
   Total Plasma Exchange Does Not Increase Hepatocellular Carcinoma
   Recurrence
SO TRANSPLANTATION
LA English
DT Article
ID CANCER; DESENSITIZATION; PROGRESSION; PROGNOSIS; IMMUNITY; CELLS
AB Background ABO-incompatible (ABO-I) living donor liver transplantation (LDLT) has a high success rate. This study compares hepatocellular carcinoma (HCC) recurrence in ABO-I LDLT with that in ABO-compatible (ABO-C) LDLT and explores the effects of rituximab prophylaxis and total plasma exchange on HCC recurrence after LDLT.
   Methods Two hundred forty patients with a diagnosis of HCC underwent LDLT between 2010 and 2015. Fifty-nine patients underwent ABO-I LDLT.
   Results Baseline, perioperative, and tumor characteristics did not vary between the 2 groups. The 1-, 2-, and 3-year disease-free survival rates in the ABO-I LDLT and ABO-C LDLT groups were 90.3%, 79.7%, and 73.3% and 86.7%, 79.0%, and 75.3%, respectively (P = 0.96). The overall patient survival rates for the same period in the ABO-I LDLT and ABO-C LDLT groups were 90.6%, 85.0%, and 81.9% and 88.0%, 83.5%, and 82.5%, respectively (P = 0.77). Hepatocellular carcinoma recurrence after LDLT was associated with preoperative -fetoprotein greater than 35 ng/mL, increased tumor size, encapsulation, and microvascular invasion. ABO incompatibility was not related to HCC recurrence after LDLT.
   Conclusions Hepatocellular carcinoma recurrence and patient survival in the ABO-I LDLT group are comparable to those in the ABO-C LDLT group. Rituximab prophylaxis and total plasma exchange do not increase HCC recurrence after LT.
C1 [Kim, Jong Man; Kwon, Choon Hyuck David; Joh, Jae-Won; Choi, Gyu-Seong; Lee, Suk-Koo] Sungkyunkwan Univ, Sch Med, Samsung Med Ctr, Dept Surg, 81 Irwon Ro, Seoul 06351, South Korea.
   [Han, Sangbin] Sungkyunkwan Univ, Sch Med, Samsung Med Ctr, Dept Anesthesiol & Pain Med, Seoul, South Korea.
   [Yoo, Jeejin; Kim, Kyunga] Samsung Med Ctr, Stat & Data Ctr, Seoul, South Korea.
   [Sinn, Dong Hyun] Sungkyunkwan Univ, Sch Med, Samsung Med Ctr, Dept Med, Seoul, South Korea.
   [Gerber, David A.] Univ N Carolina, Dept Surg, Chapel Hill, NC 27515 USA.
   [Egawa, Hiroto] Tokyo Womens Med Univ, Inst Gastroenterol, Dept Surg, Tokyo, Japan.
RP Joh, JW (corresponding author), Sungkyunkwan Univ, Sch Med, Samsung Med Ctr, Dept Surg, 81 Irwon Ro, Seoul 06351, South Korea.
EM jongman94@hanmail.net
RI kim, jm/O-5935-2014; Sinn, Dong Hyun/O-5941-2014; Kwon, Choon Hyuck
   David/H-7263-2019; Sinn, Dong Hyun/L-3701-2019; Kim, Jong
   Man/AAH-5295-2020
OI Sinn, Dong Hyun/0000-0002-7126-5554; Kwon, Choon Hyuck
   David/0000-0002-1082-3321; 
CR Coussens LM, 2002, NATURE, V420, P860, DOI 10.1038/nature01322
   Egawa H, 2014, AM J TRANSPLANT, V14, P102, DOI 10.1111/ajt.12520
   Egawa H, 2008, HEPATOLOGY, V47, P143, DOI 10.1002/hep.21928
   Egawa H, 2007, LIVER TRANSPLANT, V13, P579, DOI 10.1002/lt.21092
   Garnelo M, 2017, GUT, V66, P342, DOI 10.1136/gutjnl-2015-310814
   Iguchi T, 2015, TRANSPLANTATION, V99, P1236, DOI 10.1097/TP.0000000000000489
   Jochems C, 2011, EXP BIOL MED, V236, P567, DOI 10.1258/ebm.2011.011007
   Kim JM, 2016, BRIT J SURG, V103, P276, DOI 10.1002/bjs.10048
   Kim JM, 2013, J HEPATOL, V59, P1215, DOI 10.1016/j.jhep.2013.07.035
   Kim JM, 2013, TRANSPL INT, V26, P84, DOI 10.1111/tri.12001
   Kim JM, 2011, LIVER TRANSPLANT, V17, P446, DOI 10.1002/lt.22249
   Lee CF, 2015, MEDICINE, V94, DOI 10.1097/MD.0000000000001796
   Lee HW, 2016, CLIN MOL HEPATOL, V22, P309, DOI 10.3350/cmh.2016.0042
   Liver Cancer Study Group of Japan, 2003, GEN RUL CLIN PATH ST
   Majno P, 2005, J HEPATOL, V43, P577, DOI 10.1016/j.jhep.2005.07.018
   Mazzaferro V, 2018, GASTROENTEROLOGY, V154, P128, DOI 10.1053/j.gastro.2017.09.025
   Pages F, 2010, ONCOGENE, V29, P1093, DOI 10.1038/onc.2009.416
   Partitt JR, 2007, LIVER TRANSPLANT, V13, P543, DOI 10.1002/lt.21078
   Rodriguez-Peralvarez M, 2013, J HEPATOL, V59, P1193, DOI 10.1016/j.jhep.2013.07.012
   Schneider C, 2012, GUT, V61, P1733, DOI 10.1136/gutjnl-2011-301116
   Shao Y, 2014, CANCER LETT, V355, P264, DOI 10.1016/j.canlet.2014.09.026
   Song GW, 2016, AM J TRANSPLANT, V16, P157, DOI 10.1111/ajt.13444
   Song GW, 2014, J HEPATOL, V61, P575, DOI 10.1016/j.jhep.2014.04.039
   Uchiyama H, 2011, TRANSPLANTATION, V92, P1134, DOI 10.1097/TP.0b013e318231e9f8
   Unitt E, 2006, J HEPATOL, V45, P246, DOI 10.1016/j.jhep.2005.12.027
NR 25
TC 13
Z9 14
U1 0
U2 3
PU LIPPINCOTT WILLIAMS & WILKINS
PI PHILADELPHIA
PA TWO COMMERCE SQ, 2001 MARKET ST, PHILADELPHIA, PA 19103 USA
SN 0041-1337
EI 1534-6080
J9 TRANSPLANTATION
JI Transplantation
PD OCT
PY 2018
VL 102
IS 10
BP 1695
EP 1701
DI 10.1097/TP.0000000000002154
PG 7
WC Immunology; Surgery; Transplantation
WE Science Citation Index Expanded (SCI-EXPANDED)
SC Immunology; Surgery; Transplantation
GA GV6CN
UT WOS:000446194600031
PM 29494419
OA Bronze
DA 2022-05-02
ER

PT J
AU Kim, JM
   Kwon, CHD
   Yoo, H
   Kim, KS
   Lee, J
   Kim, K
   Choi, GS
   Joh, JW
AF Kim, Jong Man
   Kwon, Choon Hyuck David
   Yoo, Heejin
   Kim, Kyeung-Sik
   Lee, Jisoo
   Kim, Kyunga
   Choi, Gyu-Seong
   Joh, Jae-Won
TI Which approach is preferred in left hepatocellular carcinoma?
   Laparoscopic versus open hepatectomy using propensity score matching
SO BMC CANCER
LA English
DT Article
DE Hepatocellular carcinoma; Hepatectomy; Laparoscopy; Tumor recurrence;
   Survival; Minimal invasive surgery
ID OPEN LIVER RESECTION; SINGLE-CENTER; MAJOR HEPATECTOMY; CIRRHOSIS;
   HEMIHEPATECTOMY; EXPERIENCE
AB Background: Laparoscopic liver resection has been reported as a safe and effective approach for the management of hepatocellular carcinoma (HCC). However, its perioperative and oncological outcomes have not been evaluated in left hepatectomy patients. The aim of the present study is to compare the outcomes of left hepatectomy through laparoscopic and open approaches in left HCC.
   Methods: From December 2012 to October 2016, laparoscopic left hepatectomy (LLH) was performed in 40 patients and open left hepatectomy (OLH) was performed in 80 patients. All clinical data were analyzed retrospectively. Propensity score matching of patients in a 1: 1 ratio was conducted based on tumor size and presence of microvascular invasion.
   Results: Tumor size and presence of microvascular invasion were higher in the OLH group than the LLH group (P < 0.05). However, the operative time was longer in the LLH group than in the OLH group (266 min vs. 239 min; P = 0.005). The median postoperative hospital stay was significantly shorter in the LLH group than in the OLH group before and after matching (9 days vs. 13 days; P < 0.001). The incidence of complications in the LLH and OLH groups was 10.0 and 7.5%, respectively. The disease-free survival (DFS) and overall survival (OS) in the LLH group were not different from those in the OLH group after propensity score matching.
   Conclusions: A laparoscopic approach is feasible and safe for left HCC. The oncologic outcome of LLH is comparable to that of OLH.
C1 [Kim, Jong Man; Kwon, Choon Hyuck David; Kim, Kyeung-Sik; Lee, Jisoo; Choi, Gyu-Seong; Joh, Jae-Won] Sungkyunkwan Univ, Sch Med, Samsung Med Ctr, Dept Surg, 81 Irwon Ro, Seoul 06351, South Korea.
   [Yoo, Heejin; Kim, Kyunga] Samsung Med Ctr, Biostat & Data Ctr, Seoul, South Korea.
RP Joh, JW (corresponding author), Sungkyunkwan Univ, Sch Med, Samsung Med Ctr, Dept Surg, 81 Irwon Ro, Seoul 06351, South Korea.
EM jw.joh@samsung.com
RI Kim, Jong Man/AAH-5295-2020; kim, jm/O-5935-2014; Kwon, Choon Hyuck
   David/H-7263-2019
OI Kwon, Choon Hyuck David/0000-0002-1082-3321
CR Aldrighetti L, 2008, J GASTROINTEST SURG, V12, P457, DOI 10.1007/s11605-007-0244-6
   Aldrighetti L, 2010, J SURG ONCOL, V102, P82, DOI 10.1002/jso.21541
   Austin PC, 2011, MULTIVAR BEHAV RES, V46, P119, DOI 10.1080/00273171.2011.540480
   Cheung TT, 2016, ANN SURG, V264, P612, DOI 10.1097/SLA.0000000000001848
   Cheung TT, 2013, ANN SURG, V257, P506, DOI 10.1097/SLA.0b013e31827b947a
   Ciria R, 2016, ANN SURG, V263, P761, DOI 10.1097/SLA.0000000000001413
   Dagher I, 2009, ANN SURG, V250, P856, DOI 10.1097/SLA.0b013e3181bcaf46
   Gil E, 2017, J LAPAROENDOSC ADV S, V27, P799, DOI 10.1089/lap.2016.0575
   Kim JM, 2013, WORLD J SURG ONCOL, V11, DOI 10.1186/1477-7819-11-40
   Kim KH, 2017, TRANSPLANTATION, V101, P1106, DOI 10.1097/TP.0000000000001637
   Kluger MD, 2013, J HEPATO-BIL-PAN SCI, V20, P131, DOI 10.1007/s00534-012-0571-1
   Komatsu S, 2017, SURG ENDOSC, V31, P1442, DOI 10.1007/s00464-016-5135-z
   Komatsu S, 2016, SURG ENDOSC, V30, P1965, DOI 10.1007/s00464-015-4422-4
   Lee N, 2017, ANN SURG TREAT RES, V92, P383, DOI 10.4174/astr.2017.92.5.383
   Nguyen KT, 2009, ANN SURG, V250, P831, DOI 10.1097/SLA.0b013e3181b0c4df
   Long TCD, 2014, SURG ENDOSC, V28, P796, DOI 10.1007/s00464-013-3259-y
   Tranchart H, 2010, SURG ENDOSC, V24, P1170, DOI 10.1007/s00464-009-0745-3
   Truant S, 2011, SURG ENDOSC, V25, P3668, DOI 10.1007/s00464-011-1775-1
   Xiang L, 2016, BRIT J SURG, V103, P1895, DOI 10.1002/bjs.10294
   Yoon YI, 2017, ANN SURG, V265, P856, DOI 10.1097/SLA.0000000000002072
   Zhang Y, 2016, SURG LAPARO ENDO PER, V26, P146, DOI 10.1097/SLE.0000000000000247
NR 21
TC 15
Z9 16
U1 0
U2 2
PU BIOMED CENTRAL LTD
PI LONDON
PA 236 GRAYS INN RD, FLOOR 6, LONDON WC1X 8HL, ENGLAND
SN 1471-2407
J9 BMC CANCER
JI BMC Cancer
PD JUN 19
PY 2018
VL 18
AR 668
DI 10.1186/s12885-018-4506-3
PG 9
WC Oncology
WE Science Citation Index Expanded (SCI-EXPANDED)
SC Oncology
GA GK1PZ
UT WOS:000435892200003
PM 29921239
OA gold, Green Published
DA 2022-05-02
ER

PT J
AU Fu, HY
   Zheng, J
   Cai, JY
   Zeng, KN
   Yao, J
   Chen, L
   Li, H
   Zhang, JB
   Zhang, YC
   Zhao, H
   Yang, Y
AF Fu, Hongyuan
   Zheng, Jun
   Cai, Jianye
   Zeng, Kaining
   Yao, Jia
   Chen, Liang
   Li, Hui
   Zhang, Jiebin
   Zhang, Yingcai
   Zhao, Hui
   Yang, Yang
TI Systemic Immune-Inflammation Index (SII) is Useful to Predict Survival
   Outcomes in Patients After Liver Transplantation for Hepatocellular
   Carcinoma within Hangzhou Criteria
SO CELLULAR PHYSIOLOGY AND BIOCHEMISTRY
LA English
DT Article
DE Hepatocellular carcinoma; Systemic immune-inflammatory index; Liver
   transplantation
ID NEUTROPHIL-LYMPHOCYTE RATIO; CANCER; IMPACT
AB Background: There is growing evidence that the systemic immune-inflammation index (SII), a novel prognostic biomarker based on peripheral lymphocyte, neutrophil, and platelet counts, is associated with poor prognosis for several tumors. However, the prognostic value of SII in patients with hepatocellular carcinoma (HCC) who undergo liver transplantation (LT) remains unclear. The aim of this study was to determine the correlation between SII and prognosis in these patients. Methods: This retrospective study involved 150 patients with HCC who underwent LT within the Hangzhou criteria. The optimal cut-off value was determined by receiver-operating characteristic (ROC) curve analysis to stratify the patients into those with a high SII and those with low SII. The Kaplan-Meier method and the Cox proportional hazards model were used to evaluate the prognostic value of SII. Finally, we calculated the area under the ROC curve to compare the prognostic power of SII, platelet-to-lymphocyte ratio (PLR), neutrophil-to-lymphocyte ratio (NLR), and monocyte-to-lymphocyte ratio (MLR). Results: Patients were divided into high SII (>= 226) and low SII (< 226) groups. Five-year overall survival (OS) was lower in the high SII group than in the low SII group (56.1% vs. 82.4%, p = 0.002). SII >= 226 x 109/L, maximum tumor size > 5 cm, microvascular invasion, and poor differentiation were independent prognostic factors for OS. However, SII did not predict 5-year recurrence-free survival (high vs. low SII: 64.1% vs. 78.4%, p = 0.073). The area under the ROC curve was greater for SII than for PLR, NLR, and MLR. Conclusions: Preoperative SII may be a powerful prognostic biomarker in patients with HCC who undergo LT within the Hangzhou criteria. SII is superior to PLR, NLR, and MLR for prediction of OS in these patients. (c) 2018 The Author(s) Published by S. Karger AG, Basel.
C1 [Fu, Hongyuan; Zheng, Jun; Cai, Jianye; Zeng, Kaining; Yao, Jia; Chen, Liang; Li, Hui; Zhang, Jiebin; Zhang, Yingcai; Zhao, Hui; Yang, Yang] Sun Yat Sen Univ, Organ Transplantat Res Ctr Guangdong Prov, Affiliated Hosp 3, Organ Transplantat Inst,Dept Hepat Surg, Guangzhou, Guangdong, Peoples R China.
   [Fu, Hongyuan; Zheng, Jun; Cai, Jianye; Zeng, Kaining; Yao, Jia; Chen, Liang; Li, Hui; Zhang, Jiebin; Zhang, Yingcai; Zhao, Hui; Yang, Yang] Sun Yat Sen Univ, Organ Transplantat Res Ctr Guangdong Prov, Affiliated Hosp 3, Organ Transplantat Inst,Liver Transplantat Ctr, Guangzhou, Guangdong, Peoples R China.
   [Fu, Hongyuan; Zheng, Jun; Cai, Jianye; Zeng, Kaining; Yao, Jia; Chen, Liang; Li, Hui; Zhang, Jiebin; Zhang, Yingcai; Zhao, Hui; Yang, Yang] Sun Yat Sen Univ, Affiliated Hosp 3, Guangdong Key Lab Liver Dis Res, Key Lab Liver Dis Biotherapy & Translat Med Guang, Guangzhou, Guangdong, Peoples R China.
RP Zhang, YC; Zhao, H; Yang, Y (corresponding author), Sun Yat Sen Univ, Dept Hepat Surg, Affiliated Hosp 3, Organ Transpl Inst, Guangzhou, Guangdong, Peoples R China.; Zhang, YC; Zhao, H; Yang, Y (corresponding author), Sun Yat Sen Univ, Liver Transpl Ctr, Affiliated Hosp 3, Organ Transpl Inst, Guangzhou, Guangdong, Peoples R China.
EM zyc88_1120615@sohu.com; zhaohui8@mail.sysu.edu.cn; yysysu@163.com
FU National Natural Science Foundation of ChinaNational Natural Science
   Foundation of China (NSFC) [81370575, 81570593, 81770648]; Guangdong
   Natural Science FoundationNational Natural Science Foundation of
   Guangdong Province [2015A030312013]; Sci-tech Research Development
   Program of Guangdong province [2017A020215023]; Sci-tech Research
   Development Program of Guangzhou city [158100076]; Sun Yat-Sen
   University Clinical Research 5010 Program [2014006]; Young Teacher
   Development Program of Sun Yat-Sen University [17ykpy57]
FX This work was supported by the grants from the National Natural Science
   Foundation of China (81370575, 81570593, 81770648), Guangdong Natural
   Science Foundation (2015A030312013), Sci-tech Research Development
   Program of Guangdong province (2017A020215023), Sci-tech Research
   Development Program of Guangzhou city (158100076), Sun Yat-Sen
   University Clinical Research 5010 Program (2014006); and Young Teacher
   Development Program of Sun Yat-Sen University (17ykpy57).
CR Bains SJ, 2016, J CLIN ONCOL, V34, P2501, DOI 10.1200/JCO.2015.65.3519
   Bambace NM, 2011, J THROMB HAEMOST, V9, P237, DOI 10.1111/j.1538-7836.2010.04131.x
   Chew V, 2012, GUT, V61, P427, DOI 10.1136/gutjnl-2011-300509
   Coussens LM, 2002, NATURE, V420, P860, DOI 10.1038/nature01322
   Diakos CI, 2014, LANCET ONCOL, V15, pE493, DOI 10.1016/S1470-2045(14)70263-3
   Ferlay J, 2015, INT J CANCER, V136, pE359, DOI 10.1002/ijc.29210
   Ferrone C, 2010, J CLIN ONCOL, V28, P4045, DOI 10.1200/JCO.2010.27.9992
   Freeman RB, 2006, LIVER TRANSPLANT, V12, P1504, DOI 10.1002/lt.20847
   Gardini AC, 2016, ONCOTARGET, V7, P67142, DOI 10.18632/oncotarget.11565
   Gregory AD, 2011, CANCER RES, V71, P2411, DOI 10.1158/0008-5472.CAN-10-2583
   Grivennikov SI, 2010, CELL, V140, P883, DOI 10.1016/j.cell.2010.01.025
   Halazun KJ, 2009, ANN SURG, V250, P141, DOI 10.1097/SLA.0b013e3181a77e59
   Hong X, 2015, TOHOKU J EXP MED, V236, P297, DOI 10.1620/tjem.236.297
   Jemal A, 2011, CA-CANCER J CLIN, V61, P134, DOI [10.3322/caac.20115, 10.3322/caac.20107]
   Jiang DX, 2017, SCI REP-UK, V7, DOI 10.1038/srep44823
   Labelle M, 2011, CANCER CELL, V20, P576, DOI 10.1016/j.ccr.2011.09.009
   Lai Q, 2014, TRANSPL INT, V27, P32, DOI 10.1111/tri.12191
   Mantovani A, 2008, NATURE, V454, P436, DOI 10.1038/nature07205
   Mazzaferro V, 1996, NEW ENGL J MED, V334, P693, DOI 10.1056/NEJM199603143341104
   Mazzaferro V, 2009, LANCET ONCOL, V10, P35, DOI 10.1016/S1470-2045(08)70284-5
   Minami T, 2015, J IMMUNOTHER, V38, P285, DOI 10.1097/CJI.0000000000000090
   Passardi A, 2016, ONCOTARGET, V7, P33210, DOI 10.18632/oncotarget.8901
   Prieto J, 2015, NAT REV GASTRO HEPAT, V12, P681, DOI 10.1038/nrgastro.2015.173
   Sahasrabuddhe VV, 2012, JNCI-J NATL CANCER I, V104, P1808, DOI 10.1093/jnci/djs452
   Sjogren MH, 2004, J GASTROEN HEPATOL, V19, pS69, DOI 10.1111/j.1440-1746.2004.03635.x
   Tang T, 2016, Zhonghua Wai Ke Za Zhi, V54, P439, DOI 10.3760/cma.j.issn.0529-5815.2016.06.010
   Trepo C, 2014, LANCET, V384, P2053, DOI 10.1016/S0140-6736(14)60220-8
   Wang Y, 2014, HEPATOL INT, V8, P250, DOI 10.1007/s12072-013-9500-x
   West NR, 2013, BRIT J CANCER, V108, P155, DOI 10.1038/bjc.2012.524
   Westbrook RH, 2014, J HEPATOL, V61, pS58, DOI 10.1016/j.jhep.2014.07.012
   Yao FY, 2001, HEPATOLOGY, V33, P1394, DOI 10.1053/jhep.2001.24563
   Zheng SS, 2008, TRANSPLANTATION, V85, P1726, DOI 10.1097/TP.0b013e31816b67e4
NR 32
TC 33
Z9 35
U1 0
U2 5
PU KARGER
PI BASEL
PA ALLSCHWILERSTRASSE 10, CH-4009 BASEL, SWITZERLAND
SN 1015-8987
EI 1421-9778
J9 CELL PHYSIOL BIOCHEM
JI Cell. Physiol. Biochem.
PY 2018
VL 47
IS 1
BP 293
EP 301
DI 10.1159/000489807
PG 9
WC Cell Biology; Physiology
WE Science Citation Index Expanded (SCI-EXPANDED)
SC Cell Biology; Physiology
GA GI8SI
UT WOS:000434795200025
PM 29768257
OA gold
DA 2022-05-02
ER

PT J
AU Peng, J
   Qi, XL
   Zhang, QF
   Duan, ZJ
   Xu, YK
   Zhang, J
   Liu, YN
   Zhou, J
   Liu, L
AF Peng, Jie
   Qi, Xiaolong
   Zhang, Qifan
   Duan, Zhijiao
   Xu, Yikai
   Zhang, Jing
   Liu, Yanna
   Zhou, Jie
   Liu, Li
TI A radiomics nomogram for preoperatively predicting prognosis of patients
   in hepatocellular carcinoma
SO TRANSLATIONAL CANCER RESEARCH
LA English
DT Article
DE Hepatocellular carcinoma (HCC); prognosis; radiomics nomogram
ID CLINICAL-PRACTICE GUIDELINES; MICROVASCULAR INVASION; CURATIVE
   HEPATECTOMY; POTENTIAL BIOMARKER; TEXTURE ANALYSIS; EARLY RECURRENCE;
   STAGE-I; MANAGEMENT; SURVIVAL; IMAGES
AB Background: Increasing studies have indicated that biomarkers based on quantitative radiomics features are related to clinical prognosis across a range of cancer types, but the association between radiomics and prognosis in hepatocellular carcinoma (HCC) is unclear. We aimed to develop and validate a radiomics nomogram for the preoperative prediction of prognosis for patients with HCC undergoing partial hepatectomy.
   Methods: In total, 177 patients were randomly divided into training (n=113) and validation (n=64) cohorts. A total number of 980 radiomics features were extracted from computed tomography images. And the least absolute shrinkage and selection operator algorithm was used to select the optimal features and build a radiomics signature in the training set. Besides, a radiomics nomogram was developed using multivariate regression analysis. The performance of the radiomics nomogram was estimated regarding its discrimination and calibration abilities, and clinical usefulness.
   Results: The radiomics signature was significantly associated with disease-free survival (DFS) (P<0.001 and P=0.00013, respectively) and overall survival (OS) (both P<0.0001) in two cohorts. Additionally, the radiomics nomogram showed good discrimination calibration, and clinical usefulness both in the training and validation cohorts.
   Conclusions: The proposed radiomics nomogram showed excellent performance for the individualized and non-invasive estimation of DFS, which may help clinicians better identify patients with HBV-related HCC who can benefit from the surgery.
C1 [Peng, Jie; Duan, Zhijiao; Liu, Li] Southern Med Univ, Nanfang Hosp, Hepatol Unit, Guangzhou 510515, Guangdong, Peoples R China.
   [Peng, Jie; Duan, Zhijiao; Liu, Li] Southern Med Univ, Nanfang Hosp, Dept Infect Dis, Guangzhou 510515, Guangdong, Peoples R China.
   [Qi, Xiaolong; Liu, Yanna] Southern Med Univ, Nanfang Hosp, Dept Gen Surg, Guangzhou 510515, Guangdong, Peoples R China.
   [Zhang, Qifan; Zhou, Jie] Southern Med Univ, Nanfang Hosp, Dept Hepatobiliary Surg, Guangzhou 510515, Guangdong, Peoples R China.
   [Xu, Yikai; Zhang, Jing] Southern Med Univ, Nanfang Hosp, Dept Med Imaging Ctr, Guangzhou 510515, Guangdong, Peoples R China.
RP Liu, L (corresponding author), Southern Med Univ, Nanfang Hosp, Hepatol Unit, Guangzhou 510515, Guangdong, Peoples R China.; Liu, L (corresponding author), Southern Med Univ, Nanfang Hosp, Dept Infect Dis, Guangzhou 510515, Guangdong, Peoples R China.; Zhou, J (corresponding author), Southern Med Univ, Nanfang Hosp, Dept Hepatobiliary Surg, Guangzhou 510515, Guangdong, Peoples R China.
EM jacky@smu.edu.cn; liuli.fimmu@gmail.com
OI Liu, Yanna/0000-0002-6573-4318
FU National Nature Science Foundation of ChinaNational Natural Science
   Foundation of China (NSFC) [81372283, 81472711, 81401180, 81672756,
   91540111]; Guangdong Province Universities and Colleges Pearl River
   Scholar Funded Scheme; Natural Science Foundation of Guangdong
   ProvinceNational Natural Science Foundation of Guangdong Province
   [2014A030311013]
FX This work was supported by the National Nature Science Foundation of
   China (Grant Nos. 81372283, 81472711, 81401180, 81672756, and 91540111),
   Guangdong Province Universities and Colleges Pearl River Scholar Funded
   Scheme (2015), and the Natural Science Foundation of Guangdong Province
   (Grant No. 2014A030311013).
CR Banerjee S, 2015, HEPATOLOGY, V62, P792, DOI 10.1002/hep.27877
   Bruix J, 2001, J HEPATOL, V35, P421, DOI 10.1016/S0168-8278(01)00130-1
   Bruix J, 2017, J HEPATOL, V67, P999, DOI 10.1016/j.jhep.2017.06.026
   Chen ST, 2017, EUR J RADIOL, V90, P198, DOI 10.1016/j.ejrad.2017.02.035
   Ding J, 2014, CANCER LETT, V346, P17, DOI 10.1016/j.canlet.2013.12.024
   Ding XX, 2017, ONCOTARGET, V8, P55715, DOI 10.18632/oncotarget.18382
   El-Serag HB, 2017, CLIN ADV HEMATOL ONC, V15, P2
   European Assoc Study Liver, 2012, EUR J CANCER, V48, P599, DOI 10.1016/j.ejca.2011.12.021
   Fu YP, 2017, ONCOLOGIST, V22, P561, DOI 10.1634/theoncologist.2016-0231
   Gillies RJ, 2016, RADIOLOGY, V278, P563, DOI 10.1148/radiol.2015151169
   Grazi GL, 2001, ANN SURG, V234, P71, DOI 10.1097/00000658-200107000-00011
   Hirokawa F, 2016, SURG ONCOL, V25, P24, DOI 10.1016/j.suronc.2015.12.002
   Huang YQ, 2016, J CLIN ONCOL, V34, P2157, DOI 10.1200/JCO.2015.65.9128
   Huang YQ, 2016, RADIOLOGY, V281, P947, DOI 10.1148/radiol.2016152234
   Hwang S, 2016, J GASTROINTEST SURG, V20, P1807, DOI 10.1007/s11605-016-3187-y
   Kao WY, 2017, RADIOLOGY, V285, P670, DOI 10.1148/radiol.2017162382
   Kiryu S, 2017, SCI REP-UK, V7, DOI 10.1038/s41598-017-12688-7
   Kuo MD, 2007, J VASC INTERV RADIOL, V18, P821, DOI 10.1016/j.jvir.2007.04.031
   Kuo MD, 2014, RADIOLOGY, V270, P320, DOI 10.1148/radiol.13132195
   Lambin P, 2012, EUR J CANCER, V48, P441, DOI 10.1016/j.ejca.2011.11.036
   Lao JW, 2017, SCI REP-UK, V7, DOI 10.1038/s41598-017-10649-8
   Lei ZQ, 2016, JAMA SURG, V151, P356, DOI 10.1001/jamasurg.2015.4257
   Li Q, 2017, RADIAT ONCOL, V12, DOI 10.1186/s13014-017-0892-y
   Li YM, 2018, EUR RADIOL, V28, P356, DOI 10.1007/s00330-017-4964-z
   Liang WH, 2016, CHIN J CANCER, V35, DOI 10.1186/s40880-016-0160-9
   Liang WH, 2015, J CLIN ONCOL, V33, P861, DOI 10.1200/JCO.2014.56.6661
   Lim KC, 2011, ANN SURG, V254, P108, DOI 10.1097/SLA.0b013e31821ad884
   Mokdad AA, 2017, CHIN CLIN ONCOL, V6, DOI 10.21037/cco.2017.04.04
   Omata M, 2017, HEPATOL INT, V11, P317, DOI 10.1007/s12072-017-9799-9
   Sasaki K, 2014, J HEPATO-BIL-PAN SCI, V21, P142, DOI 10.1002/jhbp.13
   Sastre J, 2015, CLIN TRANSL ONCOL, V17, P988, DOI 10.1007/s12094-015-1451-3
   Shen JY, 2017, INT J SURG, V44, P33, DOI 10.1016/j.ijsu.2017.05.034
   Silva JP, 2017, J SURG ONCOL, V116, P831, DOI 10.1002/jso.24742
   Takeda K, 2017, J RADIAT RES, V58, P862, DOI 10.1093/jrr/rrx050
   Wu J, 2016, BMC CANCER, V16, DOI 10.1186/s12885-016-2417-8
   Xiao HF, 2017, ONCOTARGET, V8, P64303, DOI 10.18632/oncotarget.19791
   Yu SJ, 2016, CLIN MOL HEPATOL, V22, P7, DOI 10.3350/cmh.2016.22.1.7
   Zhang B, 2017, CLIN CANCER RES, V23, P4259, DOI 10.1158/1078-0432.CCR-16-2910
   Zhang B, 2017, CANCER LETT, V403, P21, DOI 10.1016/j.canlet.2017.06.004
   Zhang Lifei, 2015, Med Phys, V42, P1341, DOI 10.1118/1.4908210
   Zhou Y, 2017, ABDOM RADIOL, V42, P1695, DOI 10.1007/s00261-017-1072-0
NR 41
TC 6
Z9 7
U1 3
U2 33
PU AME PUBL CO
PI SHATIN
PA FLAT-RM C 16F, KINGS WING PLAZA 1, NO 3 KWAN ST, SHATIN, HONG KONG
   00000, PEOPLES R CHINA
SN 2218-676X
EI 2219-6803
J9 TRANSL CANCER RES
JI Transl. Cancer Res.
PD AUG
PY 2018
VL 7
IS 4
BP 936
EP +
DI 10.21037/tcr.2018.06.18
PG 17
WC Oncology
WE Science Citation Index Expanded (SCI-EXPANDED)
SC Oncology
GA GS1ZA
UT WOS:000443336900011
OA hybrid
DA 2022-05-02
ER

PT J
AU Zhang, ZQ
   Xiong, L
   Zhou, JJ
   Miao, XY
   Li, QL
   Wen, Y
   Zou, H
AF Zhang, Ze-Qun
   Xiong, Li
   Zhou, Jiang-Jiao
   Miao, Xiong-Ying
   Li, Qing-Long
   Wen, Yu
   Zou, Heng
TI Ability of the ALBI grade to predict posthepatectomy liver failure and
   long-term survival after liver resection for different BCLC stages of
   HCC
SO WORLD JOURNAL OF SURGICAL ONCOLOGY
LA English
DT Article
DE Child-Pugh grade; Post-hepatectomy liver failure; Albumin-bilirubin
   score; Hepatocellular carcinoma; BCLC classification; Overall survival
ID ALBUMIN-BILIRUBIN SCORE; HEPATOCELLULAR-CARCINOMA; CHILD-PUGH;
   MICROVASCULAR INVASION; PORTAL-HYPERTENSION; NATIONWIDE SURVEY; MILAN
   CRITERIA; VEIN INVASION; HEPATECTOMY; CIRRHOSIS
AB BackgroundUnderlying liver function is a major concern when applying surgical resection for hepatocellular carcinoma (HCC). We aimed to explore the capability of the albumin-bilirubin (ALBI) grade to predict post-hepatectomy liver failure (PHLF) and long-term survival after hepatectomy for HCC patients with different Barcelona Clinic Liver Cancer (BCLC) stages.MethodsBetween January 2010 and December 2014, 338 HCC patients who were treated with liver resection were enrolled. The predictive accuracy of ALBI grade system for PHLF and long-term survival across different BCLC stages was examined.ResultsA total of 26 (7.7%) patients developed PHLF. Patients were divided into BCLC 0/A and BCLC B/C categories. ALBI score was found to be a strong independent predictor of PHLF across different BCLC stages by multivariate analysis. In terms of overall survival (OS), it exhibited high discriminative power in the total cohort and in BCLC 0/A subgroup. However, differences in OS between ALBI grade 1 and 2 patients in BCLC B/C subgroup were not significant (P=0.222).ConclusionThe ALBI grade showed good predictive ability for PHLF in HCC patients across different BCLC stages. However, the ALBI grade was only a significant predictor of OS in BCLC stage 0/A patients and failed to predict OS in BCLC stage B/C patients.
C1 [Zhang, Ze-Qun; Xiong, Li; Zhou, Jiang-Jiao; Miao, Xiong-Ying; Li, Qing-Long; Wen, Yu; Zou, Heng] Cent S Univ, Xiangya Hosp 2, Dept Gen Surg, Changsha 410011, Hunan, Peoples R China.
RP Wen, Y; Zou, H (corresponding author), Cent S Univ, Xiangya Hosp 2, Dept Gen Surg, Changsha 410011, Hunan, Peoples R China.
EM wenyu2861@csu.edu.cn; zhcsuxy@csu.edu.cn
RI wen, yu/AAJ-7482-2021
CR Augustin S, 2014, J HEPATOL, V60, P561, DOI 10.1016/j.jhep.2013.10.027
   Balzan S, 2005, ANN SURG, V242, P824, DOI 10.1097/01.sla.0000189131.90876.9e
   Belghiti J, 2000, J AM COLL SURGEONS, V191, P38, DOI 10.1016/S1072-7515(00)00261-1
   Bruix J, 2011, HEPATOLOGY, V53, P1020, DOI 10.1002/hep.24199
   Butt AA, 2017, CLIN INFECT DIS, V65, P64, DOI 10.1093/cid/cix224
   Chen X, 2012, BRIT J SURG, V99, P1701, DOI 10.1002/bjs.8951
   Chong CCN, 2018, SURG-J R COLL SURG E, V16, P163, DOI 10.1016/j.surge.2017.07.003
   Dong ZR, 2017, J CANCER, V8, P3862, DOI 10.7150/jca.21313
   Farges O, 1999, ANN SURG, V229, P210, DOI 10.1097/00000658-199902000-00008
   Forner A, 2012, LANCET, V379, P1245, DOI 10.1016/S0140-6736(11)61347-0
   Hiraoka A, 2017, LIVER CANCER, V6, P325, DOI 10.1159/000479984
   Ho MC, 2016, LIVER CANCER, V5, P245, DOI 10.1159/000449336
   Johnson PJ, 2015, J CLIN ONCOL, V33, P550, DOI 10.1200/JCO.2014.57.9151
   Kokudo T, 2017, HEPATOLOGY, V66, P510, DOI 10.1002/hep.29225
   Kokudo T, 2016, J HEPATOL, V65, P938, DOI 10.1016/j.jhep.2016.05.044
   Li MX, 2017, HEPATOL RES, V47, P731, DOI 10.1111/hepr.12796
   Lin XJ, 2014, J SURG RES, V188, P489, DOI 10.1016/j.jss.2014.01.023
   Liu PH, 2016, J HEPATOL, V64, P601, DOI 10.1016/j.jhep.2015.10.029
   Llovet JM, 2003, HEPATOLOGY, V37, P429, DOI 10.1053/jhep.2003.50047
   Llovet JM, 2008, HEPATOLOGY, V48, P1312, DOI 10.1002/hep.22506
   Pinato DJ, 2017, J HEPATOL, V66, P338, DOI 10.1016/j.jhep.2016.09.008
   PUGH RNH, 1973, BRIT J SURG, V60, P646, DOI 10.1002/bjs.1800600817
   Rahbari NN, 2011, SURGERY, V149, P713, DOI 10.1016/j.surg.2010.10.001
   Roayaie S, 2009, GASTROENTEROLOGY, V137, P850, DOI 10.1053/j.gastro.2009.06.003
   de Lope CR, 2012, J HEPATOL, V56, pS75, DOI 10.1016/S0168-8278(12)60009-9
   Sasaki K, 2018, ANN SURG, V267, P132, DOI 10.1097/SLA.0000000000002064
   Schroeder RA, 2006, ANN SURG, V243, P373, DOI 10.1097/01.sla.0000201483.95911.08
   Stockmann M, 2009, ANN SURG, V250, P119, DOI 10.1097/SLA.0b013e3181ad85b5
   Sumie S, 2008, ANN SURG ONCOL, V15, P1375, DOI 10.1245/s10434-008-9846-9
   Teh SH, 2008, AM J SURG, V195, P697, DOI 10.1016/j.amjsurg.2007.05.054
   Torre LA, 2015, CA-CANCER J CLIN, V65, P87, DOI 10.3322/caac.21262
   Toyoda H, 2016, BRIT J CANCER, V114, P744, DOI 10.1038/bjc.2016.33
   Wang YY, 2016, BRIT J SURG, V103, P725, DOI 10.1002/bjs.10095
   YAMANAKA N, 1984, ANN SURG, V200, P658, DOI 10.1097/00000658-198411000-00018
   Yin L, 2014, J HEPATOL, V61, P82, DOI 10.1016/j.jhep.2014.03.012
   Zou H, 2018, LIVER INT, V38, P494, DOI 10.1111/liv.13514
NR 36
TC 32
Z9 34
U1 0
U2 4
PU BMC
PI LONDON
PA CAMPUS, 4 CRINAN ST, LONDON N1 9XW, ENGLAND
SN 1477-7819
J9 WORLD J SURG ONCOL
JI World J. Surg. Oncol.
PD OCT 16
PY 2018
VL 16
AR 208
DI 10.1186/s12957-018-1500-9
PG 9
WC Oncology; Surgery
WE Science Citation Index Expanded (SCI-EXPANDED)
SC Oncology; Surgery
GA GX4DW
UT WOS:000447678400001
PM 30326907
OA gold, Green Published
DA 2022-05-02
ER

PT J
AU Yi, PS
   Wu, B
   Deng, DW
   Zhang, GN
   Li, JS
AF Yi, Peng Sheng
   Wu, Bin
   Deng, Da Wei
   Zhang, Guang Nian
   Li, Jian Shui
TI Positive expression of ZNF689 indicates poor prognosis of hepatocellular
   carcinoma
SO ONCOLOGY LETTERS
LA English
DT Article
DE zinc finger protein 689; hepatocellular carcinoma; prognosis;
   clinicopathological feature
ID EPITHELIAL-MESENCHYMAL TRANSITION; MICROVASCULAR INVASION; METASTASIS;
   CELLS; SCORE; METAANALYSIS; HEPATECTOMY; SORAFENIB; SURVIVAL; CANCER
AB The objective of the present study was to investigate the association between zinc finger protein (ZNF) 689 expression and the clinicopathological features and prognosis of hepatocellular carcinoma (HCC). A total of 102 paired HCC and paired non-cancerous tissues, and 16 normal liver tissues were collected. ZNF689 expression was examined in HCC tissues, paired-noncancerous tissues, and normal liver tissues using RT-qPCR and immunohistochemistry analysis, and the association between ZNF689 expression and HCC prognosis was analyzed using the Kaplan-Meier method. ZNF689 expression was not significantly different between HCC tissues and paired-noncancerous tissues (P=0.61). ZNF689 expression in HCC and paired-noncancerous tissues was significantly increased compared with that in normal liver tissues (P<0.01). Positive expression of ZNF689 protein in HCC was significantly associated with a tumor size of 10 cm, tumor capsule infiltration, and microvascular invasion (P<0.05). Positive expression of ZNF689 was a prognostic factor for overall survival time [hazard ratio (HR):1.961; P=0.048] and progression-free survival time (HR:1.902; P=0.041). ZNF689 maybe a novel predictor for prognosis of patients with HCC.
C1 [Yi, Peng Sheng; Wu, Bin; Deng, Da Wei; Zhang, Guang Nian; Li, Jian Shui] North Sichuan Med Coll, Affiliated Hosp, Inst Gen Surg, Dept Hepatobiliary Pancrease, 63 Wenhua Rd, Nanchong 639000, Sichuan, Peoples R China.
RP Li, JS (corresponding author), North Sichuan Med Coll, Affiliated Hosp, Inst Gen Surg, Dept Hepatobiliary Pancrease, 63 Wenhua Rd, Nanchong 639000, Sichuan, Peoples R China.
EM 15208207079@163.com
FU National Natural Science Foundation of ChinaNational Natural Science
   Foundation of China (NSFC) [71673193]; Key Technology Research and
   Development Program of the Sichuan Province [2015SZ0131]
FX The present study was funded by grants from the National Natural Science
   Foundation of China (grant. no. 71673193), and the Key Technology
   Research and Development Program of the Sichuan Province (grant. no.
   2015SZ0131).
CR Brabletz T, 2015, CLIN EXP METASTAS, V32, P187
   Bruix J, 2016, GASTROENTEROLOGY, V150, P835, DOI 10.1053/j.gastro.2015.12.041
   Giannini EG, 2018, HEPATOLOGY, V67, P1784, DOI 10.1002/hep.29668
   Hu MD, 2016, EUR REV MED PHARMACO, V20, P64
   Hu W, 2015, AM J CANCER RES, V5, P1805
   Iguchi T, 2008, AM J SURG PATHOL, V32, P1675, DOI 10.1097/PAS.0b013e31817a8ed5
   Iguchi T, 2009, ANN SURG ONCOL, V16, P2539, DOI 10.1245/s10434-009-0453-1
   Imai K, 2018, ANTICANCER RES, V38, P1053, DOI 10.21873/anticanres.12322
   Jiang BG, 2016, ONCOTARGET, V7, P37238, DOI 10.18632/oncotarget.9361
   Kalluri R, 2009, J CLIN INVEST, V119, P1420, DOI 10.1172/JCI39104
   Kan HP, 2016, ONCOTARGET, V7, P14336, DOI 10.18632/oncotarget.7425
   Lamouille S, 2014, NAT REV MOL CELL BIO, V15, P178, DOI 10.1038/nrm3758
   Li Kuo, 2015, Xi Bao Yu Fen Zi Mian Yi Xue Za Zhi, V31, P168
   Li Y, 2015, ONCOTARGET, V6, P2421, DOI 10.18632/oncotarget.2965
   Livak KJ, 2001, METHODS, V25, P402, DOI 10.1006/meth.2001.1262
   Llovet JM, 1999, SEMIN LIVER DIS, V19, P329, DOI 10.1055/s-2007-1007122
   Llovet JM, 2008, NEW ENGL J MED, V359, P378, DOI 10.1056/NEJMoa0708857
   Mazzanti Roberto, 2016, World J Exp Med, V6, P21, DOI 10.5493/wjem.v6.i1.21
   Papatheodoridis GV, 2005, WORLD J GASTROENTERO, V11, P3099, DOI 10.3748/wjg.v11.i20.3099
   Schlichtemeier SM, 2016, EJSO-EUR J SURG ONC, V42, P1576, DOI 10.1016/j.ejso.2016.05.032
   Shen J, 2018, BMC CANCER, V18, DOI 10.1186/s12885-018-4196-x
   Shigematsu S, 2011, EXP CELL RES, V317, P1851, DOI 10.1016/j.yexcr.2011.05.012
   Silva FP, 2006, ONCOGENE, V25, P5063, DOI 10.1038/sj.onc.1209517
[truncated: 330,366 more chars]
