# Supplementary material for: Global research status and frontiers on microvascular invasion of hepatocellular carcinoma: A bibliometric and visualized analysis
Source: Front Oncol. 2022 Dec 14;12:1037145. doi: 10.3389/fonc.2022.1037145 (PMC9795233; doi:10.3389/fonc.2022.1037145)
Supplement: Supplementary file 1 [file DataSheet_1.zip › data4/download2019u155pt1.txt]

PT J
AU Wang, H
   Wu, MC
   Cong, WM
AF Wang, Han
   Wu, Meng-Chao
   Cong, Wen-Ming
TI Microvascular invasion predicts a poor prognosis of solitary
   hepatocellular carcinoma up to 2 cm based on propensity score matching
   analysis
SO HEPATOLOGY RESEARCH
LA English
DT Article
DE American Joint Committee on Cancer; early stage; hepatocellular
   carcinoma; microvascular invasion; propensity score matching; TNM
   staging
ID TRANSCATHETER ARTERIAL CHEMOEMBOLIZATION; TNM-STAGING-SYSTEM; CURATIVE
   RESECTION; CANCER STATISTICS; ALPHA-FETOPROTEIN; HEPATECTOMY; OUTCOMES;
   RECURRENCE; SURVIVAL; DIAGNOSIS
AB Aim Microvascular invasion (MVI) is not discussed for solitary hepatocellular carcinoma (HCC) up to 2 cm in the 8th Edition of the American Joint Committee on Cancer Staging Manual. The present study aimed to reappraise the influence of MVI on solitary HCC up to 2 cm in diameter.
   Methods Between January 2010 and December 2012, a retrospective cohort of 496 HCC patients from the Eastern Hepatobiliary Surgery Hospital was analyzed. Propensity score matching was carried out to balance the baseline characteristics. Survival analysis was carried out using the Kaplan-Meier method. Risk factors were evaluated using the Cox proportional hazards model. Multivariate logistic regression was used to identify the risk factors associated with MVI.
   Results All patients were classified into either an MVI-negative group (n = 332) or an MVI-positive group (n = 164). The MVI-positive group had poorer recurrence-free survival and overall survival before and after propensity score matching. The multivariate analysis showed that MVI; being male; increased total bilirubin levels, alanine transaminase levels and gamma-glutamyl transpeptidase levels; decreased albumin levels; and HBV DNA load >10(3) IU/mL were risk factors for recurrence-free survival. MVI, older age, lower albumin levels, and cirrhosis were risk factors for overall survival. Age <50 years, alpha-fetoprotein >20 ng/mL, and lack of or an incomplete capsule were significantly independent predictors for MVI.
   Conclusions MVI had a negative impact on the prognosis of solitary HCC up to 2 cm after curative hepatectomy. The 8th edition of the American Joint Committee on Cancer staging system could be improved by subdividing solitary HCC up to 2 cm according to MVI.
C1 [Wang, Han; Cong, Wen-Ming] Second Mil Med Univ, Eastern Hepatobiliary Surg Hosp, Dept Pathol, Shanghai, Peoples R China.
   [Wu, Meng-Chao] Second Mil Med Univ, Eastern Hepatobiliary Surg Hosp, Dept Surg, Shanghai, Peoples R China.
   [Wang, Han; Cong, Wen-Ming] Second Mil Med Univ, Minist Educ, Key Lab Signaling Regulat & Targeting Therapy Liv, Shanghai, Peoples R China.
   [Wang, Han; Cong, Wen-Ming] Eastern Hepatobiliary Surg Hosp, Shanghai Key Lab Hepatobiliary Tumor Biol, Shanghai, Peoples R China.
RP Cong, WM (corresponding author), Eastern Hepatobiliary Surg Hosp, Dept Pathol, 225 Changhai Rd, Shanghai 200438, Peoples R China.
EM wmcong@smmu.edu.cn
OI Wang, Han/0000-0001-5158-5342
FU National Natural Science Foundation of ChinaNational Natural Science
   Foundation of China (NSFC) [81472278]; Funds for Creative Research
   Groups of the National Natural Science Foundation of China [81521091]
FX We received funding from the National Natural Science Foundation of
   China (Grant No. 81472278) and Funds for Creative Research Groups of the
   National Natural Science Foundation of China (Grant No. 81521091) for
   this study.
CR Allard MA, 2014, J GASTROINTEST SURG, V18, P701, DOI 10.1007/s11605-013-2433-9
   Amin MB, 2017, CA-CANCER J CLIN, V67, P93, DOI 10.3322/caac.21388
   Banerjee S, 2015, HEPATOLOGY, V62, P792, DOI 10.1002/hep.27877
   Chan ACY, 2013, HPB, V15, P439, DOI 10.1111/j.1477-2574.2012.00617.x
   Chen WQ, 2016, CA-CANCER J CLIN, V66, P115, DOI 10.3322/caac.21338
   Cong WM, 2016, WORLD J GASTROENTERO, V22, P9279, DOI 10.3748/wjg.v22.i42.9279
   Cong WM, 2015, CANCER LETT, V368, P14, DOI 10.1016/j.canlet.2015.07.043
   Du M, 2014, BMC CANCER, V14, DOI 10.1186/1471-2407-14-38
   Feng LH, 2017, J CANCER RES CLIN, V143, P293, DOI 10.1007/s00432-016-2286-1
   Forner A, 2018, LANCET, V391, P1301, DOI 10.1016/S0140-6736(18)30010-2
   Francica G, 2013, DIGEST LIVER DIS, V45, P336, DOI 10.1016/j.dld.2012.10.022
   Groeschl RT, 2013, ANN SURG ONCOL, V20, P3591, DOI 10.1245/s10434-013-3031-5
   Hao Y, 2017, WORLD J GASTROENTERO, V23, P3111, DOI 10.3748/wjg.v23.i17.3111
   Hirokawa F, 2014, HEPATOL RES, V44, P846, DOI 10.1111/hepr.12196
   Huang G, 2015, ANN SURG, V261, P56, DOI 10.1097/SLA.0000000000000858
   Imai K, 2018, ANTICANCER RES, V38, P1053, DOI 10.21873/anticanres.12322
   Kamarajah SK, 2018, J SURG ONCOL, V117, P644, DOI 10.1002/jso.24908
   Kim JM, 2015, HEPATO-GASTROENTEROL, V62, P399, DOI 10.5754/hge131006
   Kluger MD, 2015, J HEPATOL, V62, P1131, DOI 10.1016/j.jhep.2014.12.018
   Kudo M, 2004, HEPATOLOGY, V40, P1396, DOI 10.1002/hep.20486
   Lei ZQ, 2016, JAMA SURG, V151, P356, DOI 10.1001/jamasurg.2015.4257
   Leung TWT, 2002, CANCER, V94, P1760, DOI 10.1002/cncr.10384
   Lim KC, 2011, ANN SURG, V254, P108, DOI 10.1097/SLA.0b013e31821ad884
   Liu J, 2018, CLIN RES HEPATOL GAS, DOI 10.1016/j.clinre.2018.02.003
   Llovet JM, 1999, SEMIN LIVER DIS, V19, P329, DOI 10.1055/s-2007-1007122
   Lu XY, 2011, J CANCER RES CLIN, V137, P567, DOI 10.1007/s00432-010-0909-5
   Nobuoka D, 2010, ONCOL REP, V24, P521, DOI 10.3892/or_00000888
   Pote N, 2015, J HEPATOL, V62, P848, DOI 10.1016/j.jhep.2014.11.005
   PUGH RNH, 1973, BRIT J SURG, V60, P646, DOI 10.1002/bjs.1800600817
   Rodriguez-Peralvarez M, 2013, ANN SURG ONCOL, V20, P325, DOI 10.1245/s10434-012-2513-1
   Rubin DB, 1996, BIOMETRICS, V52, P249, DOI 10.2307/2533160
   Sherman M, 2014, GASTROENTEROLOGY, V146, P1599, DOI 10.1053/j.gastro.2014.04.026
   Shindoh J, 2013, ANN SURG ONCOL, V20, P1223, DOI 10.1245/s10434-012-2739-y
   Shirabe K, 2014, LIVER INT, V34, P937, DOI 10.1111/liv.12459
   Suh SW, 2014, J HEPATOL, V60, P1219, DOI 10.1016/j.jhep.2014.01.027
   Sumie S, 2014, ANN SURG ONCOL, V21, P1002, DOI 10.1245/s10434-013-3376-9
   Sun JJ, 2016, ANN SURG ONCOL, V23, P1344, DOI 10.1245/s10434-015-5008-z
   Torre LA, 2015, CA-CANCER J CLIN, V65, P87, DOI 10.3322/caac.21262
   Toyoda H, 2012, J HEPATOL, V57, P1251, DOI 10.1016/j.jhep.2012.07.018
   Wang B, 2013, J AM COLL SURGEONS, V217, P1054, DOI 10.1016/j.jamcollsurg.2013.07.402
   Yamashita YI, 2015, LIVER TRANSPLANT, V21, P961, DOI 10.1002/lt.24111
   Yang T, 2016, J HEPATOL, V64, P583, DOI 10.1016/j.jhep.2015.10.012
   Ye JZ, 2017, WORLD J GASTROENTERO, V23, P7415, DOI 10.3748/wjg.v23.i41.7415
NR 43
TC 23
Z9 27
U1 1
U2 11
PU WILEY
PI HOBOKEN
PA 111 RIVER ST, HOBOKEN 07030-5774, NJ USA
SN 1386-6346
EI 1872-034X
J9 HEPATOL RES
JI Hepatol. Res.
PD MAR
PY 2019
VL 49
IS 3
BP 344
EP 354
DI 10.1111/hepr.13241
PG 11
WC Gastroenterology & Hepatology
WE Science Citation Index Expanded (SCI-EXPANDED)
SC Gastroenterology & Hepatology
GA HP7PP
UT WOS:000461881100011
PM 30117236
DA 2022-05-02
ER

PT J
AU Chou, YC
   Lao, IH
   Hsieh, PL
   Su, YY
   Mak, CW
   Sun, DP
   Sheu, MJ
   Kuo, HT
   Chen, TJ
   Ho, CH
   Kuo, YT
AF Chou, Yi-Chen
   Lao, I-Ha
   Hsieh, Pei-Ling
   Su, Ying-Ying
   Mak, Chee-Wai
   Sun, Ding-Ping
   Sheu, Ming-Jen
   Kuo, Hsing-Tao
   Chen, Tzu-Ju
   Ho, Chung-Han
   Kuo, Yu-Ting
TI Gadoxetic acid-enhanced magnetic resonance imaging can predict the
   pathologic stage of solitary hepatocellular carcinoma
SO WORLD JOURNAL OF GASTROENTEROLOGY
LA English
DT Article
DE Tumor invasiveness; Gadolinium ethoxybenzyl
   diethylenetriaminepentaacetic acid; Hepatobiliary; Contrast agent;
   Magnetic resonance imaging; Hepatocellular carcinoma
ID MICROVASCULAR INVASION; HEPATOBILIARY PHASE; LIVER-TRANSPLANTATION;
   TUMOR RECURRENCE; RESECTION; DISODIUM; CT; SURVIVAL; LESIONS;
   HEPATECTOMY
AB BACKGROUND
   Although important for determining long-term outcome, pathologic stage of hepatocellular carcinoma (HCC) is difficult to predict before surgery. Current state-of-the-art magnetic resonance imaging (MRI) using gadoxetic acid provides many imaging features that could potentially be used to classify single HCC as pT1 or pT2.
   AIM
   To determine which gadoxetic acid-enhanced MRI (EOB-MRI) findings predict pathologic stage T2 in patients with solitary HCC (cT1).
   METHODS
   Pre-operative EOB-MRI findings were reviewed in a retrospective cohort of patients with solitary HCC. The following imaging features were examined: Hyperintensity in unenhanced T2-weighted images, hypointensity in unenhanced T1-weighted images, arterial enhancement, corona enhancement, washout appearance, capsular appearance, hypointensity in the tumor tissue during the hepatobiliary (HB) phase, peritumoral hypointensity in the HB phase, hypointense rim in the HB phase, intratumoral fat, hyperintensity on diffusion-weighted imaging, hypointensity on apparent diffusion coefficient map, mosaic appearance, nodule-in-nodule appearance, and the margin (smooth or irregular). Surgical pathology was used as the reference method for tumor staging. Univariate and multivariate analyses were performed to identify predictors of microvascular invasion or satellite nodules.
   RESULTS
   There were 39 (34.2%; 39 of 114) and 75 (65.8%; 75 of 114) pathological stage T2 and T1 HCCs, respectively. Large tumor size (>= 2.3 cm) and two MRI findings, i.e., corona enhancement [odds ratio = 2.67; 95% confidence interval: 1.101-6.480] and peritumoral hypointensity in HB phase images (odds ratio = 2.203; 95% confidence interval: 0.961-5.049) were associated with high risk of pT2 HCC. The positive likelihood ratio was 6.25 (95% confidence interval: 1.788-21.845), and sensitivity of EOB-MRI for detecting pT2 HCC was 86.2% when two or three of these MRI features were present. Small tumor size and hypointense rim in the HB phase were regarded as benign features. Small HCCs with hypointense rim but not associated with aggressive features were mostly pT1 lesions (specificity, 100%).
   CONCLUSION
   Imaging features on EOB-MRI could potentially be used to predict the pathologic stage of solitary HCC (cT1) as pT1 or pT2.
C1 [Chou, Yi-Chen; Lao, I-Ha; Hsieh, Pei-Ling; Su, Ying-Ying; Mak, Chee-Wai] Chi Mei Med Ctr, Dept Med Imaging, 901 Chung Hwa Rd, Tainan 710, Taiwan.
   [Lao, I-Ha] Natl Sun Yat Sen Univ, Biomed Sci, Kaohsiung 804, Taiwan.
   [Lao, I-Ha] Kaohsiung Med Univ, Sch Med, Coll Med, Kaohsiung 807, Taiwan.
   [Sun, Ding-Ping] Chi Mei Med Ctr, Dept Surg, Tainan 710, Taiwan.
   [Sun, Ding-Ping] Chia Nan Univ Pharm & Sci, Dept Food Sci & Technol, Tainan 717, Taiwan.
   [Sheu, Ming-Jen; Kuo, Hsing-Tao] Chi Mei Med Ctr, Div Gastroenterol & Hepatol, Dept Internal Med, Tainan 710, Taiwan.
   [Sheu, Ming-Jen] Chia Nan Univ Pharm & Sci, Dept Med Chem, Tainan 717, Taiwan.
   [Kuo, Hsing-Tao] Chia Nan Univ Pharm & Sci, Dept Senior Citizen Serv Management, Tainan 717, Taiwan.
   [Chen, Tzu-Ju] Chi Mei Med Ctr, Dept Pathol, Tainan 710, Taiwan.
   [Chen, Tzu-Ju] Chung Hwa Univ Med Technol, Dept Optometry, Tainan 717, Taiwan.
   [Chen, Tzu-Ju] Natl Sun Yat Sen Univ, Inst Biomed Sci, Kaohsiung 804, Taiwan.
   [Ho, Chung-Han] Chi Mei Med Ctr, Dept Med Res, Tainan 710, Taiwan.
   [Ho, Chung-Han] Chia Nan Univ Pharm & Sci, Dept Hosp & Hlth Care Adm, Tainan 717, Taiwan.
   [Kuo, Yu-Ting] Kaohsiung Med Univ Hosp, Dept Med Imaging, Kaohsiung 807, Taiwan.
   [Kuo, Yu-Ting] Kaohsiung Med Univ, Dept Radiol, Coll Med, Fac Med, Kaohsiung 807, Taiwan.
RP Kuo, YT (corresponding author), Chi Mei Med Ctr, Dept Med Imaging, 901 Chung Hwa Rd, Tainan 710, Taiwan.
EM y.kuo@mail.chimei.org.tw
OI Ho, Chung-Han/0000-0001-5925-8477
CR Ahn SS, 2010, RADIOLOGY, V255, P459, DOI 10.1148/radiol.10091388
   An C, 2017, EUR RADIOL, V27, P2610, DOI 10.1007/s00330-016-4634-6
   Belghiti J, 2012, LIVER CANCER, V1, P71, DOI 10.1159/000342403
   Chandarana H, 2011, AM J ROENTGENOL, V196, P1083, DOI 10.2214/AJR.10.4720
   Choi JY, 2014, RADIOLOGY, V273, P30, DOI 10.1148/radiol.14132362
   Chun YS, 2018, ANN SURG ONCOL, V25, P845, DOI 10.1245/s10434-017-6025-x
   Davenport MS, 2014, RADIOLOGY, V272, P123, DOI 10.1148/radiol.14132269
   Davenport MS, 2013, RADIOLOGY, V266, P452, DOI 10.1148/radiol.12120826
   Esnaola NF, 2002, J GASTROINTEST SURG, V6, P224, DOI 10.1016/S1091-255X(01)00015-4
   Huang MQ, 2018, CONTRAST MEDIA MOL I, DOI 10.1155/2018/9674565
   Huh J, 2015, KOREAN J RADIOL, V16, P1207, DOI 10.3348/kjr.2015.16.6.1207
   Iguchi T, 2009, ANN SURG ONCOL, V16, P2539, DOI 10.1245/s10434-009-0453-1
   Ito K, 2004, AM J ROENTGENOL, V183, P699, DOI 10.2214/ajr.183.3.1830699
   Iwatsuki S, 2000, J AM COLL SURGEONS, V191, P389, DOI 10.1016/S1072-7515(00)00688-8
   Kaibori M, 2010, J SURG ONCOL, V102, P462, DOI 10.1002/jso.21631
   Kelekis NL, 1998, AM J ROENTGENOL, V170, P1005, DOI 10.2214/ajr.170.4.9530051
   Khatri G, 2010, MAGN RESON IMAGING C, V18, P421, DOI 10.1016/j.mric.2010.08.002
   Kim BR, 2017, RADIOLOGY, V285, P134, DOI 10.1148/radiol.2017162080
   Kim H, 2009, EUR RADIOL, V19, P1744, DOI 10.1007/s00330-009-1331-8
   Kim HD, 2015, GASTROENTEROLOGY, V148, P1371, DOI 10.1053/j.gastro.2015.02.051
   Kim KA, 2012, J MAGN RESON IMAGING, V35, P629, DOI 10.1002/jmri.22876
   Kitao A, 2010, RADIOLOGY, V256, P817, DOI 10.1148/radiol.10092214
   Kitao A, 2009, RADIOLOGY, V252, P605, DOI 10.1148/radiol.2522081414
   LAI ECS, 1990, HEPATOLOGY, V11, P815, DOI 10.1002/hep.1840110516
   Lim KC, 2011, ANN SURG, V254, P108, DOI 10.1097/SLA.0b013e31821ad884
   Martins A, 2006, LIVER INT, V26, P680, DOI 10.1111/j.1478-3231.2006.001285.x
   Minami Y, 2011, INT J HEPATOL, V2011, DOI 10.4061/2011/104685
   Miyata R, 2006, J GASTROENTEROL, V41, P987, DOI 10.1007/s00535-006-1890-2
   National Cancer Institute, LIV IM REP DAT SYST
   NG IOL, 1992, CANCER, V70, P45, DOI 10.1002/1097-0142(19920701)70:1<45::AID-CNCR2820700108>3.0.CO;2-7
   Okusaka T, 2002, CANCER-AM CANCER SOC, V95, P1931, DOI 10.1002/cncr.10892
   Park MJ, 2012, RADIOLOGY, V264, P761, DOI 10.1148/radiol.12112517
   Pawlik TM, 2005, LIVER TRANSPLANT, V11, P1086, DOI 10.1002/lt.20472
   Pietryga JA, 2014, RADIOLOGY, V271, P426, DOI 10.1148/radiol.13131988
   Plessier Aurelie, 2004, Liver Transpl, V10, pS86, DOI 10.1002/lt.20039
   Portolani N, 2006, ANN SURG, V243, P229, DOI 10.1097/01.sla.0000197706.21803.a1
   Roayaie S, 2009, GASTROENTEROLOGY, V137, P850, DOI 10.1053/j.gastro.2009.06.003
   Sakon M, 2002, ARCH SURG-CHICAGO, V137, P94, DOI 10.1001/archsurg.137.1.94
   Sano K, 2011, RADIOLOGY, V261, P834, DOI 10.1148/radiol.11101840
   Seale MK, 2009, RADIOGRAPHICS, V29, P1725, DOI 10.1148/rg.296095515
   Shindoh J, 2013, ANN SURG ONCOL, V20, P1223, DOI 10.1245/s10434-012-2739-y
   Sumie S, 2008, ANN SURG ONCOL, V15, P1375, DOI 10.1245/s10434-008-9846-9
   Takahashi S, 2007, ONCOLOGY-BASEL, V72, P98, DOI 10.1159/000111714
   Ueda K, 1998, RADIOLOGY, V206, P161, DOI 10.1148/radiology.206.1.9423667
   Vivarelli M, 2005, LIVER TRANSPLANT, V11, P497, DOI 10.1002/lt.20391
   Willatt JM, 2008, RADIOLOGY, V247, P311, DOI 10.1148/radiol.2472061331
   Witjes CDM, 2012, J MAGN RESON IMAGING, V36, P641, DOI 10.1002/jmri.23681
   Zhu Y, 2018, INT J SURG, V57, P45, DOI 10.1016/j.ijsu.2018.07.011
NR 48
TC 4
Z9 7
U1 0
U2 7
PU BAISHIDENG PUBLISHING GROUP INC
PI PLEASANTON
PA 8226 REGENCY DR, PLEASANTON, CA 94588 USA
SN 1007-9327
EI 2219-2840
J9 WORLD J GASTROENTERO
JI World J. Gastroenterol.
PD JUN 7
PY 2019
VL 25
IS 21
BP 2636
EP 2649
DI 10.3748/wjg.v25.i21.2636
PG 14
WC Gastroenterology & Hepatology
WE Science Citation Index Expanded (SCI-EXPANDED)
SC Gastroenterology & Hepatology
GA IB4MM
UT WOS:000470246400008
PM 31210715
OA Green Published, hybrid, Green Submitted
DA 2022-05-02
ER

PT J
AU Lu, WP
   Tang, HW
   Yang, ZY
   Jiang, K
   Chen, YL
   Lu, SC
AF Lu, Wenping
   Tang, Haowen
   Yang, Zhanyu
   Jiang, Kai
   Chen, Yongliang
   Lu, Shichun
TI Clinical predictors of small solitary hepatitis B virus-related
   hepatocellular carcinoma microinvasion
SO ANZ JOURNAL OF SURGERY
LA English
DT Article
DE alpha-fetoprotein; hepatitis B virus; hepatocellular carcinoma;
   microinvasion; prognosis; viral load
ID CURATIVE RESECTION; ALPHA-FETOPROTEIN; MICROVASCULAR INVASION; LIVER
   RESECTION; VIRAL LOAD; PRACTICE GUIDELINES; CHINESE PATIENTS; TUMOR
   SIZE; X PROTEIN; HBV-DNA
AB Background Microinvasion serves as a reliable indicator of poor prognosis after hepatectomy or transplantation for hepatocellular carcinoma (HCC). However, microinvasion is difficult to detect with current imaging modalities and is usually diagnosed histopathologically. The aim of this study is to identify the preoperative clinical predictors of microinvasion of small solitary hepatitis B virus (HBV)-related HCC. Methods From January 2000 to December 2009, 110 patients with HBV-related small primary solitary HCC (tumour diameter <= 3.0 cm) who underwent hepatectomy at Chinese PLA General Hospital were enrolled. The independent predictors of microinvasion, such as microvascular invasion and microscopic satellite nodules, were analysed. The prognosis of patients with microinvasion was compared with that of patients without microinvasion. Results Of the 110 patients, 31 (28.2%) exhibited microinvasion. Among them, 16 (51.6%) had microvascular invasion with microscopic satellite nodules, five (16.1%) had microscopic satellite nodules without microvascular invasion and 10 (32.3%) had microvascular invasion without microscopic satellite nodules. Two independent predictors of microinvasion were identified: serum alpha-fetoprotein >20 ng/mL and a viral load of >10(4) copies/mL. Patients without microinvasion exhibited a significantly better prognostic outcome compared with those with microinvasion. Conclusion Regarding HBV-related small HCC, patients presenting with alpha-fetoprotein levels >20 ng/mL and a high viral load (HBV-DNA >104 copies/mL) are at substantial risk for microinvasion.
C1 [Lu, Wenping; Tang, Haowen; Yang, Zhanyu; Jiang, Kai; Chen, Yongliang; Lu, Shichun] Chinese Peoples Liberat Army Gen Hosp, Med Ctr 1, Dept Hepatobiliary Surg, 28 Fuxing Rd, Beijing 100853, Peoples R China.
RP Lu, WP (corresponding author), Chinese Peoples Liberat Army Gen Hosp, Med Ctr 1, Dept Hepatobiliary Surg, 28 Fuxing Rd, Beijing 100853, Peoples R China.
EM lvwenping301@126.com
OI Lu, Wenping/0000-0002-9157-272X
FU National Natural Science Foundation of ChinaNational Natural Science
   Foundation of China (NSFC) [81170429, 30772493]; Beijing Natural Science
   FoundationBeijing Natural Science Foundation [7132191]
FX Supported by grants from the National Natural Science Foundation of
   China (81170429 and 30772493) and the Beijing Natural Science Foundation
   (7132191).
CR An HJ, 2010, J GASTROEN HEPATOL, V25, P1876, DOI 10.1111/j.1440-1746.2010.06416.x
   Barreto SG, 2013, ANZ J SURG, V83, P331, DOI 10.1111/j.1445-2197.2012.06196.x
   Chen DS, 2011, HEPATOLOGY, V54, P381, DOI 10.1002/hep.24500
   Giuliante F, 2012, J AM COLL SURGEONS, V215, P244, DOI 10.1016/j.jamcollsurg.2012.04.013
   Harkisoen S, 2012, ANN HEPATOL, V11, P164, DOI 10.1016/S1665-2681(19)31020-8
   Huang G, 2013, ANN SURG, V257, P490, DOI 10.1097/SLA.0b013e318262b218
   Huang WJ, 2015, LANGENBECK ARCH SURG, V400, P725, DOI 10.1007/s00423-015-1329-4
   Ichikawa T, 2014, LIVER CANCER, V3, P97, DOI 10.1159/000343865
   Ikeda K, 2007, INT J ONCOL, V31, P485
   Ishizawa T, 2008, GASTROENTEROLOGY, V134, P1908, DOI 10.1053/j.gastro.2008.02.091
   Kubo S, 2000, CANCER-AM CANCER SOC, V88, P1016, DOI 10.1002/(SICI)1097-0142(20000301)88:5<1016::AID-CNCR10>3.0.CO;2-V
   Kudo M, 2015, DIGEST DIS, V33, P765, DOI 10.1159/000439101
   Li J, 2018, ANZ J SURG, V88, pE713, DOI 10.1111/ans.14381
   Li JD, 2011, HEPATO-GASTROENTEROL, V58, P1708, DOI 10.5754/hge11123
   Li MS, 2011, INT J CANCER, V128, P524, DOI 10.1002/ijc.25373
   Li ZQ, 2017, CLIN RES HEPATOL GAS, V41, P311, DOI 10.1016/j.clinre.2016.11.007
   Lim KC, 2011, ANN SURG, V254, P108, DOI 10.1097/SLA.0b013e31821ad884
   Lu WP, 2008, J GASTROEN HEPATOL, V23, P1874, DOI 10.1111/j.1440-1746.2008.05527.x
   Lu XY, 2011, J CANCER RES CLIN, V137, P567, DOI 10.1007/s00432-010-0909-5
   McHugh PP, 2010, HPB, V12, P56, DOI 10.1111/j.1477-2574.2009.00128.x
   Mitsuhashi N, 2008, J GASTROEN HEPATOL, V23, pE189, DOI 10.1111/j.1440-1746.2008.05340.x
   Miyata R, 2006, J GASTROENTEROL, V41, P987, DOI 10.1007/s00535-006-1890-2
   Nathan H, 2009, ANN SURG, V249, P799, DOI 10.1097/SLA.0b013e3181a38eb5
   Ochiai T, 2004, J CANCER RES CLIN, V130, P197, DOI 10.1007/s00432-003-0533-8
   Oguro S, 2018, HPB, V20, P872, DOI 10.1016/j.hpb.2018.03.012
   Okusaka T, 2002, CANCER-AM CANCER SOC, V95, P1931, DOI 10.1002/cncr.10892
   Omata M, 2017, HEPATOL INT, V11, P317, DOI 10.1007/s12072-017-9799-9
   Qu LS, 2010, J GASTROINTEST SURG, V14, P1111, DOI 10.1007/s11605-010-1211-1
   Roayaie S, 2013, HEPATOLOGY, V57, P1426, DOI 10.1002/hep.25832
   Santambrogio R, 2013, EJSO-EUR J SURG ONC, V39, P850, DOI 10.1016/j.ejso.2013.05.001
   Santambrogio R, 2012, ANN SURG ONCOL, V19, P426, DOI 10.1245/s10434-011-1845-6
   Section of Hepatic Surgery BoS, 2016, CHIN J DIGEST SURG, V16, P113
   Siegel RL, 2019, CA-CANCER J CLIN, V69, P7, DOI 10.3322/caac.21551
   Sohn W, 2014, ANN SURG ONCOL, V21, P2429, DOI 10.1245/s10434-014-3621-x
   Sze KMF, 2013, HEPATOLOGY, V57, P131, DOI 10.1002/hep.25979
   Tang HW, 2017, TRANSL CANCER RES, V6, P1214, DOI 10.21037/tcr.2017.11.05
   Ueno S, 2008, J HEPATO-BILIARY-PAN, V15, P493, DOI 10.1007/s00534-007-1312-8
   Vineis P, 2014, LANCET, V383, P549, DOI 10.1016/S0140-6736(13)62224-2
   Wang SS, 2012, J HEPATOL, V57, P322, DOI 10.1016/j.jhep.2012.03.029
   Xia LM, 2012, J HEPATOL, V57, P600, DOI 10.1016/j.jhep.2012.04.020
   Yamashita Y, 2012, ANN SURG ONCOL, V19, P2027, DOI 10.1245/s10434-011-2195-0
   Yang T, 2012, EJSO-EUR J SURG ONC, V38, P683, DOI 10.1016/j.ejso.2012.04.010
NR 42
TC 0
Z9 1
U1 6
U2 9
PU WILEY
PI HOBOKEN
PA 111 RIVER ST, HOBOKEN 07030-5774, NJ USA
SN 1445-1433
EI 1445-2197
J9 ANZ J SURG
JI ANZ J. Surg.
PD OCT
PY 2019
VL 89
IS 10
BP E438
EP E442
DI 10.1111/ans.15403
EA SEP 2019
PG 5
WC Surgery
WE Science Citation Index Expanded (SCI-EXPANDED)
SC Surgery
GA JE0UG
UT WOS:000485403900001
PM 31508888
DA 2022-05-02
ER

PT J
AU Kawasaki, Y
   Yang, SJ
   Choi, GH
   Han, DH
   Lee, JH
   Iino, S
   Sakoda, M
   Ueno, S
   Natsugoe, S
   Choi, JS
AF Kawasaki, Yota
   Yang, Seok J.
   Choi, Gi H.
   Han, Dai H.
   Lee, Jin H.
   Iino, Satoshi
   Sakoda, Masaihko
   Ueno, Shinichi
   Natsugoe, Shoji
   Choi, Jin S.
TI New scoring system for resectable hepatocellular carcinoma with a
   maximum tumor size of <= 5 cm based on preoperative tumor factors
SO HPB
LA English
DT Article
ID STAGING-SYSTEM; MICROVASCULAR INVASION; LIVER-TRANSPLANTATION; VASCULAR
   INVASION; RESECTION; RECURRENCE; HEPATECTOMY; CLASSIFICATION; SELECTION;
   PROPOSAL
AB Background: The aim of this study was to establish a new scoring system for hepatocellular carcinoma (HCC) that can be used to predict the postoperative prognosis of HCC patients.
   Methods: A total of 359 HCC patients who underwent hepatectomy were included in this study. All eligible patients were randomly allocated to derivation cohort or validation cohort samples. We assigned one point each for preoperative factors identified in the derivation cohort, and the sum of the scores was used to classify the patients into high-risk and low-risk groups. The scoring system established using the derivation cohort was fitted to the validation cohort.
   Results: The prognosis of the high-risk group was significantly poorer than that of the low-risk group in both the derivation and validation samples (p = 0.04, p < 0.01, respectively). In the high-risk group, major hepatectomy resulted in a significantly better prognosis than minor hepatectomy in both samples (p = 0.04, p = 0.03, respectively). On the other hand, the extent of hepatectomy did not influence the prognosis of the low-risk group in either sample (p = 0.14, p = 0.34, respectively).
   Conclusion: Our new scoring system can predict the treatment outcome of patients undergoing curative hepatectomy for HCC and could help determine the optimal extent of resection.
C1 [Kawasaki, Yota; Iino, Satoshi; Sakoda, Masaihko; Ueno, Shinichi; Natsugoe, Shoji] Kagoshima Univ, Grad Sch Med Sci, Dept Digest Surg Breast & Thyroid Surg, Sakuragaoka 8-35-1, Kagoshima 8908520, Japan.
   [Kawasaki, Yota; Yang, Seok J.; Choi, Gi H.; Han, Dai H.; Lee, Jin H.; Choi, Jin S.] Yonsei Univ, Dept Surg, Div Hepatobiliary & Pancreat Surg, Coll Med, 50-1 Yonsei Ro, Seoul 120752, South Korea.
RP Choi, JS (corresponding author), Yonsei Univ, Dept Surg, Div Hepatobiliary & Pancreat Surg, Coll Med, 50-1 Yonsei Ro, Seoul 120752, South Korea.
EM choigh@yuhs.ac
RI Han, Dai Hoon/AAS-3726-2021
OI Choi, Gi Hong/0000-0002-1593-3773; Yang, Seokjeong/0000-0001-6930-5978;
   Han, Dai Hoon/0000-0003-2787-7876
CR Bach AM, 1996, RADIOLOGY, V201, P149, DOI 10.1148/radiology.201.1.8816536
   Chen C, 2017, ONCOTARGET, V8, P29741, DOI 10.18632/oncotarget.15712
   Edge SB, 2010, ANN SURG ONCOL, V17, P1471, DOI 10.1245/s10434-010-0985-4
   El-Serag HB, 1999, NEW ENGL J MED, V340, P745, DOI 10.1056/NEJM199903113401001
   Esnaola NF, 2002, J GASTROINTEST SURG, V6, P224, DOI 10.1016/S1091-255X(01)00015-4
   Fluss R, 2005, BIOMETRICAL J, V47, P458, DOI 10.1002/bimj.200410135
   Hann LE, 1998, RADIOLOGY, V206, P651, DOI 10.1148/radiology.206.3.9494482
   Hirooka M, 2005, EUR J RADIOL, V53, P312, DOI 10.1016/j.ejrad.2004.03.026
   Japan LCSGo, 2009, GUID 2009 CAR TREATM, P17
   Jonas S, 2001, HEPATOLOGY, V33, P1080, DOI 10.1053/jhep.2001.23561
   Klintmalm GB, 1998, ANN SURG, V228, P479, DOI 10.1097/00000658-199810000-00005
   Kobayashi T, 2015, EUR RADIOL, V25, P3272, DOI 10.1007/s00330-015-3725-0
   Kudo M, 2003, J GASTROENTEROL, V38, P207, DOI 10.1007/s005350300038
   Leung TWT, 2002, CANCER, V94, P1760, DOI 10.1002/cncr.10384
   Llovet JM, 1999, SEMIN LIVER DIS, V19, P329, DOI 10.1055/s-2007-1007122
   Manghisi G, 1998, HEPATOLOGY, V28, P751
   NAGASUE N, 1993, GASTROENTEROLOGY, V105, P488, DOI 10.1016/0016-5085(93)90724-Q
   Nakashima Y, 2003, HEPATOL RES, V26, P142, DOI 10.1016/S1386-6346(03)00007-X
   NELSON RC, 1990, RADIOLOGY, V176, P89, DOI 10.1148/radiology.176.1.2353115
   Nobuoka D, 2010, ONCOL REP, V24, P521, DOI 10.3892/or_00000888
   Parkin DM, 1999, INT J CANCER, V80, P827, DOI 10.1002/(SICI)1097-0215(19990315)80:6&lt;827::AID-IJC6&gt;3.0.CO;2-P
   Pawlik TM, 2005, LIVER TRANSPLANT, V11, P1086, DOI 10.1002/lt.20472
   Perkins NJ, 2006, AM J EPIDEMIOL, V163, P670, DOI 10.1093/aje/kwj063
   Portolani N, 2006, ANN SURG, V243, P229, DOI 10.1097/01.sla.0000197706.21803.a1
   Shi M, 2007, ANN SURG, V245, P36, DOI 10.1097/01.sla.0000231758.07868.71
   Sumie S, 2008, ANN SURG ONCOL, V15, P1375, DOI 10.1245/s10434-008-9846-9
   Tateishi R, 2005, GUT, V54, P419, DOI 10.1136/gut.2003.035055
   Tsai TJ, 2000, SURGERY, V127, P603, DOI 10.1067/msy.2000.105498
   Ueno S, 2008, J HEPATO-BILIARY-PAN, V15, P493, DOI 10.1007/s00534-007-1312-8
   Wong TCL, 2014, WORLD J SURG, V38, P2386, DOI 10.1007/s00268-014-2601-4
   Yamanaka J, 2007, WORLD J SURG, V31, P1249, DOI 10.1007/s00268-007-9020-8
   Yamashita Y, 2012, ANN SURG ONCOL, V19, P2027, DOI 10.1245/s10434-011-2195-0
   Yang YB, 2007, SURGERY, V141, P196, DOI 10.1016/j.surg.2006.06.033
   Yau T, 2008, CANCER, V113, P2742, DOI 10.1002/cncr.23878
   Yau T, 2014, GASTROENTEROLOGY, V146, P1691, DOI 10.1053/j.gastro.2014.02.032
NR 35
TC 2
Z9 2
U1 0
U2 2
PU ELSEVIER SCI LTD
PI OXFORD
PA THE BOULEVARD, LANGFORD LANE, KIDLINGTON, OXFORD OX5 1GB, OXON, ENGLAND
SN 1365-182X
EI 1477-2574
J9 HPB
JI HPB
PD OCT
PY 2019
VL 21
IS 10
BP 1393
EP 1399
DI 10.1016/j.hpb.2019.02.018
PG 7
WC Gastroenterology & Hepatology; Surgery
WE Science Citation Index Expanded (SCI-EXPANDED)
SC Gastroenterology & Hepatology; Surgery
GA JM0LY
UT WOS:000495916600017
PM 30922846
OA Bronze
DA 2022-05-02
ER

PT J
AU Song, SK
   Park, MG
   Park, SK
   Chung, CW
   Park, Y
AF Song, Sung Kyu
   Park, Min Geun
   Park, Seung-Keun
   Chung, Chul-Woon
   Park, Yongkeun
TI MicroRNAs associated with microvascular invasion in hepatocellular
   carcinoma and their prognostic impacts in patients undergoing hepatic
   resection
SO ONCOLOGY LETTERS
LA English
DT Article
DE hepatectomy; microRNA; recurrence; The Cancer Genome Atlas-Liver
   Hepatocellular Carcinoma database; vascular invasion
ID EPITHELIAL-MESENCHYMAL TRANSITION; CELL-PROLIFERATION;
   LIVER-TRANSPLANTATION; METASTASIS; CANCER; SURVIVAL
AB Although microvascular invasion (McVI) has prognostic value for patients with hepatocellular carcinoma (HCC) who have undergone hepatic resection, few studies have investigated the relationship between McVI and the aberrant expression of microRNAs (miRNAs). The present study identified the miRNAs that were selectively expressed in HCC with McVI and investigated their prognostic value. Clinical data and the miRNA expression profiles of 372 patients with HCC were extracted from The Cancer Genome Atlas database. miRNAs that were differentially expressed between patients with McVI and those without vascular invasion (VI) were identified and investigated as potential prognostic factors for HCC. The results demonstrated that McVI was a significant predictor of shortened recurrence-free survival (RFS). The 3 year RFS rate in patients with HCC accompanied by McVI was 28.2 and 49.3% in HCC without VI (P<0.001). miRNA-141/-582/-9 were upregulated, while miRNA-675 was downregulated in patients with McVI when compared with HCC patients without VI. Log(2) fold-changes of miRNA-141/-582/-675/-9 were 0.80 [false discovery rate (FDR), 0.005], 0.55 (FDR, 0.045), -0.99 (FDR, 0.005) and 1.22 (FDR, <0.001), respectively. Kaplan-Meier analysis indicated that the overexpression of miR-141/-582/-9 was significantly associated with poor RFS and a poor overall survival. A text mining analysis revealed that these miRNAs were significantly associated with multifaceted hallmarks of cancer, including 'invasion and metastasis'. In conclusion, the overexpression of miRNA-141/-582/-9 was associated with McVI and a poor survival in patients undergoing hepatic resection for HCC.
C1 [Song, Sung Kyu; Park, Min Geun; Chung, Chul-Woon; Park, Yongkeun] Catholic Kwandong Univ, Coll Med, Int St Marys Hosp, Dept Surg, 25 Simgokro 100gil, Incheon 22711, South Korea.
   [Park, Seung-Keun] Korea Inst Sci & Technol Informat, Dept Supercomp M&S Technol Dev, Daejeon 34141, South Korea.
RP Park, Y (corresponding author), Catholic Kwandong Univ, Coll Med, Int St Marys Hosp, Dept Surg, 25 Simgokro 100gil, Incheon 22711, South Korea.
EM ykpark@ish.ac.kr
OI Chung, Chul-Woon/0000-0003-0873-567X
FU National Research Foundation of Korea (NRF) - Korea government (MSIP;
   Ministry of Science, ICT & Future Planning) [2017R1C1B1008436,
   2017R1C1B5076680]
FX The present study was supported by the National Research Foundation of
   Korea (NRF) grant funded by the Korea government (MSIP; Ministry of
   Science, ICT & Future Planning; grant nos. 2017R1C1B1008436 and
   2017R1C1B5076680).
CR Bacigalupo ML, 2015, J CELL PHYSIOL, V230, P1298, DOI 10.1002/jcp.24865
   Bai T, 2016, ONCOTARGETS THER, V9, P3841, DOI 10.2147/OTT.S104307
   Baker S, 2017, BIOINFORMATICS, V33, P3973, DOI 10.1093/bioinformatics/btx454
   Budhu A, 2008, HEPATOLOGY, V47, P897, DOI 10.1002/hep.22160
   Calvisi DF, 2006, GASTROENTEROLOGY, V130, P1117, DOI 10.1053/j.gastro.2006.01.006
   Clavien PA, 2012, LANCET ONCOL, V13, pE11, DOI 10.1016/S1470-2045(11)70175-9
   Cora D, 2017, PHYS BIOL, V14, DOI 10.1088/1478-3975/aa6f21
   Dang Z, 2016, TUMOR BIOL, V37, P2527, DOI 10.1007/s13277-015-3970-5
   Ding L, 2017, ONCOL LETT, V13, P1665, DOI 10.3892/ol.2017.5653
   Dweep H, 2015, NAT METHODS, V12, P697, DOI 10.1038/nmeth.3485
   Fang F, 2015, J HEPATOL, V63, P874, DOI 10.1016/j.jhep.2015.05.008
   Fang LS, 2015, NAT COMMUN, V6, DOI 10.1038/ncomms9640
   Filipowicz W, 2005, CURR OPIN STRUC BIOL, V15, P331, DOI 10.1016/j.sbi.2005.05.006
   Guo HB, 2001, J CANCER RES CLIN, V127, P231, DOI 10.1007/s004320000186
   He D, 2015, MOL CANCER, V14, DOI 10.1186/s12943-015-0342-0
   Hu X, 2017, ONCOGENE, V36, P4047, DOI 10.1038/onc.2017.10
   Iyengar BR, 2014, FRONT CELL NEUROSCI, V8, DOI 10.3389/fncel.2014.00047
   Li L, 2015, HEPATOLOGY, V61, P574, DOI 10.1002/hep.27543
   Li PF, 2014, WORLD J GASTROENTERO, V20, P5411, DOI 10.3748/wjg.v20.i18.5411
   Llovet JM, 2005, SEMIN LIVER DIS, V25, P181, DOI 10.1055/s-2005-871198
   Llovet JM, 1999, SEMIN LIVER DIS, V19, P329, DOI 10.1055/s-2007-1007122
   Love MI, 2014, GENOME BIOL, V15, DOI 10.1186/s13059-014-0550-8
   Ma L, 2018, J CANCER, V9, P389, DOI 10.7150/jca.21347
   Park YK, 2017, WORLD J SURG ONCOL, V15, DOI 10.1186/s12957-017-1292-3
   Park YK, 2017, J GASTROINTEST SURG, V21, P1237, DOI 10.1007/s11605-017-3437-7
   Peng ZW, 2012, CANCER-AM CANCER SOC, V118, P4725, DOI 10.1002/cncr.26561
   R Core Team, 2016, R LANG ENV STAT COMP
   Rodriguez-Peralvarez M, 2013, ANN SURG ONCOL, V20, P325, DOI 10.1245/s10434-012-2513-1
   Shi Y, 2015, ONCOTARGETS THER, V8, P2303, DOI 10.2147/OTT.S86807
   Shi Y, 2014, PLOS ONE, V9, DOI 10.1371/journal.pone.0086365
   Shirabe K, 2014, LIVER INT, V34, P937, DOI 10.1111/liv.12459
   Thuluvath PJ, 2009, J CLIN GASTROENTEROL, V43, P101, DOI 10.1097/MCG.0b013e318191e64f
   Wang CH, 2015, SCI REP-UK, V5, DOI 10.1038/srep12366
   Wang W, 2014, EJSO-EUR J SURG ONC, V40, P1586, DOI 10.1016/j.ejso.2013.11.008
   Zhang YY, 2017, PATHOL ONCOL RES, V23, P573, DOI 10.1007/s12253-016-0148-4
   Zheng YG, 2017, HUM PATHOL, V69, P63, DOI 10.1016/j.humpath.2017.09.006
NR 36
TC 2
Z9 3
U1 0
U2 2
PU SPANDIDOS PUBL LTD
PI ATHENS
PA POB 18179, ATHENS, 116 10, GREECE
SN 1792-1074
EI 1792-1082
J9 ONCOL LETT
JI Oncol. Lett.
PD DEC
PY 2019
VL 18
IS 6
BP 6293
EP 6303
DI 10.3892/ol.2019.10987
PG 11
WC Oncology
WE Science Citation Index Expanded (SCI-EXPANDED)
SC Oncology
GA KA1RN
UT WOS:000505576300070
PM 31788107
OA Green Published, gold
DA 2022-05-02
ER

PT J
AU Xiao, H
   Chen, ZB
   Jin, HL
   Li, B
   Xu, LX
   Guo, Y
   Chen, SL
   Li, HP
   Peng, ZW
   Shen, JX
AF Xiao, Han
   Chen, Ze-Bin
   Jin, Hui-Lin
   Li, Bin
   Xu, Li-Xia
   Guo, Yu
   Chen, Shu-Ling
   Li, He-Ping
   Peng, Zhen-Wei
   Shen, Jing-Xian
TI Treatment selection of recurrent hepatocellular carcinoma with
   microvascular invasion at the initial hepatectomy
SO AMERICAN JOURNAL OF TRANSLATIONAL RESEARCH
LA English
DT Article
DE Hepatocellular carcinoma; recurrence; hepatectomy; therapeutic
   chemoembolization; catheter ablation
ID TRANSARTERIAL CHEMOEMBOLIZATION; HEPATIC RESECTION; SURVIVAL; NOMOGRAM;
   ABLATION; PATTERNS; RISK
AB Background: Recurrent hepatocellular carcinoma (rHCC) patients with microvascular invasive (MVI) positive at first resection usually had poorly differentiated tumors and worse survivals. The optimal treatment for this population remains to be elucidated. Methods: We retrospectively analyzed 319 rHCC patients with MVI-positive at first resection from June, 2009 to June, 2017. Survival and costs between curative treatments [re-resection (RR) and radiofrequency ablation (RFA)] and transarterial chemoembolization (TACE) were compared. Subgroup comparisons were made in patients in Barcelona Clinic Liver Cancer (BCLC) stage 0-A and BCLC stage B-C, respectively. A one-to-one propensity score matching (PSM) was used to diminish bias. Results: In BCLC stage 0-A, 98 received RR/RFA, and 49 received TACE. The median overall survival (OS) of RR/RFA group was not reached, while the OS of TACE group was 26.3 months (P=0.001). After matching, the OS of the RR/RFA group was longer than that of the TACE group (39.5 vs. 26.3 months, P=0.045). In BCLC stage B-C, 137 patients received TACE, 11 received RR and 24 received RFA. The median OS was 29.8 months, 17.9 months and 11.1 months for RR, RFA and TACE group, respectively. No significant difference was found between RR and TACE (P=0.237) or RFA and TACE (P=0.484) after matching. Costs of the TACE group was significantly lower than that of the RR group but similar to that of the RFA group. Conclusion: RR/RFA provided better survival outcomes for rHCC patients with MVI-positive at first resection in selected BCLC stage 0-A. In selected BCLC stage B-C, TACE shared a similar efficacy with RR and RFA but a lower cost than RR.
C1 [Li, Bin; Peng, Zhen-Wei] Sun Yat Sen Univ, Clin Trials Unit, Affiliated Hosp 1, Guangzhou 510080, Guangdong, Peoples R China.
   [Chen, Shu-Ling] Sun Yat Sen Univ, Div Intervent Ultrasound, Affiliated Hosp 1, Guangzhou 510080, Guangdong, Peoples R China.
   [Xiao, Han; Xu, Li-Xia] Sun Yat Sen Univ, Dept Gastroenterol & Hepatol, Affiliated Hosp 1, Guangzhou 510080, Guangdong, Peoples R China.
   [Chen, Ze-Bin; Jin, Hui-Lin] Sun Yat Sen Univ, Dept Liver Surg, Affiliated Hosp 1, Guangzhou 510080, Guangdong, Peoples R China.
   [Li, He-Ping; Peng, Zhen-Wei] Sun Yat Sen Univ, Dept Oncol, Affiliated Hosp 1, Guangzhou 510080, Guangdong, Peoples R China.
   [Guo, Yu] Sun Yat Sen Univ, Dept Gen Surg, Affiliated Hosp 1, Guangzhou 510080, Guangdong, Peoples R China.
   [Shen, Jing-Xian] Sun Yat Sen Univ, Canc Ctr, Dept Med Imaging, 651 Dongfeng Rd East, Guangzhou, Guangdong, Peoples R China.
RP Peng, ZW (corresponding author), Sun Yat Sen Univ, Clin Trials Unit, Affiliated Hosp 1, Guangzhou 510080, Guangdong, Peoples R China.; Peng, ZW (corresponding author), Sun Yat Sen Univ, Dept Oncol, Affiliated Hosp 1, Guangzhou 510080, Guangdong, Peoples R China.; Shen, JX (corresponding author), Sun Yat Sen Univ, Canc Ctr, Dept Med Imaging, 651 Dongfeng Rd East, Guangzhou, Guangdong, Peoples R China.
EM pengzhenwei2005@163.com; shen-jx@sysucc.org.cn
FU Science and Technology Program of Guangzhou, China [201704020099,
   201704020215]; National Natural Science Foundation of China
   (NSFC)National Natural Science Foundation of China (NSFC) [81770608];
   Kelin Outstanding Young Scientist of the First Affiliated Hospital, Sun
   Yat-sen University (2017)
FX This work is supported by the Science and Technology Program of
   Guangzhou, China (201704020215), the Science and Technology Program of
   Guangzhou, China (201704020099), the National Natural Science Foundation
   of China (NSFC, No. 81770608), and the Kelin Outstanding Young Scientist
   of the First Affiliated Hospital, Sun Yat-sen University (2017). All
   co-authors have seen and agreed with the content of the manuscript and
   there is no financial interest to report. We thank the Clinical Trials
   Unit, the First Affiliated Hospital of Sun Yat-sen University for
   providing statistical support for this study.
CR Akinyemiju T, 2017, JAMA ONCOL, V3, P1683, DOI 10.1001/jamaoncol.2017.3055
   Bertuzzo VR, 2011, TRANSPLANTATION, V91, P1279, DOI 10.1097/TP.0b013e3182187cf0
   Bruix J, 2016, GASTROENTEROLOGY, V150, P835, DOI 10.1053/j.gastro.2015.12.041
   Bruix J, 2015, LANCET ONCOL, V16, P1344, DOI 10.1016/S1470-2045(15)00198-9
   Dai WC, 2016, EXPERT REV ANTICANC, V16, P1063, DOI 10.1080/14737140.2016.1226136
   Ding T, 2011, CANCER-AM CANCER SOC, V117, P4878, DOI 10.1002/cncr.26137
   Ercolani G, 2003, ANN SURG, V237, P536, DOI 10.1097/00000658-200304000-00016
   Fong YM, 1999, ANN SURG, V229, P790, DOI 10.1097/00000658-199906000-00005
   Gallina P, 2019, J NEUROSURG, V131, P1011, DOI 10.3171/2018.6.JNS18400
   He W, 2018, CLIN GASTROENTEROL H, V16, P756, DOI 10.1016/j.cgh.2017.12.002
   Hirokawa F, 2014, HEPATOL RES, V44, P846, DOI 10.1111/hepr.12196
   Hou YF, 2016, J SURG RES, V200, P82, DOI 10.1016/j.jss.2015.06.069
   Hou Yi-Fu, 2015, Medicine (Baltimore), V94, pe2070, DOI 10.1097/MD.0000000000002070
   Hyun MH, 2018, HEPATOLOGY, V68, P977, DOI 10.1002/hep.29883
   Jin YJ, 2014, J GASTROEN HEPATOL, V29, P1056, DOI 10.1111/jgh.12507
   Joliat GR, 2017, LANGENBECK ARCH SURG, V402, P1
   Lei ZQ, 2016, JAMA SURG, V151, P356, DOI 10.1001/jamasurg.2015.4257
   Meniconi RL, 2015, SURGERY, V157, P454, DOI 10.1016/j.surg.2014.10.011
   Minagawa M, 2003, ANN SURG, V238, P703, DOI 10.1097/01.sla.0000094549.11754.e6
   Poon RTP, 1999, ANN SURG, V229, P216, DOI 10.1097/00000658-199902000-00009
   Poon RTP, 2001, ANN SURG, V234, P63, DOI 10.1097/00000658-200107000-00010
   Qi XS, 2015, ONCOTARGET, V6, P18715, DOI 10.18632/oncotarget.4134
   Rodriguez-Peralvarez M, 2013, ANN SURG ONCOL, V20, P325, DOI 10.1245/s10434-012-2513-1
   SUENAGA M, 1994, SURGERY, V115, P452
   Tabrizian P, 2015, ANN SURG, V261, P947, DOI 10.1097/SLA.0000000000000710
   Wang Di-Ya, 2015, Asian Pac J Cancer Prev, V16, P5573
   Xu L, 2015, J HEPATOL, V63, P122, DOI 10.1016/j.jhep.2015.02.034
NR 27
TC 10
Z9 13
U1 1
U2 7
PU E-CENTURY PUBLISHING CORP
PI MADISON
PA 40 WHITE OAKS LN, MADISON, WI 53711 USA
SN 1943-8141
J9 AM J TRANSL RES
JI Am. J. Transl. Res.
PY 2019
VL 11
IS 3
BP 1864
EP 1875
PG 12
WC Oncology; Medicine, Research & Experimental
WE Science Citation Index Expanded (SCI-EXPANDED)
SC Oncology; Research & Experimental Medicine
GA HQ9NR
UT WOS:000462754800058
PM 30972210
DA 2022-05-02
ER

PT J
AU Yang, PH
   Si, AF
   Yang, J
   Cheng, ZJ
   Wang, K
   Li, J
   Xia, Y
   Zhang, BH
   Pawlik, TM
   Lau, WY
   Shen, F
AF Yang, Pinghua
   Si, Anfeng
   Yang, Jue
   Cheng, Zhangjun
   Wang, Kui
   Li, Jun
   Xia, Yong
   Zhang, Baohua
   Pawlik, Timothy M.
   Lau, Wan Yee
   Shen, Feng
TI A wide-margin liver resection improves long-term outcomes for patients
   with HBV-related hepatocellular carcinoma with microvascular invasion
SO SURGERY
LA English
DT Article
ID CLINICAL-OUTCOMES; HEPATIC RESECTION; TUMOR SIZE; HEPATECTOMY;
   RECURRENCE; SURVIVAL; GRADE; PREDICTORS; SYSTEM; CANCER
AB Background: The impact of the resection margin on survival outcomes in patients with hepatocellular carcinoma remains to be determined. This study aimed to examine the association between the width of resection margin and the presence of microvascular invasion in hepatitis B virus-related hepatocellular carcinoma.
   Methods: We reviewed data on 2,508 consecutive patients who underwent liver resection for a solitary, hepatitis B virus-related hepatocellular carcinoma for operative morbidity, tumor recurrence, and overall survival.
   Results: Microvascular invasion was identified histologically in 929 patients (37.0%). A wide margin of resection (>= 1 cm, n=384) resulted in better 5-year recurrence and overall survival versus a narrow margin of resection (<1 cm, n=545) among patients with microvascular invasion (71.1% versus 85.9%; 44.9% versus 25.0%; both P < .001), but not in patients without microvascular invasion (P=.131, .182). Similar results were identified after propensity-score matching. A wide margin resection also had a lesser incidence of early recurrence developed within the first postoperative 24 months (58.1% versus 72.7%; P < .001). Compared with a wide resection margin, a narrow margin was associated with worse recurrence and overall survival in patients with microvascular invasion (hazard ratio: 1.50 and 1.75). In addition, a wide or a narrow resection margin had differences in the rate of grade I-III, but not grade IV complications (31.0% versus 21.7%; P=.017; 3.5% versus 1.6%; P= .147) among cirrhotic patients with microvascular invasion.
   Conclusion: The presence of microvascular invasion was associated with a worse prognosis after resection. A wide resection margin resulted in better long-term prognoses versus a narrow resection margin among patients with hepatitis B virus-related hepatocellular carcinoma with microvascular invasion. (C) 2018 Published by Elsevier Inc.
C1 [Yang, Pinghua; Si, Anfeng; Cheng, Zhangjun; Li, Jun; Xia, Yong; Lau, Wan Yee; Shen, Feng] Second Mil Med Univ, Dept Hepat Surg 4, Eastern Hepatobiliary Surg Hosp, Shanghai, Peoples R China.
   [Yang, Pinghua; Yang, Jue; Zhang, Baohua] Second Mil Med Univ, Dept Minimally Invas Surg, Eastern Hepatobiliary Surg Hosp, 225 Changhai Rd, Shanghai 200433, Peoples R China.
   [Si, Anfeng] Nanjing Univ Chinese Med, Dept Surg Oncol, Bayi Hosp Affiliated, Nanjing, Jiangsu, Peoples R China.
   [Cheng, Zhangjun] Southeast Univ, Dept Gen Surg, Affiliated Zhongda Hosp, Nanjing, Jiangsu, Peoples R China.
   [Wang, Kui] Second Mil Med Univ, Dept Hepat Surg 2, Eastern Hepatobiliary Surg Hosp, Shanghai, Peoples R China.
   [Pawlik, Timothy M.] Ohio State Univ, Dept Surg, Wexner Med Ctr, Columbus, OH 43210 USA.
   [Lau, Wan Yee] Chinese Univ Hong Kong, Fac Med, Shatin, Hong Kong, Peoples R China.
RP Zhang, BH (corresponding author), Second Mil Med Univ, Dept Minimally Invas Surg, Eastern Hepatobiliary Surg Hosp, 225 Changhai Rd, Shanghai 200433, Peoples R China.; Shen, F (corresponding author), Second Mil Med Univ, Dept Hepat Surg, Eastern Hepatobiliary Surg Hosp, 225 Changhai Rd, Shanghai 200433, Peoples R China.
EM zhangbaohuaehbh@163.com; shenfengehbh@sina.com
RI Pawlik, Timothy/AAO-9335-2020
FU State Key Project on Infectious Diseases of China [2012ZX10002-016];
   Creative Research Groups of National Natural Science Foundation of
   ChinaNational Natural Science Foundation of China (NSFC) [30921006]
FX Supported by the State Key Project on Infectious Diseases of China
   (2012ZX10002-016) and the Creative Research Groups of National Natural
   Science Foundation of China (30921006)
CR Amin MB., 2017, AJCC CANC STAGING MA
   Banerjee S, 2015, HEPATOLOGY, V62, P792, DOI 10.1002/hep.27877
   Bruix J, 2011, HEPATOLOGY, V53, P1020, DOI 10.1002/hep.24199
   Bui-Nguyen TM, 2010, ONCOGENE, V29, P1179, DOI 10.1038/onc.2009.404
   Cheng ZJ, 2015, HPB, V17, P422, DOI 10.1111/hpb.12367
   Choi YS, 2013, J MAGN RESON IMAGING, V37, P1384, DOI 10.1002/jmri.23940
   Clavien PA, 2009, ANN SURG, V250, P187, DOI 10.1097/SLA.0b013e3181b13ca2
   Cucchetti A, 2010, J HEPATOL, V52, P880, DOI 10.1016/j.jhep.2009.12.037
   D'Agostino RB, 1998, STAT MED, V17, P2265, DOI 10.1002/(SICI)1097-0258(19981015)17:19<2265::AID-SIM918>3.0.CO;2-B
   Dahiya D, 2010, SURGERY, V147, P676, DOI 10.1016/j.surg.2009.10.043
   Ding ZB, 2009, CANCER-AM CANCER SOC, V115, P4753, DOI 10.1002/cncr.24513
   EDMONDSON HA, 1954, CANCER-AM CANCER SOC, V7, P462, DOI 10.1002/1097-0142(195405)7:3<462::AID-CNCR2820070308>3.0.CO;2-E
   El-Serag HB, 2012, GASTROENTEROLOGY, V142, P1264, DOI 10.1053/j.gastro.2011.12.061
   Kaibori M, 2012, AM J SURG, V204, P300, DOI 10.1016/j.amjsurg.2011.11.014
   Kaibori M, 2010, J SURG ONCOL, V102, P462, DOI 10.1002/jso.21631
   Kao WY, 2011, WORLD J SURG, V35, P858, DOI 10.1007/s00268-010-0928-z
   Laurent C, 2005, J AM COLL SURGEONS, V201, P656, DOI 10.1016/j.jamcollsurg.2005.05.027
   Lee KT, 2012, J FORMOS MED ASSOC, V111, P160, DOI 10.1016/j.jfma.2011.02.002
   Lei ZQ, 2016, JAMA SURG, V151, P356, DOI 10.1001/jamasurg.2015.4257
   Matsui Y, 2007, ARCH SURG-CHICAGO, V142, P596, DOI 10.1001/archsurg.142.7.596
   Mazzaferro V, 2009, LANCET ONCOL, V10, P35, DOI 10.1016/S1470-2045(08)70284-5
   Nathan H, 2009, ANN SURG, V249, P799, DOI 10.1097/SLA.0b013e3181a38eb5
   Omichi K, 2015, ANN SURG ONCOL, V22, pS1034, DOI 10.1245/s10434-015-4845-0
   Pawlik TM, 2005, LIVER TRANSPLANT, V11, P1086, DOI 10.1002/lt.20472
   Poon RTP, 2000, ANN SURG, V231, P544, DOI 10.1097/00000658-200004000-00014
   Roayaie S, 2009, GASTROENTEROLOGY, V137, P850, DOI 10.1053/j.gastro.2009.06.003
   Rodriguez-Peralvarez M, 2013, ANN SURG ONCOL, V20, P325, DOI 10.1245/s10434-012-2513-1
   ROSENBAUM PR, 1984, J AM STAT ASSOC, V79, P516, DOI 10.2307/2288398
   Ryu SH, 2008, HEPATOLOGY, V47, P929, DOI 10.1002/hep.22124
   Sasaki K, 2017, J GASTROINTEST SURG, V21, P487, DOI 10.1007/s11605-016-3344-3
   Sasaki K, 2013, HEPATOL RES, V43, P1295, DOI 10.1111/hepr.12079
   Shi M, 2004, WORLD J SURG, V28, P376, DOI 10.1007/s00268-003-7308-x
   Shi M, 2007, ANN SURG, V245, P36, DOI 10.1097/01.sla.0000231758.07868.71
   Silva MA, 2008, GUT, V57, P1592, DOI 10.1136/gut.2008.149062
   Stewart BW, 2014, WORLD CANC REPORT 20, P403
   Strasberg SM, 2013, ANN SURG, V257, P377, DOI 10.1097/SLA.0b013e31825a01f6
   Utsunomiya T, 2015, ANN SURG, V261, P513, DOI 10.1097/SLA.0000000000000821
   Vigano L, 2015, J HEPATOL, V63, P93, DOI 10.1016/j.jhep.2015.01.024
   Wang K, 2010, HEPATOLOGY, V52, P164, DOI 10.1002/hep.23650
   Witjes CDM, 2012, J MAGN RESON IMAGING, V36, P641, DOI 10.1002/jmri.23681
   Yang PY, 2012, CANCER CELL, V22, P291, DOI 10.1016/j.ccr.2012.07.023
   Yang T, 2016, J HEPATOL, V64, P583, DOI 10.1016/j.jhep.2015.10.012
   Yau T, 2014, GASTROENTEROLOGY, V146, P1691, DOI 10.1053/j.gastro.2014.02.032
NR 43
TC 23
Z9 34
U1 1
U2 7
PU MOSBY-ELSEVIER
PI NEW YORK
PA 360 PARK AVENUE SOUTH, NEW YORK, NY 10010-1710 USA
SN 0039-6060
J9 SURGERY
JI Surgery
PD APR
PY 2019
VL 165
IS 4
BP 721
EP 730
DI 10.1016/j.surg.2018.09.016
PG 10
WC Surgery
WE Science Citation Index Expanded (SCI-EXPANDED)
SC Surgery
GA HQ8RJ
UT WOS:000462692700007
PM 30554724
DA 2022-05-02
ER

PT J
AU Liao, MJ
   Yang, XM
   Yao, RZ
   Shi, N
   Wang, JP
   Tan, LN
   Zhu, PP
   Chen, Q
   Xiang, BD
   Liao, WJ
AF Liao, Minjun
   Yang, Xiaomei
   Yao, Renzhi
   Shi, Nan
   Wang, Junping
   Tan, Lina
   Zhu, Pengpeng
   Chen, Qian
   Xiang, Bangde
   Liao, Weijia
TI BCAT1 overexpression associates with clinical progression and poor
   prognosis in patients with hepatocellular carcinoma
SO INTERNATIONAL JOURNAL OF CLINICAL AND EXPERIMENTAL MEDICINE
LA English
DT Article
DE Hepatocellular carcinoma; BCAT1; prognosis
ID PROMOTES CELL-PROLIFERATION; CHAIN AMINO-ACIDS; C-MYC; DIFFERENTIAL
   EXPRESSION; CANCER; GENES; LIVER; IDENTIFICATION; TARGETS
AB Objective: Amino acid biosynthesis is one of the most cardinal events in many carcinogenesis and its progression. In this study, we explored clinicopathological significance of branched-chain amino acid transaminase 1 (BCAT1) transcript and protein expression level in human hepatocellular carcinoma (HCC). Methods: BCAT1 transcript level was detected in 186 cases of paired HCC and adjacent noncancerous liver tissues (ANLT) by qRT-PCR and 12 cases of HCC tissues by semi-quantitative RT-PCR. Immunohistochemistry (IHC) method was utilized to assess BCAT1 protein in 62 HCC tissues. According to the mRNA expression level of BCAT1, we divided all HCC patients into two groups. Cumulative overall survival (OS) and progression-free survival (PFS) curves were estimated using the Kaplan-Meier method and compared by Cox proportional hazard regression model. Results: Compared with the corresponding noncancerous tissues, the BCAT1 expression in HCC tissues, which was remarkably associated with median size (P = 0.033), TNM stage (P = 0.027), and microvascular invasion (P = 0.025), were increased dramatically. The increased BCAT1 predicted worse OS (P = 0.021) and PFS (P = 0.020) for HCC patients. Multivariate Cox proportional hazards analysis showed that BCAT1 can served as an independent predictor for OS (hazard ratio [HR] = 1.63, 95% confidence interval [CI] = 1.07-2.76, P = 0.033) and PFS (HR = 1.56, 95% CI = 1.05-2.62, P = 0.040) of HCC. Conclusions: Increased BCAT1 is associated with malignant characteristics, and predicts advantageous outcomes in HCC patients, which may serve as a prognostic biomarker for HCC survival, and a powerful therapeutic target for HCC therapies.
C1 [Liao, Minjun; Yao, Renzhi; Zhu, Pengpeng; Chen, Qian; Liao, Weijia] Guilin Med Univ, Affiliated Hosp, Lab Hepatobiliary & Pancreat Surg, Guilin 541001, Guangxi, Peoples R China.
   [Liao, Minjun; Yang, Xiaomei; Shi, Nan; Wang, Junping; Tan, Lina] Guangxi Med Univ, Bas Med Sch, Nanning 530021, Guangxi, Peoples R China.
   [Xiang, Bangde] Guangxi Med Univ, Affiliated Tumor Hosp, Dept Hepatobiliary Surg, Hosp Oncol Sch,Guangxi Canc Inst,Guangxi Canc Ctr, Nanning 530021, Guangxi, Peoples R China.
RP Chen, Q; Liao, WJ (corresponding author), Guilin Med Univ, Affiliated Hosp, Lab Hepatobiliary & Pancreat Surg, Guilin 541001, Guangxi, Peoples R China.; Xiang, BD (corresponding author), Guangxi Med Univ, Affiliated Tumor Hosp, Dept Hepatobiliary Surg, Hosp Oncol Sch,Guangxi Canc Inst,Guangxi Canc Ctr, Nanning 530021, Guangxi, Peoples R China.
EM s76767676@126.com; xiang-bangde@163.com; liaoweijia288@163.com
FU National Natural Science Foundation of ChinaNational Natural Science
   Foundation of China (NSFC) [81-773148]; Key Laboratory of Early
   Prevention and Treatment for Regional High Frequency Tumor (Guangxi
   Medical University), Ministry of Education [GKE2017-KF03]; Innovation
   and Entrepreneurship Project of University Students in Guangxi
   [201610598047, 201610601006]
FX This work was supported in part by the National Natural Science
   Foundation of China (No. 81-773148), The Open Fund of Key Laboratory of
   Early Prevention and Treatment for Regional High Frequency Tumor
   (Guangxi Medical University), Ministry of Education (GKE2017-KF03), and
   the Innovation and Entrepreneurship Project of University Students in
   Guangxi (No. 201610598047, 201610601006).
CR Ben-Yosef T, 1998, ONCOGENE, V17, P165, DOI 10.1038/sj.onc.1201939
   Ben-Yosef T, 1998, MAMM GENOME, V9, P595, DOI 10.1007/s003359900825
   BENVENISTY N, 1992, GENE DEV, V6, P2513, DOI 10.1101/gad.6.12b.2513
   Bledsoe RK, 1997, BBA-PROTEIN STRUCT M, V1339, P9, DOI 10.1016/S0167-4838(97)00044-7
   Bruix J, 2014, GUT, V63, P844, DOI 10.1136/gutjnl-2013-306627
   Dang CV, 2012, CELL, V149, P22, DOI 10.1016/j.cell.2012.03.003
   de Bont JM, 2008, NEURO-ONCOLOGY, V10, P648, DOI 10.1215/15228517-2008-032
   Gabay M, 2014, CSH PERSPECT MED, V4, DOI 10.1101/cshperspect.a014241
   Garraway LA, 2013, CELL, V153, P17, DOI 10.1016/j.cell.2013.03.002
   Hoshida Y, 2008, NEW ENGL J MED, V359, P1995, DOI 10.1056/NEJMoa0804525
   ICHIHARA A, 1966, J BIOCHEM-TOKYO, V59, P160, DOI 10.1093/oxfordjournals.jbchem.a128277
   Janku F, 2014, ONCOTARGET, V5, P3012, DOI 10.18632/oncotarget.1687
   Ju W, 2009, ONCOL RES, V18, P47, DOI 10.3727/096504009789954672
   Kow AWC, 2012, ANN SURG ONCOL, V19, P2246, DOI 10.1245/s10434-012-2260-3
   Liao WJ, 2014, ONCOTARGET, V5, P10271, DOI 10.18632/oncotarget.2082
   Lynch CJ, 2014, NAT REV ENDOCRINOL, V10, P723, DOI 10.1038/nrendo.2014.171
   Mann DA, 2014, HEPATOLOGY, V60, P1418, DOI 10.1002/hep.27131
   Oikawa T, 2016, HEPATOLOGY, V64, P645, DOI 10.1002/hep.28485
   Rodriguez S, 2003, ONCOGENE, V22, P1880, DOI 10.1038/sj.onc.1206302
   Sia D, 2017, GASTROENTEROLOGY, V152, P745, DOI 10.1053/j.gastro.2016.11.048
   Sobin LH, 2010, CANCER-AM CANCER SOC, V116, P5336, DOI 10.1002/cncr.25537
   TAYLOR RT, 1966, J BIOL CHEM, V241, P4396
   Tonjes M, 2013, NAT MED, V19, P901, DOI 10.1038/nm.3217
   Xu M, 2016, ONCOL LETT, V12, P2648, DOI 10.3892/ol.2016.4969
   Zhang EY, 2013, J PROTEOME RES, V12, P2805, DOI 10.1021/pr4001527
   Zheng YH, 2016, LIVER INT, V36, P1836, DOI 10.1111/liv.13178
   Zhou L, 2011, EJSO-EUR J SURG ONC, V37, P521, DOI 10.1016/j.ejso.2011.03.137
   Zhou W, 2007, ONCOL RES, V16, P405, DOI 10.3727/000000007783980873
   Zhou W, 2013, MOL CANCER, V12, DOI 10.1186/1476-4598-12-53
   2016, EXPERT REV ANTICANCE, V16, P1063
   1996, J BIOL CHEM, V271, P2024
NR 31
TC 2
Z9 2
U1 0
U2 3
PU E-CENTURY PUBLISHING CORP
PI MADISON
PA 40 WHITE OAKS LN, MADISON, WI 53711 USA
SN 1940-5901
J9 INT J CLIN EXP MED
JI Int. J. Clin. Exp. Med.
PY 2019
VL 12
IS 4
BP 4202
EP 4209
PG 8
WC Medicine, Research & Experimental
WE Science Citation Index Expanded (SCI-EXPANDED)
SC Research & Experimental Medicine
GA HW2DW
UT WOS:000466494200127
DA 2022-05-02
ER

PT J
AU Sui, MH
   Wang, HG
   Chen, MY
   Wan, T
   Hu, BY
   Pan, YW
   Li, H
   Cai, HY
   Cui, C
   Lu, SC
AF Sui, M. H.
   Wang, H. G.
   Chen, M. Y.
   Wan, T.
   Hu, B. Y.
   Pan, Y. W.
   Li, H.
   Cai, H. Y.
   Cui, C.
   Lu, S. C.
TI Assessment of the effect of the Aquamantys system on local recurrence
   after hepatectomy for hepatocellular carcinoma through propensity score
   matching
SO CLINICAL & TRANSLATIONAL ONCOLOGY
LA English
DT Article
DE Hepatocellular carcinoma; Hepatectomy; Margin; Recurrence; Aquamantys
ID RESECTION MARGIN; TUMOR SIZE; HEMOSTASIS; CANCER; INFECTION
AB Objective To assess the effect of the intraoperative application of the Aquamantys system to treat the hepatic resection margin on local and overall recurrence of HCC. Methods We retrospectively analyzed 101 patients admitted from November 2016 to June 2018 who underwent hepatectomy using the Aquamantys as hemostatic device, who were matched with 101 patients (control group) using conventional hemostatic devices through PSM. Univariate and multivariate analyses of recurrence-free survival (RFS) and local recurrence-free survival (LRFS) were performed using the Cox proportional hazard model. Results There were no significant differences in baseline data and surgical procedures between the two groups. The Aquamantys group showed less blood loss (P = 0.005) and a lower blood transfusion rate (P = 0.036), while the incidences of postoperative complications of the two groups showed no difference (P = 0.266). OS rates of the Aquamantys group and the control group were 82.6% and 84.2%, respectively (P = 0. 446), and RFS rates were 65.5% and 58.2%, respectively (P = 0.153), with no significant differences. The Aquamantys group and the control group had two cases and 11 cases of local recurrence, respectively, with LRFS rates of 98% and 87.9%, respectively, in the follow-up period, corresponding to a significant difference (P = 0.011). Multivariate analysis showed that microvascular invasion (MVI), tumor diameter > 5 cm, and the control group were independent risk factors for LRFS. Conclusion Our results indicate that application of the Aquamantys system in hepatectomy can reduce local recurrence, but it can neither reduce overall recurrence nor improve OS.
C1 [Sui, M. H.; Li, H.; Cui, C.; Lu, S. C.] Chinese PLA, Sch Med, 28 Fuxing Rd, Beijing 100853, Peoples R China.
   [Wang, H. G.; Chen, M. Y.; Wan, T.; Hu, B. Y.; Pan, Y. W.] Chinese Peoples Liberat Army Gen Hosp, Dept Hepatobiliary Surg, Beijing 100853, Peoples R China.
   [Cai, H. Y.] NanKai Univ, Tianjin 300071, Peoples R China.
RP Lu, SC (corresponding author), Chinese PLA, Sch Med, 28 Fuxing Rd, Beijing 100853, Peoples R China.
EM lsc_med@126.com
FU National Key R&D Program of China; National Natural Science Foundation
   of ChinaNational Natural Science Foundation of China (NSFC)
FX This study was supported by funds from National Key R&D Program of
   China; National Natural Science Foundation of China.
CR Balzan S, 2005, ANN SURG, V242, P824, DOI 10.1097/01.sla.0000189131.90876.9e
   Caruana EJ, 2016, J THORAC DIS, V8, P1540, DOI 10.21037/jtd.2016.06.03
   Chau GY, 1997, J SURG ONCOL, V66, P122, DOI 10.1002/(SICI)1096-9098(199710)66:2<122::AID-JSO9>3.3.CO;2-R
   European Assoc Study Liver, 2018, J HEPATOL, V69, P182, DOI 10.1016/j.jhep.2018.03.019
   Fischer L, 2011, SURGERY, V149, P48, DOI 10.1016/j.surg.2010.02.008
   Frank SM, 2014, J ORTHOP SURG RES, V9, DOI 10.1186/s13018-014-0050-2
   GORISCH W, 1982, Lasers in Surgery and Medicine, V2, P1
   Grasso G, 2014, MED SCI MONITOR, V20, P538, DOI 10.12659/MSM.890583
   Kumar AMS, 2015, HEPATOB PANCREAT DIS, V14, P269, DOI 10.1016/S1499-3872(15)60382-4
   Lai ECH, 2005, SURG-J R COLL SURG E, V3, P210, DOI 10.1016/S1479-666X(05)80043-5
   Makuuchi M, 1983, Nihon Geka Gakkai Zasshi, V84, P913
   Makuuchi M, 2008, HEPATOL RES, V38, P37, DOI 10.1111/j.1872-034X.2007.00216.x
   Maluccio M, 2012, CA-CANCER J CLIN, V62, P394, DOI 10.3322/caac.21161
   Manas DM, 2016, EJSO-EUR J SURG ONC, V42, P1597, DOI 10.1016/j.ejso.2016.05.008
   Menon KV, 2006, J AM COLL SURGEONS, V203, P677, DOI 10.1016/j.jamcollsurg.2006.07.025
   Merican I, 2000, J GASTROEN HEPATOL, V15, P1356, DOI 10.1046/j.1440-1746.2000.0150121356.x
   Mullen JT, 2007, J AM COLL SURGEONS, V204, P854, DOI 10.1016/j.jamcollsurg.2006.12.032
   NAGASUE N, 1993, GASTROENTEROLOGY, V105, P488, DOI 10.1016/0016-5085(93)90724-Q
   Ng IOL, 2003, J PATHOL, V199, P345, DOI 10.1002/path.1287
   Patrizi A, 2016, UPDATES SURG-ITALY, V68, P171, DOI 10.1007/s13304-016-0367-y
   Pawlik TM, 2005, LIVER TRANSPLANT, V11, P1086, DOI 10.1002/lt.20472
   Riediger C, 2013, INT J SURG, V11, P826, DOI 10.1016/j.ijsu.2013.08.010
   Sasaki K, 2013, HEPATOL RES, V43, P1295, DOI 10.1111/hepr.12079
   Schuppan D, 2008, LANCET, V371, P838, DOI 10.1016/S0140-6736(08)60383-9
   Shi M, 2004, WORLD J SURG, V28, P376, DOI 10.1007/s00268-003-7308-x
   Shi M, 2007, ANN SURG, V245, P36, DOI 10.1097/01.sla.0000231758.07868.71
   Tabrizian P, 2015, ANN SURG, V261, P947, DOI 10.1097/SLA.0000000000000710
   Takayama T, 2000, LANCET, V356, P802, DOI 10.1016/S0140-6736(00)02654-4
   Torre LA, 2015, CA-CANCER J CLIN, V65, P87, DOI 10.3322/caac.21262
   Wright AS, 2003, ANN SURG ONCOL, V10, P275, DOI 10.1245/ASO.2003.03.045
NR 30
TC 1
Z9 2
U1 0
U2 7
PU SPRINGER INTERNATIONAL PUBLISHING AG
PI CHAM
PA GEWERBESTRASSE 11, CHAM, CH-6330, SWITZERLAND
SN 1699-048X
EI 1699-3055
J9 CLIN TRANSL ONCOL
JI Clin. Transl. Oncol.
PD DEC
PY 2019
VL 21
IS 12
BP 1634
EP 1643
DI 10.1007/s12094-019-02092-0
PG 10
WC Oncology
WE Science Citation Index Expanded (SCI-EXPANDED)
SC Oncology
GA JL1PD
UT WOS:000495304300003
PM 30911882
DA 2022-05-02
ER

PT J
AU Lin, ST
   Ye, F
   Rong, WQ
   Song, Y
   Wu, F
   Liu, YH
   Zheng, YL
   Siqin, TN
   Zhang, K
   Wang, LM
   Wu, JX
AF Lin, Shengtao
   Ye, Feng
   Rong, Weiqi
   Song, Ying
   Wu, Fan
   Liu, Yunhe
   Zheng, Yiling
   Siqin, Tana
   Zhang, Kai
   Wang, Liming
   Wu, Jianxiong
TI Nomogram to Assist in Surgical Plan for Hepatocellular Carcinoma: a
   Prediction Model for Microvascular Invasion
SO JOURNAL OF GASTROINTESTINAL SURGERY
LA English
DT Article
DE Hepatocellular carcinoma; Microvascular invasion; Imaging features;
   Nomogram; Anatomic resection
ID ACID-ENHANCED MR; PREOPERATIVE PREDICTION; NONANATOMIC RESECTION;
   ANATOMIC RESECTION; VASCULAR INVASION; LIVER-CANCER; CT; DIAGNOSIS;
   IMPACT
AB Background Microvascular invasion (MVI) relates to poor survival in hepatocellular carcinoma (HCC) patients. In this study, we aim at developing a nomogram for MVI prediction and potential assistance in surgical planning.
   Methods A total of 357 patients were assigned to training (n = 257) and validation (n = 100) cohort. Univariate and multivariate analyses were used to reveal preoperative predictors for MVI. A nomogram incorporating independent predictors was constructed and validated. Disease-free survival was compared between patients, and the potential of the predicted MVI in making surgical procedure was also explored.
   Results Pathological examination confirmed MVI in 140 (39.2%) patients. Imaging features including larger tumor, intra-tumoral artery, tumor type, and higher serum AFP independently correlated with MVI. The nomogram showed desirable performance with an AUROC of 0.803 (95% CI, 0.746-0.860) and 0.814 (95% CI, 0.720-0.908) in the training and validation cohorts, respectively. Good calibration were also revealed by calibration curve in both cohorts. The decision curve analysis indicated that the prediction nomogram was of promising usefulness in clinical work. In addition, survival analysis revealed that patients with positive-predicted MVI suffered a higher risk of early recurrence (P < 0.01). There was no difference in disease-free survival between anatomic or non-anatomic resection in large HCC or small HCC without nomogram-predicted MVI. However, anatomic resection improved disease-free survival in small HCC with nomogram-predicted MVI.
   Conclusions The nomogram obtained desirable results in predicting MVI. Patients with predicted MVI were associated with early recurrence and anatomic resection was recommended for small HCC patients with predicted MVI.
C1 [Lin, Shengtao; Rong, Weiqi; Wu, Fan; Liu, Yunhe; Zheng, Yiling; Siqin, Tana; Zhang, Kai; Wang, Liming; Wu, Jianxiong] Chinese Acad Med Sci, Dept Hepatobiliary Surg, Natl Canc Ctr, Natl Clin Res Ctr Canc,Canc Hosp, 17 Panjiayuan NanLi, Beijing, Peoples R China.
   [Lin, Shengtao; Ye, Feng; Rong, Weiqi; Song, Ying; Wu, Fan; Liu, Yunhe; Zheng, Yiling; Siqin, Tana; Zhang, Kai; Wang, Liming; Wu, Jianxiong] Peking Union Med Coll, 17 Panjiayuan NanLi, Beijing, Peoples R China.
   [Ye, Feng; Song, Ying] Chinese Acad Med Sci, Dept Diagnost Radiol, Natl Canc Ctr, Natl Clin Res Ctr Canc,Canc Hosp, Beijing, Peoples R China.
RP Wang, LM; Wu, JX (corresponding author), Chinese Acad Med Sci, Dept Hepatobiliary Surg, Natl Canc Ctr, Natl Clin Res Ctr Canc,Canc Hosp, 17 Panjiayuan NanLi, Beijing, Peoples R China.; Wang, LM; Wu, JX (corresponding author), Peking Union Med Coll, 17 Panjiayuan NanLi, Beijing, Peoples R China.
EM stewen_wang@sina.com; dr_wujx@126.com
RI Wang, Liming/AAD-7697-2020; Lin, Shengtao/AAL-2924-2020
CR Ahn SY, 2015, ABDOM IMAGING, V40, P843, DOI 10.1007/s00261-014-0256-0
   Akamatsu N, 2017, LIVER CANCER, V6, P44, DOI 10.1159/000449344
   Ariizumi S, 2011, J HEPATO-BIL-PAN SCI, V18, P575, DOI 10.1007/s00534-010-0369-y
   Bruix J, 2016, GASTROENTEROLOGY, V150, P835, DOI 10.1053/j.gastro.2015.12.041
   Chou CT, 2012, BRIT J RADIOL, V85, P778, DOI 10.1259/bjr/65897774
   Chou CT, 2014, AM J ROENTGENOL, V203, pW253, DOI 10.2214/AJR.13.10595
   Cong WM, 2016, WORLD J GASTROENTERO, V22, P9279, DOI 10.3748/wjg.v22.i42.9279
   Cucchetti A, 2014, SURGERY, V155, P512, DOI 10.1016/j.surg.2013.10.009
   Cucchetti A, 2010, J HEPATOL, V52, P880, DOI 10.1016/j.jhep.2009.12.037
   Donat M, 2016, TRANSPL P, V48, P1968, DOI 10.1016/j.transproceed.2016.04.002
   Eguchi S, 2010, WORLD J SURG, V34, P1034, DOI 10.1007/s00268-010-0424-5
   Gouw ASH, 2011, LIVER TRANSPLANT, V17, pS72, DOI 10.1002/lt.22368
   Hasegawa K, 2005, ANN SURG, V242, P252, DOI 10.1097/01.sla.0000171307.37401.db
   Hirokawa F, 2015, SURGERY, V157, P27, DOI 10.1016/j.surg.2014.06.080
   KANAI T, 1987, CANCER, V60, P810, DOI 10.1002/1097-0142(19870815)60:4<810::AID-CNCR2820600417>3.0.CO;2-1
   Kang CM, 2010, J SURG RES, V160, P81, DOI 10.1016/j.jss.2009.01.021
   Kim H, 2009, EUR RADIOL, V19, P1744, DOI 10.1007/s00330-009-1331-8
   Lee JH, 2012, BRIT J RADIOL, V85, pE573, DOI 10.1259/bjr/86767895
   Lee JM, 2012, LIVER CANCER, V1, P22, DOI 10.1159/000339018
   Lee S, 2017, J HEPATOL, V67, P526, DOI 10.1016/j.jhep.2017.04.024
   McHugh PP, HPB OXFORD, V12, P56
   Min JH, 2015, EUR J RADIOL, V84, P1036, DOI 10.1016/j.ejrad.2015.03.002
   Okamura S, 2016, DIGEST LIVER DIS, V48, P945, DOI 10.1016/j.dld.2016.05.020
   Okusaka T, 2002, CANCER-AM CANCER SOC, V95, P1931, DOI 10.1002/cncr.10892
   Oriyama T, 1998, J HEPATOL, V28, P142, DOI 10.1016/S0168-8278(98)80213-4
   Pote N, 2015, J HEPATOL, V62, P848, DOI 10.1016/j.jhep.2014.11.005
   Rodriguez-Peralvarez M, 2013, ANN SURG ONCOL, V20, P325, DOI 10.1245/s10434-012-2513-1
   Sakata J, 2008, EJSO-EUR J SURG ONC, V34, P900, DOI 10.1016/j.ejso.2008.01.031
   Segal E, 2007, NAT BIOTECHNOL, V25, P675, DOI 10.1038/nbt1306
   Shindoh J, 2016, J HEPATOL, V64, P594, DOI 10.1016/j.jhep.2015.10.015
   Sterling RK, 2012, AM J GASTROENTEROL, V107, P64, DOI 10.1038/ajg.2011.312
   Suh YJ, 2012, LIVER TRANSPLANT, V18, P1171, DOI 10.1002/lt.23502
   Tanaka K, 2008, SURGERY, V143, P607, DOI 10.1016/j.surg.2008.01.006
   Vitale A, 2017, J HEPATOL, V66, P412, DOI 10.1016/j.jhep.2016.09.012
   Wang LM, 2017, ONCOTARGET, V8, P79971, DOI 10.18632/oncotarget.20402
   Wang WT, 2018, RADIOLOGY, V286, P571, DOI 10.1148/radiol.2017170515
   Wang Z, 2018, CLIN CANCER RES, V24, P2074, DOI 10.1158/1078-0432.CCR-17-2899
   Xu PJ, 2014, J GASTROEN HEPATOL, V29, P330, DOI 10.1111/jgh.12358
   Zhang XF, 2018, J GASTROEN HEPATOL, V33, P347, DOI 10.1111/jgh.13843
   Zhao W, 2018, PLOS ONE, V13, DOI 10.1371/journal.pone.0197488
NR 40
TC 16
Z9 19
U1 0
U2 6
PU SPRINGER
PI NEW YORK
PA 233 SPRING ST, NEW YORK, NY 10013 USA
SN 1091-255X
EI 1873-4626
J9 J GASTROINTEST SURG
JI J. Gastrointest. Surg.
PD DEC
PY 2019
VL 23
IS 12
BP 2372
EP 2382
DI 10.1007/s11605-019-04140-0
PG 11
WC Gastroenterology & Hepatology; Surgery
WE Science Citation Index Expanded (SCI-EXPANDED)
SC Gastroenterology & Hepatology; Surgery
GA KA6XH
UT WOS:000505940200006
PM 30820799
DA 2022-05-02
ER

PT J
AU Zhong, XP
   Zhang, YF
   Mei, J
   Li, SH
   Kan, A
   Lu, LH
   Chen, MS
   Wei, W
   Guo, RP
AF Zhong, Xiao-Ping
   Zhang, Yong-Fa
   Mei, Jie
   Li, Shao-Hua
   Kan, Anna
   Lu, Liang-He
   Chen, Min-Shan
   Wei, Wei
   Guo, Rong-Ping
TI Anatomical versus Non-anatomical Resection for Hepatocellular Carcinoma
   with Microscope Vascular Invasion: A Propensity Score Matching Analysis
SO JOURNAL OF CANCER
LA English
DT Article
DE Hepatocellular carcinoma; Anatomical resection; Microscope vascular
   invasion; Propensity score matching; Overall survival; Disease-free
   survival
ID LIVER RESECTION; MICROVASCULAR INVASION; HEPATIC RESECTION; HEPATECTOMY;
   RECURRENCE; PROGNOSIS; SURVIVAL; IMPACT; CM
AB Background: The benefits of anatomical resection (AR) and non-anatomical resection (NAR) on hepatocellular carcinoma (HCC) patients with microscope vascular invasion (MVI) remain unknown. We aimed to investigate the prognostic outcomes of AR and NAR for HCC patients with MVI.
   Study Design: A total of 362 consecutive HCC patients diagnosed with MVI after hepatic resection between February 2005 and December 2013 were included in this study. The patient outcomes were compared, and a 1:2 propensity score matching (PSM) analysis was applied to eliminate selection bias.
   Results: Before PSM, compared to the NAR group, the AR group contained more patients that exceeded the Milan criteria, with larger, unilobar tumors and higher AST levels. After PSM, 100 patients were classified into the propensity-matched AR group (PS-AR), while 170 were classified into the propensity-matched NAR group (PS-NAR). Baseline data, including liver function and tumor burden measurements, were similar in the matched groups. The respective I-, 3- and 5-year overall survival (OS) rates were 78.9%, 56.9%, and 51.5% in the PS-AR group and 76.2%, 53.0%, and 42.4% in the PS-NAR group (P = 0.301). The I-, 3- and 5-year disease-free survival (DFS) rates were 51.1%, 44.7% and 42.0% in the PS-AR group and 44.9%, 34.3% and 26.4% in the PS-NAR group, respectively (P = 0.039). Multivariate analysis identified AR (P=0.025) as an independent favorable prognostic factor for DFS in HCC patients with MVI.
   Conclusions: Anatomical resection was superior to non-anatomical resection for improving DFS in hepatocellular carcinoma patients with microscope vascular invasion.
C1 [Zhong, Xiao-Ping] Shantou Univ, Med Coll, Affiliated Hosp 2, Dept Burn & Plast Surg, Shantou 515041, Peoples R China.
   [Mei, Jie; Li, Shao-Hua; Kan, Anna; Lu, Liang-He; Chen, Min-Shan; Wei, Wei; Guo, Rong-Ping] Sun Yat Sen Univ, Dept Hepatobiliary Oncol, Canc Ctr, 651 Dongfeng Rd East, Guangzhou 510060, Guangdong, Peoples R China.
   [Mei, Jie; Li, Shao-Hua; Kan, Anna; Lu, Liang-He; Chen, Min-Shan; Wei, Wei; Guo, Rong-Ping] State Key Lab Oncol South China, Guangzhou 510060, Guangdong, Peoples R China.
   [Mei, Jie; Li, Shao-Hua; Kan, Anna; Lu, Liang-He; Chen, Min-Shan; Wei, Wei; Guo, Rong-Ping] Collaborat Innovat Ctr Canc Med, Guangzhou 510060, Guangdong, Peoples R China.
   [Zhang, Yong-Fa] Fudan Univ, Dept Hepat Surg, Shanghai Canc Ctr, Shanghai, Peoples R China.
   [Zhang, Yong-Fa] Fudan Univ, Shanghai Med Coll, Dept Oncol, Shanghai 200032, Peoples R China.
RP Wei, W; Guo, RP (corresponding author), Sun Yat Sen Univ, Dept Hepatobiliary Oncol, Canc Ctr, 651 Dongfeng Rd East, Guangzhou 510060, Guangdong, Peoples R China.
EM weiwei@sysu.edu.cn; guorp@sysucc.org.cn
RI Kan, Anna/ABB-3601-2021; zhang, yongfa/J-2308-2017
OI Kan, Anna/0000-0002-0405-6920; zhang, yongfa/0000-0002-3401-2400
FU Science and Technology Planning Project of Guangdong Province, China
   [2017A020215112]; Natural Science Foundation of Guangdong Province,
   ChinaNational Natural Science Foundation of Guangdong Province
   [2017A030310203]; Shanghai Sailing Program [18YF1404900]; Fudan
   University Shanghai Cancer Center hospital-level research fund
   [YJ201709]; Ethicon "EXCELLENCE IN SURGERY" Grant [320.2710.1823]
FX This study was supported by Science and Technology Planning Project of
   Guangdong Province, China (2017A020215112), Natural Science Foundation
   of Guangdong Province, China (2017A030310203), Shanghai Sailing Program
   (No. 18YF1404900), Fudan University Shanghai Cancer Center
   hospital-level research fund (No. YJ201709) and the Ethicon "EXCELLENCE
   IN SURGERY" Grant (No. 320.2710.1823).
CR Arii S, 2010, ONCOLOGY-BASEL, V78, P125, DOI 10.1159/000315240
   Bruix J, 2011, HEPATOLOGY, V53, P1020, DOI 10.1002/hep.24199
   Chen JG, 2011, DIGEST DIS SCI, V56, P1626, DOI 10.1007/s10620-010-1482-0
   Clavien PA, 2009, ANN SURG, V250, P187, DOI 10.1097/SLA.0b013e3181b13ca2
   Colecchia A, 2014, WORLD J GASTROENTERO, V20, P5935, DOI 10.3748/wjg.v20.i20.5935
   Cucchetti A, 2014, SURGERY, V155, P512, DOI 10.1016/j.surg.2013.10.009
   Cucchetti A, 2011, ANN SURG ONCOL, V18, P1630, DOI 10.1245/s10434-010-1463-8
   Eguchi S, 2008, SURGERY, V143, P469, DOI 10.1016/j.surg.2007.12.003
   Hasegawa K, 2005, ANN SURG, V242, P252, DOI 10.1097/01.sla.0000171307.37401.db
   Hirokawa F, 2015, SURGERY, V157, P27, DOI 10.1016/j.surg.2014.06.080
   Iguchi T, 2015, TRANSPLANTATION, V99, P1236, DOI 10.1097/TP.0000000000000489
   Ishii M, 2014, WORLD J GASTROENTERO, V20, P3335, DOI 10.3748/wjg.v20.i12.3335
   Kudo A, 2014, AM J SURG, V207, P863, DOI 10.1016/j.amjsurg.2013.06.009
   Li SQ, 2017, BRIT J SURG, V104, P118, DOI 10.1002/bjs.10311
   Llovet JM, 2016, NAT REV DIS PRIMERS, V2, DOI [10.1038/nrdp.2016.18, 10.1038/nrdp.2016.19]
   MAKUUCHI M, 1985, SURG GYNECOL OBSTET, V161, P346
   Marubashi S, 2015, BRIT J SURG, V102, P776, DOI 10.1002/bjs.9815
   Marubashi S, 2015, ANN SURG ONCOL, V22, P2243, DOI 10.1245/s10434-014-4214-4
   Matsumoto T, 2016, WORLD J SURG, V40, P402, DOI 10.1007/s00268-015-3231-1
   Okamura Y, 2014, J GASTROINTEST SURG, V18, P1994, DOI 10.1007/s11605-014-2646-6
   Roayaie S, 2013, HEPATOLOGY, V57, P1426, DOI 10.1002/hep.25832
   Sasaki K, 2013, AM SURGEON, V79, P1163
   Shi M, 2007, ANN SURG, V245, P36, DOI 10.1097/01.sla.0000231758.07868.71
   Shindoh J, 2016, J HEPATOL, V64, P594, DOI 10.1016/j.jhep.2015.10.015
   Shirabe K, 2009, WORLD J GASTROENTERO, V15, P2632, DOI 10.3748/wjg.15.2632
   Simonetti RG, 1997, ANN ONCOL, V8, P117, DOI 10.1023/A:1008285123736
   Sumie S, 2014, ANN SURG ONCOL, V21, P1002, DOI 10.1245/s10434-013-3376-9
   Tomimaru Y, 2012, DIGEST DIS SCI, V57, P1942, DOI 10.1007/s10620-012-2114-7
   Torre LA, 2015, CA-CANCER J CLIN, V65, P87, DOI 10.3322/caac.21262
   Vitale A, 2015, J HEPATOL, V62, P617, DOI 10.1016/j.jhep.2014.10.037
   Yamamoto M, 2001, SURGERY, V130, P443, DOI 10.1067/msy.2001.116406
   Zhang YF, 2016, BRIT J CANCER, V115, P1039, DOI 10.1038/bjc.2016.301
   Zhang YF, 2016, EUR RADIOL, V26, P2078, DOI 10.1007/s00330-015-4021-8
   Zhao H, 2017, J GASTROEN HEPATOL, V32, P870, DOI 10.1111/jgh.13603
   Zhou YM, 2011, LANGENBECK ARCH SURG, V396, P1109, DOI 10.1007/s00423-011-0784-9
NR 35
TC 8
Z9 13
U1 2
U2 5
PU IVYSPRING INT PUBL
PI LAKE HAVEN
PA PO BOX 4546, LAKE HAVEN, NSW 2263, AUSTRALIA
SN 1837-9664
J9 J CANCER
JI J. Cancer
PY 2019
VL 10
IS 17
BP 3950
EP 3957
DI 10.7150/jca.32592
PG 8
WC Oncology
WE Science Citation Index Expanded (SCI-EXPANDED)
SC Oncology
GA II8GA
UT WOS:000475429200009
PM 31417639
OA Green Published, Green Submitted, gold
DA 2022-05-02
ER

PT J
AU Cao, Y
   Ding, WW
   Zhang, JZ
   Gao, Q
   Yang, HX
   Cao, WS
   Wang, ZX
   Fang, L
   Du, RH
AF Cao, Yin
   Ding, WenWen
   Zhang, JingZi
   Gao, Qi
   Yang, HaoXiang
   Cao, WangSen
   Wang, ZhongXia
   Fang, Lei
   Du, RongHui
TI Significant Down-Regulation of Urea Cycle Generates Clinically Relevant
   Proteomic Signature in Hepatocellular Carcinoma Patients with
   Macrovascular Invasion
SO JOURNAL OF PROTEOME RESEARCH
LA English
DT Article
DE HCC; macorvascular invasion; iTRAQ; urea cycle; proteomic signature;
   molecular mechanisms
ID ARGININOSUCCINATE SYNTHETASE; MICROVASCULAR INVASION; CARBOXYLESTERASE
   1; CANCER STATISTICS; EXPRESSION; RESECTION; MANAGEMENT; THROMBOSIS;
   BIOMARKER; UPDATE
AB Vascular invasion is considered as the critical risk factor of hepatocellular carcinoma (HCC). To reveal the molecular mechanisms underlying macrovascular invasion (MaVI) in HCC, we performed an iTRAQ based proteomic study to identify notably dysregulated proteins from eight HCC patients with differential vascular invasion and further confirmed them in the other 53 HCC patients. Forty-seven proteins were found significantly down-regulated in HCC with MaVI. More importantly, 30 of them were not changed in HCC without MaVI. Gene ontology analysis of these 47 proteins shows the top three enriched biological processes are urea cycle, gluconeogenesis, and arginine biosynthetic process. We validated nine remarkably dysregulated candidates in HCC patients with MaVI by Western blot including eight down-regulated proteins (CPS1, ASS1, ASL, ARG1, BHMT, DMGDH, Annexin A6, and CES1) and one up-regulated protein (CKAP4). Furthermore, dysregulation of CPS1, ASL, and ARG1, key enzymes involved in urea cycle, together with Annexin A6 and CES1, major proteins in regulating cholesterol homeostasis and fatty acid ester metabolism, was verified using immunohistochemical staining. The significant down-regulation of urea cycle generates clinically relevant proteomic signature in HCC patients with macrovascular invasion, which may provide possible insights into the molecular mechanisms of metastasis and new therapeutic targets of HCC.
C1 [Cao, Yin; Ding, WenWen; Zhang, JingZi; Gao, Qi; Yang, HaoXiang; Cao, WangSen; Fang, Lei; Du, RongHui] Nanjing Univ, Jiangsu Key Lab Mol Med, Sch Med, 22 Hankou Rd, Nanjing 210093, Jiangsu, Peoples R China.
   [Cao, Yin; Wang, ZhongXia] Nanjing Univ, Sch Med, Dept Hepatobiliary Surg, Affiliated Drum Tower Hosp, 321 Zhongshan Rd, Nanjing 210008, Jiangsu, Peoples R China.
RP Fang, L; Du, RH (corresponding author), Nanjing Univ, Jiangsu Key Lab Mol Med, Sch Med, 22 Hankou Rd, Nanjing 210093, Jiangsu, Peoples R China.; Wang, ZX (corresponding author), Nanjing Univ, Sch Med, Dept Hepatobiliary Surg, Affiliated Drum Tower Hosp, 321 Zhongshan Rd, Nanjing 210008, Jiangsu, Peoples R China.
EM freud_t@126.com; njfanglei@nju.edu.cn; rhdu@nju.edu.cn
RI Du, Ronghui/AAC-6430-2020
OI Du, Ronghui/0000-0002-3189-0515; Fang, Lei/0000-0002-2582-4845; Gao,
   Qi/0000-0002-6342-2804; Cao, Wangsen/0000-0001-6209-3482
FU National Natural Science Foundation of ChinaNational Natural Science
   Foundation of China (NSFC) [81673430, 81602093, 31500664, 31770838];
   Natural Science Foundation of Jiangsu ProvinceNatural Science Foundation
   of Jiangsu Province [BK20160118, BK20171338]; Fundamental Research Funds
   for the Central UniversitiesFundamental Research Funds for the Central
   Universities [021414380215, 021414380258, 021414380333, 021414380334];
   Provincial Undergraduate Training Programs for Innovation
   [S201810284048]
FX This work was supported by the National Natural Science Foundation of
   China (Nos. 81673430, 81602093, 31500664, and 31770838), Natural Science
   Foundation of Jiangsu Province (Nos. BK20160118 and BK20171338), the
   Fundamental Research Funds for the Central Universities (Nos.
   021414380215, 021414380258, 021414380333, and 021414380334), and
   Provincial Undergraduate Training Programs for Innovation (No.
   S201810284048).
CR Ally A, 2017, CELL, V169, P1327, DOI 10.1016/j.cell.2017.05.046
   Cai MY, 2016, CHIN J CANCER, V35, DOI 10.1186/s40880-016-0143-x
   Chan SL, 2016, WORLD J GASTROENTERO, V22, P7289, DOI 10.3748/wjg.v22.i32.7289
   Chen WQ, 2016, CA-CANCER J CLIN, V66, P115, DOI 10.3322/caac.21338
   Costentin CE, 2017, LIVER INT, V37, P1869, DOI 10.1111/liv.13491
   Costentin CE, 2017, LIVER CANCER, V6, P360, DOI 10.1159/000481315
   de Diego I, 2002, J BIOL CHEM, V277, P32187, DOI 10.1074/jbc.M205499200
   Delage B, 2010, INT J CANCER, V126, P2762, DOI 10.1002/ijc.25202
   Deutsch EW, 2017, NUCLEIC ACIDS RES, V45, pD1100, DOI 10.1093/nar/gkw936
   Dillon BJ, 2004, CANCER-AM CANCER SOC, V100, P826, DOI 10.1002/cncr.20057
   Enrich C, 2011, BBA-MOL CELL RES, V1813, P935, DOI 10.1016/j.bbamcr.2010.09.015
   Finn RS, 2018, HEPATOLOGY, V67, P422, DOI 10.1002/hep.29486
   Higaki T, 2017, BIOSCI TRENDS, V11, P581, DOI 10.5582/bst.2017.01210
   Kanehisa M, 2006, NUCLEIC ACIDS RES, V34, pD354, DOI 10.1093/nar/gkj102
   Keshet R, 2018, NAT REV CANCER, V18, P634, DOI 10.1038/s41568-018-0054-z
   Kinoshita M, 2002, HEPATOLOGY, V36, P433, DOI 10.1053/jhep.2002.34851
   Krautbauer S, 2017, MOL CELL ENDOCRINOL, V439, P419, DOI 10.1016/j.mce.2016.09.033
   Lee JS, 2018, CELL, V174, P1559, DOI 10.1016/j.cell.2018.07.019
   Liu HY, 2011, AM J PATHOL, V178, P652, DOI 10.1016/j.ajpath.2010.10.023
   Llovet JM, 1999, HEPATOLOGY, V29, P62, DOI 10.1002/hep.510290145
   Marsh JW, 2000, CANCER, V88, P538, DOI 10.1002/(SICI)1097-0142(20000201)88:3<538::AID-CNCR7>3.0.CO;2-H
   Minagawa M, 2006, WORLD J GASTROENTERO, V12, P7561, DOI 10.3748/wjg.v12.i47.7561
   Na K, 2013, INT J CANCER, V133, P408, DOI 10.1002/ijc.28020
   Na K, 2009, PROTEOMICS, V9, P3989, DOI 10.1002/pmic.200900105
   Phillips MM, 2013, CANCER RES TREAT, V45, P251, DOI 10.4143/crt.2013.45.4.251
   Pirisi M, 1998, J CANCER RES CLIN, V124, P397, DOI 10.1007/s004320050189
   Razzaq TM, 2003, J BIOL CHEM, V278, P42679, DOI 10.1074/jbc.M305695200
   Roayaie S, 2009, GASTROENTEROLOGY, V137, P850, DOI 10.1053/j.gastro.2009.06.003
   Schoniger-Hekele M, 2001, GUT, V48, P103, DOI 10.1136/gut.48.1.103
   Shah SA, 2007, J GASTROINTEST SURG, V11, P464, DOI 10.1007/s11605-006-0033-7
   Siddiqui MT, 2002, CANCER CYTOPATHOL, V96, P49, DOI 10.1002/cncr.10311
   Siegel RL, 2016, CA-CANCER J CLIN, V66, P7, DOI 10.3322/caac.21332
   Song B, 2010, J EXP CLIN CANC RES, V29, DOI 10.1186/1756-9966-29-29
   Szlosarek PW, 2007, INT J CANCER, V121, P6, DOI 10.1002/ijc.22666
   Thorgeirsson SS, 2002, NAT GENET, V31, P339, DOI 10.1038/ng0802-339
   Vizcaino JA, 2016, NUCLEIC ACIDS RES, V44, pD447, DOI 10.1093/nar/gkv1145
   Wang LM, 2017, ONCOTARGET, V8, P79971, DOI 10.18632/oncotarget.20402
   Yang H, 2012, APPL IMMUNOHISTO M M, V20, P602, DOI 10.1097/PAI.0b013e318250c814
   Yin J, 2017, J CLIN TRANSL HEPATO, V5, P169, DOI 10.14218/JCTH.2016.00071
   Zhang XF, 2018, J GASTROEN HEPATOL, V33, P347, DOI 10.1111/jgh.13843
   Zhao H, 2017, J GASTROEN HEPATOL, V32, P870, DOI 10.1111/jgh.13603
   2010, INT J BIOCHEM CELL B, V42, P580, DOI DOI 10.1016/J.BIOCEL.2009.12.020
   2006, ALIMENT PHARM THER, V24, P573, DOI DOI 10.1111/J.1365-2036.2006.03029.X
   2013, HEPATOLOGY, V57, P2061, DOI DOI 10.1002/HEP.26236
   2016, HEPATOBIL SURG NUTR, V5, P277, DOI DOI 10.21037/HBSN.2016.02.05
   2019, AM J SURG, V217, P739, DOI DOI 10.1016/J.AMJSURG.2018.07.054
NR 46
TC 8
Z9 8
U1 0
U2 14
PU AMER CHEMICAL SOC
PI WASHINGTON
PA 1155 16TH ST, NW, WASHINGTON, DC 20036 USA
SN 1535-3893
EI 1535-3907
J9 J PROTEOME RES
JI J. Proteome Res.
PD MAY
PY 2019
VL 18
IS 5
BP 2032
EP 2044
DI 10.1021/acs.jproteome.8b00921
PG 13
WC Biochemical Research Methods
WE Science Citation Index Expanded (SCI-EXPANDED)
SC Biochemistry & Molecular Biology
GA HX3UC
UT WOS:000467317700010
PM 30901224
DA 2022-05-02
ER

PT J
AU Luo, HM
   Li, C
   Chen, LP
AF Luo, Hongmei
   Li, Chuan
   Chen, Liping
TI Preoperative albumin-bilirubin grade combined with aspartate
   aminotransferase-to-platelet count ratio index predict outcomes of
   patients with hepatocellular carcinoma within Milan criteria after liver
   resection
SO BIOSCIENCE TRENDS
LA English
DT Article
DE Albumin-bilirubin grade; aminotransferase-to-platelet count ratio index;
   hepatocellular carcinoma
ID CANCER STAGE; PROGNOSIS; HEPATECTOMY; IMPACT; ALBI
AB There is little information concerning the prognostic significance of combined albumin-bilirubin (ALBI) grade and aspartate aminotransferase-to-platelet count ratio index (APRI) in hepatocellular carcinoma (HCC). Therefore, we performed this study to assess the prognostic utility of combining ALBI and APRI (ALBI-APRI score) for predicting the prognosis of patients with HCC within Milan criteria after liver resection. Two hundred thirty-nine patients were involved in this study. Patients with a high APRI score were allocated a score of 1, whereas patients with a low APRI score were allocated a score of 0. The ALBI-APRI score is the summation of APRI score and ALBI grade. The area under the receiver operating characteristic curve (AUC) was used to estimate the predictive accuracy of different models. During the study period, 132 patients experienced recurrence, and 52 patients died. Multivariate analysis revealed the ALBI-APRI score (HR = 1.753, 95% CI = 1.293-2.377,p < 0.001), presence of microvascular invasion (MVI, HR = 2.693, 95%CI = 1.832-3.960,p < 0.001) and multiple tumors (HR = 1.973, 95% CI = 1.300-2.995,p = 0.001) were all associated with recurrence. In addition, blood transfusion (HR = 3.113,95% CI = 1.677-5.778, p < 0.001), high preoperative alpha-fetoprotein (AFP, HR = 2.272, 95% CI = 1.298-3.976,p = 0.004), ALBI-APRI score (HR = 2.046, 95% CI = 1.237-3.382,p = 0.005) and presence of MVI (HR = 4.524, 95% CI = 2.514-8.140, p < 0.001) were correlated with postoperative mortality. The AUCs of ALBI-APRI score were significantly higher than either ALBI or APRI alone for predicting both postoperative recurrence and mortality. ALBI-APRI score may be a predictor for the prognosis of patients with HCC within Milan criteria following liver resection. A more well-designed and large-scale study are warranted to prove our findings.
C1 [Luo, Hongmei] Sichuan Univ, West China Hosp, Dept Nursing, Chengdu, Sichuan, Peoples R China.
   [Li, Chuan; Chen, Liping] Sichuan Univ, West China Hosp, Dept Gen Surg, Chengdu 610041, Sichuan, Peoples R China.
RP Chen, LP (corresponding author), Sichuan Univ, West China Hosp, Dept Gen Surg, Chengdu 610041, Sichuan, Peoples R China.
EM cdclp1979@163.com
FU Science and Technology Department of Sichuan Province [2019YJ0149];
   Health and Family Planning Commission of Sichuan Province [17PJ393]
FX This study was supported by grants from the Science and Technology
   Department of Sichuan Province (2019YJ0149) as well as the Health and
   Family Planning Commission of Sichuan Province (17PJ393).
CR Bagirsakci E, 2017, ONCOLOGY-BASEL, V93, P136, DOI 10.1159/000471807
   Carr BI, 2017, INT J BIOL MARKER, V32, pE391, DOI 10.5301/ijbm.5000300
   Cheng JW, 2016, MEDICINE, V95, DOI 10.1097/MD.0000000000005486
   Chok KSH, 2017, MEDICINE, V96, DOI 10.1097/MD.0000000000006430
   Fang KC, 2018, LIVER CANCER, V7, P335, DOI 10.1159/000487407
   Gon H, 2018, SURGERY, V164, P1014, DOI 10.1016/j.surg.2018.06.025
   Harimoto N, 2015, J SURG RES, V199, P470, DOI 10.1016/j.jss.2015.06.012
   Hiraoka A, 2016, J GASTROEN HEPATOL, V31, P1031, DOI 10.1111/jgh.13250
   Ho SY, 2019, EJSO-EUR J SURG ONC, V45, P776, DOI 10.1016/j.ejso.2018.10.541
   Ho SY, 2018, SCI REP-UK, V8, DOI 10.1038/s41598-018-19251-y
   Ichikawa T, 2009, J HEPATO-BILIARY-PAN, V16, P42, DOI 10.1007/s00534-008-0003-4
   Kamarajah SK, 2018, ASIAN J SURG, V41, P551, DOI 10.1016/j.asjsur.2018.01.001
   Kaneko K, 2005, WORLD J GASTROENTERO, V11, DOI 10.3748/wjg.v11.i37.5888
   Kim JH, 2018, MEDICINE, V97, DOI 10.1097/MD.0000000000013438
   Li C, 2018, J GASTROINTEST SURG, V22, P496, DOI 10.1007/s11605-017-3632-6
   Li MX, 2017, HEPATOL RES, V47, P731, DOI 10.1111/hepr.12796
   Lin ZH, 2011, HEPATOLOGY, V53, P726, DOI 10.1002/hep.24105
   Liu H, 2016, BRIT J SURG, V103, P348, DOI 10.1002/bjs.10061
   Maithel SK, 2011, J AM COLL SURGEONS, V212, P638, DOI 10.1016/j.jamcollsurg.2011.01.004
   Matsumoto M, 2018, MOL CLIN ONCOL, V9, P369, DOI 10.3892/mco.2018.1692
   Na SK, 2018, J SURG ONCOL, V117, P912, DOI 10.1002/jso.24992
   Pereyra D, 2019, ANN SURG ONCOL, V26, P791, DOI 10.1245/s10434-018-07125-6
   Sakaguchi T, 2010, SURG TODAY, V40, P638, DOI 10.1007/s00595-009-4109-3
   Shen SL, 2014, ANN SURG ONCOL, V21, P3802, DOI 10.1245/s10434-014-3771-x
   Suh SW, 2019, ANZ J SURG, V89, P211, DOI 10.1111/ans.14732
   Torre LA, 2015, CA-CANCER J CLIN, V65, P87, DOI 10.3322/caac.21262
   Toyoda H, 2016, BRIT J CANCER, V114, P744, DOI 10.1038/bjc.2016.33
   Wang H, 2013, J VIRAL HEPATITIS, V20, pe3, DOI 10.1111/jvh.12010
   Wen TF, 2018, HEPATOBIL SURG NUTR, V7, P353, DOI 10.21037/hbsn.2018.08.01
   Yamamura K, 2014, J HEPATO-BIL-PAN SCI, V21, P682, DOI 10.1002/jhbp.114
   Zhou YM, 2015, BMC CANCER, V15, DOI 10.1186/s12885-015-1720-0
NR 31
TC 6
Z9 7
U1 0
U2 2
PU IRCA-BSSA
PI TOKYO
PA PEARL CITY KOISHIKAWA 603, 2-4-5 KASUGA, BUNKYO-KU, TOKYO, 112-0003,
   JAPAN
SN 1881-7815
EI 1881-7823
J9 BIOSCI TRENDS
JI BioSci. Trends
PD APR
PY 2019
VL 13
IS 2
BP 176
EP 181
DI 10.5582/bst.2019.01088
PG 6
WC Biology
WE Science Citation Index Expanded (SCI-EXPANDED)
SC Life Sciences & Biomedicine - Other Topics
GA HW9PH
UT WOS:000467022600009
PM 31061272
OA gold
DA 2022-05-02
ER

PT J
AU Tang, Z
   Liu, WR
   Zhou, PY
   Ding, ZB
   Jiang, XF
   Wang, H
   Tian, MX
   Tao, CY
   Fang, Y
   Qu, WF
   Dai, Z
   Qiu, SJ
   Zhou, J
   Fan, J
   Shi, YH
AF Tang, Zheng
   Liu, Wei-Ren
   Zhou, Pei-Yun
   Ding, Zhen-Bin
   Jiang, Xi-Fei
   Wang, Han
   Tian, Meng-Xin
   Tao, Chen-Yang
   Fang, Yuan
   Qu, Wei-Feng
   Dai, Zhi
   Qiu, Shuang-Jian
   Zhou, Jian
   Fan, Jia
   Shi, Ying-Hong
TI Prognostic Value and Predication Model of Microvascular Invasion in
   Patients with Intrahepatic Cholangiocarcinoma
SO JOURNAL OF CANCER
LA English
DT Article
DE Microvascular invasion; Intrahepatic Cholangiocarcinoma; Propensity
   score matching; Nomogram; Survival Analysis
ID HEPATITIS-B-VIRUS; HEPATOCELLULAR-CARCINOMA; MACROVASCULAR INVASION;
   DIAGNOSIS; PREDICTION; RESECTION; NOMOGRAM; DISEASE
AB Background: Whether microvascular invasion (MVI) adversely influences oncological outcomes for intrahepatic cholangiocarcinoma (ICC) patients remains unclear. The purpose of this study was to determine the impact of MVI on postoperative survival and establish a new predictive model for MVI before surgical intervention in patients with ICC.
   Methods: In this two-center retrospective study, 556 and 31 consecutive patients who underwent curative liver resection for ICC at ZSH and XJFH were analyzed, respectively. Propensity score matching (PSM) and Cox regression analyses were used to explore the prognostic role of MVI on the OS and DFS. Multivariate logistic regression was used to identify the relative risk factors of MVI, which were incorporated into the nomogram.
   Results: After PSM, 50 MVI cases matched with 172 non-MVI cases, and no bias was observed between the two groups (propensity score, 0.118 (0.099, 0.203) vs. 0.115 (0.059, 0.174), p=0.251). The multivariate Cox analysis showed that MVI was negatively associated with OS (HR 1.635, 95% CI 1.405-1.993, p=0.04) and DFS (HR 1.596, 95% CI 1.077-2.366, p=0.02). The independent factors associated with MVI were ALT, AFP, tumor maximal diameter, and tumor capsule. The nomogram that incorporated these variables achieved good concordance indexes for predicting MVI. Patients with a cutoff score of 168 were considered to have different risks of the presence of MVI preoperatively.
   Conclusions: The presence of MVI was an adverse prognostic factor for ICC patients. Using the nomogram model, the risk of an individual patient harboring MVI was determined, which led to a rational therapeutic choice.
C1 [Tang, Zheng; Liu, Wei-Ren; Zhou, Pei-Yun; Ding, Zhen-Bin; Jiang, Xi-Fei; Wang, Han; Tian, Meng-Xin; Tao, Chen-Yang; Fang, Yuan; Qu, Wei-Feng; Dai, Zhi; Qiu, Shuang-Jian; Zhou, Jian; Fan, Jia; Shi, Ying-Hong] Fudan Univ, Zhongshan Hosp, Dept Liver Surg, Liver Canc Inst, 180 FengLin Rd, Shanghai 200032, Peoples R China.
   [Tang, Zheng; Liu, Wei-Ren; Zhou, Pei-Yun; Ding, Zhen-Bin; Jiang, Xi-Fei; Wang, Han; Tian, Meng-Xin; Tao, Chen-Yang; Fang, Yuan; Qu, Wei-Feng; Dai, Zhi; Qiu, Shuang-Jian; Zhou, Jian; Fan, Jia; Shi, Ying-Hong] Minist Educ, Key Lab Carcinogenesis & Canc Invas, Shanghai, Peoples R China.
   [Zhou, Jian; Fan, Jia] Fudan Univ, Inst Biomed Sci, Shanghai, Peoples R China.
RP Fan, J; Shi, YH (corresponding author), Fudan Univ, Zhongshan Hosp, Dept Liver Surg, Liver Canc Inst, 180 FengLin Rd, Shanghai 200032, Peoples R China.
EM fan.jia@zs-hospital.sh.cn; shi.yinghong@zs-hospital.sh.cn
RI zhou, peiyun/M-6403-2016
FU National Natural Science Foundation of ChinaNational Natural Science
   Foundation of China (NSFC) [81472674, 81773067]; Shu Guang project of
   Shanghai Municipal Education CommissionChinese Academy of Sciences;
   Shanghai Education Development Foundation [13SG04]
FX This study was founded by the Grants from the National Natural Science
   Foundation of China (Grant Nos. 81472674, 81773067), Shu Guang project
   of Shanghai Municipal Education Commission and Shanghai Education
   Development Foundation (Grant Nos. 13SG04).
CR Anderson CD, 2004, ONCOLOGIST, V9, P43, DOI 10.1634/theoncologist.9-1-43
   Bartella I, 2015, J GASTROINTEST LIVER, V24, P481, DOI 10.15403/jgld.2014.1121.244.chl
   Brito AF, 2015, MED ONCOL, V32, DOI 10.1007/s12032-015-0692-x
   CASPER FW, 1995, EXP CLIN ENDOCR DIAB, V103, P292, DOI 10.1055/s-0029-1211368
   Cong WM, 2016, WORLD J GASTROENTERO, V22, P9279, DOI 10.3748/wjg.v22.i42.9279
   Cucchetti A, 2010, J HEPATOL, V52, P880, DOI 10.1016/j.jhep.2009.12.037
   de Jong MC, 2011, J CLIN ONCOL, V29, P3140, DOI 10.1200/JCO.2011.35.6519
   Du M, 2014, BMC CANCER, V14, DOI 10.1186/1471-2407-14-38
   Finn RS, 2018, HEPATOLOGY, V67, P422, DOI 10.1002/hep.29486
   Hirokawa F, 2014, HEPATOL RES, V44, P846, DOI 10.1111/hepr.12196
   Kaibori M, 2010, J SURG ONCOL, V102, P462, DOI 10.1002/jso.21631
   Kim BK, 2008, J SURG ONCOL, V97, P246, DOI 10.1002/jso.20953
   Kodama K, 2018, J GASTROEN HEPATOL, V33, P1780, DOI 10.1111/jgh.14152
   Lei ZQ, 2016, JAMA SURG, V151, P356, DOI 10.1001/jamasurg.2015.4257
   Li T, 2014, LIVER INT, V34, P953, DOI 10.1111/liv.12364
   McHugh PP, 2010, HPB, V12, P56, DOI 10.1111/j.1477-2574.2009.00128.x
   Nagano Y, 2008, WORLD J SURG, V32, P2218, DOI 10.1007/s00268-008-9585-x
   Renzulli M, 2016, RADIOLOGY, V279, P432, DOI 10.1148/radiol.2015150998
   Roayaie S, 2009, GASTROENTEROLOGY, V137, P850, DOI 10.1053/j.gastro.2009.06.003
   Rodriguez-Peralvarez M, 2013, ANN SURG ONCOL, V20, P325, DOI 10.1245/s10434-012-2513-1
   Squadroni M, 2017, CRIT REV ONCOL HEMAT, V116, P11, DOI 10.1016/j.critrevonc.2016.11.012
   Sumie S, 2014, ANN SURG ONCOL, V21, P1002, DOI 10.1245/s10434-013-3376-9
   TSUZUKI T, 1983, ARCH SURG-CHICAGO, V118, P1147
   Wang K, 2017, HEPATOBIL SURG NUTR, V6, P79, DOI 10.21037/hbsn.2017.01.06
   Wang YY, 2019, HPB, V21, P425, DOI 10.1016/j.hpb.2018.08.001
   Wang YZ, 2013, J CLIN ONCOL, V31, P1188, DOI 10.1200/JCO.2012.41.5984
   Wang Z, 2016, WORLD J GASTROENTERO, V22, P3038, DOI 10.3748/wjg.v22.i10.3038
   WEINBREN K, 1983, J PATHOL, V139, P217, DOI 10.1002/path.1711390210
   Yamasaki Susumu, 2003, J Hepatobiliary Pancreat Surg, V10, P288, DOI 10.1007/s00534-002-0732-8
   Yao XXI, 2017, JNCI-J NATL CANCER I, V109, DOI 10.1093/jnci/djw323
   Zhang XF, 2018, J GASTROEN HEPATOL, V33, P347, DOI 10.1111/jgh.13843
   Zhou HB, 2010, EUR J CANCER, V46, P1056, DOI 10.1016/j.ejca.2010.02.005
   Zhou PY, 2017, BMC CANCER, V17, DOI 10.1186/s12885-017-3745-z
NR 33
TC 12
Z9 14
U1 3
U2 5
PU IVYSPRING INT PUBL
PI LAKE HAVEN
PA PO BOX 4546, LAKE HAVEN, NSW 2263, AUSTRALIA
SN 1837-9664
J9 J CANCER
JI J. Cancer
PY 2019
VL 10
IS 22
BP 5575
EP 5584
DI 10.7150/jca.32199
PG 10
WC Oncology
WE Science Citation Index Expanded (SCI-EXPANDED)
SC Oncology
GA JD9PT
UT WOS:000490321000001
PM 31632502
OA Green Published, gold
DA 2022-05-02
ER

PT J
AU Zhang, LQ
   Kuang, SC
   Chen, JB
   Zhang, Y
   Zhao, BL
   Peng, H
   Xiao, YQ
   Fowler, K
   Wang, J
   Sirlin, CB
AF Zhang, Linqi
   Kuang, Sichi
   Chen, Jingbiao
   Zhang, Yao
   Zhao, Binliang
   Peng, Hao
   Xiao, Yuanqiang
   Fowler, Kathryn
   Wang, Jin
   Sirlin, Claude B.
TI The Role of Preoperative Dynamic Contrast-enhanced 3.0-T MR Imaging in
   Predicting Early Recurrence in Patients With Early-Stage Hepatocellular
   Carcinomas After Curative Resection
SO FRONTIERS IN ONCOLOGY
LA English
DT Article
DE magnetic resonance imaging; hepatocellular carcinoma; recurrence;
   LI-RADS; liver resection
ID MICROVASCULAR INVASION; LIVER; SYSTEM; SURVIVAL; OUTCOMES; CT
AB Objectives: Liver resection is potentially curative for early-stage hepatocellular carcinoma (eHCC) in patients with well-preserved liver function. The prognosis of these patients after resection is still unsatisfactory because of frequent early recurrence (ER). Therefore, we investigated the role of preoperative dynamic contrast-enhanced 3.0-T MR imaging in predicting ER of eHCC after curative resection. Methods From May 2014 to October 2017, we retrospectively analyzed 82 patients with eHCC who underwent dynamic MR imaging and subsequently underwent curative resection. Liver Imaging Reporting and Data System (LI-RADS) v2018 major and ancillary imaging features, as well as two non-LI-RADS MR imaging features (irregular tumor margin and tumor number), were evaluated. A multivariate Cox regression analysis was used to identify independent predictors, and two models (preoperative and postoperative prediction models) were developed. Results ER was observed in 25 patients (25/82, 30.5%). In the univariate analyses, preoperative alpha-fetoprotein (AFP) level >200 ng/ml, three MR imaging features (multifocal tumors, corona enhancement, and irregular tumor margin), and microvascular invasion (MVI) were associated with ER. In the multivariate analysis, corona enhancement (hazard ratio [HR]: 2.970; p = 0.013) and irregular tumor margin (HR: 2.377; p = 0.048) were independent predictors in the preoperative prediction model, and preoperative AFP level >200 ng/ml (HR: 2.493; p = 0.044) plus corona enhancement (HR: 3.046; p = 0.014) were independent predictors in the postoperative prediction model (microvascular invasion [MVI] was not; p = 0.061). When combined with both predictors, the specificity for ER in the preoperative prediction model was 98.2% (56/57), which was comparable to that of the postoperative prediction model [96.7% (55/57)]. Conclusions Our results demonstrated that preoperative MR imaging features (corona enhancement and irregular tumor margin) have the potential to preoperatively identify high-risk ER patients with eHCC, with a specificity >90%.
C1 [Zhang, Linqi; Kuang, Sichi; Chen, Jingbiao; Zhang, Yao; Zhao, Binliang; Xiao, Yuanqiang; Wang, Jin] Sun Yat Sen Univ, Affiliated Hosp 3, Dept Radiol, Guangzhou, Guangdong, Peoples R China.
   [Peng, Hao] Guangzhou Med Univ, Affiliated Canc Hosp & Inst, Dept Nucl Med, Guangzhou, Guangdong, Peoples R China.
   [Fowler, Kathryn; Sirlin, Claude B.] Univ Calif San Diego, Dept Radiol, Liver Imaging Grp, La Jolla, CA 92093 USA.
RP Wang, J (corresponding author), Sun Yat Sen Univ, Affiliated Hosp 3, Dept Radiol, Guangzhou, Guangdong, Peoples R China.
EM wangjin3@mail.sysu.edu.cn
RI Sirlin, Claude/AAU-1376-2020
OI Sirlin, Claude/0000-0002-6639-9072
FU National Natural Science Foundation of ChinaNational Natural Science
   Foundation of China (NSFC) [81271562]; Science and Technology Programof
   Guangzhou, China [201704020016]; Clinical Research Foundation of the 3rd
   Affiliated Hospital of Sun Yat-sen University [YHJH201901]
FX The authors state that this study has received funding by National
   Natural Science Foundation of China grant 81271562 (JW), Science and
   Technology Programof Guangzhou, China 201704020016 (JW), and Clinical
   Research Foundation of the 3rd Affiliated Hospital of Sun Yat-sen
   University YHJH201901 (JW).
CR An C, 2017, AM J ROENTGENOL, V209, P576, DOI 10.2214/AJR.16.17478
   An C, 2015, RADIOLOGY, V276, P433, DOI 10.1148/radiol.15142394
   Ariizumi S, 2011, J HEPATO-BIL-PAN SCI, V18, P575, DOI 10.1007/s00534-010-0369-y
   Bedossa P, 1996, HEPATOLOGY, V24, P289, DOI 10.1002/hep.510240201
   Chen JB, 2019, AM J ROENTGENOL, V213, P821, DOI 10.2214/AJR.19.21168
   Chernyak V, 2018, RADIOLOGY, V289, P816, DOI 10.1148/radiol.2018181494
   Choi SH, 2018, RADIOLOGY, V287, P515, DOI 10.1148/radiol.2018170748
   Choi SY, 2018, RADIOLOGY, V286, P917, DOI 10.1148/radiol.2017162846
   Chou CT, 2014, AM J ROENTGENOL, V203, pW253, DOI 10.2214/AJR.13.10595
   EDMONDSON HA, 1954, CANCER-AM CANCER SOC, V7, P462, DOI 10.1002/1097-0142(195405)7:3<462::AID-CNCR2820070308>3.0.CO;2-E
   Elsayes KM, 2019, J HEPATOCELL CARCINO, V6, P49, DOI 10.2147/JHC.S186239
   Giuliante F, 2012, J AM COLL SURGEONS, V215, P244, DOI 10.1016/j.jamcollsurg.2012.04.013
   Hirokawa F, 2014, HEPATOL RES, V44, P846, DOI 10.1111/hepr.12196
   Huang MQ, 2018, CONTRAST MEDIA MOL I, DOI 10.1155/2018/9674565
   Hwang J, 2012, BRIT J RADIOL, V85, pE314, DOI 10.1259/bjr/27727228
   Ishigami K, 2009, RADIOLOGY, V250, P435, DOI 10.1148/radiol.2501071702
   Jones RH, 2017, CLIN RADIOL, V72, DOI 10.1016/j.crad.2017.07.001
   Kim H, 2009, EUR RADIOL, V19, P1744, DOI 10.1007/s00330-009-1331-8
   Lee S, 2017, J HEPATOL, V67, P526, DOI 10.1016/j.jhep.2017.04.024
   Lim KC, 2011, ANN SURG, V254, P108, DOI 10.1097/SLA.0b013e31821ad884
   Marrero JA, 2018, HEPATOLOGY, V68, P723, DOI 10.1002/hep.29913
   Nathan H, 2009, ANN SURG, V249, P799, DOI 10.1097/SLA.0b013e3181a38eb5
   Renzulli M, 2016, RADIOLOGY, V279, P432, DOI 10.1148/radiol.2015150998
   Shimozawa N, 2004, J AM COLL SURGEONS, V198, P356, DOI 10.1016/j.jamcollsurg.2003.10.017
   Shindoh J, 2013, ANN SURG ONCOL, V20, P1223, DOI 10.1245/s10434-012-2739-y
   Suh SW, 2014, J HEPATOL, V60, P1219, DOI 10.1016/j.jhep.2014.01.027
   Sumie S, 2008, ANN SURG ONCOL, V15, P1375, DOI 10.1245/s10434-008-9846-9
   Tanabe M, 2016, RADIOLOGY, V281, P129, DOI 10.1148/radiol.2016152173
   Torre LA, 2015, CA-CANCER J CLIN, V65, P87, DOI 10.3322/caac.21262
   Yamashita Y, 2018, ANN GASTROENT SURG, V2, P197, DOI 10.1002/ags3.12057
   Zhao WC, 2013, EJSO-EUR J SURG ONC, V39, P858, DOI 10.1016/j.ejso.2013.04.003
NR 31
TC 8
Z9 9
U1 1
U2 6
PU FRONTIERS MEDIA SA
PI LAUSANNE
PA AVENUE DU TRIBUNAL FEDERAL 34, LAUSANNE, CH-1015, SWITZERLAND
SN 2234-943X
J9 FRONT ONCOL
JI Front. Oncol.
PD NOV 28
PY 2019
VL 9
AR 1336
DI 10.3389/fonc.2019.01336
PG 11
WC Oncology
WE Science Citation Index Expanded (SCI-EXPANDED)
SC Oncology
GA JV4RG
UT WOS:000502352000001
PM 31850221
OA Green Published, gold
DA 2022-05-02
ER

PT J
AU Suh, SW
   Choi, YS
AF Suh, Suk-Won
   Choi, Yoo Shin
TI Influence of liver fibrosis on prognosis after surgical resection for
   resectable single hepatocellular carcinoma
SO ANZ JOURNAL OF SURGERY
LA English
DT Article
DE Child-Turcotte-Pugh grade A; liver fibrosis; single hepatocellular
   carcinoma; surgical resection
ID PORTAL-HYPERTENSION; CHRONIC HEPATITIS; CIRRHOSIS; SURGERY
AB Background Surgical resection (SR) is recommended for single hepatocellular carcinoma (HCC) in patients with well-preserved liver function. However, unexpected liver fibrosis sometimes found at the SR which leads to a poor outcome. This study investigated the influence of liver fibrosis on prognosis after SR for HCC. Methods A total of 189 patients with Child-Turcotte-Pugh grade A who underwent curative SR for a single HCC <5 cm were evaluated. Patients were assigned to two groups based on the degree of fibrosis (mild or severe), as determined by histological evaluation. Results Severe fibrosis was present in 49 patients (25.9%); these patients had greater posthepatectomy liver failure (P = 0.000) and HCC recurrence (P = 0.016). Severe liver fibrosis (hazard ratio (HR) = 1.849, 95% confidence interval (CI) 1.191-2.869; P = 0.006), microvascular invasion (HR = 1.854, 95% CI 1.183-2.906; P = 0.007), and poor histologic grade (HR = 2.097, 95% CI 1.230-3.574; P = 0.007) were related to HCC recurrence. Conclusion Severe fibrosis can be found even in patients with well-preserved liver function and it leads to poorer early post-operative and late oncologic outcomes, therefore it should be considered before therapeutic decision making of HCC.
C1 [Suh, Suk-Won; Choi, Yoo Shin] Chung Ang Univ, Dept Surg, Coll Med, Seoul, South Korea.
RP Choi, YS (corresponding author), Chung Ang Univ Hosp, Dept Surg, 224-1 Heuk Seok Dong, Seoul 156755, South Korea.
EM choiys@cau.ac.kr
CR Bedossa P, 1996, HEPATOLOGY, V24, P289, DOI 10.1002/hep.510240201
   Belghiti Jacques, 2005, HPB (Oxford), V7, P42, DOI 10.1080/13651820410024067
   Berzigotti A, 2015, HEPATOLOGY, V61, P526, DOI 10.1002/hep.27431
   Chen B, 2017, MEDICINE, V96, DOI 10.1097/MD.0000000000007142
   Chen X, 2012, BRIT J SURG, V99, P1701, DOI 10.1002/bjs.8951
   European Assoc Study Liver, 2012, EUR J CANCER, V48, P599, DOI 10.1016/j.ejca.2011.12.021
   Garcea G, 2009, DIGEST LIVER DIS, V41, P798, DOI 10.1016/j.dld.2009.01.015
   Hasegawa K, 2005, ANN SURG, V242, P252, DOI 10.1097/01.sla.0000171307.37401.db
   Jung KS, 2014, PLOS ONE, V9, DOI 10.1371/journal.pone.0099167
   Kubota K, 1997, HEPATOLOGY, V26, P1176
   Maithel SK, 2011, J AM COLL SURGEONS, V212, P638, DOI 10.1016/j.jamcollsurg.2011.01.004
   Poon RTP, 2001, ANN SURG, V234, P63, DOI 10.1097/00000658-200107000-00010
   Rahbari NN, 2011, SURGERY, V149, P713, DOI 10.1016/j.surg.2010.10.001
   Shibata M, 1998, LANCET, V351, P1773, DOI 10.1016/S0140-6736(97)08002-1
   Teh SH, 2005, J GASTROINTEST SURG, V9, P1207, DOI 10.1016/j.gassur.2005.09.008
   Yang T, 2011, WORLD J SURG, V35, P2073, DOI 10.1007/s00268-011-1161-0
NR 16
TC 8
Z9 9
U1 0
U2 1
PU WILEY
PI HOBOKEN
PA 111 RIVER ST, HOBOKEN 07030-5774, NJ USA
SN 1445-1433
EI 1445-2197
J9 ANZ J SURG
JI ANZ J. Surg.
PD MAR
PY 2019
VL 89
IS 3
BP 211
EP 215
DI 10.1111/ans.14732
PG 5
WC Surgery
WE Science Citation Index Expanded (SCI-EXPANDED)
SC Surgery
GA HN6NE
UT WOS:000460302200034
PM 30117629
DA 2022-05-02
ER

PT J
AU Marasco, G
   Colecchia, A
   Colli, A
   Ravaioli, F
   Casazza, G
   Reggiani, MLB
   Cucchetti, A
   Cescon, M
   Festi, D
AF Marasco, Giovanni
   Colecchia, Antonio
   Colli, Agostino
   Ravaioli, Federico
   Casazza, Giovanni
   Reggiani, Maria Letizia Bacchi
   Cucchetti, Alessandro
   Cescon, Matteo
   Festi, Davide
TI Role of liver and spleen stiffness in predicting the recurrence of
   hepatocellular carcinoma after resection
SO JOURNAL OF HEPATOLOGY
LA English
DT Article
DE Hepatocellular carcinoma recurrence; Liver resection; Liver stiffness
   measurement; Spleen stiffness measurement; Portal hypertension
ID LATE INTRAHEPATIC RECURRENCE; HCV-RELATED CIRRHOSIS; RISK-FACTORS;
   PORTAL-HYPERTENSION; ESOPHAGEAL-VARICES; MICROVASCULAR INVASION;
   CURATIVE RESECTION; EFSUMB GUIDELINES; ALPHA-FETOPROTEIN; CLINICAL-USE
AB Background & Aims: Hepatocellular carcinoma (HCC) is a frequent complication of liver disease. When feasible, hepatic resection is the first-choice therapy. However, tumor recurrence complicates at least 2/3 hepatic resections at 5 years. Early recurrences are mainly tumor or treatment-related, but predictors of late recurrences are undefined. We aimed to evaluate the factors related to HCC recurrence after curative resection, with liver and spleen stiffness measurement (LSM and SSM) as markers of severity and duration of the underlying liver disease.
   Methods: We enrolled patients with chronic liver disease and primary HCC suitable for hepatic resection. We followed up patients for at least 30 months or until HCC recurrence. We performed uni- and multivariate analyses to evaluate the predictive role of tumor characteristics, laboratory data, LSM and SSM for both early and late recurrence of HCC.
   Results: We prospectively enrolled 175 patients. Early HCC recurrence at multivariate analysis was associated with viral etiology, HCC grading (3 or 4), resection margins <1 cm and being beyond the Milan criteria. HCC late recurrence at univariate analysis was associated with esophageal varices (hazard ratio [HR] 3.321, 95% CI 1.564-7.053), spleen length (HR 3.123, 95% CI 1.377-7.081), platelet/spleen length ratio if <909 (HR 2.170, 95% CI 1.026-4.587), LSM (HR 1.036, 95% CI 1.005-1.067), SSM (HR 1.046, 95% CI 1.020-1.073). HCC late recurrence at multivariate analysis was independently associated only with SSM (HR 1.046, CI 1.020-1.073). Late HCC recurrence-free survival was significantly different according to the SSM cut-off of 70 kPa (p = 0.0002).
   Conclusions: SSM seems to be the only predictor of late HCC recurrence, since it is directly correlated with the degree of liver disease and portal hypertension, both of which are involved in carcinogenesis.
   Lay summary: The main result of this study is that spleen stiffness measurement, evaluated by transient elastography, seems to be the only predictor of the late recurrence of hepatocellular carcinoma, defined as recurrence after 24 months from liver resection. Indeed, spleen stiffness measurement is directly correlated with the degree of liver disease and portal hypertension, which are both involved in carcinogenesis. (C) 2018 European Association for the Study of the Liver. Published by Elsevier B.V. All rights reserved.
C1 [Marasco, Giovanni; Ravaioli, Federico; Cucchetti, Alessandro; Cescon, Matteo; Festi, Davide] Univ Bologna, Dept Med & Surg Sci, Bologna, Italy.
   [Colecchia, Antonio] Univ Hosp Borgo Trento, Gastroenterol Unit, Ple A Stefani 1, I-37126 Verona, Italy.
   [Colli, Agostino] A Manzoni Hosp ASST Lecco, Dept Internal Med, Lecce, Italy.
   [Casazza, Giovanni] Univ Milan, Dipartimento Sci Biomed & Clin L Sacco, Milan, Italy.
   [Reggiani, Maria Letizia Bacchi] Univ Bologna, Dept Expt Diagnost & Specialty Med, Bologna, Italy.
RP Colecchia, A (corresponding author), Univ Hosp Borgo Trento, Gastroenterol Unit, Ple A Stefani 1, I-37126 Verona, Italy.
EM antonio.colecchia@aovr.veneto.it
RI Ravaioli, Federico/A-9335-2019; Colecchia, Antonio/R-5446-2019; Marasco,
   Giovanni/AAB-8732-2022; Colecchia, Antonio/AAK-7356-2020; Casazza,
   Giovanni/G-3661-2012; Fraquelli, Mirella/AAB-9722-2019; Bacchi Reggiani,
   Maria Letizia/O-2311-2014
OI Ravaioli, Federico/0000-0002-1142-8585; Colecchia,
   Antonio/0000-0002-8384-801X; Marasco, Giovanni/0000-0001-7167-8773;
   Casazza, Giovanni/0000-0003-3718-1784; Bacchi Reggiani, Maria
   Letizia/0000-0003-3985-1542
CR [Anonymous], 2015, J HEPATOL, V63, P237, DOI 10.1016/j.jhep.2015.04.006
   Bamber J, 2013, ULTRASCHALL MED, V34, P169, DOI 10.1055/s-0033-1335205
   BEDOSSA P, 1994, HEPATOLOGY, V20, P15
   BELGHITI J, 1991, ANN SURG, V214, P114, DOI 10.1097/00000658-199108000-00004
   Berzigotti A, 2017, J HEPATOL, V67, P399, DOI 10.1016/j.jhep.2017.02.003
   Bonino F, 2010, ANTIVIR THER, V15, P69, DOI 10.3851/IMP1626
   Bruix J, 2005, HEPATOLOGY, V42, P1208, DOI 10.1002/hep.20933
   Cabibbo G, 2017, ALIMENT PHARM THER, V46, P688, DOI 10.1111/apt.14256
   Cheng ZJ, 2015, HPB, V17, P422, DOI 10.1111/hpb.12367
   Colecchia A, 2015, EUR J GASTROENTEROL, V27
   Colecchia A, 2014, J HEPATOL, V60, P1158, DOI 10.1016/j.jhep.2014.02.024
   Colecchia A, 2012, GASTROENTEROLOGY, V143, P646, DOI 10.1053/j.gastro.2012.05.035
   Colecchia A, 2011, J HEPATOL, V54, P300, DOI 10.1016/j.jhep.2010.06.037
   Conti F, 2016, J HEPATOL, V65, P727, DOI 10.1016/j.jhep.2016.06.015
   Cosgrove D, 2013, ULTRASCHALL MED, V34, P238, DOI 10.1055/s-0033-1335375
   Cucchetti A, 2009, ANN SURG ONCOL, V16, P413, DOI 10.1245/s10434-008-0232-4
   Du ZG, 2014, HEPATOB PANCREAT DIS, V13, P153, DOI 10.1016/S1499-3872(14)60025-4
   European Assoc Study Liver, 2012, EUR J CANCER, V48, P599, DOI 10.1016/j.ejca.2011.12.021
   European Association for the Study of the Liver. Electronic address: easloffice@easloffice.eu, 2019, J Hepatol, V70, P817, DOI 10.1016/j.jhep.2019.01.020
   Fraquelli M, 2012, GASTROENTEROLOGY, V143, pE23, DOI 10.1053/j.gastro.2012.07.118
   Giannini EG, 2012, HEPATOLOGY, V56, P1371, DOI 10.1002/hep.25814
   Heimbach JK, 2018, HEPATOLOGY, V67, P358, DOI 10.1002/hep.29086
   Ikeda K, 2017, DIGEST DIS SCI, V62, P2932, DOI 10.1007/s10620-017-4739-z
   Imamura H, 2003, J HEPATOL, V38, P200, DOI 10.1016/S0168-8278(02)00360-4
   Ishizawa T, 2008, GASTROENTEROLOGY, V134, P1908, DOI 10.1053/j.gastro.2008.02.091
   Jung KS, 2014, PLOS ONE, V9, DOI 10.1371/journal.pone.0099167
   Jung KS, 2012, ANN SURG ONCOL, V19, P4278, DOI 10.1245/s10434-012-2422-3
   Kaibori M, 2010, J SURG ONCOL, V102, P462, DOI 10.1002/jso.21631
   Kamiyama T, 2012, WORLD J SURG ONCOL, V10, DOI 10.1186/1477-7819-10-107
   Koh YW, 2015, TUMOR BIOL, V36, P4993, DOI 10.1007/s13277-015-3150-7
   Lammer Johannes, 2010, Cardiovasc Intervent Radiol, V33, P41, DOI 10.1007/s00270-009-9711-7
   Li T, 2011, ANN SURG ONCOL, V18, P1955, DOI 10.1245/s10434-010-1540-z
   Liu LG, 2012, AM J SURG, V203, P741, DOI 10.1016/j.amjsurg.2011.05.010
   Llovet JM, 2005, SEMIN LIVER DIS, V25, P181, DOI 10.1055/s-2005-871198
   Llovet JM, 1999, SEMIN LIVER DIS, V19, P329, DOI 10.1055/s-2007-1007122
   Llovet JM, 2008, JNCI-J NATL CANCER I, V100, P698, DOI 10.1093/jnci/djn134
   Mazzaferro V, 2006, HEPATOLOGY, V44, P1543, DOI 10.1002/hep.21415
   Morgan RL, 2013, ANN INTERN MED, V158, P329, DOI 10.7326/0003-4819-158-5-201303050-00005
   Onori P, 2000, J HEPATOL, V33, P555, DOI 10.1034/j.1600-0641.2000.033004555.x
   Pawlik TM, 2007, ANN SURG, V245, P435, DOI 10.1097/01.sla.0000250420.73854.ad
   Pawlik Timothy M, 2004, Liver Transpl, V10, pS74, DOI 10.1002/lt.20052
   Poon RTP, 2000, ANN SURG, V232, P10, DOI 10.1097/00000658-200007000-00003
   Poon RTP, 2002, ANN SURG, V236, P602, DOI 10.1097/00000658-200211000-00010
   Poon RTP, 2000, CANCER, V89, P500, DOI 10.1002/1097-0142(20000801)89:3<500::AID-CNCR4>3.3.CO;2-F
   Portolani N, 2006, ANN SURG, V243, P229, DOI 10.1097/01.sla.0000197706.21803.a1
   RAPPAPORT AM, 1983, VIRCHOWS ARCH A, V402, P107, DOI 10.1007/BF00695054
   Ripoll C, 2007, GASTROENTEROLOGY, V133, P481, DOI 10.1053/j.gastro.2007.05.024
   Ripoll C, 2009, J HEPATOL, V50, P923, DOI 10.1016/j.jhep.2009.01.014
   Roayaie S, 2009, GASTROENTEROLOGY, V137, P850, DOI 10.1053/j.gastro.2009.06.003
   Sasaki K, 2017, J GASTROINTEST SURG, V21, P487, DOI 10.1007/s11605-016-3344-3
   Shimoda M, 2016, WORLD J SURG, V40, P2466, DOI 10.1007/s00268-016-3529-7
   Song J, 2017, CLIN RES HEPATOL GAS
   Stefanescu H, 2011, J GASTROEN HEPATOL, V26, P164, DOI 10.1111/j.1440-1746.2010.06325.x
   Tateishi R, 2006, HEPATOLOGY, V44, P1518, DOI 10.1002/hep.21408
   Utsunomiya T, 2015, ANN SURG, V261, P513, DOI 10.1097/SLA.0000000000000821
   Xia HP, 2015, J HEPATOL, V63, P863, DOI 10.1016/j.jhep.2015.05.005
   Yang SL, 2016, BRIT J SURG, V103, P716, DOI 10.1002/bjs.10093
   Zhang Zhi-Ming, 2015, Asian Pac J Cancer Prev, V16, P3479
   Zhou JY, 2012, VIROL J, V9, DOI 10.1186/1743-422X-9-16
NR 59
TC 55
Z9 57
U1 2
U2 25
PU ELSEVIER
PI AMSTERDAM
PA RADARWEG 29, 1043 NX AMSTERDAM, NETHERLANDS
SN 0168-8278
EI 1600-0641
J9 J HEPATOL
JI J. Hepatol.
PD MAR
PY 2019
VL 70
IS 3
BP 440
EP 448
DI 10.1016/j.jhep.2018.10.022
PG 9
WC Gastroenterology & Hepatology
WE Science Citation Index Expanded (SCI-EXPANDED)
SC Gastroenterology & Hepatology
GA HL5NE
UT WOS:000458773000015
PM 30389551
DA 2022-05-02
ER

PT J
AU Kang, HJ
   Haq, F
   Sung, CO
   Choi, J
   Hong, SM
   Eo, SH
   Jeong, HJ
   Shin, J
   Shim, JH
   Lee, HC
   An, J
   Kim, MJ
   Kim, KP
   Ahn, SM
   Yu, E
AF Kang, Hyo Jeong
   Haq, Farhan
   Sung, Chang Ohk
   Choi, Jene
   Hong, Seung-Mo
   Eo, Soo-Heang
   Jeong, Hui Jeong
   Shin, Jinho
   Shim, Ju Hyun
   Lee, Han Chu
   An, Jihyun
   Kim, Mi-Ju
   Kim, Kyu-pyo
   Ahn, Sung-Min
   Yu, Eunsil
TI Characterization of Hepatocellular Carcinoma Patients with FGF19
   Amplification Assessed by Fluorescence in situ Hybridization: A Large
   Cohort Study
SO LIVER CANCER
LA English
DT Article
DE FGF19; Fluorescence in situ hybridization; Hepatocellular carcinoma;
   High copy number amplification; Prognosis
ID GROWTH-FACTOR 19; MUTATIONAL LANDSCAPE; LIVER-CANCER; COPY-NUMBER;
   EXPRESSION; PROGNOSIS; GENES; FGFR4
AB Background: FGF19 amplification is a relatively novel type of genetic aberration that has been proposed to be a driver of hepatocarcinogenesis. Selective inhibitors of FGFR4, a receptor of FGF19, have been developed as targeted therapies for hepatocellular carcinoma (HCC). Despite the role of FGF19 in mediating HCC progression, the clinicopathological characterization of patients exhibiting FGF19 amplification remains unclear. Immunohistochemical staining is the simplest and most widely used method of identifying aberrations in the FGF19 gene, although its specificity is very low. Methods: This study investigated the prognostic significance of FGF19 amplification in a large cohort of 989 HCC patients using fluorescence in situ hybridization (FISH), which has a high degree of specificity. In addition, FISH data from formalin-fixed, paraffin-embedded sections were compared with copy number variation (CNV) data obtained from fresh frozen sections to validate the use of FISH as a diagnostic tool. Results: FGF19 amplifications were detected by FISH in 51 (5.15%) of the 989 patients, and were independently associated with poor survival and a higher risk of tumor recurrence, as well as with poor prognostic factors such as a high alpha-fetoprotein level, hepatitis B or C virus infection, a large tumor size, microvascular invasion, and necrosis. In addition, FGF19 amplification was associated with TP53 mutation, and was mutually exclusive with CTNNB1 mutation. The results of the FISH and CNV analyses exhibited a significant concordance rate of 96% kappa = 0.618, p < 0.001). Conclusions: These data indicate that FGF19 amplification represents a unique molecular subtype associated with poor prognostic characteristics, which supports the hypothesis that the FGF19-FGFR4 signaling pathway plays an important role in hepatocarcinogenesis. We have also demonstrated that FISH is a viable alternative to CNV analysis, offering a number of advantages in the clinical setting. (C) 2018 S. Karger AG, Basel
C1 [Kang, Hyo Jeong; Sung, Chang Ohk; Choi, Jene; Hong, Seung-Mo; Jeong, Hui Jeong; Shin, Jinho; Yu, Eunsil] Univ Ulsan, Coll Med, Asan Med Ctr, Dept Pathol, 88 Olymp Ro 43 Gil, Seoul 05505, South Korea.
   [Haq, Farhan] COMSATS Inst Informat & Technol, Dept Biosci, Islamabad, Pakistan.
   [Eo, Soo-Heang] Korea Univ, Dept Stat, Seoul, South Korea.
   [Shim, Ju Hyun; Lee, Han Chu; An, Jihyun] Univ Ulsan, Dept Gastroenterol, Asan Liver Ctr, Coll Med,Asan Med Ctr, Seoul, South Korea.
   [Kim, Mi-Ju] Univ Ulsan, Asan Inst Life Sci, Asan Med Ctr, Coll Med, Seoul, South Korea.
   [Kim, Kyu-pyo] Univ Ulsan, Dept Oncol, Asan Med Ctr, Coll Med, Seoul, South Korea.
   [Ahn, Sung-Min] Gachon Univ, Gachon Inst Genome Med & Sci, Gil Med Ctr, Dept Hematol Oncol, Incheon, South Korea.
RP Yu, E (corresponding author), Univ Ulsan, Coll Med, Asan Med Ctr, Dept Pathol, 88 Olymp Ro 43 Gil, Seoul 05505, South Korea.; Ahn, SM (corresponding author), Gachon Univ, Gil Med Ctr, Dept Hematol Oncol, Incheon 21565, South Korea.
EM smahn@gachon.ac.kr; d890075@gmail.com
RI ; Haq, Farhan/Q-3067-2017
OI Sung, Chang Ohk/0000-0002-8567-456X; Hong, Seung-Mo/0000-0002-8888-6007;
   Shim, Ju Hyun/0000-0002-7336-1371; An, Jihyun/0000-0002-0110-0965; Ahn,
   Sung-Min/0000-0002-5031-1929; Haq, Farhan/0000-0001-9190-4360
FU Korea Health Technology R&D Project through the Korea Health Industry
   Development Institute - Ministry of Health and Welfare [HI16C1985];
   Basic Science Research Program through the National Research Foundation
   of Korea - Ministry of Science, ICT, and future Planning
   [NRF-2015R1A2A2A04004063]
FX This research was supported by a grant from the Korea Health Technology
   R&D Project through the Korea Health Industry Development Institute,
   funded by the Ministry of Health and Welfare (HI16C1985) and by the
   Basic Science Research Program through the National Research Foundation
   of Korea funded by the Ministry of Science, ICT, and future Planning
   (NRF-2015R1A2A2A04004063).
CR Ahn SM, 2014, HEPATOLOGY, V60, P1972, DOI 10.1002/hep.27198
   Coughlin CR, 2012, GENOME MED, V4, DOI 10.1186/gm381
   Desnoyers L, 2008, ONCOGENE, V27, P85, DOI 10.1038/sj.onc.1210623
   French DM, 2012, PLOS ONE, V7, DOI 10.1371/journal.pone.0036713
   Guichard C, 2012, NAT GENET, V44, P694, DOI 10.1038/ng.2256
   Hagel M, 2015, CANCER DISCOV, V5, P424, DOI 10.1158/2159-8290.CD-14-1029
   Hyeon J, 2013, DIGEST DIS SCI, V58, P1916, DOI 10.1007/s10620-013-2609-x
   Kaibori M, 2016, ONCOTARGET, V7, P49091, DOI 10.18632/oncotarget.10077
   Kan ZY, 2013, GENOME RES, V23, P1422, DOI 10.1101/gr.154492.113
   Katoh M, 2016, INT J MOL MED, V38, P3, DOI 10.3892/ijmm.2016.2620
   Kir S, 2011, COLD SH Q B, V76, P139, DOI 10.1101/sqb.2011.76.010710
   Miura S, 2012, BMC CANCER, V12, DOI 10.1186/1471-2407-12-56
   Nault JC, 2016, CLIN RES HEPATOL GAS, V40, P9, DOI 10.1016/j.clinre.2015.07.006
   Nicholes K, 2002, AM J PATHOL, V160, P2295, DOI 10.1016/S0002-9440(10)61177-7
   Repana Dimitra, 2015, Diseases, V3, P294, DOI 10.3390/diseases3040294
   Revill K, 2013, GASTROENTEROLOGY, V145, P1424, DOI 10.1053/j.gastro.2013.08.055
   Sawey ET, 2011, CANCER CELL, V19, P347, DOI 10.1016/j.ccr.2011.01.040
   Schulze K, 2015, NAT GENET, V47, P505, DOI 10.1038/ng.3252
   Stevens-Kroef MJPL, 2014, MOL CYTOGENET, V7, DOI 10.1186/1755-8166-7-3
   Torrecilla S, 2015, CLIN RES HEPATOL GAS, V39, pS80, DOI 10.1016/j.clinre.2015.06.016
   Totoki Y, 2014, NAT GENET, V46, P1267, DOI 10.1038/ng.3126
   Villanueva A, 2015, HEPATOLOGY, V61, P1945, DOI 10.1002/hep.27732
   Villanueva A, 2014, NAT REV CLIN ONCOL, V11, P73, DOI [10.1038/nrclinonc.2013.227, 10.1038/nrclinonc.2013.243]
   Wolff AC, 2014, ARCH PATHOL LAB MED, V138, P241, DOI 10.5858/arpa.2013-0953-SA
   Woo HG, 2011, GASTROENTEROLOGY, V140, P1063, DOI 10.1053/j.gastro.2010.11.034
   Wu XL, 2009, AGING-US, V1, P1023, DOI 10.18632/aging.100108
   Wunsch E, 2015, SCI REP-UK, V5, DOI 10.1038/srep13462
NR 27
TC 17
Z9 18
U1 0
U2 2
PU KARGER
PI BASEL
PA ALLSCHWILERSTRASSE 10, CH-4009 BASEL, SWITZERLAND
SN 2235-1795
EI 1664-5553
J9 LIVER CANCER
JI Liver Cancer
PY 2019
VL 8
IS 1
BP 12
EP 23
DI 10.1159/000488541
PG 12
WC Oncology; Gastroenterology & Hepatology
WE Science Citation Index Expanded (SCI-EXPANDED)
SC Oncology; Gastroenterology & Hepatology
GA HM5KO
UT WOS:000459514800002
PM 30815392
OA Green Published, gold
DA 2022-05-02
ER

PT J
AU Bai, JG
   Yao, BW
   Wang, L
   Sun, LK
   Chen, TX
   Liu, RK
   Yin, GZ
   Xu, QR
   Yang, W
AF Bai, Jigang
   Yao, Bowen
   Wang, Liang
   Sun, Liankang
   Chen, Tianxiang
   Liu, Runkun
   Yin, Guozhi
   Xu, Qiuran
   Yang, Wei
TI lncRNA A1BG-AS1 suppresses proliferation and invasion of hepatocellular
   carcinoma cells by targeting miR-216a-5p
SO JOURNAL OF CELLULAR BIOCHEMISTRY
LA English
DT Article
DE A1BG antisense RNA 1; hepatocellular carcinoma; miR-216a-5p;
   proliferation; tumor metastasis
ID LONG NONCODING RNA; EPITHELIAL-MESENCHYMAL TRANSITION; TUMOR-SUPPRESSOR;
   LIVER-CANCER; EXPRESSION; PROMOTES; TUMORIGENESIS; METASTASIS; GROWTH;
   GENE
AB Extensive evidence indicate that long noncoding RNAs (lncRNAs) regulates the tumorigenesis and progression of hepatocellular carcinoma (HCC). However, the expression and biological function of lncRNA A1BG antisense RNA 1 (A1BG-AS1) were poorly known in HCC. Here, we found the underexpression of A1BG-AS1 in HCC via analysis of The Cancer Genome Atlas database. Further analyses confirmed that A1BG-AS1 expression in HCC was markedly lower than that in noncancerous tissues based on our HCC cohort. Clinical association analysis revealed that low A1BG-AS1 expression correlated with poor prognostic features, such as microvascular invasion, high tumor grade, and advanced tumor stage. Follow-up data indicated that low A1BG-AS1 level evidently correlated with poor clinical outcomes of HCC patients. Moreover, forced expression of A1BG-AS1 repressed proliferation, migration, and invasion of HCC cells in vitro. Conversely, A1BG-AS1 knockdown promoted these malignant behaviors in HepG2 cells. Mechanistically, A1BG-AS1 functioned as a competing endogenous RNA by directly sponging miR-216a-5p in HCC cells. Notably, miR-216a-5p restoration rescued A1BG-AS1 attenuated proliferation, migration and invasion of HCCLM3 cells. A1BG-AS1 positively regulated the levels of phosphatase and tensin homolog and SMAD family member 7, which were reduced by miR-216a-5p in HCC cells. Altogether, we conclude that A1BG-AS1 exerts a tumor suppressive role in HCC progression.
C1 [Bai, Jigang; Yao, Bowen; Wang, Liang; Sun, Liankang; Chen, Tianxiang; Liu, Runkun; Yin, Guozhi; Yang, Wei] Xi An Jiao Tong Univ, Affiliated Hosp 1, Dept Hepatobiliary Surg, 277 Yanta West Rd, Xian 710061, Shaanxi, Peoples R China.
   [Xu, Qiuran] Zhejiang Prov Peoples Hosp, Key Lab Tumor Mol Diag & Individualized Med Zheji, Hangzhou, Zhejiang, Peoples R China.
RP Yang, W (corresponding author), Xi An Jiao Tong Univ, Affiliated Hosp 1, Dept Hepatobiliary Surg, 277 Yanta West Rd, Xian 710061, Shaanxi, Peoples R China.; Xu, QR (corresponding author), Hangzhou Med Coll, Key Lab Tumor Mol Diag & Individualized Med Zheji, Zhejiang Prov Peoples Hosp, Peoples Hosp, 158 Shangtang Rd, Hangzhou 310014, Zhejiang, Peoples R China.
EM liuxin@hmc.edu.cn; dr_bobyang@163.com
OI Xu, Qiuran/0000-0003-2171-9279
FU National Natural Science Foundation of ChinaNational Natural Science
   Foundation of China (NSFC) [81874049, 81502092]; Natural Science Basic
   Research Plan in Shaanxi Province of China [2017JM8002]; International
   Science and Technology Cooperation Program in Shaanxi Province of China
   [2018KW-062]
FX National Natural Science Foundation of China, Grant/Award Numbers:
   81874049, 81502092; Natural Science Basic Research Plan in Shaanxi
   Province of China, Grant/Award Number: 2017JM8002; International Science
   and Technology Cooperation Program in Shaanxi Province of China,
   Grant/Award Number: 2018KW-062
CR Atanasovska B, 2017, HEPATOLOGY, V66, P794, DOI 10.1002/hep.29034
   Chandrashekar DS, 2017, NEOPLASIA, V19, P649, DOI 10.1016/j.neo.2017.05.002
   Chen PJ, 2012, HEPATOLOGY, V56, P632, DOI 10.1002/hep.25695
   Fan HX, 2018, CANCER LETT, V429, P89, DOI 10.1016/j.canlet.2018.05.010
   Hu TH, 2003, CANCER, V97, P1929, DOI 10.1002/cncr.11266
   Huo XQ, 2017, MOL CANCER, V16, DOI 10.1186/s12943-017-0734-4
   Li JH, 2014, NUCLEIC ACIDS RES, V42, P92
   Liang LL, 2018, CELL DEATH DIS, V9, DOI 10.1038/s41419-018-0382-7
   Liang WC, 2018, ONCOGENE, V37, P1445, DOI 10.1038/s41388-017-0041-y
   Lv J, 2016, CANCER LETT, V382, P166, DOI 10.1016/j.canlet.2016.08.029
   Quinn JJ, 2016, NAT REV GENET, V17, P47, DOI 10.1038/nrg.2015.10
   Salmena L, 2011, CELL, V146, P353, DOI 10.1016/j.cell.2011.07.014
   Sun YQ, 2018, CELL DEATH DIS, V9, DOI 10.1038/s41419-017-0113-5
   Tu KS, 2016, INT J ONCOL, V48, P965, DOI 10.3892/ijo.2015.3309
   Tu KS, 2014, MOL CANCER, V13, DOI 10.1186/1476-4598-13-110
   Wang J, 2013, J PATHOL, V230, P441, DOI 10.1002/path.4206
   Wang SH, 2016, J CELL MOL MED, V20, P2299, DOI 10.1111/jcmm.12920
   Wang YF, 2017, MOL CANCER, V16, DOI 10.1186/s12943-017-0702-z
   Wang YF, 2016, TUMOR BIOL, V37, P11429, DOI 10.1007/s13277-016-4892-6
   Wong CM, 2018, NAT REV GASTRO HEPAT, V15, P137, DOI 10.1038/nrgastro.2017.169
   Xia HP, 2013, HEPATOLOGY, V58, P629, DOI 10.1002/hep.26369
   Xie ZJ, 2018, EBIOMEDICINE, V33, P57, DOI 10.1016/j.ebiom.2018.06.026
   Xin XR, 2018, MOL CANCER, V17, DOI 10.1186/s12943-018-0843-8
   Xu H, 2018, CANCER EPIDEM BIOMAR, V27, P710, DOI [10.1158/1055-9965.EPI-17-0770, 10.1158/1055-9965.epi-17-0770]
   Xu QR, 2017, MOL CANCER, V16, DOI 10.1186/s12943-017-0675-y
   Yang B, 2018, BIOSCIENCE REP, V38, DOI 10.1042/BSR20180566
   Yang JH, 2011, NUCLEIC ACIDS RES, V39, pD202, DOI 10.1093/nar/gkq1056
   Yang T, 2018, GENE, V670, P114, DOI 10.1016/j.gene.2018.05.061
   Yang X, 2015, CANCER LETT, V360, P119, DOI 10.1016/j.canlet.2015.02.035
   Yuan JH, 2014, CANCER CELL, V25, P666, DOI 10.1016/j.ccr.2014.03.010
   Zhang DY, 2018, THERANOSTICS, V8, P3751, DOI 10.7150/thno.22493
   Zhang JQ, 2019, HEPATOLOGY, V69, P1549, DOI 10.1002/hep.30153
   Zhang K, 2017, NAT COMMUN, V8, DOI 10.1038/s41467-017-00204-4
   Zhang L, 2018, BIOMED PHARMACOTHER, V107, P424, DOI 10.1016/j.biopha.2018.07.155
   Zheng ZK, 2018, J INT MED RES, V46, P348, DOI 10.1177/0300060517726441
   Zhu H, 2018, ARCH BIOCHEM BIOPHYS, V637, P1, DOI 10.1016/j.abb.2017.11.003
NR 36
TC 27
Z9 27
U1 0
U2 11
PU WILEY
PI HOBOKEN
PA 111 RIVER ST, HOBOKEN 07030-5774, NJ USA
SN 0730-2312
EI 1097-4644
J9 J CELL BIOCHEM
JI J. Cell. Biochem.
PD JUN
PY 2019
VL 120
IS 6
BP 10310
EP 10322
DI 10.1002/jcb.28315
PG 13
WC Biochemistry & Molecular Biology; Cell Biology
WE Science Citation Index Expanded (SCI-EXPANDED)
SC Biochemistry & Molecular Biology; Cell Biology
GA HX1FO
UT WOS:000467135600146
PM 30556161
DA 2022-05-02
ER

PT J
AU Rhee, H
   An, C
   Kim, HY
   Yoo, JE
   Park, YN
   Kim, MJ
AF Rhee, Hyungjin
   An, Chansik
   Kim, Hye-Young
   Yoo, Jeong Eun
   Park, Young Nyun
   Kim, Myeong-Jin
TI Hepatocellular Carcinoma with Irregular Rim-Like Arterial Phase
   Hyperenhancement: More Aggressive Pathologic Features
SO LIVER CANCER
LA English
DT Article
DE Fibrous stroma; Hypoxia; Stemness; Macrotrabecular pattern;
   Microvascular density
ID ACID-ENHANCED MRI; GADOXETIC ACID; MICROVASCULAR INVASION;
   COMPUTED-TOMOGRAPHY; EARLY RECURRENCE; LIVER-CANCER; DATA SYSTEM;
   STEMNESS; CT; CLASSIFICATION
AB Background and Aims: The purpose of our study was to examine the histopathologic characteristics of hepatocellular carcinoma (HCC) with irregular rim-like arterial phase enhancement (IRE), which has been reported to be associated with more aggressive tumor behavior. Methods: We investigated 84 pathologically confirmed HCCs in 84 patients who underwent curative hepatic resection after gadoxetate-enhanced magnetic resonance imaging between January 2008 and February 2013. Two abdominal radiologists independently reviewed these images and classified HCCs into two categories: HCC showing IRE (IRE-HCC) and HCC showing hypoenhancement or diffuse arterial enhancement (non-IRE-HCC). Twenty-two HCCs were classified as IRE-HCCs, and 51 were classified as non-IRE-HCCs concordantly by both reviewers. The remaining 11 HCCs, on whose radiologic classifications the reviewers disagreed, were classified as HCCs with intermediate enhancement patterns. The HCC clinicopathologic characteristics and patient outcomes were then compared. Results: IRE-HCCs showed more frequent microvascular invasion (91 vs. 35%), lower microvascular density (246.5 vs. 426.5/mm(2)), higher proportions of sinusoid-like microvascular pattern (55 vs. 0%) and macrotrabecular pattern (45 vs. 0%), and larger areas of tumor necrosis (15 vs. 0%) and fibrous stroma (8.3 vs. 2.1%) than non-IRE-HCCs. IRE-HCCs also expressed higher levels of immuno- markers of hypoxia (carbonic anhydrase IX, 64 vs. 8%) and stemness (EpCAM, 50 vs. 20%). p values were <0.001 for all comparisons except for EpCAM (p = 0.026). HCCs with intermediate enhancement patterns showed mixed/intermediate pathologic features from both IRE-and non-IRE-HCCs. IRE-HCC patients showed poorer 5-year disease-free survival after curative resection than non-IRE-HCC patients (p = 0.005). Conclusions: IRE-HCCs demonstrate aggressive histopathologic features, including more hypoxic and fibrotic tumor microenvironments and increased stemness, compared to non-IRE-HCCs. IRE might therefore serve as a noninvasive imaging biomarker for aggressive HCC. (C) 2018 S. Karger AG, Basel
C1 [Rhee, Hyungjin; An, Chansik; Kim, Myeong-Jin] Yonsei Univ, Coll Med, Severance Hosp, Dept Radiol,Res Inst Radiol Sci, Seoul, South Korea.
   [Kim, Hye-Young; Yoo, Jeong Eun; Park, Young Nyun] Yonsei Univ, Brain Korea 21 PLUS Project Med Sci, Integrated Genom Res Ctr Metab Regulat, Dept Pathol,Coll Med, Seoul, South Korea.
   [Park, Young Nyun] Yonsei Univ, Coll Med, Severance Biomed Sci Inst, Seoul, South Korea.
RP Kim, MJ (corresponding author), Yonsei Univ, Coll Med, Dept Radiol, 50-1 Yonsei Ro, Seoul 03722, South Korea.; Park, YN (corresponding author), Yonsei Univ, Coll Med, Dept Pathol, 50-1 Yonsei Ro, Seoul 03722, South Korea.
EM young0608@yuhs.ac; kimnex@yuhs.ac
RI Rhee, Hyungjin/T-7619-2019; An, Chansik/Z-1632-2019; Kim,
   Myeong-Jin/E-1623-2011
OI Park, Young Nyun/0000-0003-0357-7967; Rhee,
   Hyungjin/0000-0001-7759-4458; Kim, Myeong-Jin/0000-0001-7949-5402; An,
   Chansik/0000-0002-0484-6658
FU National R&D Program for Cancer Control, Ministry of Health and Welfare,
   South Korea [1520160]; National Research Foundation of Korea (NRF) -
   Korean government (MSIP) [NRF-2011-0030086, NRF-2016M3A9D5A01952416,
   NRF-2017R1A2B4005871, NRF-2017M3A9B6061512]
FX This study was supported by a grant from the National R&D Program for
   Cancer Control, Ministry of Health and Welfare, South Korea (grant
   1520160 to M.-J.K.) and grants from the National Research Foundation of
   Korea (NRF) funded by the Korean government (MSIP) (grants
   NRF-2011-0030086, NRF-2016M3A9D5A01952416, NRF-2017R1A2B4005871, and
   NRF-2017M3A9B6061512 to Y.N.P.).
CR An C, 2017, AM J ROENTGENOL, V209, P576, DOI 10.2214/AJR.16.17478
   An C, 2016, CLIN MOL HEPATOL, V22, P296, DOI 10.3350/cmh.2016.0028
   An C, 2015, RADIOLOGY, V276, P433, DOI 10.1148/radiol.15142394
   Bosch FX, 2004, GASTROENTEROLOGY, V127, pS5, DOI 10.1053/j.gastro.2004.09.011
   Boyault S, 2007, HEPATOLOGY, V45, P42, DOI 10.1002/hep.21467
   Calderaro J, 2017, J HEPATOL, V67, P727, DOI 10.1016/j.jhep.2017.05.014
   Cha DI, 2017, EUR RADIOL, V27, P4394, DOI 10.1007/s00330-017-4804-1
   Chan AWH, 2014, HISTOPATHOLOGY, V64, P935, DOI 10.1111/his.12342
   Chen ZY, 2011, J GASTROEN HEPATOL, V26, P866, DOI 10.1111/j.1440-1746.2010.06511.x
   Fang JH, 2015, HEPATOLOGY, V62, P452, DOI 10.1002/hep.27760
   Forner A, 2008, HEPATOLOGY, V47, P97, DOI 10.1002/hep.21966
   Gascard P, 2016, GENE DEV, V30, P1002, DOI 10.1101/gad.279737.116
   Guo Z, 2014, WORLD J GASTROENTERO, V20, P2098, DOI 10.3748/wjg.v20.i8.2098
   Hoshida Y, 2009, CANCER RES, V69, P7385, DOI 10.1158/0008-5472.CAN-09-1089
   Jeong HT, 2012, LIVER INT, V32, P430, DOI 10.1111/j.1478-3231.2011.02640.x
   Kang T, 2016, EUR RADIOL, V26, P3437, DOI 10.1007/s00330-015-4190-5
   Kawamura Y, 2011, AM J ROENTGENOL, V197, pW665, DOI 10.2214/AJR.11.6843
   Kawamura Y, 2010, HEPATOL RES, V40, P1006, DOI 10.1111/j.1872-034X.2010.00703.x
   Kierans AS, 2010, MAGN RESON IMAGING, V28, P790, DOI 10.1016/j.mri.2010.03.005
   Kim BK, 2015, LIVER INT, V35, P1722, DOI 10.1111/liv.12751
   Kim H, 2011, HEPATOLOGY, V54, P1707, DOI 10.1002/hep.24559
   Kim SH, 2009, EUR J RADIOL, V69, P123, DOI 10.1016/j.ejrad.2007.09.008
   Kudo M, 2009, J GASTROENTEROL, V44, P112, DOI 10.1007/s00535-008-2274-6
   Kurogi M, 2006, J GASTROEN HEPATOL, V21, P1470, DOI 10.1111/j.1440-1746.2006.04372.x
   Lee JH, 2012, BRIT J RADIOL, V85, pE573, DOI 10.1259/bjr/86767895
   Lee JH, 2011, J CLIN GASTROENTEROL, V45, P69, DOI 10.1097/MCG.0b013e3181ce5dfa
   Lee S, 2017, J HEPATOL, V67, P526, DOI 10.1016/j.jhep.2017.04.024
   Lee WS, 2006, SURG TODAY, V36, P892, DOI 10.1007/s00595-006-3276-8
   Marrero JA, 2005, LIVER TRANSPLANT, V11, P281, DOI 10.1002/lt.20357
   McDonald PC, 2012, ONCOTARGET, V3, P84, DOI 10.18632/oncotarget.422
   Mitchell DG, 2015, HEPATOLOGY, V61, P1056, DOI 10.1002/hep.27304
   Murakami K, 2015, HEPATOL RES, V45, P1185, DOI 10.1111/hepr.12487
   Plaks V, 2015, CELL STEM CELL, V16, P225, DOI 10.1016/j.stem.2015.02.015
   Renzulli M, 2016, RADIOLOGY, V279, P432, DOI 10.1148/radiol.2015150998
   Rhee H, 2016, MODERN PATHOL, V29, P1038, DOI 10.1038/modpathol.2016.111
   Seok JY, 2012, HEPATOLOGY, V55, P1776, DOI 10.1002/hep.25570
   Tan PS, 2016, LIVER INT, V36, P108, DOI 10.1111/liv.12889
   Tanigawa N, 1997, HEPATOLOGY, V26, P1216
   Wang B, 2005, ACTA RADIOL, V46, P353, DOI 10.1080/02841850510021247
   Wang ZL, 2007, J ULTRAS MED, V26, P757, DOI 10.7863/jum.2007.26.6.757
   Yamashita T, 2014, J GASTROENTEROL, V49, P1105, DOI 10.1007/s00535-014-0951-1
   Yamashita T, 2013, J CLIN INVEST, V123, P1911, DOI 10.1172/JCI66024
   Ziol M, 2017, HEPATOLOGY
NR 43
TC 21
Z9 24
U1 1
U2 4
PU KARGER
PI BASEL
PA ALLSCHWILERSTRASSE 10, CH-4009 BASEL, SWITZERLAND
SN 2235-1795
EI 1664-5553
J9 LIVER CANCER
JI Liver Cancer
PY 2019
VL 8
IS 1
BP 24
EP 40
DI 10.1159/000488540
PG 17
WC Oncology; Gastroenterology & Hepatology
WE Science Citation Index Expanded (SCI-EXPANDED)
SC Oncology; Gastroenterology & Hepatology
GA HM5KO
UT WOS:000459514800003
PM 30815393
OA Green Published, gold
DA 2022-05-02
ER

PT J
AU Zhang, Y
   Lin, SB
   Yang, XJ
   Zhang, X
AF Zhang, Yi
   Lin, Shibu
   Yang, Xianjin
   Zhang, Xu
TI Prognostic and Clinicopathological Significance of lncRNA MVIH in Cancer
   Patients
SO JOURNAL OF CANCER
LA English
DT Article
DE MVIH; lncRNA; cancer; prognosis; meta-analysis
ID LONG NONCODING RNAS; HEPATOCELLULAR-CARCINOMA; DECREASED EXPRESSION;
   CELL-PROLIFERATION; POOR-PROGNOSIS; MIGRATION; SURVIVAL; INSIGHTS;
   SERVES
AB Objectives: LncRNA associated with microvascular invasion in hepatocellular carcinoma (lncRNA MVIH) is a newly discovered long non-coding RNA that aberrantly up-regulates and holds prognostic value in various tumors. The aim of the review and meta-analysis is to assess its prognostic potential and functions in malignant tumors.
   Materials and methods: PubMed, PMC, EMBASE, Web of Science, Cochrane Library, China National Knowledge Infrastructure (CNKI), and Wanfang Database were carefully searched for articles published as of Jan. 1, 2018. Hazard ratios (HRs) or odds ratios (ORs) with 95% confidence intervals (95% CIs) were calculated to demonstrate prognostic value of IncRNA MVIH using Stata 12.0 software.
   Results: Six original studies including 830 cancer patients were ultimately enrolled in this meta-analysis. The pooled results showed that elevated lncRNA MVIH expression was significantly correlated with unfavorable OS (HR=2.17, 95% CI: 1.58-2.76, p < 0.001) and RFS/DFS/PFS (HR=2.21, 95% CI: 1.54-2.87, p < 0.001) in cancer patients. Additionally, high expression of IncRNA MVIH was related to positive lymph node metastasis (OR = 3.04, 95% CI: 1.37-6.75, p = 0.006) and advanced clinical stage (OR = 2.52, 95% CI: 1.68-3.79, p < 0.001).
   Conclusions: LncRNA MVIH over-expression was associated with poor clinical outcomes in multiple cancer types. More studies are warranted to verify and strengthen the clinical value of lncRNA MVIH in human cancers.
C1 [Zhang, Yi; Yang, Xianjin; Zhang, Xu] First Peoples Hosp Neijiang, Dept Gen Surg, Neijiang 641000, Sichuan, Peoples R China.
   [Lin, Shibu] Hainan Med Coll, Affiliated Hosp 1, Dept Hepatobiliary Surg, Haikou 570102, Hainan, Peoples R China.
RP Yang, XJ; Zhang, X (corresponding author), First Peoples Hosp Neijiang, Dept Gen Surg, Neijiang 641000, Sichuan, Peoples R China.
EM 2439015338@qq.com; 1990486976@qq.com
RI Zhang, Yi/AAQ-4023-2020
CR Cheng S, 2017, BIOCHEM BIOPH RES CO, V491, P178, DOI 10.1016/j.bbrc.2017.07.072
   Engreitz JM, 2016, NAT REV MOL CELL BIO, V17, P756, DOI 10.1038/nrm.2016.126
   He AB, 2016, CANCER BIOMARK, V17, P231, DOI 10.3233/CBM-160635
   He Y, 2014, CANCER LETT, V344, P20, DOI 10.1016/j.canlet.2013.10.021
   Hu XW, 2018, CURR OPIN GENET DEV, V48, P8, DOI 10.1016/j.gde.2017.10.004
   Huynh NPT, 2017, CONNECT TISSUE RES, V58, P116, DOI 10.1080/03008207.2016.1194406
   Kazemzadeh M, 2016, CANCER BIOMARK, V16, P499, DOI 10.3233/CBM-160589
   Lei B, 2016, TUMOR BIOL, V37, P5257, DOI 10.1007/s13277-015-4360-8
   Liu FT, 2017, ONCOTARGET, V8, P40620, DOI 10.18632/oncotarget.16534
   Liu FT, 2017, CELL PHYSIOL BIOCHEM, V43, P1077, DOI 10.1159/000481719
   Luo J, 2017, ONCOTARGET, V8, P22187, DOI 10.18632/oncotarget.14728
   Luo P, 2017, CANCER BIOMARK, V18, P285, DOI 10.3233/CBM-160305
   Mattick JS, 2006, HUM MOL GENET, V15, pR17, DOI 10.1093/hmg/ddl046
   Mattick JS, 2003, BIOESSAYS, V25, P930, DOI 10.1002/bies.10332
   Mercer TR, 2009, NAT REV GENET, V10, P155, DOI 10.1038/nrg2521
   Nie FQ, 2014, TUMOR BIOL, V35, P7587, DOI 10.1007/s13277-014-2009-7
   Shi Y, 2015, ONCOTARGETS THER, V8, P2303, DOI 10.2147/OTT.S86807
   Sun WL, 2017, CANCER BIOMARK, V18, P397, DOI 10.3233/CBM-160264
   Tang Xi, 2017, Genomics and Applied Biology, V36, P4414
   Wang AH, 2019, J CANCER RES THER, V15, P126, DOI 10.4103/0973-1482.204882
   Yamashita A, 2016, BBA-GENE REGUL MECH, V1859, P147, DOI 10.1016/j.bbagrm.2015.08.003
   Yang ZY, 2017, CANCER BIOMARK, V18, P95, DOI 10.3233/CBM-161715
   Yuan SX, 2012, HEPATOLOGY, V56, P2231, DOI 10.1002/hep.25895
   Zhuang JJ, 2016, EUR REV MED PHARMACO, V20, P4898
NR 24
TC 10
Z9 10
U1 1
U2 2
PU IVYSPRING INT PUBL
PI LAKE HAVEN
PA PO BOX 4546, LAKE HAVEN, NSW 2263, AUSTRALIA
SN 1837-9664
J9 J CANCER
JI J. Cancer
PY 2019
VL 10
IS 6
BP 1503
EP 1510
DI 10.7150/jca.28541
PG 8
WC Oncology
WE Science Citation Index Expanded (SCI-EXPANDED)
SC Oncology
GA HM8EM
UT WOS:000459711200018
PM 31031860
OA Green Published, Green Submitted, gold
DA 2022-05-02
ER

PT J
AU Zhao, J
   Li, W
   Mao, J
AF Zhao, Jun
   Li, Wei
   Mao, Jie
TI Early versus late recurrence of centrally located hepatocellular
   carcinoma after mesohepatectomy A cohort study based on the STROBE
   guidelines
SO MEDICINE
LA English
DT Article
DE hepatocellular carcinoma; prognosis; recurrence
ID LATE INTRAHEPATIC RECURRENCE; RISK-FACTORS; LIVER; HEPATECTOMY;
   RESECTION; CIRRHOSIS; MARGIN; SCORE
AB The aim of this study was to investigate the features, treatment, and prognosis of early versus late recurrence of centrally located hepatocellular carcinoma (CL-HCC) after mesohepatectomy (MH).
   Three hundred forty eight patients with CL-HCC undergoing MH were included. Data on clinicopathological characteristics, initial surgical details, timing and sites of tumor recurrence, management after recurrence, and long-term outcomes were analyzed.
   The optimal cutoff value to differentiate early (71 patients, 64.5%) versus late (39, 35.5%) recurrence was defined as 12 months. Patients with early recurrence (ER) had higher alpha fetoprotein (AFP) level (P<.001), more advanced tumor stage (P=.024), and higher incidence of microvascular invasion (MVI, P=.001). Patients with ER had higher incidence of local tumor recurrence (P=.027) and higher average number of recurrent nodules (P=.016) than patients with LR. Patients after ER showed a better overall survival (from date of diagnosis of recurrence) than after late recurrence (LR). Patients with ER had less chances of curative treatment (14.1% vs 41.0%, P=.004) after tumor recurrence than patients with LR. Multivariable analyses revealed that liver cirrhosis (P<.001) and tumor differentiation (P<.001) were associated with an increased likelihood of LR, while multiple tumor number (P=.005), type IV classification (P=.012), and MVI (P<.001) were independent risk factors related to ER.
   ER and LR after MH for CL-HCC were associated with different risk predictors and prognosis. Data on the timing of recurrence may inform decisions about postoperative adjuvant treatment, as well as help to predict long-term survival for these patients.
C1 [Zhao, Jun; Mao, Jie] Lanzhou Univ, Dept Gen Surg, Hosp 2, Lanzhou 730030, Gansu, Peoples R China.
   [Li, Wei] Sichuan Univ, West China Hosp, Dept Liver Surg, Chengdu, Sichuan, Peoples R China.
   [Li, Wei] Sichuan Univ, West China Hosp, Liver Transplantat Ctr, Chengdu, Sichuan, Peoples R China.
RP Mao, J (corresponding author), Lanzhou Univ, Dept Gen Surg, Hosp 2, Lanzhou 730030, Gansu, Peoples R China.
EM maoj@lzu.edu.cn
CR Bruix J, 2011, HEPATOLOGY, V53, P1020, DOI 10.1002/hep.24199
   Chen CH, 2017, WORLD J SURG, V41, P2830, DOI 10.1007/s00268-017-4096-2
   Chen X, 2014, HEPATOB PANCREAT DIS, V13, P264, DOI 10.1016/S1499-3872(14)60253-8
   Cheng ZJ, 2015, HPB, V17, P422, DOI 10.1111/hpb.12367
   Feng JL, 2017, SCI REP-UK, V7, DOI 10.1038/srep44036
   Gumbs AA, 2008, J GASTROINTEST SURG, V12, P1153, DOI 10.1007/s11605-007-0353-2
   Hu R, 2003, SURGERY, V133, P251, DOI 10.1067/msy.2003.102
   Imamura H, 2003, J HEPATOL, V38, P200, DOI 10.1016/S0168-8278(02)00360-4
   Johnson PJ, 2015, J CLIN ONCOL, V33, P550, DOI 10.1200/JCO.2014.57.9151
   Lau H, 1998, CANCER-AM CANCER SOC, V83, P2302, DOI 10.1002/(SICI)1097-0142(19981201)83:11<2302::AID-CNCR9>3.3.CO;2-T
   Lee JG, 2008, BRIT J SURG, V95, P990, DOI 10.1002/bjs.6130
   Li SH, 2013, ASIAN PAC J CANCER P, V14, P4759, DOI 10.7314/APJCP.2013.14.8.4759
   Li W, 2018, HPB, V20, P530, DOI 10.1016/j.hpb.2017.11.012
   Mehrabi A, 2008, J AM COLL SURGEONS, V207, P499, DOI 10.1016/j.jamcollsurg.2008.05.024
   Miao XY, 2011, HEPATO-GASTROENTEROL, V58, P575
   Partitt JR, 2007, LIVER TRANSPLANT, V13, P543, DOI 10.1002/lt.21078
   Poon RTP, 2002, ANN SURG, V236, P602, DOI 10.1097/00000658-200211000-00010
   Qiu J, 2013, BRIT J SURG, V100, P1620, DOI 10.1002/bjs.9286
   Qiu JG, 2016, SURG ONCOL, V25, P441, DOI 10.1016/j.suronc.2016.03.001
   Regimbeau JM, 2002, SURGERY, V131, P311, DOI 10.1067/msy.2002.121892
   Sasaki K, 2017, JAMA SURG, V152, DOI 10.1001/jamasurg.2016.5059
   Scudamore CH, 2000, AM J SURG, V179, P356, DOI 10.1016/S0002-9610(00)00374-3
   Shi M, 2007, ANN SURG, V245, P36, DOI 10.1097/01.sla.0000231758.07868.71
   Shindoh J, 2016, J HEPATOL, V64, P594, DOI 10.1016/j.jhep.2015.10.015
   TARAO K, 1994, JPN J CANCER RES, V85, P1040, DOI 10.1111/j.1349-7006.1994.tb02903.x
   Torre LA, 2015, CA-CANCER J CLIN, V65, P87, DOI 10.3322/caac.21262
   Wu CC, 1999, J AM COLL SURGEONS, V188, P508, DOI 10.1016/S1072-7515(99)00026-5
   Wu JC, 2009, J HEPATOL, V51, P890, DOI 10.1016/j.jhep.2009.07.009
   Yang LY, 2014, SURGERY, V156, P1177, DOI 10.1016/j.surg.2014.05.012
   Zhang XF, 2018, BRIT J SURG, V105, P848, DOI 10.1002/bjs.10676
NR 30
TC 6
Z9 8
U1 0
U2 1
PU LIPPINCOTT WILLIAMS & WILKINS
PI PHILADELPHIA
PA TWO COMMERCE SQ, 2001 MARKET ST, PHILADELPHIA, PA 19103 USA
SN 0025-7974
EI 1536-5964
J9 MEDICINE
JI Medicine (Baltimore)
PD JUN
PY 2019
VL 98
IS 23
AR e15540
DI 10.1097/MD.0000000000015540
PG 7
WC Medicine, General & Internal
WE Science Citation Index Expanded (SCI-EXPANDED)
SC General & Internal Medicine
GA IQ4LD
UT WOS:000480721300001
PM 31169667
OA gold, Green Published
DA 2022-05-02
ER

PT J
AU Kim, S
   Shin, J
   Kim, DY
   Choi, GH
   Kim, MJ
   Choi, JY
AF Kim, Sungwon
   Shin, Jaeseung
   Kim, Do-Young
   Choi, Gi Hong
   Kim, Myeong-Jin
   Choi, Jin-Young
TI Radiomics on Gadoxetic Acid-Enhanced Magnetic Resonance Imaging for
   Prediction of Postoperative Early and Late Recurrence of Single
   Hepatocellular Carcinoma
SO CLINICAL CANCER RESEARCH
LA English
DT Article
ID LONG-TERM SURVIVAL; MICROVASCULAR INVASION; RISK-FACTORS; INTRAHEPATIC
   RECURRENCE; POTENTIAL BIOMARKER; VARIABLE SELECTION; TUMOR SIZE;
   RESECTION; CT; HEPATECTOMY
AB Purpose: To evaluate the usefulness of the radiomic model in predicting early (<= 2 years) and late (> 2 years) recurrence after curative resection in cases involving a single hepatocellular carcinoma (HCC) 2-5 cm in diameter using preoperative gadoxetic acid-enhanced magnetic resonance imaging (MRI), in comparison with the clinicopathologic model.
   Experimental Design: This retrospective study included 167 patients with surgically resected and pathologically confirmed single HCC 2-5 cm in diameter (n = 167, training set: validation set = 128: 39) who underwent preoperative gadoxetic acid-enhanced MRI between January 2010 and December 2015. A radiomic model, a clinicopathologic model, and a combined clinicopatho-logic-radiomic (CCR) model were built using a random survival forest to predict disease-free survival (DFS) in the following conditions: early DFS versus late DFS, dynamic phases, and the peritumoral area included in the segmentation.
   Results: The radiomic model showed a prognostic performance comparable with the clinicopathologic model only with 3-mm peritumoral border extension [c-index difference (radiomic-clinicopathologic), -0.021, P = 0.758]. The CCR model with the 3-mm border extension showed the highest c-index value but no statistically significant improvement over the clinicopathologic model [CCR, 0.716 (0.627-0.799); clinicopathologic model, 0.696 (0.557-0.799)].
   Conclusions: The prognostic value of the preoperative radiomic model with 3-mm border extension showed comparable performance with that of the postoperative clinicopathologic model for predicting DFS of early recurrence of HCC using gadoxetic acid-enhanced MRI. This suggests the importance of including peritumoral changes in the radiomic analysis of HCC.
C1 [Kim, Sungwon; Shin, Jaeseung; Kim, Myeong-Jin; Choi, Jin-Young] Yonsei Univ, Coll Med, Dept Radiol, Res Inst Radiol Sci, Seoul, South Korea.
   [Kim, Sungwon; Shin, Jaeseung; Kim, Myeong-Jin; Choi, Jin-Young] Yonsei Univ, Ctr Clin Image Data Sci, Coll Med, Seoul, South Korea.
   [Kim, Do-Young] Yonsei Univ, Coll Med, Dept Internal Med, Severance Hosp, Seoul, South Korea.
   [Choi, Gi Hong] Yonsei Univ, Coll Med, Dept Surg, Severance Hosp, Seoul, South Korea.
RP Choi, JY (corresponding author), Yonsei Univ, Severance Hosp, Coll Med, 50-1 Yonsei Ro, Seoul 120752, South Korea.
EM gafield2@yuhs.ac
RI ; Kim, Myeong-Jin/E-1623-2011
OI Shin, Jaeseung/0000-0002-6755-4732; Kim, Myeong-Jin/0000-0001-7949-5402;
   Choi, Gi Hong/0000-0002-1593-3773; Kim, Sungwon/0000-0001-5455-6926;
   Choi, Jin-Young/0000-0002-9025-6274
CR Aerts HJWL, 2014, NAT COMMUN, V5, DOI 10.1038/ncomms5006
   An C, 2015, RADIOLOGY, V276, P433, DOI 10.1148/radiol.15142394
   Ariizumi S, 2011, J HEPATO-BIL-PAN SCI, V18, P575, DOI 10.1007/s00534-010-0369-y
   Balogh J, 2016, J HEPATOCELL CARCINO, V3, P41, DOI 10.2147/JHC.S61146
   Cha C, 2003, J AM COLL SURGEONS, V197, P753, DOI 10.1016/j.jamcollsurg.2003.07.003
   CHEN PJ, 1989, GASTROENTEROLOGY, V96, P527, DOI 10.1016/0016-5085(89)91581-3
   Cheng ZJ, 2015, HPB, V17, P422, DOI 10.1111/hpb.12367
   Choi JW, 2013, RADIOLOGY, V267, P776, DOI 10.1148/radiol.13120775
   Efron B, 1993, INTRO BOOTSTRAP, pxvi 436
   Fedorov A, 2012, MAGN RESON IMAGING, V30, P1323, DOI 10.1016/j.mri.2012.05.001
   Gillies RJ, 2016, RADIOLOGY, V278, P563, DOI 10.1148/radiol.2015151169
   Harrell FE, 1996, STAT MED, V15, P361, DOI 10.1002/(SICI)1097-0258(19960229)15:4<361::AID-SIM168>3.0.CO;2-4
   Hayashi M, 2011, AM SURGEON, V77, P572
   Huang YQ, 2016, RADIOLOGY, V281, P947, DOI 10.1148/radiol.2016152234
   Hwang S, 2015, J GASTROINTEST SURG, V19, P1281, DOI 10.1007/s11605-015-2849-5
   Imamura H, 2003, J HEPATOL, V38, P200, DOI 10.1016/S0168-8278(02)00360-4
   Ishwaran Hemant, 2011, Statistical Analysis and Data Mining, V4, P115, DOI 10.1002/sam.10103
   Ishwaran H, 2008, ANN APPL STAT, V2, P841, DOI 10.1214/08-AOAS169
   Ishwaran H, 2010, J AM STAT ASSOC, V105, P205, DOI 10.1198/jasa.2009.tm08622
   Kaibori M, 2010, J SURG ONCOL, V102, P462, DOI 10.1002/jso.21631
   Kawamura Y, 2011, AM J ROENTGENOL, V197, pW665, DOI 10.2214/AJR.11.6843
   Kim BK, 2008, J SURG ONCOL, V97, P246, DOI 10.1002/jso.20953
   Kim H, 2009, EUR RADIOL, V19, P1744, DOI 10.1007/s00330-009-1331-8
   Kim KA, 2012, J MAGN RESON IMAGING, V35, P629, DOI 10.1002/jmri.22876
   Kitao A, 2012, RADIOLOGY, V265, P780, DOI 10.1148/radiol.12120226
   Lambregts DMJ, 2011, EUR RADIOL, V21, P2567, DOI 10.1007/s00330-011-2220-5
   LANDIS JR, 1977, BIOMETRICS, V33, P159, DOI 10.2307/2529310
   Larue RTHM, 2017, ACTA ONCOL, V56, P1544, DOI 10.1080/0284186X.2017.1351624
   Lee S, 2017, J HEPATOL, V67, P526, DOI 10.1016/j.jhep.2017.04.024
   Leger S, 2017, SCI REP-UK, V7, DOI 10.1038/s41598-017-13448-3
   Moons KGM, 2015, ANN INTERN MED, V162, pW1, DOI 10.7326/M14-0698
   Ng IOL, 2003, J PATHOL, V199, P345, DOI 10.1002/path.1287
   Pawlik TM, 2005, LIVER TRANSPLANT, V11, P1086, DOI 10.1002/lt.20472
   Poon RTP, 2009, ANN SURG ONCOL, V16, P792, DOI 10.1245/s10434-009-0330-y
   Portolani N, 2006, ANN SURG, V243, P229, DOI 10.1097/01.sla.0000197706.21803.a1
   Raza A, 2014, WORLD J GASTROENTERO, V20, P4115, DOI 10.3748/wjg.v20.i15.4115
   Sasaki A, 2005, CANCER-AM CANCER SOC, V103, P299, DOI 10.1002/cncr.20798
   Shafiq-ul-Hassan M, 2018, SCI REP-UK, V8, DOI 10.1038/s41598-018-28895-9
   Shafiq-ul-Hassan M, 2017, MED PHYS, V44, P1050, DOI 10.1002/mp.12123
   Shah SA, 2006, J AM COLL SURGEONS, V202, P275, DOI 10.1016/j.jamcollsurg.2005.10.005
   Shi M, 2004, WORLD J SURG, V28, P376, DOI 10.1007/s00268-003-7308-x
   Shindoh J, 2013, ANN SURG ONCOL, V20, P1223, DOI 10.1245/s10434-012-2739-y
   van Griethuysen JJM, 2017, CANCER RES, V77, pE104, DOI 10.1158/0008-5472.CAN-17-0339
   Wong TCL, 2013, SEMIN LIVER DIS, V33, P273, DOI 10.1055/s-0033-1351782
   Wright MN, 2017, STAT MED, V36, P1272, DOI 10.1002/sim.7212
   Wu J, 2016, RADIOLOGY, V281, P270, DOI 10.1148/radiol.2016151829
   Yamamoto Y, 2015, WORLD J GASTROENTERO, V21, P1207, DOI 10.3748/wjg.v21.i4.1207
   Zhou Y, 2017, ABDOM RADIOL, V42, P1695, DOI 10.1007/s00261-017-1072-0
NR 48
TC 63
Z9 73
U1 2
U2 29
PU AMER ASSOC CANCER RESEARCH
PI PHILADELPHIA
PA 615 CHESTNUT ST, 17TH FLOOR, PHILADELPHIA, PA 19106-4404 USA
SN 1078-0432
EI 1557-3265
J9 CLIN CANCER RES
JI Clin. Cancer Res.
PD JUL 1
PY 2019
VL 25
IS 13
BP 3847
EP 3855
DI 10.1158/1078-0432.CCR-18-2861
PG 9
WC Oncology
WE Science Citation Index Expanded (SCI-EXPANDED)
SC Oncology
GA IG1FN
UT WOS:000473536100014
PM 30808773
OA Green Published, Bronze
DA 2022-05-02
ER

PT J
AU Qin, XC
   Zhou, X
   Liu, XB
   Luo, Y
AF Qin Xiachuan
   Zhou Xiang
   Liu Xuebing
   Luo Yan
TI Predictive Value of Contrast-enhanced Ultrasound for Early Recurrence of
   Single Lesion Hepatocellular Carcinoma After Curative Resection
SO ULTRASONIC IMAGING
LA English
DT Article
DE contrast-enhanced ultrasound; washout rate; recurrence; hepatocellular
   carcinoma; liver resection
ID MICROVASCULAR INVASION; WASHOUT RATE; DIFFERENTIATION; LIVER
AB This retrospective study aimed to use preoperative and contrast-enhanced ultrasound (CEUS) factors to assess and reveal risk factors of early recurrence (ER) in patients with hepatocellular carcinoma (HCC). We enrolled 141 patients with primary HCC who had undergone surgical resection. The assessment of the CEUS scan includes (a) the maximum diameter of the lesion, (b) the tumor echogenicity of gray-scale ultrasound (US), (c) the morphology of the tumor, (d) the margin of the tumor, (e) the peripheral hypoechoic halo, (f) tumor necrosis, (g) nutritional arteries shown by tumors, (h) ultrasonography for diagnosis of cirrhosis, and (i) the timer on the US screen displayed the time elapsed from the saline flush and was used to determine time to washout. According to the degree of the phase, the washout rate is divided into four grades, namely, levels 1 to 4. ER is defined as the time between resection and recurrence within 12 months after surgery. Risk factors for ER HCC were analyzed. Predictors of ER on a univariate logistic regression analysis in CEUS are size, washout rate, morphology, center necrosis, and feeding artery appearing in the tumor. Multivariate analysis results indicated that feeding artery, microvascular invasion (MVI), and washout rate were independent risk factors for ER. The relative high risk of ER for washout rate 1, 2, 3, and 4 were 29.3%, 43.2%, 53.1%, and 71.4%, respectively. The appropriateness of hepatectomy in the treatment of single lesion HCC should be carefully considered when the washout rate was 4.
C1 [Qin Xiachuan; Liu Xuebing] Nanchong Cent Hosp, Dept Ultrasound, Nanchong, Sichuan, Peoples R China.
   [Zhou Xiang] Chinese Acad Med Sci, Inst Med Plant Dev, Dept Ultrasound, Beijing, Peoples R China.
   [Zhou Xiang] Peking Union Med Coll, Beijing, Peoples R China.
   [Luo Yan] West China Hosp, Dept Ultrasound, Chengdu, Sichuan, Peoples R China.
RP Liu, XB (corresponding author), Nanchong Cent Hosp, Dept Ultrasound, Nanchong, Sichuan, Peoples R China.
EM 8740696@qq.com
CR Cabibbo G, 2017, ALIMENT PHARM THER, V46, P688, DOI 10.1111/apt.14256
   Claudon M, 2013, ULTRASOUND MED BIOL, V39, P187, DOI 10.1016/j.ultrasmedbio.2012.09.002
   Dai CY, 2018, J CHIN MED ASSOC, V81, P155, DOI 10.1016/j.jcma.2017.06.018
   Fan ST, 2011, ANN SURG, V254, P569, DOI 10.1097/SLA.0b013e3182300a1d
   Feng Y, 2015, ULTRASOUND MED BIOL, V41, P1553, DOI 10.1016/j.ultrasmedbio.2015.01.026
   Imamura H, 2003, J HEPATOL, V38, P200, DOI 10.1016/S0168-8278(02)00360-4
   Jang HJ, 2007, RADIOLOGY, V244, P898, DOI 10.1148/radiol.2443061520
   Kamiyama T, 2009, ANN SURG ONCOL, V16, P1560, DOI 10.1245/s10434-009-0407-7
   Lee SG, 2008, LIVER TRANSPLANT, V14, P935, DOI 10.1002/lt.21445
   Liu GJ, 2007, BRIT J RADIOL, V80, P321, DOI 10.1259/bjr/54805002
   Park SK, 2013, KOREAN J INTERN MED, V28, P428, DOI 10.3904/kjim.2013.28.4.428
   Park YK, 2017, WORLD J SURG ONCOL, V15, DOI 10.1186/s12957-017-1292-3
   Roayaie S, 2009, GASTROENTEROLOGY, V137, P850, DOI 10.1053/j.gastro.2009.06.003
   Sherman M, 2008, NEW ENGL J MED, V359, P2045, DOI 10.1056/NEJMe0807581
   Takahashi M, 2011, AM J ROENTGENOL, V196, pW123, DOI 10.2214/AJR.10.4242
   Wang YB, 2016, ULTRASOUND MED BIOL, V42, P1042, DOI 10.1016/j.ultrasmedbio.2015.12.010
   Xu J, 2012, J HEPATOL, V57, P313, DOI 10.1016/j.jhep.2012.03.027
   Zhu W, 2017, ULTRASOUND MED BIOL, V43, P1571, DOI 10.1016/j.ultrasmedbio.2017.04.003
NR 18
TC 5
Z9 6
U1 1
U2 9
PU SAGE PUBLICATIONS INC
PI THOUSAND OAKS
PA 2455 TELLER RD, THOUSAND OAKS, CA 91320 USA
SN 0161-7346
EI 1096-0910
J9 ULTRASONIC IMAGING
JI Ultrason. Imaging
PD JAN
PY 2019
VL 41
IS 1
BP 49
EP 58
DI 10.1177/0161734618815231
PG 10
WC Acoustics; Engineering, Biomedical; Radiology, Nuclear Medicine &
   Medical Imaging
WE Science Citation Index Expanded (SCI-EXPANDED)
SC Acoustics; Engineering; Radiology, Nuclear Medicine & Medical Imaging
GA HE2DJ
UT WOS:000453084900004
PM 30803409
OA Bronze
DA 2022-05-02
ER

PT J
AU Hsu, CC
   Hsieh, PM
   Chen, YS
   Lo, GH
   Lin, HY
   Dai, CY
   Huang, JF
   Chuang, WL
   Chen, YL
   Yu, ML
   Lin, CW
AF Hsu, Chia-Chang
   Hsieh, Pei-Min
   Chen, Yaw-Sen
   Lo, Gin-Ho
   Lin, Hung-Yu
   Dai, Chia-Yen
   Huang, Jee-Fu
   Chuang, Wan-Long
   Chen, Yao-Li
   Yu, Ming-Lung
   Lin, Chih-Wen
TI Axl and autophagy LC3 expression in tumors is strongly associated with
   clinical prognosis of hepatocellular carcinoma patients after curative
   resection
SO CANCER MEDICINE
LA English
DT Article
DE autophagy LC3; Axl; hepatocellular carcinoma; overall survival;
   predictors; recurrence
ID CANCER; KINASE; RECURRENCE; HEPATITIS; PREDICTS; GROWTH
AB Background The role of Axl and LC3 as predictors of tumor recurrence and overall survival (OS) after hepatocellular carcinoma (HCC) resection remains unclear. Methods We retrospectively included 535 HCC patients who underwent hepatectomy from 2010 to 2014 in this study. Axl and the autophagy-related marker LC3 were immunohistochemically assessed in tumors. Results Axl expression was significantly associated with advanced clinicopathological features, including cirrhosis, microvascular invasion, macrovascular invasion, tumor size, BCLC stage, recurrence, and mortality. HCC recurrence occurred in 245 patients, and 219 patients died. The 5-year cumulative incidences of HCC recurrence and OS rate after HCC resection were 53.3% and 58.8%, respectively. In the Cox proportional analyses, high Axl expression and high LC3 expression were significantly associated with HCC recurrence (hazard ratio [HR]: 3.85, 95% confidence interval [CI]: 2.95-5.02, P < 0.001; and HR: 0.38, 95% CI: 0.26-0.55, P < 0.001, respectively). In addition, HCC recurrence (HR: 2.87, 95% CI: 2.01-4.01, P < 0.0001), microvascular invasion (HR: 1.85, 95% CI: 1.08-3.19, P = 0.026), hepatitis B virus-related HCC (HR: 1.77, 95% CI: 1. 21-2.56, P = 0.003), high Axl expression (HR: 1.66, 95% CI: 1.41-1.97, P < 0.0001), antiviral therapy (HR: 0.54, CI: 0.38-0.76, P < 0.001) and LC3 expression (HR: 0.41, 95% CI: 0.28-0.58, P < 0.001) were significantly associated with mortality. Furthermore, patients with a combination of high Axl and low LC3 expression had the highest risk of HCC recurrence (HR: 6.53, 95% CI: 4.11-10.4, P < 0.001) and mortality (HR: 6.66, 95% CI: 4.07-10.9, P < 0.001). In patients with high Axl, low LC3, and combined high Axl and low LC3 expression, the 5-year cumulative incidences of HCC recurrence and OS rate were 77.9%, 73.3%, and 90.0% and 28.8%, 26.7%, and 16.8%, respectively. Conclusion High Axl expression in tumors is associated with aggressive tumor behavior and worse clinical outcomes. Furthermore, the combination of high Axl and low LC3 expression significantly predicts poorer prognosis for HCC patients who underwent hepatectomy.
C1 [Hsu, Chia-Chang; Hsieh, Pei-Min; Chen, Yaw-Sen; Lin, Hung-Yu; Lin, Chih-Wen] I Shou Univ, Coll Med, Sch Med, 1 Yida Rd, Kaohsiung 82445, Taiwan.
   [Hsu, Chia-Chang; Lin, Chih-Wen] I Shou Univ, E Da Hosp, Hlth Examinat Ctr, Kaohsiung, Taiwan.
   [Hsu, Chia-Chang; Lo, Gin-Ho; Lin, Chih-Wen] I Shou Univ, E Da Dachang Hosp, Div Gastroenterol & Hepatol, Kaohsiung, Taiwan.
   [Hsieh, Pei-Min; Chen, Yaw-Sen; Lin, Hung-Yu] I Shou Univ, E Da Hosp, Dept Surg, Kaohsiung, Taiwan.
   [Lo, Gin-Ho; Lin, Chih-Wen] I Shou Univ, E Da Hosp, Dept Med, Div Gastroenterol & Hepatol, Kaohsiung, Taiwan.
   [Lin, Hung-Yu; Yu, Ming-Lung] Kaohsiung Med Univ, Ctr Infect Dis & Canc Res, Kaohsiung, Taiwan.
   [Dai, Chia-Yen; Yu, Ming-Lung; Lin, Chih-Wen] Kaohsiung Med Univ, Coll Med, Grad Inst Med, Kaohsiung, Taiwan.
   [Dai, Chia-Yen; Huang, Jee-Fu; Chuang, Wan-Long; Yu, Ming-Lung] Kaohsiung Med Univ, Kaohsiung Med Univ Hosp, Dept Internal Med, Hepatobiliary Div, Kaohsiung, Taiwan.
   [Dai, Chia-Yen; Huang, Jee-Fu; Chuang, Wan-Long; Yu, Ming-Lung] Kaohsiung Med Univ, Kaohsiung Med Univ Hosp, Hepatitis Ctr, Kaohsiung, Taiwan.
   [Chen, Yao-Li] Changhua Christian Hosp, Dept Surg, Div Gen Surg, Changhua, Taiwan.
   [Yu, Ming-Lung] Natl Sun Yat Sen Univ, Inst Biomed Sci, Kaohsiung, Taiwan.
   [Yu, Ming-Lung] Natl Chiao Tung Univ, Coll Biol Sci & Technol, Ctr Intelligent Drug Syst & Smart Biodevice, Hsinchu, Taiwan.
   [Lin, Chih-Wen] China Med Univ, Coll Chinese Med, Sch Chinese Med, Taichung, Taiwan.
   [Lin, Chih-Wen] China Med Univ Hosp, Res Ctr Tradit Chinese Med, Taichung, Taiwan.
RP Lin, CW (corresponding author), I Shou Univ, Coll Med, Sch Med, 1 Yida Rd, Kaohsiung 82445, Taiwan.; Lin, CW (corresponding author), I Shou Univ, E Da Hosp, Dept Internal Med, Div Gastroenterol & Hepatol, 1 Yida Rd, Kaohsiung 82445, Taiwan.
EM lincw66@gmail.com
RI Huang, Jee-Fu/AAX-4622-2020; Yu, Ming-Lung/AAZ-4306-2020
OI Huang, Jee-Fu/0000-0002-2752-7051; Yu, Ming-Lung/0000-0001-8145-1900;
   Lin, Hung-Yu/0000-0002-0446-7869; Lin, Chih-Wen/0000-0003-2344-5056
FU MOSTMinistry of Science and Technology (MOST) Korea
   [105-2314-B-650-004-MY]; E-Da Hospital [AHP107040, EDAHP107041,
   EDAHP107064]
FX MOST, Grant/Award Number: 105-2314-B-650-004-MY; E-Da Hospital,
   Grant/Award Number: ED, AHP107040, EDAHP107041 and EDAHP107064
CR Bruix J, 2005, HEPATOLOGY, V42, P1208, DOI 10.1002/hep.20933
   Chen KD, 2014, CELL DEATH DIS, V5, DOI 10.1038/cddis.2014.212
   El-Serag HB, 2012, GASTROENTEROLOGY, V142, P1264, DOI 10.1053/j.gastro.2011.12.061
   Forner A, 2008, HEPATOLOGY, V47, P97, DOI 10.1002/hep.21966
   Forner A, 2012, LANCET, V379, P1245, DOI 10.1016/S0140-6736(11)61347-0
   Holland SJ, 2010, CANCER RES, V70, P1544, DOI 10.1158/0008-5472.CAN-09-2997
   Koorstra JBM, 2009, CANCER BIOL THER, V8, P618, DOI 10.4161/cbt.8.7.7923
   Lee YJ, 2013, PLOS ONE, V8, DOI 10.1371/journal.pone.0081540
   Lin CW, 2018, PLOS ONE, V13, DOI 10.1371/journal.pone.0202650
   Lin CW, 2018, CLIN TRANSL GASTROEN, V9, DOI 10.1038/s41424-018-0033-4
   Lin CW, 2017, ONCOTARGET, V8, P91902, DOI 10.18632/oncotarget.19763
   Lin CW, 2013, J HEPATOL, V58, P730, DOI 10.1016/j.jhep.2012.11.045
   Liu J, 2016, PLOS ONE, V11, DOI 10.1371/journal.pone.0154767
   Paccez JD, 2014, INT J CANCER, V134, P1024, DOI 10.1002/ijc.28246
   Reichl P, 2015, INT J CANCER, V137, P385, DOI 10.1002/ijc.29394
   Reichl P, 2015, HEPATOLOGY, V61, P930, DOI 10.1002/hep.27492
   Roayaie S, 2013, HEPATOLOGY, V57, P1426, DOI 10.1002/hep.25832
   Tabrizian P, 2015, ANN SURG, V261, P947, DOI 10.1097/SLA.0000000000000710
   Toyoda H, 2014, CANCER MED-US, V3, P643, DOI 10.1002/cam4.218
   Vajkoczy P, 2006, P NATL ACAD SCI USA, V103, P5799, DOI 10.1073/pnas.0510923103
   Wu DH, 2014, TUMOR BIOL, V35, P12225, DOI 10.1007/s13277-014-2531-7
   Wu XL, 2014, ONCOTARGET, V5, P9546, DOI 10.18632/oncotarget.2542
   Xu JC, 2014, TUMOR BIOL, V35, P3809, DOI 10.1007/s13277-013-1521-5
NR 23
TC 11
Z9 12
U1 0
U2 3
PU WILEY
PI HOBOKEN
PA 111 RIVER ST, HOBOKEN 07030-5774, NJ USA
SN 2045-7634
J9 CANCER MED-US
JI Cancer Med.
PD JUL
PY 2019
VL 8
IS 7
BP 3453
EP 3463
DI 10.1002/cam4.2229
PG 11
WC Oncology
WE Science Citation Index Expanded (SCI-EXPANDED)
SC Oncology
GA IL0VD
UT WOS:000477017100013
PM 31094090
OA Green Published, gold
DA 2022-05-02
ER

PT J
AU Wang, L
   Ke, Q
   Deng, MJ
   Huang, X
   Zeng, JX
   Liu, HZ
   Yang, Y
   Zeng, YY
   Zhou, WP
   Liu, JF
AF Wang, Lei
   Ke, Qiao
   Deng, Manjun
   Huang, Xin
   Zeng, Jianxing
   Liu, Hongzhi
   Yang, Yuan
   Zeng, Yongyi
   Zhou, Weiping
   Liu, Jingfeng
TI Adjuvant transarterial chemoembolization for patients with
   hepatocellular carcinoma after radical hepatectomy: a real world study
SO SCANDINAVIAN JOURNAL OF GASTROENTEROLOGY
LA English
DT Article
DE Hepatocellular carcinoma; radical resection; transarterial
   chemoembolization
ID TRANSCATHETER ARTERIAL CHEMOEMBOLIZATION; CURATIVE RESECTION; LIVER
   RESECTION; MICROVASCULAR INVASION; HEPATIC RESECTION; CANCER; EFFICACY;
   OUTCOMES; CHINA; TACE
AB Objective: To investigate the clinical value of the adjuvant transarterial chemoembolization (TACE) for hepatocellular carcinoma (HCC) after radical resection, and identify the potential beneficiaries. Methods: Patients were identified through the primary liver cancer big data (PLCBD) between 2012 and 2015. Overall survival (OS) between adjuvant TACE group and non-TACE was evaluated by Kaplan-Meier before and after propensity scoring match (PSM). Subgroup analysis was conducted stratified by risk factors. Results: A total of 2066 HCC patients receiving radical resection were identified. Patients with multiple tumors, tumor diameter >5 cm, satellite, and advanced stage were more likely to accept adjuvant TACE. Before PSM, the 1-, 3-, and 5-year OS rates in the TACE group and non-TACE group were 89%, 58%, 17%, and 88%, 53%, 13% (p = .43), respectively. While, the corresponding rates were 89%, 58%, 17%, and 86%, 49%, 11%, (p = .038), respectively after 1:1 PSM. In addition, patients were found to significantly benefit from adjuvant TACE if they had age >= 50 years, no cirrhosis, AFP <= 200 ng/ml, surgical margin <1 cm, tumor diameter >5 cm, no capsule, no satellite, or CN stage Ib/IIa (all p < .05), but patients with age < 50 years, tumor size <= 5 cm, or CN stage Ia were found to significantly benefit from radical resection in DFS (all p < .05). Conclusion: Currently, we concluded that not all of patients with HCC would benefit from adjuvant TACE. Patients with age >= 50 years, tumor size >5 cm, or CN stage Ib/IIa were strongly recommended to receive adjuvant TACE.
C1 [Wang, Lei] Fujian Med Univ, Mengchao Hepatobiliary Hosp, Dept Radiat Oncol, Fuzhou, Fujian, Peoples R China.
   [Wang, Lei; Ke, Qiao; Deng, Manjun; Huang, Xin; Zeng, Jianxing; Liu, Hongzhi; Zeng, Yongyi; Liu, Jingfeng] Fujian Med Univ, Mengchao Hepatobiliary Hosp, Dept Hepatopancreatobiliary Surg, Fuzhou, Fujian, Peoples R China.
   [Yang, Yuan; Zhou, Weiping] Secondary Mil Med Univ, Eastern Hepatobiliary Surg Hosp, Dept Hepatopancreatobiliary Surg, Shanghai, Peoples R China.
RP Zhou, WP; Liu, JF (corresponding author), Fujian Med Univ, Mengchao Hepatobiliary Hosp, Xihong Rd 312, Fuzhou 350025, Fujian, Peoples R China.
EM ehphwp@126.com; drjingfeng@126.com
RI Zhou, Weiping/AGI-5344-2022
OI Wang, Lei/0000-0001-8975-0489; Deng, Manjun/0000-0002-5251-1836
CR Benson AB, 2019, J NATL COMPR CANC NE, V17, P303, DOI 10.6004/jnccn.2019.0019
   Bray F, 2018, CA-CANCER J CLIN, V68, P394, DOI 10.3322/caac.21492
   Chen JW, 2017, ONCOTARGET, V8, P408, DOI 10.18632/oncotarget.13427
   Chen RX, 2016, J GASTROEN HEPATOL, V31, P442, DOI 10.1111/jgh.13077
   Cheng Hong-yan, 2005, Zhonghua Zhongliu Zazhi, V27, P626
   Cucchetti A, 2012, CLIN CANCER RES, V18, P4397, DOI 10.1158/1078-0432.CCR-11-2663
   Dong ZR, 2015, AM J CANCER RES, V5, P450
   Forner A, 2018, LANCET, V391, P1301, DOI 10.1016/S0140-6736(18)30010-2
   Gao ZD, 2017, MEDICINE, V96, DOI 10.1097/MD.0000000000007426
   Guo H, 2017, PLOS ONE, V12, DOI 10.1371/journal.pone.0184160
   Hayashi PH, 2004, AM J TRANSPLANT, V4, P782, DOI 10.1111/j.1600-6143.2004.00413.x
   Hsiao JH, 2017, INT J SURG, V45, P35, DOI 10.1016/j.ijsu.2017.07.071
   Huang LF, 2016, ONCOTARGET, V7, P25493, DOI 10.18632/oncotarget.8333
   Jiang JH, 2015, WORLD J GASTROENTERO, V21, P4627, DOI 10.3748/wjg.v21.i15.4627
   Kaibori M, 2019, ANN SURG, V270, P121, DOI 10.1097/SLA.0000000000002751
   Kulik L, 2018, HEPATOLOGY, V67, P381, DOI 10.1002/hep.29485
   Li C, 2017, J SURG RES, V209, P8, DOI 10.1016/j.jss.2016.09.054
   Li F, 2015, IRISH J MED SCI, V184, P753, DOI 10.1007/s11845-014-1164-6
   Liao MH, 2017, SCAND J GASTROENTERO, V52, P624, DOI 10.1080/00365521.2017.1292365
   Liu S, 2019, ONCOLOGIST, V24, P513, DOI 10.1634/theoncologist.2018-0305
   Mathurin P, 2003, ALIMENT PHARM THER, V17, P1247, DOI 10.1046/j.1365-2036.2003.01580.x
   Nitta H, 2019, ANN SURG ONCOL, V26, P2568, DOI 10.1245/s10434-019-07365-0
   Qi XS, 2015, ONCOTARGET, V6, P36838, DOI 10.18632/oncotarget.5426
   Qi YP, 2019, AM J SURG, V217, P739, DOI 10.1016/j.amjsurg.2018.07.054
   Rodriguez-Peralvarez M, 2013, ANN SURG ONCOL, V20, P325, DOI 10.1245/s10434-012-2513-1
   Sun JJ, 2016, ANN SURG ONCOL, V23, P1344, DOI 10.1245/s10434-015-5008-z
   Tabrizian P, 2015, ANN SURG, V261, P947, DOI 10.1097/SLA.0000000000000710
   Tong YF, 2017, ONCOTARGET, V8, P26671, DOI 10.18632/oncotarget.15793
   Wang H, 2019, HEPATOL RES, V49, P344, DOI 10.1111/hepr.13241
   Wang L, 2019, SCAND J GASTROENTERO, V54, P528, DOI 10.1080/00365521.2019.1610794
   Wang YY, 2019, HPB, V21, P425, DOI 10.1016/j.hpb.2018.08.001
   Wang Z, 2018, CLIN CANCER RES, V24, P2074, DOI 10.1158/1078-0432.CCR-17-2899
   Xi T, 2012, HEPATO-GASTROENTEROL, V59, P1198, DOI 10.5754/hge09654
   Yang ZW, 2018, J CANCER, V9, P4000, DOI 10.7150/jca.24250
   Zhang BH, 2018, SCI CHINA LIFE SCI, V61, P660, DOI 10.1007/s11427-017-9259-9
   Zhang XF, 2018, J GASTROEN HEPATOL, V33, P347, DOI 10.1111/jgh.13843
   Zhang YQ, 2016, ONCOLOGIST, V21, P1442, DOI 10.1634/theoncologist.2016-0094
   Zhao H, 2017, ONCOTARGET, V8, P5474, DOI 10.18632/oncotarget.12547
   Zhou J, 2018, LIVER CANCER, V7, P235, DOI 10.1159/000488035
NR 39
TC 7
Z9 10
U1 0
U2 1
PU TAYLOR & FRANCIS LTD
PI ABINGDON
PA 2-4 PARK SQUARE, MILTON PARK, ABINGDON OR14 4RN, OXON, ENGLAND
SN 0036-5521
EI 1502-7708
J9 SCAND J GASTROENTERO
JI Scand. J. Gastroenterol.
PD NOV 2
PY 2019
VL 54
IS 11
BP 1403
EP 1411
DI 10.1080/00365521.2019.1684986
EA NOV 2019
PG 9
WC Gastroenterology & Hepatology
WE Science Citation Index Expanded (SCI-EXPANDED)
SC Gastroenterology & Hepatology
GA JQ2HF
UT WOS:000494077400001
PM 31686555
DA 2022-05-02
ER

PT J
AU Xi, ZF
   Jeong, S
   Wang, CC
   Li, HJ
   Guo, H
   Cai, J
   Li, JX
   Kong, XN
   Tong, Y
   Xia, Q
AF Xi, Zhi-Feng
   Jeong, Seogsong
   Wang, Chen-Chen
   Li, Hong-Jie
   Guo, Han
   Cai, Jie
   Li, Jia-Xin
   Kong, Xiao-Ni
   Tong, Ying
   Xia, Qiang
TI Expression of IL-26 predicts prognosis of patients with hepatocellular
   carcinoma after surgical resection
SO HEPATOBILIARY & PANCREATIC DISEASES INTERNATIONAL
LA English
DT Article
DE Interleukin 26; Hepatocellular carcinoma; Surgical resection; Prognostic
   factors
ID LIVER-TRANSPLANTATION; STAGING SYSTEMS; DIAGNOSIS; SURVIVAL; CANCER;
   RISK
AB Background: There is no data regarding prognostic impact of interleukin (IL)-26 on outcomes of patients with hepatocellular carcinoma (HCC). The present study aimed to evaluate the prognostic impact of IL-26 on HCC patients undergoing liver resection.
   Methods: From 2003 to 2008, 122 patients with HCC who received surgical curative resection were enrolled. Patients were stratified into IL-26-upper and -lower groups according to the median expression level from immunohistochemical staining of resected specimens. Prognostic impact of IL-26 was estimated using Kaplan-Meier curves. Univariate and multivariate analyses were performed to evaluate time-dependent prognostic impact and independency of IL-26. Demographic and clinical factors that were associated with IL-26 were comprehensively identified.
   Results: Prognosis of the patients with high level of IL-26 revealed to be significantly unfavorable in both cumulative recurrence-free survival (P < 0.001) and overall survival (P=0.002). Upper expression of IL-26 (HR: 1.643; 95% CI: 1.021 to 2.644; P=0.041) and microvascular invasion (HR: 3.303; 95% CI: 1.255 to 8.696; P= 0.016) were identified as significant independent prognostic factors for overall survival in the multivariable analysis.
   Conclusions: IL-26 is a novel prognostic factor for HCC after resection. Evaluation of IL-26 expression may be potentially valuable in clinical therapy when planning individualized follow-up schedule and evaluating candidates for prophylactic adjuvant treatment to prevent recurrence. (C) 2019 First Affiliated Hospital, Zhejiang University School of Medicine in China. Published by Elsevier B.V. All rights reserved.
C1 [Xi, Zhi-Feng; Jeong, Seogsong; Wang, Chen-Chen; Li, Hong-Jie; Guo, Han; Cai, Jie; Li, Jia-Xin; Kong, Xiao-Ni; Tong, Ying; Xia, Qiang] Shanghai Jiao Tong Univ, Renji Hosp, Sch Med, Dept Liver Surg, Shanghai 200127, Peoples R China.
RP Xia, Q (corresponding author), Shanghai Jiao Tong Univ, Renji Hosp, Sch Med, Dept Liver Surg, Shanghai 200127, Peoples R China.
EM xiaqiang@medmail.com.cn
RI Jeong, Seogsong/J-6676-2017
OI Jeong, Seogsong/0000-0003-4646-8998
FU National Natural Science Foundation of ChinaNational Natural Science
   Foundation of China (NSFC) [81670562, 81670598, 81472243]; Shanghai
   Municipal Education Commission-Gaofeng Clinical Medicine Grant Support
   [20171911]; National Key R&D Program for Precision Medicine
   [2017YFC908101]
FX This work was supported by grants from the National Natural Science
   Foundation of China (81670562, 81670598 and 81472243), the Shanghai
   Municipal Education Commission-Gaofeng Clinical Medicine Grant Support
   (20171911), and the National Key R&D Program for Precision Medicine
   (2017YFC908101).
CR Ayuso C, 2018, EUR J RADIOL, V101, P72, DOI 10.1016/j.ejrad.2018.01.025
   Bao H, 2017, BIOMED RES INT, V2017, DOI 10.1155/2017/6049480
   Chen ZH, 2018, ONCOL LETT, V15, P855, DOI 10.3892/ol.2017.7419
   Fan ST, 2012, NAT REV GASTRO HEPAT, V9, P732, DOI 10.1038/nrgastro.2012.158
   Forner A, 2018, LANCET, V391, P1301, DOI 10.1016/S0140-6736(18)30010-2
   Fu J, 2018, CANCER LETT, V412, P283, DOI 10.1016/j.canlet.2017.10.008
   Fujii M, 2017, WORLD J GASTROENTERO, V23, P5519, DOI 10.3748/wjg.v23.i30.5519
   Fujiwara N, 2018, J HEPATOL, V68, P526, DOI 10.1016/j.jhep.2017.09.016
   Gingold JA, 2018, TRENDS MOL MED, V24, P395, DOI 10.1016/j.molmed.2018.02.006
   Hsu CY, 2018, BMC CANCER, V18, DOI 10.1186/s12885-018-4202-3
   Hu L, 2014, CELL BIOCHEM BIOPHYS, V69, P421, DOI 10.1007/s12013-013-9813-3
   Huang JL, 2018, J SURG ONCOL, V117, P625, DOI 10.1002/jso.24895
   Jeong SS, 2018, BBA-REV CANCER, V1869, P286, DOI 10.1016/j.bbcan.2018.04.002
   Kim Y, 2017, ONCOTARGET, V8, P94450, DOI 10.18632/oncotarget.21775
   Llovet JM, 2018, NAT REV CLIN ONCOL, V15, P599, DOI 10.1038/s41571-018-0073-4
   Mehta AS, 2018, PLOS ONE, V13, DOI 10.1371/journal.pone.0203149
   Menahem B, 2017, LIVER TRANSPLANT, V23, P836, DOI 10.1002/lt.24758
   Miot C, 2015, GUT, V64, P1466, DOI 10.1136/gutjnl-2013-306604
   Rich Nicole E, 2017, Curr Treat Options Gastroenterol, V15, P296, DOI 10.1007/s11938-017-0133-3
   Ringelhan M, 2018, NAT IMMUNOL, V19, P222, DOI 10.1038/s41590-018-0044-z
   Rudnick SR, 2018, EXPERT REV GASTROENT, V12, P265, DOI 10.1080/17474124.2018.1417035
   Selcuk H, 2017, EXP CLIN TRANSPLANT, V15, P45, DOI 10.6002/ect.TOND16.L11
   Sha M, 2018, INT J BIOL SCI, V14, P1333, DOI 10.7150/ijbs.26045
   Tengvall S, 2016, J INNATE IMMUN, V8, P15, DOI 10.1159/000434646
   Zhang W, 2017, ONCOTARGET, V8
NR 25
TC 7
Z9 7
U1 0
U2 4
PU ELSEVIER SCIENCE BV
PI AMSTERDAM
PA PO BOX 211, 1000 AE AMSTERDAM, NETHERLANDS
SN 1499-3872
EI 2352-9377
J9 HEPATOB PANCREAT DIS
JI Hepatob. Pancreatic. Dis. Int.
PD JUN
PY 2019
VL 18
IS 3
BP 242
EP 248
DI 10.1016/j.hbpd.2019.03.006
PG 7
WC Gastroenterology & Hepatology
WE Science Citation Index Expanded (SCI-EXPANDED)
SC Gastroenterology & Hepatology
GA IB5JX
UT WOS:000470308800007
PM 30956053
DA 2022-05-02
ER

PT J
AU Bodalal, Z
   Trebeschi, S
   Nguyen-Kim, TDL
   Schats, W
   Beets-Tan, R
AF Bodalal, Zuhir
   Trebeschi, Stefano
   Nguyen-Kim, Thi Dan Linh
   Schats, Winnie
   Beets-Tan, Regina
TI Radiogenomics: bridging imaging and genomics
SO ABDOMINAL RADIOLOGY
LA English
DT Article
DE Radiomics; Quantitative imaging; Radiogenomics; Genomics; Brain
   neoplasms; Lung neoplasms; Breast neoplasms; Kidney neoplasms; Liver
   neoplasms; Colorectal neoplasms; Prostate neoplasms
ID CELL LUNG-CANCER; FACTOR RECEPTOR MUTATION; APPARENT
   DIFFUSION-COEFFICIENT; QUANTITATIVE TEXTURE ANALYSIS; GENE-EXPRESSION
   PROGRAMS; PET RADIOMIC FEATURES; LOWER-GRADE GLIOMAS; BREAST-CANCER;
   MICROVASCULAR INVASION; HEPATOCELLULAR-CARCINOMA
AB From diagnostics to prognosis to response prediction, new applications for radiomics are rapidly being developed. One of the fastest evolving branches involves linking imaging phenotypes to the tumor genetic profile, a field commonly referred to as radiogenomics. In this review, a general outline of radiogenomic literature concerning prominent mutations across different tumor sites will be provided. The field of radiogenomics originates from image processing techniques developed decades ago; however, many technical and clinical challenges still need to be addressed. Nevertheless, increasingly accurate and robust radiogenomic models are being presented and the future appears to be bright.
C1 [Bodalal, Zuhir; Trebeschi, Stefano; Nguyen-Kim, Thi Dan Linh; Beets-Tan, Regina] Netherlands Canc Inst, Dept Radiol, Amsterdam, Netherlands.
   [Bodalal, Zuhir; Trebeschi, Stefano; Nguyen-Kim, Thi Dan Linh; Beets-Tan, Regina] Maastricht Univ, Grow Sch Oncol & Dev Biol, Maastricht, Netherlands.
   [Nguyen-Kim, Thi Dan Linh] Univ Hosp Zurich, Inst Diagnost & Intervent Radiol, Zurich, Switzerland.
   [Schats, Winnie] Netherlands Canc Inst, Sci Informat Serv, Amsterdam, Netherlands.
RP Beets-Tan, R (corresponding author), Netherlands Canc Inst, Dept Radiol, Amsterdam, Netherlands.; Beets-Tan, R (corresponding author), Maastricht Univ, Grow Sch Oncol & Dev Biol, Maastricht, Netherlands.
EM r.beetstan@nki.nl
RI Nguyen-Kim, PD Dr. Thi Dan Linh/AAD-7478-2019; Beets-Tan,
   Regina/AAZ-9119-2020
OI Bodalal, Zuhir/0000-0002-2617-8128; Trebeschi,
   Stefano/0000-0002-5714-289X; Nguyen-Kim, Thi Dan
   Linh/0000-0001-9888-0453; Schats, Winnie/0000-0003-1470-9515
CR Aerts HJWL, 2016, JAMA ONCOL, V2, P1636, DOI 10.1001/jamaoncol.2016.2631
   Aerts HJWL, 2016, SCI REP-UK, V6, DOI 10.1038/srep33860
   Aerts HJWL, 2014, NAT COMMUN, V5, DOI 10.1038/ncomms5006
   Afshar P, 2018, HAND CRAFTED DEEP LE
   Aherne EA, 2018, ABDOM RADIOL, V43, P2665, DOI 10.1007/s00261-018-1505-4
   Akbari N, 2018, NEURO-ONCOLOGY, V20, P1068, DOI 10.1093/neuonc/noy033
   Allegra CJ, 2009, J CLIN ONCOL, V27, P2091, DOI 10.1200/JCO.2009.21.9170
   Altazi BA, 2017, J APPL CLIN MED PHYS, V18, P32, DOI 10.1002/acm2.12170
   Antropova N, DEEP LEARNING RADIOM, V143, DOI [10.6082/3jah-5j51, DOI 10.6082/3JAH-5J51]
   Anuradha S, 2014, MED J AUSTRALIA, V201, P283, DOI 10.5694/mja14.00132
   Arita H, 2018, SCI REP-UK, V8, DOI 10.1038/s41598-018-30273-4
   Banerjee S, 2015, HEPATOLOGY, V62, P792, DOI 10.1002/hep.27877
   Banerjee T, 2016, PLOS ONE, V11, DOI 10.1371/journal.pone.0154666
   Beig N, 2018, SCI REP-UK, V8, DOI 10.1038/s41598-017-18310-0
   Beig N, 2017, PROC SPIE, V10134, DOI 10.1117/12.2255694
   Berenguer R, 2018, RADIOLOGY, V288, P407, DOI 10.1148/radiol.2018172361
   Berger MF, 2018, NAT REV CLIN ONCOL, V15, P353, DOI 10.1038/s41571-018-0002-6
   Bi WL, 2017, J NEUROLOGICAL SURG, V78, DOI [10.1055/s-0037-1600633, DOI 10.1055/S-0037-1600633]
   Binder ZA, 2018, CANCER CELL, V34, P163, DOI 10.1016/j.ccell.2018.06.006
   Bisdas S, 2018, SCI REP-UK, V8, DOI 10.1038/s41598-018-24438-4
   Boots-Sprenger SHE, 2013, MODERN PATHOL, V26, P922, DOI 10.1038/modpathol.2012.166
   Boyd NF, 2007, NEW ENGL J MED, V356, P227, DOI 10.1056/NEJMoa062790
   Bray F, 2018, CA-CANCER J CLIN, V68, P394, DOI 10.3322/caac.21492
   Brisse HJ, 2017, PLOS ONE, V12, DOI 10.1371/journal.pone.0185190
   Buckler AJ, 2010, ACAD RADIOL, V17, P107, DOI 10.1016/j.acra.2009.06.019
   Caramella C, 2015, EUR J CANCER, V51, pS647, DOI 10.1016/S0959-8049(16)31774-9
   Chan BA, 2015, TRANSL LUNG CANCER R, V4, P36, DOI 10.3978/j.issn.2218-6751.2014.05.01
   Chan TA, 2019, ANN ONCOL, V30, P44, DOI 10.1093/annonc/mdy495
   Chandarana H, 2011, AM J ROENTGENOL, V196, P1083, DOI 10.2214/AJR.10.4720
   Chaunzwa TL, 2018, CELL LUNG CANC S, V36, P8528, DOI [10.1200/jco.2018.36.15_suppl.8528, DOI 10.1200/JC0.2018.36.15_SUPPL.8528]
   Chen SW, 2015, CLIN NUCL MED, V40, P621, DOI 10.1097/RLU.0000000000000830
   Chen X, 2016, MED PHYS, V43, P3705, DOI 10.1118/1.4957254
   Cheon DJ, 2014, BIOMARK MED, V8, P523, DOI 10.2217/bmm.14.16
   Chou CT, 2012, BRIT J RADIOL, V85, P778, DOI 10.1259/bjr/65897774
   Clay R, 2018, AM J RESP CRITICAL C
   Colen R, 2015, NEURO-ONCOLOGY, V5, pv155
   Colen R, 2014, TRANSL ONCOL, V7, P556, DOI 10.1016/j.tranon.2014.07.007
   Colen RR, 2011, NEURO-ONCOLOGY, V13, P142
   Coroller TP, 2016, RADIOTHER ONCOL, V119, P480, DOI 10.1016/j.radonc.2016.04.004
   Coroller TP, 2017, RADIOGRAPHIC PREDICT, V12
   Coroner T, 2018, MED PHYS, V45, pE678
   Court LE, 2016, TRANSL CANCER RES, V5, P337, DOI 10.21037/tcr.2016.07.14
   Cowey CL, 2009, CURR ONCOL REP, V11, P94, DOI 10.1007/s11912-009-0015-5
   Cox J, 2016, HEPAT ONCOL, V3, DOI 10.2217/hep.15.41
   Czarnek NM, 2016, SPIE, DOI [10.1117/12.2217084, DOI 10.1117/12.2217084]
   da Costa WH, 2018, UROL ONCOL, V36, DOI [10.1016/j.urolonc.2018.01.002, DOI 10.1016/J.UR0L0NC.2018.01.002]
   Dagogo-Jack I, 2016, ONCOLOGIST, V21, P662, DOI 10.1634/theoncologist.2016-0179
   Dasgupta A, 2014, J CANCER RES THER, pS5
   Davis Gary L, 2008, Proc (Bayl Univ Med Cent), V21, P266
   De Fauw J, 2018, NAT MED, V24, P1342, DOI 10.1038/s41591-018-0107-6
   De Jong EEC, 2016, RADIOTHER ONCOL, V119, pS290, DOI 10.1016/S0167-8140(16)31859-X
   DeLeon T, 2017, J CLIN ONCOLOGY C S1, V35
   Diehn M, 2008, P NATL ACAD SCI USA, V105, P5213, DOI 10.1073/pnas.0801279105
   Douillard JY, 2013, NEW ENGL J MED, V369, P1023, DOI 10.1056/NEJMoa1305275
   Duddalwar V, 2018, J UROLOGY, V199, pE959
   Efremova M, 2017, FRONT IMMUNOL, V8, DOI 10.3389/fimmu.2017.01679
   Eichinger P, 2017, SCI REP, V7, P1
   Emaminejad N, 2016, IEEE T BIO-MED ENG, V63, P1034, DOI 10.1109/TBME.2015.2477688
   Fave X, 2015, MED PHYS, V42, P6784, DOI 10.1118/1.4934826
   Fernandez-Medarde Alberto, 2011, Genes Cancer, V2, P344, DOI 10.1177/1947601911411084
   Fiset S, 2019, RADIOTHER ONCOL, V135, P107, DOI 10.1016/j.radonc.2019.03.001
   Ger RB, 2018, MED IMAGING 2018 COM
   Gevaert O, 2017, SCI REP-UK, V7, DOI 10.1038/srep41674
   Gevaert O, 2014, RADIOLOGY, V273, P168, DOI 10.1148/radiol.14131731
   Gevaert O, 2013, NEURO-ONCOLOGY, V15, P140
   Gevaert O, 2012, RADIOLOGY, V264, P387, DOI 10.1148/radiol.12111607
   Gierach GL, 2014, BREAST CANCER RES, V16, DOI [10.1186/PREACCEPT-1744229618121391, 10.1186/s13058-014-0424-8]
   Gillies RJ, 2016, RADIOLOGY, V278, P563, DOI 10.1148/radiol.2015151169
   Goodman AM, 2017, MOL CANCER THER, V16, P2598, DOI 10.1158/1535-7163.MCT-17-0386
   Grimm LJ, 2015, J MAGN RESON IMAGING, V42, P902, DOI 10.1002/jmri.24879
   Grossmann P, 2017, ELIFE, V6, DOI 10.7554/eLife.23421
   Grossmann P, 2016, BMC CANCER, V16, DOI 10.1186/s12885-016-2659-5
   Gudbjartsson T, 2005, UROLOGY, V66, P1186, DOI 10.1016/j.urology.2005.07.009
   Guo F, 2018, SCI REP-UK, V8, DOI 10.1038/s41598-018-24306-1
   Gutman DA, 2015, NEURORADIOLOGY, V57, P1227, DOI 10.1007/s00234-015-1576-7
   Halpenny DF, 2017, CLIN IMAG, V42, P147, DOI 10.1016/j.clinimag.2016.11.015
   Halpenny DF, 2014, LUNG CANCER, V86, P190, DOI 10.1016/j.lungcan.2014.09.007
   Hanahan D, 2011, CELL, V144, P646, DOI 10.1016/j.cell.2011.02.013
   Haspinger ER, 2015, EUR J CANCER, V51, pS101, DOI 10.1016/S0959-8049(16)30301-X
   Hassan RI, 2017, CURR RHEUMATOL REP, V19, DOI 10.1007/s11926-017-0632-1
   He J, 2018, J NUCL MED C SOC S1, V59
   He JS, 2017, NAT COMMUN, V8, DOI 10.1038/s41467-017-00723-0
   He L, 2016, SCI REP-UK, V6, DOI 10.1038/srep34921
   Hong EK, 2018, EUR RADIOL, V28, P4350, DOI 10.1007/s00330-018-5400-8
   Hong HS, 2013, YONSEI MED J, V54, P123, DOI 10.3349/ymj.2013.54.1.123
   Hsieh KLC, 2017, ONCOTARGET, V8, P45888, DOI 10.18632/oncotarget.17585
   Hu LS, 2017, NEURO-ONCOLOGY, V19, P128, DOI 10.1093/neuonc/now135
   Li H, 2014, J MED IMAGING, V1, DOI 10.1117/1.JMI.1.3.031009
   Hussain Zeshan, 2017, AMIA Annu Symp Proc, V2017, P979
   Hutchinson Lisa, 2013, Nat Rev Clin Oncol, V10, P68, DOI 10.1038/nrclinonc.2013.2
   Irahara N, 2010, DIAGN MOL PATHOL, V19, P157, DOI 10.1097/PDM.0b013e3181c93fd1
   Ishikawa S, 2003, ULTRASONICS, V41, P1, DOI 10.1016/S0041-624X(02)00395-5
   Jakola AS, 2018, CLIN NEUROL NEUROSUR, V164, P114, DOI 10.1016/j.clineuro.2017.12.007
   Jamaspishvili T, 2018, NAT REV UROL, V15, P222, DOI 10.1038/nrurol.2018.9
   Jeon H, 2017, NEURO-ONCOLOGY, V19, P157
   Jia T, 2017, J THORAC ONCOL, V12, pS1860, DOI 10.1016/j.jtho.2017.09.581
   Joskowicz L, 2019, EUR RADIOL, V29, P1391, DOI 10.1007/s00330-018-5695-5
   Kalra M, 2018, MED PHYS, V45, P997, DOI 10.1002/mp.12685
   Kang J, 2018, FRONT ONCOL, V8, DOI 10.3389/fonc.2018.00228
   Karlo CA, 2014, RADIOLOGY, V270, P464, DOI 10.1148/radiol.13130663
   Khalvati F, 2019, SCI REP-UK, V9, DOI 10.1038/s41598-019-41728-7
   Kickingereder P, 2016, RADIOLOGY, V281, P907, DOI 10.1148/radiol.2016161382
   Kim H, 2016, PLOS ONE, V11, DOI 10.1371/journal.pone.0164924
   Kim TJ, 2016, ANN THORAC SURG, V101, P473, DOI 10.1016/j.athoracsur.2015.07.062
   Kuo MD, 2007, J VASC INTERV RADIOL, V18, P821, DOI 10.1016/j.jvir.2007.04.031
   Lecler A, 2019, SCI REP-UK, V9, DOI 10.1038/s41598-018-37984-8
   Lee CH, 2010, J AM COLL RADIOL, V7, P18, DOI 10.1016/j.jacr.2009.09.022
   Lee J, 2015, J MED IMAGING, V2, DOI 10.1117/1.JMI.2.4.041006
   Lehrer M., 2017, ONCOSCIENCE, V4, P57, DOI 10.18632/oncoscience.353
   Leijenaar RTH, 2013, ACTA ONCOL, V52, P1391, DOI 10.3109/0284186X.2013.812798
   Li H, 2017, J MED IMAGING, V4, DOI 10.1117/1.JMI.4.4.041304
   Li H, 2016, RADIOLOGY, V281, P382, DOI 10.1148/radiol.2016152110
   Li H, 2010, PROC SPIE, V7624, DOI 10.1117/12.845321
   Li YM, 2018, EUR RADIOL, V28, P2960, DOI 10.1007/s00330-017-5267-0
   Li YM, 2018, EUR RADIOL, V28, P356, DOI 10.1007/s00330-017-4964-z
   Li YM, 2017, J NEURO-ONCOL, V135, P317, DOI 10.1007/s11060-017-2576-8
   Li ZJ, 2017, SCI REP-UK, V7, DOI 10.1038/s41598-017-05848-2
   Li ZC, 2018, EUR RADIOL, V28, P3640, DOI 10.1007/s00330-017-5302-1
   Lim KC, 2011, ANN SURG, V254, P108, DOI 10.1097/SLA.0b013e31821ad884
   Pereira CBL, 2013, PLOS ONE, V8, DOI 10.1371/journal.pone.0060576
   Lohmann P, 2017, NEURO-ONCOLOGY, V19, P88
   Lohmann P, 2018, NUKLEARMEDIZIN, V57, pA36
   Lovinfosse P, 2016, BRIT J RADIOL, V89, DOI 10.1259/bjr.20160212
   Lu HN, 2019, NAT COMMUN, V10, DOI 10.1038/s41467-019-08718-9
   Lu L, 2016, PLOS ONE, V11, DOI 10.1371/journal.pone.0166550
   Lubner MG, 2015, ABDOM IMAGING, V40, P2331, DOI 10.1007/s00261-015-0438-4
   Lv J, 2018, CLIN RADIOL, V73, DOI 10.1016/j.crad.2018.01.009
   Mackin D, 2015, INVEST RADIOL, V50, P757, DOI 10.1097/RLI.0000000000000180
   Maraka S, 2017, NEURO-ONCOLOGY, V19, P148
   Mazurowski MA, 2017, J NEURO-ONCOL, V133, P27, DOI 10.1007/s11060-017-2420-1
   Mazurowski MA, 2014, RADIOLOGY, V273, P365, DOI 10.1148/radiol.14132641
   McCann SM, 2016, AM J ROENTGENOL, V206, P559, DOI 10.2214/AJR.15.14967
   McCormack VA, 2006, CANCER EPIDEM BIOMAR, V15, P1159, DOI 10.1158/1055-9965.EPI-06-0034
   Miller JJ, 2017, CANCER-AM CANCER SOC, V123, P4535, DOI 10.1002/cncr.31039
   Moon H, 2015, J NUCL MED C SOC S3, V56
   Ozkan E, 2015, AM J ROENTGENOL, V205, P1016, DOI 10.2214/AJR.14.14147
   Papp L, 2018, NUKLEARMEDIZIN, V57, pA78
   Park JE, 2018, NUCL MED MOLEC IMAG, V52, P99, DOI 10.1007/s13139-017-0512-7
   Parmar C, 2014, ROBUST RADIOMICS FEA, V9
   Parmar C, 2015, FRONT ONCOL, V5, DOI 10.3389/fonc.2015.00272
   Parmar C, 2015, SCI REP-UK, V5, DOI 10.1038/srep13087
   Paul R, 2018, J MED IMAGING, V5, DOI 10.1117/1.JMI.5.1.011021
   Peeken JC, 2018, PHYS MEDICA, V48, P27, DOI 10.1016/j.ejmp.2018.03.012
   Perrin T, 2018, ABDOM RADIOL, V43, P3271, DOI 10.1007/s00261-018-1600-6
   Pershad Y, 2017, DIAGNOSTICS, V7, DOI 10.3390/diagnostics7030050
   Qiu Q, 2019, REPRODUCIBILITY NONR
   Rathore S, 2018, SCI REP-UK, V8, DOI 10.1038/s41598-018-22739-2
   Rizzo S, 2016, EUR RADIOL, V26, P32, DOI 10.1007/s00330-015-3814-0
   Roman M, 2018, MOL CANCER, V17, DOI 10.1186/s12943-018-0789-x
   Rutman AM, 2009, EUR J RADIOL, V70, P232, DOI 10.1016/j.ejrad.2009.01.050
   Sacconi B, 2017, CLIN RADIOL, V72, P443, DOI 10.1016/j.crad.2017.01.015
   Saha A, 2018, BRIT J CANCER, V119, P508, DOI 10.1038/s41416-018-0185-8
   Sawan P, 2018, CLIN IMAG, V51, P279, DOI 10.1016/j.clinimag.2018.05.028
   Segal E, 2007, NAT BIOTECHNOL, V25, P675, DOI 10.1038/nbt1306
   Shafiq-ul-Hassan M, 2017, MED PHYS, V44, P1050, DOI 10.1002/mp.12123
   Shaikh F, 2018, J AM COLL RADIOL, V15, P543, DOI 10.1016/j.jacr.2017.12.006
   Shaikh FA, 2017, JCO CLIN CANCER INFO, V1, DOI 10.1200/CCI.17.00004
   Shin YR, 2016, ANTICANCER RES, V36, P4799, DOI 10.21873/anticanres.11039
   Shinagare AB, 2015, ABDOM IMAGING, V40, P1684, DOI 10.1007/s00261-015-0386-z
   Shiri I, 2017, EUR RADIOL, V27, P4498, DOI 10.1007/s00330-017-4859-z
   Shofty B, 2018, INT J COMPUT ASS RAD, V13, P563, DOI 10.1007/s11548-017-1691-5
   SIMONETTI RG, 1991, DIGEST DIS SCI, V36, P962, DOI 10.1007/BF01297149
   Sohrabi S, 2017, ABDOM RADIOL, V42, P2030
   Song BW, 2014, INT J COMPUT ASS RAD, V9, P1021, DOI 10.1007/s11548-014-0991-2
   Sorensen J, 2015, J THORAC ONCOL, V10, pS700
   Stoyanova R, 2016, ONCOTARGET, V7, P53362, DOI 10.18632/oncotarget.10523
   Stoyanova R, 2015, J CLIN ONCOL, V33, DOI 10.1200/jco.2015.33.7_suppl.25
   Sun YW, 2018, ONCOTARGET, V9, P5459, DOI 10.18632/oncotarget.23616
   Tam K, 2013, ADMET DMPK, V1, P29, DOI 10.5599/admet.1.3.7
   Tamez-Pena JG, 2018, PLOS ONE, V13, DOI 10.1371/journal.pone.0193871
   Tang HY, 2016, HEPATOLOGY, V64, P691, DOI 10.1002/hep.28620
   Traverso A, 2018, INT J RADIAT ONCOL, V102, P1143, DOI 10.1016/j.ijrobp.2018.05.053
   van der Voort SR, 2017, I S BIOMED IMAGING, P638, DOI 10.1109/ISBI.2017.7950601
   van Velden FHP, 2016, MOL IMAGING BIOL, V18, P788, DOI 10.1007/s11307-016-0940-2
   Vander-Weele DJ, 2015, J CLIN ONCOLOGY C S1, V33
   Vargas HA, 2017, RADIOLOGY, V285, P482, DOI 10.1148/radiol.2017161870
   Velazquez ER, 2016, MED PHYS, V43, P3706, DOI 10.1118/1.4957257
   Velazquez ER, 2017, CANCER RES, V77, P3922, DOI 10.1158/0008-5472.CAN-17-0122
   Velazquez ER, 2013, SCI REP-UK, V3, DOI 10.1038/srep03529
   Vikram R, 2014, ABDOM IMAGING, V39, P668
   Wang HB, 2014, J MED IMAGING, V1, DOI 10.1117/1.JMI.1.3.034003
   Wang SJ, 2016, PROC SPIE, V9789, DOI 10.1117/12.2217658
   Wang Y, 2015, EUR J NEUROL, V22, P348, DOI 10.1111/ene.12578
   Weiss GJ, 2014, PLOS ONE, V9, DOI 10.1371/journal.pone.0100244
   West DL, 2017, J CLIN ONCOLOGY C S1, V35
   Wi YC, 2018, J PATHOL TRANSL MED, V52, P378, DOI 10.4132/jptm.2018.09.21
   Wiki FQ, QUANTITATIVE IMAGING
   Winer AG, 2015, J UROLOGY, V1, pe423
   Winterhoff B, 2016, GYNECOL ONCOL, V141, P95, DOI 10.1016/j.ygyno.2016.02.023
   Wu J, 2017, RADIOLOGY, V285, P401, DOI 10.1148/radiol.2017162823
   Yamamoto S, 2012, AM J ROENTGENOL, V199, P654, DOI 10.2214/AJR.11.7824
   Yang DL, 2015, MED PHYS, V42, P6725, DOI 10.1118/1.4934373
   Yang L, 2018, EUR RADIOL, V28, P2058, DOI 10.1007/s00330-017-5146-8
   Yarchoan M, 2017, NAT REV CANCER, V17, P209, DOI 10.1038/nrc.2016.154
   Yip SSF, 2017, EUR J RADIOL, V97, P8, DOI 10.1016/j.ejrad.2017.10.009
   Yip SSF, 2017, SCI REP-UK, V7, DOI 10.1038/s41598-017-02425-5
   Yip SSF, 2017, J NUCL MED, V58, P569, DOI 10.2967/jnumed.116.181826
   Yoon HJ, 2015, MEDICINE, V94, DOI 10.1097/MD.0000000000001753
   Yu JH, 2017, EUR RADIOL, V27, P3509, DOI 10.1007/s00330-016-4653-3
   Zhang B, 2017, CANCER LETT, V403, P21, DOI 10.1016/j.canlet.2017.06.004
   Zhang J, 2015, SIGNAL PROCESS, V110, P5, DOI 10.1016/j.sigpro.2014.08.001
   Zhang J, 2019, TRANSL CANCER RES, V8, P130, DOI 10.21037/tcr.2019.01.14
   Zhang J, 2018, BIOMEDICINES, V6, DOI 10.3390/biomedicines6010035
   Zhang LW, 2018, TRANSL ONCOL, V11, P94, DOI 10.1016/j.tranon.2017.10.012
   Zhang X, 2018, J MAGN RESON IMAGING, V48, P916, DOI 10.1002/jmri.25960
   Zhang X, 2017, PROC SPIE, V10134, DOI 10.1117/12.2254212
   Zhang YC, 2017, SCI REP-UK, V7, DOI 10.1038/srep46349
   Zhao BS, 2016, SCI REP-UK, V6, DOI 10.1038/srep23428
   Zhao L, 2018, MOL SUBTYPING CANC C
   Zhou H, 2017, NEURO-ONCOLOGY, V19, P862, DOI 10.1093/neuonc/now256
   Zhou M, 2018, RADIOLOGY, V286, P307, DOI 10.1148/radiol.2017161845
   Zhu YT, 2015, SCI REP-UK, V5, DOI 10.1038/srep17787
   Zinn PO, 2017, NEUROSURGERY, V64, P203, DOI 10.1093/neuros/nyx316
   Zinn PO, 2011, PLOS ONE, V6, DOI 10.1371/journal.pone.0025451
NR 214
TC 72
Z9 72
U1 10
U2 37
PU SPRINGER
PI NEW YORK
PA 233 SPRING ST, NEW YORK, NY 10013 USA
SN 2366-004X
EI 2366-0058
J9 ABDOM RADIOL
JI Abdom. Radiol.
PD JUN
PY 2019
VL 44
IS 6
SI SI
BP 1960
EP 1984
DI 10.1007/s00261-019-02028-w
PG 25
WC Radiology, Nuclear Medicine & Medical Imaging
WE Science Citation Index Expanded (SCI-EXPANDED)
SC Radiology, Nuclear Medicine & Medical Imaging
GA HZ9NW
UT WOS:000469184800002
PM 31049614
OA hybrid
DA 2022-05-02
ER

PT J
AU Li, XL
   Zhu, XD
   Cai, H
   Li, Y
   Zhou, J
   Fan, J
   Tang, ZY
   Sun, HC
AF Li, Xiao-Long
   Zhu, Xiao-Dong
   Cai, Hao
   Li, Yan
   Zhou, Jian
   Fan, Jia
   Tang, Zhao-You
   Sun, Hui-Chuan
TI Postoperative alpha-fetoprotein response predicts tumor recurrence and
   survival after hepatectomy for hepatocellular carcinoma: A propensity
   score matching analysis
SO SURGERY
LA English
DT Article
ID TRANSCATHETER ARTERIAL CHEMOEMBOLIZATION; CURATIVE RESECTION; POORER
   SURVIVAL; MILAN CRITERIA; HIGHER RISK; HCC; ABLATION; CANCER;
   RECOMMENDATIONS; SURROGATE
AB Background: To investigate the prognostic values of the change of alpha-fetoprotein within 1 week after resection of hepatocellular carcinoma.
   Methods: We retrospectively analyzed patients with hepatocellular carcinoma who underwent curative hepatectomy as primary therapy at Zhongshan Hospital, Fudan University (Shanghai, China) from 2009 to 2011. We measured serum a-fetoprotein before (alpha-fetoproteino) and 1 week after (alpha-fetoprotein(7)) hepatectomy, calculated change of alpha-fetoprotein, namely the alpha-fetoprotein response by the formula: AR = lgAFP(7)/lgAFP(0)(lg = log(10)), analyzed the relationship between patient survival and alpha-fetoprotein response, and explored the potential clinical implications of the alpha-fetoprotein response. The results were validated in an independent cohort of patients from the same institute.
   Results: A total of 841 eligible patients were analyzed. We determined that the optimal cutoff value of the alpha-fetoprotein response was 0.8135 and subsequently classified patients from the exploration cohort into the alpha-fetoprotein responder (alpha-fetoprotein response <= 0.8135; n = 452) and alpha-fetoprotein nonresponder (alpha-fetoprotein response > 0.8135; n = 146). Multivariate Cox analysis showed that the alpha-fetoprotein response independently predicted overall survival (OS) and recurrence-free survival (RFS) time after resection (both P < .001). In patients with a higher risk of tumor recurrence (either single tumor with microvascular invasion or multiple tumors), alpha-fetoprotein responders were associated with better survival than the nonresponders (P < .05). The results were validated by propensity score matched population and another independent cohort.
   Conclusion: The alpha-fetoprotein response is a reliable and simple predictive marker for evaluating the oncological effect of surgical resection for hepatocellular carcinoma with positive alpha-fetoprotein before resection, independent of tumor features. (C) 2019 Elsevier Inc. All rights reserved.
C1 [Li, Xiao-Long; Zhu, Xiao-Dong; Cai, Hao; Li, Yan; Zhou, Jian; Fan, Jia; Tang, Zhao-You; Sun, Hui-Chuan] Fudan Univ, Dept Liver Surg & Transplantat, Liver Canc Inst, Key Lab Carcinogenesis & Canc Invas,Minist Educ,Z, Shanghai, Peoples R China.
RP Sun, HC (corresponding author), Fudan Univ, Liver Canc Inst, 180 Fenglin Rd, Shanghai 200032, Peoples R China.; Sun, HC (corresponding author), Fudan Univ, Zhongshan Hosp, 180 Fenglin Rd, Shanghai 200032, Peoples R China.
EM sun.huichuan@zs-hospital.sh.cn
OI Sun, Hui-Chuan/0000-0003-3761-7058; Zhou, Jian/0000-0002-7650-7540
FU Leading Investigator Program of Shanghai municipal government
   [17XD1401100]; National Key Basic Research Program (973 project)National
   Basic Research Program of China [2015CB554005, 2014CBA02001]; Ministry
   of Science and Technology of ChinaMinistry of Science and Technology,
   China; National Natural Science Foundation of ChinaNational Natural
   Science Foundation of China (NSFC) [81472224, 81672326]
FX Supported by grants from the Leading Investigator Program of Shanghai
   municipal government (17XD1401100), the National Key Basic Research
   Program (973 project) (2015CB554005 and 2014CBA02001) from the Ministry
   of Science and Technology of China, and the National Natural Science
   Foundation of China (81472224 and 81672326).
CR Arrieta O, 2007, BMC CANCER, V7, DOI 10.1186/1471-2407-7-28
   Aube C, 2017, LIVER INT, V37, P1515, DOI 10.1111/liv.13429
   Authauser DJ, 2017, ANN SURG, V267, P922
   Bodzin AS, 2016, HEPATOL SURG NUTR, V5, P503, DOI 10.21037/hbsn.2016.11.06
   Bruix J, 2015, LANCET ONCOL, V16, P1344, DOI 10.1016/S1470-2045(15)00198-9
   Chan SL, 2009, J CLIN ONCOL, V27, P446, DOI 10.1200/JCO.2008.18.8151
   Chen JG, 2003, J MED SCREEN, V10, P204, DOI 10.1258/096914103771773320
   Cucchetti A, 2014, SURGERY, V155, P512, DOI 10.1016/j.surg.2013.10.009
   Debruyne EN, 2008, CLIN CHIM ACTA, V395, P19, DOI 10.1016/j.cca.2008.05.010
   Dong ZR, 2015, AM J CANCER RES, V5, P450
   European Assoc Study Liver, 2012, EUR J CANCER, V48, P599, DOI 10.1016/j.ejca.2011.12.021
   European Assoc Study Liver, 2018, J HEPATOL, V69, P182, DOI 10.1016/j.jhep.2018.03.019
   Feng LH, 2017, J CANCER RES CLIN, V143, P293, DOI 10.1007/s00432-016-2286-1
   Forner A, 2012, LANCET, V379, P1245, DOI 10.1016/S0140-6736(11)61347-0
   Fransvea E, 2009, CELL ONCOL, V31, P227, DOI 10.3233/CLO-2009-0473
   Hasegawa K, 2013, J HEPATOL, V58, P724, DOI 10.1016/j.jhep.2012.11.009
   Huang G, 2014, JAMA SURG, V149, P519, DOI 10.1001/jamasurg.2013.4648
   Imamura H, 2003, J HEPATOL, V38, P200, DOI 10.1016/S0168-8278(02)00360-4
   Jeong Y, 2015, PLOS ONE, V10
   Lee MH, 2012, J GASTROEN HEPATOL, V27, P313, DOI 10.1111/j.1440-1746.2011.06867.x
   Lee YK, 2013, BMC CANCER, V13, DOI 10.1186/1471-2407-13-5
   Li T, 2016, LIVER INT, V36, P284, DOI 10.1111/liv.12898
   Li XL, 2016, HEPATOL RES, V46, P1088, DOI 10.1111/hepr.12657
   Liu GH, 2019, HPB, V21, P107, DOI 10.1016/j.hpb.2018.06.1800
   Liu M, 2016, TRANSL ONCOL, V9, P167, DOI 10.1016/j.tranon.2016.03.002
   Marrero JA, 2009, GASTROENTEROLOGY, V137, P110, DOI 10.1053/j.gastro.2009.04.005
   Nanashima A, 2011, DIGEST DIS SCI, V56, P3086, DOI 10.1007/s10620-011-1796-6
   Nobuoka D, 2010, ONCOL REP, V24, P521, DOI 10.3892/or_00000888
   Parkin DM, 2005, CA-CANCER J CLIN, V55, P74, DOI 10.3322/canjclin.55.2.74
   Portolani N, 2006, ANN SURG, V243, P229, DOI 10.1097/01.sla.0000197706.21803.a1
   Saeki I, 2015, PLOS ONE, V10, DOI 10.1371/journal.pone.0126649
   SCHWARTZ M, 1961, CANCER, V14, P1272, DOI 10.1002/1097-0142(196111/12)14:6<1272::AID-CNCR2820140618>3.0.CO;2-H
   Shim JH, 2013, ANN SURG, V257, P708, DOI 10.1097/SLA.0b013e318273be70
   Sun HC, 2007, J HEPATOL, V47, P684, DOI 10.1016/j.jhep.2007.06.019
   Tabrizian P, 2015, ANN SURG, V261, P947, DOI 10.1097/SLA.0000000000000710
   Tateishi R, 2006, HEPATOLOGY, V44, P1518, DOI 10.1002/hep.21408
   Toro A, 2014, BMC SURG, V14, DOI 10.1186/1471-2482-14-40
   Torzilli G, 2013, ANN SURG, V257, P929, DOI 10.1097/SLA.0b013e31828329b8
   Tsai MC, 2010, J GASTROEN HEPATOL, V25, P605, DOI 10.1111/j.1440-1746.2009.06115.x
   Vora SR, 2009, ONCOLOGIST, V14, P717, DOI 10.1634/theoncologist.2009-0038
   Wang B, 2013, J AM COLL SURGEONS, V217, P1054, DOI 10.1016/j.jamcollsurg.2013.07.402
   Wang Z, 2018, CLIN CANCER RES, V24, P2074, DOI 10.1158/1078-0432.CCR-17-2899
   Yin L, 2014, J HEPATOL, V61, P82, DOI 10.1016/j.jhep.2014.03.012
   Zhong JH, 2014, ANN SURG, V260, P329, DOI 10.1097/SLA.0000000000000236
NR 44
TC 6
Z9 8
U1 0
U2 8
PU MOSBY-ELSEVIER
PI NEW YORK
PA 360 PARK AVENUE SOUTH, NEW YORK, NY 10010-1710 USA
SN 0039-6060
J9 SURGERY
JI Surgery
PD JUN
PY 2019
VL 165
IS 6
BP 1161
EP 1167
DI 10.1016/j.surg.2019.01.009
PG 7
WC Surgery
WE Science Citation Index Expanded (SCI-EXPANDED)
SC Surgery
GA IF3MI
UT WOS:000472984500017
PM 30846192
DA 2022-05-02
ER

PT J
AU Nitta, H
   Allard, MA
   Sebagh, M
   Karam, V
   Ciacio, O
   Pittau, G
   Vibert, E
   Cunha, AS
   Cherqui, D
   Castaing, D
   Bismuth, H
   Guettier, C
   Samuel, D
   Baba, H
   Adam, R
AF Nitta, Hidetoshi
   Allard, Marc-Antoine
   Sebagh, Mylene
   Karam, Vincent
   Ciacio, Oriana
   Pittau, Gabriella
   Vibert, Eric
   Cunha, Antonio Sa
   Cherqui, Daniel
   Castaing, Denis
   Bismuth, Henri
   Guettier, Catherine
   Samuel, Didier
   Baba, Hideo
   Adam, Rene
TI Predictive model for microvascular invasion of hepatocellular carcinoma
   among candidates for either hepatic resection or liver transplantation
SO SURGERY
LA English
DT Article
ID PREOPERATIVE PREDICTION; TUMOR RECURRENCE; CLASSIFICATION; SURVIVAL;
   PROPOSAL; MARGIN; SYSTEM; RISK
AB Background: Microvascular invasion is the strongest prognostic factor of survival in patients with hepatocellular carcinoma. We therefore developed a predictive model for microvascular invasion of hepatocellular carcinoma to help guide treatment strategies in patients scheduled for either hepatic resection or liver transplantation.
   Methods: Patients with hepatocellular carcinoma who underwent hepatic resection or liver transplantation from 1994 to 2016 were divided into training and validation cohorts. A predictive model for microvascular invasion was developed based on microvascular invasion risk factors in the training cohort and validated in the validation cohort.
   Results: A total of 910 patients (425 having received hepatic resection, 485 having received liver transplantation) were included in the training (n = 637) and validation (n = 273) cohorts. Multivariate analysis identified alpha-fetoprotein >100 ng/mL (relative risk 3.05, P < .0001), tumor size >= 40 mm (relative risk 1.98, P = .0002), nonboundary hepatocellular carcinoma type (relative risk 1.91, P = .001), neutrophilto-lymphocyte ratio (relative risk 1.86, P = .002), and aspartate aminotransferase (relative risk 1.53, P = .02) as associated with microvascular invasion. The estimated probability of microvascular invasion ranged from 17.0% in patients with none of these factors to 86.9% in the presence of all factors. This model achieved a C-index of 0.732 in the validation cohort. The 5-year overall survival of patients with >= 50% probability of microvascular invasion was poorer than that of patients with <50% probability (hepatic resection; 39.1% vs 61.2%, P < .0001, liver transplantation; 5-year overall survival, 54.8% vs 79.0%, P = .05).
   Conclusion: This model developed from preoperative data allows reliable prediction of microvascular invasion in candidates for either hepatic resection or liver transplantation. (C) 2019 Elsevier Inc. All rights reserved.
C1 [Nitta, Hidetoshi; Allard, Marc-Antoine; Karam, Vincent; Ciacio, Oriana; Pittau, Gabriella; Vibert, Eric; Cunha, Antonio Sa; Cherqui, Daniel; Castaing, Denis; Bismuth, Henri; Samuel, Didier; Adam, Rene] Univ Paris Sud, Hop Paul Brousse, AP HP, Ctr Hepatobiliaire,Inserm U 935 & U1193, Villejuif, France.
   [Nitta, Hidetoshi; Baba, Hideo] Kumamoto Univ, Grad Sch Life Sci, Dept Gastroenterol Surg, Kumamoto, Japan.
   [Sebagh, Mylene] Hop Paul Brousse, AP HP, Dept Pathol, Villejuif, France.
   [Sebagh, Mylene; Guettier, Catherine] Univ Paris Sud, Bicetre Univ Hosp, Dept Pathol, Le Kremlin Bicetre, Ile De France, France.
RP Nitta, H (corresponding author), Ctr Hepatobiliaire, 9 Ave Paul Vaillant Couturier, F-94804 Villejuif, France.
EM hnitta5085@gmail.com
RI sa cunha, antonio/B-5781-2012
OI sa cunha, antonio/0000-0003-4015-5368
CR Adam R, 2012, ANN SURG, V256, P883, DOI 10.1097/SLA.0b013e318273bad0
   Ariizumi S, 2011, J HEPATO-BIL-PAN SCI, V18, P575, DOI 10.1007/s00534-010-0369-y
   Banerjee S, 2015, HEPATOLOGY, V62, P792, DOI 10.1002/hep.27877
   Bertuzzo VR, 2011, TRANSPLANTATION, V91, P1279, DOI 10.1097/TP.0b013e3182187cf0
   Bruix J, 2001, J HEPATOL, V35, P421, DOI 10.1016/S0168-8278(01)00130-1
   Cucchetti A, 2010, J HEPATOL, V52, P880, DOI 10.1016/j.jhep.2009.12.037
   Duvoux C, 2012, GASTROENTEROLOGY, V143, P986, DOI 10.1053/j.gastro.2012.05.052
   Fomer A, 2014, NAT REV CLIN ONCOL, V11, P525, DOI 10.1038/nrclinonc.2014.122
   Fu X, 2016, HEPATOL RES, V46, P298, DOI 10.1111/hepr.12540
   Halazun KJ, 2018, ANN SURG, V268, P690, DOI 10.1097/SLA.0000000000002964
   Harrell FE, 1996, STAT MED, V15, P361, DOI 10.1002/(SICI)1097-0258(19960229)15:4<361::AID-SIM168>3.0.CO;2-4
   Hatanaka K, 2014, J CLIN ULTRASOUND, V42, P1, DOI 10.1002/jcu.22080
   He J, 2015, MEDICINE, V94, DOI 10.1097/MD.0000000000001331
   Janssen KJM, 2010, J CLIN EPIDEMIOL, V63, P721, DOI 10.1016/j.jclinepi.2009.12.008
   KANAI T, 1987, CANCER, V60, P810, DOI 10.1002/1097-0142(19870815)60:4<810::AID-CNCR2820600417>3.0.CO;2-1
   Kawamura Y, 2010, HEPATOL RES, V40, P1006, DOI 10.1111/j.1872-034X.2010.00703.x
   Lei ZQ, 2016, JAMA SURG, V151, P356, DOI 10.1001/jamasurg.2015.4257
   Lim KC, 2011, ANN SURG, V254, P108, DOI 10.1097/SLA.0b013e31821ad884
   Llovet JM, 1999, SEMIN LIVER DIS, V19, P329, DOI 10.1055/s-2007-1007122
   Mazzaferro V, 2009, LANCET ONCOL, V10, P35, DOI 10.1016/S1470-2045(08)70284-5
   Nakayama H, 2014, J GASTROENTEROL, V49, P1430, DOI 10.1007/s00535-013-0908-9
   Rodriguez-Peralvarez M, 2013, ANN SURG ONCOL, V20, P325, DOI 10.1245/s10434-012-2513-1
   Shim JH, 2015, ANN SURG, V261, P939, DOI 10.1097/SLA.0000000000000747
   Shirabe K, 2014, LIVER INT, V34, P937, DOI 10.1111/liv.12459
   Suh YJ, 2012, LIVER TRANSPLANT, V18, P1171, DOI 10.1002/lt.23502
   Vauthey JN, 2002, J CLIN ONCOL, V20, P1527, DOI 10.1200/JCO.20.6.1527
   Vivarelli M, 2005, LIVER TRANSPLANT, V11, P497, DOI 10.1002/lt.20391
   Wu TH, 2016, SURG TODAY, V46, P1275, DOI 10.1007/s00595-016-1320-x
   Yamashita Y, 2012, ANN SURG ONCOL, V19, P2027, DOI 10.1245/s10434-011-2195-0
   Yu YQ, 2016, ONCOTARGET, V7, P16362, DOI 10.18632/oncotarget.7649
   Zhou XP, 2007, WORLD J GASTROENTERO, V13, P4498
NR 31
TC 16
Z9 22
U1 2
U2 8
PU MOSBY-ELSEVIER
PI NEW YORK
PA 360 PARK AVENUE SOUTH, NEW YORK, NY 10010-1710 USA
SN 0039-6060
J9 SURGERY
JI Surgery
PD JUN
PY 2019
VL 165
IS 6
BP 1168
EP 1175
DI 10.1016/j.surg.2019.01.012
PG 8
WC Surgery
WE Science Citation Index Expanded (SCI-EXPANDED)
SC Surgery
GA IF3MI
UT WOS:000472984500018
PM 30878140
OA Green Published
DA 2022-05-02
ER

PT J
AU Liu, Y
   Zhang, Q
   Yang, X
   Li, YX
   Zhu, BB
   Niu, SS
   Huang, YY
   Hu, Y
   Wang, XB
AF Liu, Yao
   Zhang, Qun
   Yang, Xue
   Li, Yuxin
   Zhu, Bingbing
   Niu, Shuaishuai
   Huang, Yunyi
   Hu, Ying
   Wang, Xianbo
TI Effects of various interventions on the occurrence of macrovascular
   invasion of hepatocellular carcinoma after the baseline serum
   gamma-glutamyltransferase stratification
SO ONCOTARGETS AND THERAPY
LA English
DT Article
DE gamma-glutamyltransferase; macroscopic vascular invasion; liver cancer
ID MICROVASCULAR INVASION; VASCULAR INVASION; ALPHA-FETOPROTEIN; PROGNOSTIC
   VALUE; CANCER-CELLS; RISK-FACTORS; TRANSPEPTIDASE; SURVIVAL; RECURRENCE;
   RESISTANCE
AB Background: Elevated serum gamma-glutamyltransferase (gamma-GT) levels are related to an increased cancer risk and worse prognosis in many cancers. We evaluated the effects gamma-GT stratification on the occurrence of macrovascular invasion (MVI) in patients with hepatocellular carcinoma (HCC) who underwent hepatic resection (HR), transcatheter arterial chemoembolization (TACE), or TACE combined with radiofrequency ablation (TACE-RFA).
   Patients and methods: A total of 903 patients with HCC in Barcelona Clinic Liver Cancer Stage A or B were included. Of these patients, 118 underwent HR, 445 underwent TACE-RFA, 256 underwent TACE, and 84 patients received conservative treatment only (control group). gamma-GT, albumin, alpha-fetoprotein, and intervention were selected as significant predictive factors for MVI in 1 year by forward selection. The optimal cutoff value of gamma-GT was 39 IU/L according to receiver operating characteristic analysis, with a sensitivity and specificity of 87.0% and 45.6%, respectively.
   Results: The 1-year MVI incidence of patients with HCC in the group with gamma-GT IU/L was higher than that of the group with gamma-GT >= 39 IU/L treated with HR, TACE-RFA, or TACE (P=0.0166, P=0.0041, and P<0.001, respectively). The MVI rates at 1 year were similar in the group with gamma-GT IU/L that underwent HR, TACE-RFA, or TACE and the control group (P=0.4402, P=0.2214, and P=0.4159, respectively). Different effects of various treatments with gamma-GT >= 39 IU/L group on the occurrence of MVI are not significant (P=0.5167). However, the incidence of MVI after TACE was significantly higher than that after HR or TACE-RFA in gamma-GT >= 39 IU/L group (P=0.0253).
   Conclusion: Baseline serum gamma-GT stratification may help select the appropriate treatment to reduce the MVI incidence.
C1 [Liu, Yao; Zhang, Qun; Yang, Xue; Li, Yuxin; Niu, Shuaishuai; Hu, Ying; Wang, Xianbo] Capital Med Univ, Ctr Integrat Med, Beijing Ditan Hosp, 8 Jing Shun East St, Beijing 100015, Peoples R China.
   [Zhu, Bingbing; Huang, Yunyi] Beijing Univ Chinese Med, Dept Gastroenterol, Dongzhimen Hosp, Beijing 100700, Peoples R China.
RP Wang, XB (corresponding author), Capital Med Univ, Ctr Integrat Med, Beijing Ditan Hosp, 8 Jing Shun East St, Beijing 100015, Peoples R China.
EM wangxb@ccmu.edu.cn
CR Bruix J, 2011, HEPATOLOGY, V53, P1020, DOI 10.1002/hep.24199
   Carr BI, 2014, INT J BIOL MARKER, V29, pE395, DOI 10.5301/jbm.5000092
   Chen C, 2015, TUMOR BIOL, V36, P6255, DOI 10.1007/s13277-015-3311-8
   Corti A, 2010, ANTICANCER RES, V30, P1169
   Dominici S, 2003, CANCER CELL INT, V3, DOI 10.1186/1475-2867-3-7
   Forner A, 2012, LANCET, V379, P1245, DOI 10.1016/S0140-6736(11)61347-0
   Fu SJ, 2016, SCI REP-UK, V6, DOI 10.1038/srep28835
   Fu SJ, 2013, SURGERY, V154, P536, DOI 10.1016/j.surg.2013.02.014
   Fu SJ, 2016, TUMOR BIOL, V37, P3433, DOI 10.1007/s13277-015-4136-1
   Guiu B, 2012, CARDIOVASC INTER RAD, V35, P1102, DOI 10.1007/s00270-011-0293-9
   Ishizaka N, 2010, J ATHEROSCLER THROMB, V17, P476, DOI 10.5551/jat.2717
   Jonas S, 2001, HEPATOLOGY, V33, P1080, DOI 10.1053/jhep.2001.23561
   Kim WR, 2005, GASTROENTEROLOGY, V129, P486, DOI 10.1053/j.gastro.2005.05.001
   Lee DH, 2004, J CLIN ENDOCR METAB, V89, P5410, DOI 10.1210/jc.2004-0505
   Lencioni R, 2010, HEPATOLOGY, V52, P762, DOI 10.1002/hep.23725
   Llovet JM, 1999, HEPATOLOGY, V29, P62, DOI 10.1002/hep.510290145
   Ma H, 2014, ANN SURG ONCOL, V21, P3084, DOI 10.1245/s10434-014-3724-4
   Minagawa M, 2006, WORLD J GASTROENTERO, V12, P7561, DOI 10.3748/wjg.v12.i47.7561
   ORLOWSKI M, 1970, P NATL ACAD SCI USA, V67, P1248, DOI 10.1073/pnas.67.3.1248
   Pompella A, 2006, BIOCHEM PHARMACOL, V71, P231, DOI 10.1016/j.bcp.2005.10.005
   Reddy SK, 2011, J AM COLL SURGEONS, V212, P787, DOI 10.1016/j.jamcollsurg.2010.12.048
   Rich N, 2014, BEST PRACT RES CL GA, V28, P843, DOI 10.1016/j.bpg.2014.07.018
   Schoniger-Hekele M, 2001, GUT, V48, P103, DOI 10.1136/gut.48.1.103
   Shah ZK, 2007, AM J ROENTGENOL, V188, P1320, DOI 10.2214/AJR.06.0134
   Song PP, 2015, MEDICINE, V94, DOI 10.1097/MD.0000000000000810
   Sun L, 2017, NEOPLASMA, V64, P444, DOI 10.4149/neo_2017_316
   Teschke R, 1980, Adv Exp Med Biol, V132, P647
   Torre LA, 2015, CA-CANCER J CLIN, V65, P87, DOI 10.3322/caac.21262
   Whitfield JB, 2001, CRIT REV CL LAB SCI, V38, P263, DOI 10.1080/20014091084227
   Wu SJ, 2016, INT J SURG, V36, P143, DOI 10.1016/j.ijsu.2016.10.033
   Xu X, 2016, GUT, V65, P1035, DOI 10.1136/gutjnl-2014-308513
   Yang SL, 2016, BRIT J SURG, V103, P716, DOI 10.1002/bjs.10093
   You Z, 2014, PAK J MED SCI, V30, P331
   Zhang JB, 2011, EUR J GASTROEN HEPAT, V23, P787, DOI 10.1097/MEG.0b013e32834902dd
   Zheng J, 2017, ANN SURG ONCOL, V24, P3706, DOI 10.1245/s10434-017-6060-7
   Zhou L, 2014, HEPATO-GASTROENTEROL, V61, P1696
   Zhu WJ, 2013, ASIAN PAC J CANCER P, V14, P7101, DOI 10.7314/APJCP.2013.14.12.7101
NR 37
TC 3
Z9 3
U1 0
U2 1
PU DOVE MEDICAL PRESS LTD
PI ALBANY
PA PO BOX 300-008, ALBANY, AUCKLAND 0752, NEW ZEALAND
SN 1178-6930
J9 ONCOTARGETS THER
JI OncoTargets Ther.
PY 2019
VL 12
BP 1671
EP 1679
DI 10.2147/OTT.S184302
PG 9
WC Biotechnology & Applied Microbiology; Oncology
WE Science Citation Index Expanded (SCI-EXPANDED)
SC Biotechnology & Applied Microbiology; Oncology
GA HN3GT
UT WOS:000460072500001
PM 30881022
OA Green Published, gold
DA 2022-05-02
ER

PT J
AU Kornberg, A
   Witt, U
   Schernhammer, M
   Kornberg, J
   Muller, K
   Friess, H
   Thrum, K
AF Kornberg, Arno
   Witt, Ulrike
   Schernhammer, Martina
   Kornberg, Jennifer
   Mueller, Katharina
   Friess, Helmut
   Thrum, Katharina
TI The role of preoperative albumin-bilirubin grade for oncological risk
   stratification in liver transplant patients with hepatocellular
   carcinoma
SO JOURNAL OF SURGICAL ONCOLOGY
LA English
DT Article
DE albumin-bilirubin grade; hepatocellular carcinoma; liver
   transplantation; microvascular invasion; tumor recurrence
ID VASCULAR INVASION; IMPACT; RECURRENCE; PREDICTION; MELD
AB Background and Objectives Albumin-bilirubin (ALBI) score was shown to correlate with liver function and tumor recurrence after hepatectomy for hepatocellular carcinoma (HCC). The aim of this study was to assess the prognostic value of ALBI grade in liver transplantation (LT) patients with HCC. Methods Pre-LT available independent predictors of recurrence-free survival (RFS) and microvascular tumor invasion (MVI) were determined in 123 patients with HCC. Results Posttransplant HCC recurrence rates were 10.5%, 15.9%, and 68.2% in ALBI grade 1, 2, and 3, respectively (P < .001). Along with serum alpha-fetoprotein (AFP) and C-reactive protein (CRP) levels, ALBI grades 1 or 2 was identified as an independent predictor of RFS (hazard ratio, 3.52; 95% confidence interval [CI], 1.577-7.842; P = .002). Furthermore, ALBI grade 3 proved to be the strongest indicator of MVI (odds ratio, 11.59; 95% CI, 3.412-39.381; P < .001). A novel oncological risk score-based on AFP, CRP, and ALBI grade provided the best discriminative capacity (c-statistic 0.806) in selecting liver recipients with low oncological risk profile. Conclusion Preoperative ALBI grade seems to be valuable for refinement of oncological risk stratification at LT for HCC.
C1 [Kornberg, Arno; Witt, Ulrike; Schernhammer, Martina; Friess, Helmut] Tech Univ Munich, Sch Med, Klinikum Rechts Isar, Dept Surg, Ismaningerstr 22, D-81675 Munich, Germany.
   [Kornberg, Jennifer] Ludwig Maximilian Univ Munich, Dept Anaesthesiol, Klinikum Grosshadern, Munich, Germany.
   [Mueller, Katharina] Friedrich Schiller Univ Jena, Dept Surg, Jena, Germany.
   [Thrum, Katharina] HELIOS Klin, Dept Pathol, Berlin, Germany.
RP Kornberg, A (corresponding author), Tech Univ Munich, Sch Med, Klinikum Rechts Isar, Dept Surg, Ismaningerstr 22, D-81675 Munich, Germany.
EM ArnoKornberg@aol.com
CR Albillos A, 2014, J HEPATOL, V61, P1385, DOI 10.1016/j.jhep.2014.08.010
   Bagirsakci E, 2017, ONCOLOGY-BASEL, V93, P136, DOI 10.1159/000471807
   Bernardi N, 2019, DIGEST DIS SCI, V64, P1695, DOI 10.1007/s10620-019-5456-6
   Bhoori S, 2010, TRANSPL INT, V23, P712, DOI 10.1111/j.1432-2277.2010.01111.x
   Carr BI, 2017, INT J BIOL MARKER, V32, pE391, DOI 10.5301/ijbm.5000300
   Cescon M, 2013, WORLD J GASTROENTERO, V19, P9174, DOI 10.3748/wjg.v19.i48.9174
   Chan AWH, 2018, J HEPATOL, V69, P1284, DOI 10.1016/j.jhep.2018.08.027
   Cillo U, 2016, WORLD J GASTROENTERO, V22, P232, DOI 10.3748/wjg.v22.i1.232
   Ecker BL, 2018, TRANSPLANTATION, V102, P648, DOI 10.1097/TP.0000000000002056
   Ferre-Aracil C, 2018, DIGEST LIVER DIS, V50, P1345, DOI 10.1016/j.dld.2018.04.024
   Giovanardi F, 2018, TRANSL GASTROENT HEP, V3, DOI 10.21037/tgh.2018.09.13
   Gu XQ, 2016, WORLD J GASTROENTERO, V22, P2749, DOI 10.3748/wjg.v22.i9.2749
   Gupta M, 2018, GASTROENTEROL CLIN N, V47, P585, DOI 10.1016/j.gtc.2018.04.013
   Halazun K, 2016, AM J TRANSPLANT, V16, P242
   Ho SY, 2019, EJSO-EUR J SURG ONC, V45, P776, DOI 10.1016/j.ejso.2018.10.541
   Ho SY, 2018, SCI REP-UK, V8, DOI 10.1038/s41598-018-22923-4
   Ioannou GN, 2008, GASTROENTEROLOGY, V134, P1342, DOI 10.1053/j.gastro.2008.02.013
   Johnson PJ, 2015, J CLIN ONCOL, V33, P550, DOI 10.1200/JCO.2014.57.9151
   Jonas S, 2001, HEPATOLOGY, V33, P1080, DOI 10.1053/jhep.2001.23561
   Komorowski AL, 2018, NEOPLASMA, V65, P455, DOI 10.4149/neo_2018_170315N184
   Kornberg A, 2016, ANTICANCER RES, V36, P5355, DOI 10.21873/anticanres.11109
   Macdonald B, 2015, CLIN TRANSPLANT, V29, P506, DOI 10.1111/ctr.12542
   Mazzaferro V, 2009, LANCET ONCOL, V10, P35, DOI 10.1016/S1470-2045(08)70284-5
   Mehta N, 2019, HEPATOLOGY, V69, P1193, DOI 10.1002/hep.30413
   Nishikawa H, 2015, J CANCER, V6, P394, DOI 10.7150/jca.11212
   Otto G, 2013, J HEPATOL, V59, P279, DOI 10.1016/j.jhep.2013.04.006
   Sandri GBL, 2018, TRANSL GASTROENT HEP, V3, DOI 10.21037/tgh.2018.10.03
   Sapisochin G, 2017, NAT REV GASTRO HEPAT, V14, P203, DOI 10.1038/nrgastro.2016.193
   Sayiner M, 2019, DIGEST DIS SCI, V64, P910, DOI 10.1007/s10620-019-05537-2
   Seehofer D, 2017, J TRANSPLANT, V2017, DOI 10.1155/2017/9731095
   Sposito C, 2019, DIGEST DIS SCI, V64, P1001, DOI 10.1007/s10620-019-05538-1
   Tada T, 2019, J GASTROEN HEPATOL, V34, P1066, DOI 10.1111/jgh.14564
   Toyoda H, 2016, BRIT J CANCER, V114, P744, DOI 10.1038/bjc.2016.33
   Yao FY, 2007, AM J TRANSPLANT, V7, P2587, DOI 10.1111/j.1600-6143.2007.01965.x
   Zhang W, 2018, ANN TRANSPL, V23, P639, DOI 10.12659/AOT.910824
   Zhang Y, 2014, WORLD J GASTROENTERO, V20, P142, DOI 10.3748/wjg.v20.i1.142
NR 36
TC 11
Z9 13
U1 0
U2 1
PU WILEY
PI HOBOKEN
PA 111 RIVER ST, HOBOKEN 07030-5774, NJ USA
SN 0022-4790
EI 1096-9098
J9 J SURG ONCOL
JI J. Surg. Oncol.
PD DEC
PY 2019
VL 120
IS 7
BP 1126
EP 1136
DI 10.1002/jso.25721
EA OCT 2019
PG 11
WC Oncology; Surgery
WE Science Citation Index Expanded (SCI-EXPANDED)
SC Oncology; Surgery
GA JH5EB
UT WOS:000490871700001
PM 31578753
DA 2022-05-02
ER

PT J
AU Li, YT
   Ma, BF
   Yin, ZY
   Liu, PG
   Liu, JM
   Li, J
   Wang, FQ
   Chen, HM
AF Li, Yuntong
   Ma, Bingfen
   Yin, Zhenyu
   Liu, Pingguo
   Liu, Jianming
   Li, Jie
   Wang, Fuqiang
   Chen, Huimin
TI Competing endogenous RNA network and prognostic nomograms for
   hepatocellular carcinoma patients who underwent R0 resection
SO JOURNAL OF CELLULAR PHYSIOLOGY
LA English
DT Article
DE competing endogenous RNA; early recurrence; hepatocellular carcinoma;
   nomogram; The Cancer Genome Atlas
ID MICROVASCULAR INVASION; RISK-FACTORS; INTRAHEPATIC RECURRENCE; LIVER
   RESECTION; SURVIVAL; IMMUNOTHERAPY; HEPATITIS; NIVOLUMAB; TUMOR; CERNA
AB The prognosis of hepatocellularcarcinoma (HCC) after R0 resection is unsatisfactory due to the high rate of recurrence. In this study, we investigated the recurrence-related RNAs and the underlying mechanism. The long noncoding RNA (lncRNA), microRNA (miRNA), and messenger RNA (mRNA) expression data and clinical information of 247 patients who underwent R0 resection patients with HCC were obtained from The Cancer Genome Atlas. Comparing the 1-year recurrence group (n=56) with the nonrecurrence group (n=60), we detected 34 differentially expressed lncRNAs (DElncRNAs), five DEmiRNAs, and 216 DEmRNAs. Of these, three DElncRNAs, hsa-mir-150-5p, and 11 DEmRNAs were selected for constructing the competing endogenous RNA (ceRNA) network. Next, two nomogram models were constructed based separately on the lncRNAs and mRNAs that were further selected by Cox and least absolute shrinkage and selection operator regression analysis. The two nomogram models that showed a high prediction accuracy for disease-free survival with the concordance indexes at 0.725 and 0.639. Further functional enrichment analysis of DEmRNAs showed that the mRNAs in the ceRNA network and nomogram models were associated with immune pathways. Hence, we constructed a hsa-mir-150-5p-centric ceRNA network and two effective nomogram prognostic models, and the related RNAs may be useful as potential biomarkers for predicting recurrence in patients with HCC.
C1 [Li, Yuntong; Yin, Zhenyu; Liu, Pingguo; Liu, Jianming; Li, Jie; Wang, Fuqiang; Chen, Huimin] Xiamen Univ, Dept Hepatobiliary Surg, Zhongshan Hosp, Xiamen 361004, Fujian, Peoples R China.
   [Ma, Bingfen] Xiamen Univ, Siming Branch, Dept Internal Med, Affiliated Hosp 1, Xiamen 361003, Fujian, Peoples R China.
RP Li, YT (corresponding author), Xiamen Univ, Dept Hepatobiliary Surg, Zhongshan Hosp, Xiamen 361004, Fujian, Peoples R China.; Ma, BF (corresponding author), Xiamen Univ, Siming Branch, Dept Internal Med, Affiliated Hosp 1, Xiamen 361003, Fujian, Peoples R China.
EM md_liyuntong@163.com; md_mabingfen@163.com
OI Li, Jie/0000-0003-4168-9724; Li, Yuntong/0000-0002-3538-1881
FU National Science FoundationNational Science Foundation (NSF) [81702348]
FX National Science Foundation, Grant/Award Number: 81702348
CR Akamatsu N, 2016, HEPATOL SURG NUTR, V5, P422, DOI 10.21037/hbsn.2016.08.03
   Bai N, 2018, J EXP CLIN CANC RES, V37, DOI 10.1186/s13046-018-0838-8
   Blake SJ, 2016, CANCER DISCOV, V6, P446, DOI 10.1158/2159-8290.CD-15-0944
   Borghaei H, 2015, NEW ENGL J MED, V373, P1627, DOI 10.1056/NEJMoa1507643
   Bray F, 2018, CA-CANCER J CLIN, V68, P394, DOI 10.3322/caac.21492
   Chen X, 2018, IEEE PHOTONICS J, V10, DOI 10.1109/JPHOT.2018.2790424
   Chevalier MF, 2017, EUR UROL, V71, P854, DOI 10.1016/j.eururo.2016.10.009
   Curran CS, 2017, SEMIN ONCOL, V44, P428, DOI 10.1053/j.seminoncol.2017.12.001
   Dougall WC, 2017, IMMUNOL REV, V276, P112, DOI 10.1111/imr.12518
   Finkelstein SD, 2003, HEPATOLOGY, V37, P871, DOI 10.1053/jhep.2003.50134
   Gan W, 2018, J SURG ONCOL, V117, P1540, DOI 10.1002/jso.25046
   Gao JB, 2010, NEURAL NETWORKS, V23, P257, DOI 10.1016/j.neunet.2009.07.001
   Gao Q, 2017, GASTROENTEROLOGY, V152, P232, DOI 10.1053/j.gastro.2016.09.008
   Herbst RS, 2016, LANCET, V387, P1540, DOI 10.1016/S0140-6736(15)01281-7
   Hou YC, 2018, AM J TRANSL RES, V10, P1648
   Huang DW, 2009, NAT PROTOC, V4, P44, DOI 10.1038/nprot.2008.211
   Imamura H, 2003, J HEPATOL, V38, P200, DOI 10.1016/S0168-8278(02)00360-4
   Kato S, 2017, CLIN CANCER RES, V23, P4242, DOI 10.1158/1078-0432.CCR-16-3133
   Lei ZQ, 2016, JAMA SURG, V151, P356, DOI 10.1001/jamasurg.2015.4257
   Li J, 2018, J AT MOL SCI, V9, P1, DOI 10.4208/jams.011818.042318a
   Li T, 2015, CANCER RES, V75, P3181, DOI 10.1158/0008-5472.CAN-14-3721
   Li T, 2014, PLOS ONE, V9, DOI 10.1371/journal.pone.0115577
   Li YT, 2015, J AM COLL SURGEONS, V221, P962, DOI 10.1016/j.jamcollsurg.2015.08.003
   Liao MH, 2017, SCAND J GASTROENTERO, V52, P624, DOI 10.1080/00365521.2017.1292365
   Lim KC, 2011, ANN SURG, V254, P108, DOI 10.1097/SLA.0b013e31821ad884
   Lin P, 2018, CELL PHYSIOL BIOCHEM, V48, P1953, DOI 10.1159/000492519
   Liu JY, 2018, J IMMUNOL RES, V2018, DOI 10.1155/2018/4561571
   Liu WL, 2011, HEPATOLOGY, V53, P843, DOI 10.1002/hep.24124
   Poon RTP, 2000, ANN SURG, V232, P10, DOI 10.1097/00000658-200007000-00003
   Poon RTP, 2000, CANCER, V89, P500, DOI 10.1002/1097-0142(20000801)89:3<500::AID-CNCR4>3.3.CO;2-F
   Portolani N, 2006, ANN SURG, V243, P229, DOI 10.1097/01.sla.0000197706.21803.a1
   Robert C, 2015, NEW ENGL J MED, V372, P320, DOI 10.1056/NEJMoa1412082
   Rodrigues DN, 2018, J CLIN INVEST, V128, P4441, DOI 10.1172/JCI121924
   Rodriguez-Peralvarez M, 2013, ANN SURG ONCOL, V20, P325, DOI 10.1245/s10434-012-2513-1
   Salmena L, 2011, CELL, V146, P353, DOI 10.1016/j.cell.2011.07.014
   Shannon P, 2003, GENOME RES, V13, P2498, DOI 10.1101/gr.1239303
   Stecher C, 2017, FRONT IMMUNOL, V8, DOI 10.3389/fimmu.2017.00572
   Torphy RJ, 2017, INT J MOL SCI, V18, DOI 10.3390/ijms18122642
   Wu LL, 2018, CELL COMMUN SIGNAL, V16, DOI 10.1186/s12964-018-0260-z
   Yuan BH, 2017, ONCOTARGET, V8, P18537, DOI 10.18632/oncotarget.14507
   Zhang HY, 2017, GENE, V633, P61, DOI 10.1016/j.gene.2017.08.009
   Zhang J, 2015, PLOS ONE, V10, DOI 10.1371/journal.pone.0141042
   Zhang XF, 2018, J GASTROEN HEPATOL, V33, P347, DOI 10.1111/jgh.13843
   Zhao QY, 2016, ONCOIMMUNOLOGY, V5, DOI 10.1080/2162402X.2016.1254855
NR 44
TC 7
Z9 8
U1 1
U2 17
PU WILEY
PI HOBOKEN
PA 111 RIVER ST, HOBOKEN 07030-5774, NJ USA
SN 0021-9541
EI 1097-4652
J9 J CELL PHYSIOL
JI J. Cell. Physiol.
PD NOV
PY 2019
VL 234
IS 11
BP 20342
EP 20353
DI 10.1002/jcp.28634
PG 12
WC Cell Biology; Physiology
WE Science Citation Index Expanded (SCI-EXPANDED)
SC Cell Biology; Physiology
GA IM5EX
UT WOS:000478018200107
PM 30963571
DA 2022-05-02
ER

PT J
AU Renne, SL
   Woo, HY
   Allegra, S
   Rudini, N
   Yano, H
   Donadon, M
   Vigano, L
   Akiba, J
   Lee, HS
   Rhee, H
   Park, YN
   Roncalli, M
   Di Tommaso, L
AF Renne, Salvatore Lorenzo
   Woo, Ha Young
   Allegra, Sarah
   Rudini, Noemi
   Yano, Hirohisa
   Donadon, Matteo
   Vigano, Luca
   Akiba, Jun
   Lee, Hye Sun
   Rhee, Hyungjin
   Park, Young Nyun
   Roncalli, Massimo
   Di Tommaso, Luca
TI Vessels Encapsulating Tumor Clusters (VETC) Is a Powerful Predictor of
   Aggressive Hepatocellular Carcinoma
SO HEPATOLOGY
LA English
DT Article
ID LIVER; MODELS
AB We investigated the clinical significance of a vascular growth pattern of hepatocellular carcinoma (HCC), the vessels that encapsulate tumor clusters (VETC), previously linked to HCC metastatic dissemination. VETC was assessed in a large multi-institutional cohort of 541 resected HCCs from Italy, Korea and Japan, and matched against a full spectrum of clinical and pathological variables. The VETC phenotype (defined as >= 55% tumor area by CD34 immunostaining) was easily reproducible and reliably detectable in whole sections and small-sized tissues of tissue microarray. VETC HCCs represented 18.9% of the whole series, the lowest proportion occurring in the cohort with smallest tumors (8.7%, Japanese series). VETC was significantly associated with several clinical and pathological features such as high alfa-fetoprotein (AFP) level, tumor size greater than 5 cm, poor differentiation, macrotrabecular pattern, less compact pattern, less inflammatory infiltrates, and frequent microvascular invasion. VETC was associated with early recurrence (hazard ratio [HR]: 1.52 [1.06-2.19], P = 0.023), disease-free survival (HR: 1.66 [1.21-2.27], P = 0.002), and overall survival (HR: 2.26 [1.37-3.72], P = 0.001) at multivariable analysis. VETC affected the survival in HCC patients stratified for etiology (hepatitis C virus/hepatitis B virus), vascular invasion, and specific molecular phenotypes (beta-catenin/GS+). This distinct vascular pattern was enriched in the recently reported macrotrabecular massive HCC subtype, which was seen in 7.8% (42 of 541) of patients and associated with high AFP levels and poor differentiation. Conclusion: The VETC pattern was found to be easily detectable in a consistent fraction of HCC and a powerful pathological finding affecting survival. This study suggests that the heterogeneous pattern of angiogenesis is involved in HCC behavior.
C1 [Renne, Salvatore Lorenzo; Allegra, Sarah; Rudini, Noemi; Roncalli, Massimo; Di Tommaso, Luca] Humanitas Clin & Res Ctr, Dept Pathol, Rozzano, Italy.
   [Woo, Ha Young; Park, Young Nyun] Yonsei Univ, Coll Med, Dept Pathol, 250 Seongsanno, Seoul 120752, South Korea.
   [Yano, Hirohisa] Kurume Univ, Sch Med, Dept Pathol, Kurume, Fukuoka, Japan.
   [Donadon, Matteo; Vigano, Luca] Humanitas Clin & Res Ctr, Dept Hepatobiliary Surg, Rozzano, Italy.
   [Donadon, Matteo; Vigano, Luca; Roncalli, Massimo; Di Tommaso, Luca] Humanitas Univ, Dept Biomed Sci, Rozzano, Italy.
   [Akiba, Jun] Kurume Univ Hosp, Dept Diagnost Pathol, Kurume, Fukuoka, Japan.
   [Lee, Hye Sun] Yonsei Univ, Coll Med, Biostat Collaborat Unit, Seoul, South Korea.
   [Rhee, Hyungjin] Yonsei Univ, Coll Med, Dept Radiol, Seoul, South Korea.
RP Park, YN (corresponding author), Yonsei Univ, Coll Med, Dept Pathol, 250 Seongsanno, Seoul 120752, South Korea.; Roncalli, M (corresponding author), Humanitas Clin & Res Ctr IRCCS, Dept Pathol, Via Manzoni 56, I-20089 Rozzano, MI, Italy.
EM young0608@yuhs.ac; massimo.roncalli@hunimed.eu
RI Renne, Salvatore Lorenzo/B-7972-2017; Vigano, Luca/E-9195-2018; Lee, Hye
   Sun/J-2154-2015
OI Renne, Salvatore Lorenzo/0000-0002-0186-1318; Vigano,
   Luca/0000-0002-4108-4832; Lee, Hye Sun/0000-0001-6328-6948; Woo,
   Hayoung/0000-0002-3078-6484; allegra, SARAH/0000-0003-4933-0011; Rhee,
   Hyungjin/0000-0001-7759-4458; di tommaso, luca/0000-0002-9013-4728;
   Park, Young Nyun/0000-0003-0357-7967
FU National Research Foundation of Korea - Korean government (MSIP MOHW)
   [NRF-2017R1A2B4005871, NRF-2017M3A9B6061512, NRF-2016M3A9D5A01952416]
FX Supported by the National Research Foundation of Korea, funded by the
   Korean government (MSIP& MOHW) (NRF-2017R1A2B4005871,
   NRF-2017M3A9B6061512, and NRF-2016M3A9D5A01952416).
CR Aguirre-Ghiso JA, 2007, NAT REV CANCER, V7, P834, DOI 10.1038/nrc2256
   Aigelsreiter A, 2017, LIVER INT, V37, P600, DOI 10.1111/liv.13325
   Calderaro J, 2017, J HEPATOL, V67, P727, DOI 10.1016/j.jhep.2017.05.014
   Faillaci F, 2018, HEPATOLOGY, V68, P1010, DOI 10.1002/hep.29911
   Fang JH, 2019, HEPATOLOGY, V70, P824, DOI 10.1002/hep.30366
   Fang JH, 2015, HEPATOLOGY, V62, P452, DOI 10.1002/hep.27760
   Hoshida Y, 2009, CANCER RES, V69, P7385, DOI 10.1158/0008-5472.CAN-09-1089
   ICHIDA T, 1990, J SUBMICR CYTOL PATH, V22, P221
   Kojiro M, 2009, HEPATOLOGY, V49, P658, DOI 10.1002/hep.22709
   Naumov GN, 2006, CELL CYCLE, V5, P1779, DOI 10.4161/cc.5.16.3018
   Poisson J, 2017, J HEPATOL, V66, P212, DOI 10.1016/j.jhep.2016.07.009
   Qu B, 2014, ONCOL LETT, V7, P1175, DOI 10.3892/ol.2014.1828
   Roncalli M, 1999, HEPATOLOGY, V30, P1174, DOI 10.1002/hep.510300507
   Rudini N, 2018, HISTOPATHOLOGY, V73, P601, DOI 10.1111/his.13659
   Sciarra A, 2016, J HEPATOL, V64, P87, DOI 10.1016/j.jhep.2015.08.031
   Villa E, 2016, GUT, V65, P861, DOI 10.1136/gutjnl-2014-308483
   Ziol M, 2018, HEPATOLOGY, V68, P103, DOI 10.1002/hep.29762
NR 17
TC 42
Z9 44
U1 4
U2 9
PU WILEY
PI HOBOKEN
PA 111 RIVER ST, HOBOKEN 07030-5774, NJ USA
SN 0270-9139
EI 1527-3350
J9 HEPATOLOGY
JI Hepatology
PD JAN
PY 2020
VL 71
IS 1
BP 183
EP 195
DI 10.1002/hep.30814
EA AUG 2019
PG 13
WC Gastroenterology & Hepatology
WE Science Citation Index Expanded (SCI-EXPANDED)
SC Gastroenterology & Hepatology
GA KE5MF
UT WOS:000481139500001
PM 31206715
OA Green Published
DA 2022-05-02
ER

PT J
AU Gao, SX
   Liao, R
   Wang, HQ
   Liu, D
   Luo, F
AF Gao, Shuai-Xiang
   Liao, Rui
   Wang, Hua-Qiang
   Liu, Dan
   Luo, Fang
TI A Nomogram Predicting Microvascular Invasion Risk in BCLC 0/A
   Hepatocellular Carcinoma after Curative Resection
SO BIOMED RESEARCH INTERNATIONAL
LA English
DT Article
ID RECURRENCE; MR
AB Background. Numerous studies have shown that hepatocellular carcinoma (HCC) without microvascular invasion (MVI) may have better outcomes. This study established a preoperative MVI risk nomogram mainly incorporating three related risk factors of MVI in BCLC 0/A HCC after surgery. Methods. Independent predictors for the risk of MVI were investigated, and an MVI risk nomogram was established based on 60 patients in the training group who underwent curative hepatectomy for BCLC 0/A HCC and validated using a dataset in the validation group. Results. Univariate analysis in the training group showed that hepatitis viral B (HBV) DNA (P=0.034), tumor size (P<0.001), CT value in the venous phase (P=0.039), CT value in the delayed phase (P=0.017), peritumoral enhancement (P=0.013), visible small blood vessels in the arterial phase (P=0.002), and distance from the tumor to the inferior vena cava (IVC) (DTI, P=0.004) were risk factors significantly associated with the presence of MVI. According to multivariate analysis, the independent predictive factors of MVI, including tumor size (P=0.002), CT value in the delayed phase (P=0.018), and peritumoral enhancement (P=0.057), were incorporated in the corresponding nomogram. The nomogram displayed an unadjusted C-index of 0.851 and a bootstrap-corrected C-index of 0.832. Calibration curves also showed good agreement on the presence of MVI. ROC curve analyses showed that the nomogram had a large AUC (0.851). Conclusions. The proposed nomogram consisting of tumor size, CT value in the delayed phase, and peritumoral enhancement was associated with MVI risk in BCLC 0/A HCC following curative hepatectomy.
C1 [Gao, Shuai-Xiang; Liao, Rui; Liu, Dan; Luo, Fang] Chongqing Med Univ, Dept Hepatobiliary Surg, Affiliated Hosp 1, Chongqing 400016, Peoples R China.
   [Wang, Hua-Qiang] Peoples Hosp Nanchuan, Dept Hepatobiliary Surg, Chongqing 408400, Peoples R China.
RP Luo, F (corresponding author), Chongqing Med Univ, Dept Hepatobiliary Surg, Affiliated Hosp 1, Chongqing 400016, Peoples R China.
EM 15736265100@163.com; liaorui99@163.com; 646239495@qq.com;
   705642385@qq.com; luofangdoctor19@163.com
RI Liao, Rui/AAC-4332-2020
OI Liao, Rui/0000-0002-0057-2792
FU National Natural Science Foundation of ChinaNational Natural Science
   Foundation of China (NSFC) [81372481]; Science and Technology Research
   Program of Chongqing Municipal Education Commission [KJQN201800416];
   Basic and Advanced Research Project of Science and Technology Commission
   of Chongqing Municipality [cstc2018jcyjAX0162]
FX This study was supported by the National Natural Science Foundation of
   China (No. 81372481), the Science and Technology Research Program of
   Chongqing Municipal Education Commission (No. KJQN201800416), and the
   Basic and Advanced Research Project of Science and Technology Commission
   of Chongqing Municipality (No. cstc2018jcyjAX0162).
CR Ahn SY, 2015, ABDOM IMAGING, V40, P843, DOI 10.1007/s00261-014-0256-0
   Chevallier P, 2015, DIAGN INTERV IMAG, V96, P637, DOI 10.1016/j.diii.2015.04.006
   Chou CT, 2014, AM J ROENTGENOL, V203, pW253, DOI 10.2214/AJR.13.10595
   Cuccurullo V, 2018, CONTRAST MEDIA MOL I, DOI 10.1155/2018/9487938
   European Assoc Study Liver, 2012, EUR J CANCER, V48, P599, DOI 10.1016/j.ejca.2011.12.021
   Halazun KJ, 2017, ANN SURG, V265, P557, DOI 10.1097/SLA.0000000000001966
   Hirokawa F, 2014, HEPATOL RES, V44, P846, DOI 10.1111/hepr.12196
   Iasonos A, 2008, J CLIN ONCOL, V26, P1364, DOI 10.1200/JCO.2007.12.9791
   Kim KA, 2012, J MAGN RESON IMAGING, V35, P629, DOI 10.1002/jmri.22876
   Lee S, 2017, J HEPATOL, V67, P526, DOI 10.1016/j.jhep.2017.04.024
   Lee Y, 2015, RADIOLOGY, V274, P405, DOI 10.1148/radiol.14140759
   Lei ZQ, 2016, JAMA SURG, V151, P356, DOI 10.1001/jamasurg.2015.4257
   Liao R, 2018, J ONCOL, V2018, DOI 10.1155/2018/9289421
   Liao R, 2018, CANCER MED-US, V7, P1170, DOI 10.1002/cam4.1424
   Lim KC, 2011, ANN SURG, V254, P108, DOI 10.1097/SLA.0b013e31821ad884
   Ma X., 2019, EUROPEAN RADIOLOGY
   Parkin DM, 2005, CA-CANCER J CLIN, V55, P74, DOI 10.3322/canjclin.55.2.74
   Renzulli M, 2016, RADIOLOGY, V279, P432, DOI 10.1148/radiol.2015150998
   Rungsakulkij Narongsak, 2018, Asian Pac J Cancer Prev, V19, P3435
   Ryu T, 2019, J GASTROINTEST SURG, V23, P779, DOI 10.1007/s11605-019-04134-y
   Shan QY, 2019, CANCER IMAGING, V19, DOI 10.1186/s40644-019-0197-5
   Zheng J, 2017, J AM COLL SURGEONS, V225, P778, DOI 10.1016/j.jamcollsurg.2017.09.003
NR 22
TC 10
Z9 10
U1 1
U2 4
PU HINDAWI LTD
PI LONDON
PA ADAM HOUSE, 3RD FLR, 1 FITZROY SQ, LONDON, W1T 5HF, ENGLAND
SN 2314-6133
EI 2314-6141
J9 BIOMED RES INT
JI Biomed Res. Int.
PD JUL 25
PY 2019
VL 2019
AR 9264137
DI 10.1155/2019/9264137
PG 8
WC Biotechnology & Applied Microbiology; Medicine, Research & Experimental
WE Science Citation Index Expanded (SCI-EXPANDED)
SC Biotechnology & Applied Microbiology; Research & Experimental Medicine
GA IN8SC
UT WOS:000478948800001
PM 31428651
OA Green Published, Green Submitted, gold
DA 2022-05-02
ER

PT J
AU Jurcic, P
   Radulovic, P
   Balja, MP
   Milosevic, M
   Kruslin, B
AF Jurcic, Petra
   Radulovic, Petra
   Balja, Melita Peric
   Milosevic, Milan
   Kruslin, Bozo
TI E-cadherin and NEDD9 expression in primary colorectal cancer, metastatic
   lymph nodes and liver metastases
SO ONCOLOGY LETTERS
LA English
DT Article
DE E-cadherin; neural precursor cell-expressed developmentally
   downregulated 9; colorectal cancer; liver metastases;
   immunohistochemistry; survival
ID BETA-CATENIN; PROGNOSTIC-SIGNIFICANCE; ADHESION MOLECULES;
   POOR-PROGNOSIS; CELL-ADHESION; PROGRESSION; PREDICTS; OVEREXPRESSION;
   ADENOCARCINOMA; CARCINOMA
AB In Croatia, colorectal cancer mortality rates in males are the third highest in Europe, after Hungary and Slovakia. The results for females rank Croatia in second place after Hungary. According to previous studies, the loss of E-cadherin expression and the higher expression of neural precursor cell-expressed developmentally downregulated 9 (NEDD9) are associated with a worse prognosis. The aim of the present study was to analyze the immunohistochemical expression of NEDD9 and E-cadherin as markers of metastatic potential using a tissue microarray. This retrospective study included 40 previously untreated patients, including 23 males and 17 females with a median age of 64.5 years (range 38-84), with colorectal cancer and synchronous liver metastases that underwent simultaneous colorectal and hepatic resection between January 1st 2006 and December 31st 2013, in the Clinical Hospital Center Sestre Milosrdnice (Zagreb, Croatia). The most frequent tumor stage was T3, while the most frequent nodal stage was N1. Microvascular invasion was present in 37.5% of patients, while perineural invasion was observed in 30% of patients. The immunohistochemical staining index of E-cadherin was highly positive in 87.5% samples of colorectal cancer, 67.7% of lymph nodes and 77.5% of liver metastases. In the primary tumor, highly positive NEDD9 expression was identified in 22.5% of patients. In lymph nodes, it was identified in 35.5% of patients, while in the liver, it was identified in 30% of patients. Significant positive correlations were observed between the percentage of positive lymph nodes and the immunohistochemical staining index of E-cadherin (rho=0.372; P=0.039) and NEDD9 (rho=0.451; P=0.011) in lymph nodes. After the conclusion of the study, 55% of the patients succumbed. No significant differences in survival rates were identified regarding the expression of E-cadherin and NEDD9 in the primary tumor, metastatic lymph nodes and liver metastases. Due to the small sample size and the negative results obtained, further research is required to implement these parameters as prognostic factors.
C1 [Jurcic, Petra] Univ Hosp Tumors, Dept Radiotherapy & Med Oncol, Clin Hosp Ctr Sestre Milosrdnice, Ilica 197, Zagreb 10000, Croatia.
   [Radulovic, Petra; Kruslin, Bozo] Univ Hosp Tumors, Ljudevit Jurak Dept Pathol & Cytol, Clin Hosp Ctr Sestre Milosrdnice, Zagreb, Croatia.
   [Balja, Melita Peric] Univ Hosp Tumors, Dept Oncol Pathol, Clin Hosp Ctr Sestre Milosrdnice, Zagreb, Croatia.
   [Milosevic, Milan] Univ Zagreb, Dept Environm & Occupat Hlth, Sch Med, Andrija Stampar Sch Publ Hlth, Zagreb 10000, Croatia.
   [Kruslin, Bozo] Univ Zagreb, Sch Med, Zagreb 10000, Croatia.
RP Jurcic, P (corresponding author), Univ Hosp Tumors, Dept Radiotherapy & Med Oncol, Clin Hosp Ctr Sestre Milosrdnice, Ilica 197, Zagreb 10000, Croatia.
EM petra.jurcic@gmail.com
OI Milosevic, Milan/0000-0001-9008-7645
CR [Anonymous], 2018, BULLETIN, V40
   Awasthi S, 2018, J PROTEOMICS, V189, P48, DOI 10.1016/j.jprot.2018.04.005
   Balmana J, 2013, ANN ONCOL, V24, P73, DOI 10.1093/annonc/mdt209
   Chang JX, 2012, MED ONCOL, V29, P2654, DOI 10.1007/s12032-012-0213-0
   Cui XF, 2017, MOL MED REP, V15, P867, DOI 10.3892/mmr.2016.6058
   DORUDI S, 1993, AM J PATHOL, V142, P981
   El-Bahrawy MA, 2001, HUM PATHOL, V32, P1216, DOI 10.1053/hupa.2001.28948
   Elzagheid A, 2006, WORLD J GASTROENTERO, V12, P4304, DOI 10.3748/wjg.v12.i27.4304
   Elzagheid A, 2012, APMIS, V120, P539, DOI 10.1111/j.1600-0463.2011.02863.x
   FLEMING TP, 1992, DEVELOPMENT, P105
   GAGLIARDI G, 1995, VIRCHOWS ARCH, V426, P149
   Ghadimi BM, 1999, EUR J CANCER, V35, P60, DOI 10.1016/S0959-8049(98)00344-X
   Gu J, 1999, Zhonghua Wai Ke Za Zhi, V37, P108
   Hong SM, 2011, MODERN PATHOL, V24, P1237, DOI 10.1038/modpathol.2011.74
   Huntsman DG, 1998, CYTOGENET CELL GENET, V83, P82, DOI 10.1159/000015134
   Ikeguchi M, 2000, SCAND J GASTROENTERO, V35, P839
   Kaihara T, 2003, J EXP CLIN CANC RES, V22, P117
   Kang H, 2011, ANN SURG ONCOL, V18, P711, DOI 10.1245/s10434-010-1338-z
   Karamitopoulou E, 2011, PATHOLOGY, V43, P133, DOI 10.1097/PAT.0b013e3283425b7f
   Khoursheed MA, 2003, SURG-J R COLL SURG E, V1, P86, DOI 10.1016/S1479-666X(03)80121-X
   Kim JC, 2003, J GASTROINTEST SURG, V7, P931, DOI 10.1016/j.gassur.2003.07.001
   Kim M, 2006, CELL, V125, P1269, DOI 10.1016/j.cell.2006.06.008
   Kim SA, 2016, BRIT J CANCER, V114, P199, DOI 10.1038/bjc.2015.347
   Kong CF, 2011, PLOS ONE, V6, DOI 10.1371/journal.pone.0022666
   Kwak JM, 2007, DIS COLON RECTUM, V50, P1873, DOI 10.1007/s10350-007-9034-1
   Lee SJ, 2013, DIAGN PATHOL, V8, DOI 10.1186/1746-1596-8-99
   Li P, 2014, INT J CLIN EXP PATHO, V7, P2565
   Li Y, 2011, ONCOGENE, V30, P2633, DOI 10.1038/onc.2010.632
   Lugli A, 2007, HISTOPATHOLOGY, V50, P453, DOI 10.1111/j.1365-2559.2007.02620.x
   Miao Y, 2013, PATHOL ONCOL RES, V19, P281, DOI 10.1007/s12253-012-9580-2
   Miladi-Abdennadher I, 2012, ACTA HISTOCHEM, V114, P577, DOI 10.1016/j.acthis.2011.11.002
   Mohri Y, 1997, SURG TODAY, V27, P606, DOI 10.1007/BF02388215
   Morimoto K, 2014, PROSTATE, V74, P901, DOI 10.1002/pros.22809
   Nanashima A, 2001, DIGEST DIS SCI, V46, P1623, DOI 10.1023/A:1010680815954
   Ozguven BY, 2011, POL J PATHOL, V62, P19
   Palaghia M, 2016, ROM J MORPHOL EMBRYO, V57, P205
   Paschos KA, 2009, CELL SIGNAL, V21, P665, DOI 10.1016/j.cellsig.2009.01.006
   Pecina-Slaus N, 2003, CANCER CELL INT, V3, DOI 10.1186/1475-2867-3-17
   Roca F, 2006, J SURG ONCOL, V93, P151, DOI 10.1002/jso.20413
   Stajduhar E, 2014, TUMOR BIOL, V35, P6425, DOI 10.1007/s13277-014-1827-y
   Tikhmyanova N, 2011, PLOS ONE, V6, DOI 10.1371/journal.pone.0022102
   Tikhmyanova N, 2010, CELL MOL LIFE SCI, V67, P1025, DOI 10.1007/s00018-009-0213-1
   Toth L, 2012, PATHOL ONCOL RES, V18, P429, DOI 10.1007/s12253-011-9463-y
   Truant SC, 2008, J SURG RES, V150, P212, DOI 10.1016/j.jss.2007.12.800
   Wang HX, 2014, HUM PATHOL, V45, P401, DOI 10.1016/j.humpath.2013.10.005
   Wang JX, 2017, GLOB FOOD SECUR-AGR, V14, P9, DOI 10.1016/j.gfs.2017.01.003
   Wang ZP, 2017, ONCOTARGET, V8, P1714, DOI 10.18632/oncotarget.13852
   Xia DR, 2010, CANCER RES, V70, P824, DOI 10.1158/0008-5472.CAN-09-2105
   Xue YZ, 2013, TUMOR BIOL, V34, P895, DOI 10.1007/s13277-012-0624-8
   Yun JA, 2014, ONCOLOGY-BASEL, V86, P318, DOI 10.1159/000360794
   Zhang R, 2016, CANCER GENE THER, V23, P168, DOI 10.1038/cgt.2016.11
   Zhang SS, 2015, ONCOTARGETS THER, V8, P633, DOI 10.2147/OTT.S77904
NR 52
TC 11
Z9 12
U1 0
U2 5
PU SPANDIDOS PUBL LTD
PI ATHENS
PA POB 18179, ATHENS, 116 10, GREECE
SN 1792-1074
EI 1792-1082
J9 ONCOL LETT
JI Oncol. Lett.
PD MAR
PY 2019
VL 17
IS 3
BP 2881
EP 2889
DI 10.3892/ol.2019.9917
PG 9
WC Oncology
WE Science Citation Index Expanded (SCI-EXPANDED)
SC Oncology
GA HN9YG
UT WOS:000460555900038
PM 30854064
OA Green Published, Green Submitted, gold
DA 2022-05-02
ER

PT J
AU Li, HH
   Ma, L
   Xiang, BD
   Qi, LN
   Li, LQ
AF Li, Hong-Hao
   Ma, Liang
   Xiang, Bang-De
   Qi, Lu-Nan
   Li, Le-Qun
TI Comparison of the effect on the prognosis of HCC in terms of different
   surgical approaches for hepatic inflow occlusion
SO TRANSLATIONAL CANCER RESEARCH
LA English
DT Article
DE Hepatocellular carcinoma (HCC); hepatectomy; Barcelona clinic liver
   cancer (BCLC); microvascular invasion (MVI); hepatic inflow occlusion
ID HEPATOCELLULAR-CARCINOMA; ISCHEMIA-REPERFUSION; PRINGLE MANEUVER;
   VASCULAR EXCLUSION; CURATIVE RESECTION; LIVER RESECTION; TUMOR-GROWTH;
   BLOOD-LOSS; HEPATECTOMY; RECURRENCE
AB Background: To investigate the effect of surgical approaches for hepatic inflow occlusion performed during hepatectomy on postoperative tumor-free survival (TFS) in patients treated with R0 resection.
   Methods: In total, 343 hepatocellular carcinoma (HCC) patients who underwent hepatectomy (R0) with different surgical approaches for hepatic inflow occlusion were analyzed retrospectively.
   Results: In total, 68.80% of the patients underwent hepatic inflow occlusion, including 46.65% with a routine Pringle maneuver and 22.16% with selective hemi-hepatic vascular exclusion (SHVE), during surgery. The TFS did not significantly differ among the Pringle group, the SHVE group and the no hepatic inflow occlusion group. After further stratifying the patients according to the Barcelona clinic liver cancer (BCLC) staging system, the patients with BCLC stage A disease in the SHVE group and no hepatic inflow occlusion group displayed better TFS than those in the Pringle maneuver group (P=0.04; P=0.002), but the patients with BCLC stage B-C disease did not show significant differences among the groups. Furthermore, all 214 patients with BCLC stage A disease were classified into two subgroups according to the microvascular invasion (MVI) status. Interestingly, among the patients with MVI, those in the SHVE group and no hepatic inflow occlusion group had significantly longer TFS than those in the Pringle group (P=0.025; P=0.006); however, the patients without MVI did not show differences among the groups. Additionally, the multivariate analysis revealed that a tumor size >= 5 cm, an absent capsule, a low Edmondson grade, MVI positivity and performance of the Pringle maneuver were independent risk factors of the prognosis in patients with BCLC stage A disease.
   Conclusions: Hepatic inflow occlusion and the surgical approach used to address this issue may have an impact on HCC prognosis in patients with BCLC stage A disease, especially among those with MVI positivity. No hepatic inflow occlusion or an SHVE approach rather than the Pringle maneuver should be considered first during hepatectomy for patients with BCLC stage A disease.
C1 [Li, Hong-Hao; Ma, Liang; Xiang, Bang-De; Qi, Lu-Nan; Li, Le-Qun] Guangxi Med Univ, Affiliated Tumor Hosp, Dept Hepatobiliary Surg, Nanning 530021, Peoples R China.
   [Ma, Liang; Xiang, Bang-De; Qi, Lu-Nan; Li, Le-Qun] Guangxi Liver Canc Diag & Treatment Engn & Techno, Nanning 530021, Peoples R China.
RP Qi, LN; Li, LQ (corresponding author), Guangxi Med Univ, Affiliated Tumor Hosp, Dept Hepatobiliary Surg, Nanning 530021, Peoples R China.
EM qiln135@silla.com; lih_hao@126.com
CR Bell R, 2017, LANGENBECK ARCH SURG, V402, P575, DOI 10.1007/s00423-016-1475-3
   Bray F, 2018, CA-CANCER J CLIN, V68, P394, DOI 10.3322/caac.21492
   Bruix J, 2011, HEPATOLOGY, V53, P1020, DOI 10.1002/hep.24199
   Chan ACY, 2013, HPB, V15, P439, DOI 10.1111/j.1477-2574.2012.00617.x
   Chiarugi P, 2003, J CELL BIOL, V161, P933, DOI 10.1083/jcb.200211118
   Choi GH, 2008, ANN SURG ONCOL, V15, P618, DOI 10.1245/s10434-007-9671-6
   DELVA E, 1989, ANN SURG, V209, P211, DOI 10.1097/00000658-198902000-00012
   Du M, 2014, BMC CANCER, V14, DOI 10.1186/1471-2407-14-38
   EDMONDSON HA, 1954, CANCER-AM CANCER SOC, V7, P462, DOI 10.1002/1097-0142(195405)7:3<462::AID-CNCR2820070308>3.0.CO;2-E
   Guo XJ, 2017, MEDICINE, V96, DOI 10.1097/MD.0000000000008217
   Hirokawa F, 2016, SURG ONCOL, V25, P24, DOI 10.1016/j.suronc.2015.12.002
   Huntington JT, 2014, J SURG ONCOL, V109, P81, DOI 10.1002/jso.23455
   Jiang JH, 2017, MINERVA MED, V108, P324, DOI 10.23736/S0026-4806.17.04788-7
   Katz SC, 2009, ANN SURG, V249, P617, DOI 10.1097/SLA.0b013e31819ed22f
   Lee SH, 2008, AM J PHYSIOL-GASTR L, V294, pG1219, DOI 10.1152/ajpgi.00527.2007
   Lim C, 2013, J SURG RES, V184, P888, DOI 10.1016/j.jss.2013.04.069
   Man K, 2007, LIVER TRANSPLANT, V13, P1669, DOI 10.1002/lt.21193
   Orci LA, 2014, DIGEST DIS SCI, V59, P2058, DOI 10.1007/s10620-014-3182-7
   Pringle JH, 1908, ANN SURG, V48, P541, DOI 10.1097/00000658-190810000-00005
   Rodriguez-Peralvarez M, 2013, ANN SURG ONCOL, V20, P325, DOI 10.1245/s10434-012-2513-1
   Shen J, 2018, BMC CANCER, V18, DOI 10.1186/s12885-018-4196-x
   Si-Yuan FU, 2011, AM J SURG, V201, P62, DOI 10.1016/j.amjsurg.2009.09.029
   Tong Y, 2011, HEPATO-GASTROENTEROL, V58, P1307, DOI 10.5754/hge10639
   van Riel WG, 2016, HEPATOBIL SURG NUTR, V5, P58, DOI 10.3978/j.issn.2304-3881.2015.07.05
   Xu W, 2017, ASIA-PAC J CLIN ONCO, V13, pE321, DOI 10.1111/ajco.12585
   Yang Y, 2014, AM SURGEON, V80, P236
   Ye JZ, 2017, ONCOTARGET, V8, P93258, DOI 10.18632/oncotarget.18735
NR 27
TC 0
Z9 0
U1 0
U2 0
PU AME PUBL CO
PI SHATIN
PA FLAT-RM C 16F, KINGS WING PLAZA 1, NO 3 KWAN ST, SHATIN, HONG KONG
   00000, PEOPLES R CHINA
SN 2218-676X
EI 2219-6803
J9 TRANSL CANCER RES
JI Transl. Cancer Res.
PD AUG
PY 2019
VL 8
IS 4
BP 1506
EP 1516
DI 10.21037/tcr.2019.07.44
PG 11
WC Oncology
WE Science Citation Index Expanded (SCI-EXPANDED)
SC Oncology
GA IV4HA
UT WOS:000484233000050
PM 35116893
OA Green Published, gold
DA 2022-05-02
ER

PT J
AU Sakamoto, K
   Ogawa, K
   Tohyama, T
   Ueno, Y
   Tamura, K
   Inoue, H
   Nakamura, T
   Watanabe, J
   Takai, A
   Takada, Y
AF Sakamoto, Katsunori
   Ogawa, Kohei
   Tohyama, Taiji
   Ueno, Yoshitomo
   Tamura, Kei
   Inoue, Hitoshi
   Nakamura, Taro
   Watanabe, Jota
   Takai, Akihiro
   Takada, Yasutsugu
TI Serosal invasion is a strong prognostic factor for hepatocellular
   carcinoma after hepatectomy
SO HEPATOLOGY RESEARCH
LA English
DT Article
DE carcinoma; hepatectomy; hepatocellular; prognosis
ID INTRAHEPATIC LYMPHATIC INVASION; SPONTANEOUS TUMOR RUPTURE;
   MICROVASCULAR INVASION; LIVER RESECTION; RISK-FACTORS;
   CLINICOPATHOLOGICAL CHARACTERISTICS; CURATIVE HEPATECTOMY; RECURRENCE
   PATTERNS; SURVIVAL; IMPACT
AB Aim The clinical impact of serosal invasion by hepatocellular carcinoma (HCC) remains unclear. This study aimed to clarify the significance of serosal invasion as a prognostic factor for patients who underwent hepatectomy for HCC. Methods This retrospective study investigated patients who underwent hepatectomy for HCC between October 2003 and September 2016 in Ehime University Hospital (Toon, Japan). A total of 161 cases were enrolled after excluding cases of concomitant distant metastasis, macroscopic tumor remnant, mixed HCC, and rehepatectomy. We classified these 161 patients into groups with serosal invasion detected (S[+]) and serosal invasion undetected (S[-]). We compared patient characteristics, perioperative data, pathological findings, and prognosis between S(+) and S(-) groups. Results Serosal invasion was observed in 19 of the 161 patients (12%). The 5-year recurrence-free survival rate was lower for S(+) (13.0%) than for S(-) (28.7%, P = 0.006). The 5-year overall survival (OS) rate was lower for S(+) (24.7%) than for S(-) (63.9%, P < 0.001). Regarding OS, serosal invasion, preoperative alpha-fetoprotein value, presence of invasion to hepatic veins, and liver cirrhosis were independent predictors in multivariate analyses. The 3-year OS rate after recurrence was poorer in the S(+) group (22.9%) than in the S(-) group (49.7%, P = 0.001). Conclusions Serosal invasion was a strong predictor of worse outcomes after hepatectomy for HCC. Patients showing serosal invasion need close postoperative follow-up or consideration of adjuvant treatment.
C1 [Sakamoto, Katsunori; Ogawa, Kohei; Tohyama, Taiji; Ueno, Yoshitomo; Tamura, Kei; Inoue, Hitoshi; Nakamura, Taro; Watanabe, Jota; Takai, Akihiro; Takada, Yasutsugu] Ehime Univ Hosp, Dept Surg, Toon, Ehime 7910295, Japan.
RP Takada, Y (corresponding author), Ehime Univ Hosp, Dept Surg, Toon, Ehime 7910295, Japan.
EM takaday@m.ehime-u.ac.jp
OI Sakamoto, Katsunori/0000-0002-6431-0011
CR Aoki T, 2014, ANN SURG, V259, P532, DOI 10.1097/SLA.0b013e31828846de
   Arnaoutakis DJ, 2014, ANN SURG ONCOL, V21, P147, DOI 10.1245/s10434-013-3211-3
   Bertuccio P, 2017, J HEPATOL, V67, P302, DOI 10.1016/j.jhep.2017.03.011
   Brierley JD., 2017, TNM CLASSIFICATION M, V8th Edition
   Chan WH, 2016, J SURG ONCOL, V113, P789, DOI 10.1002/jso.24245
   Du M, 2014, BMC CANCER, V14, DOI 10.1186/1471-2407-14-38
   Feng LH, 2017, J CANCER RES CLIN, V143, P293, DOI 10.1007/s00432-016-2286-1
   Goh BKP, 2014, J GASTROINTEST SURG, V18, P1477, DOI 10.1007/s11605-014-2542-0
   Hasegawa K, 2005, ANN SURG, V242, P252, DOI 10.1097/01.sla.0000171307.37401.db
   Hirokawa F, 2016, SURG ONCOL, V25, P24, DOI 10.1016/j.suronc.2015.12.002
   Hirokawa F, 2014, HEPATOL RES, V44, P846, DOI 10.1111/hepr.12196
   Huang C, 2017, BMC CANCER, V17, DOI 10.1186/s12885-017-3050-x
   Hung HH, 2013, J GASTROINTEST SURG, V17, P702, DOI 10.1007/s11605-012-2087-z
   Iguchi T, 2015, TRANSPLANTATION, V99, P1236, DOI 10.1097/TP.0000000000000489
   Ikai I, 2006, J AM COLL SURGEONS, V202, P431, DOI 10.1016/j.jamcollsurg.2005.11.012
   IZUMI R, 1994, GASTROENTEROLOGY, V106, P720, DOI 10.1016/0016-5085(94)90707-2
   Japan Pancreas Society, 2017, CLASS PANCR CARC, VFourth English
   Japanese Gastric Cancer Association, 2010, JAP CLASS GASTR CARC
   Japanese Society for Cancer of the Colon and Rectum, 2013, JAP CLASS COL CARC
   Japanese Society of Hepato-Biliary-Pancreatic Surgery, 2013, GEN RUL CLIN PATH ST
   Kato Y, 2018, DIGEST SURG, V35, P155, DOI 10.1159/000477270
   Kim BW, 2006, WORLD J GASTROENTERO, V12, P99, DOI 10.3748/wjg.v12.i1.99
   Korita PV, 2007, ANN SURG ONCOL, V14, P3472, DOI 10.1245/s10434-007-9594-2
   Lim KC, 2011, ANN SURG, V254, P108, DOI 10.1097/SLA.0b013e31821ad884
   Matsukuma S, 2011, PATHOL INT, V61, P356, DOI 10.1111/j.1440-1827.2011.02669.x
   Minagawa M, 2001, ANN SURG, V233, P379, DOI 10.1097/00000658-200103000-00012
   NAKAJIMA T, 1988, HUM PATHOL, V19, P1228, DOI 10.1016/S0046-8177(88)80156-4
   Nishikawa H, 2011, J GASTROENTEROL, V46, P1418, DOI 10.1007/s00535-011-0452-4
   Pawlik TM, 2005, SURGERY, V137, P403, DOI 10.1016/j.surg.2004.12.012
   Sakamoto K, 2017, HEPATOL RES, V47, P957, DOI 10.1111/hepr.12923
   Sasaki A, 2002, CANCER, V95, P105, DOI 10.1002/cncr.10655
   Sasaki K, 2015, WORLD J SURG, V39, P1134, DOI 10.1007/s00268-014-2806-6
   Schlichtemeier SM, 2016, EJSO-EUR J SURG ONC, V42, P1576, DOI 10.1016/j.ejso.2016.05.032
   Shimada S, 2017, WORLD J SURG, V41, P2087, DOI 10.1007/s00268-017-3964-0
   Shindoh J, 2015, ANN SURG, V261, P733, DOI 10.1097/SLA.0000000000000728
   Shindoh J, 2013, HPB, V15, P31, DOI 10.1111/j.1477-2574.2012.00552.x
   Sohn W, 2014, ANN SURG ONCOL, V21, P2429, DOI 10.1245/s10434-014-3621-x
   Sonohara F, 2015, MEDICINE, V94, DOI 10.1097/MD.0000000000000602
   Sumie S, 2008, ANN SURG ONCOL, V15, P1375, DOI 10.1245/s10434-008-9846-9
   Tanaka M, 2016, CELL MOL GASTROENTER, V2, P733, DOI 10.1016/j.jcmgh.2016.09.002
   The Liver Cancer Study Group of Japan, 2015, GEN RUL CLIN PATH ST
   Thelen A, 2008, ANN SURG ONCOL, V15, P791, DOI 10.1245/s10434-007-9774-0
   Thelen A, 2009, ANN SURG ONCOL, V16, P1222, DOI 10.1245/s10434-009-0380-1
   Wakai T, 2010, AM J SURG PATHOL, V34, P65, DOI 10.1097/PAS.0b013e3181c467d4
   Yamamoto Y, 2015, WORLD J GASTROENTERO, V21, P1207, DOI 10.3748/wjg.v21.i4.1207
   Yang PH, 2016, ANN SURG, V263, P778, DOI 10.1097/SLA.0000000000001339
   Yang TB, 2017, J SURG ONCOL, V115, P718, DOI 10.1002/jso.24549
   Yong TL, 2016, ANZ J SURG, V86, P868, DOI 10.1111/ans.13662
   Yoshida H, 2016, HEPATOL RES, V46, P13, DOI 10.1111/hepr.12498
   Zhao H, 2017, J GASTROEN HEPATOL, V32, P870, DOI 10.1111/jgh.13603
   Zhao H, 2017, ONCOTARGET, V8, P5474, DOI 10.18632/oncotarget.12547
   Zheng J, 2017, ANN SURG ONCOL, V24, P3706, DOI 10.1245/s10434-017-6060-7
NR 52
TC 4
Z9 4
U1 0
U2 1
PU WILEY
PI HOBOKEN
PA 111 RIVER ST, HOBOKEN 07030-5774, NJ USA
SN 1386-6346
EI 1872-034X
J9 HEPATOL RES
JI Hepatol. Res.
PD APR
PY 2019
VL 49
IS 4
BP 419
EP 431
DI 10.1111/hepr.13285
PG 13
WC Gastroenterology & Hepatology
WE Science Citation Index Expanded (SCI-EXPANDED)
SC Gastroenterology & Hepatology
GA HU1EU
UT WOS:000465016000006
PM 30403431
DA 2022-05-02
ER

PT J
AU Chen, JB
   Zhou, J
   Kuang, SC
   Zhang, Y
   Xie, SD
   He, BJ
   Deng, Y
   Yang, H
   Shan, QG
   Wu, J
   Sirlin, CB
   Wang, J
AF Chen, Jingbiao
   Zhou, Jing
   Kuang, Sichi
   Zhang, Yao
   Xie, Sidong
   He, Bingjun
   Deng, Ying
   Yang, Hao
   Shan, Qungang
   Wu, Jun
   Sirlin, Claude B.
   Wang, Jin
TI Liver Imaging Reporting and Data System Category 5: MRI Predictors of
   Microvascular Invasion and Recurrence After Hepatectomy for
   Hepatocellular Carcinoma
SO AMERICAN JOURNAL OF ROENTGENOLOGY
LA English
DT Article
DE hepatocellular carcinoma; Liver Imaging Reporting and Data System;
   microvascular invasion; MRI; recurrence
ID PREOPERATIVE PREDICTION
AB OBJECTIVE. We investigated in Liver Imaging Reporting and Data System category 5 (LR-5) observations whether imaging features, including LI-RADS imaging features, could predict microvascular invasion (MVI) and posthepatectomy recurrence in high-risk adult patients with hepatocellular carcinoma (HCC).
   MATERIALS AND METHODS. We retrospectively identified 149 high-risk patients who underwent 3-T MRI within 1 month before hepatectomy for HCC; 81 of 149 patients with no HCC recurrence were followed for more than 1 year. Tumors with clear surgical margins were confirmed in each hepatectomy specimen. MVI was evaluated histologically by a histopathologist. Tumor recurrence was determined by clinical and imaging follow-up. Two independent radiologists reviewed the prehepatectomy MR images and assessed LI-RADS v2018 imaging features as well as some non-LI-RADS features in all LR-5 observations in consensus. Alpha-fetoprotein level, tumor number, and imaging features were analyzed as potential predictors for MVI and posthepatectomy recurrence using multivariate logistic regression and Cox proportional hazards models.
   RESULTS. One hundred forty-nine patients with pathologically confirmed HCC were included; 64 of 149 (43.0%) patients had MVI, whereas 48 of 129 (37.2%) patients had tumor recurrence within 3 years after hepatectomy. Mosaic architecture (odds ratio, 3.420; p < 0.001) and nonsmooth tumor margin (odds ratio, 2.554; p = 0.011) were independent predictors of MVI. Multifocal tumors (hazard ratio, 2.101; p = 0.034), absence of fat in mass (hazard ratio, 2.109; p = 0.015), and nonsmooth tumor margin (hazard ratio, 2.415; p = 0.005) were independent predictors of posthepatectomy recurrence.
   CONCLUSION. In high-risk patients with LR-5 HCC, mosaic architecture and nonsmooth tumor margin independently predicted MVI. Multifocal tumors, absence of fat in mass, and nonsmooth tumor margin independently predicted recurrence.
C1 [Chen, Jingbiao; Kuang, Sichi; Zhang, Yao; Xie, Sidong; He, Bingjun; Deng, Ying; Yang, Hao; Shan, Qungang; Wu, Jun; Wang, Jin] Sun Yat Sen Univ, Dept Radiol, Affiliated Hosp 3, 600 Tianhe Rd, Guangzhou 510630, Guangdong, Peoples R China.
   [Zhou, Jing] Sun Yat Sen Univ, Dept Pathol, Affiliated Hosp 3, Guangzhou, Guangdong, Peoples R China.
   [Sirlin, Claude B.] Univ Calif San Diego, Dept Radiol, Liver Imaging Grp, San Diego, CA 92103 USA.
RP Wang, J (corresponding author), Sun Yat Sen Univ, Dept Radiol, Affiliated Hosp 3, 600 Tianhe Rd, Guangzhou 510630, Guangdong, Peoples R China.
EM wangjin3@mail.sysu.edu.cn
RI Sirlin, Claude/AAU-1376-2020; Xie, Sidong/AAW-3064-2020
OI Sirlin, Claude/0000-0002-6639-9072; Shan, Qungang/0000-0002-1689-3240
FU National Natural Science Foundation of ChinaNational Natural Science
   Foundation of China (NSFC) [81271562]; Science and Technology Program of
   Guangzhou, China [201704020016]
FX Supported by grant 81271562 from the National Natural Science Foundation
   of China to J. Wang and grant 201704020016 from the Science and
   Technology Program of Guangzhou, China, to J. Wang.
CR American College of Radiology (ACR), 2018, LIV REP DAT SYST LI
   An C, 2017, AM J ROENTGENOL, V209, P576, DOI 10.2214/AJR.16.17478
   An C, 2015, RADIOLOGY, V276, P433, DOI 10.1148/radiol.15142394
   [Anonymous], ORG PROC TRANSPL NET
   Ariizumi S, 2011, J HEPATO-BIL-PAN SCI, V18, P575, DOI 10.1007/s00534-010-0369-y
   Bertuccio P, 2017, J HEPATOL, V67, P302, DOI 10.1016/j.jhep.2017.03.011
   Bruix J, 2014, GUT, V63, P844, DOI 10.1136/gutjnl-2013-306627
   Bruix J, 2011, HEPATOLOGY, V53, P1020, DOI 10.1002/hep.24199
   Choi JY, 2014, RADIOLOGY, V272, P634, DOI 10.1148/radiol.14132361
   Choi SH, 2019, RADIOLOGY, V290, P388, DOI 10.1148/radiol.2018181290
   Colecchia A, 2014, WORLD J GASTROENTERO, V20, P5935, DOI 10.3748/wjg.v20.i20.5935
   Cucchetti A, 2010, J HEPATOL, V52, P880, DOI 10.1016/j.jhep.2009.12.037
   European Assoc Study Liver, 2012, EUR J CANCER, V48, P599, DOI 10.1016/j.ejca.2011.12.021
   Imamura H, 2003, J HEPATOL, V38, P200, DOI 10.1016/S0168-8278(02)00360-4
   Ishigami K, 2009, RADIOLOGY, V250, P435, DOI 10.1148/radiol.2501071702
   KADOYA M, 1992, RADIOLOGY, V183, P819, DOI 10.1148/radiology.183.3.1316622
   Kajiwara Masahiko, 1997, Kurume Medical Journal, V44, P327
   Khatri G, 2010, MAGN RESON IMAGING C, V18, P421, DOI 10.1016/j.mric.2010.08.002
   Kim YY, 2018, EUR RADIOL, V28, P2038, DOI 10.1007/s00330-017-5188-y
   Kleihues P, 2000, CANCER, V88, P2887, DOI 10.1002/1097-0142(20000615)88:12<2887::AID-CNCR32>3.0.CO;2-F
   Lee EC, 2017, J GASTROEN HEPATOL, V32, P1055, DOI 10.1111/jgh.13632
   Lee S, 2017, J HEPATOL, V67, P526, DOI 10.1016/j.jhep.2017.04.024
   Li M, 2016, MEDICINE, V95, DOI 10.1097/MD.0000000000002458
   Renzulli M, 2016, RADIOLOGY, V279, P432, DOI 10.1148/radiol.2015150998
   Rodriguez-Peralvarez M, 2013, ANN SURG ONCOL, V20, P325, DOI 10.1245/s10434-012-2513-1
   Sakata J, 2008, EJSO-EUR J SURG ONC, V34, P900, DOI 10.1016/j.ejso.2008.01.031
   Sano K, 2011, RADIOLOGY, V261, P834, DOI 10.1148/radiol.11101840
   Shin SK, 2017, MEDICINE, V96, DOI 10.1097/MD.0000000000007761
   Siripongsakun S, 2012, AM J ROENTGENOL, V199, P1018, DOI 10.2214/AJR.12.8632
   Tang A, 2018, ABDOM RADIOL, V43, P3, DOI 10.1007/s00261-017-1292-3
   Theise ND, 2010, WHO CLASSIFICATION T, P205
   Villanueva A, 2007, SEMIN LIVER DIS, V27, P55, DOI 10.1055/s-2006-960171
   Zhao JK, 2017, MEDICINE, V96, DOI 10.1097/MD.0000000000007754
   Zhao WC, 2013, EJSO-EUR J SURG ONC, V39, P858, DOI 10.1016/j.ejso.2013.04.003
   Zheng J, 2017, J AM COLL SURGEONS, V225, P778, DOI 10.1016/j.jamcollsurg.2017.09.003
NR 35
TC 22
Z9 26
U1 1
U2 18
PU AMER ROENTGEN RAY SOC
PI LEESBURG
PA 44211 SLATESTONE CT, LEESBURG, VA USA
SN 0361-803X
EI 1546-3141
J9 AM J ROENTGENOL
JI Am. J. Roentgenol.
PD OCT
PY 2019
VL 213
IS 4
BP 821
EP 830
DI 10.2214/AJR.19.21168
PG 10
WC Radiology, Nuclear Medicine & Medical Imaging
WE Science Citation Index Expanded (SCI-EXPANDED)
SC Radiology, Nuclear Medicine & Medical Imaging
GA IY7YQ
UT WOS:000486611500026
PM 31120791
OA Green Published
DA 2022-05-02
ER

PT J
AU Song, SK
   Jung, WY
   Park, SK
   Chung, CW
   Park, Y
AF Song, Sung Kyu
   Jung, Woon Yong
   Park, Seung-Keun
   Chung, Chul-Woon
   Park, Yongkeun
TI Significantly different expression levels of microRNAs associated with
   vascular invasion in hepatocellular carcinoma and their prognostic
   significance after surgical resection
SO PLOS ONE
LA English
DT Article
ID MICROVASCULAR INVASION; CELL-PROLIFERATION; CANCER DEVELOPMENT;
   TUMOR-SUPPRESSOR; NONCODING RNAS; METASTASIS; AGGRESSIVENESS;
   INTERMEDIATE; PROGRESSION; MIGRATION
AB Background
   Although gross vascular invasion (VI) has prognostic significance in patients with hepatocellular carcinoma (HCC) who have undergone hepatic resection, few studies have investigated the relationship between gross VI and aberrant expression of microribonucleic acids (miRNAs and miRs). Thus, the objective of this study was to identify miRNAs selectively expressed in HCC with gross VI and investigate their prognostic significance.
   Materials and methods
   Eligible two datasets (accession number: GSE20594 and GSE67140) were collected from the National Center for Biotechnology Information's (NCBI) Gene Expression Omnibus (GEO) database to compare miRNAs expression between HCC with and without gross VI. Differentially expressed miRNAs were externally validated using expression data from The Cancer Genome Atlas (TCGA) database. Prognostic significance and predicted functions of selected miRNAs for HCC were also investigated.
   Results
   Thirty-five miRNAs were differentially expressed between HCC with and without gross VI in both datasets. Among them, three miRNAs were validated using TCGA database. miR-99a, miR-100, and miR-148a were downregulated to a greater extent in patients with HCC and gross VI than in those with HCC but no gross VI. Receiver operating characteristic (ROC) curve analysis showed discriminatory power of these miRNAs in predicting gross VI. Multivariate survival analysis revealed that types of surgery, advanced tumor node metastasis (TNM) stage, and low expression of miR-100-5p were independently associated with tumor recurrence. It also revealed that types of surgery, advanced TNM stage, low expression of miR-100-5p and miR-148a-3p were independent risk factors for overall survival (OS) after hepatic resection for HCC. A text mining analysis revealed that these miRNAs were linked to multifaceted hallmarks of cancer, including "invasion and metastasis."
   Conclusions
   Low expressions of miR-100-5p and miR-148a-3p were associated with gross VI and poor survival of patients after hepatic resection for HCC.
C1 [Song, Sung Kyu; Chung, Chul-Woon; Park, Yongkeun] Catholic Kwandong Univ, Dept Surg, Int St Marys Hosp, Incheon, South Korea.
   [Jung, Woon Yong] Hanyang Univ, Dept Pathol, Guri Hosp, Coll Med, Gyeonggi Do, South Korea.
   [Park, Seung-Keun] Korea Inst Sci & Technol Informat, Dept Supercomp M&S Technol Dev, Daejeon, South Korea.
RP Park, Y (corresponding author), Catholic Kwandong Univ, Dept Surg, Int St Marys Hosp, Incheon, South Korea.
EM ykpark@ish.ac.kr
OI Chung, Chul-Woon/0000-0003-0873-567X
FU National Research Foundation of Korea (NRF) - Korea government (MSIP;
   Ministry of Science, ICT & Future Planning) [2017R1C1B1008436,
   2017R1C1B5076680]
FX This work was supported by the National Research Foundation of Korea
   (NRF) grant funded by the Korea government (MSIP; Ministry of Science,
   ICT & Future Planning) Grant No. 2017R1C1B1008436 to YP and No.
   2017R1C1B5076680 to SKS (https://www.nrf.re.kr).The funder had no role
   in study design, data collection and analysis, decision to publish, or
   preparation of the manuscript.
CR [Anonymous], 2016, R LANG ENV STAT COMP
   Baker S, 2017, BIOINFORMATICS, V33, P3973, DOI 10.1093/bioinformatics/btx454
   Barrett T, 2007, NUCLEIC ACIDS RES, V35, pD760, DOI 10.1093/nar/gkl887
   Bruix J, 2017, J HEPATOL, V67, P999, DOI 10.1016/j.jhep.2017.06.026
   Bruix J, 2011, HEPATOLOGY, V53, P1020, DOI 10.1002/hep.24199
   Chan SH, 2015, J BIOMED SCI, V22, DOI 10.1186/s12929-015-0113-7
   Chen HW, 2014, J SURG RES, V189, P81, DOI 10.1016/j.jss.2014.01.049
   Chen P, 2013, MOL CELL BIOCHEM, V383, P49, DOI 10.1007/s11010-013-1753-0
   Dweep H, 2015, NAT METHODS, V12, P697, DOI 10.1038/nmeth.3485
   Esteller M, 2011, NAT REV GENET, V12, P861, DOI 10.1038/nrg3074
   Fang F, 2015, J HEPATOL, V63, P874, DOI 10.1016/j.jhep.2015.05.008
   Filipowicz W, 2005, CURR OPIN STRUC BIOL, V15, P331, DOI 10.1016/j.sbi.2005.05.006
   Glantzounis GK, 2018, EJSO-EUR J SURG ONC, V44, P195, DOI 10.1016/j.ejso.2017.11.022
   Hong FX, 2006, BIOINFORMATICS, V22, P2825, DOI 10.1093/bioinformatics/btl476
   Huang C, 2017, BMC CANCER, V17, DOI 10.1186/s12885-017-3050-x
   Kojima K, 2011, NAT COMMUN, V2, DOI 10.1038/ncomms1345
   Lee YH, 2014, J CLIN GASTROENTEROL, V48, P734, DOI 10.1097/MCG.0b013e3182a8a254
   Li PF, 2014, WORLD J GASTROENTERO, V20, P5411, DOI 10.3748/wjg.v20.i18.5411
   Lin Z, 2017, CLIN CHIM ACTA, V469, P171, DOI 10.1016/j.cca.2017.03.026
   Liu SP, 2012, J HEPATOL, V56, P389, DOI 10.1016/j.jhep.2011.08.008
   Liu Y, 2016, ONCOL LETT, V12, P2289, DOI 10.3892/ol.2016.4996
   Love MI, 2014, GENOME BIOL, V15, DOI 10.1186/s13059-014-0550-8
   Park YK, 2017, WORLD J SURG ONCOL, V15, DOI 10.1186/s12957-017-1292-3
   Ruzzenente A, 2009, J GASTROINTEST SURG, V13, P1313, DOI 10.1007/s11605-009-0903-x
   Sarkar S, 2013, INT J MOL SCI, V14, P21087, DOI 10.3390/ijms141021087
   Shen J, 2018, BMC CANCER, V18, DOI 10.1186/s12885-018-4196-x
   Song JJ, 2015, INT J CLIN EXP PATHO, V8, P12728
   Sun XY, 2018, ONCOL LETT, V15, P8333, DOI 10.3892/ol.2018.8420
   Tang Y, 2018, ONCOL LETT, V16, P1390, DOI 10.3892/ol.2018.8843
   Torre LA, 2015, CA-CANCER J CLIN, V65, P87, DOI 10.3322/caac.21262
   Wall NR, 2003, LANCET, V362, P1401, DOI 10.1016/S0140-6736(03)14637-5
   Wang JF, 2017, ONCOTARGETS THER, V10, P493, DOI 10.2147/OTT.S122774
   Wang W, 2014, EJSO-EUR J SURG ONC, V40, P1586, DOI 10.1016/j.ejso.2013.11.008
   Wong CM, 2012, HEPATOLOGY, V55, P1453, DOI 10.1002/hep.25512
   Zhang GQ, 2018, J SURG RES, V222, P55, DOI 10.1016/j.jss.2017.09.044
   Zheng F, 2012, GUT, V61, P278, DOI 10.1136/gut.2011.239145
   Zheng YS, 2012, ONCOGENE, V31, P80, DOI 10.1038/onc.2011.208
NR 37
TC 8
Z9 8
U1 1
U2 2
PU PUBLIC LIBRARY SCIENCE
PI SAN FRANCISCO
PA 1160 BATTERY STREET, STE 100, SAN FRANCISCO, CA 94111 USA
SN 1932-6203
J9 PLOS ONE
JI PLoS One
PD SEP 12
PY 2019
VL 14
IS 9
AR e0216847
DI 10.1371/journal.pone.0216847
PG 15
WC Multidisciplinary Sciences
WE Science Citation Index Expanded (SCI-EXPANDED)
SC Science & Technology - Other Topics
GA LM4IG
UT WOS:000532212700006
PM 31513595
OA gold, Green Published, Green Submitted
DA 2022-05-02
ER

PT J
AU Deng, GT
   Yao, L
   Zeng, FR
   Xiao, L
   Wang, ZM
AF Deng, Guangtong
   Yao, Lei
   Zeng, Furong
   Xiao, Liang
   Wang, Zhiming
TI Nomogram For Preoperative Prediction Of Microvascular Invasion Risk In
   Hepatocellular Carcinoma
SO CANCER MANAGEMENT AND RESEARCH
LA English
DT Article
DE microvascular invasion; MVI; hepatocellular carcinoma; HCC; preoperative
   prediction; independent risk factors; nomogram
ID VASCULAR INVASION; LIVER-TRANSPLANTATION; LYMPHOCYTE RATIO; RESECTION;
   CANCER; DIAGNOSIS; IMPACT; GRADE
AB Objective: To preoperatively predict the microvascular invasion (MVI) risk in hepatocellular carcinoma (HCC) using nomogram.
   Methods: A retrospective cohort of 513 patients with HCC hospitalized at Xiangya Hospital between January 2014 and December 2018 was included in the study. Univariate and multivariate analysis was performed to identify the independent risk factors for MVI. Based on the independent risk factors, nomogram was established to preoperatively predict the MVI risk in HCC. The accuracy of nomogram was evaluated by using receiver operating characteristic (ROC) curve, calibration curve and decision curve analysis (DCA).
   Results: Tumor size (OR=1.17, 95% CI: 1.11-1.23, p<0.001), preoperative AFP level greater than 155 ng/mL (OR=1.65, 95% CI: 1.13-2.39, p=0.008) and NLR (OR=1.14, 95% CI: 1.00-1.29, p=0.042) were the independent risk factors for MVI. Incorporating these 3 factors, nomogram was established with the concordance index of 0.71 (95% CI, 0.66-0.75) and well-fitted calibration curves. DCA confirmed that using this nomogramaddedmore benefit comparedwith the measures that treat all patients or treat none patients. At the cutoff value of predicted probability >= 0.44, the model demonstrated sensitivity of 61.64%, specificity of 71.53%, positive predictive value (PPV) of 64.13%, and negative predictive value (NPV) of 69.31%.
   Conclusion: Nomogram was established for preoperative prediction of the MVI risk in HCC patients, and better therapeutic choice will be made if it was applied in clinical practice.
C1 [Deng, Guangtong; Yao, Lei; Xiao, Liang; Wang, Zhiming] Cent S Univ, Xiangya Hosp, Gen Surg Dept, Xiangya Rd 87, Changsha 410008, Hunan, Peoples R China.
   [Zeng, Furong] Cent S Univ, Xiangya Sch Med, Changsha, Hunan, Peoples R China.
RP Xiao, L; Wang, ZM (corresponding author), Cent S Univ, Xiangya Hosp, Gen Surg Dept, Xiangya Rd 87, Changsha 410008, Hunan, Peoples R China.
EM xiaoliangrick@csu.edu.cn; a846957007@163.com
FU National Natural Science Foundation of ChinaNational Natural Science
   Foundation of China (NSFC) [81300342]
FX This work was supported by the grants from the National Natural Science
   Foundation of China (No. 81300342 http://www.nsfc.gov.cn).
CR Akoad ME, 2015, CLIN LIVER DIS, V19, P381, DOI 10.1016/j.cld.2015.01.007
   Banerjee S, 2015, HEPATOLOGY, V62, P792, DOI 10.1002/hep.27877
   Bray F, 2018, CA-CANCER J CLIN, V68, P394, DOI 10.3322/caac.21492
   Bruix J, 2017, J HEPATOL, V67, P999, DOI 10.1016/j.jhep.2017.06.026
   Bruix J, 2014, GUT, V63, P844, DOI 10.1136/gutjnl-2013-306627
   Cucchetti A, 2010, J HEPATOL, V52, P880, DOI 10.1016/j.jhep.2009.12.037
   Hirokawa F, 2014, HEPATOL RES, V44, P846, DOI 10.1111/hepr.12196
   Honda M, 2018, NAT REV GASTRO HEPAT, V15, P206, DOI 10.1038/nrgastro.2017.183
   Hu HT, 2019, EUR RADIOL, V29, P2890, DOI 10.1007/s00330-018-5797-0
   Huang Y, 2019, ONCOTARGETS THER, V12, P541, DOI 10.2147/OTT.S187357
   Hyun SH, 2018, EUR J NUCL MED MOL I, V45, P720, DOI 10.1007/s00259-017-3880-4
   Jonas S, 2001, HEPATOLOGY, V33, P1080, DOI 10.1053/jhep.2001.23561
   Lee S, 2017, J HEPATOL, V67, P526, DOI 10.1016/j.jhep.2017.04.024
   Lei ZQ, 2016, JAMA SURG, V151, P356, DOI 10.1001/jamasurg.2015.4257
   Li C., 2018, MEDICINE, V97
   Liu M, 2016, TRANSL ONCOL, V9, P167, DOI 10.1016/j.tranon.2016.03.002
   Mazzaferro V, 2009, LANCET ONCOL, V10, P35, DOI 10.1016/S1470-2045(08)70284-5
   Min JH, 2015, EUR J RADIOL, V84, P1036, DOI 10.1016/j.ejrad.2015.03.002
   Motomura T, 2013, J HEPATOL, V58, P58, DOI 10.1016/j.jhep.2012.08.017
   Pan ZY, 2019, CANCER MANAG RES, V11, P759, DOI 10.2147/CMAR.S190138
   Pawlik TM, 2005, LIVER TRANSPLANT, V11, P1086, DOI 10.1002/lt.20472
   Peng J, 2018, DIAGN INTERV RADIOL, V24, P121, DOI 10.5152/dir.2018.17467
   Pote N, 2015, J HEPATOL, V62, P848, DOI 10.1016/j.jhep.2014.11.005
   Ringelhan M, 2018, NAT IMMUNOL, V19, P222, DOI 10.1038/s41590-018-0044-z
   Roayaie S, 2009, GASTROENTEROLOGY, V137, P850, DOI 10.1053/j.gastro.2009.06.003
   Rodriguez-Peralvarez M, 2013, ANN SURG ONCOL, V20, P325, DOI 10.1245/s10434-012-2513-1
   Rungsakulkij Narongsak, 2018, Asian Pac J Cancer Prev, V19, P3435
   Schlichtemeier SM, 2016, EJSO-EUR J SURG ONC, V42, P1576, DOI 10.1016/j.ejso.2016.05.032
   Soonthornchai W., 2019, ASIAN PAC J ALLERGY
   Ueno M, 2014, HPB, V16, P251
   Viers BR, 2014, EUR UROL, V66, P1157, DOI 10.1016/j.eururo.2014.02.042
   Wang Z, 2016, ABDOM RADIOL, V41, P1973, DOI 10.1007/s00261-016-0804-x
   Wei Z, 2018, PLOS ONE, V13
   Xiong Y, 2019, WORLD NEUROSURGERY
   Ye JZ, 2017, WORLD J GASTROENTERO, V23, P7415, DOI 10.3748/wjg.v23.i41.7415
   You Z, 2014, PAK J MED SCI, V30, P331
   Yu YL, 2017, ONCOTARGET, V8, P79722, DOI 10.18632/oncotarget.19178
   Zeng FR, 2019, INT J BIOL MARKER, V34, P213, DOI 10.1177/1724600819874487
   Zhao H, 2017, ONCOTARGET, V8, P61203, DOI 10.18632/oncotarget.18049
   Zhao H, 2017, J GASTROEN HEPATOL, V32, P870, DOI 10.1111/jgh.13603
   Zhou J, 2018, LIVER CANCER, V7, P235, DOI 10.1159/000488035
NR 41
TC 15
Z9 16
U1 1
U2 3
PU DOVE MEDICAL PRESS LTD
PI ALBANY
PA PO BOX 300-008, ALBANY, AUCKLAND 0752, NEW ZEALAND
SN 1179-1322
J9 CANCER MANAG RES
JI Cancer Manag. Res.
PY 2019
VL 11
BP 9037
EP 9045
DI 10.2147/CMAR.S216178
PG 9
WC Oncology
WE Science Citation Index Expanded (SCI-EXPANDED)
SC Oncology
GA JG2GN
UT WOS:000491894400001
PM 31695495
OA gold, Green Published
DA 2022-05-02
ER

PT J
AU Lai, MW
   Chu, YD
   Lin, CL
   Chien, RN
   Yeh, TS
   Pan, TL
   Ke, PY
   Lin, KH
   Yeh, CT
AF Lai, Ming-Wei
   Chu, Yu-De
   Lin, Chih-Lang
   Chien, Rong-Nan
   Yeh, Ta-Sen
   Pan, Tai-Long
   Ke, Po-Yuan
   Lin, Kwang-Hui
   Yeh, Chau-Ting
TI Is there a sex difference in postoperative prognosis of hepatocellular
   carcinoma?
SO BMC CANCER
LA English
DT Article
DE Hepatocellular carcinoma; Prognosis; Alpha-fetoprotein; Survival
ID STAGING SYSTEMS; LIVER-CANCER; HEPATITIS-B; SURVIVAL; RISK;
   CLASSIFICATION; VALIDATION; ACTIVATION; THERAPY; FEMALE
AB BackgroundAlthough men carry a higher risk of hepatocellular carcinoma (HCC) than women, it is still controversial whether men also have a poorer postoperative prognosis. A retrospective study was conducted to evaluate the postoperative prognostic predictors of HCC focusing on sex differences.MethodsWe enrolled 516 consecutive adult patients with HCC (118 women, 398 men), who received surgical resection between January 2000 and December 2007, and were followed-up for >10 years. Clinical and laboratory data together with postoperative outcomes were reviewed.ResultsAt baseline, female patients had a higher anti-hepatitis C virus antibody prevalence (P = 0.002); lower hepatitis B virus surface antigen prevalence (P = 0.006); less microvascular invasion (P = 0.019); and lower alpha-fetoprotein (P = 0.023), bilirubin (P = 0.002), and alanine transaminase (P = 0.001) levels. Overall, there were no significant sex differences in terms of intrahepatic recurrence-free survival (RFS), distant metastasis-free survival (MFS), and overall survival (OS). However, subgroup analysis showed that women had favorable RFS (P = 0.019) and MFS (P = 0.034) in patients with alpha-fetoprotein 35 ng/mL, independent of other clinical variables (adjusted P = 0.008 and 0.043, respectively). Additionally, men had favorable OS in patients with prothrombin time (international normalized ratio [INR]) <1.1 (P = 0.033), independent of other clinical variables (adjusted P = 0.042).ConclusionsFemale sex is independently associated with favorable postoperative RFS and MFS in patients with alpha-fetoprotein 35 ng/mL, while male sex is independently associated with favorable OS in patients with prothrombin time INR <1.1.
C1 [Lai, Ming-Wei; Chu, Yu-De; Lin, Chih-Lang; Chien, Rong-Nan; Yeh, Ta-Sen; Pan, Tai-Long; Ke, Po-Yuan; Lin, Kwang-Hui; Yeh, Chau-Ting] Chang Gung Mem Hosp, Liver Res Ctr, Taoyuan, Taiwan.
   [Lai, Ming-Wei] Chang Gung Mem Hosp, Dept Pediat, Div Pediat Gastroenterol, Taoyuan, Taiwan.
   [Lin, Chih-Lang; Chien, Rong-Nan] Chang Gung Mem Hosp, Liver Res Unit, Keelung, Taiwan.
   [Chien, Rong-Nan; Yeh, Chau-Ting] Chang Gung Mem Hosp, Dept Hepatogastroenterol, Taoyuan, Taiwan.
   [Yeh, Ta-Sen] Chang Gung Mem Hosp, Dept Surg, Taoyuan, Taiwan.
   [Pan, Tai-Long] Chang Gung Univ, Sch Tradit Chinese Med, Taoyuan, Taiwan.
   [Ke, Po-Yuan] Chang Gung Univ, Dept Biochem & Mol Biol, Taoyuan, Taiwan.
   [Lin, Kwang-Hui] Chang Gung Univ, Sch Med, Dept Biochem, Taoyuan, Taiwan.
   [Lai, Ming-Wei; Yeh, Chau-Ting] Chang Gung Univ, Mol Med Res Ctr, Taoyuan, Taiwan.
RP Lai, MW; Yeh, CT (corresponding author), Chang Gung Mem Hosp, Liver Res Ctr, Taoyuan, Taiwan.
EM a22141@cgmh.org.tw; chautingy@gmail.com
RI Ke, Po-Yuan/AAQ-6324-2021
OI Ke, Po-Yuan/0000-0002-0471-0806; Lin, Chih-Lang/0000-0002-1225-3895
FU Chang-Gung Memorial Hospital Research Program Grant [CORPG3G0971,
   CORPG3G1001]
FX This study was supported by Chang-Gung Memorial Hospital Research
   Program Grant (CORPG3G0971, CORPG3G1001). The funder had no role in
   study design, data collection, interpretation and analysis, or
   preparation of the manuscript.
CR Bruix J, 2016, GASTROENTEROLOGY, V150, P835, DOI 10.1053/j.gastro.2015.12.041
   Burnett NP, 2013, AM SURGEON, V79, P716
   Chang IC, 2016, MEDICINE, V95, DOI 10.1097/MD.0000000000003284
   Chen DS, 2007, HEPATOL RES, V37, pS101, DOI 10.1111/j.1872-034X.2007.00170.x
   Chevret S, 1999, J HEPATOL, V31, P133, DOI 10.1016/S0168-8278(99)80173-1
   Cillo U, 2006, J HEPATOL, V44, P723, DOI 10.1016/j.jhep.2005.12.015
   Davila JA, 2004, GASTROENTEROLOGY, V127, P1372, DOI 10.1053/j.gastro.2004.07.020
   Dohmen K, 2003, J GASTROEN HEPATOL, V18, P267, DOI 10.1046/j.1440-1746.2003.02936.x
   El-Serag HB, 2012, GASTROENTEROLOGY, V142, P1264, DOI 10.1053/j.gastro.2011.12.061
   Farinati F, 2009, EUR J GASTROEN HEPAT, V21, P1212, DOI 10.1097/MEG.0b013e32831a86f8
   Ferlay J, 2015, INT J CANCER, V136, pE359, DOI 10.1002/ijc.29210
   Giannini EG, 2015, HEPATOLOGY, V61, P184, DOI 10.1002/hep.27443
   Gomaa AI, 2014, PLOS ONE, V9, DOI 10.1371/journal.pone.0090929
   Grieco A, 2005, GUT, V54, P411, DOI 10.1136/gut.2004.048124
   Hassan MM, 2017, CLIN GASTROENTEROL H, V15, P1791, DOI 10.1016/j.cgh.2017.05.036
   Hefaiedh R, TUNIS MED, V91, P505
   Hou JJ, 2013, HEPATOLOGY, V57, P678, DOI 10.1002/hep.25980
   Huang YT, 2011, J CLIN ONCOL, V29, P3643, DOI 10.1200/JCO.2011.36.2335
   Jemal A, 2011, CA-CANCER J CLIN, V61, P134, DOI [10.3322/caac.20115, 10.3322/caac.20107]
   Jiang LP, 2016, ONCOTARGET, V7, P36814, DOI 10.18632/oncotarget.9192
   Kinoshita A, 2015, WORLD J HEPATOL, V7, P406, DOI 10.4254/wjh.v7.i3.406
   Kitai S, 2014, DIGEST DIS, V32, P717, DOI 10.1159/000368008
   Knudsen ES, 2014, AM J PATHOL, V184, P574, DOI 10.1016/j.ajpath.2013.10.028
   Ladenheim MR, 2016, BMJ OPEN GASTROENTER, V3, DOI 10.1136/bmjgast-2016-000107
   Lee CM, 2005, INTERVIROLOGY, V49, P76, DOI 10.1159/000087267
   Leung TWT, 2002, CANCER, V94, P1760, DOI 10.1002/cncr.10384
   Li Z, 2012, CELL, V148, P72, DOI 10.1016/j.cell.2011.11.026
   Ma WL, 2012, HEPATOLOGY, V56, P176, DOI 10.1002/hep.25644
   Manghisi G, 1998, HEPATOLOGY, V28, P751
   Marrero JA, 2005, HEPATOLOGY, V41, P707, DOI 10.1002/hep.20636
   McGlynn KA, 2016, INT J CANCER, V138, P2146, DOI 10.1002/ijc.29960
   McGlynn KA, 2011, CLIN LIVER DIS, V15, P223, DOI 10.1016/j.cld.2011.03.006
   Miceli V, 2011, OMICS, V15, P313, DOI 10.1089/omi.2010.0108
   Nakagawa H, 2009, INT J CANCER, V125, P2264, DOI 10.1002/ijc.24720
   Naugler WE, 2007, SCIENCE, V317, P121, DOI 10.1126/science.1140485
   NOWAK A., 2004, COCHRANE DB SYST REV, V3, DOI DOI 10.1002/14651858.CD001024.PUB2
   Subramaniam S, 2013, CHIN CLIN ONCOL, V2, DOI 10.3978/j.issn.2304-3865.2013.07.05
   Tanaka H, 2008, ANN INTERN MED, V148, P820, DOI 10.7326/0003-4819-148-11-200806030-00004
   Trinchet JC, 2004, HEPATOLOGY, V40, P1361, DOI 10.1002/hep.20474
   Villa E, 2003, J CLIN ONCOL, V21, P441, DOI 10.1200/JCO.2003.11.051
   Yang WW, 2012, J BIOL CHEM, V287, P40140, DOI 10.1074/jbc.M112.348763
   Yu MW, 2003, HEPATOLOGY, V38, P1393, DOI 10.1016/j.hep.2003.09.041
   Yuen MF, 2009, J GASTROEN HEPATOL, V24, P346, DOI 10.1111/j.1440-1746.2009.05784.x
NR 43
TC 11
Z9 12
U1 0
U2 1
PU BMC
PI LONDON
PA CAMPUS, 4 CRINAN ST, LONDON N1 9XW, ENGLAND
EI 1471-2407
J9 BMC CANCER
JI BMC Cancer
PD MAR 20
PY 2019
VL 19
AR 250
DI 10.1186/s12885-019-5453-3
PG 13
WC Oncology
WE Science Citation Index Expanded (SCI-EXPANDED)
SC Oncology
GA HQ2BT
UT WOS:000462204900003
PM 30894157
OA gold, Green Published
DA 2022-05-02
ER

PT J
AU Pan, YX
   Chen, JC
   Fang, AP
   Wang, XH
   Chen, JB
   Wang, JC
   He, W
   Fu, YZ
   Xu, L
   Chen, MS
   Zhang, YJ
   Li, QJ
   Zhou, ZG
AF Pan, Yang-Xun
   Chen, Jian-Cong
   Fang, Ai-Ping
   Wang, Xiao-Hui
   Chen, Jin-Bin
   Wang, Jun-Cheng
   He, Wei
   Fu, Yi-Zhen
   Xu, Li
   Chen, Min-Shan
   Zhang, Yao-Jun
   Li, Qi-Jiong
   Zhou, Zhong-Guo
TI A nomogram predicting the recurrence of hepatocellular carcinoma in
   patients after laparoscopic hepatectomy
SO CANCER COMMUNICATIONS
LA English
DT Article
DE Hepatocellular carcinoma; Laparoscopic hepatectomy; Recurrence;
   Nomogram; American Joint Committee on Cancer TNM classification;
   Barcelona Clinic Liver Cancer staging system; Hepatitis B surface
   antigen; Tumor thrombus; Tumor invasion
ID LIVER RESECTION; STAGING SYSTEMS; HEPATITIS; PROGNOSIS; SURVIVAL;
   OUTCOMES; COHORT; RISK
AB Background: Patients with hepatocellular carcinoma (HCC) undergoing surgical resection still have a high 5-year recurrence rate (similar to 60%). With the development of laparoscopic hepatectomy (LH), few studies have compared the efficacy between LH and traditional surgical approach on HCC. The objective of this study was to establish a nomogram to evaluate the risk of recurrence in HCC patients who underwent LH.
   Methods: The clinical data of 432 patients, pathologically diagnosed with HCC, underwent LH as initial treatment and had surgical margin > 1 cm were collected. The significance of their clinicopathological features to recurrence-free survival (RFS) was assessed, based on which a nomogram was constructed using a training cohort (n = 324) and was internally validated using a temporal validation cohort (n = 108).
   Results: Hepatitis B surface antigen (hazard ratio [HR], 1.838; P= 0.044), tumor number (HR, 1.774; P= 0.003), tumor thrombus (HR, 2.356; P= 0.003), cancer cell differentiation (HR, 0.745; P= 0.080), and microvascular tumor invasion (HR, 1.673; P =0.007) were found to be independent risk factors for RFS in the training cohort, and were used for constructing the nomogram. The C-index for RFS prediction in the training cohort using the nomogram was 0.786, which was higher than that of the 8th edition of the American Joint Committee on Cancer TNM classification (C-index, 0.698) and the Barcelona Clinic Liver Cancer staging system (C-index, 0.632). A high consistency between the nomogram prediction and actual observation was also demonstrated by a calibration curve. An improved predictive benefit in RFS and higher threshold probability of the nomogram were determined by receiver operating characteristic curve analysis, which was also confirmed in the validation cohort compared to other systems.
   Conclusions: We constructed and validated a nomogram able to quantify the risk of recurrence after initial LH for HCC patients, which can be clinically implemented in assisting the planification of individual postoperative surveillance protocols.
C1 [Pan, Yang-Xun; Chen, Jian-Cong; Wang, Xiao-Hui; Chen, Jin-Bin; Wang, Jun-Cheng; He, Wei; Fu, Yi-Zhen; Xu, Li; Chen, Min-Shan; Zhang, Yao-Jun; Li, Qi-Jiong; Zhou, Zhong-Guo] Sun Yat Sen Univ, Canc Ctr, State Key Lab Oncol South China, Guangzhou 510060, Guangdong, Peoples R China.
   [Pan, Yang-Xun; Chen, Jian-Cong; Wang, Xiao-Hui; Chen, Jin-Bin; Wang, Jun-Cheng; He, Wei; Fu, Yi-Zhen; Xu, Li; Chen, Min-Shan; Zhang, Yao-Jun; Li, Qi-Jiong; Zhou, Zhong-Guo] Sun Yat Sen Univ, Canc Ctr, Collaborat Innovat Ctr Canc Med, Guangzhou 510060, Guangdong, Peoples R China.
   [Pan, Yang-Xun; Chen, Jian-Cong; Wang, Xiao-Hui; Chen, Jin-Bin; Wang, Jun-Cheng; He, Wei; Fu, Yi-Zhen; Xu, Li; Chen, Min-Shan; Zhang, Yao-Jun; Li, Qi-Jiong; Zhou, Zhong-Guo] Sun Yat Sen Univ, Canc Ctr, Dept Liver Surg, 651 Dongfeng Rd East, Guangzhou 510060, Guangdong, Peoples R China.
   [Fang, Ai-Ping] Sun Yat Sen Univ, Dept Publ Hlth, Guangzhou 510080, Guangdong, Peoples R China.
   [Zhou, Zhong-Guo] Scripps Res Inst, Dept Mol Med, Calif Campus,10550 North Torrey Pines Rd, La Jolla, CA 92037 USA.
RP Li, QJ; Zhou, ZG (corresponding author), Sun Yat Sen Univ, Canc Ctr, Dept Liver Surg, 651 Dongfeng Rd East, Guangzhou 510060, Guangdong, Peoples R China.
EM liqj@sysucc.org.cn; zhouzhg@sysucc.org.cn
RI Fang, Aiping/V-1792-2019
OI Fang, Aiping/0000-0001-9139-3898; Pan, Yang-Xun/0000-0002-3887-5852
FU National Natural Science Foundation of ChinaNational Natural Science
   Foundation of China (NSFC) [81602143]; National 135 Major Project of
   China [2018ZX10723204, 2018ZX10302205]; Sun Yat-sen University Cancer
   Center [16zxqk04]
FX This work was supported by the National Natural Science Foundation of
   China (No. 81602143), National 135 Major Project of China
   (2018ZX10723204; 2018ZX10302205) and Sun Yat-sen University Cancer
   Center physician scientist funding (No. 16zxqk04).
CR Amin MB, 2017, CA-CANCER J CLIN, V67, P93, DOI 10.3322/caac.21388
   Andreou A, 2018, SURG ONCOL, V27, P751, DOI 10.1016/j.suronc.2018.10.005
   Chen ZH, 2017, ONCOL LETT, V14, P705, DOI 10.3892/ol.2017.6222
   Cheung TT, 2016, ANN SURG, V264, P612, DOI 10.1097/SLA.0000000000001848
   Cucchetti A, 2015, HEPATOLOGY, V61, P905, DOI 10.1002/hep.27321
   Feng RM, 2019, CANCER COMMUN, V39, DOI 10.1186/s40880-019-0368-6
   Fu YP, 2017, ONCOLOGIST, V22, P561, DOI 10.1634/theoncologist.2016-0231
   Goh BKP, 2016, J SURG ONCOL, V113, P89, DOI 10.1002/jso.24099
   Heimbach JK, 2018, HEPATOLOGY, V67, P358, DOI 10.1002/hep.29086
   Hidaka M, 2020, ANN SURG, V271, P339, DOI 10.1097/SLA.0000000000002981
   Hirokawa F, 2016, SURG ONCOL, V25, P24, DOI 10.1016/j.suronc.2015.12.002
   Kim JM, 2014, ANN SURG ONCOL, V21, P458, DOI 10.1245/s10434-013-3302-1
   Kokudo T, 2016, J HEPATOL, V65, P938, DOI 10.1016/j.jhep.2016.05.044
   Lee JJ, 2014, ANN SURG ONCOL, V21, P2708, DOI 10.1245/s10434-014-3609-6
   Lei ZQ, 2016, JAMA SURG, V151, P356, DOI 10.1001/jamasurg.2015.4257
   Levy I, 2002, GUT, V50, P881, DOI 10.1136/gut.50.6.881
   Li H, 2017, WORLD J GASTROENTERO, V23, P7791, DOI 10.3748/wjg.v23.i43.7791
   Lim C, 2017, LIVER TRANSPLANT, V23, P1553, DOI 10.1002/lt.24952
   Lin HC, 2017, WORLD J SURG ONCOL, V15, DOI 10.1186/s12957-017-1260-y
   Llovet JM, 1999, SEMIN LIVER DIS, V19, P329, DOI 10.1055/s-2007-1007122
   Marrero JA, 2005, HEPATOLOGY, V41, P707, DOI 10.1002/hep.20636
   Marrero JA, 2010, ONCOLOGIST, V15, P23, DOI 10.1634/theoncologist.2010-S4-23
   Minagawa M, 2007, ANN SURG, V245, P909, DOI 10.1097/01.sla.0000254368.65878.da
   Panel NHC, 2019, NCCN GUID, V1, P1, DOI DOI 10.6004/JNCCN.2019.0019
   Park YE, 2017, J GASTROEN HEPATOL, V32, P1221, DOI 10.1111/jgh.13653
   Poon RTP, 2002, ANN SURG, V235, P373, DOI 10.1097/00000658-200203000-00009
   Sampieri K, 2012, SEMIN CANCER BIOL, V22, P187, DOI 10.1016/j.semcancer.2012.03.002
   Tang SH, 2015, LIVER INT, V35, P608, DOI 10.1111/liv.12469
   Thelen A, 2013, BRIT J SURG, V100, P130, DOI 10.1002/bjs.8962
   Torre LA, 2015, CA-CANCER J CLIN, V65, P87, DOI 10.3322/caac.21262
   Tsilimigras DI, 2020, J GASTROINTEST SURG, V24, P1552, DOI 10.1007/s11605-019-04275-0
   Wei W, 2018, CANCER COMMUN, V38, DOI 10.1186/s40880-018-0331-y
   Yoh T, 2018, ANN SURG ONCOL, V25, P542, DOI 10.1245/s10434-017-6262-z
   Zhang GQ, 2018, J SURG RES, V222, P55, DOI 10.1016/j.jss.2017.09.044
NR 34
TC 14
Z9 15
U1 0
U2 4
PU BMC
PI LONDON
PA CAMPUS, 4 CRINAN ST, LONDON N1 9XW, ENGLAND
SN 2523-3548
J9 CANCER COMMUN
JI Cancer Commun.
PD OCT 11
PY 2019
VL 39
IS 1
AR 55
DI 10.1186/s40880-019-0404-6
PG 11
WC Oncology
WE Science Citation Index Expanded (SCI-EXPANDED)
SC Oncology
GA JE7MR
UT WOS:000490874600001
PM 31601270
OA gold, Green Published
DA 2022-05-02
ER

PT J
AU Zhu, YJ
   Feng, B
   Wang, S
   Wang, LM
   Wu, JF
   Ma, XH
   Zhao, XM
AF Zhu, Yong-Jian
   Feng, Bing
   Wang, Shuang
   Wang, Li-Ming
   Wu, Jiang-Fen
   Ma, Xiao-Hong
   Zhao, Xin-Ming
TI Model-based three-dimensional texture analysis of contrast-enhanced
   magnetic resonance imaging as a potential tool for preoperative
   prediction of microvascular invasion in hepatocellular carcinoma
SO ONCOLOGY LETTERS
LA English
DT Article
DE hepatocellular carcinoma; microvascular invasion; texture analysis;
   magnetic resonance imaging; prediction
ID TUMOR SIZE PREDICTS; RESPONSE PREDICTION; CANCER STATISTICS; CT;
   HETEROGENEITY; RESECTION; GRADE; CLASSIFICATION; RECURRENCE; FEATURES
AB The purpose of the present study was to investigate the value of contrast-enhanced magnetic resonance imaging (CE-MRI) texture analysis for preoperatively predicting microvascular invasion (MVI) in hepatocellular carcinoma (HCC). Accordingly, a retrospective study of 142 patients with pathologically confirmed HCC was performed. The patients were divided into two cohorts: The training cohort (n=99) and the validation cohort (n=43), including the MVI-positive group (n=53) and MVI-negative group (n=89). On the basis of three-dimensional texture analysis, 58 features were extracted from the preoperative CE-MR images of arterial-phase (AP) and portal-venous-phase (PP). The t-test or Kruskal-Wallis test, univariate logistic regression analysis and Pearson correlation were applied for feature reduction. Clinical-radiological features were also analyzed. Multivariate logistic regression analysis was used to build the texture model and combined model with clinical-radiological features. The MVI-predictive performance of the models was evaluated using receiver operating characteristic (ROC) analysis and presented using nomogram. Among the clinical features, a significant difference was found in maximum tumor diameter (P=0.002), tumor differentiation (P=0.026) and alpha-fetoprotein level (P=0.025) between the two groups in the training cohort. Four MR texture features in AP and five in PP images were identified through feature reduction. On ROC analysis, the AP texture model showed better diagnostic performance than did the PP model in the validation cohort, with an area under the curve (AUC) of 0.773 vs. 0.623, sensitivity of 0.750 vs. 0.500, and specificity of 0.815 vs. 0.926. Together with the clinical features, the combined model of AP improved the AUC, sensitivity and specificity to 0.810, 0.811 and 0.790, respectively, which was demonstrated in nomogram. To conclude, model-based texture analysis of CE-MRI could predict MVI in HCC preoperatively and noninvasively, and the AP image shows better predictive efficiency than PP image. The combined model of AP with clinical-radiological features could improve MVI prediction ability.
C1 [Zhu, Yong-Jian; Feng, Bing; Wang, Shuang; Ma, Xiao-Hong; Zhao, Xin-Ming] Chinese Acad Med Sci, Natl Canc Ctr, Natl Clin Res Ctr Canc, Dept Imaging Diag,Canc Hosp, 17 Panjiayuan South Rd, Beijing 100021, Peoples R China.
   [Wang, Li-Ming] Chinese Acad Med Sci, Natl Canc Ctr, Natl Clin Res Ctr Canc, Dept Hepatobiliary Surg,Canc Hosp, Beijing 100021, Peoples R China.
   [Ma, Xiao-Hong] Peking Union Med Coll, 17 Panjiayuan South Rd, Beijing 100021, Peoples R China.
   [Wu, Jiang-Fen] GE Healthcare Shanghai Co Ltd, Shanghai 201203, Peoples R China.
RP Ma, XH; Zhao, XM (corresponding author), Chinese Acad Med Sci, Natl Canc Ctr, Natl Clin Res Ctr Canc, Dept Imaging Diag,Canc Hosp, 17 Panjiayuan South Rd, Beijing 100021, Peoples R China.; Ma, XH (corresponding author), Peking Union Med Coll, 17 Panjiayuan South Rd, Beijing 100021, Peoples R China.
EM maxiaohong@cicams.ac.cn; xinmingzh@sina.com
FU Peking Union Medical College Youth Fund; Fundamental Research Funds for
   the Central UniversitiesFundamental Research Funds for the Central
   Universities [2017320010]; Chinese Academy of Medical Sciences (CAMS)
   Research Fund [ZZ2016B01]; CAMS Innovation Fund for Medical Sciences
   [2016-I2M-1-001]
FX This study was supported by the Peking Union Medical College Youth Fund
   and the Fundamental Research Funds for the Central Universities (grant
   no. 2017320010), the Chinese Academy of Medical Sciences (CAMS) Research
   Fund (grant no. ZZ2016B01) and the CAMS Innovation Fund for Medical
   Sciences (grant no. 2016-I2M-1-001).
CR Ahn SY, 2015, ABDOM IMAGING, V40, P843, DOI 10.1007/s00261-014-0256-0
   Bashir U, 2016, AM J ROENTGENOL, V207, P534, DOI 10.2214/AJR.15.15864
   Canellas R, 2018, AM J ROENTGENOL, V210, P341, DOI 10.2214/AJR.17.18417
   Castellano G, 2004, CLIN RADIOL, V59, P1061, DOI 10.1016/j.crad.2004.07.008
   Chamming's F, 2018, RADIOLOGY, V286, P412, DOI 10.1148/radiol.2017170143
   Chen WQ, 2016, CA-CANCER J CLIN, V66, P115, DOI 10.3322/caac.21338
   Chou CT, 2014, AM J ROENTGENOL, V203, pW253, DOI 10.2214/AJR.13.10595
   Dhir M, 2016, ANN SURG, V263, P1112, DOI 10.1097/SLA.0000000000001556
   Du M, 2014, BMC CANCER, V14, DOI 10.1186/1471-2407-14-38
   Forner A, 2012, LANCET, V379, P1245, DOI 10.1016/S0140-6736(11)61347-0
   Giganti F, 2017, EUR J RADIOL, V90, P129, DOI 10.1016/j.ejrad.2017.02.043
   Giganti F, 2017, EUR RADIOL, V27, P1831, DOI 10.1007/s00330-016-4540-y
   Gu YW, 2018, ANN THORAC SURG, V106, P214, DOI 10.1016/j.athoracsur.2018.02.026
   Hasegawa K, 2005, ANN SURG, V242, P252, DOI 10.1097/01.sla.0000171307.37401.db
   Hirokawa F, 2014, HEPATOL RES, V44, P846, DOI 10.1111/hepr.12196
   Imura S, 2018, INT J CLIN ONCOL, V23, P98, DOI 10.1007/s10147-017-1189-8
   Kaibori M, 2010, J SURG ONCOL, V102, P462, DOI 10.1002/jso.21631
   Kim SJ, 2010, HEPATO-GASTROENTEROL, V57, P121
   Kloth C, 2017, ACAD RADIOL, V24, P1352, DOI 10.1016/j.acra.2017.05.006
   Lee S, 2017, J HEPATOL, V67, P526, DOI 10.1016/j.jhep.2017.04.024
   Lei ZQ, 2016, JAMA SURG, V151, P356, DOI 10.1001/jamasurg.2015.4257
   Li ZJ, 2017, BMC MED IMAGING, V17, DOI 10.1186/s12880-017-0212-x
   Lim KC, 2011, ANN SURG, V254, P108, DOI 10.1097/SLA.0b013e31821ad884
   Liu SL, 2017, EUR RADIOL, V27, P4951, DOI 10.1007/s00330-017-4881-1
   Lubner MG, 2016, AM J ROENTGENOL, V207, P96, DOI 10.2214/AJR.15.15451
   McGlynn KA, 2015, CLIN LIVER DIS, V19, P223, DOI 10.1016/j.cld.2015.01.001
   Nakajo M, 2017, ABDOM RADIOL, V42, P2882, DOI 10.1007/s00261-017-1207-3
   Ng F, 2013, EUR J RADIOL, V82, P342, DOI 10.1016/j.ejrad.2012.10.023
   Obuchowski NA, 2003, RADIOLOGY, V229, P3, DOI 10.1148/radiol.2291010898
   Pawlik TM, 2005, LIVER TRANSPLANT, V11, P1086, DOI 10.1002/lt.20472
   Roayaie S, 2009, GASTROENTEROLOGY, V137, P850, DOI 10.1053/j.gastro.2009.06.003
   Rodriguez-Peralvarez M, 2013, ANN SURG ONCOL, V20, P325, DOI 10.1245/s10434-012-2513-1
   Scalco E, 2017, BRIT J RADIOL, V90, DOI 10.1259/bjr.20160642
   Shirabe K, 2014, LIVER INT, V34, P937, DOI 10.1111/liv.12459
   Torre LA, 2015, CA-CANCER J CLIN, V65, P87, DOI 10.3322/caac.21262
   Xu PJ, 2014, J GASTROEN HEPATOL, V29, P330, DOI 10.1111/jgh.12358
   Xu Y, 2006, ACAD RADIOL, V13, P969, DOI 10.1016/j.acra.2006.04.017
   Zhao WC, 2013, EJSO-EUR J SURG ONC, V39, P858, DOI 10.1016/j.ejso.2013.04.003
   Zhou Y, 2017, ABDOM RADIOL, V42, P1695, DOI 10.1007/s00261-017-1072-0
NR 39
TC 17
Z9 22
U1 0
U2 7
PU SPANDIDOS PUBL LTD
PI ATHENS
PA POB 18179, ATHENS, 116 10, GREECE
SN 1792-1074
EI 1792-1082
J9 ONCOL LETT
JI Oncol. Lett.
PD JUL
PY 2019
VL 18
IS 1
BP 720
EP 732
DI 10.3892/ol.2019.10378
PG 13
WC Oncology
WE Science Citation Index Expanded (SCI-EXPANDED)
SC Oncology
GA II0LJ
UT WOS:000474896900084
PM 31289547
OA Green Published, gold, Green Submitted
DA 2022-05-02
ER

PT J
AU Han, J
   Li, ZL
   Xing, H
   Wu, H
   Zhu, P
   Lau, WYE
   Zhou, YH
   Gu, WM
   Wang, H
   Chen, TH
   Zeng, YY
   Wu, MC
   Shen, F
   Yang, T
AF Han, Jun
   Li, Zhen-Li
   Xing, Hao
   Wu, Han
   Zhu, Peng
   Lau, Wan Yee
   Zhou, Ya-Hao
   Gu, Wei-Min
   Wang, Hong
   Chen, Ting-Hao
   Zeng, Yong-Yi
   Wu, Meng-Chao
   Shen, Feng
   Yang, Tian
TI The impact of resection margin and microvascular invasion on long-term
   prognosis after curative resection of hepatocellular carcinoma: a
   multi-institutional study
SO HPB
LA English
DT Article
ID INTRAHEPATIC RECURRENCE; SURGICAL MARGIN; RISK-FACTORS; PREOPERATIVE
   PREDICTION; LIVER RESECTION; MILAN CRITERIA; HEPATITIS-B; MANAGEMENT;
   HEPATECTOMY; PREVENTION
AB Background: The resection margin (RM) status and microscopic vascular invasion (MVI) are known prognostic factors for hepatocellular carcinoma (HCC). An enhanced understanding of their impact on long-term prognosis is required to improve oncological outcomes.
   Methods: Using multi-institutional data, the different impact of the RM status (narrow, <1 cm, or wide, >= 1 cm) and MVI (positive or negative) on overall survival (OS) and recurrence-free survival (RFS) after curative liver resection of solitary HCC without macrovascular invasion was analyzed.
   Results: In 801 patients, 306 (38%) had a narrow RM and 352 (44%) had positive MVI. The median OS and RFS were 109.8 and 74.8 months in patients with wide RM & negative MVI, 93.5 and 53.1 months with wide RM & positive MVI, 79.2 and 41.6 months with narrow RM & negative MVI, and 69.2 and 37.5 months with narrow RM & positive MVI (both P < 0.01). On multivariable analyses, narrow RM & positive MVI had the highest hazard ratio with reduced OS and RFS (HR 2.96, 95% CI 2.11-4.17, and HR 3.15, 95% CI, 2.09-4.67, respectively).
   Conclusions: Concomitant having narrow RM and positive MVI increases the risks of postoperative death and recurrence by about 2-fold in patients with solitary HCC.
C1 [Han, Jun; Li, Zhen-Li; Xing, Hao; Wu, Han; Lau, Wan Yee; Wu, Meng-Chao; Shen, Feng; Yang, Tian] Second Mil Med Univ, Eastern Hepatobiliary Surg Hosp, Dept Hepatobiliary Surg, 225 Changhai Rd, Shanghai 20438, Peoples R China.
   [Zhu, Peng] Huazhong Univ Sci & Technol, Tongji Hosp, Tongji Med Coll, Hepat Surg Ctr, Wuhan, Hubei, Peoples R China.
   [Lau, Wan Yee] Chinese Univ Hong Kong, Prince Wales Hosp, Fac Med, Shatin, Hong Kong, Peoples R China.
   [Zhou, Ya-Hao] Puer Peoples Hosp, Dept Hepatobiliary Surg, Puer, Yunnan, Peoples R China.
   [Gu, Wei-Min] Fourth Hosp Harbin, Dept Gen Surg 1, Harbin, Heilongjiang, Peoples R China.
   [Wang, Hong] Liuyang Peoples Hosp, Dept Gen Surg, Liuyang City, Hunan, Peoples R China.
   [Chen, Ting-Hao] Ziyang First Peoples Hosp, Dept Gen Surg, Jianyang, Sichuan, Peoples R China.
   [Zeng, Yong-Yi] Fujian Med Univ, Mengchao Hepatobiliary Hosp, Dept Hepatobiliary Surg, Fuzhou, Fujian, Peoples R China.
RP Shen, F; Yang, T (corresponding author), Second Mil Med Univ, Eastern Hepatobiliary Surg Hosp, Dept Hepatobiliary Surg, 225 Changhai Rd, Shanghai 20438, Peoples R China.
EM fengshenmmu@gmail.com; yangtian6666@hotmail.com
RI Yang, Tian/M-5484-2018
OI Yang, Tian/0000-0003-1544-0976; Wu, Han/0000-0002-9829-3600
FU National Natural Science Foundation of ChinaNational Natural Science
   Foundation of China (NSFC) [81472284, 81672699]; Shanghai Pujiang
   ProgramShanghai Pujiang Program [16PJD004]
FX This work was supported in part by the National Natural Science
   Foundation of China (No. 81472284 and 81672699) and Shanghai Pujiang
   Program (No. 16PJD004).
CR BELGHITI J, 1991, ANN SURG, V214, P114, DOI 10.1097/00000658-199108000-00004
   Chan ACY, 2008, ANN SURG, V247, P666, DOI 10.1097/SLA.0b013e31816a747a
   Chau GY, 1997, J SURG ONCOL, V66, P122, DOI 10.1002/(SICI)1096-9098(199710)66:2<122::AID-JSO9>3.3.CO;2-R
   Cheng ZJ, 2015, HPB, V17, P422, DOI 10.1111/hpb.12367
   Cong WM, 2016, WORLD J GASTROENTERO, V22, P9279, DOI 10.3748/wjg.v22.i42.9279
   Cucchetti A, 2010, J HEPATOL, V52, P880, DOI 10.1016/j.jhep.2009.12.037
   Cucchetti A, 2009, ANN SURG ONCOL, V16, P413, DOI 10.1245/s10434-008-0232-4
   Fan ST, 2011, ANN SURG, V253, P745, DOI 10.1097/SLA.0b013e3182111195
   Franssen B, 2014, ANN SURG, V260, P650, DOI 10.1097/SLA.0000000000000917
   Gerbes A, 2018, GUT, V67, P380, DOI 10.1136/gutjnl-2017-315068
   Imamura H, 2003, J HEPATOL, V38, P200, DOI 10.1016/S0168-8278(02)00360-4
   Kishi Y, 2011, INT J HEPATOL, V2011, DOI 10.4061/2011/728103
   Lang HK, 2007, J AM COLL SURGEONS, V205, P27, DOI 10.1016/j.jamcollsurg.2007.03.002
   Lee S, 2017, J HEPATOL, V67, P526, DOI 10.1016/j.jhep.2017.04.024
   Lei ZQ, 2016, JAMA SURG, V151, P356, DOI 10.1001/jamasurg.2015.4257
   Li JD, 2019, HPB, V21, P157, DOI 10.1016/j.hpb.2018.06.1803
   Lim KC, 2011, ANN SURG, V254, P108, DOI 10.1097/SLA.0b013e31821ad884
   MASUTANI S, 1994, ARCH SURG-CHICAGO, V129, P1025
   Poon RTP, 2011, HEPATOLOGY, V54, P757, DOI 10.1002/hep.24569
   Poon RTP, 2009, ANN SURG ONCOL, V16, P792, DOI 10.1245/s10434-009-0330-y
   Poon RTP, 2000, ANN SURG, V231, P544, DOI 10.1097/00000658-200004000-00014
   Poon RTP, 2000, ANN SURG, V232, P10, DOI 10.1097/00000658-200007000-00003
   Portolani N, 2006, ANN SURG, V243, P229, DOI 10.1097/01.sla.0000197706.21803.a1
   Rahbari NN, 2011, ANN SURG, V253, P453, DOI 10.1097/SLA.0b013e31820d944f
   Roayaie S, 2009, GASTROENTEROLOGY, V137, P850, DOI 10.1053/j.gastro.2009.06.003
   Schlichtemeier SM, 2016, EJSO-EUR J SURG ONC, V42, P1576, DOI 10.1016/j.ejso.2016.05.032
   Shi M, 2004, WORLD J SURG, V28, P376, DOI 10.1007/s00268-003-7308-x
   Shi M, 2007, ANN SURG, V245, P36, DOI 10.1097/01.sla.0000231758.07868.71
   Strasberg SM, 2013, ANN SURG, V257, P377, DOI 10.1097/SLA.0b013e31825a01f6
   Sumie S, 2008, ANN SURG ONCOL, V15, P1375, DOI 10.1245/s10434-008-9846-9
   Sumie S, 2014, ANN SURG ONCOL, V21, P1002, DOI 10.1245/s10434-013-3376-9
   Tang YH, 2012, HEPATO-GASTROENTEROL, V59, P1393, DOI 10.5754/hge10600
   Wang CC, 2009, ANN SURG ONCOL, V16, P1832, DOI 10.1245/s10434-009-0448-y
   Wang FS, 2014, HEPATOLOGY, V60, P2099, DOI 10.1002/hep.27406
   Xu XF, 2017, J HEPATOL, V67, P1119, DOI 10.1016/j.jhep.2017.06.034
   YOSHIDA Y, 1989, ANN SURG, V209, P297, DOI 10.1097/00000658-198903000-00008
   Yu J, 2018, ANN SURG, DOI [10.1097/SLA.0000000000002870, DOI 10.1097/SLA.0000000000002870]
   Zhang XF, 2018, J GASTROEN HEPATOL, V33, P347, DOI 10.1111/jgh.13843
   Zhang XY, 2015, EUR J GASTROEN HEPAT, V27, P933, DOI 10.1097/MEG.0000000000000383
   Zheng J, 2017, J AM COLL SURGEONS, V225, P778, DOI 10.1016/j.jamcollsurg.2017.09.003
   Zheng J, 2017, ANN SURG, V266, P693, DOI 10.1097/SLA.0000000000002360
NR 41
TC 19
Z9 24
U1 1
U2 8
PU ELSEVIER SCI LTD
PI OXFORD
PA THE BOULEVARD, LANGFORD LANE, KIDLINGTON, OXFORD OX5 1GB, OXON, ENGLAND
SN 1365-182X
EI 1477-2574
J9 HPB
JI HPB
PD AUG
PY 2019
VL 21
IS 8
BP 962
EP 971
DI 10.1016/j.hpb.2018.11.005
PG 10
WC Gastroenterology & Hepatology; Surgery
WE Science Citation Index Expanded (SCI-EXPANDED)
SC Gastroenterology & Hepatology; Surgery
GA IQ0DM
UT WOS:000480420900004
PM 30718183
OA Bronze
DA 2022-05-02
ER

PT J
AU Adhoute, X
   Penaranda, G
   Raoul, JL
   Pietri, O
   Bronowicki, JP
   Castellani, P
   Perrier, H
   Monnet, O
   Bayle, O
   Oules, V
   Pol, B
   Beaurain, P
   Muller, C
   Cassagneau, P
   Bourliere, M
AF Adhoute, Xavier
   Penaranda, Guillaume
   Raoul, Jean-Luc
   Pietri, Olivia
   Bronowicki, Jean-Pierre
   Castellani, Paul
   Perrier, Herve
   Monnet, Olivier
   Bayle, Olivier
   Oules, Valerie
   Pol, Bernard
   Beaurain, Patrick
   Muller, Cyrille
   Cassagneau, Pierre
   Bourliere, Marc
TI Hepatocellular carcinoma macroscopic gross appearance on imaging:
   predictor of outcome after transarterial chemoembolization in a
   real-life multicenter French cohort
SO EUROPEAN JOURNAL OF GASTROENTEROLOGY & HEPATOLOGY
LA English
DT Article
DE dynamic computed tomography; hepatocellular carcinoma; MRI; prediction;
   prognosis; transarterial chemoembolization; tumor margin
ID TRANSCATHETER ARTERIAL CHEMOEMBOLIZATION; NONSMOOTH TUMOR MARGIN;
   MICROVASCULAR INVASION; COMPLETE REMISSION; CLINICAL-PRACTICE;
   PREOPERATIVE CT; BCLC STAGE; RECURRENCE; SURVIVAL; CLASSIFICATION
AB Background Conventional transarterial chemoembolization (cTACE) with lipiodol is widely performed in patients with hepatocellular carcinoma (HCC) unsuitable for curative treatment. Additional tumor parameters such as HCC macroscopic appearance based on imaging might be helpful for transarterial chemoembolization prognostication and management. Patients and methods A total of 405 patients with HCC who underwent cTACE between 2008 and 2016 from a real-life multicenter French cohort were retrospectively reviewed. Tumors were classified into two macroscopic types according to HCC gross appearance on imaging: nodular versus non-nodular. The study population was stratified into two groups: derivation and validation cohorts. Independent prognostic factors of survival based on multivariate cox regression models were determined and then assessed in the validation set. Thereafter, time to progression (TTP) and radiological response rate were investigated for each prognostic factors of survival. Results Median overall survival (OS) was 35 months for Barcelona Clinic Liver Cancer (BCLC) stage A, 22 months for BCLC stage B and 12 months for BCLC stage C patients (P < 0.0001). The corresponding TTP for these patients was 12 (7-17) months, 5 (3-6) months and 1.2 (1.2-3) months (P < 0.0001). Multivariate analysis revealed that tumors size and number, non-nodular type, alpha-fetoprotein, aspartate aminotransferase serum levels and impairment of performance status-1 were independent predictors of survival among the study groups. Non-nodular type was the most powerful factor that influences OS, TTP and radiological response rate for the recommended transarterial chemoembolization candidates. TTP was consistent with OS within each stage. Conclusion HCC macroscopic appearance on imaging is a determinant predictor of outcome after cTACE in a real-life multicenter cohort.
C1 [Adhoute, Xavier; Pietri, Olivia; Castellani, Paul; Perrier, Herve; Oules, Valerie; Bourliere, Marc] Hop St Joseph, Dept Gastroenterol & Hepatol, 26 Bd Louvain, F-13008 Marseille, France.
   [Monnet, Olivier; Bayle, Olivier; Beaurain, Patrick; Muller, Cyrille; Cassagneau, Pierre] Hop St Joseph, Dept Intervent Radiol & Med Imaging, Marseille, France.
   [Pol, Bernard] Hop St Joseph, Dept Hepatobiliary Surg, Marseille, France.
   [Penaranda, Guillaume] AlphaBio Lab Marseille, Dept Stat, Marseille, France.
   [Raoul, Jean-Luc] Inst Cancerol Ouest Nantes, Dept Med Oncol, St Herblain, France.
   [Bronowicki, Jean-Pierre] CHU Nancy, Dept Gastroenterol & Hepatol, Nancy, France.
RP Adhoute, X (corresponding author), Hop St Joseph, Dept Gastroenterol & Hepatol, 26 Bd Louvain, F-13008 Marseille, France.
EM adhoute.xavier@neuf.fr
OI Raoul, Jean-Luc/0000-0001-6305-8953
CR Adhoute X., 2017, J HEPATOL
   Allard MA, 2015, J HEPATOL, V63, P83, DOI 10.1016/j.jhep.2015.01.023
   Arizumi T, 2017, LIVER CANCER, V6, P227, DOI 10.1159/000475777
   Bruix J, 2005, HEPATOLOGY, V42, P1208, DOI 10.1002/hep.20933
   Bruix J, 2011, HEPATOLOGY, V54, P2238, DOI 10.1002/hep.24670
   Burrel M, 2012, J HEPATOL, V56, P1330, DOI 10.1016/j.jhep.2012.01.008
   Cappelli A, 2016, LIVER INT, V36, P729, DOI 10.1111/liv.13029
   Choi GH, 2009, AM J SURG, V198, P693, DOI 10.1016/j.amjsurg.2008.09.019
   Chou CT, 2012, BRIT J RADIOL, V85, P778, DOI 10.1259/bjr/65897774
   Chou CT, 2014, AM J ROENTGENOL, V203, pW253, DOI 10.2214/AJR.13.10595
   European Assoc Study Liver, 2018, J HEPATOL, V69, P182, DOI 10.1016/j.jhep.2018.03.019
   Fluss R, 2005, BIOMETRICAL J, V47, P458, DOI 10.1002/bimj.200410135
   Fu X, 2016, HEPATOL RES, V46, P298, DOI 10.1111/hepr.12540
   Golfieri R, 2011, HEPATOLOGY, V53, P1580, DOI 10.1002/hep.24246
   HASHIMOTO T, 1995, CARDIOVASC INTER RAD, V18, P82, DOI 10.1007/BF02807227
   Herber S, 2008, CARDIOVASC INTER RAD, V31, P768, DOI 10.1007/s00270-007-9270-8
   Hu H, 2017, SCI REP-UK, V7, DOI 10.1038/s41598-017-15491-6
   Hui AM, 2000, J HEPATOL, V33, P975, DOI 10.1016/S0168-8278(00)80131-2
   Inayoshi J, 2003, J GASTROEN HEPATOL, V18, P673, DOI 10.1046/j.1440-1746.2003.03021.x
   Jin YJ, 2013, DIGEST DIS SCI, V58, P1758, DOI 10.1007/s10620-013-2562-8
   Kadalayil L, 2013, ANN ONCOL, V24, P2565, DOI 10.1093/annonc/mdt247
   Kim BK, 2016, LIVER INT, V36, P92, DOI 10.1111/liv.12865
   Kim HY, 2012, J GASTROEN HEPATOL, V27, P1051, DOI 10.1111/j.1440-1746.2011.06963.x
   Kohl M, 2015, COMPUT METH PROG BIO, V118, P218, DOI 10.1016/j.cmpb.2014.11.009
   Kono M, 2014, DIGEST DIS, V32, P670, DOI 10.1159/000367999
   Kudo M, 2015, DIGEST DIS, V33, P765, DOI 10.1159/000439101
   Lee S, 2017, J HEPATOL, V67, P526, DOI 10.1016/j.jhep.2017.04.024
   Lencioni R, 2016, HEPATOLOGY, V64, P106, DOI 10.1002/hep.28453
   Lencioni R, 2010, SEMIN LIVER DIS, V30, P52, DOI 10.1055/s-0030-1247132
   Luo J, 2011, ANN SURG ONCOL, V18, P413, DOI 10.1245/s10434-010-1321-8
   Miyayama S, 2009, HEPATOL RES, V39, P374, DOI 10.1111/j.1872-034X.2008.00465.x
   Okusaka T, 2002, CANCER-AM CANCER SOC, V95, P1931, DOI 10.1002/cncr.10892
   Park JW, 2015, LIVER INT, V35, P2155, DOI 10.1111/liv.12818
   Park W, 2013, HEPATOL RES, V43, P1304, DOI 10.1111/hepr.12083
   Park Y, 2016, LIVER INT, V36, P100, DOI 10.1111/liv.12878
   Peng ZW, 2012, CANCER-AM CANCER SOC, V118, P4725, DOI 10.1002/cncr.26561
   Pinato DJ, 2017, J HEPATOL, V66, P338, DOI 10.1016/j.jhep.2016.09.008
   Pinato DJ, 2015, CLIN GASTROENTEROL H, V13, P1204, DOI 10.1016/j.cgh.2014.11.037
   Raoul JL, 2011, CANCER TREAT REV, V37, P212, DOI 10.1016/j.ctrv.2010.07.006
   Renzulli M, 2016, RADIOLOGY, V279, P432, DOI 10.1148/radiol.2015150998
   Shimada M, 2001, AM J SURG, V182, P177, DOI 10.1016/S0002-9610(01)00682-1
   Takayasu K, 2006, GASTROENTEROLOGY, V131, P461, DOI 10.1053/j.gastro.2006.05.021
   Tandon P, 2009, LIVER INT, V29, P502, DOI 10.1111/j.1478-3231.2008.01957.x
   Terzi E, 2012, J HEPATOL, V57, P1258, DOI 10.1016/j.jhep.2012.07.025
   Terzi E, 2014, BMC CANCER, V14, DOI 10.1186/1471-2407-14-601
   Waked I, 2017, BRIT J CANCER, V116, P448, DOI 10.1038/bjc.2016.423
   Wu TH, 2016, SURG TODAY, V46, P1275, DOI 10.1007/s00595-016-1320-x
   Xu L, 2015, J HEPATOL, V63, P122, DOI 10.1016/j.jhep.2015.02.034
   Yamakado K, 2014, JPN J RADIOL, V32, P260, DOI 10.1007/s11604-014-0298-9
   YUKI K, 1990, CANCER-AM CANCER SOC, V66, P2174, DOI 10.1002/1097-0142(19901115)66:10<2174::AID-CNCR2820661022>3.0.CO;2-A
NR 50
TC 2
Z9 2
U1 0
U2 1
PU LIPPINCOTT WILLIAMS & WILKINS
PI PHILADELPHIA
PA TWO COMMERCE SQ, 2001 MARKET ST, PHILADELPHIA, PA 19103 USA
SN 0954-691X
EI 1473-5687
J9 EUR J GASTROEN HEPAT
JI Eur. J. Gastroenterol. Hepatol.
PD NOV
PY 2019
VL 31
IS 11
BP 1414
EP 1423
DI 10.1097/MEG.0000000000001420
PG 10
WC Gastroenterology & Hepatology
WE Science Citation Index Expanded (SCI-EXPANDED)
SC Gastroenterology & Hepatology
GA KF6DX
UT WOS:000509331500018
PM 31045613
OA hybrid
DA 2022-05-02
ER

PT J
AU Yang, DW
   Wang, XP
   Wang, ZC
   Yang, ZH
   Bian, XF
AF Yang, Da-Wei
   Wang, Xiao-Pei
   Wang, Zhen-Chang
   Yang, Zheng-Han
   Bian, Xue-Feng
TI A scientometric analysis on hepatocellular carcinoma magnetic resonance
   imaging research from 2008 to 2017
SO QUANTITATIVE IMAGING IN MEDICINE AND SURGERY
LA English
DT Article
DE Bibliometrics; CiteSpace; co-citation analysis; hepatocellular
   carcinoma; magnetic resonance imaging
ID ACID-ENHANCED MRI; PREDICTING MICROVASCULAR INVASION; INCOHERENT MOTION
   IVIM; BIBLIOMETRIC ANALYSIS; PRACTICE GUIDELINES; MANAGEMENT; SYSTEM;
   TRENDS; MDCT
AB Background: With the development of new magnetic resonance imaging (MRI) techniques, an increasing number of articles have been published regarding hepatocellular carcinoma magnetic resonance imaging (HCCMRI) in the past decade. However, few studies have statistically analyzed these published articles. In this study, we aim to systematically evaluate the scientific outcomes of HCCMRI research and explore the research hotspots from 2008 to 2017.
   Methods: The included articles regarding HCCMRI research from 2008 to 2017 were downloaded from the Web of Science Core Collection and verified by two experienced radiologists. Excel 2016 was used to analyze the literature data, including the publication years and journals. CiteSpace V was used to perform co-occurrence analyses for authors, countries/regions and institutions and to generate the related collaboration network maps. Reference co-citation analysis (RCA) and burst keyword detection were also performed using CiteSpace V to explore the research hotspots in the past decade.
   Results: A total of 835 HCCMRI articles published from 2008 to 2017 were identified. Journal of Magnetic Resonance Imaging published the most articles (79 publications, 9.46%). Extensive cooperating relationship were observed among countries/regions and among authors. South Korea had the most publications (199 publications, 21.82%), followed by the United States of America (USA) (190 publications, 20.83%), Japan (162 publications, 17.76%), and the People's Republic of China (148 publications, 16.23%). Among the top 10 co-cited authors, Bruix J (398 citations) was ranked first, followed by Llovet JM (235 citations), Kim YK (170 citations) and Forner A (152 citations). According to the RCA, ten major clusters were explored over the last decade; "LI-RADS data system" and "microvascular invasion" (MVI) were the two most recent clusters. Forty-seven burst keywords with the highest citation strength were detected over time. Of these keywords, "microvascular invasion" had the highest strength in the last 3 years. The LI-RADS has been constantly updated with the latest edition released in July 2018. However, the LI-RADS still has limitations in identifying certain categories of lesions by conceptual and non-quantitative probabilistic methods. Plenty of questions still need to be further answered such as the difference of diagnostic efficiency of each major/ancillary imaging features. Preoperative prediction of MVI of HCC is very important to therapeutic decision-making. Some parameters of Gd-EOB-DTPA-enhanced MRI were found to be useful in prediction of MVI, however, with a high specificity but a very low sensitivity. Comprehensive predictive model incorporating both imaging and clinical variables may be the more preferable in prediction of MVI of HCC.
   Conclusions: HCCMRI-related publications displayed a gradually increasing trend from 2008 to 2017. The USA has a central position in collaboration with other countries/regions, while South Korea contributed the most in the number of publications. Of the ten major clusters identified in the RCA, the two most recent clusters were "LI-RADS data system" and "microvascular invasion", indicative of the current HCCMRI research hotspots.
C1 [Yang, Da-Wei; Wang, Xiao-Pei; Wang, Zhen-Chang; Yang, Zheng-Han] Capital Med Univ, Beijing Friendship Hosp, Dept Radiol, 95 Yongan Rd, Beijing 100050, Peoples R China.
   [Yang, Da-Wei] Beijing Key Lab Translat Med Liver Cirrhosis, Beijing 100050, Peoples R China.
   [Yang, Da-Wei; Bian, Xue-Feng] Hotan Dist Peoples Hosp, Dept Radiol, Hotan 848000, Peoples R China.
RP Wang, ZC; Yang, ZH (corresponding author), Capital Med Univ, Beijing Friendship Hosp, Dept Radiol, 95 Yongan Rd, Beijing 100050, Peoples R China.
EM cjr.wzhch@vip.163.com
OI Yang, Dawei/0000-0002-1868-2746
FU Beijing Natural Science FoundationBeijing Natural Science Foundation
   [7184199]; WBE Liver Fibrosis Foundation [CFHPC2019006]
FX The authors would like to express our enormous appreciation and
   gratitude to all participants. This work is supported by the Beijing
   Natural Science Foundation (No. 7184199), WBE Liver Fibrosis Foundation
   (No. CFHPC2019006).
CR Bruix J, 2011, HEPATOLOGY, V53, P1020, DOI 10.1002/hep.24199
   Cha DI, 2017, EUR RADIOL, V27, P4394, DOI 10.1007/s00330-017-4804-1
   Chandarana H, 2011, AM J ROENTGENOL, V196, P1083, DOI 10.2214/AJR.10.4720
   Chen CM, 2010, J AM SOC INF SCI TEC, V61, P1386, DOI 10.1002/asi.21309
   Chen CM, 2006, J AM SOC INF SCI TEC, V57, P359, DOI 10.1002/asi.20317
   Chernyak V, 2018, RADIOLOGY, V289, P816, DOI 10.1148/radiol.2018181494
   Choi SH, 2019, RADIOLOGY, V290, P388, DOI 10.1148/radiol.2018181290
   Cong WM, 2016, WORLD J GASTROENTERO, V22, P9279, DOI 10.3748/wjg.v22.i42.9279
   Ding Y, 2018, CANCER IMAGING, V18, DOI 10.1186/s40644-018-0183-3
   European Assoc Study Liver, 2012, EUR J CANCER, V48, P599, DOI 10.1016/j.ejca.2011.12.021
   Guler AT, 2016, SCIENTOMETRICS, V107, P385, DOI 10.1007/s11192-016-1885-6
   Huang H, 2019, ANN TRANSL MED, V7, DOI 10.21037/atm.2018.12.33
   Huang YQ, 2016, MEDICINE, V95, DOI 10.1097/MD.0000000000004034
   Hui TCH, 2018, CLIN RADIOL, V73, DOI 10.1016/j.crad.2018.07.109
   Jeon SK, 2019, EUR RADIOL, V29, P373, DOI 10.1007/s00330-018-5605-x
   Jhaveri KS, 2013, J MAGN RESON IMAGING, V37, P692, DOI 10.1002/jmri.23858
   Jiang Y, 2019, MEDICINE, V98, DOI 10.1097/MD.0000000000014067
   Kim SH, 2009, KOREAN J RADIOL, V10, P112, DOI 10.3348/kjr.2009.10.2.112
   Kim SH, 2009, AM J ROENTGENOL, V192, P1675, DOI 10.2214/AJR.08.1262
   Kim YK, 2009, J COMPUT ASSIST TOMO, V33, P844, DOI 10.1097/RCT.0b013e3181a7e3c7
   Lee MW, 2018, WORLD J GASTROENTERO, V24, P5215, DOI 10.3748/wjg.v24.i46.5215
   Lee S, 2017, J HEPATOL, V67, P526, DOI 10.1016/j.jhep.2017.04.024
   Lei ZQ, 2016, JAMA SURG, V151, P356, DOI 10.1001/jamasurg.2015.4257
   Li HX, 2018, EUR J RADIOL, V105, P65, DOI 10.1016/j.ejrad.2018.05.032
   Liang YD, 2017, J PAIN RES, V10, P951, DOI 10.2147/JPR.S132808
   Maurea S, 2014, QUANT IMAGING MED SU, V4, P181, DOI 10.3978/j.issn.2223-4292.2014.01.02
   Miao Y, 2018, PEERJ, V6, DOI 10.7717/peerj.5477
   Min JH, 2015, EUR J RADIOL, V84, P1036, DOI 10.1016/j.ejrad.2015.03.002
   Nafade V, 2018, PLOS ONE, V13, DOI 10.1371/journal.pone.0199706
   Nishie A, 2010, J MAGN RESON IMAGING, V31, P373, DOI 10.1002/jmri.22059
   Ren AH, 2019, J MAGN RESON IMAGING, V50, P746, DOI 10.1002/jmri.26640
   Renzulli M, 2016, RADIOLOGY, V279, P432, DOI 10.1148/radiol.2015150998
   Roayaie S, 2009, GASTROENTEROLOGY, V137, P850, DOI 10.1053/j.gastro.2009.06.003
   Shin SK, 2017, MEDICINE, V96, DOI 10.1097/MD.0000000000007761
   Shuaib W, 2015, AM J CARDIOL, V115, P972, DOI 10.1016/j.amjcard.2015.01.029
   Sumie S, 2008, ANN SURG ONCOL, V15, P1375, DOI 10.1245/s10434-008-9846-9
   Trujillo CM, 2018, SCI ADV, V4, DOI 10.1126/sciadv.1701130
   Wang WT, 2018, RADIOLOGY, V286, P571, DOI 10.1148/radiol.2017170515
   Wang YXJ, 2019, QUANT IMAG MED SURG, V9, P127, DOI 10.21037/qims.2019.01.07
   Wang YXJ, 2017, QUANT IMAG MED SURG, V7, P88, DOI 10.21037/qims.2017.02.09
   Xie P, 2015, SCIENTOMETRICS, V105, P611, DOI 10.1007/s11192-015-1689-0
   Xu XF, 2017, J HEPATOL, V67, P1119, DOI 10.1016/j.jhep.2017.06.034
   Yang GD, 2017, MOLECULES, V22, DOI 10.3390/molecules22122087
   Zhang XF, 2018, J GASTROEN HEPATOL, V33, P347, DOI 10.1111/jgh.13843
   Zhao JK, 2017, MEDICINE, V96, DOI 10.1097/MD.0000000000007754
   Zhu RX, 2016, GUT LIVER, V10, P332, DOI 10.5009/gnl15257
NR 46
TC 13
Z9 13
U1 6
U2 42
PU AME PUBL CO
PI SHATIN
PA FLAT-RM C 16F, KINGS WING PLAZA 1, NO 3 KWAN ST, SHATIN, HONG KONG
   00000, PEOPLES R CHINA
SN 2223-4292
EI 2223-4306
J9 QUANT IMAG MED SURG
JI Quant. Imaging Med. Surg.
PD MAR
PY 2019
VL 9
IS 3
BP 465
EP 476
DI 10.21037/qims.2019.02.10
PG 12
WC Radiology, Nuclear Medicine & Medical Imaging
WE Science Citation Index Expanded (SCI-EXPANDED)
SC Radiology, Nuclear Medicine & Medical Imaging
GA HQ9ER
UT WOS:000462730000011
PM 31032193
OA gold, Green Published
DA 2022-05-02
ER

PT J
AU Cholongitas, E
   Antoniadis, N
   Goulis, I
   Theocharidou, E
   Imvrios, G
   Giouleme, O
   Filis, D
   Mouloudi, E
   Akriviadis, E
   Fouzas, I
AF Cholongitas, E.
   Antoniadis, N.
   Goulis, I.
   Theocharidou, E.
   Imvrios, G.
   Giouleme, O.
   Filis, D.
   Mouloudi, E.
   Akriviadis, E.
   Fouzas, I.
TI Trough Levels of Everolimus Are Associated With Recurrence Rates of
   Hepatocellular Carcinoma After Liver Transplantation
SO TRANSPLANTATION PROCEEDINGS
LA English
DT Article; Proceedings Paper
CT 5th National Congress of the Spanish-Society-of-Transplantation (SET)
CY JUL, 2018
CL Madrid, SPAIN
SP Spanish Soc Transplantat
AB Purpose. Everolimus, a mammalian target of rapamycin inhibitor, may have a protective role on hepatocellular carcinoma (HCC) recurrence after liver transplantation (LT), but data regarding the impact of its trough serum levels on HCC recurrence are missing.
   Methods. Fifty-five patients (43 men, age 55 8 years) who underwent LT for HCC were evaluated. Several demographic and clinical variables were recorded, including radiological and histological characteristics of HCC as well as dosages and trough levels of immunosuppressive regimens.
   Results. HCC recurrence occurred in 11 (20%) patients: 5 (25%) of 20 patients under calcineurin inhibitors and 6 (17%) of the 35 patients under everolimus (P=.48). The patients with HCC recurrence (n = 11, group 1), compared to those without recurrence (n=44, group 2), had significantly more frequent HCC in the explant: outside Milan criteria (P=.001), microvascular invasion (P<.001), and higher number of nodules (P=.001). In multivariate analysis, microvascular invasion was the only independent factor significantly associated with HCC recurrence (OR: 2.3, 95% CI: 1.4-10.5, P=.03). Among the patients who received everolimus-based immunosuppression, the recipients with HCC recurrence, compared to those without HCC recurrence, had significantly lower mean trough levels of everolimus at 7-12 months post-LT (3.9 vs 5.9 ng/mL, P=.001), while the patients with mean trough levels of everolimus >6 ng/mL had decreased HCC recurrence rates (log rank: 2.3, P=.007).
   Conclusions. We found for the first time mean concentrations of everolimus between 7-12 months post-LT as the only modifiable variable related with HCC recurrence in LT recipients. However, larger studies are needed for final conclusions.
C1 [Cholongitas, E.; Goulis, I.; Akriviadis, E.] Aristotle Univ Thessaloniki, Sch Med, Dept Internal Med 4, Hippokrat Gen Hosp Thessaloniki, Thessaloniki, Greece.
   [Cholongitas, E.] Natl & Kapodistrian Univ, Dept Internal Med 1, Med Sch, 17 Agiou Thoma St, Athens 11527, Greece.
   [Antoniadis, N.; Imvrios, G.; Filis, D.; Mouloudi, E.; Fouzas, I.] Aristotle Univ Thessaloniki, Hippokrat Hosp, Dept Surg, Div Organ Transplantat,Med Sch,Transplant Ctr, Thessaloniki, Greece.
   [Theocharidou, E.; Giouleme, O.] Hippokrateion Hosp, Transplant Ctr, Propaedeut Dept Internal Med 2, Thessaloniki, Greece.
RP Cholongitas, E (corresponding author), Natl & Kapodistrian Univ, Dept Internal Med 1, Med Sch, 17 Agiou Thoma St, Athens 11527, Greece.
EM cholongitas@yahoo.gr
RI Cholongitas, Evangelos/AAA-3947-2020; Antoniadis, Nikolaos/ABD-2925-2020
OI Giouleme, Olga/0000-0003-0176-3598; Theocharidou,
   Eleni/0000-0001-8136-3927
CR Cholongitas E, 2014, TRANSPL INT, V27, P1039, DOI 10.1111/tri.12372
   de Mare-Bredemeijer ELD, 2012, BEST PRACT RES CL GA, V26, P85, DOI 10.1016/j.bpg.2012.01.017
   Forner A, 2018, LANCET, V391, P1301, DOI 10.1016/S0140-6736(18)30010-2
   Geissler EK, 2016, TRANSPLANTATION, V100, P116, DOI 10.1097/TP.0000000000000965
   Rodriguez-Peralvarez M, 2013, J HEPATOL, V59, P1193, DOI 10.1016/j.jhep.2013.07.012
NR 5
TC 6
Z9 7
U1 0
U2 0
PU ELSEVIER SCIENCE INC
PI NEW YORK
PA STE 800, 230 PARK AVE, NEW YORK, NY 10169 USA
SN 0041-1345
EI 1873-2623
J9 TRANSPL P
JI Transplant. Proc.
PD MAR
PY 2019
VL 51
IS 2
BP 450
EP 453
DI 10.1016/j.transproceed.2019.01.069
PG 4
WC Immunology; Surgery; Transplantation
WE Science Citation Index Expanded (SCI-EXPANDED); Conference Proceedings Citation Index - Science (CPCI-S)
SC Immunology; Surgery; Transplantation
GA IF8YB
UT WOS:000473378100053
PM 30879564
DA 2022-05-02
ER

PT J
AU Feng, ST
   Jia, YM
   Liao, B
   Huang, BS
   Zhou, Q
   Li, X
   Wei, KK
   Chen, LL
   Li, B
   Wang, W
   Chen, SL
   He, XF
   Wang, HB
   Peng, S
   Chen, ZB
   Tang, MM
   Chen, ZH
   Hou, Y
   Peng, ZW
   Kuang, M
AF Feng, Shi-Ting
   Jia, Yingmei
   Liao, Bing
   Huang, Bingsheng
   Zhou, Qian
   Li, Xin
   Wei, Kaikai
   Chen, Lili
   Li, Bin
   Wang, Wei
   Chen, Shuling
   He, Xiaofang
   Wang, Haibo
   Peng, Sui
   Chen, Ze-Bin
   Tang, Mimi
   Chen, Zhihang
   Hou, Yang
   Peng, Zhenwei
   Kuang, Ming
TI Preoperative prediction of microvascular invasion in hepatocellular
   cancer: a radiomics model using Gd-EOB-DTPA-enhanced MRI
SO EUROPEAN RADIOLOGY
LA English
DT Article
DE Hepatocellular cancer; Radiomics; Magnetic resonance imaging;
   Gd-EOB-DTPA
ID RISK-FACTORS; INTRAHEPATIC RECURRENCE; COMPUTED-TOMOGRAPHY; TEXTURE
   ANALYSIS; CONTRAST AGENT; CARCINOMA; RESECTION; HEPATECTOMY; EXPRESSION;
   PATTERNS
AB Objectives Preoperative prediction of microvascular invasion (MVI) in patients with hepatocellular cancer (HCC) is important for surgery strategy making. We aimed to develop and validate a combined intratumoural and peritumoural radiomics model based on gadolinium-ethoxybenzyl-diethylenetriamine (Gd-EOB-DTPA)-enhanced magnetic resonance imaging (MRI) for preoperative prediction of MVI in primary HCC patients. Methods This study included a training cohort of 110 HCC patients and a validating cohort of 50 HCC patients. All the patients underwent preoperative Gd-EOB-DTPA-enhanced MRI examination and curative hepatectomy. The volumes of interest (VOIs) around the hepatic lesions including intratumoural and peritumoural regions were manually delineated in the hepatobiliary phase of MRI images, from which quantitative features were extracted and analysed. In the training cohort, machine-learning method was applied for dimensionality reduction and selection of the extracted features. Results The proportion of MVI-positive patients was 38.2% and 40.0% in the training and validation cohort, respectively. Supervised machine learning selected ten features to establish a predictive model for MVI. The area under the receiver operating characteristic curve (AUC), sensitivity, specificity of the combined intratumoural and peritumoural radiomics model in the training and validation cohort were 0.85 (95% confidence interval (CI), 0.77-0.93), 88.2%, 76.2%, and 0.83 (95% CI, 0.71-0.95), 90.0%, 75.0%, respectively. Conclusions We evaluate quantitative Gd-EOB-DTPA-enhanced MRI image features of both intratumoural and peritumoural regions and provide an effective radiomics-based model for the prediction of MVI in HCC patients, and may therefore help clinicians make precise decisions regarding treatment before the surgery.
C1 [Feng, Shi-Ting; Jia, Yingmei; Wei, Kaikai] Sun Yat Sen Univ, Dept Radiol, Affiliated Hosp 1, Guangzhou, Guangdong, Peoples R China.
   [Liao, Bing; Chen, Lili] Sun Yat Sen Univ, Affiliated Hosp 1, Dept Pathol, Guangzhou, Guangdong, Peoples R China.
   [Huang, Bingsheng] Shenzhen Univ, Natl Reg Key Technol Engn Lab Med Ultrasound, Guangdong Key Lab Biomed Measurements & Ultrasoun, Sch Biomed Engn,Hlth Sci Ctr, Shenzhen, Peoples R China.
   [Zhou, Qian; Li, Bin; Wang, Haibo; Peng, Sui] Sun Yat Sen Univ, Affiliated Hosp 1, Clin Trials Unit, Guangzhou, Guangdong, Peoples R China.
   [Li, Xin] GE Healthcare, Shanghai, Peoples R China.
   [Wang, Wei; Chen, Shuling; Kuang, Ming] Sun Yat Sen Univ, Dept Med Ultrason, Div Intervent Ultrasound, Affiliated Hosp 1, Guangzhou, Guangdong, Peoples R China.
   [He, Xiaofang] Sun Yat Sen Univ, Dept Radiat Oncol, Affiliated Hosp 1, Guangzhou, Guangdong, Peoples R China.
   [Peng, Sui; Tang, Mimi] Sun Yat Sen Univ, Dept Gastroenterol & Hepatol, Affiliated Hosp 1, Guangzhou, Guangdong, Peoples R China.
   [Chen, Ze-Bin; Chen, Zhihang; Kuang, Ming] Sun Yat Sen Univ, Dept Liver Surg, Affiliated Hosp 1, 58 Thong Shan Rd 2, Guangzhou 510080, Guangdong, Peoples R China.
   [Hou, Yang] Jinan Univ, Guangzhou, Guangdong, Peoples R China.
   [Peng, Zhenwei] Sun Yat Sen Univ, Dept Oncol, Affiliated Hosp 1, 58 Thong Shan Rd 2, Guangzhou 510080, Guangdong, Peoples R China.
RP Kuang, M (corresponding author), Sun Yat Sen Univ, Dept Med Ultrason, Div Intervent Ultrasound, Affiliated Hosp 1, Guangzhou, Guangdong, Peoples R China.; Kuang, M (corresponding author), Sun Yat Sen Univ, Dept Liver Surg, Affiliated Hosp 1, 58 Thong Shan Rd 2, Guangzhou 510080, Guangdong, Peoples R China.; Peng, ZW (corresponding author), Sun Yat Sen Univ, Dept Oncol, Affiliated Hosp 1, 58 Thong Shan Rd 2, Guangzhou 510080, Guangdong, Peoples R China.
EM pzhenw@mail.sysu.edu.cn; kuangminda@hotmail.com
OI Qian, Zhou/0000-0003-3954-5449
FU National Natural Science Foundation of ChinaNational Natural Science
   Foundation of China (NSFC) [81770608, 81571750, 81771908]; Natural
   Science Foundation of Guangdong ProvinceNational Natural Science
   Foundation of Guangdong Province [2015A030311039]; Guangzhou Science and
   Technology Program key projects [201704020215]; First Affiliated
   Hospital of Sun Yet-sen University
FX This study was funded by the National Natural Science Foundation of
   China (81571750), National Natural Science Foundation of China
   (81771908), National Natural Science Foundation of China (81770608),
   Natural Science Foundation of Guangdong Province (2015A030311039),
   Guangzhou Science and Technology Program key projects (201704020215),
   and the Kelin Outstanding Young Scientist of the First Affiliated
   Hospital of Sun Yet-sen University (2017).
CR Aerts HJWL, 2014, NAT COMMUN, V5, DOI 10.1038/ncomms5006
   Banerjee S, 2015, HEPATOLOGY, V62, P792, DOI 10.1002/hep.27877
   Braman NM, 2017, BREAST CANCER RES, V19, DOI 10.1186/s13058-017-0846-1
   Choi JW, 2013, RADIOLOGY, V267, P776, DOI 10.1148/radiol.13120775
   CLEMENT O, 1992, INVEST RADIOL, V27, P612
   Cucchetti A, 2010, J HEPATOL, V52, P880, DOI 10.1016/j.jhep.2009.12.037
   Esteva A, 2017, NATURE, V542, P115, DOI 10.1038/nature21056
   Fox MJ, 2016, J MAGN RESON IMAGING, V43, P903, DOI 10.1002/jmri.25057
   Ganeshan B, 2013, RADIOLOGY, V266, P326, DOI 10.1148/radiol.12112428
   Gillies RJ, 2016, RADIOLOGY, V278, P563, DOI 10.1148/radiol.2015151169
   Grossmann P, 2017, ELIFE, V6, DOI 10.7554/eLife.23421
   HAMM B, 1995, RADIOLOGY, V195, P785, DOI 10.1148/radiology.195.3.7754011
   Hansen ML, 2016, DIAGNOSTICS, V6, DOI 10.3390/diagnostics6010008
   Hayano K, 2015, J COMPUT ASSIST TOMO, V39, P607, DOI 10.1097/RCT.0000000000000239
   Huang MQ, 2018, CONTRAST MEDIA MOL I, DOI 10.1155/2018/9674565
   Imamura H, 2003, J HEPATOL, V38, P200, DOI 10.1016/S0168-8278(02)00360-4
   Iwatsuki S, 2000, J AM COLL SURGEONS, V191, P389, DOI 10.1016/S1072-7515(00)00688-8
   Joo I, 2016, LIVER CANCER, V5, P67, DOI 10.1159/000367750
   Kumar V, 2012, MAGN RESON IMAGING, V30, P1234, DOI 10.1016/j.mri.2012.06.010
   Lee S, 2017, J HEPATOL, V67, P526, DOI 10.1016/j.jhep.2017.04.024
   Leijenaar RTH, 2013, ACTA ONCOL, V52, P1391, DOI 10.3109/0284186X.2013.812798
   Li YM, 2018, EUR RADIOL, V28, P356, DOI 10.1007/s00330-017-4964-z
   Lim KC, 2011, ANN SURG, V254, P108, DOI 10.1097/SLA.0b013e31821ad884
   Mazzaferro V, 2009, LANCET ONCOL, V10, P35, DOI 10.1016/S1470-2045(08)70284-5
   Poon RTP, 2000, CANCER, V89, P500, DOI 10.1002/1097-0142(20000801)89:3<500::AID-CNCR4>3.3.CO;2-F
   Roayaie S, 2009, GASTROENTEROLOGY, V137, P850, DOI 10.1053/j.gastro.2009.06.003
   Segal E, 2007, NAT BIOTECHNOL, V25, P675, DOI 10.1038/nbt1306
   Shi M, 2007, ANN SURG, V245, P36, DOI 10.1097/01.sla.0000231758.07868.71
   Sun JJ, 2016, ANN SURG ONCOL, V23, P1344, DOI 10.1245/s10434-015-5008-z
   Le TN, 2016, BIOMED RES INT, V2016, DOI 10.1155/2016/3219068
   Yushkevich PA, 2006, NEUROIMAGE, V31, P1116, DOI 10.1016/j.neuroimage.2006.01.015
   Zhou W, 2017, J MAGN RESON IMAGING, V45, P1476, DOI 10.1002/jmri.25454
   Zhou YM, 2010, HEPATOB PANCREAT DIS, V9, P33
NR 33
TC 72
Z9 90
U1 7
U2 57
PU SPRINGER
PI NEW YORK
PA 233 SPRING ST, NEW YORK, NY 10013 USA
SN 0938-7994
EI 1432-1084
J9 EUR RADIOL
JI Eur. Radiol.
PD SEP
PY 2019
VL 29
IS 9
BP 4648
EP 4659
DI 10.1007/s00330-018-5935-8
PG 12
WC Radiology, Nuclear Medicine & Medical Imaging
WE Science Citation Index Expanded (SCI-EXPANDED)
SC Radiology, Nuclear Medicine & Medical Imaging
GA IN7PC
UT WOS:000478873300013
PM 30689032
DA 2022-05-02
ER

PT J
AU Wei, Y
   Huang, ZX
   Tang, HH
   Deng, LP
   Yuan, Y
   Li, JX
   Wu, DB
   Wei, XC
   Song, B
AF Wei, Yi
   Huang, Zixing
   Tang, Hehan
   Deng, Liping
   Yuan, Yuan
   Li, Jiaxing
   Wu, Dongbo
   Wei, Xiaocheng
   Song, Bin
TI IVIM improves preoperative assessment of microvascular invasion in HCC
SO EUROPEAN RADIOLOGY
LA English
DT Article
DE Magnetic resonance imaging; Hepatocellular carcinoma; Diagnostic imaging
ID INTRAVOXEL INCOHERENT MOTION; HEPATOCELLULAR-CARCINOMA; DIFFUSION;
   CANCER; RECURRENCE; MRI; DIFFERENTIATION; PREDICTION; EFFICACY; BIOPSY
AB Purpose To prospectively evaluate the potential role of intravoxel incoherent motion (IVIM) and conventional radiologic features for preoperative prediction of microvascular invasion (MVI) in patients with hepatocellular carcinoma (HCC). Methods Institutional review board approval and written informed consent were obtained for this study. A cohort comprising 115 patients with 135 newly diagnosed HCCs between January 2016 and April 2017 were evaluated. Two radiologists independently reviewed the radiologic features and the apparent diffusion coefficient (ADC), true diffusion coefficient (D), pseudodiffusion coefficient (D*), and pseudodiffusion component fraction (f) were also measured. Interobserver agreement was checked and univariate and multivariate logistic regressions were used for screening the risk factors. Receiver operating characteristics (ROC) curve analyses were performed to evaluate the diagnostic performance. Results Features significantly related to MVI of HCC at univariate analysis were reduced ADC (odds ratio, 0.341; 95% CI, 0.211-0.552; p < 0.001), D (odds ratio, 0.141; 95% CI, 0.067-0.299; p < 0.001), and irregular circumferential enhancement (odds ratio, 9.908; 95% CI, 3.776-25.996; p < 0.001). At multivariate analysis, only D value (odds ratio, 0.096; 95% CI, 0.025-0.364; p < 0.001) was the independent risk factor for MVI of HCC. The mean D value for MVI of HCC showed an area under ROC curves of 0.815 (95% CI, 0.740-0.877). Conclusion IVIM model-derived D value is superior to ADC measured with mono-exponential model for evaluating the MVI of HCC. Among MR imaging features, tumor margin, enhancement pattern, tumor capsule, and peritumoral enhancement were not predictive for MVI.
C1 [Wei, Yi; Huang, Zixing; Tang, Hehan; Deng, Liping; Yuan, Yuan; Song, Bin] Sichuan Univ, West China Hosp, Dept Radiol, Chengdu 610041, Sichuan, Peoples R China.
   [Li, Jiaxing] Sichuan Univ, West China Hosp, Dept Liver Surg, Chengdu, Sichuan, Peoples R China.
   [Wu, Dongbo] Sichuan Univ, West China Hosp, Ctr Infect Dis, Chengdu, Sichuan, Peoples R China.
   [Wei, Xiaocheng] GE Healthcare China, Beijing, Peoples R China.
RP Song, B (corresponding author), Sichuan Univ, West China Hosp, Dept Radiol, Chengdu 610041, Sichuan, Peoples R China.
EM songlab_radiology@163.com
RI Song, Bin/AAD-3670-2020
OI Song, Bin/0000-0002-7269-2101; Huang, Zixing/0000-0001-7967-5948
FU Research Grant of National Nature Science Foundation of China and
   ScienceNational Natural Science Foundation of China (NSFC) [81471658];
   Technology Support Program of Sichuan Province [2017SZ0003]; Science and
   Technology Support Program of Sichuan Province [2017SZ0185]
FX This study was funded by Research Grant of National Nature Science
   Foundation of China and Science (Grant number 81471658) and Technology
   Support Program of Sichuan Province (Grant number 2017SZ0003) and
   Science and Technology Support Program of Sichuan Province (Grant number
   2017SZ0185).
CR Amin MA, 2017, GASTROENTEROL INSIGH, V8, DOI 10.4081/gi.2017.6914
   An C, 2018, IMAGING FEATURES REL, DOI [10.1007/s00261-018-1758-y, DOI 10.1007/S00261-018-1758-Y]
   Cho ES, 2015, KOREAN J RADIOL, V16, P449, DOI 10.3348/kjr.2015.16.3.449
   Choi IY, 2017, J MAGN RESON IMAGING, V45, P1589, DOI 10.1002/jmri.25492
   Chou CT, 2014, AM J ROENTGENOL, V203, pW253, DOI 10.2214/AJR.13.10595
   Forner A, 2012, LANCET, V379, P1245, DOI 10.1016/S0140-6736(11)61347-0
   Hirokawa F, 2016, SURG ONCOL, V25, P24, DOI 10.1016/j.suronc.2015.12.002
   Hirokawa F, 2014, HEPATOL RES, V44, P846, DOI 10.1111/hepr.12196
   Iima M, 2016, RADIOLOGY, V278, P13, DOI 10.1148/radiol.2015150244
   Jerjir N, 2017, BRIT J RADIOL, V90, DOI 10.1259/bjr.20170007
   Jerome NP, 2016, PHYS MED BIOL, V61, pN667, DOI 10.1088/1361-6560/61/24/N667
   Jiang HY, 2018, WORLD J GASTROENTERO, V24, P2348, DOI 10.3748/wjg.v24.i22.2348
   Joo I, 2014, RADIOLOGY, V272, P417, DOI 10.1148/radiol.14131165
   Klauss M, 2016, EUR J RADIOL, V85, P1289, DOI 10.1016/j.ejrad.2016.04.011
   Kudo M, 2017, LIVER CANCER, V6, P16, DOI 10.1159/000449343
   Lee Y, 2015, RADIOLOGY, V274, P405, DOI 10.1148/radiol.14140759
   Li HX, 2018, EUR J RADIOL, V105, P65, DOI 10.1016/j.ejrad.2018.05.032
   Lim C, 2019, HPB, V21, P739, DOI 10.1016/j.hpb.2018.10.007
   Marzi S, 2017, EUR J RADIOL, V92, P93, DOI 10.1016/j.ejrad.2017.05.002
   Matsui O, 2011, ABDOM IMAGING, V36, P264, DOI 10.1007/s00261-011-9685-1
   Meeus EM, 2018, J MAGN RESON IMAGING, V47, P1475, DOI 10.1002/jmri.25901
   Murtz P, 2018, EUR RADIOL, V28, P4418, DOI 10.1007/s00330-018-5401-7
   Nougaret S, 2016, RADIOLOGY, V280, P446, DOI 10.1148/radiol.2016150702
   Pawlik TM, 2007, ANN SURG, V245, P435, DOI 10.1097/01.sla.0000250420.73854.ad
   Rubio ER, 2010, CIR ESPAN, V87, P133, DOI 10.1016/j.ciresp.2009.11.026
   Reginelli A, 2018, FUTURE ONCOL, V14, P2985, DOI [10.2217/fon-2018-0175, 10.2217/fon-2017-0687]
   Renzulli M, 2016, RADIOLOGY, V279, P432, DOI 10.1148/radiol.2015150998
   Rodriguez-Peralvarez M, 2013, ANN SURG ONCOL, V20, P325, DOI 10.1245/s10434-012-2513-1
   Shen NX, 2016, J MAGN RESON IMAGING, V44, P620, DOI 10.1002/jmri.25191
   Shirota N, 2016, CANCER IMAGING, V16, DOI 10.1186/s40644-016-0059-3
   Song XL, 2016, WORLD J GASTROENTERO, V22, P5520, DOI 10.3748/wjg.v22.i24.5520
   Suo ST, 2015, J MAGN RESON IMAGING, V42, P362, DOI 10.1002/jmri.24799
   Torre LA, 2015, CA-CANCER J CLIN, V65, P87, DOI 10.3322/caac.21262
   Unal E, 2016, DIAGN INTERV RADIOL, V22, P125, DOI 10.5152/dir.2015.15125
   Valerio M, 2016, EUR J RADIOL, V85, P790, DOI 10.1016/j.ejrad.2016.01.006
   Wang WT, 2018, RADIOLOGY, V286, P571, DOI 10.1148/radiol.2017170515
   Wei Y, 2019, EUR RADIOL, V29, P535, DOI 10.1007/s00330-018-5638-1
   Witjes CDM, 2012, J MAGN RESON IMAGING, V36, P641, DOI 10.1002/jmri.23681
   Woo S, 2014, RADIOLOGY, V270, P758, DOI 10.1148/radiol.13130444
   Xu PJ, 2014, J GASTROEN HEPATOL, V29, P330, DOI 10.1111/jgh.12358
   Yaprak O, 2018, WORLD J GASTRO ONCOL, V10, P336, DOI 10.4251/wjgo.v10.i10.336
   Yuan SX, 2012, HEPATOLOGY, V56, P2231, DOI 10.1002/hep.25895
NR 42
TC 35
Z9 39
U1 1
U2 10
PU SPRINGER
PI NEW YORK
PA 233 SPRING ST, NEW YORK, NY 10013 USA
SN 0938-7994
EI 1432-1084
J9 EUR RADIOL
JI Eur. Radiol.
PD OCT
PY 2019
VL 29
IS 10
BP 5403
EP 5414
DI 10.1007/s00330-019-06088-w
PG 12
WC Radiology, Nuclear Medicine & Medical Imaging
WE Science Citation Index Expanded (SCI-EXPANDED)
SC Radiology, Nuclear Medicine & Medical Imaging
GA IU6LD
UT WOS:000483696900031
PM 30877465
DA 2022-05-02
ER

PT J
AU Yuan, ZG
   Wang, ZY
   Xia, MY
   Li, FZ
   Li, Y
   Shen, Z
   Wang, XZ
AF Yuan, Zhen-Guo
   Wang, Zong-Ying
   Xia, Meng-Ying
   Li, Feng-Zhi
   Li, Yao
   Shen, Zhen
   Wang, Xi-Zhen
TI Comparison of diffusion kurtosis imaging versus diffusion weighted
   imaging in predicting the recurrence of early stage single nodules of
   hepatocellular carcinoma treated by radiofrequency ablation
SO CANCER IMAGING
LA English
DT Article
DE Diffusion kurtosis imaging; Diffusion weighted imaging; Hepatocellular
   carcinoma; Radiofrequency ablation
ID MICROVASCULAR INVASION; SURGICAL RESECTION; MRI
AB ObjectiveThis study aimed to compare the diffusion kurtosis imaging (DKI) versus diffusion weighted imaging (DWI) in predicting the recurrence of early stage single nodules of hepatocellular carcinoma (HCC) treated by radiofrequency ablation (RFA).Materials and methodsA retrospective analysis of 107 patients with early stage single nodules of HCC was performed, all patients treated by RFA. Recurrence rate of HCC was recorded after a median follow-up of 36months. During follow-up, the data of magnetic resonance imaging (MRI), DWI and DKI were obtained in multiple time points. The predictive values of DWI and DKI were analyzed using ROC curves.ResultsThe overall recurrence rate was 66.3% (71/107). The sensitivity, specificity, and AUC for ADC, MD and MK after RFA (78.6, 73.3% and 0.842; 85.7, 83.3% and 0.839; 85.7, 96.7% and 0.956) were higher than before RFA (44.3, 53.3% and 0.560; 51.2, 56.7% and 0.543; 43.6, 67.3% and 0.489). The sensitivity, specificity, and AUC for MK after RFA were 85.7, 96.7%, and 0.956, respectively, which were significantly greater than those of ADC (78.6, 73.3% and 0.842; P<0.05) and MD (85.7, 83.3% and 0.839).ConclusionsThe prediction efficacy of DKI for the recurrence of early stage single nodules of HCC was better than that of DWI. And, MK was the most sensitive predictor among the DKI.
C1 [Wang, Zong-Ying; Li, Feng-Zhi; Shen, Zhen; Wang, Xi-Zhen] Weifang Med Univ, Med Imaging Ctr, Affiliated Hosp, Weifang 261053, Peoples R China.
   [Yuan, Zhen-Guo; Xia, Meng-Ying; Li, Yao] Shandong Univ, Shandong Med Imaging Res Inst, Jinan 250021, Shandong, Peoples R China.
RP Wang, XZ (corresponding author), Weifang Med Univ, Med Imaging Ctr, Affiliated Hosp, Weifang 261053, Peoples R China.
EM yuanzg88@126.com; wangxizhen@wfmc.edu.cn
FU National Natural Science Foundation of ChinaNational Natural Science
   Foundation of China (NSFC) [81641074, 81171303, 30470518, 81771828];
   Shandong Provincial Natural Science Foundation of ChinaNatural Science
   Foundation of Shandong Province [ZR2013HM071, ZR2009CL046, ZR2010HQ029,
   ZR2016HL40, ZR2017MH037]; Shandong excellent young and middle-aged
   scientists research award fund [BS2012YY038]; Shandong medical and
   health science and technology development plan [2017WS408, 2017WS579];
   Weifang medical college doctor scientific research startup fund; Weifang
   medical college student scientific and technological innovation fund
   [KX2015011, KX2016038, KX2017041]; Weifang city science and technology
   development plan project [2017YX054]; Science and technology program for
   universities in Shandong province [J18KA288, J18KA284]; Shandong
   province science and technology development projection [2012 YD18064];
   Project of Medicine and Health Development Plan of Shandong Province
   [2011HW067]; Key research and development program of shandong province
   [2018GSF118171]
FX This study was granted by National Natural Science Foundation of China
   (81641074, 81171303, 30470518, 81771828), Shandong Provincial Natural
   Science Foundation of China (ZR2009CL046, ZR2010HQ029, ZR2016HL40,
   ZR2017MH037), Shandong excellent young and middle-aged scientists
   research award fund (BS2012YY038), Shandong medical and health science
   and technology development plan (2017WS408, 2017WS579), Weifang medical
   college doctor scientific research startup fund (2009), Weifang medical
   college student scientific and technological innovation fund (KX2015011,
   KX2016038, KX2017041), Weifang city science and technology development
   plan project (2017YX054), Science and technology program for
   universities in Shandong province (J18KA288, J18KA284), Shandong
   province science and technology development projection (2012 YD18064),
   Project of Medicine and Health Development Plan of Shandong Province
   (2011HW067), Shandong Provincial Natural Science Foundation of China
   (ZR2013HM071), Key research and development program of shandong province
   (2018GSF118171).
CR Assaf Y, 2002, MAGNET RESON MED, V47, P115, DOI 10.1002/mrm.10040
   Barrett T, 2018, EUR RADIOL, V28, P3141, DOI 10.1007/s00330-017-5169-1
   Chen JY, 2010, EUR J RADIOL, V74, pE102, DOI 10.1016/j.ejrad.2009.04.025
   Chen WQ, 2016, CA-CANCER J CLIN, V66, P115, DOI 10.3322/caac.21338
   Cho YK, 2011, J GASTROEN HEPATOL, V26, P1354, DOI 10.1111/j.1440-1746.2011.06812.x
   Christou A, 2017, BRIT J RADIOL, V90, DOI 10.1259/bjr.20160873
   Cui XP, 2015, TUMOR BIOL, V36, P3887, DOI 10.1007/s13277-014-3031-5
   Dai YM, 2016, NMR BIOMED, V29, P873, DOI 10.1002/nbm.3535
   European Assoc Study Liver, 2012, EUR J CANCER, V48, P599, DOI 10.1016/j.ejca.2011.12.021
   FARLEY DR, 1995, MAYO CLIN PROC, V70, P425, DOI 10.4065/70.5.425
   Goshima S, 2008, J MAGN RESON IMAGING, V27, P834, DOI 10.1002/jmri.21316
   Goshima S, 2015, AM J ROENTGENOL, V204, pW543, DOI 10.2214/AJR.14.13235
   Helpern JA, 2011, J MAGN RESON IMAGING, V33, P17, DOI 10.1002/jmri.22397
   Hori M, 2012, MAGN RESON MED SCI, V11, P221, DOI 10.2463/mrms.11.221
   Hori M, 2012, EUR RADIOL, V22, P1797, DOI 10.1007/s00330-012-2410-9
   Imamura H, 2003, J HEPATOL, V38, P200, DOI 10.1016/S0168-8278(02)00360-4
   Jens HJ, 2010, NMR BIOMED, V23, P698, DOI [10.1002/nbm.1518, DOI 10.1002/NBM.1518]
   Jensen JH, 2005, MAGNET RESON MED, V53, P1432, DOI 10.1002/mrm.20508
   Kim YS, 2013, J HEPATOL, V58, P89, DOI 10.1016/j.jhep.2012.09.020
   Lencioni R, 2010, SEMIN LIVER DIS, V30, P52, DOI 10.1055/s-0030-1247132
   Lim KC, 2011, ANN SURG, V254, P108, DOI 10.1097/SLA.0b013e31821ad884
   Raab P, 2010, RADIOLOGY, V254, P876, DOI 10.1148/radiol.09090819
   Rosenkrantz AB, 2012, RADIOLOGY, V264, P126, DOI 10.1148/radiol.12112290
   Shiina S, 2005, GASTROENTEROLOGY, V129, P122, DOI 10.1053/j.gastro.2005.04.009
   Shiina S, 2012, AM J GASTROENTEROL, V107, P569, DOI 10.1038/ajg.2011.425
   Sun K, 2015, RADIOLOGY, V277, P46, DOI 10.1148/radiol.15141625
   Wang JJ, 2011, RADIOLOGY, V261, P210, DOI 10.1148/radiol.11102277
   Wang WT, 2018, RADIOLOGY, V286, P571, DOI 10.1148/radiol.2017170515
   Yan CG, 2017, EUR RADIOL, V27, P212, DOI 10.1007/s00330-016-4380-9
   Yue W, 2019, CANCER IMAGING, V19, DOI 10.1186/s40644-019-0196-6
   Zhu L, 2017, RADIOLOGY, V284, P66, DOI 10.1148/radiol.2016160094
NR 31
TC 7
Z9 9
U1 2
U2 9
PU BMC
PI LONDON
PA CAMPUS, 4 CRINAN ST, LONDON N1 9XW, ENGLAND
SN 1740-5025
EI 1470-7330
J9 CANCER IMAGING
JI Cancer Imaging
PD MAY 29
PY 2019
VL 19
AR 30
DI 10.1186/s40644-019-0213-9
PG 10
WC Oncology; Radiology, Nuclear Medicine & Medical Imaging
WE Science Citation Index Expanded (SCI-EXPANDED)
SC Oncology; Radiology, Nuclear Medicine & Medical Imaging
GA IA3QT
UT WOS:000469478500004
PM 31142356
OA Green Published, gold
DA 2022-05-02
ER

PT J
AU Chen, TC
   Zhou, LF
   Zhou, Y
   Zhou, WH
   Huang, HC
   Yin, SY
   Xie, HY
   Zhou, L
   Zheng, SS
AF Chen, Tianchi
   Zhou, Lingfeng
   Zhou, Yuan
   Zhou, Wuhua
   Huang, Hechen
   Yin, Shengyong
   Xie, Haiyang
   Zhou, Lin
   Zheng, Shusen
TI HJURP Promotes Epithelial-to-Mesenchymal Transition via Upregulating
   SPHK1 in Hepatocellular Carcinoma
SO INTERNATIONAL JOURNAL OF BIOLOGICAL SCIENCES
LA English
DT Article
DE Holliday junction recognition protein; epithelial-to-mesenchymal
   transition; sphingosine kinase 1; hepatocellular carcinoma
ID CELL-PROLIFERATION; CANCER; MIGRATION; INVASION; EMT
AB Holliday Junction Recognition Protein (HJURP) is involved in various cancers including hepatocellular carcinoma (HCC). Current studies have showed that HJURP is correlated with HCC proliferation. However, the role of HJURP in HCC Epithelial-to-Mesenchymal Transition remains unclear. In this study, we found that HJURP knockdown significantly reduced the migration and invasion abilities of HCC cells both in vivo and in vitro by interacting with Sphingosine kinase 1 (SPHK1). Conversely, HJURP overexpression enhanced these biological abilities. Moreover, high HJURP expression is related to poor prognosis of HCC patients. In conclusion, HJURP plays an important role in tumor metastasis by upregulating SPHK1. And high HJURP expression may predict a lower disease-free survival rate and higher possibility of microvascular invasion in HCC patients.
C1 [Chen, Tianchi; Zhou, Lingfeng; Zheng, Shusen] Zhejiang Univ, Affiliated Hosp 1, Sch Med, Div Hepatobiliary & Pancreat Surg,Dept Surg, 79 QingChun Rd, Hangzhou 310003, Zhejiang, Peoples R China.
   [Chen, Tianchi; Zhou, Lingfeng; Zhou, Yuan; Zhou, Wuhua; Huang, Hechen; Yin, Shengyong; Xie, Haiyang; Zhou, Lin; Zheng, Shusen] NHFPC Key Lab Combined Multiorgan Transplantat, Hangzhou, Zhejiang, Peoples R China.
   [Chen, Tianchi; Zhou, Lingfeng; Zhou, Yuan; Zhou, Wuhua; Huang, Hechen; Yin, Shengyong; Xie, Haiyang; Zhou, Lin; Zheng, Shusen] Key Lab Organ Transplantat, Hangzhou, Zhejiang, Peoples R China.
   [Chen, Tianchi; Zhou, Lingfeng; Zhou, Yuan; Zhou, Wuhua; Huang, Hechen; Yin, Shengyong; Xie, Haiyang; Zhou, Lin; Zheng, Shusen] CAMS, Key Lab Diag & Treatment Organ Transplantat, Hangzhou, Zhejiang, Peoples R China.
   [Chen, Tianchi; Zhou, Lingfeng; Zhou, Yuan; Zhou, Wuhua; Huang, Hechen; Xie, Haiyang; Zhou, Lin; Zheng, Shusen] Zhejiang Univ, Collaborat Innovat Ctr Diag Treatment Infect Dis, Hangzhou, Zhejiang, Peoples R China.
RP Zheng, SS (corresponding author), Zhejiang Univ, Affiliated Hosp 1, Sch Med, Div Hepatobiliary & Pancreat Surg,Dept Surg, 79 QingChun Rd, Hangzhou 310003, Zhejiang, Peoples R China.
EM shusenzheng@zju.edu.cn
FU National ST Major Project [2017ZX10203205-003-002]; Innovative Research
   Groups of National Natural Science Foundation of ChinaNational Natural
   Science Foundation of China (NSFC) [81721091]; Zhejiang International
   Science and Technology Cooperation Project [2016C04003]
FX This research was funded by National S&T Major Project (No.
   2017ZX10203205-003-002), Innovative Research Groups of National Natural
   Science Foundation of China (No. 81721091) and Zhejiang International
   Science and Technology Cooperation Project (No. 2016C04003).
CR Acloque H, 2009, J CLIN INVEST, V119, P1438, DOI 10.1172/JCI38019
   Baker DL, 2013, BBA-MOL CELL BIOL L, V1831, P139, DOI 10.1016/j.bbalip.2012.09.006
   Bao MY, 2012, LIVER INT, V32, P331, DOI 10.1111/j.1478-3231.2011.02666.x
   Barnhart-Dailey MC, 2017, MOL BIOL CELL, V28, P54, DOI 10.1091/mbc.E15-12-0843
   Chapman HA, 2011, ANNU REV PHYSIOL, V73, P413, DOI 10.1146/annurev-physiol-012110-142225
   Chen TC, 2018, J EXP CLIN CANC RES, V37, DOI 10.1186/s13046-018-0866-4
   El-Serag HB, 2008, GASTROENTEROLOGY, V134, P1752, DOI 10.1053/j.gastro.2008.02.090
   Hu BH, 2017, ONCOTARGETS THER, V10, P2601, DOI 10.2147/OTT.S127738
   Huang WF, 2016, PLOS ONE, V11, DOI 10.1371/journal.pone.0148618
   Kong Y, 2017, CANCER LETT, V407, P76, DOI 10.1016/j.canlet.2017.07.031
   Lambert AW, 2017, CELL, V168, P670, DOI 10.1016/j.cell.2016.11.037
   Liu H, 2017, AUTOPHAGY, V13, P900, DOI 10.1080/15548627.2017.1291479
   Muller S, 2014, CELL REP, V8, P190, DOI 10.1016/j.celrep.2014.06.002
   Nawshad A, 2003, J CELL BIOL, V163, P1291, DOI 10.1083/jcb.200306024
   Priya R, 2015, DEV CELL, V34, P383, DOI 10.1016/j.devcel.2015.08.002
   Tarhan YE, 2016, NEOPLASIA, V18, P265, DOI 10.1016/j.neo.2016.03.005
   Thiery JP, 2009, CELL, V139, P871, DOI 10.1016/j.cell.2009.11.007
   Thiery JP, 2006, NAT REV MOL CELL BIO, V7, P131, DOI 10.1038/nrm1835
   Torre LA, 2015, CA-CANCER J CLIN, V65, P87, DOI 10.3322/caac.21262
   Wong Robert, 2011, Gastroenterol Hepatol (N Y), V7, P16
   Xu CY, 2017, INT J MOL MED, V39, P1277, DOI 10.3892/ijmm.2017.2921
   Yang J, 2004, CELL, V117, P927, DOI 10.1016/j.cell.2004.06.006
   Yilmaz M, 2009, CANCER METAST REV, V28, P15, DOI 10.1007/s10555-008-9169-0
   Zhang ZJ, 2015, TUMOR BIOL, V36, P1503, DOI 10.1007/s13277-014-2665-7
NR 24
TC 8
Z9 9
U1 0
U2 5
PU IVYSPRING INT PUBL
PI LAKE HAVEN
PA PO BOX 4546, LAKE HAVEN, NSW 2263, AUSTRALIA
SN 1449-2288
J9 INT J BIOL SCI
JI Int. J. Biol. Sci.
PY 2019
VL 15
IS 6
BP 1139
EP 1147
DI 10.7150/ijbs.30904
PG 9
WC Biochemistry & Molecular Biology; Biology
WE Science Citation Index Expanded (SCI-EXPANDED)
SC Biochemistry & Molecular Biology; Life Sciences & Biomedicine - Other
   Topics
GA IC6GX
UT WOS:000471070800003
PM 31223275
OA gold, Green Published, Green Submitted
DA 2022-05-02
ER

PT J
AU Wang, YF
   Sun, KY
   Shen, JX
   Li, B
   Kuang, M
   Cao, QH
   Peng, S
AF Wang, Yifei
   Sun, Kaiyu
   Shen, Jingxian
   Li, Bin
   Kuang, Ming
   Cao, Qinghua
   Peng, Sui
TI Novel Prognostic Nomograms Based on Inflammation-Related Markers for
   Patients with Hepatocellular Carcinoma Underwent Hepatectomy
SO CANCER RESEARCH AND TREATMENT
LA English
DT Article
DE Hepatocellular carcinoma; Inflammation; Resection; Survival; Nomograms
ID PREOPERATIVE ASPARTATE-AMINOTRANSFERASE; LYMPHOCYTE RATIO; LIVER
   RESECTION; CURATIVE RESECTION; INDEX; RECURRENCE; SURVIVAL; PREDICTION;
   CANCER
AB Purpose
   Hepatocellular carcinoma (HCC) is an aggressive disease with high recurrence rate. However, current staging systems were lack of predictive capacity for HCC recurrence. We aimed to develop prognostic nomograms based on inflammation-related markers for HCC patients underwent hepatectomy.
   Materials and Methods
   We recruited 889 surgically treated patients from two medical centers. Independent prognostic factors were identified by cox regression analyses. Nomograms for recurrence-free survival (RFS) and overall survival (OS) were established and validated internally and externally. The performance, discrimination, and calibration of nomograms were assessed and compared with existed staging systems.
   Results
   Neutrophil to lymphocyte ratio (NLR) and gamma-glutamyl transpeptidase to platelet ratio (GPR) were the two inflammation-related factor that independently correlated with survival. NLR, GPR, international normalized ratio (INR), microvascular invasion, satellite lesions, tumor number, tumor diameter, and macrovascular invasion were used to construct nomogram for RFS while GPR, total bilirubin, INR, alpha-fetoprotein, microvascular invasion, satellite lesions, tumor diameter, and macrovascular invasion were for OS. In the training cohort, the C-index of nomogram was 0.701(95% confidence interval [CI], 0.669 to 0.732) for RFS and 0.761(95% CI, 0.728 to 0.795) for OS. These results received both internal and external validation with C-index of 0.701(95% CI, 0.647 to 0.755) and 0.707 (95% CI, 0.657 to 0.756) for RFS, and 0.706 (95% CI, 0.640 to 0.772) and 0.708 (95%Cl, 0.646 to 0.771) for OS, respectively. The nomograms showed superior accuracy to conventional staging systems (p < 0.001).
   Conclusion
   The nomograms based on inflammation-related markers are of high efficacy in predicting survival of HCC patients after hepatectomy, which will be valuable in guiding postoperative interventions and follow-ups.
C1 [Wang, Yifei; Kuang, Ming] Sun Yat Sen Univ, Affiliated Hosp 1, Dept Liver Surg, Guangzhou, Guangdong, Peoples R China.
   [Sun, Kaiyu] Sun Yat Sen Univ, Affiliated Hosp 1, Dept Gastrointestinal Surg, Guangzhou, Guangdong, Peoples R China.
   [Shen, Jingxian] Sun Yat Sen Univ, Dept Med Imaging, Canc Ctr, Guangzhou, Guangdong, Peoples R China.
   [Li, Bin; Peng, Sui] Sun Yat Sen Univ, Affiliated Hosp 1, Clin Trials Unit, Guangzhou, Guangdong, Peoples R China.
   [Kuang, Ming] Sun Yat Sen Univ, Affiliated Hosp 1, Div Intervent Ultrasound, Guangzhou, Guangdong, Peoples R China.
   [Cao, Qinghua] Sun Yat Sen Univ, Affiliated Hosp 1, Dept Pathol, 58 Zhongshan Rd 2, Guangzhou, Guangdong, Peoples R China.
   [Peng, Sui] Sun Yat Sen Univ, Affiliated Hosp 1, Dept Gastroenterol & Hepatol, Guangzhou, Guangdong, Peoples R China.
RP Cao, QH (corresponding author), Sun Yat Sen Univ, Affiliated Hosp 1, Dept Pathol, 58 Zhongshan Rd 2, Guangzhou, Guangdong, Peoples R China.; Peng, S (corresponding author), Sun Yat Sen Univ, Affiliated Hosp 1, Dept Gastroenterol & Hepatol, Clin Trials Unit, 58 Zhongshan Rd 2, Guangzhou, Guangdong, Peoples R China.
EM pengsui@vip.163.com
FU National Science Fund for Distinguished Young Scholars of ChinaNational
   Natural Science Foundation of China (NSFC)National Science Fund for
   Distinguished Young Scholars [81825013]; National Natural Science
   Foundation of ChinaNational Natural Science Foundation of China (NSFC)
   [81771958, 81770608]; Guangdong Medical Science and Technology
   Foundation [2016-1192364982]
FX This study was supported by grants from the National Science Fund for
   Distinguished Young Scholars of China (81825013), National Natural
   Science Foundation of China (81771958, 81770608) and the Guangdong
   Medical Science and Technology Foundation (2016-1192364982).
CR Berasain C, 2009, ANN NY ACAD SCI, V1155, P206, DOI 10.1111/j.1749-6632.2009.03704.x
   Bray F, 2018, CA-CANCER J CLIN, V68, P394, DOI 10.3322/caac.21492
   Chan AWH, 2015, ANN SURG ONCOL, V22, P4138, DOI 10.1245/s10434-015-4516-1
   de Martel C, 2012, LANCET ONCOL, V13, DOI 10.1016/S1470-2045(12)70137-7
   European Assoc Study Liver, 2012, EUR J CANCER, V48, P599, DOI 10.1016/j.ejca.2011.12.021
   European Association for the Study of the Liver. Electronic address: easloffice@easloffice.eu, 2019, J Hepatol, V70, P817, DOI 10.1016/j.jhep.2019.01.020
   Gomez D, 2008, WORLD J SURG, V32, P1757, DOI 10.1007/s00268-008-9552-6
   He W, 2018, CLIN GASTROENTEROL H, V16, P756, DOI 10.1016/j.cgh.2017.12.002
   Hu B, 2014, CLIN CANCER RES, V20, P6212, DOI 10.1158/1078-0432.CCR-14-0442
   Imamura H, 2003, J HEPATOL, V38, P200, DOI 10.1016/S0168-8278(02)00360-4
   Ji F, 2016, ONCOTARGET, V7, P72276, DOI 10.18632/oncotarget.10848
   Kluger MD, 2015, J HEPATOL, V62, P1131, DOI 10.1016/j.jhep.2014.12.018
   Lemoine M, 2016, GUT, V65, P1369, DOI 10.1136/gutjnl-2015-309260
   Lin ZX, 2015, WORLD J GASTROENTERO, V21, P10898, DOI 10.3748/wjg.v21.i38.10898
   Mantovani A, 2008, NATURE, V454, P436, DOI 10.1038/nature07205
   Pinato DJ, 2012, BRIT J CANCER, V106, P1439, DOI 10.1038/bjc.2012.92
   Pinato DJ, 2012, J HEPATOL, V57, P1013, DOI 10.1016/j.jhep.2012.06.022
   Portolani N, 2006, ANN SURG, V243, P229, DOI 10.1097/01.sla.0000197706.21803.a1
   Sasaki A, 2006, SURGERY, V139, P755, DOI 10.1016/j.surg.2005.10.009
   Shen JY, 2016, ONCOTARGET, V7, P80783, DOI 10.18632/oncotarget.13038
   Shen SL, 2014, ANN SURG ONCOL, V21, P3802, DOI 10.1245/s10434-014-3771-x
   Shi J, 2010, ANN SURG ONCOL, V17, P2073, DOI 10.1245/s10434-010-0940-4
   Shim JH, 2015, ANN SURG, V261, P939, DOI 10.1097/SLA.0000000000000747
   Smith RA, 2009, AM J SURG, V197, P466, DOI 10.1016/j.amjsurg.2007.12.057
   Strasberg SM, 2005, J HEPATO-BILIARY-PAN, V12, P351, DOI 10.1007/s00534-005-0999-7
   Trepo C, 2014, LANCET, V384, P2053, DOI 10.1016/S0140-6736(14)60220-8
   Wang WL, 2016, MEDICINE, V95, DOI 10.1097/MD.0000000000004087
   Yang PH, 2016, ANN SURG, V263, P778, DOI 10.1097/SLA.0000000000001339
   Yang ZG, 2015, ONCOTARGET, V6, P43090, DOI 10.18632/oncotarget.5719
   Zhong JH, 2014, ANN SURG, V260, P329, DOI 10.1097/SLA.0000000000000236
NR 30
TC 14
Z9 15
U1 2
U2 5
PU KOREAN CANCER ASSOCIATION
PI SEOUL
PA RM 1824, GWANGHWAMUN OFFICIA, 92 SAEMUNAN-RO, JONGNO-GU, SEOUL, 110-999,
   SOUTH KOREA
SN 1598-2998
EI 2005-9256
J9 CANCER RES TREAT
JI Cancer Res. Treat.
PD OCT
PY 2019
VL 51
IS 4
BP 1464
EP 1478
DI 10.4143/crt.2018.657
PG 15
WC Oncology
WE Science Citation Index Expanded (SCI-EXPANDED)
SC Oncology
GA JD1RY
UT WOS:000489753500021
OA gold, Green Published
DA 2022-05-02
ER

PT J
AU Tang, L
   Liu, JX
   Zhang, ZJ
   Xu, CZ
   Zhang, XN
   Huang, WR
   Zhou, DH
   Wang, RR
   Chen, XD
   Xiao, MB
   Qu, LS
   Lu, CH
AF Tang, Lei
   Liu, Jin-Xia
   Zhang, Zi-Juan
   Xu, Chen-Zhou
   Zhang, Xue-Ning
   Huang, Wei-Rong
   Zhou, Dan-Hua
   Wang, Rong-Rong
   Chen, Xu-Dong
   Xiao, Ming-Bing
   Qu, Li-Shuai
   Lu, Cui-Hua
TI High expression of Anxa2 and Stat3 promote progression of hepatocellular
   carcinoma and predict poor prognosis
SO PATHOLOGY RESEARCH AND PRACTICE
LA English
DT Article
DE Hepatocellular carcinoma; Anxa2; Stat3; Recurrence; Survival
ID CANCER; INVASION; PHOSPHORYLATION; PROLIFERATION; STRATEGIES; ACTIVATION
AB Aim: To elucidate whether the interaction between Anxa2 and Stat3 could promote the progression of hepatocellular carcinoma (HCC) and that high co-expression of Anxa2 and Stat3 could predict poor prognosis in HCC patients.
   Methods: We investigated Anxa2 and Stat3 expression using Western blot analysis in 4 HCC and adjacent nontumor tissues and using immunohistochemistry in 100 patients' paraffin sections. Then we assessed the expression of Stat3, Anxa2 and co-expression of Stat3 and Anxa2 with relevant clinical pathological parameters and their prognostic value in HCC patients. The recurrence and overall survival rates were estimated using the Kaplan-Meier method and compared with the log-rank test. The prognostic analysis was carried out with univariate and multivariate Cox regressions models.
   Results: The incidence of high Stat3 expression in HCC tissues (35%) was significantly higher than that in non-HCC tissues (8%) (P < 0.001). The same result was observed in Anxa2 (P < 0.001). Also, the overexpression of Stat3 or Anxa2 showed a significant relationship with the recurrence of the 100 HCC patients (P = 0.012; P = 0.003). Additionally, tumor size > 3 cm in diameter, multiple tumor number, and the presence of microvascular tumor thrombus were also significantly associated with recurrence in 100 patients. Then, all enrolled patients were divided into four groups according to IHC score of Stat3 and Anxa2, and the results indicated a significant difference in recurrence time between the subgroups (P < 0.001). What's more, co-highexpression of Stat3 and Anxa2 was related to the presence of microvascular tumor thrombus (P = 0.003) and poor tumor differentiation (P < 0.001), but not relevant with other clinical features (All P > 0.05).
   Conclusion: The expression of Stat3, Anxa2, or co-high-expression of the two proteins was associated with HCC recurrence and survival.
C1 [Tang, Lei; Liu, Jin-Xia; Zhang, Zi-Juan; Xu, Chen-Zhou; Zhang, Xue-Ning; Huang, Wei-Rong; Zhou, Dan-Hua; Wang, Rong-Rong; Xiao, Ming-Bing; Qu, Li-Shuai; Lu, Cui-Hua] Nantong Univ, Affiliated Hosp, Dept Gastroenterol, 20 XiSi Rd, Nantong 226001, Jiangsu, Peoples R China.
   [Liu, Jin-Xia; Xiao, Ming-Bing; Qu, Li-Shuai; Lu, Cui-Hua] Nantong Univ, Affiliated Hosp, Res Ctr Clin Med, 20 XiSi Rd, Nantong 226001, Jiangsu, Peoples R China.
   [Tang, Lei; Zhang, Zi-Juan; Xu, Chen-Zhou; Zhang, Xue-Ning; Huang, Wei-Rong; Zhou, Dan-Hua; Wang, Rong-Rong] Nantong Univ, Med Coll, Clin Med, Nantong 226001, Peoples R China.
   [Chen, Xu-Dong] Nantong Univ, Dept Pathol, Affiliated Tumor Hosp, Nantong 226001, Peoples R China.
RP Qu, LS; Lu, CH (corresponding author), Nantong Univ, Affiliated Hosp, Dept Gastroenterol, 20 XiSi Rd, Nantong 226001, Jiangsu, Peoples R China.
EM lch670608@sina.com; qulishuai1121@163.com
OI Liu, Jinxia/0000-0001-8327-2228
FU Natural Science Foundation of Jiangsu ProvinceNatural Science Foundation
   of Jiangsu Province [BK20161286]; China Postdoctoral Science
   FoundationChina Postdoctoral Science Foundation [2017M620221]; Jiangsu
   Young Medical Talents [QNRC2016685]
FX This work was supported by Natural Science Foundation of Jiangsu
   Province (grant No. BK20161286), General Financial Grant from the China
   Postdoctoral Science Foundation (2017M620221), and fund of Jiangsu Young
   Medical Talents (QNRC2016685).
CR Abe M, 2017, WORLD J GASTROENTERO, V23, P6833, DOI 10.3748/wjg.v23.i37.6833
   [Anonymous], 2012, ZHONGHUA GAN ZANG BI, V20, P419
   Berger D.M.S., 2018, EUR J SURG ONCOL
   Brar G, 2018, THER ADV GASTROENTER, V11, DOI 10.1177/1756284818808086
   Christensen MV, 2018, INT J ONCOL, V52, P5, DOI 10.3892/ijo.2017.4197
   Cui XD, 2010, INT J CANCER, V126, P940, DOI 10.1002/ijc.24798
   Duseja A, 2014, J CLIN EXP HEPATOL, V4, pS74, DOI 10.1016/j.jceh.2014.03.045
   Han QJ, 2017, J EXP CLIN CANC RES, V36, DOI 10.1186/s13046-017-0623-0
   Huang XW, 2018, J BUON, V23, P985
   Johnson P J, 2001, Clin Liver Dis, V5, P145, DOI 10.1016/S1089-3261(05)70158-6
   LAEMMLI UK, 1970, NATURE, V227, P680, DOI 10.1038/227680a0
   Lee H, 2010, NAT MED, V16, P1421, DOI 10.1038/nm.2250
   Li M, 2017, ONCOTARGET, V8, P24777, DOI 10.18632/oncotarget.15801
   Lin YY, 2018, SEMIN LIVER DIS, V38, P379, DOI 10.1055/s-0038-1673621
   Liu JX, 2013, J GASTROINTEST SURG, V17, P756, DOI 10.1007/s11605-013-2138-0
   Luo M, 2017, J EXP MED, V214, P2535, DOI 10.1084/jem.20160652
   Mohammad HS, 2008, INT J ONCOL, V33, P1157, DOI 10.3892/ijo_00000105
   Pan Y, 2017, ONCOGENE, V36, P1069, DOI 10.1038/onc.2016.271
   Parkin DM, 2005, CA-CANCER J CLIN, V55, P74, DOI 10.3322/canjclin.55.2.74
   Qu LS, 2010, J GASTROINTEST SURG, V14, P1111, DOI 10.1007/s11605-010-1211-1
   Rocha MR, 2018, SCI REP-UK, V8, DOI 10.1038/s41598-018-29703-0
   Sato H, 2018, CANCER SCI, V109, P3183, DOI 10.1111/cas.13763
   Schioppo T, 2017, DRUG DES DEV THER, V11, P2891, DOI 10.2147/DDDT.S139248
   Tagliamonte M, 2016, CURR OPIN IMMUNOL, V39, P103, DOI 10.1016/j.coi.2016.01.005
   Tovoli F, 2018, HEPAT ONCOL, V5, DOI 10.2217/hep-2017-0020
   Wang T, 2015, ONCOTARGET, V6, P30975, DOI 10.18632/oncotarget.5199
   Wu XQ, 2016, ONCOTARGET, V7, P11708, DOI 10.18632/oncotarget.7336
   Xiu DH, 2016, GASTROENT RES PRACT, V2016, DOI 10.1155/2016/3521453
   Yao M, 2014, J CLIN TRANSL HEPATO, V2, P253, DOI 10.14218/JCTH.2014.00020
   Yu H, 2014, NAT REV CANCER, V14, P736, DOI 10.1038/nrc3818
   Yu H, 2009, NAT REV CANCER, V9, P798, DOI 10.1038/nrc2734
   Yuan J, 2017, BREAST CANCER RES TR, V164, P327, DOI 10.1007/s10549-017-4271-z
   Zhai HY, 2011, J NEUROSCI, V31, P14346, DOI 10.1523/JNEUROSCI.3299-11.2011
   Zhang HJ, 2013, WORLD J GASTROENTERO, V19, P3792, DOI 10.3748/wjg.v19.i24.3792
NR 34
TC 9
Z9 10
U1 0
U2 4
PU ELSEVIER GMBH
PI MUNICH
PA HACKERBRUCKE 6, 80335 MUNICH, GERMANY
SN 0344-0338
J9 PATHOL RES PRACT
JI Pathol. Res. Pract.
PY 2019
VL 215
IS 6
AR 152386
DI 10.1016/j.prp.2019.03.015
PG 8
WC Pathology
WE Science Citation Index Expanded (SCI-EXPANDED)
SC Pathology
GA IV2KT
UT WOS:000484106800020
PM 30935762
DA 2022-05-02
ER

PT J
AU Liu, L
   Li, NF
   Zhang, Q
   Lin, L
AF Liu, Ling
   Li, Nian-Feng
   Zhang, Qi
   Lin, Ling
TI Hepatocellular carcinoma successfully treated with ALPPS and apatinib: A
   case report
SO WORLD JOURNAL OF CLINICAL CASES
LA English
DT Article
DE Hepatocellular carcinoma; Associating liver partition and portal vein
   ligation for staged hepatectomy; Apatinib; Case report
ID PORTAL-VEIN EMBOLIZATION; INTERMEDIATE; MANAGEMENT; EFFICACY; INVASION
AB BACKGROUND
   Associating liver partition and portal vein ligation for staged hepatectomy (ALPPS) has becoming ever more recognized in the treatment of hepatocellular carcinoma (HCC). Nevertheless, long-term survival rate and postoperative complications are far from ideal, mainly since the majority of patients treated with ALPPS surgery have large or multiple lesions and microvascular tumor thrombus.
   CASE SUMMARY
   We present the case of a 47-year-old male patient with a huge right hepatic mass and an estimated insufficient residual liver, who was successfully treated with ALPPS surgery and apatinib. Postoperative pathology revealed HCC with several significant microvascular embolisms. Twenty months after operation, no tumor reoccurrence was observed.
   CONCLUSION
   Our case indicated that combined targeted drug therapy with ALPPS can lead to long-term survival for patients with large HCC.
C1 [Liu, Ling; Li, Nian-Feng; Zhang, Qi; Lin, Ling] Cent S Univ, Xiangya Hosp, Dept Hepatobiliary & Pancreat Surg, Changsha 410008, Hunan, Peoples R China.
RP Li, NF (corresponding author), Cent S Univ, Xiangya Hosp, Dept Hepatobiliary & Pancreat Surg, Changsha 410008, Hunan, Peoples R China.
EM dlnf66@163.com
CR Aoki T, 2016, WORLD J HEPATOL, V8, P439, DOI 10.4254/wjh.v8.i9.439
   Bruix J, 2002, HEPATOLOGY, V35, P519, DOI 10.1053/jhep.2002.32089
   Clark J, 2018, ONCOL NURS FORUM, V45
   Glantzounis GK, 2017, EJSO-EUR J SURG ONC, V43, P32, DOI 10.1016/j.ejso.2016.05.026
   Lau WY, 2017, HEPATOB PANCREAT DIS, V16, P17, DOI 10.1016/S1499-3872(16)60174-1
   Li XJ, 2018, BBA-MOL BASIS DIS, V1864, P1693, DOI 10.1016/j.bbadis.2018.02.014
   Lu W, 2017, CANCER BIOL THER, V18, P433, DOI 10.1080/15384047.2017.1323589
   Omata M, 2017, HEPATOL INT, V11, P317, DOI 10.1007/s12072-017-9799-9
   Pawlik TM, 2005, LIVER TRANSPLANT, V11, P1086, DOI 10.1002/lt.20472
   Piron L, 2017, B CANCER, V104, P407, DOI 10.1016/j.bulcan.2017.03.009
   Schadde E, 2014, WORLD J SURG, V38, P1510, DOI 10.1007/s00268-014-2513-3
   Song Peipei, 2013, Hepatobiliary Surg Nutr, V2, P227, DOI 10.3978/j.issn.2304-3881.2013.08.11
   Song PP, 2013, BIOSCI TRENDS, V7, P1, DOI 10.5582/bst.2013.v7.1.1
   Sumie S, 2014, ANN SURG ONCOL, V21, P1002, DOI 10.1245/s10434-013-3376-9
   Wang YZ, 2018, ONCOTARGETS THER, V11, P3407, DOI 10.2147/OTT.S161023
   Yu WC, 2018, MEDICINE, V97, DOI 10.1097/MD.0000000000009704
   Zhu H, 2018, MEDICINE, V97, DOI 10.1097/MD.0000000000011214
NR 17
TC 0
Z9 0
U1 0
U2 2
PU BAISHIDENG PUBLISHING GROUP INC
PI PLEASANTON
PA 8226 REGENCY DR, PLEASANTON, CA 94588 USA
SN 2307-8960
J9 WORLD J CLIN CASES
JI World J. Clin. Cases
PD AUG 26
PY 2019
VL 7
IS 16
BP 2384
EP 2392
DI 10.12998/wjcc.v7.i16.2384
PG 9
WC Medicine, General & Internal
WE Science Citation Index Expanded (SCI-EXPANDED)
SC General & Internal Medicine
GA IU1VG
UT WOS:000483364100027
PM 31531335
OA Green Published, gold, Green Submitted
DA 2022-05-02
ER

PT J
AU Feng, PC
   Ke, XF
   Kuang, HL
   Pan, LL
   Ye, Q
   Wu, JB
AF Feng, Peng-Cheng
   Ke, Xing-Fei
   Kuang, Hui-Lan
   Pan, Li-Li
   Ye, Qiang
   Wu, Jian-Bing
TI BMP2 secretion from hepatocellular carcinoma cell HepG2 enhances
   angiogenesis and tumor growth in endothelial cells via activation of the
   MAPK/p38 signaling pathway
SO STEM CELL RESEARCH & THERAPY
LA English
DT Article
DE BMP2; MAPK; p38 signaling pathway; Tumor growth; Angiogenesis;
   Hepatocellular carcinoma
ID MORPHOGENETIC PROTEIN 4; POOR-PROGNOSIS; UP-REGULATION; INVASION;
   MIGRATION; EXPRESSION; DIFFERENTIATION; PROLIFERATION; INHIBITION;
   VIMENTIN
AB Background Hepatocellular carcinoma (HCC) is one of the most common tumors globally, with varying prevalence based on endemic risk factors. Bone morphogenetic protein (BMP) exhibits a broad spectrum of biological activities in various tissues including angiogenesis. Here, this study aimed to investigate the mechanism of BMP2 in HCC by mediating the mitogen-activated protein kinase (MAPK)/p38 signaling pathway. Methods BMP2 expression was quantified in HCC and adjacent tissues. BMP2 gain- and loss-of-function experiments were conducted by infection with lentivirus over-expressing BMP2 or expressing shRNA against BMP2. The angiogenesis was evaluated with HepG2 cells co-cultured with ECV304 cells. SB-239063 was applied to inhibit the activation of the MAPK/p38 signaling pathway so as to identify the significance of this pathway in HCC progression. Finally, in vivo experiments were conducted to identify the role of BMP2 and the MAPK/p38 signaling pathway in tumor growth and angiogenesis. Results BMP2 was highly expressed in HCC. Over-expression of BMP2 was found to accelerate cell proliferation, migration, invasion, microvascular density, and angiogenesis and decrease cell apoptosis in vitro and in vivo. BMP2 silencing exhibited inhibitory effects on HCC cell invasion and angiogenesis. The co-culture system illustrated that HepG2 cells secreted BMP2 in ECV304, and silenced BMP2 in HepG2 cells resulted in the inactivation of the MAPK/p38 signaling pathway, thus suppressing cancer progression, tumor growth, and angiogenesis in HCC. Conclusion Taken together, the key findings of this study propose that silencing of BMP2 inhibits angiogenesis and tumor growth in HCC, highlighting BMP2 silencing as a potential strategy for the treatment of HCC.
C1 [Feng, Peng-Cheng; Ke, Xing-Fei; Kuang, Hui-Lan; Pan, Li-Li; Ye, Qiang; Wu, Jian-Bing] Nanchang Univ, Affiliated Hosp 2, Dept Oncol, 1 Minde Rd, Nanchang 330006, Jiangxi, Peoples R China.
RP Wu, JB (corresponding author), Nanchang Univ, Affiliated Hosp 2, Dept Oncol, 1 Minde Rd, Nanchang 330006, Jiangxi, Peoples R China.
EM wwu_jianbing@126.com
CR Bruix J, 2014, GUT, V63, P844, DOI 10.1136/gutjnl-2013-306627
   Chand R, 2016, BONE MARROW RES, DOI 10.1155/2016/5043483
   Chen F, 2011, ANAL BIOANAL CHEM, V401, P1899, DOI 10.1007/s00216-011-5245-3
   Choi YJ, 2012, MED ONCOL, V29, P582, DOI 10.1007/s12032-011-9852-9
   Colombo M, 2014, BEST PRACT RES CL GA, V28, P771, DOI 10.1016/j.bpg.2014.07.017
   Duan JC, 2017, CHEMOSPHERE, V183, P483, DOI 10.1016/j.chemosphere.2017.05.138
   Duan PF, 2014, PHARMAZIE, V69, P70, DOI 10.1691/ph.2014.3655
   El-Serag HB, 2012, GASTROENTEROLOGY, V142, P1264, DOI 10.1053/j.gastro.2011.12.061
   Fan WW, 2012, MOL CARCINOGEN, V51, pE1, DOI 10.1002/mc.20842
   Greten TF, 2015, GUT, V64, P842, DOI 10.1136/gutjnl-2014-307990
   Guo XD, 2012, PATHOL ONCOL RES, V18, P635, DOI 10.1007/s12253-011-9488-2
   Helbing T, 2013, J PATHOL, V231, P105, DOI 10.1002/path.4215
   Herrera B, 2014, INT J MOL SCI, V15, P5199, DOI 10.3390/ijms15045199
   Hsieh MJ, 2010, EUR J CELL BIOL, V89, P598, DOI 10.1016/j.ejcb.2010.03.004
   Hsieh YY, 2018, BMC CANCER, V18, DOI 10.1186/s12885-018-4383-9
   Kang MH, 2010, EXP CELL RES, V316, P24, DOI 10.1016/j.yexcr.2009.10.010
   Kim CJ, 2018, INT J ONCOL, V52, P231, DOI 10.3892/ijo.2017.4194
   Kim DY, 2013, KOREAN J PHYSIOL PHA, V17, P447, DOI 10.4196/kjpp.2013.17.5.447
   Koch S, 2012, CSH PERSPECT MED, V2, DOI 10.1101/cshperspect.a006502
   Lafont JE, 2016, OSTEOARTHR CARTILAGE, V24, P856, DOI 10.1016/j.joca.2015.11.017
   Li JC, 2010, GASTROENTEROLOGY, V139, P2146, DOI 10.1053/j.gastro.2010.08.004
   Liao CG, 2014, J TRANSL MED, V12, DOI 10.1186/s12967-014-0234-x
   Lu X, 2014, ONCOL LETT, V7, P1992, DOI 10.3892/ol.2014.1994
   Ma JL, 2017, MOL CARCINOGEN, V56, P2279, DOI 10.1002/mc.22681
   Maegdefrau U, 2012, EXP MOL PATHOL, V92, P74, DOI 10.1016/j.yexmp.2011.10.004
   Maegdefrau U, 2009, J PATHOL, V218, P520, DOI 10.1002/path.2563
   Marquardt JU, 2012, J HEPATOL, V56, P267, DOI 10.1016/j.jhep.2011.07.007
   Miyazono K, 2010, J BIOCHEM, V147, P35, DOI 10.1093/jb/mvp148
   Nijkamp MM, 2011, RADIOTHER ONCOL, V99, P344, DOI 10.1016/j.radonc.2011.05.066
   Pan BS, 2015, SCI REP-UK, V5, DOI 10.1038/srep13372
   Ren Y, 2013, MOL MED REP, V8, P1505, DOI 10.3892/mmr.2013.1675
   Song XB, 2011, ACTA BIOCH BIOPH SIN, V43, P796, DOI 10.1093/abbs/gmr074
   Starley BQ, 2010, HEPATOLOGY, V51, P1820, DOI 10.1002/hep.23594
   Steinmetz NF, 2011, NANOMEDICINE-UK, V6, P351, DOI [10.2217/nnm.10.136, 10.2217/NNM.10.136]
   Sun HY, 2017, CYTOKINE, V90, P135, DOI 10.1016/j.cyto.2016.11.002
   Thomas MB, 2010, J CLIN ONCOL, V28, P3994, DOI 10.1200/JCO.2010.28.7805
   Wang DN, 2016, CELL PHYSIOL BIOCHEM, V40, P644, DOI 10.1159/000452577
   Wang LX, 2014, PLOS ONE, V9, DOI 10.1371/journal.pone.0108060
   Whittaker S, 2010, ONCOGENE, V29, P4989, DOI 10.1038/onc.2010.236
   Worns MA, 2010, DIGEST LIVER DIS, V42, pS302, DOI 10.1016/S1590-8658(10)60521-X
   Wu R, 2015, EXP CELL RES, V334, P228, DOI 10.1016/j.yexcr.2015.04.008
   Yang CQ, 2014, CELL PHYSIOL BIOCHEM, V34, P266, DOI 10.1159/000362997
   Yang H, 2015, PLOS ONE, V10, DOI 10.1371/journal.pone.0120515
   Zheng Y, 2014, TUMOR BIOL, V35, P5189, DOI 10.1007/s13277-014-1673-y
   Zhu B, 2012, HEPATO-GASTROENTEROL, V59, P785, DOI 10.5754/hge11427
   Zuo WH, 2016, SCI REP-UK, V6, DOI 10.1038/srep37499
NR 46
TC 17
Z9 17
U1 0
U2 7
PU BMC
PI LONDON
PA CAMPUS, 4 CRINAN ST, LONDON N1 9XW, ENGLAND
EI 1757-6512
J9 STEM CELL RES THER
JI Stem Cell Res. Ther.
PD AUG 6
PY 2019
VL 10
IS 1
AR 237
DI 10.1186/s13287-019-1301-2
PG 15
WC Cell & Tissue Engineering; Cell Biology; Medicine, Research &
   Experimental
WE Science Citation Index Expanded (SCI-EXPANDED)
SC Cell Biology; Research & Experimental Medicine
GA IO0IY
UT WOS:000479063800001
PM 31387619
OA Green Published, gold
DA 2022-05-02
ER

PT J
AU Zhang, J
   Luo, Y
   Li, C
   Liu, JL
   Xiang, HJ
   Wen, TF
AF Zhang, Jingy
   Luo, Yan
   Li, Chuan
   Liu, Jialin
   Xiang, Hongjin
   Wen, Tianfu
TI The combination of the preoperative albumin-bilirubin grade and the
   fibrosis-4 index predicts the prognosis of patients with hepatocellular
   carcinoma after liver resection
SO BIOSCIENCE TRENDS
LA English
DT Article
DE Hepatocellular carcinoma; albumin-bilirubin grade; fibrosis-4 index
ID TO-LYMPHOCYTE RATIO; OUTCOMES; STAGE; ALBI; SYSTEMS
AB There is little information regarding the use of a combination of the albumin-bilirubin (ALBI) grade and the fibrosis-4 index (FIB-4) in predicting hepatocellular carcinoma (HCC) patient outcomes after liver resection. In this study, we aimed to analyze the predictive ability of a combination of the ALBI grade and the FIB-4 score (ALBI-FIB-4) for HCC patients within the Milan criteria after liver resection. The data of HCC patients within the Milan criteria who underwent liver resection between 2011 and 2019 at our center were reviewed (n = 544). Patients with an FIB-4 index > 3.25 were considered to have a high FIB-4 index and were given a score of 1, whereas patients with an FIB-4 index <= 3.25 were considered to have a low FIB-4 index and were given a score of 0. The ALBI-FIB-4 score was a summary score that combined the ALBI grade and the score based on the FIB-4 index. During the follow-up period, 279 patients experienced recurrence, and 175 patients died. Multivariate analysis showed that tumor size, the presence of multiple tumors, the presence of microvascular invasion and the ALBI-FIB-4 score were four independent risk factors for both postoperative recurrence-free survival (RFS) and overall survival (OS). The 5-year RFS of patients with high ALBI-FIB-4 scores of 1, 2, and 3 were 55.0%, 44.2% and 35.3%, respectively (p = 0.004). The 5-year OS rates of patients with high ALBI-FIB-4 scores of 1, 2, and 3 were 72.9%, 66.4% and 54.8%, respectively (p = 0.011). The ALBI-FIB-4 score may be a surrogate marker for predicting the prognosis of patients with HCC after liver resection. A high ALBI-FIB-4 score was associated with a high incidence of postoperative recurrence and mortality.
C1 [Zhang, Jingy; Luo, Yan; Xiang, Hongjin] Sichuan Univ, West China Hosp, Dept Ultrasound, 37 Guoxue Xiang, Chengdu 610041, Sichuan, Peoples R China.
   [Zhang, Jingy; Liu, Jialin] Sichuan Univ, West China Hosp, Dept Med Informat, Chengdu, Sichuan, Peoples R China.
   [Li, Chuan; Wen, Tianfu] Sichuan Univ, West China Hosp, Dept Hepat Surg, Chengdu, Sichuan, Peoples R China.
RP Luo, Y (corresponding author), Sichuan Univ, West China Hosp, Dept Ultrasound, 37 Guoxue Xiang, Chengdu 610041, Sichuan, Peoples R China.
EM luoyanddoc@163.com
CR Angulo P, 2013, GASTROENTEROLOGY, V145, P782, DOI 10.1053/j.gastro.2013.06.057
   Bagirsakci E, 2017, ONCOLOGY-BASEL, V93, P136, DOI 10.1159/000471807
   Bernardi N, 2019, DIGEST DIS SCI, V64, P1695, DOI 10.1007/s10620-019-5456-6
   Carr BI, 2017, INT J BIOL MARKER, V32, pE391, DOI 10.5301/ijbm.5000300
   Chan AWH, 2018, J HEPATOL, V69, P1284, DOI 10.1016/j.jhep.2018.08.027
   Chan AWH, 2016, J GASTROEN HEPATOL, V31, P1766, DOI 10.1111/jgh.13339
   Chen PC, 2019, J CHIN MED ASSOC, V82, P2, DOI 10.1097/JCMA.0000000000000001
   Conti F, 2019, CLIN GASTROENTEROL H, V17, P510, DOI 10.1016/j.cgh.2018.06.027
   Giorgio A, 2003, J ULTRAS MED, V22, P193, DOI 10.7863/jum.2003.22.2.193
   Hiraoka A, 2019, LIVER CANCER, V8, P121, DOI 10.1159/000488778
   Hiraoka A, 2016, J GASTROEN HEPATOL, V31, P1031, DOI 10.1111/jgh.13250
   Ho SY, 2018, SCI REP-UK, V8, DOI 10.1038/s41598-018-33536-2
   Ho SY, 2018, SCI REP-UK, V8, DOI 10.1038/s41598-018-19251-y
   Ito T, 2015, J CANCER RES CLIN, V141, P1311, DOI 10.1007/s00432-015-1922-5
   Johnson PJ, 2015, J CLIN ONCOL, V33, P550, DOI 10.1200/JCO.2014.57.9151
   Kaibori M, 2019, ANN SURG, V269, P692, DOI 10.1097/SLA.0000000000002526
   Kaneko K, 2005, WORLD J GASTROENTERO, V11, DOI 10.3748/wjg.v11.i37.5888
   Kim JH, 2018, MEDICINE, V97, DOI 10.1097/MD.0000000000013438
   Kubo H, 2016, WORLD J SURG, V40, P2796, DOI 10.1007/s00268-016-3595-x
   Li C, 2018, WORLD J SURG, V42, P1841, DOI 10.1007/s00268-017-4355-2
   Li C, 2018, J GASTROINTEST SURG, V22, P496, DOI 10.1007/s11605-017-3632-6
   Li C, 2015, J SURG RES, V198, P73, DOI 10.1016/j.jss.2015.05.003
   Liao R, 2018, J GASTROINTEST SURG, V22, P1679, DOI 10.1007/s11605-018-3810-1
   Na SK, 2018, J SURG ONCOL, V117, P912, DOI 10.1002/jso.24992
   Pinato DJ, 2017, J HEPATOL, V66, P338, DOI 10.1016/j.jhep.2016.09.008
   Sterling RK, 2006, HEPATOLOGY, V43, P1317, DOI 10.1002/hep.21178
   Sun HC, 2006, J CANCER RES CLIN, V132, P458, DOI 10.1007/s00432-006-0091-y
   Torre LA, 2015, CA-CANCER J CLIN, V65, P87, DOI 10.3322/caac.21262
   Waked I, 2017, BRIT J CANCER, V116, P448, DOI 10.1038/bjc.2016.423
   Wang T, 2019, 2019 IEEE 26TH INTERNATIONAL CONFERENCE ON SOFTWARE ANALYSIS, EVOLUTION AND REENGINEERING (SANER), P4, DOI 10.1109/SANER.2019.8667980
   Wen TF, 2018, HEPATOBIL SURG NUTR, V7, P353, DOI 10.21037/hbsn.2018.08.01
   Zhou L, 2018, CLIN LAB, V64, P1739, DOI 10.7754/Clin.Lab.2018.180532
NR 32
TC 4
Z9 4
U1 1
U2 1
PU IRCA-BSSA
PI TOKYO
PA PEARL CITY KOISHIKAWA 603, 2-4-5 KASUGA, BUNKYO-KU, TOKYO, 112-0003,
   JAPAN
SN 1881-7815
EI 1881-7823
J9 BIOSCI TRENDS
JI BioSci. Trends
PD AUG
PY 2019
VL 13
IS 4
BP 351
EP 357
DI 10.5582/bst.2019.01212
PG 7
WC Biology
WE Science Citation Index Expanded (SCI-EXPANDED)
SC Life Sciences & Biomedicine - Other Topics
GA IW7EN
UT WOS:000485146700010
PM 31527331
OA gold
DA 2022-05-02
ER

PT J
AU Si, AF
   Li, J
   Yang, ZS
   Xia, Y
   Yang, T
   Lei, ZQ
   Cheng, ZJ
   Pawlik, TM
   Lau, WY
   Shen, F
AF Si, Anfeng
   Li, Jun
   Yang, Zhishi
   Xia, Yong
   Yang, Tian
   Lei, Zhengqing
   Cheng, Zhangjun
   Pawlik, Timothy M.
   Lau, Wan Yee
   Shen, Feng
TI Impact of Anatomical Versus Non-anatomical Liver Resection on Short- and
   Long-Term Outcomes for Patients with Intrahepatic Cholangiocarcinoma
SO ANNALS OF SURGICAL ONCOLOGY
LA English
DT Article
ID HEPATOCELLULAR-CARCINOMA; MICROVASCULAR INVASION; GUIDELINES;
   MANAGEMENT; DIAGNOSIS; NOMOGRAM; SYSTEM; RISK
AB ObjectiveThe aim of this study was to examine the impact of anatomical resection (AR) versus non-anatomical resection (NAR) on the survival outcomes in patients with intrahepatic cholangiocarcinoma (ICC).Patients and MethodsData on 702 consecutive patients who underwent either AR (n=319) or NAR (n=383) for ICC were reviewed. Disease-free survival (DFS) and overall survival (OS) following AR versus NAR was compared using propensity score matching (PSM). Subgroups of patients who benefited from AR versus NAR were examined after being stratified by the 8th TNM staging of ICC.ResultsAR and NAR had similar complication rates (26.6% vs. 25.1%, p=0.634). AR was associated with better 1-, 3-, and 5-year DFS and OS rates compared with NAR after PSM (58.1%, 35.7% and 28.1% vs. 44.1%, 23.9% and 18.0%; 72.9%, 45.7% and 36.0% vs. 62.0%, 30.8% and 25.3%; both p=0.002). On multivariate analysis, NAR was associated with worse DFS and OS than AR [hazard ratio (HR) 1.461 and 1.488; 95% confidence interval (CI) 1.184-1.804 and 1.189-1.863, respectively]. Stratified analysis demonstrated similar outcomes following AR versus NAR for ICC at stages IA, II with vascular invasion, and III with visceral peritoneum perforation, local extrahepatic invasion and nodal metastasis, while NAR was associated with worse DFS and OS versus AR for stages IB (HR 1.897 and 2.321; 95% CI 1.179-3.052 and 1.376-3.914, respectively) or II ICC without vascular invasion (2.071 and 2.077; 95% CI 1.239-3.462 and 1.205-3.579, respectively).ConclusionsAR was associated with better survival outcomes compared with NAR in ICC patients with stage IB or II tumors without vascular invasion.
C1 [Si, Anfeng; Li, Jun; Yang, Zhishi; Xia, Yong; Yang, Tian; Lei, Zhengqing; Cheng, Zhangjun; Lau, Wan Yee; Shen, Feng] Second Mil Med Univ, Eastern Hepatobiliary Surg Hosp, Dept Hepat Surg 4, Shanghai, Peoples R China.
   [Si, Anfeng] Nanjing Univ, Sch Med, Jinling Hosp, Dept Surg Oncol, Nanjing, Jiangsu, Peoples R China.
   [Xia, Yong] Second Mil Med Univ, Eastern Hepatobiliary Surg Hosp, Dept Clin Database, Shanghai, Peoples R China.
   [Cheng, Zhangjun] Southeast Univ, Affiliated Zhongda Hosp, Dept Gen Surg, Nanjing, Jiangsu, Peoples R China.
   [Pawlik, Timothy M.] Ohio State Univ, Dept Surg, Wexner Med Ctr, Columbus, OH 43210 USA.
   [Lau, Wan Yee] Chinese Univ Hong Kong, Fac Med, Shatin, Hong Kong, Peoples R China.
RP Shen, F (corresponding author), Second Mil Med Univ, Eastern Hepatobiliary Surg Hosp, Dept Hepat Surg 4, Shanghai, Peoples R China.
EM shenfengehbh@sina.com
RI Yang, Tian/W-6668-2019; Pawlik, Timothy/AAO-9335-2020; Yang,
   Tian/M-5484-2018
OI Yang, Tian/0000-0003-1544-0976
FU State Key Project on Infectious Diseases of China [2012ZX10002-016];
   Creative Research Groups of the National Natural Science Foundation of
   ChinaNational Natural Science Foundation of China (NSFC) [30921006,
   81521091]
FX This study was supported by the State Key Project on Infectious Diseases
   of China (2012ZX10002-016), and the Creative Research Groups of the
   National Natural Science Foundation of China (30921006, 81521091).
CR Amin MB, 2017, AJCC CANC STAGING MA, P295
   Austin PC, 2009, BIOMETRICAL J, V51, P171, DOI 10.1002/bimj.200810488
   Bosman F.T., 2010, WHO CLASSIFICATION T, P205
   Bridgewater J, 2014, J HEPATOL, V60, P1268, DOI 10.1016/j.jhep.2014.01.021
   Cucchetti A, 2012, ANN SURG ONCOL, V19, P3697, DOI 10.1245/s10434-012-2450-z
   D'Agostino RB, 1998, STAT MED, V17, P2265, DOI 10.1002/(SICI)1097-0258(19981015)17:19<2265::AID-SIM918>3.0.CO;2-B
   de Jong MC, 2011, J CLIN ONCOL, V29, P3140, DOI 10.1200/JCO.2011.35.6519
   Dindo D, 2004, ANN SURG, V240, P205, DOI 10.1097/01.sla.0000133083.54934.ae
   European Assoc Study Liver, 2012, EUR J CANCER, V48, P599, DOI 10.1016/j.ejca.2011.12.021
   Haga H, 2015, J HEPATO-BIL-PAN SCI, V22, P114, DOI 10.1002/jhbp.156
   Honda M, 2014, J CLIN ONCOL, V32, P3200, DOI 10.1200/JCO.2014.55.9682
   Hwang S, 2015, J GASTROINTEST SURG, V19, P1291, DOI 10.1007/s11605-015-2803-6
   Imamura H, 2003, J HEPATOL, V38, P200, DOI 10.1016/S0168-8278(02)00360-4
   Lei ZQ, 2016, JAMA SURG, V151, P356, DOI 10.1001/jamasurg.2015.4257
   Liver Cancer Study Group of Japan, 2011, CLASS PRIM LIV CANC
   MAKUUCHI M, 1985, SURG GYNECOL OBSTET, V161, P346
   Roayaie S, 2009, GASTROENTEROLOGY, V137, P850, DOI 10.1053/j.gastro.2009.06.003
   Spolverato G, 2015, ANN SURG ONCOL, V22, P4020, DOI 10.1245/s10434-015-4472-9
   Wang YZ, 2013, J CLIN ONCOL, V31, P1188, DOI 10.1200/JCO.2012.41.5984
NR 19
TC 25
Z9 30
U1 2
U2 9
PU SPRINGER
PI NEW YORK
PA ONE NEW YORK PLAZA, SUITE 4600, NEW YORK, NY, UNITED STATES
SN 1068-9265
EI 1534-4681
J9 ANN SURG ONCOL
JI Ann. Surg. Oncol.
PD JUN
PY 2019
VL 26
IS 6
BP 1841
EP 1850
DI 10.1245/s10434-019-07260-8
PG 10
WC Oncology; Surgery
WE Science Citation Index Expanded (SCI-EXPANDED)
SC Oncology; Surgery
GA HX8GH
UT WOS:000467643800038
PM 30843164
DA 2022-05-02
ER

PT J
AU Aggarwal, A
   Horwitz, JK
   Dolan, D
   Kamath, A
   Lewis, S
   Facciuto, M
   Grewal, P
   Fiel, MI
   Schiano, T
   Facciuto, ME
AF Aggarwal, Alok
   Horwitz, Julian K.
   Dolan, Dan
   Kamath, Amita
   Lewis, Sara
   Facciuto, Matias
   Grewal, Priya
   Fiel, Maria Isabel
   Schiano, Thomas
   Facciuto, Marcelo E.
TI Hypo-vascular hepatocellular carcinoma and liver transplantation:
   Morphological characteristics and implications on outcomes
SO JOURNAL OF SURGICAL ONCOLOGY
LA English
DT Article
DE cirrhosis; explant pathology; hypovascular HCC; LI-RADS
ID MICROVASCULAR INVASION; DATA SYSTEM; NODULES; CIRRHOSIS; RESECTION
AB Background The clinical importance of hypovascular liver lesions in cirrhotic patients awaiting liver transplantation (LT) has not been fully investigated. The objective of this study was to characterize the clinicopathologic features and management of these tumors and to assess their impact on post-LT outcomes. Methods We performed a retrospective review of cirrhotic patients with lesions suspicious for hypovascular hepatocellular carcinoma (HCC) who underwent LT at a single institution from 2011- 2017. Results We identified 22 pre-LT patients with radiologic diagnosis of a lesion(s) suspicious for hypovascular HCC. There were 28 hypovascular lesions within the 22 patient cohort; 9 lesions (32%) converted to hypervascular HCC before LT and 19 lesions remained hypovascular at LT. 88% of hypovascular lesions were HCC on explant pathology. Compared to patients with hyper-vascular HCC lesions, hypovascular HCC lesions underwent less preoperative tumor ablation (58% vs 89%; P < .01). Hypovascular HCC were more likely to be well-differentiated (67% vs 11%; P < .01), but there were no differences in the microvascular invasion, tumor recurrence, or survival post-LT. Conclusions Hypovascular HCC has similar clinical outcomes and needs for transplantation as hypervascular HCC. The high prevalence of HCC within suspicious hypovascular lesions supports a similar monitoring and locoregional therapy strategy as for hypervascular HCC.
C1 [Aggarwal, Alok] Brookdale Univ Hosp & Med Ctr, Dept Surg, Brooklyn, NY USA.
   [Horwitz, Julian K.; Dolan, Dan; Facciuto, Marcelo E.] Icahn Sch Med Mt Sinai, Dept Surg, New York, NY 10029 USA.
   [Kamath, Amita; Lewis, Sara] Icahn Sch Med Mt Sinai, Dept Radiol, New York, NY 10029 USA.
   [Facciuto, Matias; Grewal, Priya; Schiano, Thomas; Facciuto, Marcelo E.] Icahn Sch Med Mt Sinai, Recanati Miller Transplantat Inst, 5 East 98th St,12th Floor, New York, NY 10029 USA.
   [Grewal, Priya; Schiano, Thomas] Icahn Sch Med Mt Sinai, Div Liver Dis, New York, NY 10029 USA.
   [Fiel, Maria Isabel] Icahn Sch Med Mt Sinai, Dept Pathol, New York, NY 10029 USA.
RP Facciuto, ME (corresponding author), Icahn Sch Med Mt Sinai, Recanati Miller Transplantat Inst, 5 East 98th St,12th Floor, New York, NY 10029 USA.
EM marcelo.facciuto@mountsinai.org
OI Horwitz, Julian/0000-0002-2796-3072
CR *AM LIV TUM STUD G, 1998, INV BOOKL PROT
   Bolondi L, 2005, HEPATOLOGY, V42, P27, DOI 10.1002/hep.20728
   Bruix J, 2005, HEPATOLOGY, V42, P1208, DOI 10.1002/hep.20933
   Choi JY, 2013, AM J ROENTGENOL, V201, P993, DOI 10.2214/AJR.12.10007
   Cucchetti A, 2016, ALIMENT PHARM THER, V43, P814, DOI 10.1111/apt.13554
   Darnell A, 2015, RADIOLOGY, V275, P698, DOI 10.1148/radiol.15141132
   Edge S., 2010, AJCC CANC STAGING HD
   Fitzmaurice C, 2017, JAMA ONCOL, V3, P524, DOI 10.1001/jamaoncol.2016.5688
   Grat M, 2017, SCI REP-UK, V7, DOI 10.1038/srep39881
   Heimbach JK, 2018, HEPATOLOGY, V67, P358, DOI 10.1002/hep.29086
   Hyodo T, 2013, RADIOLOGY, V266, P480, DOI 10.1148/radiol.12112677
   Kim BK, 2008, J SURG ONCOL, V97, P246, DOI 10.1002/jso.20953
   Kojiro M, 2009, HEPATOLOGY, V49, P658, DOI 10.1002/hep.22709
   Kudo M, 2013, LIVER CANCER, V2, P69, DOI 10.1159/000343842
   Kumada T, 2011, AM J ROENTGENOL, V197, P58, DOI 10.2214/AJR.10.5390
   Lim KC, 2011, ANN SURG, V254, P108, DOI 10.1097/SLA.0b013e31821ad884
   Midorikawa Y, 2016, WORLD J SURG, V40, P2460, DOI 10.1007/s00268-016-3548-4
   Motosugi U, 2015, J MAGN RESON IMAGING, V41, P251, DOI 10.1002/jmri.24712
   NAKASHIMA O, 1995, HEPATOLOGY, V22, P101, DOI 10.1016/0270-9139(95)90359-3
   Nakashima Y, 1999, LIVER, V19, P12, DOI 10.1111/j.1478-3231.1999.tb00003.x
   Organ Procurement and Transplantation Network Policies, 2019, CAND HEP CARC HCC
   Roberts LR, 2018, HEPATOLOGY, V67, P401, DOI 10.1002/hep.29487
   Rodriguez-Peralvarez M, 2013, ANN SURG ONCOL, V20, P325, DOI 10.1245/s10434-012-2513-1
   Schima W, 2018, CANCER IMAGING, V18, DOI 10.1186/s40644-018-0149-5
   Schlageter M, 2014, WORLD J GASTROENTERO, V20, P15955, DOI 10.3748/wjg.v20.i43.15955
   Singal AG, 2014, PLOS MED, V11, DOI 10.1371/journal.pmed.1001624
   Takayasu K, 2013, LIVER INT, V33, P762, DOI 10.1111/liv.12130
NR 27
TC 1
Z9 1
U1 0
U2 2
PU WILEY
PI HOBOKEN
PA 111 RIVER ST, HOBOKEN 07030-5774, NJ USA
SN 0022-4790
EI 1096-9098
J9 J SURG ONCOL
JI J. Surg. Oncol.
PD DEC
PY 2019
VL 120
IS 7
BP 1112
EP 1118
DI 10.1002/jso.25700
PG 7
WC Oncology; Surgery
WE Science Citation Index Expanded (SCI-EXPANDED)
SC Oncology; Surgery
GA JH5EB
UT WOS:000492790800006
PM 31486087
DA 2022-05-02
ER

PT J
AU Liao, MJ
   Qin, WY
   Liao, Y
   Yao, RZ
   Yu, JX
   Liao, WJ
AF Liao, Minjun
   Qin, Wanying
   Liao, Yan
   Yao, Renzhi
   Yu, Junxiong
   Liao, Weijia
TI Prognostic Value of Gamma-Glutamyl Transpeptidase to Lymphocyte Count
   Ratio in Patients With Single Tumor Size <= 5 cm Hepatocellular
   Carcinoma After Radical Resection
SO FRONTIERS IN ONCOLOGY
LA English
DT Article
DE hepatocellular carcinoma; GLR; AFP; survival; prognosis
ID HEPATITIS-B-VIRUS; SERUM ALPHA-FETOPROTEIN; RECURRENCE; SURVEILLANCE;
   INFLAMMATION; BIOMARKER; SURVIVAL; INDEX
AB Prediction of prognosis of hepatocellular carcinoma (HCC) has shown an important role in improving treatment outcomes and preventing disease progression, however, the prognostic indicator of HCC is still lacking. The purpose of this study is to investigate the predictive value of GLR (gamma-glutamyl transpeptidase to lymphocyte count ratio) in single HCC with a tumor size (TS) <= 5 cm. A retrospective analysis was performed on 272 patients with TS <= 5 cm who underwent radical resection. The Pearson chi(2) test was applied to discuss the relationship between HCC and GLR, alpha-fetoprotein (AFP). Then univariate and multivariate analysis was utilized to predict the risk factors for survival prognosis in patients. In this study, GLR showed a positive relation with tumor size, tumor-node-metastasis (TNM) stage, microvascular invasion, early recurrence, and serum aspartate aminotransferase (AST) level, while the AFP value only correlated with drinking. Elevated GLR value had poor overall survival (OS) and progression-free survival (PFS) of TS <= 5 cm HCC patients, GLR level and tumor size were closely related to the prognosis of small HCC patients compared with AFP. GLR may serve as a prognostic marker for dynamic monitoring of HCC patients with single TS <= 5 cm after radical resection.
C1 [Liao, Minjun; Qin, Wanying; Liao, Yan; Yao, Renzhi; Liao, Weijia] Guilin Med Univ, Lab Hepatobiliary & Pancreat Surg, Affiliated Hosp, Guilin, Peoples R China.
   [Liao, Minjun] Guangxi Med Univ, Oncol Med Coll, Nanning, Peoples R China.
   [Liao, Yan] Dis Prevent & Control Ctr Guilin, Guilin, Peoples R China.
   [Yu, Junxiong] Guilin Med Univ, Dept Anesthesiol, Affiliated Hosp 2, Guilin, Peoples R China.
RP Liao, WJ (corresponding author), Guilin Med Univ, Lab Hepatobiliary & Pancreat Surg, Affiliated Hosp, Guilin, Peoples R China.; Yu, JX (corresponding author), Guilin Med Univ, Dept Anesthesiol, Affiliated Hosp 2, Guilin, Peoples R China.
EM yujunxiong2897320@163.com; liaoweijia288@163.com
OI Liao, Weijia/0000-0002-8906-8612; Qin, Wanying/0000-0001-6040-9340
FU National Natural Science Foundation of ChinaNational Natural Science
   Foundation of China (NSFC) [81773148]; National Key Sci-Tech Special
[truncated: 631,378 more chars]
