# Supplementary material for: Global research status and frontiers on microvascular invasion of hepatocellular carcinoma: A bibliometric and visualized analysis
Source: Front Oncol. 2022 Dec 14;12:1037145. doi: 10.3389/fonc.2022.1037145 (PMC9795233; doi:10.3389/fonc.2022.1037145)
Supplement: Supplementary file 1 [file DataSheet_1.zip › data4/download2020u169pt1.txt]

PT J
AU Kuo, FY
   Liu, YW
   Lin, CC
   Yong, CC
   Wang, CC
   Chen, CL
   Cheng, YF
   Wang, JH
   Yen, YH
AF Kuo, Fang-Ying
   Liu, Yueh-Wei
   Lin, Chih-Che
   Yong, Chee-Chien
   Wang, Chih-Chi
   Chen, Chao-Long
   Cheng, Yu-Fan
   Wang, Jing-Houng
   Yen, Yi-Hao
TI Microscopic portal vein invasion is a powerful predictor of prognosis in
   patients with hepatocellular carcinoma who have undergone liver
   resection
SO JOURNAL OF SURGICAL ONCOLOGY
LA English
DT Article
DE microscopic vascular invasion; overall survival; liver resection;
   hepatocellular carcinoma
ID CLINICAL-PRACTICE GUIDELINES; CLASSIFYING MICROVASCULAR INVASION;
   MANAGEMENT; RECURRENCE; STRATIFICATION; HEPATECTOMY; ASSOCIATION;
   PREVENTION; THERAPY
AB Background and Objectives A recent study proposed simple classifications of microscopic vascular invasion (MVI): microscopic portal vein invasion (MPVI) and microvessel invasion (MI). We aim to validate these classifications of MVI.
   Methods This retrospective study consecutively enrolled 514 Barcelona Clinic Liver Cancer stage 0, A, and B naive hepatocellular carcinoma patients who underwent liver resection in our institution from 2011 to 2017.
   Results Among these 514 patients, 240 patients were classified as having no MVI at all (designated as no vascular invasion, NVI), 157 patients were classified as having MI only, and 117 patients were classified as having MPVI. The 5-year overall survival (OS) rate in the MI-only group was 83.3%, which was not significantly different from that of the NVI group (87.2%), p = .20. Using NVI as a reference, multivariate analysis showed that MI-only is not an independent variable associated with OS. The 5-year OS in the MPVI group was 59.2%, which was significantly lower than those for MI-only (p < .001) and NVI groups (p < .001). Using NVI as a reference, multivariate analysis showed that MPVI is an independent variable associated with OS (HR, 3.12; 95% CI, 1.80-5.40; p < .001).
   Conclusions The results of this study validate the simple MVI classifications to be clinically useful.
C1 [Kuo, Fang-Ying] Kaohsiung Chang Gung Mem Hosp, Dept Pathol, Kaohsiung, Taiwan.
   [Kuo, Fang-Ying] Chang Gung Univ, Coll Med, Kaohsiung, Taiwan.
   [Liu, Yueh-Wei; Lin, Chih-Che; Yong, Chee-Chien; Wang, Chih-Chi; Chen, Chao-Long] Kaohsiung Chang Gung Mem Hosp, Dept Surg, Liver Transplantat Ctr, Kaohsiung, Taiwan.
   [Cheng, Yu-Fan] Chang Gung Univ, Kaohsiung Chang Gung Mem Hosp, Liver Transplantat Ctr, Dept Diagnost Radiol,Coll Med, Kaohsiung, Taiwan.
   [Wang, Jing-Houng; Yen, Yi-Hao] Chang Gung Univ, Kaohsiung Chang Gung Mem Hosp, Div Hepatogastroenterol, Dept Internal Med,Coll Med, Kaohsiung, Taiwan.
RP Yen, YH (corresponding author), Kaohsiung Chang Gung Mem Hosp, Div Hepatogastroenterol, Dept Internal Med, 123 Ta Pei Rd, Kaohsiung 833, Taiwan.
EM cassellyen@yahoo.com.tw
FU Chang Gung Memorial Hospital-Kaohsiung Medical CenterChang Gung Memorial
   Hospital [CMRPG8J1281]
FX Chang Gung Memorial Hospital-Kaohsiung Medical Center, Grant/Award
   Number: CMRPG8J1281
CR Bosman F. T., 2010, WHO classification of tumours of the digestive system
   Bruix J, 2014, GUT, V63, P844, DOI 10.1136/gutjnl-2013-306627
   Bruix J, 2011, HEPATOLOGY, V53, P1020, DOI 10.1002/hep.24199
   Cha CH, 2003, ANN SURG, V238, P315, DOI 10.1097/01.sla.0000086548.84705.ef
   Chalasani N, 2012, HEPATOLOGY, V55, P2005, DOI 10.1002/hep.25762
   Edge SB., 2010, AM JOINT COMMITTEE C, Vseventh, P175
   EDMONDSON HA, 1954, CANCER-AM CANCER SOC, V7, P462, DOI 10.1002/1097-0142(195405)7:3<462::AID-CNCR2820070308>3.0.CO;2-E
   Erstad DJ, 2019, ANN SURG ONCOL, V26, P1474, DOI 10.1245/s10434-019-07227-9
   European Assoc Study Liver, 2012, EUR J CANCER, V48, P599, DOI 10.1016/j.ejca.2011.12.021
   European Assoc Study Liver, 2018, J HEPATOL, V69, P182, DOI 10.1016/j.jhep.2018.03.019
   European Association for the Study of the Liver, 2018, J HEPATOL, V69, P154, DOI [10.1016/j.jhep.2018.03.018, DOI 10.1016/j.jhep.2018.03.018]
   Everhart JE, 2010, HEPATOLOGY, V51, P585, DOI 10.1002/hep.23315
   Feng LH, 2017, J CANCER RES CLIN, V143, P293, DOI 10.1007/s00432-016-2286-1
   Ferlay J, 2018, EUR J CANCER, V103, P356, DOI 10.1016/j.ejca.2018.07.005
   Iguchi T, 2015, TRANSPLANTATION, V99, P1236, DOI 10.1097/TP.0000000000000489
   Kaibori M, 2019, ANN SURG, V269, P692, DOI 10.1097/SLA.0000000000002526
   Kang I, 2021, ANN SURG, V274, pE1170, DOI 10.1097/SLA.0000000000003781
   Kokudo N, 2015, HEPATOL RES, V45, DOI 10.1111/hepr.12464
   Kudo M, 2014, LIVER CANCER, V3, P458, DOI 10.1159/000343875
   Kudo M, 2011, DIGEST DIS, V29, P339, DOI 10.1159/000327577
   Kulik L, 2019, GASTROENTEROLOGY, V156, P477, DOI 10.1053/j.gastro.2018.08.065
   Lim C, 2015, HPB, V17, P611, DOI 10.1111/hpb.12416
   Lim KC, 2011, ANN SURG, V254, P108, DOI 10.1097/SLA.0b013e31821ad884
   Lu LC, 2014, SEMIN LIVER DIS, V34, P427, DOI 10.1055/s-0034-1394141
   Marrero JA, 2018, HEPATOLOGY, V68, P723, DOI 10.1002/hep.29913
   Omata M, 2010, HEPATOL INT, V4, P439, DOI 10.1007/s12072-010-9165-7
   Roayaie S, 2009, GASTROENTEROLOGY, V137, P850, DOI 10.1053/j.gastro.2009.06.003
   Schiffman SC, 2010, J SURG ONCOL, V101, P105, DOI 10.1002/jso.21461
   Shen YC, 2010, J HEPATOL, V52, P889, DOI 10.1016/j.jhep.2009.12.041
   Sumie S, 2014, ANN SURG ONCOL, V21, P1002, DOI 10.1245/s10434-013-3376-9
   Tsai TJ, 2000, SURGERY, V127, P603, DOI 10.1067/msy.2000.105498
   Tsilimigras DI, 2020, ANN SURG ONCOL, V27, P2321, DOI 10.1245/s10434-020-08452-3
   Wong JSW, 2011, ALIMENT PHARM THER, V33, P1104, DOI 10.1111/j.1365-2036.2011.04634.x
   Zhao H, 2017, ONCOTARGET, V8, P5474, DOI 10.18632/oncotarget.12547
NR 34
TC 1
Z9 1
U1 0
U2 0
PU WILEY
PI HOBOKEN
PA 111 RIVER ST, HOBOKEN 07030-5774, NJ USA
SN 0022-4790
EI 1096-9098
J9 J SURG ONCOL
JI J. Surg. Oncol.
PD JAN
PY 2021
VL 123
IS 1
BP 222
EP 235
DI 10.1002/jso.26260
EA OCT 2020
PG 14
WC Oncology; Surgery
WE Science Citation Index Expanded (SCI-EXPANDED)
SC Oncology; Surgery
GA PK1CH
UT WOS:000581837600001
PM 33084068
DA 2022-05-02
ER

PT J
AU Lin, KY
   Huang, QZ
   Huo, YT
   Zeng, JX
   Ding, ZR
   Guo, PF
   Chen, ZW
   Zeng, YY
   Liu, JF
AF Lin, Kongying
   Huang, Qizhen
   Huo, Yuting
   Zeng, Jianxing
   Ding, Zongren
   Guo, Pengfei
   Chen, Zhenwei
   Zeng, Yongyi
   Liu, Jingfeng
TI Development and Validation of a Prognostic Nomogram to Predict the
   Long-Time Prognosis in Non-B, Non-C Hepatocellular Carcinoma
SO CANCER MANAGEMENT AND RESEARCH
LA English
DT Article
DE non-B non-C hepatocellular carcinoma; resection; prognosis; nomogram;
   survival
ID GAMMA-GLUTAMYL-TRANSFERASE; CLINICAL CHARACTERISTICS; SURGICAL OUTCOMES;
   LIVER-DISEASE; IMPACT; EPIDEMIOLOGY; RESECTION
AB Purpose: To develop and validate a nomogram for individualized prediction of the long-term prognosis of patients with non-B, non-C hepatocellular carcinoma (NBNC-HCC) who underwent hepatectomy.
   Materials and Methods: Five hundred ninety-four patients who met the criteria were included in the research and randomly categorized into the training or validation cohort. The nomogram was constructed on the basis of the independent risk variables that were acquired via multivariate Cox proportional hazard regression analysis. Several complementary methods included the Harrell c-index, time-dependent areas under the receiver operating characteristic curve (tdAUC), and calibration plot, and the Kaplan-Meier curve with Log rank test were used to test predictive performance of the model. The clinical utility of the model was tested by the decision cure analysis (DCA).
   Results: Tumor diameter, tumor number, elevated serum gamma-glutamyl transpeptidase (GGT) level, microvascular invasion (MVI), and macrovascular invasion were independent risk factors of prognosis of NBNC-HCC. C-indexes of the nomogram were 0.702 (95% confidence interval [CI], 0.662-0.741) in the training cohort and 0.700 (95% CI, 0.643-0.758) in the validation cohort, and median tdAUC values of the nomogram were 0.743 (range, 0.736-0.775) in the training cohort and 0.751 (range, 0.686-0.793) in the validation cohort, which were both higher than those in the conventionally used Barcelona Clinic Liver Cancer staging system, American Joint Committee on Cancer, and eighth edition and the model of Zhang et al. The calibration plot depicted a good consistency between prediction of the model and observed outcome. The Kaplan-Meier curve analysis showed that the model was able to separate patients into three distinct risk subgroups. The DCA analysis also demonstrated that the nomogram was clinically useful.
   Conclusion: We developed and validated a nomogram that was accurate and clinically useful in patients with NBNC-HCC who underwent hepatectomy.
C1 [Lin, Kongying; Zeng, Jianxing; Ding, Zongren; Zeng, Yongyi; Liu, Jingfeng] Fujian Med Univ, Dept Hepatopancreatobiliary Surg, Mengchao Hepatobiliary Hosp, Xihong Rd 312, Fuzhou 350025, Peoples R China.
   [Huang, Qizhen] Fujian Med Univ, Dept Radiat Oncol, Mengchao Hepatobiliary Hosp, Fuzhou 350025, Peoples R China.
   [Huo, Yuting] Fujian Med Matern & Child Care Hosp, Dept Otolaryngol, Fuzhou 350014, Peoples R China.
   [Guo, Pengfei; Chen, Zhenwei; Liu, Jingfeng] Fujian Med Univ, Big Data Inst Southeast Hepatobiliary Hlth Inform, Mengchao Hepatobiliary Hosp, Fuzhou 350025, Peoples R China.
RP Liu, JF (corresponding author), Fujian Med Univ, Dept Hepatopancreatobiliary Surg, Mengchao Hepatobiliary Hosp, Xihong Rd 312, Fuzhou 350025, Peoples R China.
EM drjingfeng@126.com
FU Science and Technology project of Fuzhou [2019-SZ-49]; Key Clinical
   Specialty Discipline Construction Program of Fuzhou, Fujian, P.R.C
   [201912002]; Fujian provincial medical center of hepatobiliary
FX This study was supported by Science and Technology project of Fuzhou
   (Grant number: 2019-SZ-49), Key Clinical Specialty Discipline
   Construction Program of Fuzhou, Fujian, P.R.C (Grant number: 201912002)
   and Fujian provincial medical center of hepatobiliary.
CR Amin MB., 2017, AJCC CANC STAGING MA
   Bosetti C, 2008, HEPATOLOGY, V48, P137, DOI 10.1002/hep.22312
   Bray F, 2018, CA-CANCER J CLIN, V68, P394, DOI 10.3322/caac.21492
   Chan AWH, 2018, J HEPATOL, V69, P1284, DOI 10.1016/j.jhep.2018.08.027
   Chatellier G, 1996, BRIT MED J, V312, P426
   Corti A, 2009, MUTAT RES-FUND MOL M, V669, P112, DOI 10.1016/j.mrfmmm.2009.05.010
   Fu SJ, 2016, TUMOR BIOL, V37, P3433, DOI 10.1007/s13277-015-4136-1
   Goh GBB, 2015, BEST PRACT RES CL GA, V29, P919, DOI 10.1016/j.bpg.2015.09.007
   Iasonos A, 2008, J CLIN ONCOL, V26, P1364, DOI 10.1200/JCO.2007.12.9791
   Kai K, 2017, WORLD J GASTROENTERO, V23, P1397, DOI 10.3748/wjg.v23.i8.1397
   Kim JM, 2014, J SURG ONCOL, V110, P976, DOI 10.1002/jso.23772
   Kunutsor SK, 2016, LIVER INT, V36, P1723, DOI 10.1111/liv.13221
   Li T, 2013, CANCER-AM CANCER SOC, V119, P126, DOI 10.1002/cncr.27697
   Llovet JM, 1999, SEMIN LIVER DIS, V19, P329, DOI 10.1055/s-2007-1007122
   Nishikawa H, 2013, INT J ONCOL, V43, P1333, DOI 10.3892/ijo.2013.2061
   Nishio T, 2015, ANN SURG ONCOL, V22, P2226, DOI 10.1245/s10434-014-4181-9
   Pol B, 1999, EUR J SURG, V165, P446
   ROYSTON P, 2013, BMC MED RES METHODOL, V13, DOI DOI 10.1186/1471-2288-13-3320
   SONG PP, 2015, MEDICINE, V94, DOI DOI 10.1097/MD.000000000000081029
   Tateishi R, 2015, J GASTROENTEROL, V50, P350, DOI 10.1007/s00535-014-0973-8
   Utsunomiya T, 2015, ANN SURG, V261, P513, DOI 10.1097/SLA.0000000000000821
   Utsunomiya T, 2014, ANN SURG, V259, P336, DOI 10.1097/SLA.0b013e31829291e9
   Vernon G, 2011, ALIMENT PHARM THER, V34, P274, DOI 10.1111/j.1365-2036.2011.04724.x
   Vickers AJ, 2006, MED DECIS MAKING, V26, P565, DOI 10.1177/0272989X06295361
   Wang FS, 2014, HEPATOLOGY, V60, P2099, DOI 10.1002/hep.27406
   Wang QH, 2019, J HEPATOL, V70, P893, DOI 10.1016/j.jhep.2019.01.013
   Wang YZ, 2013, J CLIN ONCOL, V31, P1188, DOI 10.1200/JCO.2012.41.5984
   Wu ZF, 2015, J SURG RES, V193, P153, DOI 10.1016/j.jss.2014.07.021
   Yang JD, 2019, NAT REV GASTRO HEPAT, V16, P589, DOI 10.1038/s41575-019-0186-y
   Zhang JB, 2011, EUR J GASTROEN HEPAT, V23, P787, DOI 10.1097/MEG.0b013e32834902dd
   Zhang W, 2017, INT J SURG, V44, P160, DOI 10.1016/j.ijsu.2017.06.041
   Zhang XP, 2019, HEPATOLOGY, V69, P2076, DOI 10.1002/hep.30490
NR 32
TC 1
Z9 2
U1 1
U2 2
PU DOVE MEDICAL PRESS LTD
PI ALBANY
PA PO BOX 300-008, ALBANY, AUCKLAND 0752, NEW ZEALAND
SN 1179-1322
J9 CANCER MANAG RES
JI Cancer Manag. Res.
PY 2020
VL 12
BP 7771
EP 7781
DI 10.2147/CMAR.S257016
PG 11
WC Oncology
WE Science Citation Index Expanded (SCI-EXPANDED)
SC Oncology
GA NG7YZ
UT WOS:000564198500005
PM 32943923
OA gold, Green Published
DA 2022-05-02
ER

PT J
AU Xu, W
   Li, RN
   Liu, F
AF Xu, Wei
   Li, Ruineng
   Liu, Fei
TI Novel Prognostic Nomograms for Predicting Early and Late Recurrence of
   Hepatocellular Carcinoma After Curative Hepatectomy
SO CANCER MANAGEMENT AND RESEARCH
LA English
DT Article
DE hepatocellular carcinoma; hepatectomy; risk factor; prognosis; nomogram
ID KONG LIVER-CANCER; LATE INTRAHEPATIC RECURRENCE; LONG-TERM PROGNOSIS;
   RISK-FACTORS; POSTOPERATIVE RECURRENCE; INDIVIDUAL SURVIVAL; STAGING
   SYSTEM; RESECTION; STATISTICS; CHINA
AB Aim: Hepatectomy is the main curative method for patients with hepatocellular carcinoma (HCC) in China. Unfortunately, high recurrence rate after hepatectomy poses negative impact on the prognosis of patients. This study aimed to develop prognostic nomograms to predict early recurrence (ER) and late recurrence (LR) of HCC after curative hepatectomy.
   Patients and Methods: Total of 318 HCC patients undergoing curative hepatectomy from January 2012 to January 2018 were retrospectively recruited. Potential risk factors that were significant for predicting ER and LR in univariate analysis were selected for multivariate survival model analysis using the backward stepwise method. Risk factors identified in multivariate analysis were used to develop nomograms to predict ER and LR. The nomogram was internally validated using 2,000 bootstrap samples from 75% of the original data.
   Results: Among 318 patients, 164 showed postoperative recurrence, of which 140 and 24 had ER (<= 2 years) and LR (>2 years), respectively. Multivariate analysis showed that age, Hong Kong Liver Cancer Stage, albumin-bilirubin, METAVIR fibrosis grade, and microvascular invasion were risk factors of ER for HCC after curative hepatectomy. The AUC of the ROC curve for ER in the development set (D-set) was 0.888 while that in the validation set (V-set) was 0.812. Neutrophil/lymphocyte ratio and glypican-3 (+) were risk factors for LR in HCC patients after curative hepatectomy. The AUC of the ROC curve for LR predictive nomogram that integrated all independent predictors was 0.831. The AUC of the ROC curve for LR in the D-set was 0.833, while that for LR in the V-set was 0.733. The C-index and AUC of ROC for the proposed nomograms were more satisfactory than three conventional HCC staging systems used in this study.
   Conclusion: We developed novel nomograms to predict ER and LR of HCC patients after curative hepatectomy for clinical use to individualize follow-up and therapeutic strategies.
C1 [Xu, Wei; Li, Ruineng; Liu, Fei] Hunan Normal Univ, Dept Hepatobiliary Surg, Hunan Prov Peoples Hosp, Hosp 1, 61 West Jiefang Rd, Changsha 410005, Peoples R China.
RP Xu, W (corresponding author), Hunan Normal Univ, Dept Hepatobiliary Surg, Hunan Prov Peoples Hosp, Hosp 1, 61 West Jiefang Rd, Changsha 410005, Peoples R China.
EM xuwei0209@163.com
FU Hunan Provincial Department of Education of China [17C0969]; Hunan
   Provincial Health Commission of China [20200074]
FX This study was supported by funds from the Hunan Provincial Department
   of Education of China (Project No. 17C0969), and the Hunan Provincial
   Health Commission of China (Project No. 20200074).
CR Ang SF, 2015, PLOS ONE, V10, DOI 10.1371/journal.pone.0118658
   BEDOSSA P, 1994, HEPATOLOGY, V20, P15
   Bruix J, 2016, GASTROENTEROLOGY, V150, P835, DOI 10.1053/j.gastro.2015.12.041
   Bruix J, 2011, HEPATOLOGY, V53, P1020, DOI 10.1002/hep.24199
   Chan AWH, 2018, J HEPATOL, V69, P1284, DOI 10.1016/j.jhep.2018.08.027
   Chen SP, 2018, J CANCER, V9, P4223, DOI 10.7150/jca.25886
   Chen WQ, 2016, CA-CANCER J CLIN, V66, P115, DOI 10.3322/caac.21338
   Chen ZH, 2019, HPB, V21, P935, DOI 10.1016/j.hpb.2019.02.003
   Cheng ZJ, 2015, HPB, V17, P422, DOI 10.1111/hpb.12367
   Cho CS, 2008, J AM COLL SURGEONS, V206, P281, DOI 10.1016/j.jamcollsurg.2007.07.031
   Cong WM, 2015, CANCER LETT, V368, P14, DOI 10.1016/j.canlet.2015.07.043
   Czul F, 2016, J CLIN GASTROENTEROL, V50, P445, DOI 10.1097/MCG.0000000000000534
   Dekervel J, 2016, TRANSL ONCOL, V9, P139, DOI 10.1016/j.tranon.2016.02.003
   DeOliveira ML, 2006, ANN SURG, V244, P931, DOI 10.1097/01.sla.0000246856.03918.9a
   EDMONDSON HA, 1954, CANCER-AM CANCER SOC, V7, P462, DOI 10.1002/1097-0142(195405)7:3<462::AID-CNCR2820070308>3.0.CO;2-E
   Feng LH, 2017, J CANCER RES CLIN, V143, P293, DOI 10.1007/s00432-016-2286-1
   Forner A, 2018, LANCET, V391, P1301, DOI 10.1016/S0140-6736(18)30010-2
   Fu YP, 2017, ONCOLOGIST, V22, P561, DOI 10.1634/theoncologist.2016-0231
   Fu YP, 2016, MEDICINE, V95, DOI 10.1097/MD.0000000000002784
   Furuta M, 2017, J HEPATOL, V66, P363, DOI 10.1016/j.jhep.2016.09.021
   Gan W, 2018, J SURG ONCOL, V117, P1540, DOI 10.1002/jso.25046
   Gan W, 2018, J CANCER, V9, P148, DOI 10.7150/jca.22246
   Hamaoka M, 2019, PLOS ONE, V14, DOI 10.1371/journal.pone.0217586
   Hiraoka A, 2016, J GASTROEN HEPATOL, V31, P1031, DOI 10.1111/jgh.13250
   Ho SY, 2019, EJSO-EUR J SURG ONC, V45, P776, DOI 10.1016/j.ejso.2018.10.541
   Ho SY, 2018, SCI REP-UK, V8, DOI 10.1038/s41598-018-33536-2
   Hu YR, 2019, ANZ J SURG, V89, pE20, DOI 10.1111/ans.14708
   Hung IFN, 2016, PLOS ONE, V11, DOI 10.1371/journal.pone.0148493
   Johnson PJ, 2015, J CLIN ONCOL, V33, P550, DOI 10.1200/JCO.2014.57.9151
   Kamarajah SK, 2018, J SURG ONCOL, V117, P644, DOI 10.1002/jso.24908
   Kao WY, 2011, EUR J GASTROEN HEPAT, V23, P528, DOI 10.1097/MEG.0b013e328346d529
   Kim JM, 2019, J GASTROINTEST SURG, V23, P1559, DOI 10.1007/s11605-018-04074-z
   Lakshmi Narendra Bodduluru, 2013, Inflamm Res, V62, P823, DOI 10.1007/s00011-013-0645-9
   Lee YS, 2018, GUT LIVER, V12, P94, DOI 10.5009/gnl17040
   Lemoine M, 2016, GUT, V65, P1369, DOI 10.1136/gutjnl-2015-309260
   Li J, 2014, BRIT J CANCER, V110, P1110, DOI 10.1038/bjc.2014.19
   Li J, 2016, EUR J CANCER, V62, P86, DOI 10.1016/j.ejca.2016.04.011
   Li MX, 2017, HEPATOL RES, V47, P731, DOI 10.1111/hepr.12796
   Li YT, 2019, J CELL PHYSIOL, V234, P20342, DOI 10.1002/jcp.28634
   Luo X Y, 2018, Zhonghua Wai Ke Za Zhi, V56, P124, DOI 10.3760/cma.j.issn.0529-5815.2018.02.009
   Omata M, 2017, HEPATOL INT, V11, P317, DOI 10.1007/s12072-017-9799-9
   Poon RTP, 2009, ANN SURG ONCOL, V16, P792, DOI 10.1245/s10434-009-0330-y
   Poon RTP, 2000, CANCER, V89, P500, DOI 10.1002/1097-0142(20000801)89:3<500::AID-CNCR4>3.3.CO;2-F
   Rodriguez-Peralvarez M, 2013, ANN SURG ONCOL, V20, P325, DOI 10.1245/s10434-012-2513-1
   Shen JY, 2017, GUT LIVER, V11, P684, DOI 10.5009/gnl16465
   Shen JY, 2016, ONCOTARGET, V7, P80783, DOI 10.18632/oncotarget.13038
   Shim JH, 2015, ANN SURG, V261, P939, DOI 10.1097/SLA.0000000000000747
   Shimoda M, 2016, WORLD J SURG, V40, P2466, DOI 10.1007/s00268-016-3529-7
   Shindoh J, 2013, HPB, V15, P31, DOI 10.1111/j.1477-2574.2012.00552.x
   Siegel RL, 2017, CA-CANCER J CLIN, V67, P7, DOI 10.3322/caac.21387
   Tokumitsu Y, 2018, ONCOL LETT, V15, P4411, DOI 10.3892/ol.2018.7821
   Torre LA, 2015, CA-CANCER J CLIN, V65, P87, DOI 10.3322/caac.21262
   Torzilli G, 2016, J GASTROINTEST SURG, V20, P1154, DOI 10.1007/s11605-016-3132-0
   Toyoda H, 2015, SURGERY, V157, P699, DOI 10.1016/j.surg.2014.10.022
   Uchinaka E, 2018, YONAGO ACTA MED, V61, P197, DOI 10.33160/yam.2018.12.002
   Wang YF, 2019, CANCER RES TREAT, V51, P1464, DOI 10.4143/crt.2018.657
   Wang YJ, 2018, INT J SURG, V55, P73, DOI 10.1016/j.ijsu.2018.05.022
   World Health Organization, 2015, GUIDELINES PREVENTIO
   Xu XF, 2019, JAMA SURG, V154, P209, DOI 10.1001/jamasurg.2018.4334
   Yan WT, 2019, J HEPATOL, V70, P570, DOI 10.1016/j.jhep.2018.10.025
   Yan XP, 2015, EUR J GASTROEN HEPAT, V27, P1180, DOI 10.1097/MEG.0000000000000418
   Yang AL, 2018, CANCER MED-US, V7, P6040, DOI 10.1002/cam4.1873
   Yau T, 2014, GASTROENTEROLOGY, V146, P1691, DOI 10.1053/j.gastro.2014.02.032
   Zeng HM, 2018, LANCET GLOB HEALTH, V6, pE555, DOI 10.1016/S2214-109X(18)30127-X
   Zhang H, 2014, WORLD J SURG, V38, P947, DOI 10.1007/s00268-013-2365-2
   Zhang J, 2018, MEDICINE, V97, DOI 10.1097/MD.0000000000011130
   Zhang W, 2017, ONCOTARGET, V8, P106393, DOI 10.18632/oncotarget.18192
   Zhang XP, 2019, EJSO-EUR J SURG ONC, V45, P1644, DOI 10.1016/j.ejso.2019.03.043
   Zhang Z, 2019, CANCER IMAGING, V19, DOI 10.1186/s40644-019-0209-5
   Zhao YZ, 2017, ONCOTARGET, V8, P22854, DOI 10.18632/oncotarget.15281
   Zheng BH, 2018, BMC CANCER, V18, DOI 10.1186/s12885-018-5024-z
   Zheng J, 2017, ANN SURG, V266, P693, DOI 10.1097/SLA.0000000000002360
   Zhong JH, 2014, ANN SURG, V260, P329, DOI 10.1097/SLA.0000000000000236
   Zhou J, 2018, LIVER CANCER, V7, P235, DOI 10.1159/000488035
   Zou H, 2017, AM J MED SCI, V354, P262, DOI 10.1016/j.amjms.2017.05.014
NR 75
TC 11
Z9 12
U1 1
U2 5
PU DOVE MEDICAL PRESS LTD
PI ALBANY
PA PO BOX 300-008, ALBANY, AUCKLAND 0752, NEW ZEALAND
SN 1179-1322
J9 CANCER MANAG RES
JI Cancer Manag. Res.
PY 2020
VL 12
BP 1693
EP 1712
DI 10.2147/CMAR.S241959
PG 20
WC Oncology
WE Science Citation Index Expanded (SCI-EXPANDED)
SC Oncology
GA KS8OP
UT WOS:000518567100001
PM 32214844
OA gold, Green Published
DA 2022-05-02
ER

PT J
AU Wei, H
   Jiang, HY
   Liu, XJ
   Qin, Y
   Zheng, TY
   Liu, SY
   Zhang, X
   Song, B
AF Wei, Hong
   Jiang, Hanyu
   Liu, Xijiao
   Qin, Yun
   Zheng, Tianying
   Liu, Siyun
   Zhang, Xin
   Song, Bin
TI Can LI-RADS imaging features at gadoxetic acid-enhanced MRI predict
   aggressive features on pathology of single hepatocellular carcinoma?
SO EUROPEAN JOURNAL OF RADIOLOGY
LA English
DT Article
DE Hepatocellular carcinoma; Liver Imaging Reporting and Data System;
   Microvascular invasion; Histologic grade; Magnetic resonance imaging;
   Gadoxetic acid
ID VENOUS-PRESSURE GRADIENT; MICROVASCULAR INVASION; PREOPERATIVE
   PREDICTION; CURATIVE RESECTION; RECURRENCE; LIVER; HEPATECTOMY; SYSTEM;
   GRADE; RISK
AB Purpose: To investigate whether Liver Imaging Reporting and Data System (LI-RADS) imaging features at preoperative gadoxetic acid-enhanced MRI can predict microvascular invasion (MVI) and histologic grade of hepatocellular carcinoma (HCC) and to evaluate their associations with recurrence after curative resection of single HCC.
   Materials and methods: From July 2015 to September 2018, 111 consecutive patients with pathologically confirmed HCC who underwent gadoxetic acid-enhanced MRI within 1 month before surgery were included in this retrospective study. Significant MRI findings and clinical parameters for predicting MVI, high-grade HCCs and postoperative recurrence were identified by logistic regression model and Cox proportional hazards model.
   Results: Twenty-six of 111 (23.4 %) patients had MVI and 36 of 111 (32.4 %) patients had high-grade HCCs, whereas 44 of 95 (46.3 %) patients experienced recurrence. Tumor size > 5 cm (OR = 9.852; p < 0.001) and absence of nodule-in-nodule architecture (OR = 8.302; p = 0.001) were independent predictors of MVI. Enhancing capsule (OR = 4.396; p = 0.004) and corona enhancement (OR = 3.765; p = 0.021) were independent predictors of high-grade HCCs. Blood products in mass (HR = 2.275; p = 0.009), corona enhancement (HR 4.332; p < 0.001), and serum AFP level > 400 ng/mL (HR = 2.071; p = 0.023) were independent predictors of recurrence.
   Conclusion: LI-RADS imaging features can be used as potential biomarkers for predicting aggressive pathologic features and recurrence of HCC. The identification of prognostic LI-RADS imaging features may facilitate the selection of surgical candidates and optimize the management of HCC patients.
C1 [Wei, Hong; Jiang, Hanyu; Liu, Xijiao; Qin, Yun; Zheng, Tianying; Song, Bin] Sichuan Univ, Dept Radiol, West China Hosp, 37 Guoxue Alley, Chengdu 610041, Sichuan, Peoples R China.
   [Liu, Siyun; Zhang, Xin] GE Healthcare China, Beijing, Peoples R China.
RP Song, B (corresponding author), Sichuan Univ, Dept Radiol, West China Hosp, 37 Guoxue Alley, Chengdu 610041, Sichuan, Peoples R China.
EM songlab_radiology@163.com
RI Song, Bin/AAD-3670-2020
OI Song, Bin/0000-0002-7269-2101; Song, Bin/0000-0001-7007-6367
FU Science and Technology Support Program of Sichuan Province [2018SZ0185];
   1.3.5 project for disciplines of excellence, West China Hospital,
   Sichuan University [ZYJC18008]
FX This work was supported by the Science and Technology Support Program of
   Sichuan Province (Grant number 2018SZ0185) and the 1.3.5 project for
   disciplines of excellence, West China Hospital, Sichuan University
   (Grant number ZYJC18008).
CR Ahn SJ, 2019, ABDOM RADIOL, V44, P539, DOI 10.1007/s00261-018-1768-9
   Akinyemiju T, 2017, JAMA ONCOL, V3, P1683, DOI 10.1001/jamaoncol.2017.3055
   American College of Radiology, 2018, CT MRI LIV IM REP DA
   An C, 2015, RADIOLOGY, V276, P433, DOI 10.1148/radiol.15142394
   Ariizumi S, 2011, J HEPATO-BIL-PAN SCI, V18, P575, DOI 10.1007/s00534-010-0369-y
   Berzigotti A., 2016, HEPATOLOGY, V61, P526
   Bruix J, 2011, HEPATOLOGY, V53, P1020, DOI 10.1002/hep.24199
   Chen JB, 2019, AM J ROENTGENOL, V213, P821, DOI 10.2214/AJR.19.21168
   Chernyak V., 2018, ABDOM RADIOL NY, V43
   Choi JY, 2014, RADIOLOGY, V272, P634, DOI 10.1148/radiol.14132361
   Cucchetti A, 2016, J HEPATOL, V64, P79, DOI 10.1016/j.jhep.2015.08.025
   Cucchetti A, 2010, J HEPATOL, V52, P880, DOI 10.1016/j.jhep.2009.12.037
   EDMONDSON HA, 1954, CANCER-AM CANCER SOC, V7, P462, DOI 10.1002/1097-0142(195405)7:3<462::AID-CNCR2820070308>3.0.CO;2-E
   European Assoc Study Liver, 2012, EUR J CANCER, V48, P599, DOI 10.1016/j.ejca.2011.12.021
   Huang K, 2019, BMC CANCER, V19, DOI 10.1186/s12885-019-5574-8
   Iguchi T, 2009, ANN SURG ONCOL, V16, P2539, DOI 10.1245/s10434-009-0453-1
   Imamura H, 2003, J HEPATOL, V38, P200, DOI 10.1016/S0168-8278(02)00360-4
   Jonas S, 2001, HEPATOLOGY, V33, P1080, DOI 10.1053/jhep.2001.23561
   Kaibori M, 2010, J SURG ONCOL, V102, P462, DOI 10.1002/jso.21631
   Kim BK, 2008, J SURG ONCOL, V97, P246, DOI 10.1002/jso.20953
   Kim KA, 2012, J MAGN RESON IMAGING, V35, P629, DOI 10.1002/jmri.22876
   Kim SU, 2014, LIVER INT, V34, P1008, DOI 10.1111/liv.12475
   Lauwers GY, 2002, AM J SURG PATHOL, V26, P25, DOI 10.1097/00000478-200201000-00003
   Lee S, 2021, ANN SURG, V273, P564, DOI 10.1097/SLA.0000000000003268
   Lee S, 2017, J HEPATOL, V67, P526, DOI 10.1016/j.jhep.2017.04.024
   Lei ZQ, 2016, JAMA SURG, V151, P356, DOI 10.1001/jamasurg.2015.4257
   Li XB, 2016, J MAGN RESON IMAGING, V44, P1442, DOI 10.1002/jmri.25323
   Matsui O, 2011, ABDOM IMAGING, V36, P264, DOI 10.1007/s00261-011-9685-1
   Mule S, 2020, EUR RADIOL, V30, P5348, DOI 10.1007/s00330-020-06923-5
   Qi XL, 2016, ONCOTARGET, V7, P62789, DOI 10.18632/oncotarget.11558
   Renzulli M, 2016, RADIOLOGY, V279, P432, DOI 10.1148/radiol.2015150998
   Roayaie S, 2009, GASTROENTEROLOGY, V137, P850, DOI 10.1053/j.gastro.2009.06.003
   Shah SA, 2007, SURGERY, V141, P330, DOI 10.1016/j.surg.2006.06.028
   Stremitzer S, 2011, BRIT J SURG, V98, P1752, DOI 10.1002/bjs.7672
   Suh YJ, 2012, LIVER TRANSPLANT, V18, P1171, DOI 10.1002/lt.23502
   Vilarinho S, 2014, HEPATOLOGY, V60, P1812, DOI 10.1002/hep.27311
   Wei Y, 2019, EUR RADIOL, V29, P5403, DOI 10.1007/s00330-019-06088-w
   Witjes CDM, 2012, J MAGN RESON IMAGING, V36, P641, DOI 10.1002/jmri.23681
   Zhang L, 2020, EUR RADIOL, V30, P5327, DOI 10.1007/s00330-020-06895-6
   Zhang LQ, 2019, FRONT ONCOL, V9, DOI 10.3389/fonc.2019.01336
   Zhang Y, 2019, EUR RADIOL, V29, P5791, DOI 10.1007/s00330-019-06180-1
NR 41
TC 8
Z9 9
U1 1
U2 5
PU ELSEVIER IRELAND LTD
PI CLARE
PA ELSEVIER HOUSE, BROOKVALE PLAZA, EAST PARK SHANNON, CO, CLARE, 00000,
   IRELAND
SN 0720-048X
EI 1872-7727
J9 EUR J RADIOL
JI Eur. J. Radiol.
PD NOV
PY 2020
VL 132
AR 109312
DI 10.1016/j.ejrad.2020.109312
PG 10
WC Radiology, Nuclear Medicine & Medical Imaging
WE Science Citation Index Expanded (SCI-EXPANDED)
SC Radiology, Nuclear Medicine & Medical Imaging
GA OM2CC
UT WOS:000585834300049
PM 33022551
OA hybrid
DA 2022-05-02
ER

PT J
AU Wu, MY
   Qiao, Q
   Wang, K
   Ji, GW
   Cai, B
   Li, XC
AF Wu, Ming-Yu
   Qiao, Qian
   Wang, Ke
   Ji, Gu-Wei
   Cai, Bing
   Li, Xiang-Cheng
TI Development and Validation of Pre- and Post-Operative Models to Predict
   Recurrence After Resection of Solitary Hepatocellular Carcinoma: A
   Multi-Institutional Study
SO CANCER MANAGEMENT AND RESEARCH
LA English
DT Article
DE hepatocellular carcinoma; resection; recurrence; survival; modelling
ID TRANSPLANTATION; NOMOGRAMS; SURVIVAL
AB Background: The ideal candidates for resection are patients with solitary hepatocellular carcinoma (HCC); however, postoperative recurrence rate remains high. We aimed to establish prognostic models to predict HCC recurrence based on readily accessible clinical parameters and multi-institutional databases.
   Patients and Methods: A total of 485 patients undergoing curative resection for solitary HCC were recruited from two independent institutions and the Cancer Imaging Archive database. We randomly divided the patients into training (n=323) and validation cohorts (n=162). Two models were developed: one using pre-operative and one using pre- and postoperative parameters. Performance of the models was compared with staging systems.
   Results: Using multivariable analysis, albumin-bilirubin grade, serum alpha-fetoprotein and tumor size were selected into the pre-operative model; albumin-bilirubin grade, serum alpha-fetoprotein, tumor size, microvascular invasion and cirrhosis were selected into the postoperative model. The two models exhibited better discriminative ability (concordance index: 0.673-0.728) and lower prediction error (integrated Brier score: 0.169-0.188) than currently used staging systems for predicting recurrence in both cohorts. Both models stratified patients into low- and high-risk subgroups of recurrence with distinct recurrence patterns.
   Conclusion: The two models with corresponding user-friendly calculators are useful tools to predict recurrence before and after resection that may facilitate individualized management of solitary HCC.
C1 [Wu, Ming-Yu; Qiao, Qian; Cai, Bing] Wuxi Peoples Hosp, Dept Hepatobiliary Surg, 299 Qingyang Rd, Wuxi 214023, Jiangsu, Peoples R China.
   [Wang, Ke; Ji, Gu-Wei; Li, Xiang-Cheng] Nanjing Med Univ, Affiliated Hosp 1, Hepatobiliary Ctr, 300 Guangzhou Rd, Nanjing 210029, Peoples R China.
   [Wang, Ke; Ji, Gu-Wei; Li, Xiang-Cheng] Chinese Acad Med Sci, Key Lab Liver Transplantat, Nanjing, Peoples R China.
   [Wang, Ke; Ji, Gu-Wei; Li, Xiang-Cheng] Nanjing Med Univ, NHC Key Lab Living Donor Liver Transplantat, Nanjing, Peoples R China.
RP Cai, B (corresponding author), Wuxi Peoples Hosp, Dept Hepatobiliary Surg, 299 Qingyang Rd, Wuxi 214023, Jiangsu, Peoples R China.; Li, XC (corresponding author), Nanjing Med Univ, Affiliated Hosp 1, Hepatobiliary Ctr, 300 Guangzhou Rd, Nanjing 210029, Peoples R China.
EM wxphcb@163.com; drxcli@njmu.edu.cn
FU Key Program of the National Natural Science Foundation of ChinaNational
   Natural Science Foundation of China (NSFC) [31930020]; National Natural
   Science Foundation of ChinaNational Natural Science Foundation of China
   (NSFC) [81530048, 81470901, 81670570]; Key Research and Development
   Program of Jiangsu Province [BE2016789]
FX This study was supported by the Key Program of the National Natural
   Science Foundation of China (31930020), the National Natural Science
   Foundation of China (81530048, 81470901, 81670570), and the Key Research
   and Development Program of Jiangsu Province (BE2016789).
CR Agrawal S, 2011, ANN SURG, V253, P656, DOI 10.1097/SLA.0b013e3181fc08ca
   Camp RL, 2004, CLIN CANCER RES, V10, P7252, DOI 10.1158/1078-0432.CCR-04-0713
   Chan AWH, 2018, J HEPATOL, V69, P1284, DOI 10.1016/j.jhep.2018.08.027
   Cohen ME, 2013, J AM COLL SURGEONS, V217, P336, DOI 10.1016/j.jamcollsurg.2013.02.027
   European Assoc Study Liver, 2018, J HEPATOL, V69, P182, DOI 10.1016/j.jhep.2018.03.019
   Ferrer-Fabrega J, 2016, HEPATOLOGY, V63, P839, DOI 10.1002/hep.28339
   Forner A, 2018, LANCET, V391, P1301, DOI 10.1016/S0140-6736(18)30010-2
   Fuks D, 2012, HEPATOLOGY, V55, P132, DOI 10.1002/hep.24680
   Johnson PJ, 2015, J CLIN ONCOL, V33, P550, DOI 10.1200/JCO.2014.57.9151
   Qiu JL, 2017, J CLIN ONCOL, V35, P734, DOI [10.1200/jco.2016.68.2153, 10.1200/JCO.2016.68.2153]
   Roayaie S, 2009, GASTROENTEROLOGY, V137, P850, DOI 10.1053/j.gastro.2009.06.003
   Shen JY, 2017, GUT LIVER, V11, P684, DOI 10.5009/gnl16465
   Shim JH, 2015, ANN SURG, V261, P939, DOI 10.1097/SLA.0000000000000747
   Villanueva A, 2019, NEW ENGL J MED, V380, P1450, DOI 10.1056/NEJMra1713263
   Vogel A, 2018, ANN ONCOL, V29, P238, DOI 10.1093/annonc/mdy308
NR 15
TC 2
Z9 2
U1 0
U2 1
PU DOVE MEDICAL PRESS LTD
PI ALBANY
PA PO BOX 300-008, ALBANY, AUCKLAND 0752, NEW ZEALAND
SN 1179-1322
J9 CANCER MANAG RES
JI Cancer Manag. Res.
PY 2020
VL 12
BP 3503
EP 3512
DI 10.2147/CMAR.S251413
PG 10
WC Oncology
WE Science Citation Index Expanded (SCI-EXPANDED)
SC Oncology
GA LN0ZM
UT WOS:000532674500001
PM 32523380
OA Green Published, gold
DA 2022-05-02
ER

PT J
AU Li, YC
   Xu, WT
   Chen, P
   Liao, MJ
   Qin, WY
   Liao, WJ
   Huang, ZQ
AF Li, Yicheng
   Xu, Wentao
   Chen, Pu
   Liao, Minjun
   Qin, Wanying
   Liao, Weijia
   Huang, Zhaoquan
TI Correlation Analysis Between Preoperative Serum Iron Level and Prognosis
   as Well as Recurrence of HCC After Radical Resection
SO CANCER MANAGEMENT AND RESEARCH
LA English
DT Article
DE HCC; serum iron; prognosis; recurrence; survival
ID SMALL HEPATOCELLULAR-CARCINOMA; ALPHA-FETOPROTEIN; TUMOR SIZE; SURVIVAL;
   CANCER; SURVEILLANCE; HEPATECTOMY; METABOLISM; DIAGNOSIS; RISK
AB Background: The purpose of this retrospective study was to investigate the relationship between serum iron levels and the prognosis and risk of recurrence in patients with hepatocellular carcinoma (HCC).
   Methods: A total of 253 HCC patients who underwent radical resection were involved in this study.
   Results: According to the receiver operating characteristic (ROC) curve, the optimal cut-off value for preoperative serum iron in the assessment of HCC postoperative prognosis was 94 ug/dL. The overall survival (OS) of patients in the high iron group was significantly better than that in the low iron group (p < 0.001). The recurrence rate of patients in the low iron group was higher than that in the high iron group (p = 0.011). Con elation analysis showed that preoperative serum iron level was con elated with tumor size >5 cm (chi(2) = 11.590, p < 0.001), recurrence (chi(2) = 5.714, p = 0.017) and microvascular invasion (chi(2)= 5.087, p = 0.024). In addition, univariate analysis showed that OS and disease-free survival (DFS) of HCC patients with high iron level were better than those with low iron level. Furthermore, multivariate COX proportional hazards regression analysis showed that serum iron <= 94 mu g/dL, tumor size >5 cm, and microvascular invasion were independent predictors for shorter OS and DFS in HCC patients after operation, while recurrence was for shorter OS.
   Conclusion: Patients with low preoperative serum iron level had worse postoperative survival and higher recurrence rate in HCC. Preoperative serum iron is an independent predictor of HCC patients. For HCC patients with low iron levels, prognosis of patients may be improved if appropriate iron is supplemented.
C1 [Li, Yicheng; Xu, Wentao; Chen, Pu; Liao, Minjun; Qin, Wanying; Liao, Weijia; Huang, Zhaoquan] Guilin Med Univ, Affiliated Hosp, Lab Hepatobiliary & Pancreat Surg, Guilin 541001, Guangxi, Peoples R China.
   [Li, Yicheng] Guangxi Med Univ, Clin Med Coll 2, Nanning 530021, Guangxi, Peoples R China.
   [Liao, Minjun] Guangxi Med Univ, Nanning 530021, Guangxi, Peoples R China.
   [Huang, Zhaoquan] Guilin Med Univ, Dept Pathol, Guilin 541001, Guangxi, Peoples R China.
RP Liao, WJ; Huang, ZQ (corresponding author), Guilin Med Univ, Affiliated Hosp, Lab Hepatobiliary & Pancreat Surg, Guilin 541001, Guangxi, Peoples R China.; Huang, ZQ (corresponding author), Guilin Med Univ, Dept Pathol, Guilin 541001, Guangxi, Peoples R China.
EM liaoweijia288@163.com; 191990449@qq.com
RI Xu, Wentao/AAF-3955-2020
OI Qin, Wanying/0000-0001-6040-9340; Liao, Weijia/0000-0002-8906-8612
FU National Natural Science Foundation of ChinaNational Natural Science
   Foundation of China (NSFC) [81773148]; National Key Sci-Tech Special
   Project of China [2018ZX103 02207]; Natural Science Foundation of
   GuangxiNational Natural Science Foundation of Guangxi Province
   [2018GXNSFDA138001]
FX This work was supported in part by the National Natural Science
   Foundation of China (No. 81773148), the National Key Sci-Tech Special
   Project of China (No. 2018ZX103 02207) and the Natural Science
   Foundation of Guangxi (No. 2018GXNSFDA138001).
CR Altekruse SF, 2012, HEPATOLOGY, V55, P476, DOI 10.1002/hep.24710
   Bialecki ES, 2006, CLIN GASTROENTEROL H, V4, P361, DOI 10.1016/S1542-3565(05)00977-8
   Bray F, 2018, CA-CANCER J CLIN, V68, P394, DOI 10.3322/caac.21492
   Chen Q, 2018, GUT, V67, P2006, DOI 10.1136/gutjnl-2018-315983
   Cucchetti A, 2010, J HEPATOL, V52, P880, DOI 10.1016/j.jhep.2009.12.037
   Farinati F, 2006, AM J GASTROENTEROL, V101, P524, DOI 10.1111/j.1572-0241.2006.00443.x
   Frazer DM, 2017, AM J CLIN NUTR, V105, P1255, DOI 10.3945/ajcn.117.158188
   Giannini EG, 2012, HEPATOLOGY, V56, P1371, DOI 10.1002/hep.25814
   Gutschow P, 2015, HAEMATOLOGICA, V100, P167, DOI 10.3324/haematol.2014.116723
   Hu B, 2014, CLIN CANCER RES, V20, P6212, DOI 10.1158/1078-0432.CCR-14-0442
   Ioannou GN, 2002, AM J MED, V113, P276, DOI 10.1016/S0002-9343(02)01214-7
   Kato J, 2007, J GASTROENTEROL, V42, P830, DOI 10.1007/s00535-007-2095-z
   Liao Y, 2017, SCI REP-UK, V7, DOI 10.1038/s41598-017-07962-7
   Lonnerdal B, 2017, AM J CLIN NUTR, V106, p1681S, DOI 10.3945/ajcn.117.156042
   Maluccio M, 2012, CA-CANCER J CLIN, V62, P394, DOI 10.3322/caac.21161
   Mano Y, 2013, ANN SURG, V258, P301, DOI 10.1097/SLA.0b013e318297ad6b
   Poon RTP, 2002, ANN SURG, V235, P373, DOI 10.1097/00000658-200203000-00009
   STEVENS RG, 1994, INT J CANCER, V56, P364, DOI 10.1002/ijc.2910560312
   Stockwell BR, 2017, CELL, V171, P273, DOI 10.1016/j.cell.2017.09.021
   Torti SV, 2013, NAT REV CANCER, V13, P342, DOI 10.1038/nrc3495
   Toyokuni S, 2009, CANCER SCI, V100, P9, DOI 10.1111/j.1349-7006.2008.01001.x
   Wang ZZ, 2018, IMMUNITY, V49, P80, DOI 10.1016/j.immuni.2018.05.008
   Wei YY, 2018, FRONT PHYSIOL, V9, DOI 10.3389/fphys.2018.00066
   Wen CP, 2014, CANCER RES, V74, P6589, DOI 10.1158/0008-5472.CAN-14-0360
   Wu GY, 2018, CANCER MANAG RES, V10, P4401, DOI 10.2147/CMAR.S177663
   Yang SL, 2016, BRIT J SURG, V103, P716, DOI 10.1002/bjs.10093
   Zhang WJ, 2015, MAYO CLIN PROC, V90, P1187, DOI 10.1016/j.mayocp.2015.06.018
   Zhou XJ, 2000, LAB INVEST, V80, P1905, DOI 10.1038/labinvest.3780200
NR 28
TC 1
Z9 2
U1 1
U2 2
PU DOVE MEDICAL PRESS LTD
PI ALBANY
PA PO BOX 300-008, ALBANY, AUCKLAND 0752, NEW ZEALAND
SN 1179-1322
J9 CANCER MANAG RES
JI Cancer Manag. Res.
PY 2020
VL 12
BP 31
EP 41
DI 10.2147/CMAR.S227418
PG 11
WC Oncology
WE Science Citation Index Expanded (SCI-EXPANDED)
SC Oncology
GA KA1GD
UT WOS:000505546400001
PM 32021420
OA gold, Green Published
DA 2022-05-02
ER

PT J
AU Wang, GZ
   Guo, LF
   Gao, GH
   Li, Y
   Wang, XZ
   Yuan, ZG
AF Wang, Guang-Zhi
   Guo, Ling-Fei
   Gao, Gui-Hua
   Li, Yao
   Wang, Xi-Zhen
   Yuan, Zhen-Guo
TI Magnetic Resonance Diffusion Kurtosis Imaging versus Diffusion -Weighted
   Imaging in Evaluating the Pathological Grade of Hepatocellular Carcinoma
SO CANCER MANAGEMENT AND RESEARCH
LA English
DT Article
DE hepatocellular carcinoma; pathology; diffusion kurtosis imaging;
   diffusion-weighted imaging; predictor
ID GAUSSIAN WATER DIFFUSION; MICROVASCULAR INVASION; RETROSPECTIVE
   ANALYSIS; LIVER; COEFFICIENT; LESIONS; DIFFERENTIATION; RECURRENCE;
   FIBROSIS; IMPACT
AB Purpose: To investigate the diagnostic efficacy of diffusion kurtosis imaging (DKI) and conventional diffusion-weighted imaging (DWI) for pathological grading. Methods: From December 2015 to January 2017, consecutive patients suspected of having hepatocellular carcinoma (HCC) without prior treatment were prospectively enrolled in this study. MRI examinations were performed before surgical treatment. HCC patients confirmed by surgical pathology were included in the study. The mean diffusivity (MD) values, mean kurtosis (MK) values, and apparent diffusion coefficient (ADC) were calculated. The differences and correlations of these parameters among different pathological grades were analyzed. The diagnostic efficiency of DKI and DWI for predicting high-grade HCC was evaluated by receiver operating characteristic (ROC) curves. Logistic regression analyses were used to evaluate the predictive factors for pathological grade. Results: A total of 128 patients (79 males and 49 females, age: 56.9 +/- 10.9 years, range, 32-80) with primary HCC were included: grade I: 22 (17.2%) patients, grade II: 37 (28.9%) patients, grade III: 43 (33.6%) patients, grade IV: 26 (20.3%) patients. TheMKvalues of stage I, II, III, and IVwere 0.86 +/- 0.13, 1.06 +/- 0.11, 1.27 +/- 0.17, and 1.57 +/- 0.13, respectively. The MK values were significantly higher in the high-grade group than in the low-grade group and were positively correlated with pathological grade (rho =0.7417, P<0.001). The MK value demonstrated a larger area under the curve (AUC), with a value of 0.93 than theMD value, which had an AUC of 0.815 (P<0.001), and ADC, which had an AUC of 0.662 (P=0.01). The MK value (>1.19), ADC (<= 1.29x10(-3) mm(2)/s), and HBV (+) were independent predictors for the pathological grade of HCCs. Conclusion: The MK values derived from DKI and the ADC values obtained from traditional DWI were more valuable than the MD values in predicting the histological grade of HCCs and could potentially guide clinical treatment before surgery.
C1 [Wang, Guang-Zhi; Yuan, Zhen-Guo] Shandong Univ, Cheeloo Coll Med, Jinan 250021, Peoples R China.
   [Wang, Guang-Zhi; Wang, Xi-Zhen] Weifang Med Univ, Affiliated Hosp, Dept Med Imaging Ctr, Weifang 261053, Peoples R China.
   [Guo, Ling-Fei; Gao, Gui-Hua; Yuan, Zhen-Guo] Shandong Univ, Cheeloo Coll Med, Shandong Med Imaging Res Inst, Dept MRI, Jinan 250021, Peoples R China.
   [Li, Yao] Weifang Med Univ, Zhucheng Peoples Hosp, Weifang 262200, Peoples R China.
RP Yuan, ZG (corresponding author), Shandong Univ, Cheeloo Coll Med, Shandong Med Imaging Res Inst, 324 Jing Wu Rd, Jinan 250021, Peoples R China.
EM yuanzg88@126.com
OI Wang, Guang Zhi/0000-0002-0838-4366
FU Shandong Province Science and Technology Development Project
   [2012YD18064]; Project of Medicine and Health Development Plan of
   Shandong Province [2011HW067]; Shandong Provincial Natural Science
   FoundationNatural Science Foundation of Shandong Province [ZR2013HM071];
   Key Research and Development Program of Shandong Province [GG2018G
   SF118171]
FX This study was supported by grants from Shandong Province Science and
   Technology Development Project [grant number 2012YD18064], Project of
   Medicine and Health Development Plan of Shandong Province [grant number
   2011HW067], Shandong Provincial Natural Science Foundation [grant number
   ZR2013HM071], and Key Research and Development Program of Shandong
   Province [grant number GG2018G SF118171].
CR Amano S, 2003, J GASTROEN HEPATOL, V18, P273, DOI 10.1046/j.1440-1746.2003.02957.x
   An C, 2015, RADIOLOGY, V276, P433, DOI 10.1148/radiol.15142394
   Barbieri S, 2017, EUR RADIOL, V27, P1547, DOI 10.1007/s00330-016-4449-5
   Cao LK, 2019, QUANT IMAG MED SURG, V9, P590, DOI 10.21037/qims.2019.02.14
   Chandarana H, 2010, EUR J RADIOL, V76, P348, DOI 10.1016/j.ejrad.2010.03.016
   Collier Q, 2018, MAGN RESON MED, V80, P802, DOI 10.1002/mrm.27075
   Dai YM, 2016, NMR BIOMED, V29, P873, DOI 10.1002/nbm.3535
   EDMONDSON HA, 1954, CANCER-AM CANCER SOC, V7, P462, DOI 10.1002/1097-0142(195405)7:3<462::AID-CNCR2820070308>3.0.CO;2-E
   European Assoc Study Liver, 2018, J HEPATOL, V69, P182, DOI 10.1016/j.jhep.2018.03.019
   Glenn GR, 2015, NMR BIOMED, V28, P448, DOI 10.1002/nbm.3271
   Goshima S, 2015, AM J ROENTGENOL, V204, pW543, DOI 10.2214/AJR.14.13235
   Granata V, 2018, INFECT AGENTS CANCER, V13, DOI 10.1186/s13027-018-0194-5
   Jensen JH, 2010, NMR BIOMED, V23, P698, DOI 10.1002/nbm.1518
   Jensen JH, 2005, MAGNET RESON MED, V53, P1432, DOI 10.1002/mrm.20508
   Jiang T, 2017, CLIN RADIOL, V72, P465, DOI 10.1016/j.crad.2016.12.017
   Kazmierczak PM, 2015, INVEST RADIOL, V50, P153, DOI 10.1097/RLI.0000000000000118
   Le Bihan D, 2013, RADIOLOGY, V268, P318, DOI 10.1148/radiol.13130420
   Lu HZ, 2006, NMR BIOMED, V19, P236, DOI 10.1002/nbm.1020
   Min JH, 2015, EUR J RADIOL, V84, P1036, DOI 10.1016/j.ejrad.2015.03.002
   Moriya T, 2017, CANCER IMAGING, V17, DOI 10.1186/s40644-016-0103-3
   Muhi A, 2009, J MAGN RESON IMAGING, V30, P1005, DOI 10.1002/jmri.21931
   Nakanishi M, 2012, ANN SURG ONCOL, V19, P1302, DOI 10.1245/s10434-011-2066-8
   Poot DHJ, 2010, IEEE T MED IMAGING, V29, P819, DOI 10.1109/TMI.2009.2037915
   Rea DJ, 2004, ARCH SURG-CHICAGO, V139, P514, DOI 10.1001/archsurg.139.5.514
   Rosenkrantz AB, 2015, J MAGN RESON IMAGING, V42, P1190, DOI 10.1002/jmri.24985
   Rosenkrantz AB, 2012, MAGN RESON IMAGING, V30, P1534, DOI 10.1016/j.mri.2012.04.020
   Shaw CB, 2017, J MAGN RESON IMAGING, V45, P673, DOI 10.1002/jmri.25380
   Shirota N, 2016, CANCER IMAGING, V16, DOI 10.1186/s40644-016-0059-3
   Siegel RL, 2020, CA-CANCER J CLIN, V70, P7, DOI 10.3322/caac.21590
   Steinmann C, 2013, PLOS ONE, V8, DOI 10.1371/journal.pone.0067725
   Tamura S, 2001, ARCH SURG-CHICAGO, V136, P25, DOI 10.1001/archsurg.136.1.25
   Tang YH, 2016, ABDOM RADIOL, V41, P1539, DOI 10.1007/s00261-016-0715-x
   Taouli B, 2010, RADIOLOGY, V254, P47, DOI 10.1148/radiol.09090021
   Wang JF, 2014, MED SCI MONITOR, V20, P283, DOI 10.12659/MSM.889937
   Wang WT, 2018, RADIOLOGY, V286, P571, DOI 10.1148/radiol.2017170515
   White NS, 2014, MAGN RESON MED, V72, P1435, DOI 10.1002/mrm.25039
   Wile GE, 2010, MAGN RESON IMAGING C, V18, P525, DOI 10.1016/j.mric.2010.07.010
   Winfield JM, 2017, EUR RADIOL, V27, P627, DOI 10.1007/s00330-016-4417-0
   Woo S, 2014, RADIOLOGY, V270, P758, DOI 10.1148/radiol.13130444
   Yan CG, 2017, EUR RADIOL, V27, P212, DOI 10.1007/s00330-016-4380-9
   Yang C, 2017, CLIN IMAG, V41, P101, DOI 10.1016/j.clinimag.2016.10.004
   Yang L, 2018, EUR RADIOL, V28, P3041, DOI 10.1007/s00330-017-5245-6
   Yoon JH, 2014, J MAGN RESON IMAGING, V39, P276, DOI 10.1002/jmri.24158
   Yoshimaru D, 2018, MAGN RESON IMAGING, V47, P33, DOI 10.1016/j.mri.2017.11.001
   Yuan ZG, 2019, CANCER IMAGING, V19, DOI 10.1186/s40644-019-0213-9
   Zhou L, 2017, PATHOL RES PRACT, V213, P824, DOI 10.1016/j.prp.2017.03.002
NR 46
TC 3
Z9 5
U1 0
U2 2
PU DOVE MEDICAL PRESS LTD
PI ALBANY
PA PO BOX 300-008, ALBANY, AUCKLAND 0752, NEW ZEALAND
SN 1179-1322
J9 CANCER MANAG RES
JI Cancer Manag. Res.
PY 2020
VL 12
BP 5147
EP 5158
DI 10.2147/CMAR.S254371
PG 12
WC Oncology
WE Science Citation Index Expanded (SCI-EXPANDED)
SC Oncology
GA MI7KO
UT WOS:000547582000002
PM 32636677
OA Green Published, gold
DA 2022-05-02
ER

PT J
AU Dou, JP
   Han, ZY
   Liu, FY
   Cheng, ZG
   Yu, XL
   Yu, J
   Liang, P
AF Dou, Jian-Ping
   Han, Zhi-Yu
   Liu, Fangyi
   Cheng, Zhigang
   Yu, Xiaoling
   Yu, Jie
   Liang, Ping
TI Beneficial body mass index to enhance survival outcomes in patients with
   early-stage hepatocellular carcinoma following microwave ablation
   treatment
SO INTERNATIONAL JOURNAL OF HYPERTHERMIA
LA English
DT Article
DE Body mass index; hepatocellular carcinoma; microwave ablation; survival
   outcome; threshold effect
ID PRIMARY LIVER-CANCER; FATTY LIVER; MICROVASCULAR INVASION; REPORTING
   CRITERIA; OBESITY; IMPACT; OVERWEIGHT; WEIGHT; RISK; STANDARDIZATION
AB Purpose: To identify the beneficial body mass index (BMI) for patients with hepatocellular carcinoma (HCC) to achieve longer survival time following curative microwave ablation (MWA). Methods: This retrospective study evaluated 474 patients with solitary primary HCC who underwent MWA. BMI at initial admission and other characteristics were collected. The associations of the BMI with the overall survival (OS) and disease-free survival (DFS) were analyzed by Cox proportional hazards regression analysis in multiple models. A two-piecewise linear regression model was applied to examine the threshold effect of the BMI on OS and DFS by maximized log likelihood method. The threshold level was determined by using trial and error. Results: Patients with a normal BMI range achieved improved survival outcomes but similar DFS in multiple models. In the model with adjustments of the age, size, and Charlson score, patients with BMI <= 22.9 and <= 24.9 kg/m(2) exhibited a lower death rate than patients with BMI <= 18.5 kg/m(2) (p < 0.05). U-shaped relationships between the BMI and OS were illustrated when the BMI was set as a continuous variable. The death prevalence decreased with an increasing BMI up to the first turning point of 21.5 and increased with an increasing BMI up to the second turning point of 23.1 (p = 0.00). The threshold effect analysis indicated that no turning point was selected in the DFS results (p = 0.10). Conclusions: The beneficial BMI level for HCC patients following MWA, with a more likely favorable survival outcome, is 21.5 to 23.1 kg/m(2).
C1 [Dou, Jian-Ping; Han, Zhi-Yu; Liu, Fangyi; Cheng, Zhigang; Yu, Xiaoling; Yu, Jie; Liang, Ping] Chinese Peoples Liberat Army Gen Hosp, Dept Intervent Ultrasound, 28 Fuxing Rd, Beijing 100853, Peoples R China.
RP Yu, J; Liang, P (corresponding author), Chinese Peoples Liberat Army Gen Hosp, Dept Intervent Ultrasound, 28 Fuxing Rd, Beijing 100853, Peoples R China.
EM yu-jie301@hotmail.com; liangping301@hotmail.com
FU National Key R&D Program of Ministry of Science and Technology of China
   [2017YFC0112000, 2018ZX10723-204]; National Scientific Foundation
   Committee of ChinaNational Natural Science Foundation of China (NSFC)
   [81627803, 81622024, 81801722]
FX This work was supported by the National Key R&D Program of Ministry of
   Science and Technology of China [No. 2017YFC0112000 and 2018ZX10723-204]
   and National Scientific Foundation Committee of China [Project Nos.
   81627803, 81622024, and 81801722].
CR Ahmed M, 2014, RADIOLOGY, V273, P241, DOI 10.1148/radiol.14132958
   Anand AC, 2017, J CLIN EXP HEPATOL, V7, P340, DOI 10.1016/j.jceh.2017.11.001
   Arsenii N, 2016, CANCER INVEST, V34, P271, DOI 10.1080/07357907.2016.1193747
   Assi N, 2018, AM J CLIN NUTR, V108, P117, DOI 10.1093/ajcn/nqy074
   Birks S, 2012, OBES REV, V13, P868, DOI 10.1111/j.1467-789X.2012.01010.x
   Black RE, 2013, LANCET, V382, P427, DOI 10.1016/S0140-6736(13)60937-X
   Bray F, 2018, CA-CANCER J CLIN, V68, P394, DOI 10.3322/caac.21492
   Bruix J, 2005, HEPATOLOGY, V42, P1208, DOI 10.1002/hep.20933
   Calle EE, 2003, NEW ENGL J MED, V348, P1625, DOI 10.1056/NEJMoa021423
   Chen Y, 2012, EUR J CANCER, V48, P2137, DOI 10.1016/j.ejca.2012.02.063
   Dongiovanni P, 2014, WORLD J GASTROENTERO, V20, P12945, DOI 10.3748/wjg.v20.i36.12945
   Ezzati M, 2017, LANCET, V390, P2627, DOI 10.1016/S0140-6736(17)32129-3
   Forner A, 2018, LANCET, V391, P1301, DOI 10.1016/S0140-6736(18)30010-2
   Goldberg SN, 2009, J VASC INTERV RADIOL, V20, pS377, DOI 10.1016/j.jvir.2009.04.011
   Hagstrom H, 2018, GUT, V67, P1536, DOI 10.1136/gutjnl-2016-313622
   Harimoto N, 2013, BRIT J SURG, V100, P1523, DOI 10.1002/bjs.9258
   Hassan MM, 2015, GASTROENTEROLOGY, V149, P119, DOI 10.1053/j.gastro.2015.03.044
   Henao-Mejia J, 2012, NATURE, V482, P179, DOI 10.1038/nature10809
   Itoh S, 2012, J SURG RES, V178, P640, DOI 10.1016/j.jss.2012.05.063
   Ji F, 2017, HPB, V19, P695, DOI 10.1016/j.hpb.2017.04.008
   Kim K, 2018, JAMA ONCOL, V4, P737, DOI 10.1001/jamaoncol.2018.0035
   Li QG, 2015, WORLD J SURG ONCOL, V13, DOI 10.1186/s12957-015-0713-4
   Liang P, 2013, WORLD J GASTROENTERO, V19, P5430, DOI 10.3748/wjg.v19.i33.5430
   Liang P, 2012, GUT, V61, P1100, DOI 10.1136/gutjnl-2011-300975
   Liu XY, 2015, MED SCI MONITOR, V21, P2203, DOI 10.12659/MSM.894202
   Marengo A, 2016, ANNU REV MED, V67, P103, DOI 10.1146/annurev-med-090514-013832
   Marra F, 2009, HEPATOLOGY, V50, P957, DOI 10.1002/hep.23046
   Masson N, 2014, CANCER METAB, V2, DOI 10.1186/2049-3002-2-3
   Mathur A, 2013, HPB, V15, P504, DOI 10.1111/j.1477-2574.2012.00602.x
   Nishikawa H, 2013, J GASTROINTEST LIVER, V22, P173
   Okamura Y, 2012, J HEPATO-BIL-PAN SCI, V19, P449, DOI 10.1007/s00534-011-0461-y
   Park EJ, 2010, CELL, V140, P197, DOI 10.1016/j.cell.2009.12.052
   Ri M, 2018, ANN GASTROENT SURG, V2, P13, DOI 10.1002/ags3.12049
   Siegel AB, 2010, CANCER INVEST, V28, P1063, DOI 10.3109/07357907.2010.483500
   Sung H, 2019, CA-CANCER J CLIN, V69, P88, DOI 10.3322/caac.21499
   Valenti LVC, 2018, CURR PHARM DESIGN, V24, P4566, DOI 10.2174/1381612825666190119113836
   Wood PA, 2009, LAB INVEST, V89, P1192, DOI 10.1038/labinvest.2009.99
   World Health Organ (WHO), 2018, OB OV FACT SHEET
   Wu J, 2011, J HEMATOL ONCOL, V4, DOI 10.1186/1756-8722-4-30
   Wu SE, 2017, DIAGN INTERV IMAG, V98, P37, DOI 10.1016/j.diii.2016.06.002
   Xu LH, 2006, CANCER RES, V66, P11859, DOI 10.1158/0008-5472.CAN-06-1445
   Yang BY, 2017, INT J CANCER, V141, P271, DOI 10.1002/ijc.30737
   Yki-Jarvinen H, 2010, CURR OPIN CLIN NUTR, V13, P709, DOI 10.1097/MCO.0b013e32833f4b34
   Yoshimoto S, 2013, NATURE, V499, P97, DOI 10.1038/nature12347
   Yu JJ, 2019, BRIT J SURG, V106, P276, DOI 10.1002/bjs.10981
   Zhao JY, 2011, NUTR J, V10, DOI 10.1186/1475-2891-10-49
   Zhu GQ, 2018, EXPERT REV GASTROENT, V12, P935, DOI 10.1080/17474124.2018.1503531
NR 47
TC 3
Z9 3
U1 1
U2 4
PU TAYLOR & FRANCIS LTD
PI ABINGDON
PA 2-4 PARK SQUARE, MILTON PARK, ABINGDON OR14 4RN, OXON, ENGLAND
SN 0265-6736
EI 1464-5157
J9 INT J HYPERTHER
JI Int. J. Hyperthermia
PD JAN 1
PY 2020
VL 37
IS 1
BP 110
EP 118
DI 10.1080/02656736.2020.1712482
PG 9
WC Oncology; Radiology, Nuclear Medicine & Medical Imaging
WE Science Citation Index Expanded (SCI-EXPANDED)
SC Oncology; Radiology, Nuclear Medicine & Medical Imaging
GA KF5UU
UT WOS:000509307800001
PM 31969030
OA gold
DA 2022-05-02
ER

PT J
AU Ji, GW
   Zhu, FP
   Xu, Q
   Wang, K
   Wu, MY
   Tang, WW
   Li, XC
   Wang, XH
AF Ji, Gu-Wei
   Zhu, Fei-Peng
   Xu, Qing
   Wang, Ke
   Wu, Ming-Yu
   Tang, Wei-Wei
   Li, Xiang-Cheng
   Wang, Xue-Hao
TI Radiomic Features at Contrast-enhanced CT Predict Recurrence in Early
   Stage Hepatocellular Carcinoma: A Multi-Institutional Study
SO RADIOLOGY
LA English
DT Article
ID LIVER-TRANSPLANTATION; SURVIVAL; RESECTION; OUTCOMES; SALVAGE
AB Background: Early stage hepatocellular carcinoma (HCC) is the ideal candidate for resection in patients with preserved liver function; however, cancer will recur in half of these patients and no reliable prognostic tool has been established.
   Purpose: To investigate the effectiveness of radiomic features in predicting tumor recurrence after resection of early stage HCC.
   Materials and Methods: In total, 295 patients (median age, 58 years; interquartile range, 50-65 years; 221 men) who underwent contrast material-enhanced CT and curative resection for early stage HCC that met the Milan criteria between February 2009 and December 2016 were retrospectively recruited from three independent institutions. Follow-up consisted of serum alpha-fetoprotein level, liver function tests, and dynamic imaging examinations every 3 months during the first 2 years and then every 6 months thereafter. In the development cohort of 177 patients from institution 1, recurrence-related radiomic features were computationally extracted from the tumor and its periphery and a radiomics signature was built with least absolute shrinkage and selection operator regression. Two models, one integrating preoperative and one integrating pre- and postoperative variables, were created by using multivariable Cox regression analysis. An independent external cohort of 118 patients from institutions 2 and 3 was used to validate the proposed models.
   Results: The preoperative model integrated radiomics signature with serum a-fetoprotein level and tumor number; the postoperative model incorporated microvascular invasion and satellite nodules into the above-mentioned predictors. In both study cohorts, two radiomics-based models provided better predictive performance (concordance index >= 0.77, P < .05 for all), lower prediction error (integrated Brier score <= 0.14), and larger net benefits, as determined by means of decision curve analysis, than rival models without radiomics and widely adopted staging systems. The radiomics-based models gave three risk strata with high, intermediate, or low risk of recurrence and distinct profiles of recurrent tumor number.
   Conclusion: The proposed radiomics models with pre- and postresection features helped predict tumor recurrence for early stage hepatocellular carcinoma. (C) RSNA, 2020.
C1 [Ji, Gu-Wei; Wang, Ke; Li, Xiang-Cheng; Wang, Xue-Hao] Nanjing Med Univ, Affiliated Hosp 1, Hepatobiliary Ctr, 300 Guangzhou Rd, Nanjing, Peoples R China.
   [Zhu, Fei-Peng; Xu, Qing] Nanjing Med Univ, Affiliated Hosp 1, Dept Radiol, 300 Guangzhou Rd, Nanjing, Peoples R China.
   [Ji, Gu-Wei; Wang, Ke; Li, Xiang-Cheng; Wang, Xue-Hao] Chinese Acad Med Sci, Key Lab Liver Transplantat, Nanjing, Peoples R China.
   [Ji, Gu-Wei; Wang, Ke; Li, Xiang-Cheng; Wang, Xue-Hao] Nanjing Med Univ, NHC Key Lab Living Donor Liver Transplantat, Nanjing, Peoples R China.
   [Wu, Ming-Yu] Wuxi Peoples Hosp, Dept Hepatobiliary Surg, Wuxi, Jiangsu, Peoples R China.
   [Tang, Wei-Wei] Nanjing First Hosp, Dept Gen Surg, Nanjing, Peoples R China.
RP Wang, XH (corresponding author), Nanjing Med Univ, Affiliated Hosp 1, Hepatobiliary Ctr, 300 Guangzhou Rd, Nanjing, Peoples R China.; Wang, XH (corresponding author), Chinese Acad Med Sci, Key Lab Liver Transplantat, Nanjing, Peoples R China.; Wang, XH (corresponding author), Nanjing Med Univ, NHC Key Lab Living Donor Liver Transplantat, Nanjing, Peoples R China.
EM wangxh@njmu.edu.cn
OI Ji, GuWei/0000-0003-1736-062X; Wang, Xue-Hao/0000-0002-1166-2718
FU Key Program of the National Natural Science Foundation of ChinaNational
   Natural Science Foundation of China (NSFC) [31930020]; National Natural
   Science Foundation of ChinaNational Natural Science Foundation of China
   (NSFC) [81530048, 81470901, 81670570]; Jiangsu Provincial Key Research
   and Development Program [BE2016789]
FX Supported by the Key Program of the National Natural Science Foundation
   of China (grant 31930020), the National Natural Science Foundation of
   China (grants 81530048, 81470901, and 81670570), and the Jiangsu
   Provincial Key Research and Development Program (grant BE2016789).
CR Aerts HJWL, 2014, NAT COMMUN, V5, DOI 10.1038/ncomms5006
   AKAIKE H, 1974, IEEE T AUTOMAT CONTR, VAC19, P716, DOI 10.1109/TAC.1974.1100705
   Banerjee S, 2015, HEPATOLOGY, V62, P792, DOI 10.1002/hep.27877
   Bhangui P, 2016, ANN SURG, V264, P155, DOI 10.1097/SLA.0000000000001442
   Bi WL, 2019, CA-CANCER J CLIN, V69, P127, DOI 10.3322/caac.21552
   Camp RL, 2004, CLIN CANCER RES, V10, P7252, DOI 10.1158/1078-0432.CCR-04-0713
   Chan AWH, 2018, J HEPATOL, V69, P1284, DOI 10.1016/j.jhep.2018.08.027
   Cohen ME, 2013, J AM COLL SURGEONS, V217, P336, DOI 10.1016/j.jamcollsurg.2013.02.027
   de Haas RJ, 2018, HEPATOLOGY, V67, P204, DOI 10.1002/hep.29468
   European Assoc Study Liver, 2018, J HEPATOL, V69, P182, DOI 10.1016/j.jhep.2018.03.019
   Ferrer-Fabrega J, 2016, HEPATOLOGY, V63, P839, DOI 10.1002/hep.28339
   Heagerty PJ, 2000, BIOMETRICS, V56, P337, DOI 10.1111/j.0006-341X.2000.00337.x
   Heimbach JK, 2018, HEPATOLOGY, V67, P358, DOI 10.1002/hep.29086
   Ji GW, 2019, RADIOLOGY, V290, P90, DOI 10.1148/radiol.2018181408
   Kim S, 2019, CLIN CANCER RES, V25, P3847, DOI 10.1158/1078-0432.CCR-18-2861
   Lambin P, 2017, NAT REV CLIN ONCOL, V14, P749, DOI 10.1038/nrclinonc.2017.141
   Liang WJ, 2019, CLIN CANCER RES, V25, P584, DOI 10.1158/1078-0432.CCR-18-1305
   Lim KC, 2012, BRIT J SURG, V99, P1622, DOI 10.1002/bjs.8915
   Schroder MS, 2011, BIOINFORMATICS, V27, P3206, DOI 10.1093/bioinformatics/btr511
   Shim JH, 2015, ANN SURG, V261, P939, DOI 10.1097/SLA.0000000000000747
   Sun R, 2018, LANCET ONCOL, V19, P1180, DOI 10.1016/S1470-2045(18)30413-3
   Tibshirani R, 1997, STAT MED, V16, P385, DOI 10.1002/(SICI)1097-0258(19970228)16:4<385::AID-SIM380>3.0.CO;2-3
   van Griethuysen JJM, 2017, CANCER RES, V77, pE104, DOI 10.1158/0008-5472.CAN-17-0339
   Vickers AJ, 2006, MED DECIS MAKING, V26, P565, DOI 10.1177/0272989X06295361
   Villanueva A, 2019, NEW ENGL J MED, V380, P1450, DOI 10.1056/NEJMra1713263
   Wang JH, 2012, J HEPATOL, V56, P412, DOI 10.1016/j.jhep.2011.05.020
   Zheng BH, 2018, BMC CANCER, V18, DOI 10.1186/s12885-018-5024-z
NR 27
TC 42
Z9 48
U1 4
U2 35
PU RADIOLOGICAL SOC NORTH AMERICA
PI OAK BROOK
PA 820 JORIE BLVD, OAK BROOK, IL 60523 USA
SN 0033-8419
J9 RADIOLOGY
JI Radiology
PD MAR
PY 2020
VL 294
IS 3
BP 568
EP 579
DI 10.1148/radiol.2020191470
PG 12
WC Radiology, Nuclear Medicine & Medical Imaging
WE Science Citation Index Expanded (SCI-EXPANDED)
SC Radiology, Nuclear Medicine & Medical Imaging
GA KN4QT
UT WOS:000514823900015
PM 31934830
OA Bronze
DA 2022-05-02
ER

PT J
AU Diniz, PHC
   Silva, SDC
   Vidigal, PVT
   Xavier, MAP
   Lima, CX
   Faria, LC
   Ferrari, TCA
AF Diniz, Paulo H. C.
   Silva, Serena D. C.
   Vidigal, Paula V. T.
   Xavier, Marcelo A. P.
   Lima, Cristiano X.
   Faria, Luciana C.
   Ferrari, Teresa C. A.
TI Expression of MAPK and PI3K/AKT/mTOR Proteins according to the Chronic
   Liver Disease Etiology in Hepatocellular Carcinoma
SO JOURNAL OF ONCOLOGY
LA English
DT Article
ID PATHWAY; TISSUE; MTOR; PATHOGENESIS; INHIBITION; BIOMARKERS; GROWTH
AB Aims. Chronic liver disease (CLD) of different etiologies leads to hepatocellular carcinoma (HCC) by multiple mechanisms that may be translated into clinicopathological differences. We evaluated the tissue expression of the MAPK and PI3K/Akt/mTOR pathway proteins and their association with long-term outcome and other parameters, according to the etiology of the CLD, in HCC patients. Methods. Clinicopathological data from 80 patients who underwent orthotopic liver transplantation for HCC treatment in a Brazilian referral center were compared according to CLD etiology. Event (tumor recurrence or death from any cause) occurrence and event-free survival (EFS) were analyzed. Pathway protein expression was assessed by immunohistochemistry (IHQ) in both tumor and underlying cirrhosis and by RT-PCR in tumor tissue. Results. Strong expression (SE) of KRAS was more frequent in tumors arising from viral (26.8%) than the nonviral group of liver disease (7.7%, p=0.024) and also than cirrhotic parenchyma (0%, p=0.004). SE of PI3K was more frequent in tumor than in cirrhosis (p=0.048, p0.01), without differences in its tumor expression among etiologic groups p=0.111. mRNA of ERK, PI3K, and BRAF was expressed in the tumor, without differences between CLD etiologies, and there was no association with IHQ findings. Older age and microvascular invasion (MIV) were the only parameters independently associated with the event. MIV was also associated with shorter EFS. Conclusions. Hepatitis B and C virus can lead to HCC by different mechanisms compared with nonviral hepatopathy. KRAS and PI3K may have a role in carcinogenesis. The prognostic and therapeutic implications need to be investigated.
C1 [Diniz, Paulo H. C.; Silva, Serena D. C.; Faria, Luciana C.; Ferrari, Teresa C. A.] Univ Fed Minas Gerais, Fac Med, Dept Clin Med, Belo Horizonte, MG, Brazil.
   [Vidigal, Paula V. T.; Xavier, Marcelo A. P.] Univ Fed Minas Gerais, Fac Med, Dept Anat Patol & Med Legal, Belo Horizonte, MG, Brazil.
   [Lima, Cristiano X.] Univ Fed Minas Gerais, Fac Med, Dept Cirurgia, Belo Horizonte, MG, Brazil.
RP Diniz, PHC (corresponding author), Univ Fed Minas Gerais, Fac Med, Dept Clin Med, Belo Horizonte, MG, Brazil.
EM phdiniz@gmail.com
RI LIMA, CRISTIANO/AAH-9402-2021; Ferrari, Teresa Cristina de
   Abreu/D-5530-2014
OI Diniz, Paulo/0000-0003-2016-5593; Pascoal, Marcelo/0000-0002-9081-1493;
   Ferrari, Teresa Cristina de Abreu/0000-0001-9459-2294
FU Coordenacao de Aperfeicoamento de Pessoal de Nivel Superior
   (CAPES)Coordenacao de Aperfeicoamento de Pessoal de Nivel Superior
   (CAPES); Conselho Nacional de Desenvolvimento Cientifico e Tecnologico
   (CNPq)Conselho Nacional de Desenvolvimento Cientifico e Tecnologico
   (CNPQ); Fundacao de Amparo a Pesquisa do Estado de Minas Gerais
   (FAPEMIG)Fundacao de Amparo a Pesquisa do Estado de Minas Gerais
   (FAPEMIG); Pro-Reitoria de Pesquisa (PRPq)-Universidade Federal de Minas
   Gerais
FX This study was supported by the following government research agencies
   in Brazil: Coordenacao de Aperfeicoamento de Pessoal de Nivel Superior
   (CAPES), Conselho Nacional de Desenvolvimento Cientifico e Tecnologico
   (CNPq), and Fundacao de Amparo a Pesquisa do Estado de Minas Gerais
   (FAPEMIG). Publication expenses were supported by Pro-Reitoria de
   Pesquisa (PRPq)-Universidade Federal de Minas Gerais.
CR Akinyemiju T, 2017, JAMA ONCOL, V3, P1683, DOI 10.1001/jamaoncol.2017.3055
   Amado V, 2019, J HEPATOCELL CARCINO, V6, P1, DOI 10.2147/JHC.S174549
   Baffy G, 2012, J HEPATOL, V56, P1384, DOI 10.1016/j.jhep.2011.10.027
   Bruix J, 2014, GUT, V63, P844, DOI 10.1136/gutjnl-2013-306627
   Cantarini MC, 2006, AM J GASTROENTEROL, V101, P91, DOI 10.1111/j.1572-0241.2006.00364.x
   Chaiteerakij R, 2015, LIVER TRANSPLANT, V21, P599, DOI 10.1002/lt.24117
   Chen C, 2015, WORLD J HEPATOL, V7, P1964, DOI 10.4254/wjh.v7.i15.1964
   Delire B, 2015, EUR J CLIN INVEST, V45, P609, DOI 10.1111/eci.12441
   Souto FJD, 2016, REV SOC BRAS MED TRO, V49, P11, DOI 10.1590/0037-8682-0176-2015
   Efeyan A, 2010, CURR OPIN CELL BIOL, V22, P169, DOI 10.1016/j.ceb.2009.10.007
   Finn RS, 2013, SEMIN LIVER DIS, V33, pS11, DOI 10.1055/s-0033-1333632
   Galuppo R, 2014, ANTICANCER RES, V34, P1709
   Greenbaum D, 2003, GENOME BIOL, V4, DOI 10.1186/gb-2003-4-9-117
   Hamatani K, 2006, J HISTOCHEM CYTOCHEM, V54, P773, DOI 10.1369/jhc.5A6859.2006
   Hanahan D, 2000, CELL, V100, P57, DOI 10.1016/S0092-8674(00)81683-9
   Ho DWH, 2016, LIVER CANCER, V5, P290, DOI 10.1159/000449340
   Hsu FD, 2002, MODERN PATHOL, V15, P1374, DOI 10.1097/01.MP.0000039571.02827.CE
   Lachenmayer A, 2010, DIGEST LIVER DIS, V42, pS264, DOI 10.1016/S1590-8658(10)60515-4
   Llovet JM, 2016, NAT REV DIS PRIMERS, V2, DOI [10.1038/nrdp.2016.18, 10.1038/nrdp.2016.19]
   Lu LC, 2016, LIVER CANCER, V5, P128, DOI 10.1159/000367754
   Martins SN, 2017, FRONT MED-LAUSANNE, V4, DOI 10.3389/fmed.2017.00193
   Nakamura H, 2011, HEPATOL RES, V41, P455, DOI 10.1111/j.1872-034X.2011.00792.x
   Nault JC, 2013, NAT COMMUN, V4, DOI 10.1038/ncomms3218
   Alves RCP, 2011, ANN HEPATOL, V10, P21
   Rodriguez-Peralvarez M, 2013, ANN SURG ONCOL, V20, P325, DOI 10.1245/s10434-012-2513-1
   Sahin F, 2004, CLIN CANCER RES, V10, P8421, DOI 10.1158/1078-0432.CCR-04-0941
   Schmitz KJ, 2008, J HEPATOL, V48, P83, DOI 10.1016/j.jhep.2007.08.018
   Schumacher G, 2005, WORLD J GASTROENTERO, V11, P1420
   Semela D, 2007, J HEPATOL, V46, P840, DOI 10.1016/j.jhep.2006.11.021
   Shiani A, 2017, CANCER CONTROL, V24, DOI 10.1177/1073274817729240
   Sieghart W, 2007, TRANSPLANTATION, V83, P425, DOI 10.1097/01.tp.0000252780.42104.95
   Sinn HP, 2017, BMC CANCER, V17, DOI 10.1186/s12885-017-3111-1
   Trevisani F, 2008, CARCINOGENESIS, V29, P1299, DOI 10.1093/carcin/bgn113
   Villanueva A, 2008, GASTROENTEROLOGY, V135, P1972, DOI 10.1053/j.gastro.2008.08.008
   Wang CM, 2013, CELL CYCLE, V12, P1999, DOI 10.4161/cc.25099
   Whittaker S, 2010, ONCOGENE, V29, P4989, DOI 10.1038/onc.2010.236
   Xu G, 2004, INT J ONCOL, V24, P893
   Yang JD, 2011, CLIN GASTROENTEROL H, V9, P617, DOI 10.1016/j.cgh.2011.03.027
   Zhang XD, 2006, J LAB CLIN MED, V147, P58, DOI 10.1016/j.lab.2005.10.003
   Zhou LD, 2010, MED ONCOL, V27, P255, DOI 10.1007/s12032-009-9201-4
   Zucman-Rossi J, 2015, GASTROENTEROLOGY, V149, P1226, DOI 10.1053/j.gastro.2015.05.061
NR 41
TC 3
Z9 3
U1 0
U2 1
PU HINDAWI LTD
PI LONDON
PA ADAM HOUSE, 3RD FLR, 1 FITZROY SQ, LONDON, W1T 5HF, ENGLAND
SN 1687-8450
EI 1687-8469
J9 J ONCOL
JI J. Oncol.
PD OCT 29
PY 2020
VL 2020
AR 4609360
DI 10.1155/2020/4609360
PG 9
WC Oncology
WE Science Citation Index Expanded (SCI-EXPANDED)
SC Oncology
GA OT5VA
UT WOS:000590912500001
PM 33178273
OA gold, Green Published
DA 2022-05-02
ER

PT J
AU Zhang, XM
   Ruan, SJ
   Xiao, WB
   Shao, JY
   Tian, WW
   Liu, WH
   Zhang, Z
   Wan, DL
   Huang, JC
   Huang, Q
   Yang, YJ
   Yang, HJ
   Ding, Y
   Liang, WJ
   Bai, XL
   Liang, TB
AF Zhang, Xiuming
   Ruan, Shijian
   Xiao, Wenbo
   Shao, Jiayuan
   Tian, Wuwei
   Liu, Weihai
   Zhang, Zhao
   Wan, Dalong
   Huang, Jiacheng
   Huang, Qiang
   Yang, Yunjun
   Yang, Hanjin
   Ding, Yong
   Liang, Wenjie
   Bai, Xueli
   Liang, Tingbo
TI Contrast-enhanced CT radiomics for preoperative evaluation of
   microvascular invasion in hepatocellular carcinoma: A two-center study
SO CLINICAL AND TRANSLATIONAL MEDICINE
LA English
DT Article
DE contrast-enhanced CT; hepatocellular carcinoma; microvascular invasion;
   multivariable logistic regression; radiomics
ID PRIMARY LIVER-CANCER; DIAGNOSIS; PREDICTION; IMAGES; GUIDELINES;
   NOMOGRAM; CHINA; MODEL; RISK
AB Background The present study constructed and validated the use of contrast-enhanced computed tomography (CT)-based radiomics to preoperatively predict microvascular invasion (MVI) status (positive vs negative) and risk (low vs high) in patients with hepatocellular carcinoma (HCC). Methods We enrolled 637 patients from two independent institutions. Patients from Institution I were randomly divided into a training cohort of 451 patients and a test cohort of 111 patients. Patients from Institution II served as an independent validation set. The LASSO algorithm was used for the selection of 798 radiomics features. Two classifiers for predicting MVI status and MVI risk were developed using multivariable logistic regression. We also performed a survival analysis to investigate the potentially prognostic value of the proposed MVI classifiers. Results The developed radiomics signature predicted MVI status with an area under the receiver operating characteristic curve (AUC) of .780, .776, and .743 in the training, test, and independent validation cohorts, respectively. The final MVI status classifier that integrated two clinical factors (age and alpha-fetoprotein level) achieved AUC of .806, .803, and .796 in the training, test, and independent validation cohorts, respectively. For MVI risk stratification, the AUCs of the radiomics signature were .746, .664, and .700 in the training, test, and independent validation cohorts, respectively, and the AUCs of the final MVI risk classifier-integrated clinical stage were .783, .778, and .740, respectively. Survival analysis showed that our MVI status classifier significantly stratified patients for short overall survival or early tumor recurrence. Conclusions Our CT radiomics-based models were able to predict MVI status and MVI risk of HCC and might serve as a reliable preoperative evaluation tool.
C1 [Zhang, Xiuming; Yang, Hanjin] Zhejiang Univ, Affiliated Hosp 1, Dept Pathol, Coll Med, Hangzhou, Peoples R China.
   [Ruan, Shijian; Shao, Jiayuan; Tian, Wuwei; Ding, Yong] Zhejiang Univ, Coll Informat Sci & Elect Engn, 38 Zheda Rd, Hangzhou, Zhejiang, Peoples R China.
   [Xiao, Wenbo; Huang, Qiang; Liang, Wenjie] Zhejiang Univ, Affiliated Hosp 1, Dept Radiol, Coll Med, 79 Qingchun Rd, Hangzhou, Zhejiang, Peoples R China.
   [Liu, Weihai] Peoples Hosp Beilun Dist, Dept Radiol, Ningbo, Peoples R China.
   [Zhang, Zhao; Yang, Yunjun] Wenzhou Med Univ, Affiliated Hosp 1, Dept Radiol, Nanbaixiang St, Wenzhou, Zhejiang, Peoples R China.
   [Wan, Dalong; Huang, Jiacheng; Bai, Xueli; Liang, Tingbo] Zhejiang Univ, Affiliated Hosp 1, Dept Hepatobiliary & Pancreat Surg, Sch Med, 79 Qingchun Rd, Hangzhou, Zhejiang, Peoples R China.
   [Bai, Xueli; Liang, Tingbo] Zhejiang Univ, Affiliated Hosp 1, Zhejiang Prov Key Lab Pancreat Dis, Sch Med, Hangzhou, Peoples R China.
   [Bai, Xueli; Liang, Tingbo] Zhejiang Univ, Affiliated Hosp 1, Innovat Ctr Study Pancreat Dis, Sch Med, Hangzhou, Peoples R China.
RP Ding, Y (corresponding author), Zhejiang Univ, Coll Informat Sci & Elect Engn, 38 Zheda Rd, Hangzhou, Zhejiang, Peoples R China.; Liang, WJ (corresponding author), Zhejiang Univ, Affiliated Hosp 1, Dept Radiol, Coll Med, 79 Qingchun Rd, Hangzhou, Zhejiang, Peoples R China.; Yang, YJ (corresponding author), Wenzhou Med Univ, Affiliated Hosp 1, Dept Radiol, Nanbaixiang St, Wenzhou, Zhejiang, Peoples R China.; Liang, TB (corresponding author), Zhejiang Univ, Affiliated Hosp 1, Dept Hepatobiliary & Pancreat Surg, Sch Med, 79 Qingchun Rd, Hangzhou, Zhejiang, Peoples R China.
EM yyjunjim@163.com; dingy@vlsi.zju.edu.cn; baduen@zju.edu.cn;
   liangtingbo@zju.edu.cn
FU NationalNatural Science Foundation of ChinaNational Natural Science
   Foundation of China (NSFC) [81971686]; NationalKeyResearch and
   Development ProgramofChina [2018YFE0183900]
FX NationalNatural Science Foundation of China, Grant/Award Number:
   81971686; NationalKeyResearch and Development ProgramofChina,
   Grant/Award Number: 2018YFE0183900
CR Banerjee S, 2015, HEPATOLOGY, V62, P792, DOI 10.1002/hep.27877
   Bi WL, 2019, CA-CANCER J CLIN, V69, P127, DOI 10.3322/caac.21552
   Bray F, 2018, CA-CANCER J CLIN, V68, P394, DOI 10.3322/caac.21492
   Cai JH, 2019, J MED SYST, V43, DOI 10.1007/s10916-019-1459-2
   Chen WQ, 2016, CA-CANCER J CLIN, V66, P115, DOI 10.3322/caac.21338
   Cong WM, 2016, WORLD J GASTROENTERO, V22, P9279, DOI 10.3748/wjg.v22.i42.9279
   Feng ST, 2019, EUR RADIOL, V29, P4648, DOI 10.1007/s00330-018-5935-8
   Gillies RJ, 2016, RADIOLOGY, V278, P563, DOI 10.1148/radiol.2015151169
   Hu H, 2017, SCI REP-UK, V7, DOI 10.1038/s41598-017-15491-6
   Hu HT, 2019, EUR RADIOL, V29, P2890, DOI 10.1007/s00330-018-5797-0
   Hyun SH, 2018, EUR J NUCL MED MOL I, V45, P720, DOI 10.1007/s00259-017-3880-4
   Iguchi T, 2015, TRANSPLANTATION, V99, P1236, DOI 10.1097/TP.0000000000000489
   Kaibori M, 2010, J SURG ONCOL, V102, P462, DOI 10.1002/jso.21631
   Kukreja S. L., 2006, IFAC P, V39, P814, DOI [10.3182/20060329-3-au-2901.00128, DOI 10.3182/20060329-3-AU-2901.00128]
   Lambin P, 2017, NAT REV CLIN ONCOL, V14, P749, DOI 10.1038/nrclinonc.2017.141
   Lambin P, 2012, EUR J CANCER, V48, P441, DOI 10.1016/j.ejca.2011.11.036
   Lee S, 2017, J HEPATOL, V67, P526, DOI 10.1016/j.jhep.2017.04.024
   Lei ZQ, 2016, JAMA SURG, V151, P356, DOI 10.1001/jamasurg.2015.4257
   Liang WJ, 2019, CLIN CANCER RES, V25, P584, DOI 10.1158/1078-0432.CCR-18-1305
   Ma XH, 2019, EUR RADIOL, V29, P3595, DOI 10.1007/s00330-018-5985-y
   McHugh PP, 2010, HPB, V12, P56, DOI 10.1111/j.1477-2574.2009.00128.x
   Ni M, 2019, CANCER IMAGING, V19, DOI 10.1186/s40644-019-0249-x
   Osman AFI, 2019, FRONT COMPUT NEUROSC, V13, DOI 10.3389/fncom.2019.00058
   Peng J, 2018, DIAGN INTERV RADIOL, V24, P121, DOI 10.5152/dir.2018.17467
   Renzulli M, 2016, RADIOLOGY, V279, P432, DOI 10.1148/radiol.2015150998
   Roayaie S, 2009, GASTROENTEROLOGY, V137, P850, DOI 10.1053/j.gastro.2009.06.003
   Rodriguez-Peralvarez M, 2013, ANN SURG ONCOL, V20, P325, DOI 10.1245/s10434-012-2513-1
   Shafiq-Ul-Hassan M., 2018, SCI REP, V8, P1
   Sumie S, 2014, ANN SURG ONCOL, V21, P1002, DOI 10.1245/s10434-013-3376-9
   Sun R, 2018, LANCET ONCOL, V19, P1180, DOI 10.1016/S1470-2045(18)30413-3
   Traverso A, 2018, INT J RADIAT ONCOL, V102, P1143, DOI 10.1016/j.ijrobp.2018.05.053
   Wang WT, 2018, RADIOLOGY, V286, P571, DOI 10.1148/radiol.2017170515
   Xu L, 2019, THERANOSTICS, V9, P5374, DOI 10.7150/thno.34149
   Xu X, 2019, J HEPATOL, V70, P1133, DOI 10.1016/j.jhep.2019.02.023
   Yao Z, 2018, BMC CANCER, V18, DOI 10.1186/s12885-018-5003-4
   Zhao H, 2017, ONCOTARGET, V8, P61203, DOI 10.18632/oncotarget.18049
   Zheng J, 2017, J AM COLL SURGEONS, V225, P778, DOI 10.1016/j.jamcollsurg.2017.09.003
   Zhou J, 2018, LIVER CANCER, V7, P235, DOI 10.1159/000488035
   Zhu YJ, 2019, ONCOL LETT, V18, P720, DOI 10.3892/ol.2019.10378
NR 39
TC 19
Z9 20
U1 7
U2 29
PU JOHN WILEY & SONS LTD
PI CHICHESTER
PA THE ATRIUM, SOUTHERN GATE, CHICHESTER PO19 8SQ, W SUSSEX, ENGLAND
SN 2001-1326
J9 CLIN TRANSL MED
JI Clin. Transl. Med.
PD JUN
PY 2020
VL 10
IS 2
DI 10.1002/ctm2.111
EA JUN 2020
PG 12
WC Oncology; Medicine, Research & Experimental
WE Science Citation Index Expanded (SCI-EXPANDED)
SC Oncology; Research & Experimental Medicine
GA ND2LX
UT WOS:000541405400001
PM 32567245
OA gold, Green Published
DA 2022-05-02
ER

PT J
AU Sun, YJ
   Bai, HL
   Xia, W
   Wang, D
   Zhou, B
   Zhao, XY
   Yang, GW
   Xu, LG
   Zhang, W
   Liu, PP
   Xu, JC
   Meng, SY
   Liu, R
   Gao, X
AF Sun, Yuejun
   Bai, Honglin
   Xia, Wei
   Wang, Dong
   Zhou, Bo
   Zhao, Xingyu
   Yang, Guowei
   Xu, Ligang
   Zhang, Wei
   Liu, Pingping
   Xu, Jiacheng
   Meng, Siyu
   Liu, Rong
   Gao, Xin
TI Predicting the Outcome of Transcatheter Arterial Embolization Therapy
   for Unresectable Hepatocellular Carcinoma Based on Radiomics of
   Preoperative Multiparameter MRI
SO JOURNAL OF MAGNETIC RESONANCE IMAGING
LA English
DT Article
DE hepatocellular carcinoma; radiomics; tumor progression; treatment
   prediction; multiparametric MRI
ID TRANSARTERIAL CHEMOEMBOLIZATION; MICROVASCULAR INVASION; INDICATORS;
   IMAGES; CT
AB Background In unresectable hepatocellular carcinoma (HCC), methods to predict patients at increased risk of progression are required.
   Purpose To investigate the feasibility of radiomics model in predicting early progression of unresectable HCC after transcatheter arterial chemoembolization (TACE) therapy using preoperative multiparametric magnetic resonance imaging (MP-MRI).
   Study Type Retrospective.
   Population A total of 84 patients with BCLC B stage HCC from one medical center. According to the modified response evaluation criteria in solid tumors, patients who progressed at 6 months after TACE therapy were assigned as the progressive disease (PD) group (n = 32). Patients whose MRI was performed on four devices were divided into a training cohort (n = 67). Patients whose MRI was performed on other than the previous four devices were used as the testing set (n = 17).
   Field Strength/Sequence 3.0T, 1.5T axial T-2-weighted imaging (T2WI), diffusion-weighted imaging (DWI, b = 0, 500 s/mm(2)), and apparent diffusion coefficient (ADC)
   Assessment PD was confirmed via imaging studies with MRI. Risk factors, including age, alpha fetoprotein (AFP), size, and radiomic-related features of PD were assessed. In addition, the discrimination ability of each radiomics signature was tested on an independent testing set.
   Statistical Tests The area under the receiver-operator characteristic (ROC) curve (AUC) was used to evaluate the predictive accuracy of the radiomic signature in both the training and testing sets. The results indicated that the MP-MRI model achieved the greatest benefit.
   Results In the testing set, the model based on DWI features presented an AUC of (b = 0, 0.786; b = 500, 0.729), followed by T2WI features (0.729) and ADC (0.714). The AUC of the MP-MRI signature was increased to 0.800 compared to any single MRI signature. The multivariate logistic analysis identified the radiomics signature as independent parameters of PD, while clinical information such as age, AFP, size, etc., had no significance in the PD group.
   Data Conclusion Preoperative MP-MRI has the potential to predict the outcome of TACE therapy for unresectable HCC. In addition, these image features may be complementary to the current staging systems of HCC patients.
   Level of Evidence 2.
   Technical Efficacy Stage 3.
C1 [Sun, Yuejun; Wang, Dong; Zhou, Bo; Yang, Guowei; Xu, Ligang; Zhang, Wei; Liu, Pingping; Liu, Rong] Fudan Univ, Zhongshan Hosp, Shanghai Med Coll, Dept Intervent Radiol, Shanghai, Peoples R China.
   [Bai, Honglin; Zhao, Xingyu] Univ Sci & Technol China, Hefei, Peoples R China.
   [Bai, Honglin; Xia, Wei; Zhao, Xingyu; Gao, Xin] Chinese Acad Sci, Suzhou Inst Biomed Engn & Technol, Dept Med Imaging, Beijing, Peoples R China.
   [Xu, Jiacheng] Fudan Univ, Zhongshan Hosp, Endoscopy Ctr, Shanghai, Peoples R China.
   [Xu, Jiacheng] Fudan Univ, Zhongshan Hosp, Endoscopy Res Inst, Shanghai, Peoples R China.
   [Meng, Siyu] Changchun Univ Sci & Technol, Dept Electroopt Engn, Changchun, Peoples R China.
   [Liu, Rong] Shanghai Inst Med Imaging, Shanghai, Peoples R China.
RP Liu, R (corresponding author), 180 Feng Lin Rd, Shanghai 200032, Peoples R China.; Gao, X (corresponding author), 88 Keling Rd, Suzhou 215163, Peoples R China.
EM 19211210085@fudan.edu.cn; liu.rong@zs-hospital.sh.cn;
   xingaosam@yahoo.com
OI yuejun, sun/0000-0002-6968-7299
FU Guangdong Provincial Key Research and Development Program
   [2019B010152001]; National Natural Science Foundation of ChinaNational
   Natural Science Foundation of China (NSFC) [81871439]; CAS-VPST Silk
   Road Science Fund 2018 [GJHZ1857]; Science and Technology Plan Projects
   of Tianjin [19YDYGHZ00030]; SIBET-FUDAN Cooperation Project
FX Contract grant sponsor: Guangdong Provincial Key Research and
   Development Program; Contract grant number; 2019B010152001; Contract
   grant sponsor: National Natural Science Foundation of China; Contract
   grant number: 81871439; Contract grant sponsor: CAS-VPST Silk Road
   Science Fund 2018; Contract grant number: GJHZ1857; Contract grant
   sponsor: Science and Technology Plan Projects of Tianjin; Contract grant
   number: 19YDYGHZ00030; Contract grant sponsor: SIBET-FUDAN Cooperation
   Project.
CR Arif-Tiwari H, 2014, DIAGN INTERV RADIOL, V20, P209, DOI 10.5152/dir.2014.13370
   Bakr S, 2017, J MED IMAGING, V4, DOI 10.1117/1.JMI.4.4.041303
   Boulin M, 2011, DIGEST LIVER DIS, V43, P905, DOI 10.1016/j.dld.2011.06.016
   Bray F, 2018, CA-CANCER J CLIN, V68, P394, DOI 10.3322/caac.21492
   Corbetta, 2012, CHILD DEV RES, V2012, P1, DOI [10.1155/2012/439618, DOI 10.1155/2012/439618]
   Cozzi L, 2017, BMC CANCER, V17, DOI 10.1186/s12885-017-3847-7
   Fan L, 2019, EUR RADIOL, V29, P889, DOI 10.1007/s00330-018-5530-z
   Gillies RJ, 2016, RADIOLOGY, V278, P563, DOI 10.1148/radiol.2015151169
   HANLEY JA, 1982, RADIOLOGY, V143, P29, DOI 10.1148/radiology.143.1.7063747
   Hectors SJ, 2017, SCI REP-UK, V7, DOI 10.1038/s41598-017-02706-z
   Huang, 2016, J CLIN ONCOL, V34, P2435, DOI 10.1200/JCO.2016.68.8382
   Hui TCH, 2018, CLIN RADIOL, V73, DOI 10.1016/j.crad.2018.07.109
   Hussein RS, 2019, INSIGHTS IMAGING, V10, DOI 10.1186/s13244-019-0690-1
   Kim KA, 2012, J MAGN RESON IMAGING, V35, P629, DOI 10.1002/jmri.22876
   Lambin P, 2017, NAT REV CLIN ONCOL, V14, P749, DOI 10.1038/nrclinonc.2017.141
   Lambin P, 2012, EUR J CANCER, V48, P441, DOI 10.1016/j.ejca.2011.11.036
   Lauwers GY, 2002, AM J SURG PATHOL, V26, P25, DOI 10.1097/00000478-200201000-00003
   Li YA, 2020, J MAGN RESON IMAGING, V52, P897, DOI 10.1002/jmri.27084
   Liu L, 2014, PLOS ONE, V9, DOI 10.1371/journal.pone.0091124
   Molodianovitch K, 2006, BIOMETRICAL J, V48, P745, DOI 10.1002/bimj.200610223
   Park JH, 2018, WORLD J SURG, V42, P1514, DOI 10.1007/s00268-017-4275-1
   Peng J, 2018, DIAGN INTERV RADIOL, V24, P121, DOI 10.5152/dir.2018.17467
   Ramalho Miguel, 2017, Radiol Bras, V50, P38, DOI 10.1590/0100-3984.2015.0132
   Raoul JL, 2011, CANCER TREAT REV, V37, P212, DOI 10.1016/j.ctrv.2010.07.006
   Renzulli M, 2016, RADIOLOGY, V279, P432, DOI 10.1148/radiol.2015150998
   Shin SW, 2009, KOREAN J RADIOL, V10, P425, DOI 10.3348/kjr.2009.10.5.425
   Sieghart W, 2015, J HEPATOL, V62, P1187, DOI 10.1016/j.jhep.2015.02.010
   Starmans MPA, 2018, PROC SPIE, V10574, DOI 10.1117/12.2293609
   Tandon P, 2009, LIVER INT, V29, P502, DOI 10.1111/j.1478-3231.2008.01957.x
   Tateishi R, 2015, J GASTROENTEROL, V50, P350, DOI 10.1007/s00535-014-0973-8
   van Griethuysen JJM, 2017, CANCER RES, V77, pE104, DOI 10.1158/0008-5472.CAN-17-0339
   Wakabayashi T, 2019, HEPATOL INT, V13, P546, DOI 10.1007/s12072-019-09973-0
   Wang X, 2019, EUR RADIOL, V29, P6049, DOI 10.1007/s00330-019-06084-0
   Wu MH, 2019, EUR RADIOL, V29, P2802, DOI 10.1007/s00330-018-5787-2
   Xia W, 2014, INT J COMPUT ASS RAD, V9, P523, DOI 10.1007/s11548-013-0960-1
   Yin P, 2019, EUR RADIOL, V29, P1841, DOI 10.1007/s00330-018-5730-6
   Zhou J, 2018, LIVER CANCER, V7, P235, DOI 10.1159/000488035
   Zhou W, 2017, J MAGN RESON IMAGING, V45, P1476, DOI 10.1002/jmri.25454
   Zhou Y, 2017, ABDOM RADIOL, V42, P1695, DOI 10.1007/s00261-017-1072-0
NR 39
TC 17
Z9 19
U1 1
U2 19
PU WILEY
PI HOBOKEN
PA 111 RIVER ST, HOBOKEN 07030-5774, NJ USA
SN 1053-1807
EI 1522-2586
J9 J MAGN RESON IMAGING
JI J. Magn. Reson. Imaging
PD OCT
PY 2020
VL 52
IS 4
BP 1083
EP 1090
DI 10.1002/jmri.27143
EA MAR 2020
PG 8
WC Radiology, Nuclear Medicine & Medical Imaging
WE Science Citation Index Expanded (SCI-EXPANDED)
SC Radiology, Nuclear Medicine & Medical Imaging
GA NN7UI
UT WOS:000522513700001
PM 32233054
DA 2022-05-02
ER

PT J
AU Zhuang, HK
   Zhou, ZX
   Ma, ZY
   Huang, SZ
   Gong, YF
   Zhang, Z
   Hou, BH
   Yu, WX
   Zhang, CAZ
AF Zhuang, Hongkai
   Zhou, Zixuan
   Ma, Zuyi
   Huang, Shanzhou
   Gong, Yuanfeng
   Zhang, Zedan
   Hou, Baohua
   Yu, Weixuan
   Zhang, Chuanzhao
TI Prognostic Stratification Based on a Novel Nomogram for Solitary Large
   Hepatocellular Carcinoma After Curative Resection
SO FRONTIERS IN ONCOLOGY
LA English
DT Article
DE solitary larger hepatocellular carcinoma; nomogram; overall survival;
   recurrence-free survival; transarterial chemoembolization;
   radiofrequency ablation
ID TRANSARTERIAL CHEMOEMBOLIZATION; TUMOR SIZE; RECURRENCE; STRATEGY;
   SELECTION; ABLATION; INVASION; CRITERIA
AB Solitary large hepatocellular carcinoma (SLHCC) is a specific subtype of HCC with unique characteristics. It is of great interest to assess and stratify the prognosis of SLHCCs after curative resection. In this study, we tried to construct a prognostic nomogram for SLHCC following curative resection through a retrospective analysis of 202 SLHCC cases. Seven prognostic factors were identified and integrated to establish a novel prognostic nomogram, which included tumor size, microvascular invasion, tumor differentiation, Ki67 (%), alpha-fetoprotein (AFP), carbohydrate antigen 125 (CA125), and HBsAg status. The Harrell's concordance index (C-index) of the nomogram for overall survival (OS) in the training, validation, and whole sets was 0.752, 0.703, and 0.733, respectively. Furthermore, the area under the curve (AUC) of the receiver operating characteristic (ROC) curve of the nomogram for predicting 1-, 3-, and 5-year OS indicated that the nomogram had an optimal discrimination of the prognostic prediction for SLHCC. The total score of each patient was calculated based on the nomogram, and patients were divided into three subgroups: low-risk group (total score <= 107), medium-risk group (107 < total score <= 125), and high-risk group (total score > 125). The 1-, 3-, and 5-year OS rates of the low-risk, medium-risk, and high-risk groups in the whole set were 89.3 vs. 70.1 vs. 33.3%, 76.6 vs. 37.8 vs. 14.5%, and 69.8 vs. 25.1 vs. 12.5%, respectively (P < 0.001). Similar results were shown in terms of the recurrence-free survival (RFS) rate. By analyzing 101 cases of recurrent tumors, transarterial chemoembolization (TACE) plus radiofrequency ablation (RFA)/surgery was found to prolong patient survival when compared to TACE alone in the low-risk group, but not in the medium/high-risk group. In conclusion, our prognostic nomogram successfully stratifies the prognosis for SLHCC after curative resection, which deserves further study in future clinical practice.
C1 [Zhuang, Hongkai; Zhou, Zixuan; Ma, Zuyi; Huang, Shanzhou; Gong, Yuanfeng; Zhang, Zedan; Hou, Baohua; Zhang, Chuanzhao] Guangdong Acad Med Sci, Guangdong Prov Peoples Hosp, Dept Gen Surg, Guangzhou, Peoples R China.
   [Zhuang, Hongkai; Ma, Zuyi; Zhang, Zedan] Shantou Univ, Med Coll, Shantou, Peoples R China.
   [Hou, Baohua] Southern Med Univ, Sch Clin Med 2, Guangzhou, Peoples R China.
   [Yu, Weixuan] Sun Yat Sen Univ, Tungwah Hosp, Dept Gen Surg, Dongguan, Peoples R China.
RP Hou, BH; Zhang, CAZ (corresponding author), Guangdong Acad Med Sci, Guangdong Prov Peoples Hosp, Dept Gen Surg, Guangzhou, Peoples R China.; Hou, BH (corresponding author), Southern Med Univ, Sch Clin Med 2, Guangzhou, Peoples R China.; Yu, WX (corresponding author), Sun Yat Sen Univ, Tungwah Hosp, Dept Gen Surg, Dongguan, Peoples R China.
EM 15917919681@163.com; 1700338004@qq.com; 641703837@qq.com
RI zhang, chuanzhao/K-8624-2019
OI Yu, Weixuan/0000-0001-9388-6178
FU National Natural Science Foundation of ChinaNational Natural Science
   Foundation of China (NSFC) [81702783, 81672475, 82072637, 82072635];
   Guangzhou Science and Technology Project [201707010323]; General Project
   of Dongguan Social Science and Technology Development [202050715046896]
FX This study was supported by the National Natural Science Foundation of
   China (Project Nos. 81702783, 81672475, 82072637, and 82072635), the
   Guangzhou Science and Technology Project (Project No: 201707010323), and
   the General Project of Dongguan Social Science and Technology
   Development (Project No: 202050715046896).
CR Bruix J, 2002, HEPATOLOGY, V35, P519, DOI 10.1053/jhep.2002.32089
   Camp RL, 2004, CLIN CANCER RES, V10, P7252, DOI 10.1158/1078-0432.CCR-04-0713
   Caraglia M, 2011, CELL DEATH DIS, V2, DOI 10.1038/cddis.2011.34
   Esnaola NF, 2002, J GASTROINTEST SURG, V6, P224, DOI 10.1016/S1091-255X(01)00015-4
   European Assoc Study Liver, 2018, J HEPATOL, V69, P182, DOI 10.1016/j.jhep.2018.03.019
   Forner A, 2018, LANCET, V391, P1301, DOI 10.1016/S0140-6736(18)30010-2
   Forner A, 2010, SEMIN LIVER DIS, V30, P61, DOI 10.1055/s-0030-1247133
   Goh BKP, 2016, J SURG ONCOL, V113, P89, DOI 10.1002/jso.24099
   Iasonos A, 2008, J CLIN ONCOL, V26, P1364, DOI 10.1200/JCO.2007.12.9791
   Jin YJ, 2014, J GASTROEN HEPATOL, V29, P1056, DOI 10.1111/jgh.12507
   Jung YK, 2016, J GASTROEN HEPATOL, V31, P467, DOI 10.1111/jgh.13152
   Liu PH, 2016, PLOS ONE, V11, DOI 10.1371/journal.pone.0155588
   Lunse S, 2019, HEPATOCELLULAR CARCI, P111
   McGlynn KA, 2021, HEPATOLOGY, V73, P4, DOI 10.1002/hep.31288
   Minagawa M, 2003, ANN SURG, V238, P703, DOI 10.1097/01.sla.0000094549.11754.e6
   Pawlik TM, 2005, LIVER TRANSPLANT, V11, P1086, DOI 10.1002/lt.20472
   Poon RTP, 2000, ANN SURG, V232, P10, DOI 10.1097/00000658-200007000-00003
   Shen JY, 2016, MEDICINE, V95, DOI 10.1097/MD.0000000000004296
   Song QF, 2020, DIGEST DIS SCI, V65, P1266, DOI 10.1007/s10620-019-05733-0
   Stiuso P, 2015, MOL THER-NUCL ACIDS, V4, DOI 10.1038/mtna.2015.8
   Tsilimigras DI, 2019, ANN SURG ONCOL, V26, P3693, DOI 10.1245/s10434-019-07580-9
   Wei CY, 2020, ANN TRANSL MED, V8, DOI 10.21037/atm.2019.12.157
   Yamauchi M, 2020, CLIN TRANSL GASTROEN, V11, DOI 10.14309/ctg.0000000000000179
   Yang L Y, 2020, Zhonghua Wai Ke Za Zhi, V58, P13, DOI 10.3760/cma.j.issn.0529-5815.2020.01.004
   Yang LY, 2009, ANN SURG, V249, P118, DOI 10.1097/SLA.0b013e3181904988
   Zhang XY, 2018, DIGEST DIS SCI, V63, P502, DOI 10.1007/s10620-017-4861-y
   Zhang XY, 2015, EUR J GASTROEN HEPAT, V27, P933, DOI 10.1097/MEG.0000000000000383
NR 27
TC 3
Z9 3
U1 1
U2 4
PU FRONTIERS MEDIA SA
PI LAUSANNE
PA AVENUE DU TRIBUNAL FEDERAL 34, LAUSANNE, CH-1015, SWITZERLAND
SN 2234-943X
J9 FRONT ONCOL
JI Front. Oncol.
PD NOV 16
PY 2020
VL 10
AR 556489
DI 10.3389/fonc.2020.556489
PG 10
WC Oncology
WE Science Citation Index Expanded (SCI-EXPANDED)
SC Oncology
GA OY6BV
UT WOS:000594330900001
PM 33312945
OA Green Published, gold
DA 2022-05-02
ER

PT J
AU Wang, FQ
   Numata, K
   Nihonmatsu, H
   Chuma, M
   Moriya, S
   Nozaki, A
   Ogushi, K
   Fukuda, H
   Ruan, LT
   Okada, M
   Luo, W
   Koizumi, N
   Nakano, M
   Otani, M
   Inayama, Y
   Maeda, S
AF Wang, Feiqian
   Numata, Kazushi
   Nihonmatsu, Hiromi
   Chuma, Makoto
   Moriya, Satoshi
   Nozaki, Akito
   Ogushi, Katsuaki
   Fukuda, Hiroyuki
   Ruan, Litao
   Okada, Masahiro
   Luo, Wen
   Koizumi, Norihiro
   Nakano, Masayuki
   Otani, Masako
   Inayama, Yoshiaki
   Maeda, Shin
TI Intraprocedurally EOB-MRI/US fusion imaging focusing on hepatobiliary
   phase findings can help to reduce the recurrence of hepatocellular
   carcinoma after radiofrequency ablation
SO INTERNATIONAL JOURNAL OF HYPERTHERMIA
LA English
DT Article
DE Hepatocellular carcinoma; radiofrequency ablation; fusion imaging;
   recurrence; micro-vascular invasion;
   gadolinium-ethoxybenzyl-diethylenetriamine pentaacetic acid magnetic
   resonance imaging
ID CONTRAST-ENHANCED ULTRASONOGRAPHY; CLINICAL-PRACTICE GUIDELINES;
   PERFLUOROBUTANE MICROBUBBLES; MICROVASCULAR INVASION;
   PROGNOSTIC-FACTORS; LOCAL RECURRENCE; FEATURES; ULTRASOUND; SONOGRAPHY;
   EFFICACY
AB Background & aims To explore the ability of gadolinium-ethoxybenzyl-diethylenetriamine pentaacetic acid magnetic resonance imaging (EOB-MRI)/ultrasound (US) fusion imaging (FI) to improve the prognosis of radiofrequency ablation (RFA) by ablating the characteristic findings of hepatocellular carcinoma (HCC) in hepatobiliary phase (HBP) imaging. Methods We retrospectively recruited 115 solitary HCC lesions with size of (15.9 +/- 4.6) mm. They were all treated by RFA and preoperative EOB-MRI. According to the modalities guiding RFA performance, the lesions were grouped into contrast enhanced US (CEUS)/US guidance group and EOB-MRI/US FI guidance group. For the latter group, the ablation scope was set to cover the HBP findings (peritumoral hypointensity and irregular protruding margin). The presence of HBP findings, the modalities guided RFA, the recurrence rate were observed. Results After an average follow-up of 377 days, local tumor progression (LTP) and intrahepatic distant recurrence (IDR) were 14.8% and 38.4%, respectively. The lesions having HBP findings exhibited a higher recurrence rate (73.7%) than the lesions without HBP findings (42.9%) (p = 0.002) and a low overall recurrence-free curve using the Kaplan-Meier method (p = 0.038). Using EOB-MRI/US FI as guidance, there was no difference in the recurrence rate between the groups with and without HBP findings (p = 0.799). In lesions with HBP findings, RFA guided by EOB-MRI/US FI (53.8%) produced a lower recurrence rate than CEUS/US (84.0%) (p = 0.045). Conclusions The intraprocedurally application of EOB-MRI/US FI to determine ablation scope according to HBP findings is feasible and beneficial for prognosis of RFA.
C1 [Wang, Feiqian; Numata, Kazushi; Nihonmatsu, Hiromi; Chuma, Makoto; Moriya, Satoshi; Nozaki, Akito; Ogushi, Katsuaki; Fukuda, Hiroyuki] Yokohama City Univ, Gastroenterol Ctr, Med Ctr, Yokohama, Kanagawa, Japan.
   [Wang, Feiqian; Ruan, Litao] Xi An Jiao Tong Univ, Ultrasound Dept, Affiliated Hosp 1, Xian, Peoples R China.
   [Okada, Masahiro] Nihon Univ, Dept Radiol, Sch Med, Tokyo, Japan.
   [Luo, Wen] Air Force Mil Med Univ, Xijing Hosp, Dept Ultrasound, Xian, Peoples R China.
   [Koizumi, Norihiro] Univ Electrocommun, Grad Sch Informat & Engn, Dept Mech & Intelligent Syst Engn, Choufu, Japan.
   [Nakano, Masayuki] Tokyo Cent Pathol Lab, Hachioji, Tokyo, Japan.
   [Otani, Masako; Inayama, Yoshiaki] Yokohama City Univ, Div Diagnost Pathol, Med Ctr, Yokohama, Kanagawa, Japan.
   [Maeda, Shin] Yokohama City Univ, Div Gastroenterol, Grad Sch Med, Yokohama, Kanagawa, Japan.
RP Numata, K (corresponding author), Yokohama City Univ, Gastroenterol Ctr, Med Ctr, Minami Ku, 4-57 Urafune Cho, Yokohama, Kanagawa 2320024, Japan.
EM kz-numa@urahp.yokohama-cu.ac.jp
RI Nozaki, Akito/AAT-3562-2021
CR Ahn SY, 2015, ABDOM IMAGING, V40, P843, DOI 10.1007/s00261-014-0256-0
   Ariizumi S, 2011, J HEPATO-BIL-PAN SCI, V18, P575, DOI 10.1007/s00534-010-0369-y
   Cho ES, 2015, KOREAN J RADIOL, V16, P449, DOI 10.3348/kjr.2015.16.3.449
   European Assoc Study Liver, 2018, J HEPATOL, V69, P182, DOI 10.1016/j.jhep.2018.03.019
   Facciorusso A, 2014, DIGEST LIVER DIS, V46, P1014, DOI 10.1016/j.dld.2014.07.012
   Fukuda S, 2005, HEPATO-GASTROENTEROL, V52, P1163
   Ganne-Carrie N, 2014, HEPAT ONCOL, V1, P395, DOI [10.2217/HEP.14.22, 10.2217/hep.14.22]
   Gong YF, 2019, J CANCER, V10, P5568, DOI 10.7150/jca.32342
   Harrison LE, 2003, J AM COLL SURGEONS, V197, P759, DOI 10.1016/S1072-7515(03)00750-6
   Hirooka M, 2014, MOL CLIN ONCOL, V2, P182, DOI 10.3892/mco.2013.229
   Huang HW, 2013, MED PHYS, V40, DOI 10.1118/1.4811135
   Joo I, 2016, LIVER CANCER, V5, P67, DOI 10.1159/000367750
   Kang TW, 2017, CLIN MOL HEPATOL, V23, P95, DOI 10.3350/cmh.2017.0006
   Kawaguchi T, 2019, HEPATOBIL SURG NUTR, V8, P651, DOI 10.21037/hbsn.2019.08.04
   Kim SH, 2006, AM J ROENTGENOL, V186, pS327, DOI 10.2214/AJR.05.0350
   Kojiro M, 2009, HEPATOLOGY, V49, P658, DOI 10.1002/hep.22709
   Kondo F, 2009, HEPATOL INT, V3, P283, DOI 10.1007/s12072-008-9107-9
   Kudo M, 2014, LIVER CANCER, V3, P458, DOI 10.1159/000343875
   Kunishi Y, 2012, AM J ROENTGENOL, V198, P106, DOI 10.2214/AJR.10.6039
   Lam VWT, 2008, J AM COLL SURGEONS, V207, P20, DOI 10.1016/j.jamcollsurg.2008.01.020
   Lee JY, 2020, ULTRASONOGRAPHY, V39, P191, DOI 10.14366/usg.20057
   Lee LH, 2017, PLOS ONE, V12, DOI 10.1371/journal.pone.0169655
   Lee S, 2021, ANN SURG, V273, P564, DOI 10.1097/SLA.0000000000003268
   Lee S, 2017, J HEPATOL, V67, P526, DOI 10.1016/j.jhep.2017.04.024
   Minami Y, 2020, J MED ULTRASON, V47, P257, DOI 10.1007/s10396-020-01006-w
   Ng KK, 2008, J GASTROINTEST SURG, V12, P183, DOI 10.1007/s11605-007-0276-y
   Nishigori S, 2018, J MED ULTRASON, V45, P405, DOI 10.1007/s10396-018-0861-6
   Nuta J, 2017, ULTRASOUND MED BIOL, V43, P1829, DOI 10.1016/j.ultrasmedbio.2017.04.023
   Nuta J, 2016, J ULTRAS MED, V35, P359, DOI 10.7863/ultra.15.04067
   Omata M, 2017, HEPATOL INT, V11, P317, DOI 10.1007/s12072-017-9799-9
   Reginelli A, 2018, FUTURE ONCOL, V14, P2985, DOI [10.2217/fon-2018-0175, 10.2217/fon-2017-0687]
   Roccarina D, 2015, WORLD J HEPATOL, V7, P1866, DOI 10.4254/wjh.v7.i14.1866
   Sakuraoka Y, 2019, ANTICANCER RES, V39, P4315, DOI 10.21873/anticanres.13597
   Sanga K, 2020, INT J HYPERTHER, V37, P202, DOI 10.1080/02656736.2020.1729422
   Song KD, 2018, RADIOLOGY, V288, P878, DOI 10.1148/radiol.2018172743
   Toshikuni N, 2015, HEPATO-GASTROENTEROL, V62, P661, DOI 10.5754/hge13649
   Wang FQ, 2020, DIAGNOSTICS, V10, DOI 10.3390/diagnostics10050321
   WANLESS IR, 1995, HEPATOLOGY, V22, P983, DOI 10.1002/hep.1840220341
   Xu EJ, 2019, INT J HYPERTHER, V35, P159, DOI 10.1080/02656736.2018.1487591
NR 39
TC 3
Z9 3
U1 1
U2 2
PU TAYLOR & FRANCIS LTD
PI ABINGDON
PA 2-4 PARK SQUARE, MILTON PARK, ABINGDON OR14 4RN, OXON, ENGLAND
SN 0265-6736
EI 1464-5157
J9 INT J HYPERTHER
JI Int. J. Hyperthermia
PD JAN 1
PY 2020
VL 37
IS 1
BP 1149
EP 1158
DI 10.1080/02656736.2020.1825837
PG 10
WC Oncology; Radiology, Nuclear Medicine & Medical Imaging
WE Science Citation Index Expanded (SCI-EXPANDED)
SC Oncology; Radiology, Nuclear Medicine & Medical Imaging
GA NU9FB
UT WOS:000573940600001
PM 32996799
OA gold
DA 2022-05-02
ER

PT J
AU Shaghaghi, M
   Ghasabeh, MA
   Ameli, S
   Ghadimi, M
   Hazhirkarzar, B
   Habibabadi, RR
   Khoshpouri, P
   Pandey, A
   Pandey, P
   Kamel, IR
AF Shaghaghi, Mohammadreza
   Ghasabeh, Mounes Aliyari
   Ameli, Sanaz
   Ghadimi, Maryam
   Hazhirkarzar, Bita
   Habibabadi, Roya Rezvani
   Khoshpouri, Pegah
   Pandey, Ankur
   Pandey, Pallavi
   Kamel, Ihab R.
TI Post-TACE changes in ADC histogram predict overall and transplant-free
   survival in patients with well-defined HCC: a retrospective cohort with
   up to 10 years follow-up
SO EUROPEAN RADIOLOGY
LA English
DT Article
DE Carcinoma; hepatocellular; Chemoembolization; therapeutic; Survival
   analysis; Treatment outcome; Diffusion magnetic resonance imaging
ID UNRESECTABLE HEPATOCELLULAR-CARCINOMA; APPARENT DIFFUSION-COEFFICIENT;
   MICROVASCULAR INVASION; LIVER-TRANSPLANTATION; TRANSARTERIAL
   CHEMOEMBOLIZATION; PREOPERATIVE CT; ELUTING BEADS; LESION; MRI
AB Objectives To evaluate the role of change in apparent diffusion coefficient (ADC) histogram after the first transarterial chemoembolization (TACE) in predicting overall and transplant-free survival in well-circumscribed hepatocellular carcinoma (HCC). Methods Institution database was searched for HCC patients who got conventional TACE during 2005-2016. One hundred four patients with well-circumscribed HCC and complete pre- and post-TACE liver MRI were included. Volumetric MRI metrics including tumor volume, mean ADC, skewness, and kurtosis of ADC histograms were measured. Univariate and multivariable Cox models were used to test the independent role of change in imaging parameters to predict survival.Pvalues < 0.05 were considered significant. Results In total, 367 person-years follow-up data were analyzed. After adjusting for baseline liver function, tumor volume, and treatment modality, incremental percent change in ADC (Delta ADC) was an independent predictor of longer overall and transplant-free survival (p = 0.009). Overall, a decrease in ADC-kurtosis (Delta kADC) showed a strong role in predicting longer survival (p = 0.021). Patients in the responder group (Delta ADC >= 35%) had the best survival profile, compared with non-responders (Delta ADC < 35%) (p < 0.001). Delta kADC, as an indicator of change in tissue homogeneity, could distinguish between poor and fair survival in non-responders (p < 0.001). It was not a measure of difference among responders (p = 0.244). Non-responders with Delta kADC >= 1 (homogeneous post-TACE tumor) had the worst survival outcome (HR = 5.70,p < 0.001), and non-responders with Delta kADC < 1 had a fair survival outcome (HR = 2.51,p = 0.029), compared with responders. Conclusions Changes in mean ADC and ADC kurtosis, as a measure of change in tissue heterogeneity, can be used to predict overall and transplant-free survival in well-circumscribed HCC, in order to monitor early response to TACE and identify patients with treatment failure and poor survival outcome.
C1 [Shaghaghi, Mohammadreza; Ghasabeh, Mounes Aliyari; Ameli, Sanaz; Ghadimi, Maryam; Hazhirkarzar, Bita; Habibabadi, Roya Rezvani; Khoshpouri, Pegah; Pandey, Ankur; Pandey, Pallavi; Kamel, Ihab R.] Johns Hopkins Univ, Sch Med, Russell H Morgan Dept Radiol & Radiol Sci, 600 N Wolfe St MRI 143, Baltimore, MD 21287 USA.
RP Kamel, IR (corresponding author), Johns Hopkins Univ, Sch Med, Russell H Morgan Dept Radiol & Radiol Sci, 600 N Wolfe St MRI 143, Baltimore, MD 21287 USA.
EM ikamel@jhmi.edu
OI Reis, AlessanRSS/0000-0001-8486-7469
CR Ameli S, 2020, EUR RADIOL, V30, P3748, DOI 10.1007/s00330-020-06742-8
   Belghiti J, 2008, ANN SURG ONCOL, V15, P993, DOI 10.1245/s10434-007-9787-8
   Bonekamp D, 2014, EUR J RADIOL, V83, P487, DOI 10.1016/j.ejrad.2013.11.016
   Bonekamp S, 2013, RADIOLOGY, V268, P431, DOI 10.1148/radiol.13121637
   Bonekamp S, 2011, RADIOLOGY, V260, P752, DOI 10.1148/radiol.11102330
   Bruix J, 2002, HEPATOLOGY, V35, P519, DOI 10.1053/jhep.2002.32089
   Chapiro J, 2015, RADIOLOGY, V275, P438, DOI 10.1148/radiol.14141180
   Chen XJ, 2017, PLOS ONE, V12, DOI 10.1371/journal.pone.0178961
   Chernyak V, 2018, RADIOLOGY, V289, P816, DOI 10.1148/radiol.2018181494
   Chou CT, 2012, BRIT J RADIOL, V85, P778, DOI 10.1259/bjr/65897774
   Chou CT, 2014, AM J ROENTGENOL, V203, pW253, DOI 10.2214/AJR.13.10595
   Ciolina M, 2019, RADIOL MED, V124, P955, DOI 10.1007/s11547-019-01055-3
   Corona-Villalobos CP, 2015, EUR RADIOL, V25, P380, DOI 10.1007/s00330-014-3412-6
   Davnall F, 2012, INSIGHTS IMAGING, V3, P573, DOI 10.1007/s13244-012-0196-6
   Fleckenstein FN, 2016, EUR RADIOL, V26, P3243, DOI 10.1007/s00330-015-4168-3
   Grady L, 2006, IEEE T PATTERN ANAL, V28, P1768, DOI 10.1109/TPAMI.2006.233
   Greten TF, 2005, BRIT J CANCER, V92, P1862, DOI 10.1038/sj.bjc.6602590
   Institute NC National Cancer Institute, CANC STAT FACTS LIV
   Jaeger HJ, 1996, CARDIOVASC INTER RAD, V19, P388, DOI 10.1007/BF02577625
   Kele PG, 2010, WORLD J GASTROENTERO, V16, P1567, DOI 10.3748/wjg.v16.i13.1567
   Kim H, 2009, EUR RADIOL, V19, P1744, DOI 10.1007/s00330-009-1331-8
   장재영, 2017, Journal of Liver Cancer, V17, P19
   Klompenhouwer EG, 2018, CARDIOVASC INTER RAD, V41, P1716, DOI 10.1007/s00270-018-1991-3
   Kokabi N, 2015, J MAGN RESON IMAGING, V42, P981, DOI 10.1002/jmri.24845
   Kubota K, 2010, ONCOL REP, V24, P727, DOI 10.3892/or_00000914
   Lencioni R, 2010, SEMIN LIVER DIS, V30, P52, DOI 10.1055/s-0030-1247132
   Llovet JM, 2003, HEPATOLOGY, V37, P429, DOI 10.1053/jhep.2003.50047
   Llovet JM, 2002, LANCET, V359, P1734, DOI 10.1016/S0140-6736(02)08649-X
   Mannelli L, 2009, AM J ROENTGENOL, V193, P1044, DOI 10.2214/AJR.08.1461
   Mazzaferro V, 2004, ANN SURG, V240, P900, DOI 10.1097/01.sla.0000143301.56154.95
   Mazzaferro V, 1996, NEW ENGL J MED, V334, P693, DOI 10.1056/NEJM199603143341104
   Reimer RP, 2018, CARDIOVASC INTER RAD, V41, P1545, DOI 10.1007/s00270-018-2004-2
   Renzulli M, 2016, RADIOLOGY, V279, P432, DOI 10.1148/radiol.2015150998
   Riaz A, 2010, JAMA-J AM MED ASSOC, V303, P1062, DOI 10.1001/jama.2010.262
   Shu ZY, 2019, ABDOM RADIOL, V44, P3775, DOI 10.1007/s00261-019-01971-y
   Vandecaveye V, 2014, RADIOLOGY, V270, P747, DOI 10.1148/radiol.13130591
   Wu LF, 2019, EUR RADIOL, V29, P213, DOI 10.1007/s00330-018-5482-3
   Yang L, 2019, LIVER CANCER, V8, P373, DOI 10.1159/000494099
   Yuan Z, 2010, EUR J RADIOL, V75, pE9, DOI 10.1016/j.ejrad.2009.05.040
   Zhu AX, 2008, CANCER-AM CANCER SOC, V112, P250, DOI 10.1002/cncr.23175
NR 40
TC 3
Z9 3
U1 0
U2 6
PU SPRINGER
PI NEW YORK
PA ONE NEW YORK PLAZA, SUITE 4600, NEW YORK, NY, UNITED STATES
SN 0938-7994
EI 1432-1084
J9 EUR RADIOL
JI Eur. Radiol.
PD MAR
PY 2021
VL 31
IS 3
BP 1378
EP 1390
DI 10.1007/s00330-020-07237-2
EA SEP 2020
PG 13
WC Radiology, Nuclear Medicine & Medical Imaging
WE Science Citation Index Expanded (SCI-EXPANDED)
SC Radiology, Nuclear Medicine & Medical Imaging
GA QG4HU
UT WOS:000566882200002
PM 32894356
DA 2022-05-02
ER

PT J
AU Liu, QP
   Xu, X
   Zhu, FP
   Zhang, YD
   Liu, XS
AF Liu, Qiu-Ping
   Xu, Xun
   Zhu, Fei-Peng
   Zhang, Yu-Dong
   Liu, Xi-Sheng
TI Prediction of prognostic risk factors in hepatocellular carcinoma with
   transarterial chemoembolization using multi-modal multi-task deep
   learning
SO ECLINICALMEDICINE
LA English
DT Article
DE Hepatocellular carcinoma; Transarterial chemoembolization; Deep
   learning; Machine learning; Overall survival
ID MICROVASCULAR INVASION; COMPUTED-TOMOGRAPHY; DIMENSION REDUCTION;
   SURVIVAL; BIOMARKER; RESPONSES; EFFICACY; MODELS; LIVER; TACE
AB Background: Due to heterogeneity of hepatocellular carcinoma (HCC), outcome assessment of HCC with transarterial chemoembolization (TALE) is challenging.
   Methods: We built histologic-related scores to determine microvascular invasion (MVI) and Edmondson-Steiner grade by training CT radiomics features using machine learning classifiers in a cohort of 494 HCCs with hepatic resection. Meanwhile, we developed a deep learning (DL)-score for disease-specific survival by training CT imaging using DL networks in a cohort of 243 HCCs with TACE. Then, three newly built imaging hallmarks with clinicoradiologic factors were analyzed with a Cox-Proportional Hazard (Cox-PH) model.
   Findings: In HCCs with hepatic resection, two imaging hallmarks resulted in areas under the curve (AUCs) of 0.79 (95% confidence interval [CI]: 0.71-0.85) and 0.72 (95% CI: 0.64-0.79) for predicting MVI and Edmondson-Steiner grade, respectively, using test data. In HCCs with TACE, higher DL-score (hazard ratio [HR]: 3.01; 95% CI: 2.02-4.50), American Joint Committee on Cancer (AJCC) stage HMV (HR: 1.71; 95% CI: 1.12-2.61), Response Evaluation Criteria in Solid Tumors (RECIST) with stable disease + progressive disease (HR: 2.72; 95% CI: 1.84-4.01), and TACE-course > 3 (HR: 0.65; 95% CI: 0.45-0.76) were independent prognostic factors. Using these factors via a Cox-PH model resulted in a concordance index of 0.73 (95% CI: 0.71-0.76) for predicting overall survival and AUCs of 0.85 (95% CI: 0.81-0.89), 0.90 (95% CI: 0.86-0.94), and 0.89 (95% CI: 0.84-0.92), respectively, for predicting 3-year, 5-year, and 10-year survival.
   Interpretation: Our study offers a DL-based, noninvasive imaging hallmark to predict outcome of HCCs with TACE. (C) 2020 Published by Elsevier Ltd.
C1 [Liu, Qiu-Ping; Xu, Xun; Zhu, Fei-Peng; Zhang, Yu-Dong; Liu, Xi-Sheng] Nanjing Med Univ, Dept Radiol, Affiliated Hosp 1, 300 Guangzhou Rd, Nanjing 210029, Jiangsu, Peoples R China.
RP Zhang, YD; Liu, XS (corresponding author), Nanjing Med Univ, Dept Radiol, Affiliated Hosp 1, 300 Guangzhou Rd, Nanjing 210029, Jiangsu, Peoples R China.
EM njmu_zyd@163.com; njmu_lxs@163.com
FU Key research and development program of Jiangsu Province [6E2017756]
FX Contract grant sponsor: Key research and development program of Jiangsu
   Province; contract grant number: 6E2017756 (to Y.D.Z.)
CR Adhoute X, 2015, J HEPATOL, V62, P855, DOI 10.1016/j.jhep.2014.11.014
   Aerts HJWL, 2014, NAT COMMUN, V5, DOI 10.1038/ncomms5006
   Amin MB, 2017, CA-CANCER J CLIN, V67, P93, DOI 10.3322/caac.21388
   [Anonymous], 2017, CANCER-AM CANCER SOC, V123, P3977
   Arai Hayato, 2018, Annu Int Conf IEEE Eng Med Biol Soc, V2018, P5162, DOI 10.1109/EMBC.2018.8513469
   Banerjee S, 2015, HEPATOLOGY, V62, P792, DOI 10.1002/hep.27877
   BUCKLAND ST, 1993, J APPL ECOL, V30, P478, DOI 10.2307/2404188
   Chan SL, 2017, CANCER-AM CANCER SOC, V123, P3977, DOI 10.1002/cncr.30825
   CHAUDHARYL K, 2018, CLIN CANCER RES, V24, P1248, DOI DOI 10.1158/1078-0432.CCR-17-0853
   COX DR, 1972, J R STAT SOC B, V34, P187
   Du B, 2017, IEEE T CYBERNETICS, V47, P1017, DOI 10.1109/TCYB.2016.2536638
   EDMONDSON HA, 1954, CANCER-AM CANCER SOC, V7, P462, DOI 10.1002/1097-0142(195405)7:3<462::AID-CNCR2820070308>3.0.CO;2-E
   Erstad DJ, 2019, ANN SURG ONCOL, V26, P1474, DOI 10.1245/s10434-019-07227-9
   European Assoc Study Liver, 2018, J HEPATOL, V69, P182, DOI 10.1016/j.jhep.2018.03.019
   Fotso S., 2018, ARXIV180105512
   Gillies RJ, 2016, RADIOLOGY, V278, P563, DOI 10.1148/radiol.2015151169
   Gillmore R, 2011, J HEPATOL, V55, P1309, DOI 10.1016/j.jhep.2011.03.007
   Guo YR, 2016, IEEE T MED IMAGING, V35, P1077, DOI 10.1109/TMI.2015.2508280
   Huang GW, 2005, WORLD J GASTROENTERO, V11, P1705
   Huang YQ, 2016, J CLIN ONCOL, V34, P2157, DOI 10.1200/JCO.2015.65.9128
   Johnson PJ, 2015, J CLIN ONCOL, V33, P550, DOI 10.1200/JCO.2014.57.9151
   Jonas S, 2001, HEPATOLOGY, V33, P1080, DOI 10.1053/jhep.2001.23561
   Kermany DS, 2018, CELL, V172, P1122, DOI 10.1016/j.cell.2018.02.010
   Kierans AS, 2010, MAGN RESON IMAGING, V28, P790, DOI 10.1016/j.mri.2010.03.005
   Kim BK, 2015, LIVER INT, V35, P1722, DOI 10.1111/liv.12751
   Kim DY, 2012, ALIMENT PHARM THER, V35, P1343, DOI 10.1111/j.1365-2036.2012.05089.x
   Kvamme H., 2019, ARXIV191006724
   Kvamme H, 2019, J MACH LEARN RES, V20
   LeCun Y, 2015, NATURE, V521, P436, DOI 10.1038/nature14539
   Lee C, 2018, THIRTY-SECOND AAAI CONFERENCE ON ARTIFICIAL INTELLIGENCE / THIRTIETH INNOVATIVE APPLICATIONS OF ARTIFICIAL INTELLIGENCE CONFERENCE / EIGHTH AAAI SYMPOSIUM ON EDUCATIONAL ADVANCES IN ARTIFICIAL INTELLIGENCE, P2314
   Lee S, 2017, J HEPATOL, V67, P526, DOI 10.1016/j.jhep.2017.04.024
   Lencioni R, 2016, HEPATOLOGY, V64, P106, DOI 10.1002/hep.28453
   Lencioni R, 2010, SEMIN LIVER DIS, V30, P52, DOI 10.1055/s-0030-1247132
   Li LX, 2010, METHODS MOL BIOL, V620, P417, DOI 10.1007/978-1-60761-580-4_14
   Llovet JM, 2003, HEPATOLOGY, V37, P429, DOI 10.1053/jhep.2003.50047
   Loshchilov I., 2019, INT C LEARN REPR
   Mazzaferro V, 2009, LANCET ONCOL, V10, P35, DOI 10.1016/S1470-2045(08)70284-5
   Meng C, 2016, BRIEF BIOINFORM, V17, P628, DOI 10.1093/bib/bbv108
   Ni JY, 2020, EUR RADIOL, V30, P2377, DOI 10.1007/s00330-019-06438-8
   Piscaglia F, 2018, LIVER CANCER, V7, P104, DOI 10.1159/000485471
   Qiu Y, 2010, SCAND J IMMUNOL, V72, P425, DOI 10.1111/j.1365-3083.2010.02456.x
   Raoul JL, 2011, CANCER TREAT REV, V37, P212, DOI 10.1016/j.ctrv.2010.07.006
   Renzulli M, 2015, RADIOLOGY, V279, P150
   Saillard C, 2020, HEPATOLOGY, V72, P2000, DOI 10.1002/hep.31207
   Sergio A, 2008, AM J GASTROENTEROL, V103, P914, DOI 10.1111/j.1572-0241.2007.01712.x
   Smith LN, 2017, IEEE WINT CONF APPL, P464, DOI 10.1109/WACV.2017.58
   van Griethuysen JJM, 2017, CANCER RES, V77, pE104, DOI 10.1158/0008-5472.CAN-17-0339
   White JA, 2014, HPB, V16, P1095, DOI 10.1111/hpb.12313
   Woodall CE, 2007, ANN SURG ONCOL, V14, P2824, DOI 10.1245/s10434-007-9525-2
   Xu L, 2015, J HEPATOL, V63, P122, DOI 10.1016/j.jhep.2015.02.034
   Xu X, 2019, J HEPATOL, V70, P1133, DOI 10.1016/j.jhep.2019.02.023
NR 51
TC 12
Z9 13
U1 3
U2 9
PU ELSEVIER
PI AMSTERDAM
PA RADARWEG 29, 1043 NX AMSTERDAM, NETHERLANDS
EI 2589-5370
J9 ECLINICALMEDICINE
JI EClinicalMedicine
PD JUN
PY 2020
VL 23
AR 100379
DI 10.1016/j.eclinm.2020.100379
PG 11
WC Medicine, General & Internal
WE Science Citation Index Expanded (SCI-EXPANDED)
SC General & Internal Medicine
GA RV6ON
UT WOS:000645949700013
PM 32548574
OA Green Published, gold
DA 2022-05-02
ER

PT J
AU Tian, YH
   Li, T
   Qi, SL
   Alhourani, H
   Luo, BY
   Chenqin, J
   Fu, QH
   Peng, Y
   Wu, JL
AF Tian, Yunhong
   Li, Tie
   Qi, Shouliang
   Alhourani, Hani
   Luo, Binyu
   Chenqin, Junjie
   Fu, Qizhong
   Peng, Yong
   Wu, Jianlin
TI The impact of metabolic syndrome (MetS) on surgical outcome for patients
   with mostly HBV-related hepatocellular carcinoma (HCC) underwent
   hepatectomy
SO JOURNAL OF SURGICAL ONCOLOGY
LA English
DT Article
DE hepatectomy; hepatocellular carcinoma; metabolic syndrome; survival
ID FATTY LIVER-DISEASE; MICROVASCULAR INVASION; SITE INFECTION; RESECTION;
   MORBIDITY; SURGERY
AB Background and Objectives The impact of metabolic syndrome (MetS) on surgical outcome, mostly in patients with HBV-related hepatocellular carcinoma (HCC) who underwent hepatectomy.
   Methods A propensity score matching analysis was conducted. Patients were categorized into two groups MetS-related hepatocellular carcinoma (MetS-HCC) and 1:1 matched non-MetS-related HCC (non-MetS-HCC). Surgical outcomes were compared between the two groups.
   Results Seventy-four MetS-HCC patients and 74 propensity score-matched non-MetS-HCC patients were selected for analysis. The incidence of surgical site infection was higher in the MetS-HCC group than in the non-MetS-HCC group (12.16% vs 0%, P < .005). There was no difference in the recurrence-free survival and overall survival between patients in the MetS-HCC group and in non-MetS-HCC group (P > .05). Microvascular invasion and severe postoperative complications were independent risk factors for recurrence-free survival and overall survival.
   Conclusions Hepatectomy for patients with mostly HBV-related HCC in the presence of MetS can result in a higher rate of postoperative surgical site infection compared with those in the absence of MetS, but long-term survival rates are comparable.
C1 [Tian, Yunhong; Luo, Binyu; Peng, Yong] North Sichuan Med Coll Univ, Nanchong Cent Hosp, Dept Gen Surg, Clin Med Coll 2, Nanchong, Sichuan, Peoples R China.
   [Li, Tie; Fu, Qizhong] Dalian Univ, Dept Surg, Affiliated Zhongshan Hosp, Dalian, Peoples R China.
   [Qi, Shouliang] Northeastern Univ, Dept Biomed Imaging, Coll Med & Biol Informat Engn, Shenyang, Peoples R China.
   [Alhourani, Hani] Wayne State Univ, Dept Radiol, Detroit, MI USA.
   [Tian, Yunhong; Chenqin, Junjie] Second Mil Med Univ, Dept Hepat Surg, Eastern Hepatobiliary Surg Hosp, Shanghai, Peoples R China.
   [Chenqin, Junjie] Soochow Univ, Dept Clin Med, Grad Sch, Suzhou, Peoples R China.
   [Wu, Jianlin] Dalian Univ, Dept Radiol, Affiliated Zhongshan Hosp, Dalian, Peoples R China.
RP Wu, JL (corresponding author), Dalian Univ, Dept Radiol, Affiliated Zhongshan Hosp, Dalian, Peoples R China.; Tian, YH (corresponding author), North Sichuan Med Coll, Dept Gen Surg, Nanchong Cent Hosp, Clin Med Coll 2, Nanchong 637000, Sichuan, Peoples R China.
EM drtianyunhong@126.com; cjr.wujianlin@vip.163.com
OI Alhourani, Hani/0000-0003-1938-5935
FU Cooperative project of Nanchong City with North Sichuan Medical College
   [NSMC20170461]; Foundation of Health Commission of Sichuan Province
   [19PJ061]
FX Cooperative project of Nanchong City with North Sichuan Medical College,
   Grant/Award Number: NSMC20170461; Foundation of Health Commission of
   Sichuan Province, Grant/Award Number: 19PJ061
CR Adams LA, 2007, ANN EPIDEMIOL, V17, P863, DOI 10.1016/j.annepidem.2007.05.013
   Akinyemiju T, 2017, JAMA ONCOL, V3, P1683, DOI 10.1001/jamaoncol.2017.3055
   Anstee QM, 2019, NAT REV GASTRO HEPAT, V16, P411, DOI 10.1038/s41575-019-0145-7
   Ata A, 2010, ARCH SURG-CHICAGO, V145, P858, DOI 10.1001/archsurg.2010.179
   Ban KA, 2017, J AM COLL SURGEONS, V224, P59, DOI 10.1016/j.jamcollsurg.2016.10.029
   Bhayani NH, 2012, SURGERY, V152, P218, DOI 10.1016/j.surg.2012.05.037
   Bray F, 2018, CA-CANCER J CLIN, V68, P394, DOI 10.3322/caac.21492
   Cauchy F, 2013, BRIT J SURG, V100, P113, DOI 10.1002/bjs.8963
   Cheng ZJ, 2017, SURGERY, V162, P1231, DOI 10.1016/j.surg.2017.07.019
   Kim Hyun-Seok, 2019, Curr Gastroenterol Rep, V21, P17, DOI 10.1007/s11894-019-0681-x
   Kinoshita A, 2015, WORLD J HEPATOL, V7, P406, DOI 10.4254/wjh.v7.i3.406
   Le Bian AZ, 2012, J GASTROINTEST SURG, V16, P2247, DOI 10.1007/s11605-012-2044-x
   Pawlik TM, 2015, J HEPATOL, V63, P8, DOI 10.1016/j.jhep.2015.03.035
   Perumpail RB, 2015, DIGEST DIS SCI, V60, P3142, DOI 10.1007/s10620-015-3821-7
   Pomares J, 2014, OPEN J ANESTHESIOLOG, V4, P167
   Reddy SK, 2012, HEPATOLOGY, V56, P2221, DOI 10.1002/hep.25935
   Reddy SK, 2011, HPB, V13, P494, DOI 10.1111/j.1477-2574.2011.00330.x
   Reed DN, 2003, AM J SURG, V185, P316, DOI 10.1016/S0002-9610(02)01419-8
   Sadamori H, 2013, BRIT J SURG, V100, P122, DOI 10.1002/bjs.8957
   Siegel AB, 2010, CANCER INVEST, V28, P1063, DOI 10.3109/07357907.2010.483500
   Siegel AB, 2009, CANCER-AM CANCER SOC, V115, P5651, DOI 10.1002/cncr.24687
   Tian YH, 2018, J GASTROINTEST SURG, V22, P615, DOI 10.1007/s11605-017-3629-1
   Tsilimigras DI, 2019, ANN SURG ONCOL, V26, P3693, DOI 10.1245/s10434-019-07580-9
   Tzimas P, 2015, BRIT J ANAESTH, V115, P194, DOI 10.1093/bja/aev199
   Unal E, 2016, DIAGN INTERV RADIOL, V22, P125, DOI 10.5152/dir.2015.15125
   Vigano L, 2015, J HEPATOL, V63, P93, DOI 10.1016/j.jhep.2015.01.024
   Yoshida N, 2015, WORLD J SURG, V39, P471, DOI 10.1007/s00268-014-2828-0
   Zimmet P, 2005, J ATHEROSCLER THROMB, V12, P295, DOI 10.5551/jat.12.295
NR 28
TC 2
Z9 2
U1 2
U2 3
PU WILEY
PI HOBOKEN
PA 111 RIVER ST, HOBOKEN 07030-5774, NJ USA
SN 0022-4790
EI 1096-9098
J9 J SURG ONCOL
JI J. Surg. Oncol.
PD SEP
PY 2020
VL 122
IS 4
BP 699
EP 706
DI 10.1002/jso.26055
EA JUN 2020
PG 8
WC Oncology; Surgery
WE Science Citation Index Expanded (SCI-EXPANDED)
SC Oncology; Surgery
GA MZ8NW
UT WOS:000537918300001
PM 32502302
DA 2022-05-02
ER

PT J
AU Zori, AG
   Ismael, MN
   Limaye, AR
   Firpi, R
   Morelli, G
   Soldevila-Pico, C
   Suman, A
   Vogel, JD
   Lazarowicz, M
   Geller, BS
   Toskich, B
   Gonzalo, DH
   Johnson, MW
   Cabrera, R
AF Zori, Andreas G.
   Ismael, Media N.
   Limaye, Alpna R.
   Firpi, Roberto
   Morelli, Giuseppe
   Soldevila-Pico, Consuelo
   Suman, Amitabh
   Vogel, Jeffrey D.
   Lazarowicz, Michael
   Geller, Brian S.
   Toskich, Beau
   Gonzalo, David H.
   Johnson, Mark W.
   Cabrera, Roniel
TI Locoregional Therapy Protocols With and Without Radioembolization for
   Hepatocellular Carcinoma as Bridge to Liver Transplantation
SO AMERICAN JOURNAL OF CLINICAL ONCOLOGY-CANCER CLINICAL TRIALS
LA English
DT Article
DE hepatocellular carcinoma; liver transplantation; locoregional therapy;
   radioembolization; transarterial chemoembolization; Y-90
ID TRANSARTERIAL RADIOEMBOLIZATION; Y-90 RADIOEMBOLIZATION;
   CHEMOEMBOLIZATION
AB Objective: The objective of this study was to compare posttransplant outcomes in patients undergoing bridging locoregional therapy (LRT) with Y-90 transarterial radioembolization (TARE) based protocol compared with transarterial chemoembolization based protocol for hepatocellular carcinoma (HCC) prior liver transplantation (LT). Materials and Methods: Patients listed for LT with HCC within the Milan criteria at our center who had bridging LRT were treated according to transarterial chemoembolization (TACE) based protocol from May 2012 to April 2014 and a TARE based protocol from October 2014 to December 2017. Early posttransplant survival and tumor recurrence were compared between the groups. Tumor response to LRT, microvascular invasion (mVI), and the rate of delisting was also evaluated. Results: One hundred three patients who were listed for LT with HCC within the Milan criteria received LRT. LT was performed in 65 patients, 28 treated with TARE protocol and 37 on TACE protocol. There were no statistical differences in baseline pretransplant characteristics and tumor recurrence. There was a trend toward improved 3-year survival in the TARE group (92.9% vs. 75.7%; P=0.052). The mVI was seen in 1/28 (3.6%) explants in the TARE group compared with 10/37 (27%) in the TACE group (P=0.013). The TARE group also required fewer LRT treatments (1.46 vs. 2.43; P=0.001) despite no difference in time on the transplant list. Conclusions: Despite requiring fewer LRT treatments, there was significantly less mVI in the explants of patients treated with TARE protocol LRT as a bridge to LT as well as a trend toward improved 3-year survival. Therefore, TARE may be associated with improved tumor control and reduced post-LT recurrence.
C1 [Zori, Andreas G.; Limaye, Alpna R.; Firpi, Roberto; Morelli, Giuseppe; Soldevila-Pico, Consuelo; Suman, Amitabh; Cabrera, Roniel] Univ Florida, Dept Med, Div Gastroenterol Hepatol & Nutr, Gainesville, FL USA.
   [Ismael, Media N.] Univ Florida, Dept Med, Gainesville, FL USA.
   [Gonzalo, David H.] Univ Florida, Dept Pathol, Gainesville, FL 32611 USA.
   [Johnson, Mark W.] Univ Florida, Dept Surg, Div Transplant Surg, Gainesville, FL USA.
   [Vogel, Jeffrey D.; Lazarowicz, Michael; Geller, Brian S.] Univ Florida, Dept Radiol, Div Vasc & Intervent Radiol, Gainesville, FL 32610 USA.
   [Toskich, Beau] Mayo Clin Campus Florida, Div Intervent Radiol, Jacksonville, FL USA.
RP Zori, AG (corresponding author), 1600 SW Archer Rd,POB 100214, Gainesville, FL 32610 USA.
EM andreas.zori@medicine.ufl.edu
CR Abd El-Fattah M, 2017, INDIAN J GASTROENTER, V36, P117, DOI 10.1007/s12664-017-0732-x
   Ettorre GM, 2017, WORLD J SURG, V41, P241, DOI 10.1007/s00268-016-3682-z
   European Assoc Study Liver, 2012, EUR J CANCER, V48, P599, DOI 10.1016/j.ejca.2011.12.021
   Facciorusso A, 2016, WORLD J HEPATOL, V8, P770, DOI 10.4254/wjh.v8.i18.770
   Folkman J, 2001, SCIENCE, V293, P227, DOI 10.1126/science.1062892
   Gabr A, 2017, EUR J RADIOL, V93, P100, DOI 10.1016/j.ejrad.2017.05.022
   Gates J, 1999, RADIOGRAPHICS, V19, P399, DOI 10.1148/radiographics.19.2.g99mr08399
   Johnson GE, 2016, J VASC INTERV RADIOL, V27, P1123, DOI 10.1016/j.jvir.2016.03.046
   Kallini JR, 2016, ADV THER, V33, P699, DOI 10.1007/s12325-016-0324-7
   Mazzaferro V, 2009, LANCET ONCOL, V10, P35, DOI 10.1016/S1470-2045(08)70284-5
   Ormonde DG, 1999, LIVER TRANSPLANT SUR, V5, P261, DOI 10.1002/lt.500050418
   Rodriguez-Peralvarez M, 2017, ANN SURG ONCOL, V20, P325
   Salem R, 2006, J VASC INTERV RADIOL, V17, P1251, DOI 10.1097/01.RVI.0000233785.75257.9A
   Salem R, 2016, GASTROENTEROLOGY, V151, P1155, DOI 10.1053/j.gastro.2016.08.029
   Salem R, 2011, GASTROENTEROLOGY, V140, P497, DOI 10.1053/j.gastro.2010.10.049
   Sangro B, 2012, J HEPATOL, V56, P464, DOI 10.1016/j.jhep.2011.07.012
   U.S Department of Health and Human Services, 2010, COMM TERM CRIT ADV E
   Unzueta A, 2017, CLIN LIVER DIS, V21, P231, DOI 10.1016/j.cld.2016.12.002
NR 18
TC 6
Z9 6
U1 0
U2 1
PU LIPPINCOTT WILLIAMS & WILKINS
PI PHILADELPHIA
PA TWO COMMERCE SQ, 2001 MARKET ST, PHILADELPHIA, PA 19103 USA
SN 0277-3732
EI 1537-453X
J9 AM J CLIN ONCOL-CANC
JI Am. J. Clin. Oncol.-Cancer Clin. Trials
PD MAY
PY 2020
VL 43
IS 5
BP 325
EP 333
DI 10.1097/COC.0000000000000678
PG 9
WC Oncology
WE Science Citation Index Expanded (SCI-EXPANDED)
SC Oncology
GA LJ0RE
UT WOS:000529880700004
PM 32079854
DA 2022-05-02
ER

PT J
AU Long, G
   Shen, JY
   Zhou, LD
AF Long, Guo
   Shen, Junyi
   Zhou, Ledu
TI A-G Score Associated With Outcomes in Solitary Hepatocellular Carcinoma
   Patients After Hepatectomy
SO FRONTIERS IN ONCOLOGY
LA English
DT Article
DE alpha-fetoprotein; gamma-glutamyl transferase; HCC; hepatectomy;
   prognosis
ID GAMMA-GLUTAMYL-TRANSFERASE; SERUM ALPHA-FETOPROTEIN; CURATIVE RESECTION;
   MICROVASCULAR INVASION; RECURRENCE; SURVIVAL; PREDICTION;
   TRANSPEPTIDASE; PROGNOSIS; CRITERIA
AB Aim:The study aimed to investigate the clinical significance of preoperative alpha-fetoprotein (AFP) and gamma-glutamyl transferase (GGT) (A-G score) on hepatocellular carcinoma (HCC) patients. Methods:A total of 474 solitary HCC patients were included. Survival analysis was evaluated by Kaplan-Meier method. Prognostic factors were analyzed in a multivariate model. The comparison of the predictive value of AFP, GGT, and A-G score was performed by receiver operating characteristic curve (ROC) analysis and decision curve analysis (DCA). Results:Of the 474 patients, 137(28.9%), 241(50.8%), and 96(20.3%) patients were assigned to A-G score 0, 1, and 2, respectively. In multivariate analysis, A-G score, tumor size, microvascular invasion, tumor differentiation, satellite lesion, and state of HBV infection were independently predictive factors for RFS of solitary HCC patients. The A-G score could significantly stratify solitary HCC patients with a distinguished prognosis. The 1-, 3-, and 5-year RFS and OS among patients with A-G score 1 was better than that of patients with A-G score 2 and worse than that of patients with A-G score 0(allp< 0.05). Based on the result from the ROC analysis and DCA analysis, the A-G score appeared to be superior to either AFP or GGT alone in the prediction of prognosis of solitary HCC patients. In the subgroup analysis, the A-G score could accurately predict the prognosis of solitary HCC patients without MVI or with liver cirrhosis. Conclusions:Preoperative A-G score could effectively and simply predict prognosis of solitary HCC patients after hepatectomy, especially for those with non-MVI solitary HCC or those with liver cirrhosis.
C1 [Long, Guo; Zhou, Ledu] Cent South Univ, Xiangya Hosp, Dept Liver Surg, Changsha, Peoples R China.
   [Shen, Junyi] Sichuan Univ, West China Hosp, Dept Liver Surg, Chengdu, Peoples R China.
   [Shen, Junyi] Sichuan Univ, West China Hosp, Liver Transplantat Ctr, Chengdu, Peoples R China.
RP Zhou, LD (corresponding author), Cent South Univ, Xiangya Hosp, Dept Liver Surg, Changsha, Peoples R China.
EM zhouledu@126.com
FU National Nature Science Foundation of ChinaNational Natural Science
   Foundation of China (NSFC) [81771932]
FX This study was supported by grants from the National Nature Science
   Foundation of China (No. 81771932).
CR An C, 2015, RADIOLOGY, V276, P433, DOI 10.1148/radiol.15142394
   Balzan S, 2005, ANN SURG, V242, P824, DOI 10.1097/01.sla.0000189131.90876.9e
   Bruix J, 2002, HEPATOLOGY, V35, P519, DOI 10.1053/jhep.2002.32089
   Carr BI, 2016, DIGEST DIS SCI, V61, P937, DOI 10.1007/s10620-015-3922-3
   Cucchetti A, 2010, J HEPATOL, V52, P880, DOI 10.1016/j.jhep.2009.12.037
   Everhart JE, 2013, HEPATOLOGY, V57, P1725, DOI 10.1002/hep.26203
   Fu SJ, 2016, TUMOR BIOL, V37, P3433, DOI 10.1007/s13277-015-4136-1
   Giannini EG, 2012, HEPATOLOGY, V56, P1371, DOI 10.1002/hep.25814
   Huang CF, 2014, J HEPATOL, V61, P67, DOI 10.1016/j.jhep.2014.02.022
   Jung KS, 2012, ANN SURG ONCOL, V19, P4278, DOI 10.1245/s10434-012-2422-3
   Jung YK, 2016, J GASTROEN HEPATOL, V31, P467, DOI 10.1111/jgh.13152
   Kanwal F, 2019, GASTROENTEROLOGY, V157, P54, DOI 10.1053/j.gastro.2019.02.049
   Li T, 2014, SURGERY, V156, P651, DOI 10.1016/j.surg.2014.04.008
   Lim KC, 2011, ANN SURG, V254, P108, DOI 10.1097/SLA.0b013e31821ad884
   Liu GH, 2015, J GASTROEN HEPATOL, V30, P1405, DOI 10.1111/jgh.12953
   Llovet JM, 1999, SEMIN LIVER DIS, V19, P329, DOI 10.1055/s-2007-1007122
   Lu Y, 2016, J CELL MOL MED, V20, P549, DOI 10.1111/jcmm.12745
   Ma H, 2014, ANN SURG ONCOL, V21, P3084, DOI 10.1245/s10434-014-3724-4
   Mazzaferro V, 2015, ANN SURG, V262, pE17, DOI 10.1097/SLA.0000000000000398
   Memon K, 2012, J HEPATOL, V56, P1112, DOI 10.1016/j.jhep.2011.11.020
   Notarpaolo A, 2017, J HEPATOL, V66, P552, DOI 10.1016/j.jhep.2016.10.038
   Okamura Y, 2016, BRIT J SURG, V103, P891, DOI 10.1002/bjs.10123
   Pawlik TM, 2005, LIVER TRANSPLANT, V11, P1086, DOI 10.1002/lt.20472
   Qu LS, 2013, HEPATOL RES, V43, P347, DOI 10.1111/j.1872-034X.2012.01079.x
   Shen J, 2018, J VIRAL HEPATITIS, V25, P1057, DOI 10.1111/jvh.12911
   Shen JY, 2017, J SURG RES, V209, P102, DOI 10.1016/j.jss.2016.10.005
   Tateishi R, 2006, HEPATOLOGY, V44, P1518, DOI 10.1002/hep.21408
   Wang FS, 2014, HEPATOLOGY, V60, P2099, DOI 10.1002/hep.27406
   Yamamoto K, 2010, J GASTROENTEROL, V45, P1272, DOI 10.1007/s00535-010-0278-5
   Yamamoto K, 2009, ANN SURG ONCOL, V16, P2795, DOI 10.1245/s10434-009-0618-y
   Yang SL, 2016, BRIT J SURG, V103, P716, DOI 10.1002/bjs.10093
   Zhang JB, 2011, EUR J GASTROEN HEPAT, V23, P787, DOI 10.1097/MEG.0b013e32834902dd
   Zheng SS, 2008, TRANSPLANTATION, V85, P1726, DOI 10.1097/TP.0b013e31816b67e4
NR 33
TC 1
Z9 1
U1 0
U2 3
PU FRONTIERS MEDIA SA
PI LAUSANNE
PA AVENUE DU TRIBUNAL FEDERAL 34, LAUSANNE, CH-1015, SWITZERLAND
SN 2234-943X
J9 FRONT ONCOL
JI Front. Oncol.
PD AUG 7
PY 2020
VL 10
AR 1286
DI 10.3389/fonc.2020.01286
PG 11
WC Oncology
WE Science Citation Index Expanded (SCI-EXPANDED)
SC Oncology
GA NF7DI
UT WOS:000563454500001
PM 32850396
OA gold, Green Published
DA 2022-05-02
ER

PT J
AU Tsunematsu, M
   Haruki, K
   Fujiwara, Y
   Furukawa, K
   Onda, S
   Matsumoto, M
   Gocho, T
   Shiba, H
   Yanaga, K
AF Tsunematsu, Masashi
   Haruki, Koichiro
   Fujiwara, Yuki
   Furukawa, Kenei
   Onda, Shinji
   Matsumoto, Michinori
   Gocho, Takeshi
   Shiba, Hiroaki
   Yanaga, Katsuhiko
TI Preoperative controlling nutritional status (CONUT) score predicts
   long-term outcomes in patients with non-B non-C hepatocellular carcinoma
   after curative hepatic resection
SO LANGENBECKS ARCHIVES OF SURGERY
LA English
DT Article
DE CONUT score; Non-B non-C hepatocellular carcinoma; Hepatic resection;
   Prognostic factor; Overall survival; Disease-free survival
ID DENSITY-LIPOPROTEIN-CHOLESTEROL; HEPATECTOMY; PROGNOSIS; SURVIVAL;
   INDEX; INFLAMMATION; LYMPHOCYTE; RATIO; SERUM
AB Purpose The controlling nutritional status (CONUT) score has been reported to predict outcomes in patients with hepatocellular carcinoma (HCC). However, the prognostic significance of the CONUT score in patients with non-B non-C (NBNC) HCC remains to be established. Methods The study comprised 246 patients who had undergone elective hepatic resection for HCC between April 2003 and October 2017. We retrospectively investigated the relation between preoperative CONUT score as well as clinicopathological characteristics and disease-free survival (DFS) as well as overall survival (OS). Results In univariate analyses, CONUT score was associated with DFS and OS in patients with NBNC-HCC (p <= 0.01), while there was no significant association of CONUT score with DFS and OS in patients with HBV- and HCV-related HCC (p >= 0.1). Of the 111 patients with NBNC-HCC, 97 (87.4%) had CONUT score <= 3 (low CONUT score) and the other 14 (12.6%) had CONUT score >= 4 (high CONUT score). In the patients with NBNC-HCC, multivariate analysis identified age >= 65 years (p= 0.03), multiple tumors (p< 0.01), and high CONUT score (p= 0.03) as the independent and significant predictors of DFS, while multiple tumors (p= 0.01), microvascular invasion (p< 0.01), and high CONUT score (p= 0.01) were the independent and significant predictors of OS. Conclusions The CONUT score seems to be a reliable and independent predictor of both DFS and OS after hepatic resection for NBNC-HCC.
C1 [Tsunematsu, Masashi; Haruki, Koichiro; Fujiwara, Yuki; Furukawa, Kenei; Onda, Shinji; Matsumoto, Michinori; Gocho, Takeshi; Shiba, Hiroaki; Yanaga, Katsuhiko] Jikei Univ, Sch Med, Dept Surg, Minato Ku, 3-25-8 Nishi Shimbashi, Tokyo 1058461, Japan.
RP Haruki, K (corresponding author), Jikei Univ, Sch Med, Dept Surg, Minato Ku, 3-25-8 Nishi Shimbashi, Tokyo 1058461, Japan.
EM haruki@jikei.ac.jp
RI ; Yanaga, Katsuhiko/Y-6290-2019
OI Haruki, Koichiro/0000-0002-1686-3228; Yanaga,
   Katsuhiko/0000-0001-8918-4720
CR Chan AWH, 2015, DIS MARKERS, V2015, P1, DOI 10.1155/2015/564057
   Perez JID, 2014, NUTR HOSP, V29, P797, DOI 10.3305/nh.2014.29.4.7275
   DESSI S, 1994, CANCER, V73, P253, DOI 10.1002/1097-0142(19940115)73:2<253::AID-CNCR2820730204>3.0.CO;2-F
   Esteve E, 2005, CLIN NUTR, V24, P16, DOI 10.1016/j.clnu.2004.08.004
   Forner A, 2018, LANCET, V391, P1301, DOI 10.1016/S0140-6736(18)30010-2
   Forner A, 2010, SEMIN LIVER DIS, V30, P61, DOI 10.1055/s-0030-1247133
   Fung J, 2009, CLIN MICROBIOL INFEC, V15, P964, DOI 10.1111/j.1469-0691.2009.03035.x
   Harimoto N, 2018, ANN SURG ONCOL, V25, P3316, DOI 10.1245/s10434-018-6672-6
   Harimoto N, 2017, WORLD J SURG, V41, P2805, DOI 10.1007/s00268-017-4097-1
   Harimoto N, 2015, J SURG RES, V199, P470, DOI 10.1016/j.jss.2015.06.012
   Haruki K, 2018, SURGERY, V164, P404, DOI 10.1016/j.surg.2018.02.022
   Ignacio de Ulíbarri J., 2005, Nutr. Hosp., V20, P38
   Jiang SS, 2016, J CANCER, V7, P626, DOI 10.7150/jca.13837
   Kaida T, 2017, HEPATOL RES, V47, P991, DOI 10.1111/hepr.12835
   Lee YL, 2016, ONCOTARGET, V7, P22948, DOI 10.18632/oncotarget.8312
   Lin ZX, 2020, CLIN TRANSL ONCOL, V22, P370, DOI 10.1007/s12094-019-02137-4
   Llovet JM, 1999, SEMIN LIVER DIS, V19, P329, DOI 10.1055/s-2007-1007122
   Manghisi G, 1998, HEPATOLOGY, V28, P751
   Mano Y, 2013, ANN SURG, V258, P301, DOI 10.1097/SLA.0b013e318297ad6b
   MIYAGAWA S, 1995, AM J SURG, V169, P589, DOI 10.1016/S0002-9610(99)80227-X
   Miyata T, 2018, WORLD J SURG, V42, P1085, DOI 10.1007/s00268-017-4214-1
   Pinato DJ, 2012, BRIT J CANCER, V106, P1439, DOI 10.1038/bjc.2012.92
   Poon RTP, 2001, ANN SURG, V234, P63, DOI 10.1097/00000658-200107000-00010
   Shiba H, 2017, ONCOL LETT, V14, P293, DOI 10.3892/ol.2017.6104
   Siegel RL, 2019, CA-CANCER J CLIN, V69, P7, DOI 10.3322/caac.21551
   Takagi K, 2019, ANN NUTR METAB, V74, P303, DOI 10.1159/000500233
   Takagi K, 2017, WORLD J SURG, V41, P2353, DOI 10.1007/s00268-017-3985-8
   Takanishi Danny M Jr, 2007, Hawaii Med J, V66, P209
   Tannus RK, 2018, PLOS ONE, V13, DOI 10.1371/journal.pone.0194922
   Wree A, 2013, NAT REV GASTRO HEPAT, V10, P627, DOI 10.1038/nrgastro.2013.149
   Wu SJ, 2016, J SURG ONCOL, V114, P202, DOI 10.1002/jso.24297
   Yoshida N, 2016, WORLD J SURG, V40, P1910, DOI 10.1007/s00268-016-3549-3
   Yvan-Charvet L, 2010, ARTERIOSCL THROM VAS, V30, P139, DOI 10.1161/ATVBAHA.108.179283
NR 33
TC 2
Z9 2
U1 0
U2 0
PU SPRINGER
PI NEW YORK
PA ONE NEW YORK PLAZA, SUITE 4600, NEW YORK, NY, UNITED STATES
SN 1435-2443
EI 1435-2451
J9 LANGENBECK ARCH SURG
JI Langenbecks Arch. Surg.
PD FEB
PY 2021
VL 406
IS 1
BP 99
EP 107
DI 10.1007/s00423-020-01987-9
EA SEP 2020
PG 9
WC Surgery
WE Science Citation Index Expanded (SCI-EXPANDED)
SC Surgery
GA QE5MC
UT WOS:000570025100001
PM 32936328
DA 2022-05-02
ER

PT J
AU Mule, S
   Chalaye, J
   Legou, F
   Tenenhaus, A
   Calderaro, J
   Pregliasco, AG
   Laurent, A
   Kharrat, R
   Amaddeo, G
   Regnault, H
   Tacher, V
   Kobeiter, H
   Itti, E
   Luciani, A
AF Mule, Sebastien
   Chalaye, Julia
   Legou, Francois
   Tenenhaus, Arthur
   Calderaro, Julien
   Pregliasco, Athena Galletto
   Laurent, Alexis
   Kharrat, Rym
   Amaddeo, Giuliana
   Regnault, Helene
   Tacher, Vania
   Kobeiter, Hicham
   Itti, Emmanuel
   Luciani, Alain
TI Hepatobiliary MR contrast agent uptake as a predictive biomarker of
   aggressive features on pathology and reduced recurrence-free survival in
   resectable hepatocellular carcinoma: comparison with dual-tracer 18F-FDG
   and 18F-FCH PET/CT
SO EUROPEAN RADIOLOGY
LA English
DT Article
DE Hepatocellular carcinoma; Magnetic resonance imaging; Contrast media;
   prognosis; Fluorodeoxyglucose F18; fluorocholine; Positron emission
   tomography computed tomography
ID LIVER-TRANSPLANTATION; GADOXETIC ACID; F-18-FDG; C-11-CHOLINE;
   DIAGNOSIS; PHASE
AB Objectives To compare the performance of the quantitative analysis of the hepatobiliary phase (HBP) tumor enhancement in gadobenate dimeglumine (Gd-BOPTA)-enhanced MRI and of dual-tracer 18F-FDG and 18F-fluorocholine (FCH) PET/CT for the prediction of tumor aggressiveness and recurrence-free survival (RFS) in resectable hepatocellular carcinoma (HCC). Methods This retrospective, IRB approved study included 32 patients with 35 surgically proven HCCs. All patients underwent Gd-BOPTA-enhanced MRI including delayed HBP images, 18F-FDG PET/CT, and (for 29/32 patients) 18F-FCH PET/CT during the 2 months prior to surgery. For each lesion, the lesion-to-liver contrast enhancement ratio (LLCER) on MRI HBP images and the SUVmax tumor-to-liver ratio (SUVT/L) for both tracers were calculated. Their predictive value for aggressive pathological features-including the histological grade and microvascular invasion (MVI)-and RFS were analyzed and compared using area under receiver operating characteristic (AUROC) curves and Cox regression models, respectively. Results The AUROCs for the identification of aggressive HCCs on pathology with LLCER, 18F-FDG SUVT/L, and 18F-FCH SUVT/L were 0.92 (95% CI 0.78, 0.98), 0.89 (95% CI 0.74, 0.97; p = 0.70), and 0.64 (95% CI 0.45, 0.80; p = 0.035). At multivariate Cox regression analysis, LLCER was identified as an independent predictor of RFS (HR (95% CI) = 0.91 (0.84, 0.99), p = 0.022). LLCER - 4.72% or less also accurately predicted moderate-poor differentiation grade (Se = 100%, Sp = 92.9%) and MVI (Se = 93.3%, Sp = 60%) and identified patients with poor RFS after surgical resection (p = 0.030). Conclusions HBP tumor enhancement after Gd-BOPTA injection may help identify aggressive HCC pathological features, and patients with reduced recurrence-free survival after surgical resection.
C1 [Mule, Sebastien; Legou, Francois; Pregliasco, Athena Galletto; Kharrat, Rym; Tacher, Vania; Kobeiter, Hicham; Luciani, Alain] Hop Univ Henri Mondor, AP HP, Serv Imagerie Med, 51 Ave Marechal de Lattre de Tassigny, F-94010 Creteil, France.
   [Mule, Sebastien; Calderaro, Julien; Laurent, Alexis; Amaddeo, Giuliana; Tacher, Vania; Kobeiter, Hicham; Itti, Emmanuel; Luciani, Alain] Univ Paris Est Creteil, Fac Med, Creteil, France.
   [Mule, Sebastien; Calderaro, Julien; Amaddeo, Giuliana; Tacher, Vania; Luciani, Alain] INSERM, U955, Equipe 18, IMRB, Creteil, France.
   [Chalaye, Julia; Itti, Emmanuel] Hop Univ Henri Mondor, AP HP, Serv Med Nucl, Creteil, France.
   [Tenenhaus, Arthur] Univ Paris Saclay, Lab Signaux & Syst, Gif Sur Yvette, France.
   [Calderaro, Julien] Hop Univ Henri Mondor, AP HP, Serv Anat & Cytol Pathol, Creteil, France.
   [Laurent, Alexis] Hop Univ Henri Mondor, AP HP, Serv Chirurg Digest & Hepatobilio Pancreat, Creteil, France.
   [Amaddeo, Giuliana; Regnault, Helene] Hop Univ Henri Mondor, AP HP, Serv Hepatol, Creteil, France.
RP Mule, S (corresponding author), Hop Univ Henri Mondor, AP HP, Serv Imagerie Med, 51 Ave Marechal de Lattre de Tassigny, F-94010 Creteil, France.; Mule, S (corresponding author), Univ Paris Est Creteil, Fac Med, Creteil, France.; Mule, S (corresponding author), INSERM, U955, Equipe 18, IMRB, Creteil, France.
EM sebastien.mule@aphp.fr
RI Mulé, Sébastien/ABI-6590-2020; Laurent, Alexis/O-3657-2016
OI Laurent, Alexis/0000-0003-1372-0843; Galletto Pregliasco,
   Athena/0000-0001-8827-4740; Mule, Sebastien/0000-0002-6896-6149
CR Castilla-Lievre MA, 2016, EUR J NUCL MED MOL I, V43, P852, DOI 10.1007/s00259-015-3241-0
   Chalaye J, 2018, J HEPATOL, V69, P336, DOI 10.1016/j.jhep.2018.02.018
   Choi JY, 2014, RADIOLOGY, V273, P30, DOI 10.1148/radiol.14132362
   Choi SY, 2018, RADIOLOGY, V286, P917, DOI 10.1148/radiol.2017162846
   Duvoux C, 2012, GASTROENTEROLOGY, V143, P986, DOI 10.1053/j.gastro.2012.05.052
   European Assoc Study Liver, 2018, J HEPATOL, V69, P182, DOI 10.1016/j.jhep.2018.03.019
   Feng ST, 2019, EUR RADIOL, V29, P4648, DOI 10.1007/s00330-018-5935-8
   Fujita N, 2015, EUR RADIOL, V25, P211, DOI 10.1007/s00330-014-3349-9
   Kang T, 2016, EUR RADIOL, V26, P3437, DOI 10.1007/s00330-015-4190-5
   Kimura Y, 2014, HEPATOL RES, V44, P327, DOI 10.1111/hepr.12128
   Kitao A, 2012, RADIOLOGY, V265, P780, DOI 10.1148/radiol.12120226
   Lee JW, 2009, J NUCL MED, V50, P682, DOI 10.2967/jnumed.108.060574
   Lee SY, 2020, EUR RADIOL, V30, P987, DOI 10.1007/s00330-019-06424-0
   Lee S, 2017, J HEPATOL, V67, P526, DOI 10.1016/j.jhep.2017.04.024
   Lim C, 2019, HPB, V21, P739, DOI 10.1016/j.hpb.2018.10.007
   Lucignani G, 2009, EUR J NUCL MED MOL I, V36, P715, DOI 10.1007/s00259-009-1085-1
   Manfredi R, 1999, JMRI-J MAGN RESON IM, V9, P704, DOI 10.1002/(SICI)1522-2586(199905)9:5<704::AID-JMRI13>3.0.CO;2-Z
   Mazzaferro V, 1996, NEW ENGL J MED, V334, P693, DOI 10.1056/NEJM199603143341104
   Mazzaferro V, 2009, LANCET ONCOL, V10, P35, DOI 10.1016/S1470-2045(08)70284-5
   Onaca N, 2007, LIVER TRANSPLANT, V13, P391, DOI 10.1002/lt.21095
   Reizine E, 2018, EUR RADIOL, V28, P4243, DOI 10.1007/s00330-018-5438-7
   Rimola J, 2020, EUR RADIOL, V30, P186, DOI 10.1007/s00330-019-06351-0
   Roux M, 2015, J MAGN RESON IMAGING, V42, P1249, DOI 10.1002/jmri.24897
   Talbot JN, 2010, J NUCL MED, V51, P1699, DOI 10.2967/jnumed.110.075507
   Theise ND, 2010, WHO CLASSIFICATION T, P205
   Wu HB, 2011, CLIN NUCL MED, V36, P1092, DOI 10.1097/RLU.0b013e3182335df4
   Yamamoto Y, 2008, J NUCL MED, V49, P1245, DOI 10.2967/jnumed.108.052639
   Zech CJ, 2020, EUR RADIOL, V30, P370, DOI 10.1007/s00330-019-06369-4
NR 28
TC 5
Z9 6
U1 0
U2 1
PU SPRINGER
PI NEW YORK
PA ONE NEW YORK PLAZA, SUITE 4600, NEW YORK, NY, UNITED STATES
SN 0938-7994
EI 1432-1084
J9 EUR RADIOL
JI Eur. Radiol.
PD OCT
PY 2020
VL 30
IS 10
BP 5348
EP 5357
DI 10.1007/s00330-020-06923-5
EA MAY 2020
PG 10
WC Radiology, Nuclear Medicine & Medical Imaging
WE Science Citation Index Expanded (SCI-EXPANDED)
SC Radiology, Nuclear Medicine & Medical Imaging
GA NK5MN
UT WOS:000532626100006
PM 32405753
DA 2022-05-02
ER

PT J
AU Seo, CG
   Yim, SY
   Um, SH
   Lee, YR
   Lee, YJ
   Kim, TH
   Goh, HG
   Lee, YS
   Suh, SJ
   Han, NY
   Choi, HS
   Kim, ES
   Keum, B
   Seo, YS
   Yim, HJ
   Kim, JH
   Kim, DS
   Jeen, YT
   Chun, HJ
   Lee, HS
   Kim, CD
AF Seo, Chung Gyo
   Yim, Sun Young
   Um, Soon Ho
   Lee, Yoo Ra
   Lee, Yoo Jin
   Kim, Tae Hyung
   Goh, Hyun Gil
   Lee, Young Sun
   Suh, Sang Jun
   Han, Na Yeon
   Choi, Hyuk Soon
   Kim, Eun Sun
   Keum, Bora
   Seo, Yeon Seok
   Yim, Hyung Joon
   Kim, Ji Hoon
   Kim, Dong Sik
   Jeen, Yoon Tae
   Chun, Hoon Jai
   Lee, Hong Sik
   Kim, Chang Duck
TI Survival according to recurrence patterns after resection for
   transplantable hepatocellular carcinoma in HBV endemic area: Appraisal
   of liver transplantation strategy
SO CLINICS AND RESEARCH IN HEPATOLOGY AND GASTROENTEROLOGY
LA English
DT Article
DE Hepatocellular carcinoma; Salvage Liver transplantation; Liver
   resection; Milan criteria; Recurrence; Risk factor
ID LONG-TERM SURVIVAL; CURATIVE RESECTION; HEPATIC RESECTION; ANTIVIRAL
   THERAPY; RISK-FACTORS; SALVAGE; CIRRHOSIS; CLASSIFICATION; ASSOCIATION;
   SINGLE
AB Background and aims: Since there is a shortage of liver donors, we investigated recurrence patterns and outcomes after liver resection (LR) to determine the feasibility of salvage liver transplantation (SLT).
   Methods: We analyzed 468 patients with hepatocellular carcinoma (HCC) within the Milan criteria (MC) who were mainly associated with Hepatitis B virus infection (76.3%) and had undergone curative LR as an initial treatment.
   Results: The overall survival (OS) rates were 86.6% and 67.4% at 5 and 10 years after LR, respectively. During a median follow-up of 59 months, 211 patients experienced recurrences including 175 (37.4%) within MC and 36 (7.7%) beyond MC. Survival was lowest in patients with beyond MC-recurrence followed by within MC- and no-recurrence groups (26.5%, 86.6%, and 94.7% at 5 years, respectively, P < 0.001). Independent pathologic predictors of recurrence beyond MC were the presence of satellite nodules, microvascular invasion, and unfavorable gross findings (multinodular confluent and infiltrative) (all, P < 0.05). Patients with all three risk factors experienced recurrence with the highest cumulative incidence of mortality. Among 173 patients with recurrence within MC, the cumulative incidence of HCC progression beyond MC despite resection and locoregional treatment (LRT) was 29% and 60% at 5 and 10 years after recurrence, respectively, and their 10-year OS rate was 25.8%.
   Conclusion: Curative LR achieved a 5-year survival of > 85% in patients with transplantable HCC, but early SLT after recurrence within MC is advocated because of poor survival and high risk of progression thereafter. Further, prophylactic LT could be considered for those with high risk of recurrence. (C) 2019 Published by Elsevier Masson SAS.
C1 [Seo, Chung Gyo; Yim, Sun Young; Um, Soon Ho; Lee, Yoo Ra; Kim, Tae Hyung; Goh, Hyun Gil; Lee, Young Sun; Suh, Sang Jun; Choi, Hyuk Soon; Kim, Eun Sun; Keum, Bora; Seo, Yeon Seok; Yim, Hyung Joon; Kim, Ji Hoon; Jeen, Yoon Tae; Chun, Hoon Jai; Lee, Hong Sik; Kim, Chang Duck] Korea Univ, Div Gastroenterol & Hepatol, Dept Internal Med, Med Ctr, 126-1,5-Ga, Seoul, South Korea.
   [Lee, Yoo Jin] Korea Univ, Dept Pathol, Med Ctr, Seoul, South Korea.
   [Han, Na Yeon] Korea Univ, Dept Radiol, Med Ctr, Seoul, South Korea.
   [Kim, Dong Sik] Korea Univ, Dept Surg, Med Ctr, Seoul, South Korea.
RP Yim, SY; Um, SH (corresponding author), Korea Univ, Div Gastroenterol & Hepatol, Dept Internal Med, Med Ctr, 126-1,5-Ga, Seoul, South Korea.
EM eug203@naver.com; umsh@korea.ac.kr
RI Lee, Young-Sun/ABI-6420-2020
OI Lee, Young-Sun/0000-0001-6396-0859; Kim, Taehyung/0000-0002-7747-4293;
   Lee, Hong Sik/0000-0001-9726-5416; Kim, Dong-Sik/0000-0002-0608-1580;
   KIM, JI HOON/0000-0003-3924-0434; Kim, Eun Sun/0000-0003-1820-459X
FU Korea Association for the Study of the Liver; Korean Liver Foundation;
   Basic Science Research Program through the National Research Foundation
   of Korea (NRF) - Ministry of Education [NRF-2018R1 D1A1 B07040523]
FX This study was supported partly by the Korea Association for the Study
   of the Liver and partly by the Korean Liver Foundation and Basic Science
   Research Program through the National Research Foundation of Korea (NRF)
   funded by the Ministry of Education (NRF-2018R1 D1A1 B07040523).
CR Bhangui P, 2016, ANN SURG, V264, P155, DOI 10.1097/SLA.0000000000001442
   Bigourdan JM, 2003, LIVER TRANSPLANT, V9, P513, DOI 10.1053/jlts.2003.50070
   Chapman WC, 2015, J AM COLL SURGEONS, V220, P628, DOI 10.1016/j.jamcollsurg.2014.12.030
   Cherqui D, 2009, ANN SURG, V250, P738, DOI 10.1097/SLA.0b013e3181bd582b
   Clavien PA, 2012, LANCET ONCOL, V13, pE11, DOI 10.1016/S1470-2045(11)70175-9
   de Haas RJ, 2018, HEPATOLOGY, V67, P204, DOI 10.1002/hep.29468
   European Association for the Study of the Liver. Electronic address: easloffice@easloffice.eu, 2019, J Hepatol, V70, P817, DOI 10.1016/j.jhep.2019.01.020
   Ferrer-Fabrega J, 2016, HEPATOLOGY, V63, P839, DOI 10.1002/hep.28339
   Fuks D, 2012, HEPATOLOGY, V55, P132, DOI 10.1002/hep.24680
   Goh GBB, 2017, HEPATOL COMMUN, V1, P564, DOI 10.1002/hep4.1059
   Heimbach JK, 2018, HEPATOLOGY, V67, P358, DOI 10.1002/hep.29086
   Huang G, 2018, ANN SURG, V268, P943, DOI 10.1097/SLA.0000000000002727
   Huang G, 2015, ANN SURG, V261, P56, DOI 10.1097/SLA.0000000000000858
   Hui AM, 2000, J HEPATOL, V33, P975, DOI 10.1016/S0168-8278(00)80131-2
   Hwang S, 2007, LIVER TRANSPLANT, V13, P741, DOI 10.1002/lt.21157
   Imamura H, 2003, J HEPATOL, V38, P200, DOI 10.1016/S0168-8278(02)00360-4
   장재영, 2017, Journal of Liver Cancer, V17, P19
   Lee HS, 2014, ANN SURG ONCOL, V21, P2717, DOI 10.1245/s10434-014-3597-6
   Lee KK, 2010, J SURG ONCOL, V101, P47, DOI 10.1002/jso.21415
   Lee SY, 2014, HPB, V16, P943, DOI 10.1111/hpb.12311
   Lee Y, 2018, J PATHOL TRANSL MED, V52, P85, DOI 10.4132/jptm.2017.11.13
   Lok ASF, 2016, HEPATOLOGY, V63, P284, DOI 10.1002/hep.28280
   Majno PE, 2000, HEPATOLOGY, V31, P899, DOI 10.1053/he.2000.5763
   Margarit C, 2005, LIVER TRANSPLANT, V11, P1242, DOI 10.1002/lt.20398
   Mazzaferro V, 1996, NEW ENGL J MED, V334, P693, DOI 10.1056/NEJM199603143341104
   Mazzaferro V, 2011, LIVER TRANSPLANT, V17, pS44, DOI 10.1002/lt.22365
   Muaddi H, 2018, ANN SURG ONCOL, V25, P991, DOI 10.1245/s10434-017-6329-x
   Ng KKC, 2019, ASIAN J SURG, V42, P433, DOI 10.1016/j.asjsur.2018.08.008
   Poon RTP, 2002, ANN SURG, V235, P373, DOI 10.1097/00000658-200203000-00009
   Proneth A, 2014, ANN SURG ONCOL, V21, P3096, DOI 10.1245/s10434-014-3808-1
   Schoenberg MB, 2017, DTSCH ARZTEBL INT, V114, P519, DOI 10.3238/arztebl.2017.0519
   Shah SA, 2007, ANN SURG ONCOL, V14, P2608, DOI 10.1245/s10434-007-9443-3
   Shan YH, 2017, SCI REP-UK, V7, DOI 10.1038/srep44652
   Shimada M, 2001, AM J SURG, V182, P177, DOI 10.1016/S0002-9610(01)00682-1
   Shirabe K, 2011, BRIT J SURG, V98, P261, DOI 10.1002/bjs.7311
   Sohn W, 2014, ANN SURG ONCOL, V21, P2429, DOI 10.1245/s10434-014-3621-x
   Tribillon E, 2016, J GASTROINTEST SURG, V20, P66, DOI 10.1007/s11605-015-3018-6
   Wong GLH, 2013, HEPATOLOGY, V58, P1537, DOI 10.1002/hep.26301
   Wu CY, 2014, GASTROENTEROLOGY, V147, P143, DOI 10.1053/j.gastro.2014.03.048
   Wu CY, 2012, JAMA-J AM MED ASSOC, V308, P1906, DOI 10.1001/2012.jama.11975
   Yim HJ, 2019, CLIN MOL HEPATOL, V25, P93, DOI 10.3350/cmh.2019.1002
   Yim SY, 2016, LIVER INT, V36, P445, DOI 10.1111/liv.12960
NR 42
TC 1
Z9 1
U1 0
U2 1
PU ELSEVIER MASSON, CORP OFF
PI PARIS
PA 65 CAMILLE DESMOULINS CS50083 ISSY-LES-MOULINEAUX, 92442 PARIS, FRANCE
SN 2210-7401
EI 2210-741X
J9 CLIN RES HEPATOL GAS
JI Clin. Res. Hepatol. Gastroenterol.
PD SEP
PY 2020
VL 44
IS 4
BP 532
EP 542
DI 10.1016/j.clinre.2019.11.006
PG 11
WC Gastroenterology & Hepatology
WE Science Citation Index Expanded (SCI-EXPANDED)
SC Gastroenterology & Hepatology
GA NN2VP
UT WOS:000568651300032
PM 31870653
DA 2022-05-02
ER

PT J
AU Feng, S
   Ding, ZW
   Wang, J
   Qian, ZL
   Li, SS
   Zhang, CZ
   Xin, HB
   Liu, SP
   Ding, GH
   Hu, MG
   Meng, Y
   Li, N
AF Feng, Shuang
   Ding, Zhiwen
   Wang, Jin
   Qian, Ziliang
   Li, Shanshan
   Zhang, Cunzhen
   Xin, Haibei
   Liu, Shupeng
   Ding, Guanghui
   Hu, Minggen
   Meng, Yan
   Li, Nan
TI Investigation of Plasma cell-free cancer genome chromosomal instability
   as a tool for targeted minimally invasive biomarkers for primary liver
   cancer diagnoses
SO CANCER MEDICINE
LA English
DT Article
DE Cell-Free DNA; Chromosomal Instability; Primary Liver Cancer
ID HEPATOCELLULAR-CARCINOMA; FREE DNA; INSIGHTS
AB Purpose To characterize plasma cell-free cancer genome chromosomal instabilities (CIN) in patients with liver cancer and to evaluate the potential of CIN as minimally invasive biomarkers for primary liver cancer (PLC) diagnoses.
   Experimental Design We collected 196 plasma samples from 172 individuals in two cohorts, a discovery cohort of surgery ineligible PLC patients and a validation cohort of hepatectomy patients with pathological disease confirmations. All samples were subjected to HiSeq X10 sequencing followed by a customized bioinformatics workflow Ultrasensitive Chromosome Aneuploidy Detection (UCAD).
   Results In the discovery cohort, 29 significant copy number changes were identified in plasma from surgery-ineligible PLC. Twenty-two (95.7%) surgery-ineligible liver cancers were identified as harboring copy number changes in at least 1 of 29 segments. Meanwhile 40/41 (97.6%) noncancers harbored no changes. In the validation cohort, 54 (69.4%) surgery-eligible liver cancers were identified with positive screening, all of which were subsequently confirmed as cancer by pathological examination. Moreover, 26/27 = 96.3% noncancers were identified with negative screening. UCAD-positive screening was significantly associated with microvascular invasion (OR > 10, 95% CI:[2.53,]), tumor stages B and C (OR = 8.59, 95% CI [1.07, 400]), and tumor size >= 3 cm (OR = 5.68, 95% CI [1.43, 28.1]). Furthermore, we collected 29 followed-up plasma samples from 19 postsurgery patients. Nine (31.0%) postsurgery samples from 6 (31.5%) patients were identified with positive screening. Among them, 3 patients (50.0%) with positive screening were then confirmed as having disease recurrences.
   Conclusions In addition to AFP, plasma cell-free DNA sequencing is a useful tool for primary liver cancer diagnoses.
C1 [Feng, Shuang; Meng, Yan] Shanghai Eastern Hepatobiliary Surg Hosp, Dept Radiotherapy, Shanghai 200438, Peoples R China.
   [Ding, Zhiwen; Li, Shanshan; Zhang, Cunzhen; Xin, Haibei; Ding, Guanghui; Li, Nan] Shanghai Eastern Hepatobiliary Surg Hosp, Dept Hepat Surg 1, Ward 1, Shanghai 200438, Peoples R China.
   [Wang, Jin; Hu, Minggen] Chinese Peoples Liberat Army Gen Hosp, Dept Hepatobiliary & Pancreat Surg Oncol, Beijing 100853, Peoples R China.
   [Wang, Jin; Hu, Minggen] Chinese PLA Med Sch, Beijing 100853, Peoples R China.
   [Qian, Ziliang] Prophet Genom Inc, San Jose, CA USA.
   [Liu, Shupeng] Second Mil Med Univ, Changhai Hosp, Shanghai, Peoples R China.
RP Meng, Y (corresponding author), Shanghai Eastern Hepatobiliary Surg Hosp, Dept Radiotherapy, Shanghai 200438, Peoples R China.; Li, N (corresponding author), Shanghai Eastern Hepatobiliary Surg Hosp, Dept Hepat Surg 1, Ward 1, Shanghai 200438, Peoples R China.; Hu, MG (corresponding author), Chinese Peoples Liberat Army Gen Hosp, Dept Hepatobiliary & Pancreat Surg Oncol, Beijing 100853, Peoples R China.; Hu, MG (corresponding author), Chinese PLA Med Sch, Beijing 100853, Peoples R China.
EM dingding1700@126.com; hmg301@126.com; yanmeng_ehbh@163.com;
   liparislisi@aliyun.com
OI ding, zhiwen/0000-0002-5607-4143; liu, Shupeng/0000-0002-9276-7086
FU National Key Sci-Tech Special Project of China [2018ZX10302204003];
   National Natural Science Foundation of ChinaNational Natural Science
   Foundation of China (NSFC) [81472282, 81802311]; Shanghai Education
   Committee of Shuguang Plan [18SG32]; National Key Basic Research Program
   "973 project"National Basic Research Program of China [2015CB555400];
   Shanghai Municipal Health Commission [20184Y0125, 201740249]
FX This work is supported from the National Key Sci-Tech Special Project of
   China (No. 2018ZX10302204003); the National Natural Science Foundation
   of China (No. 81472282, 81802311); Shanghai Education Committee of
   Shuguang Plan (No. 18SG32); the National Key Basic Research Program "973
   project" (No. 2015CB555400); the General Program from Shanghai Municipal
   Health Commission (No. 201740249); and the Youth Program from Shanghai
   Municipal Health Commission (No. 20184Y0125).
CR Ally A, 2017, CELL, V169, P1327, DOI 10.1016/j.cell.2017.05.046
   Bianchi DW, 2018, NEW ENGL J MED, V379, P464, DOI 10.1056/NEJMra1705345
   Bouattour M, 2018, HEPATOLOGY, V67, P1132, DOI 10.1002/hep.29496
   Chan SL, 2014, HPB, V16, P366, DOI 10.1111/hpb.12146
   Feng XB, 2017, HPB, V19, P667, DOI 10.1016/j.hpb.2017.04.010
   Goh JY, 2017, NAT MED, V23, P1319, DOI 10.1038/nm.4405
   Hussain SP, 2007, ONCOGENE, V26, P2166, DOI 10.1038/sj.onc.1210279
   Jeong SS, 2017, INT J BIOL SCI, V13, P1234, DOI 10.7150/ijbs.21149
   Jiang PY, 2015, P NATL ACAD SCI USA, V112, pE1317, DOI 10.1073/pnas.1500076112
   Kansagara D, 2014, ANN INTERN MED, V161, P261, DOI 10.7326/M14-0558
   Li H, 2009, BIOINFORMATICS, V25, P1754, DOI 10.1093/bioinformatics/btp324
   Li J, 2017, MOL ONCOL, V11, P1099, DOI 10.1002/1878-0261.12077
   Ng CKY, 2018, FRONT MED-LAUSANNE, V5, DOI 10.3389/fmed.2018.00078
   Nitta H, 2019, SURGERY, V165, P1168, DOI 10.1016/j.surg.2019.01.012
   Norton ME, 2015, NEW ENGL J MED, V372, P1589, DOI 10.1056/NEJMoa1407349
   Rashid A, 1999, BRIT J CANCER, V80, P59, DOI 10.1038/sj.bjc.6690321
   Seshan V, 2017, DNACOPY DNA COPY NUM, DOI [10.1002/hep.29496, DOI 10.1002/HEP.29496]
   Tateishi R, 2008, HEPATOL INT, V2, P17, DOI 10.1007/s12072-007-9038-x
   Waidely E, 2016, ANALYST, V141, P36, DOI 10.1039/c5an01884f
   Wong MCS, 2017, SCI REP-UK, V7, DOI 10.1038/srep45846
   Xia S, 2015, LUNG CANCER, V90, P78, DOI 10.1016/j.lungcan.2015.07.002
   Yang JD, 2019, NAT REV GASTRO HEPAT, V16, P589, DOI 10.1038/s41575-019-0186-y
   Zeng FF, 2016, SCI REP-UK, V6, DOI 10.1038/srep36186
NR 23
TC 10
Z9 10
U1 1
U2 4
PU WILEY
PI HOBOKEN
PA 111 RIVER ST, HOBOKEN 07030-5774, NJ USA
SN 2045-7634
J9 CANCER MED-US
JI Cancer Med.
PD JUL
PY 2020
VL 9
IS 14
BP 5075
EP 5085
DI 10.1002/cam4.3142
EA MAY 2020
PG 11
WC Oncology
WE Science Citation Index Expanded (SCI-EXPANDED)
SC Oncology
GA ML5DU
UT WOS:000535518700001
PM 32458568
OA Green Published, gold
DA 2022-05-02
ER

PT J
AU Wang, H
   Qian, YW
   Wu, MC
   Cong, WM
AF Wang, Han
   Qian, You-Wen
   Wu, Meng-Chao
   Cong, Wen-Ming
TI Liver Resection Is Justified in Patients with BCLC Intermediate Stage
   Hepatocellular Carcinoma without Microvascular Invasion
SO JOURNAL OF GASTROINTESTINAL SURGERY
LA English
DT Article
DE Hepatocellular carcinoma; Barcelona clinic liver cancer; Intermediate
   stage; Microvascular invasion; Propensity score matching
ID SURGICAL RESECTION; CANCER; SUBCLASSIFICATION; SELECTION; CRITERIA
AB Background Large, multinodular (> 3 nodules and/or > 3 cm) hepatocellular carcinoma (HCC) is not an indication for liver resection based on the Barcelona Clinic Liver Cancer (BCLC) staging classification. We hypothesize that microvascular invasion (MVI) is a strong indication for surgery in these patients. Methods Between December 2009 and December 2010, a retrospective cohort of the patients with BCLC intermediate stage HCC undergoing surgical resection at Eastern Hepatobiliary Surgery Hospital was analyzed. Propensity score matching (PSM) was conducted to balance the patients with regard to their baseline characteristics. Survival analysis was performed according to the Kaplan-Meier method. Logistic regression was conducted to identify the predictors of MVI. Risk factors were evaluated using the Cox proportional hazards model. Results Among 323 patients, the MVI-negative group (26.0%) had a more favorable prognosis than did the MVI-positive group (5-year recurrence-free survival: 25.2% vs. 7.8%; 5-year overall survival: 49.5% vs. 24.0%). Similar results were identified after PSM. Compared with MVI-negative patients, MVI-positive patients experienced more early recurrence (< 2 years, P = 0.006), multinodular recurrence (P = 0.004), and extrahepatic recurrence (P = 0.026). Total bilirubin levels > 17.1 mu mol/L, alpha fetal protein levels > 400 ng/mL, the presence of > 2 nodules, and the lack of a capsule were independent predictors of MVI. Conclusions In BCLC intermediate stage HCC, MVI predicted an adverse recurrence pattern and poor prognosis and has the potential to be used as a reference index when deciding whether to operate. Factors predictive of MVI could assist in choosing preoperative treatment and postoperative surveillance.
C1 [Wang, Han; Qian, You-Wen; Cong, Wen-Ming] Second Mil Med Univ, Eastern Hepatobiliary Surg Hosp, Dept Pathol, Shanghai 200438, Peoples R China.
   [Wang, Han; Qian, You-Wen; Cong, Wen-Ming] Second Mil Med Univ, Key Lab Signaling Regulat & Targeting Therapy Liv, Minist Educ, Shanghai 200438, Peoples R China.
   [Wang, Han; Qian, You-Wen; Cong, Wen-Ming] Eastern Hepatobiliary Surg Hosp, Shanghai Key Lab Hepatobiliary Tumor Biol, Shanghai 200438, Peoples R China.
   [Wu, Meng-Chao] Second Mil Med Univ, Eastern Hepatobiliary Surg Hosp, Dept Hepat Surg, Shanghai 200438, Peoples R China.
RP Cong, WM (corresponding author), Second Mil Med Univ, Eastern Hepatobiliary Surg Hosp, Dept Pathol, Shanghai 200438, Peoples R China.; Cong, WM (corresponding author), Second Mil Med Univ, Key Lab Signaling Regulat & Targeting Therapy Liv, Minist Educ, Shanghai 200438, Peoples R China.; Cong, WM (corresponding author), Eastern Hepatobiliary Surg Hosp, Shanghai Key Lab Hepatobiliary Tumor Biol, Shanghai 200438, Peoples R China.
EM wmcong@smmu.edu.cn
CR Bolondi L, 2012, SEMIN LIVER DIS, V32, P348, DOI 10.1055/s-0032-1329906
   Colecchia A, 2014, WORLD J GASTROENTERO, V20, P5935, DOI 10.3748/wjg.v20.i20.5935
   Cong WM, 2016, WORLD J GASTROENTERO, V22, P9279, DOI 10.3748/wjg.v22.i42.9279
   Cong WM, 2015, CANCER LETT, V368, P14, DOI 10.1016/j.canlet.2015.07.043
   European Assoc Study Liver, 2018, J HEPATOL, V69, P182, DOI 10.1016/j.jhep.2018.03.019
   Forner A, 2015, NATURE REV CLIN ONCO, V12, DOI [10.1038/nrclinonc.2014.122-c4, DOI 10.1038/NRCLIN0NC.2014.122-C4]
   Forner A, 2018, LANCET, V391, P1301, DOI 10.1016/S0140-6736(18)30010-2
   Gao Q, 2015, NAT REV GASTRO HEPAT, V12, DOI 10.1038/nrgastro.2014.6-c1
   Gehrau R, 2011, EXPERT REV GASTROENT, V5, P539, DOI [10.1586/EGH.11.48, 10.1586/egh.11.48]
   Guo H, 2018, CANCER MANAG RES, V10, P361, DOI 10.2147/CMAR.S152707
   Heimbach JK, 2018, HEPATOLOGY, V67, P358, DOI 10.1002/hep.29086
   Hiraoka A, 2016, ONCOLOGY-BASEL, V91, P153, DOI 10.1159/000447061
   Huang C, 2017, BMC CANCER, V17, DOI 10.1186/s12885-017-3050-x
   Hyun MH, 2018, HEPATOLOGY, V68, P977, DOI 10.1002/hep.29883
   Islami F, 2017, CA-CANCER J CLIN, V67, P273, DOI 10.3322/caac.21402
   Kim JM, 2015, HEPATO-GASTROENTEROL, V62, P399, DOI 10.5754/hge131006
   Kimura H, 2017, HEPATOL INT, V11, P105, DOI 10.1007/s12072-016-9771-0
   Lei ZQ, 2016, JAMA SURG, V151, P356, DOI 10.1001/jamasurg.2015.4257
   Li HX, 2018, EUR J RADIOL, V105, P65, DOI 10.1016/j.ejrad.2018.05.032
   Liang L, 2018, HPB, V20, P110, DOI 10.1016/j.hpb.2017.10.004
   Llovet JM, 1999, SEMIN LIVER DIS, V19, P329, DOI 10.1055/s-2007-1007122
   Lu LC, 2014, SEMIN LIVER DIS, V34, P427, DOI 10.1055/s-0034-1394141
   Nomoto Shuji, 2014, Hepatobiliary Surg Nutr, V3, P82, DOI 10.3978/j.issn.2304-3881.2014.02.13
   Oikawa T, 2005, J HEPATOL, V42, P225, DOI 10.1016/j.jhep.2004.10.024
   Rubin DB, 1996, BIOMETRICS, V52, P249, DOI 10.2307/2533160
   Schlichtemeier SM, 2016, EJSO-EUR J SURG ONC, V42, P1576, DOI 10.1016/j.ejso.2016.05.032
   Shen J, 2018, BMC CANCER, V18, DOI 10.1186/s12885-018-4196-x
   Siegel RL, 2017, CA-CANCER J CLIN, V67, P7, DOI 10.3322/caac.21387
   Wada H, 2016, SURGERY, V160, P1227, DOI 10.1016/j.surg.2016.05.023
   Wang B, 2013, J AM COLL SURGEONS, V217, P1054, DOI 10.1016/j.jamcollsurg.2013.07.402
   Wang H, 2019, HEPATOL RES, V49, P344, DOI 10.1111/hepr.13241
   Wang ZL, 2016, ANN TRANSPL, V21, DOI 10.12659/AOT.899572
   Wei WX, 2018, INT J SURG, V56, P256, DOI 10.1016/j.ijsu.2018.06.020
   Yang B, 2018, HEPATOL INT, V12, P417, DOI 10.1007/s12072-018-9888-4
   Zhang W, 2018, INT J SURG, V54, P259, DOI 10.1016/j.ijsu.2018.03.051
   Zhong Jian-Hong, 2015, Nat Rev Clin Oncol, V12, DOI 10.1038/nrclinonc.2014.122-c3
NR 36
TC 8
Z9 8
U1 0
U2 3
PU SPRINGER
PI NEW YORK
PA ONE NEW YORK PLAZA, SUITE 4600, NEW YORK, NY, UNITED STATES
SN 1091-255X
EI 1873-4626
J9 J GASTROINTEST SURG
JI J. Gastrointest. Surg.
PD DEC
PY 2020
VL 24
IS 12
BP 2737
EP 2747
DI 10.1007/s11605-019-04251-8
PG 11
WC Gastroenterology & Hepatology; Surgery
WE Science Citation Index Expanded (SCI-EXPANDED)
SC Gastroenterology & Hepatology; Surgery
GA PC2AD
UT WOS:000596809200005
PM 31768830
DA 2022-05-02
ER

PT J
AU Meng, XP
   Wang, YC
   Ju, SH
   Lu, CQ
   Zhong, BY
   Ni, CF
   Zhang, Q
   Yu, Q
   Xu, J
   Ji, JS
   Zhang, XM
   Tang, TY
   Yang, GY
   Zhao, ZT
AF Meng, Xiang-Pan
   Wang, Yuan-Cheng
   Ju, Shenghong
   Lu, Chun-Qiang
   Zhong, Bin-Yan
   Ni, Cai-Fang
   Zhang, Qi
   Yu, Qian
   Xu, Jian
   Ji, JianSong
   Zhang, Xiu-Ming
   Tang, Tian-Yu
   Yang, Guanyu
   Zhao, Ziteng
TI Radiomics Analysis on Multiphase Contrast-Enhanced CT: A Survival
   Prediction Tool in Patients With Hepatocellular Carcinoma Undergoing
   Transarterial Chemoembolization
SO FRONTIERS IN ONCOLOGY
LA English
DT Article
DE hepatocellular carcinomas; image processing (computer-assisted);
   radiomics; transarterial chemoembolization; biomarkers
ID MICROVASCULAR INVASION; ARTERIAL CHEMOEMBOLIZATION; MODIFIED RECIST;
   PROGNOSIS; SYSTEM; EMBOLIZATION; NUMBER; GRADE
AB Patients with HCC receiving TACE have various clinical outcomes. Several prognostic models have been proposed to predict clinical outcomes for patients with hepatocellular carcinomas (HCC) undergoing transarterial chemoembolization (TACE), but establishing an accurate prognostic model remains necessary. We aimed to develop a radiomics signature from pretreatment CT to establish a combined radiomics-clinic (CRC) model to predict survival for these patients. We compared this CRC model to the existing prognostic models in predicting patient survival. This retrospective study included multicenter data from 162 treatment-naive patients with unresectable HCC undergoing TACE as an initial treatment from January 2007 and March 2017. We randomly allocated patients to a training cohort (n= 108) and a testing cohort (n= 54). Radiomics features were extracted from intra- and peritumoral regions on both the arterial phase and portal venous phase CT images. A radiomics signature (Rad-signature) for survival was constructed using the least absolute shrinkage and selection operator method in the training cohort. We used univariate and multivariate Cox regressions to identify associations between the Rad- signature and clinical factors of survival. From these, a CRC model was developed, validated, and further compared with previously published prognostic models including four-and-seven criteria, six-and-twelve score, hepatoma arterial-embolization prognostic scores, and albumin-bilirubin grade. The CRC model incorporated two variables: The Rad-signature (composed of features extracted from intra- and peritumoral regions on the arterial phase and portal venous phase) and tumor number. The CRC model performed better than the other seven well-recognized prognostic models, with concordance indices of 0.73 [95% confidence interval (CI) 0.68-0.79] and 0.70 [95% CI 0.62-0.82] in the training and testing cohorts, respectively. Among the seven models tested, the six-and-12 score and four-and-seven criteria performed better than the other models, with C-indices of 0.64 [95% CI 0.58-0.70] and 0.65 [95% CI 0.55-0.75] in the testing cohort, respectively. The CT radiomics signature represents an independent biomarker of survival in patients with HCC undergoing TACE, and the CRC model displayed improved predictive performance.
C1 [Meng, Xiang-Pan; Wang, Yuan-Cheng; Ju, Shenghong; Lu, Chun-Qiang; Zhang, Qi; Yu, Qian; Tang, Tian-Yu] Southeast Univ, Med Sch, Zhongda Hosp, Jiangsu Key Lab Mol & Funct Imaging,Dept Radiol, Nanjing, Peoples R China.
   [Zhong, Bin-Yan; Ni, Cai-Fang] Soochow Univ, Affiliated Hosp 1, Dept Intervent Radiol, Suzhou, Peoples R China.
   [Xu, Jian] Nanjing Univ, Med Sch, Jinling Hosp, Dept Intervent Radiol, Nanjing, Peoples R China.
   [Ji, JianSong] Zhejiang Univ, Cent Hosp Zhejiang Lishui, Affiliated Lishui Hosp, Dept Radiol, Lishui, Peoples R China.
   [Zhang, Xiu-Ming] Nanjing Med Univ, Canc Inst Jiangsu Prov, Affiliated Canc Hosp, Dept Radiol, Nanjing, Peoples R China.
   [Yang, Guanyu; Zhao, Ziteng] Southeast Univ, Minist Educ, Key Lab Comp Network & Informat Integrat, LIST, Nanjing, Peoples R China.
RP Ju, SH (corresponding author), Southeast Univ, Med Sch, Zhongda Hosp, Jiangsu Key Lab Mol & Funct Imaging,Dept Radiol, Nanjing, Peoples R China.
EM jsh0836@hotmail.com
RI Zhong, Bin-Yan/ABG-6114-2020
OI Zhong, Bin-Yan/0000-0001-9716-1211; Meng, Xiangpan/0000-0002-2917-2418;
   , Jiansong/0000-0001-6975-620X
FU National Natural Science Foundation of ChinaNational Natural Science
   Foundation of China (NSFC) [81830053, 81525014]; Innovative Research
   Group Project of the National Natural Science Foundation of
   ChinaNational Natural Science Foundation of China (NSFC) [61821002];
   Fundamental Research Funds for the Central UniversitiesFundamental
   Research Funds for the Central Universities [2242019k30035]
FX This work was supported by grants from: National Natural Science
   Foundation of China (Grant Nos. 81830053 and 81525014); Innovative
   Research Group Project of the National Natural Science Foundation of
   China (Grant No. 61821002); and Fundamental Research Funds for the
   Central Universities (Grant No. 2242019k30035).
CR Aerts HJWL, 2014, NAT COMMUN, V5, DOI 10.1038/ncomms5006
   Altman DG, 2009, BMJ-BRIT MED J, V338, DOI 10.1136/bmj.b605
   Banerjee S, 2015, HEPATOLOGY, V62, P792, DOI 10.1002/hep.27877
   Cappelli A, 2016, LIVER INT, V36, P729, DOI 10.1111/liv.13029
   Chapiro J, 2015, RADIOLOGY, V275, P438, DOI 10.1148/radiol.14141180
   Cong W-M, 2017, SURG PATHOLOGY HEPAT, P154, DOI [10.1007/978-981-10-3536-4, DOI 10.1007/978-981-10-3536-4]
   DURRLEMAN S, 1989, STAT MED, V8, P551, DOI 10.1002/sim.4780080504
   European Assoc Study Liver, 2018, J HEPATOL, V69, P182, DOI 10.1016/j.jhep.2018.03.019
   Fleckenstein FN, 2016, EUR RADIOL, V26, P3243, DOI 10.1007/s00330-015-4168-3
   Forner A, 2018, LANCET, V391, P1301, DOI 10.1016/S0140-6736(18)30010-2
   Gaba RC, 2016, J VASC INTERV RADIOL, V27, P457, DOI 10.1016/j.jvir.2015.12.752
   Golfieri R, 2011, HEPATOLOGY, V53, P1580, DOI 10.1002/hep.24246
   Gonen M, 2005, BIOMETRIKA, V92, P965, DOI 10.1093/biomet/92.4.965
   Hasdemir DB, 2017, DIAGN INTERV RADIOL, V23, P217, DOI 10.5152/dir.2016.16006
   Heimbach JK, 2018, HEPATOLOGY, V67, P358, DOI 10.1002/hep.29086
   Hiraoka A, 2017, LIVER CANCER, V6, P204, DOI 10.1159/000452846
   Kadalayil L, 2013, ANN ONCOL, V24, P2565, DOI 10.1093/annonc/mdt247
   Kim BK, 2013, CLIN CANCER RES, V19, P1503, DOI 10.1158/1078-0432.CCR-12-2721
   Kim J, 2018, AM J ROENTGENOL, V211, P1026, DOI 10.2214/AJR.18.19507
   Kim S, 2019, CLIN CANCER RES, V25, P3847, DOI 10.1158/1078-0432.CCR-18-2861
   Lambin P, 2017, NAT REV CLIN ONCOL, V14, P749, DOI 10.1038/nrclinonc.2017.141
   Lambin P, 2013, NAT REV CLIN ONCOL, V10, P27, DOI 10.1038/nrclinonc.2012.196
   Lencioni R, 2013, CLIN CANCER RES, V19, P1312, DOI 10.1158/1078-0432.CCR-12-3796
   Marrero JA, 2018, HEPATOLOGY, V68, P723, DOI 10.1002/hep.29913
   Orsini N, 2011, STATA J, V11, P1
   Park HJ, 2017, AM J ROENTGENOL, V209, pW211, DOI 10.2214/AJR.16.17398
   Park Y, 2016, LIVER INT, V36, P100, DOI 10.1111/liv.12878
   Pinato DJ, 2015, CLIN GASTROENTEROL H, V13, P1204, DOI 10.1016/j.cgh.2014.11.037
   Renzulli M, 2016, RADIOLOGY, V279, P432, DOI 10.1148/radiol.2015150998
   Roayaie S, 2009, GASTROENTEROLOGY, V137, P850, DOI 10.1053/j.gastro.2009.06.003
   Song WL, 2020, J MAGN RESON IMAGING, V52, P461, DOI 10.1002/jmri.26977
   Tacher V, 2016, RADIOLOGY, V278, P275, DOI 10.1148/radiol.2015142951
   Tibshirani R, 1997, STAT MED, V16, P385, DOI 10.1002/(SICI)1097-0258(19970228)16:4<385::AID-SIM380>3.0.CO;2-3
   van Griethuysen JJM, 2017, CANCER RES, V77, pE104, DOI 10.1158/0008-5472.CAN-17-0339
   Wang QH, 2019, J HEPATOL, V70, P893, DOI 10.1016/j.jhep.2019.01.013
   Xu L, 2015, J HEPATOL, V63, P122, DOI 10.1016/j.jhep.2015.02.034
   Xu X, 2019, J HEPATOL, V70, P1133, DOI 10.1016/j.jhep.2019.02.023
   Yamakado K, 2014, JPN J RADIOL, V32, P260, DOI 10.1007/s11604-014-0298-9
   Zwanenburg A., 2016, ARXIV161207003
NR 39
TC 9
Z9 10
U1 1
U2 15
PU FRONTIERS MEDIA SA
PI LAUSANNE
PA AVENUE DU TRIBUNAL FEDERAL 34, LAUSANNE, CH-1015, SWITZERLAND
SN 2234-943X
J9 FRONT ONCOL
JI Front. Oncol.
PD JUL 21
PY 2020
VL 10
AR 1196
DI 10.3389/fonc.2020.01196
PG 12
WC Oncology
WE Science Citation Index Expanded (SCI-EXPANDED)
SC Oncology
GA MY5WC
UT WOS:000558486300001
PM 32850345
OA Green Published, gold
DA 2022-05-02
ER

PT J
AU Park, S
   Choi, S
   Cho, YA
   Sinn, DH
   Kim, JM
   Park, CK
   Ha, SY
AF Park, Sujin
   Choi, Sangjoon
   Cho, Yoon Ah
   Sinn, Dong Hyun
   Kim, Jong Man
   Park, Cheol-Keun
   Ha, Sang Yun
TI Evaluation of the American Joint Committee on Cancer (AJCC) 8th Edition
   Staging System for Hepatocellular Carcinoma in 1,008 Patients with
   Curative Resection
SO CANCER RESEARCH AND TREATMENT
LA English
DT Article
DE Hepatocellular carcinoma; Stage; Prognosis; Microvascular invasion
ID MICROVASCULAR INVASION; LIVER; RECURRENCE
AB Purpose
   Recently, the 8th edition staging system of the American Joint Committee on Cancer (AJCC) for hepatocellular carcinoma (HCC) was released, including a change in T category. We aimed to validate the new AJCC system.
   Materials and Methods
   The predictive value of the new AJCC was validated in comparison to the previous edition, in a total 1,008 patients who underwent curative resection for HCC as initial treatment.
   Results
   The 2-year area under the curve values for recurrence-free survival (RFS) and overall survival (OS) were comparable in the 7th and 8th editions. Stage migration was observed in 63 patients (6.3%); from T2 to T1a for 44 patients and from T3 to T4 for 19 patients. The RFS and OS were not different between T1a and T1b in the 8th edition. For solitary tumors <= 2 cm, those with microvascular invasion had lower RFS and OS values than those without although they were all classified as T1a in the 8th edition. Tumors involving a major branch of the portal or hepatic vein (T4 by the 8th edition and T3b by the 7th edition) had shorter RFS and OS than multifocal tumors, at least one of which was > 5 cm (T3 by the 8th edition and T3a by the 7th edition).
   Conclusion
   The AJCC 8th edition staging system for HCC showed comparable predictive performance to the 7th edition. It is desirable in a future revision to consider sub-stratification of solitary tumors <= 2 cm (T1a) depending on the presence of vascular invasion, which is not included in the 8th edition.
C1 [Park, Sujin; Choi, Sangjoon; Cho, Yoon Ah; Park, Cheol-Keun; Ha, Sang Yun] Sungkyunkwan Univ, Samsung Med Ctr, Dept Pathol & Translat Genom, Sch Med, 81 Irwon Ro, Seoul 06351, South Korea.
   [Sinn, Dong Hyun] Sungkyunkwan Univ, Samsung Med Ctr, Dept Internal Med, Sch Med, Seoul, South Korea.
   [Kim, Jong Man] Sungkyunkwan Univ, Samsung Med Ctr, Dept Surg, Sch Med, Seoul, South Korea.
   [Park, Cheol-Keun] Seegene Med Fdn, Anat Pathol Reference Lab, Seoul, South Korea.
RP Ha, SY (corresponding author), Sungkyunkwan Univ, Samsung Med Ctr, Dept Pathol & Translat Genom, Sch Med, 81 Irwon Ro, Seoul 06351, South Korea.
EM sangyun.ha@skku.edu
RI Kim, Jong Man/AAH-5295-2020
FU Samsung Medical Center intramural GrantSamsung [SMO1161731]; Basic
   Science Research Program through the National Research Foundation of
   Korea (NRF) - Ministry of Education [NRF-2017R1C1B5017890]
FX This study was funded by the Samsung Medical Center intramural Grant
   (#SMO1161731) and the Basic Science Research Program through the
   National Research Foundation of Korea (NRF), funded by the Ministry of
   Education (NRF-2017R1C1B5017890).
CR Amin MB., 2017, AJCC CANC STAGING MA
   Barreto SG, 2013, ANZ J SURG, V83, P331, DOI 10.1111/j.1445-2197.2012.06196.x
   Bray F, 2018, CA-CANCER J CLIN, V68, P394, DOI 10.3322/caac.21492
   Chan ACY, 2013, HPB, V15, P439, DOI 10.1111/j.1477-2574.2012.00617.x
   Chen ZH, 2019, HPB, V21, P935, DOI 10.1016/j.hpb.2019.02.003
   Cheng CH, 2011, WORLD J SURG ONCOL, V9, DOI 10.1186/1477-7819-9-114
   Compton CC., 2010, AJCC CANC STAGING MA, V7th ed.
   EDMONDSON HA, 1954, CANCER-AM CANCER SOC, V7, P462, DOI 10.1002/1097-0142(195405)7:3<462::AID-CNCR2820070308>3.0.CO;2-E
   Jonas S, 2001, HEPATOLOGY, V33, P1080, DOI 10.1053/jhep.2001.23561
   Kee KM, 2007, INT J CANCER, V120, P2650, DOI 10.1002/ijc.22616
   Portolani N, 2006, ANN SURG, V243, P229, DOI 10.1097/01.sla.0000197706.21803.a1
   Rodriguez-Peralvarez M, 2013, ANN SURG ONCOL, V20, P325, DOI 10.1245/s10434-012-2513-1
   Sherman M, 2008, NEW ENGL J MED, V359, P2045, DOI 10.1056/NEJMe0807581
   Shindoh J, 2013, ANN SURG ONCOL, V20, P1223, DOI 10.1245/s10434-012-2739-y
   Varotti G, 2005, EJSO-EUR J SURG ONC, V31, P760, DOI 10.1016/j.ejso.2005.04.008
   Wang H, 2019, HEPATOL RES, V49, P344, DOI 10.1111/hepr.13241
NR 16
TC 8
Z9 9
U1 0
U2 1
PU KOREAN CANCER ASSOCIATION
PI SEOUL
PA RM 1824, GWANGHWAMUN OFFICIA, 92 SAEMUNAN-RO, JONGNO-GU, SEOUL, 110-999,
   SOUTH KOREA
SN 1598-2998
EI 2005-9256
J9 CANCER RES TREAT
JI Cancer Res. Treat.
PD OCT
PY 2020
VL 52
IS 4
BP 1145
EP 1152
DI 10.4143/crt.2020.208
PG 8
WC Oncology
WE Science Citation Index Expanded (SCI-EXPANDED)
SC Oncology
GA OD4YT
UT WOS:000579859000015
PM 32599989
OA Green Published, gold
DA 2022-05-02
ER

PT J
AU Sakuraoka, Y
   Kubota, K
   Tanaka, G
   Shimizu, T
   Tago, K
   Park, KH
   Matsumoto, T
   Shiraki, T
   Mori, S
   Iso, Y
   Aoki, T
AF Sakuraoka, Yuhki
   Kubota, Keiichi
   Tanaka, Genki
   Shimizu, Takayuki
   Tago, Kazuma
   Park, Kyung Hwa
   Matsumoto, Takatsugu
   Shiraki, Takayuki
   Mori, Shozo
   Iso, Yukihiro
   Aoki, Taku
TI Features of Hepatocellular Carcinoma With Micro Hepatic Vein Invasion
   and their Correlation With Hepatitis B and C Virus
SO ANTICANCER RESEARCH
LA English
DT Article
DE Microvascular invasion; hepatocellular carcinoma; hematogenous
   metastasis; prognosis
ID SURGICAL-TREATMENT; HBV-DNA; SURVIVAL; HEPATECTOMY; PREDICTORS;
   LAMIVUDINE; RESECTION
AB Background/Aim: Few studies have studied micro hepatic vein invasion in hepatocellular carcinoma (HCC). We explored the correlation between hepatic vein invasion and hepatitis B/C virus infection. Patients and Methods: Between April 2000 and February 2018, 869 patients underwent liver resection for HCC at a single center. The patients were divided into two groups: those with micro hepatic vein invasion (VV+) and those without (VV-). The clinical data, overall survival (OS) and correlations with the presence of hepatitis B and C viruses were investigated. Results: There were 817 VV- patients and 43 VV+ patients. OS was 66.2 months for VV- patients and 9.9 months for VV+ patients (p=0.0010). VV+ patients had significantly higher levels of serum HBV DNA (p=0.016). Conclusion: HCC patients with micro hepatic vein invasion showed significantly shorter OS. A higher level of HBV DNA appears to be a risk factor for micro hepatic vein invasion.
C1 [Sakuraoka, Yuhki; Kubota, Keiichi; Tanaka, Genki; Shimizu, Takayuki; Tago, Kazuma; Park, Kyung Hwa; Matsumoto, Takatsugu; Shiraki, Takayuki; Mori, Shozo; Iso, Yukihiro; Aoki, Taku] Dokkyo Med Univ, Dept Surg 2, Kitakobayashi 880, Mibu, Tochigi 3210293, Japan.
RP Sakuraoka, Y (corresponding author), Dokkyo Med Univ, Dept Surg 2, Kitakobayashi 880, Mibu, Tochigi 3210293, Japan.
EM sakuraoka812@gmail.com
CR Chung TW, 2014, MOL CANCER, V13, DOI 10.1186/1476-4598-13-222
   Eun JR, 2010, J HEPATOL, V53, P118, DOI 10.1016/j.jhep.2010.02.026
   Hernandez-Alejandro R, 2012, WORLD J GASTROENTERO, V18, P4145, DOI 10.3748/wjg.v18.i31.4145
   Higaki T, 2017, BIOSCI TRENDS, V11, P581, DOI 10.5582/bst.2017.01210
   Huang G, 2013, ANN SURG, V257, P490, DOI 10.1097/SLA.0b013e318262b218
   Jia LZ, 2012, ACTA MED OKAYAMA, V66, P131
   Kaibori M, 2010, J SURG ONCOL, V102, P462, DOI 10.1002/jso.21631
   Kim JM, 2013, WORLD J SURG ONCOL, V11, DOI 10.1186/1477-7819-11-92
   Kim KE, 2012, ABDOM IMAGING, V37, P591, DOI 10.1007/s00261-011-9799-5
   Kim SR, 2016, YAKUGAKU ZASSHI, V136, P565, DOI 10.1248/yakushi.15-00264-1
   Kokudo T, 2014, J HEPATOL, V61, P583, DOI 10.1016/j.jhep.2014.04.032
   Liaw YF, 2004, NEW ENGL J MED, V351, P1521, DOI 10.1056/NEJMoa033364
   Liu Y, 2015, HEPATOLOGY, V62, p802A
   Makuuchi M, 2002, ONCOLOGY-BASEL, V62, P74, DOI 10.1159/000048280
   Nishie A, 2010, JPN J RADIOL, V28, P414, DOI 10.1007/s11604-010-0442-0
   Nishie A, 2009, EUR J RADIOL, V70, P517, DOI 10.1016/j.ejrad.2008.02.021
   Oda K, 2015, CLIN J GASTROENTEROL, V8, P1, DOI 10.1007/s12328-014-0548-5
   Ono A, 2015, CELL MOL GASTROENTER, V1, P516, DOI 10.1016/j.jcmgh.2015.06.009
   Pawlik TM, 2005, LIVER TRANSPLANT, V11, P1086, DOI 10.1002/lt.20472
   Sanyal AJ, 2011, HEPATOL RES, V41, P670, DOI 10.1111/j.1872-034X.2011.00824.x
   Sinn DH, 2015, PLOS ONE, V10, DOI 10.1371/journal.pone.0124434
   Sinn DH, 2014, PLOS ONE, V9, DOI 10.1371/journal.pone.0112184
   Torzilli G, 1999, HEPATOLOGY, V30, P889, DOI 10.1002/hep.510300411
   Witjes CDM, 2011, NETH J MED, V69, P508
   Yamamoto Y, 2015, WORLD J GASTROENTERO, V21, P246, DOI 10.3748/wjg.v21.i1.246
   Yamashita Y, 2012, ANN SURG ONCOL, V19, P2027, DOI 10.1245/s10434-011-2195-0
   Yamashita YI, 2011, J SURG ONCOL, V104, P292, DOI 10.1002/jso.21931
NR 27
TC 0
Z9 0
U1 0
U2 1
PU INT INST ANTICANCER RESEARCH
PI ATHENS
PA EDITORIAL OFFICE 1ST KM KAPANDRITIOU-KALAMOU RD KAPANDRITI, PO BOX 22,
   ATHENS 19014, GREECE
SN 0250-7005
EI 1791-7530
J9 ANTICANCER RES
JI Anticancer Res.
PD JUL
PY 2020
VL 40
IS 7
BP 3983
EP 3990
DI 10.21873/anticanres.14391
PG 8
WC Oncology
WE Science Citation Index Expanded (SCI-EXPANDED)
SC Oncology
GA MK0VI
UT WOS:000548505200003
PM 32620641
DA 2022-05-02
ER

PT J
AU Sheng, X
   Ji, Y
   Ren, GP
   Lu, CL
   Yun, JP
   Chen, LH
   Meng, B
   Qu, LJ
   Duan, GJ
   Sun, Q
   Ye, XQ
   Li, SS
   Yang, J
   Liao, B
   Wang, ZB
   Zhou, JH
   Sun, Y
   Qiu, XS
   Wang, L
   Li, ZS
   Chen, J
   Xia, CY
   He, S
   Li, CY
   Xu, EW
   Geng, JS
   Pan, C
   Kuang, D
   Qin, R
   Guan, HW
   Wang, ZD
   Li, LX
   Zhang, X
   Wang, H
   Zhao, Q
   Wei, B
   Zhang, WJ
   Ling, SP
   Du, X
   Cong, WM
AF Sheng, Xia
   Ji, Yuan
   Ren, Guo-Ping
   Lu, Chang-Li
   Yun, Jing-Ping
   Chen, Li-Hong
   Meng, Bin
   Qu, Li-Juan
   Duan, Guang-Jie
   Sun, Qing
   Ye, Xin-Qing
   Li, Shan-Shan
   Yang, Jing
   Liao, Bing
   Wang, Zhan-Bo
   Zhou, Jian-Hua
   Sun, Yu
   Qiu, Xue-Shan
   Wang, Lei
   Li, Zeng-Shan
   Chen, Jun
   Xia, Chun-Yan
   He, Song
   Li, Chuan-Ying
   Xu, En-Wei
   Geng, Jing-Shu
   Pan, Chao
   Kuang, Dong
   Qin, Rong
   Guan, Hong-Wei
   Wang, Zhan-Dong
   Li, Li-Xing
   Zhang, Xi
   Wang, Han
   Zhao, Qian
   Wei, Bo
   Zhang, Wu-Jian
   Ling, Shao-Ping
   Du, Xiang
   Cong, Wen-Ming
CA Liver Canc Pathology Grp China LCP
TI A standardized pathological proposal for evaluating microvascular
   invasion of hepatocellular carcinoma: a multicenter study by LCPGC
SO HEPATOLOGY INTERNATIONAL
LA English
DT Article
DE Hepatocellular carcinoma; Sampling; Microvascular invasion; Grading;
   Recurrence; Prognosis
ID PRACTICE GUIDELINES; EARLY-STAGE; RESECTION; OUTCOMES;
   CHEMOEMBOLIZATION; RECURRENCE; MANAGEMENT; PREDICTOR; PROGNOSIS;
   DIAGNOSIS
AB Background and aims Microvascular invasion (MVI) is a key pathological factor that severely affects the postoperative prognosis of patients with hepatocellular carcinoma (HCC). However, no MVI classification schemes based on standardized gross sampling protocols of HCC are available at present. Methods 119 HCC specimens were sampled at multiple sites (3-, 7-, and 13 points) for the optimum MVI detection rate. 16,144 resected HCCs were graded as M0, M1 or M2 by adopting three-tiered MVI grading (MVI-TTG) scheme based on the seven-point sampling protocol (SPSP). Survival analyses were performed on 2573 patients to explore the advantages of MVI-TTG. Results The MVI detection rate determined by SPSP was significantly higher than that determined by the 3-point sampling method (34.5% vs. 47.1%, p = 0.048), but was similar to that determined by the 13-point sampling method (47.1% vs. 51.3%, p = 0.517). Among 16,144 resected HCCs, the proportions of M0, M1 and M2 specimens according to SPSP were 53.4%, 26.2% and 20.4%, respectively. Postoperative survival analysis in 2573 HCC patients showed that the 3-year recurrence rates in M0, M1 and M2 MVI groups were 62.5%, 71.6% and 86.1%, respectively (p < 0.001), and the corresponding 3-year overall survival (OS) rates were 94.1%, 87.5% and 67.0%, respectively (p < 0.001). M1 grade was associated with early recurrence, while M2 grade was associated with both early and late recurrence. MVI-TTG had a larger area under the curve and net benefit rate than the two-tiered MVI grading scheme for predicting time to recurrence and OS. Conclusions SPSP is a practical method to balance the efficacy of sampling numbers and MVI detection rates. MVI-TTG based on SPSP is a better prognostic predictor than the two-tiered MVI scheme. The combined use of SPSP and MVI-TTG is recommended for the routine pathological diagnosis of HCC.
C1 [Sheng, Xia; Wang, Han; Zhao, Qian; Cong, Wen-Ming] Second Mil Med Univ, Eastern Hepatobiliary Surg Hosp, Dept Pathol, 225 Changhai Rd, Shanghai 200438, Peoples R China.
   [Ji, Yuan] Fudan Univ, Zhongshan Hosp, Dept Pathol, Shanghai, Peoples R China.
   [Ren, Guo-Ping] Zhejiang Univ, Affiliated Hosp 1, Sch Med, Dept Pathol, Hangzhou, Peoples R China.
   [Lu, Chang-Li] Sichuan Univ, West China Hosp, Dept Pathol, Chengdu, Peoples R China.
   [Yun, Jing-Ping] Sun Yat Sen Univ, Dept Pathol, Canc Ctr, Guangzhou, Peoples R China.
   [Chen, Li-Hong] Fujian Med Univ, Mengchao Hepatobiliary Hosp, Dept Pathol, Fuzhou, Peoples R China.
   [Meng, Bin] Tianjin Med Univ Canc Inst & Hosp, Dept Pathol, Tianjin, Peoples R China.
   [Qu, Li-Juan] PLA, Hosp Joint Logist Support Force 900, Dept Pathol, Fuzhou, Peoples R China.
   [Duan, Guang-Jie] Southwest Hosp, Inst Pathol, Chongqing, Peoples R China.
   [Duan, Guang-Jie] Southwest Hosp, Southwest Canc Ctr, Chongqing, Peoples R China.
   [Sun, Qing] Shandong First Med Univ, Affiliated Hosp 1, Dept Pathol, Jinan, Peoples R China.
   [Ye, Xin-Qing] Guangxi Med Univ, Affiliated Tumor Hosp, Dept Pathol, Nanning, Peoples R China.
   [Li, Shan-Shan] Zhengzhou Univ, Affiliated Hosp 1, Dept Pathol, Zhengzhou, Peoples R China.
   [Yang, Jing] Guangzhou First Peoples Hosp, Dept Pathol, Guangzhou, Peoples R China.
   [Liao, Bing] Sun Yat Sen Univ, Affiliated Hosp 1, Dept Pathol, Guangzhou, Peoples R China.
   [Wang, Zhan-Bo] Peoples Liberat Army, Gen Hosp, Dept Pathol, Beijing, Peoples R China.
   [Zhou, Jian-Hua] Cent South Univ, Xiangya Hosp, Dept Pathol, Changsha, Peoples R China.
   [Sun, Yu] Peking Univ Canc Hosp & Inst, Dept Pathol, Beijing, Peoples R China.
   [Qiu, Xue-Shan] China Med Univ, Hosp 1, Dept Pathol, Shenyang, Peoples R China.
   [Wang, Lei; Du, Xiang] Fudan Univ, Shanghai Canc Ctr, Dept Pathol, 270 Dong An Rd, Shanghai 200032, Peoples R China.
   [Li, Zeng-Shan] Fourth Mil Med Univ, Xijing Hosp, Dept Pathol, Xian, Peoples R China.
   [Chen, Jun] Nanjing Drum Tower Hosp, Dept Pathol, Nanjing, Peoples R China.
   [Xia, Chun-Yan] Changzheng Hosp, Dept Pathol, Shanghai, Peoples R China.
   [He, Song] Nantong Univ, Affiliated Canc Hosp, Dept Pathol, Nantong, Peoples R China.
   [Li, Chuan-Ying] Univ Sci & Technol China, Affiliated Hosp 1, Dept Pathol, Hefei, Peoples R China.
   [Xu, En-Wei] Shanxi Canc Hosp, Dept Pathol, Taiyuan, Peoples R China.
   [Geng, Jing-Shu] Harbin Med Univ, Canc Hosp, Dept Pathol, Harbin, Peoples R China.
   [Pan, Chao] Xiamen Univ, Zhongshan Hosp, Dept Pathol, Xiamen, Peoples R China.
   [Kuang, Dong] Huazhong Univ Sci & Technol, Tongji Hosp, Inst Pathol, Wuhan, Peoples R China.
   [Qin, Rong] Anhui Med Univ, Hosp 2, Dept Pathol, Hefei, Peoples R China.
   [Guan, Hong-Wei] Dalian Med Univ, First Affiliated Hosp 1, Dept Pathol, Dalian, Peoples R China.
   [Wang, Zhan-Dong] Xuzhou Canc Hosp, Dept Pathol, Xuzhou, Jiangsu, Peoples R China.
   [Li, Li-Xing; Zhang, Xi; Wei, Bo; Zhang, Wu-Jian; Ling, Shao-Ping] Genome Wisdom Inst, 67 North Fourth Ring West Rd, Beijing 100800, Peoples R China.
RP Cong, WM (corresponding author), Second Mil Med Univ, Eastern Hepatobiliary Surg Hosp, Dept Pathol, 225 Changhai Rd, Shanghai 200438, Peoples R China.; Du, X (corresponding author), Fudan Univ, Shanghai Canc Ctr, Dept Pathol, 270 Dong An Rd, Shanghai 200032, Peoples R China.; Ling, SP (corresponding author), Genome Wisdom Inst, 67 North Fourth Ring West Rd, Beijing 100800, Peoples R China.
EM frank.ling@genowis.com; dx2008cn@163.com; wmcong@smmu.edu.cn
FU National Natural Science Foundation of ChinaNational Natural Science
   Foundation of China (NSFC) [81472278]; Funds for Creative Research
   Groups of National Natural Science Foundation of China [81521091];
   National Key R&D Program of China [2016YFC0902400]
FX This work is supported by National Natural Science Foundation of China
   (Grant No. 81472278), Funds for Creative Research Groups of National
   Natural Science Foundation of China (Grant No. 81521091), and National
   Key R&D Program of China (Grant No. 2016YFC0902400).
CR Bray F, 2018, CA-CANCER J CLIN, V68, P394, DOI 10.3322/caac.21492
   Chan AWH, 2018, J HEPATOL, V69, P1284, DOI 10.1016/j.jhep.2018.08.027
   Chen WQ, 2016, CA-CANCER J CLIN, V66, P115, DOI 10.3322/caac.21338
   Chen ZH, 2019, HPB, V21, P935, DOI 10.1016/j.hpb.2019.02.003
   Cong WM, 2016, WORLD J GASTROENTERO, V22, P9279, DOI 10.3748/wjg.v22.i42.9279
   Cong WM, 2017, SPRINGER SINGAPORE
   Du M, 2014, BMC CANCER, V14, DOI 10.1186/1471-2407-14-38
   Erstad DJ, 2019, ANN SURG ONCOL, V26, P1474, DOI 10.1245/s10434-019-07227-9
   European Association for the Study of the Liver. Electronic address: easloffice@easloffice.eu, 2019, J Hepatol, V70, P817, DOI 10.1016/j.jhep.2019.01.020
   Feng LH, 2017, J CANCER RES CLIN, V143, P293, DOI 10.1007/s00432-016-2286-1
   Fujita N, 2011, HUM PATHOL, V42, P1531, DOI 10.1016/j.humpath.2010.12.016
   Gill US, 2018, GUT, V67, P767, DOI 10.1136/gutjnl-2017-314873
   Heimbach JK, 2018, HEPATOLOGY, V67, P358, DOI 10.1002/hep.29086
   Hidaka M, 2020, ANN SURG, V271, P339, DOI 10.1097/SLA.0000000000002981
   Hu HT, 2018, WORLD J SURG ONCOL, V16, DOI 10.1186/s12957-018-1347-0
   Huo TI, 2018, J HEPATOL, V68, P862, DOI 10.1016/j.jhep.2017.11.041
   Imai K, 2018, ANTICANCER RES, V38, P1053, DOI 10.21873/anticanres.12322
   Islami F, 2017, CA-CANCER J CLIN, V67, P273, DOI 10.3322/caac.21402
   Li Z, 2018, JAMA SURG, V153, DOI 10.1001/jamasurg.2018.2721
   Lim KC, 2011, ANN SURG, V254, P108, DOI 10.1097/SLA.0b013e31821ad884
   Murff HJ, 2011, JAMA-J AM MED ASSOC, V306, P848, DOI 10.1001/jama.2011.1204
   Nadkarni PM, 2011, J AM MED INFORM ASSN, V18, P544, DOI 10.1136/amiajnl-2011-000464
   Njei B, 2015, HEPATOLOGY, V61, P191, DOI 10.1002/hep.27388
   Omata M, 2017, HEPATOL INT, V11, P317, DOI 10.1007/s12072-017-9799-9
   Park NH, 2001, J CLIN GASTROENTEROL, V33, P397, DOI 10.1097/00004836-200111000-00011
   Pons E, 2016, RADIOLOGY, V279, P329, DOI 10.1148/radiol.16142770
   Rastogi A, 2018, WORLD J GASTROENTERO, V24, P4000, DOI 10.3748/wjg.v24.i35.4000
   Ratziu V, 2007, ALIMENT PHARM THER, V26, P821, DOI 10.1111/j.1365-2036.2007.03425.x
   Roayaie S, 2009, GASTROENTEROLOGY, V137, P850, DOI 10.1053/j.gastro.2009.06.003
   Sherman M, 2008, NEW ENGL J MED, V359, P2045, DOI 10.1056/NEJMe0807581
   Sumie S, 2008, ANN SURG ONCOL, V15, P1375, DOI 10.1245/s10434-008-9846-9
   Sumie S, 2014, ANN SURG ONCOL, V21, P1002, DOI 10.1245/s10434-013-3376-9
   Torbenson MS., 2003, SURG PATHOLOGY DISSE, P76
   Toyosaka A, 1996, HPB Surg, V10, P97, DOI 10.1155/1996/75210
   Wang B, 2013, J AM COLL SURGEONS, V217, P1054, DOI 10.1016/j.jamcollsurg.2013.07.402
   Wang H, 2020, J GASTROINTEST SURG, V24, P2737, DOI 10.1007/s11605-019-04251-8
   Wang H, 2019, ANN TRANSL MED, V7, DOI 10.21037/atm.2019.08.114
   Wang H, 2018, HEPATOBIL SURG NUTR, V7, P418, DOI 10.21037/hbsn.2018.09.05
   Wang H, 2019, HEPATOL RES, V49, P344, DOI 10.1111/hepr.13241
   Wang LM, 2017, ONCOTARGET, V8, P79971, DOI 10.18632/oncotarget.20402
   Wang Z, 2018, CLIN CANCER RES, V24, P2074, DOI 10.1158/1078-0432.CCR-17-2899
   Wei W, 2018, CANCER COMMUN, V38, DOI 10.1186/s40880-018-0331-y
   Xiao H, 2019, AM J TRANSL RES, V11, P1864
   Yang PH, 2019, SURGERY, V165, P721, DOI 10.1016/j.surg.2018.09.016
   Yim WW, 2016, JAMA ONCOL, V2, P797, DOI 10.1001/jamaoncol.2016.0213
   Yoo B, 2018, FRONT ONCOL, V8, DOI 10.3389/fonc.2018.00258
   Zhang YF, 2020, FRONT MED-LAUSANNE, V7, DOI 10.3389/fmed.2020.00005
   Zheng RS, 2018, CHINESE J CANCER RES, V30, P571, DOI 10.21147/j.issn.1000-9604.2018.06.01
   Zhou MG, 2019, LANCET, V394, P1145, DOI 10.1016/S0140-6736(19)30427-1
   Zhou XD, 2009, J CANCER RES CLIN, V135, P1067, DOI 10.1007/s00432-009-0546-z
NR 50
TC 11
Z9 11
U1 5
U2 12
PU SPRINGER
PI NEW YORK
PA ONE NEW YORK PLAZA, SUITE 4600, NEW YORK, NY, UNITED STATES
SN 1936-0533
EI 1936-0541
J9 HEPATOL INT
JI Hepatol. Int.
PD DEC
PY 2020
VL 14
IS 6
BP 1034
EP 1047
DI 10.1007/s12072-020-10111-4
EA DEC 2020
PG 14
WC Gastroenterology & Hepatology
WE Science Citation Index Expanded (SCI-EXPANDED)
SC Gastroenterology & Hepatology
GA PR7KE
UT WOS:000603305500001
PM 33369707
DA 2022-05-02
ER

PT J
AU Zhou, CD
   Li, R
   Mi, W
AF Zhou, Changdong
   Li, Rui
   Mi, Wei
TI circ_0067934: A Potential Biomarker and Therapeutic Target for
   Hepatocellular Carcinoma
SO ANNALS OF CLINICAL AND LABORATORY SCIENCE
LA English
DT Article
DE circ_0067934; hepatocellular carcinoma; biomarker; diagnosis; prognosis
ID POOR-PROGNOSIS; OVEREXPRESSION; PROLIFERATION; DIAGNOSIS; ONCOGENE; RNAS
AB Hepatocellular carcinoma (HCC) is a high-level invasive and metastatic malignancy with a low survival rate. Accumulating evidence has proved that circular RNAs (cirRNAs) function as potential bio-markers for diagnosis or prognosis in various cancer, including HCC. In the present study, we aimed to explore a novel biomarker, circ_0067934 for diagnosis and prognosis of HCC so as to contribute to therapeutic strategies. In the present study, the expression levels of circ_0067934 in HCC patients and paired controls were determined by real-time quantitative polymerase chain reaction (qRT-PCR) analysis. The correlation between different circ_0067934 expressions with clinicopathological factors of HCC patients was analyzed by one-way analysis of variance (ANOVA). Then, we examined the potential diagnostic value of circ_0067934 by measuring the receiver operating characteristic (ROC) curves. Finally, the overall survival rate evaluated by Spearman's rank correlation coefficient of HCC patients with different circ_0067934 was compared in order to present the prognostic value of circ_0067934 in HCC. From the results, qRT-PCR analysis revealed that circ_0067934 was significantly up-regulated in HCC tissues compared with adjacent non-tumor tissues. Moreover, circ_0067934 positively correlated with tumor size (P=0.0025), TNM stage (P<0.0001) and microvascular invasion (P<0.0001). However, there were no significant differences in gender, age, family history, diabetes, ALT, AST, AFP and AKP. Meanwhile, the ROC curves presented that circ_0067934 had favorable specificity and sensitivity with the area under the curves of 0.8412 (95% CI=0.7881 to 0.8943). Furthermore, the upregulation of circ_0067934 was associated with unfavorable prognosis in patients with HCC. In conclusion, circ_0067934 may function as a potential biomarker for the diagnosis and prognosis of HCC.
C1 [Zhou, Changdong; Li, Rui; Mi, Wei] Northwest Univ, Affiliated Hosp, Dept Gen Surg, Xian 3, Xian, Shaanxi, Peoples R China.
RP Mi, W (corresponding author), Northwest Univ, Xian Hosp 3, Affiliated Hosp, Dept Gen Surg, 10 East Sect,Fengcheng 3rd Rd, Xian 710082, Shaanxi, Peoples R China.
EM miwei2019@yeah.net
CR Chen LJ, 2019, MOL CANCER, V18, DOI 10.1186/s12943-019-0943-0
   Chen T, 2019, ARTIF CELL NANOMED B, V47, P3638, DOI 10.1080/21691401.2019.1657873
   Cui XL, 2019, EUR REV MED PHARMACO, V23, P8449, DOI 10.26355/eurrev_201910_19157
   Ding HX, 2020, DIG DIS SCI, P1
   Guan Z, 2019, J CELL PHYSIOL, V234, P500, DOI 10.1002/jcp.26612
   Han D, 2017, HEPATOLOGY, V66, P1151, DOI 10.1002/hep.29270
   Hu CJ, 2019, J CELL PHYSIOL, V234, P9225, DOI 10.1002/jcp.27601
   Huang XY, 2019, FRONT ONCOL, V9, DOI 10.3389/fonc.2019.00392
   Jeck WR, 2013, RNA, V19, P141, DOI 10.1261/rna.035667.112
   Luan WK, 2018, BIOCHEM BIOPH RES CO, V502, P22, DOI 10.1016/j.bbrc.2018.05.114
   Matboli M, 2018, J CELL BIOCHEM, V13
   Qiao GL, 2019, ONCOTARGETS THER, V12, P5849, DOI 10.2147/OTT.S210363
   Qiu LP, 2019, LIFE SCI, V231, DOI 10.1016/j.lfs.2019.116660
   Salzman J, 2013, PLOS GENET, V9, DOI 10.1371/journal.pgen.1003777
   Shen QJ, 2012, LANCET ONCOL, V13, P817, DOI 10.1016/S1470-2045(12)70233-4
   Wang HH, 2019, MED SCI MONITOR, V25, P1342, DOI 10.12659/MSM.913463
   Wang J, 2018, EUR REV MED PHARMACO, V22, P3053, DOI 10.26355/eurrev_201805_15063
   Wang JM, 2019, EUR REV MED PHARMACO, V23, P9499, DOI 10.26355/eurrev_201911_19444
   Wang XC, 2019, FRONT ONCOL, V9, DOI 10.3389/fonc.2019.01105
   Wei YP, 2020, HEPATOLOGY, V71, P130, DOI 10.1002/hep.30795
   Xia W, 2016, SCI REP-UK, V6, DOI 10.1038/srep27062
   Xin J, 2019, EUR REV MED PHARMACO, V23, P3447, DOI 10.26355/eurrev_201904_17709
   Yu B, 2016, NUCLEUS-PHILA, V7, P155, DOI 10.1080/19491034.2016.1179408
   Zhang GX, 2012, DIS MARKERS, V32, P265, DOI [10.3233/DMA-2011-0878, 10.1155/2012/964036]
   Zhang XW, 2018, DIS MARKERS, V2018, DOI 10.1155/2018/3073467
   Zhu Q, 2018, BIOCHEM BIOPH RES CO, V497, P626, DOI 10.1016/j.bbrc.2018.02.119
   Zou QG, 2018, ONCOL LETT, V16, P5551, DOI 10.3892/ol.2018.9357
NR 27
TC 2
Z9 2
U1 0
U2 0
PU ASSOC CLINICAL SCIENTISTS
PI MIDDLEBURY
PA PO BOX 1287, MIDDLEBURY, VT 05753 USA
SN 0091-7370
EI 1550-8080
J9 ANN CLIN LAB SCI
JI Ann. Clin. Lab. Sci.
PD NOV-DEC
PY 2020
VL 50
IS 6
BP 734
EP 738
PG 5
WC Medical Laboratory Technology
WE Science Citation Index Expanded (SCI-EXPANDED)
SC Medical Laboratory Technology
GA PG7XW
UT WOS:000599944900004
PM 33334787
DA 2022-05-02
ER

PT J
AU Bhatti, AH
   Qureshi, AI
   Tahir, R
   Dar, FS
   Khan, NY
   Zia, HH
   Riyaz, S
   Rana, A
AF Bhatti, Abu Bakar Hafeez
   Qureshi, Ammal Imran
   Tahir, Rizmi
   Dar, Faisal Saud
   Khan, Nusrat Yar
   Zia, Haseeb Haider
   Riyaz, Shahzad
   Rana, Atif
TI When to call it off: defining transplant candidacy limits in liver donor
   liver transplantation for hepatocellular carcinoma
SO BMC CANCER
LA English
DT Article
DE Microvascular invasion; AFP; Recurrence; UCSF criteria; Liver
   transplantation
ID FINE-NEEDLE-ASPIRATION; MICROVASCULAR INVASION; EXPANDED CRITERIA;
   MODEL; RECURRENCE; EXPANSION; NG/ML; AFP
AB Background Living donor liver transplantation (LDLT) is an acceptable treatment option for hepatocellular carcinoma (HCC). Traditional transplant criteria aim at best utilization of donor organs with low risk of post transplant recurrence. In LDLT, long term recurrence free survival (RFS) of 50% is considered acceptable. The objective of the current study was to determine preoperative factors associated with high recurrence rates in LDLT. Methods Between April 2012 and December 2019, 898 LDLTs were performed at our center. Out of these, 242 were confirmed to have HCC on explant histopathology. We looked at preoperative factors associated with <= 50%RFS at 4 years. For survival analysis, Kaplan Meier curves were used and Cox regression analysis was used to identify independent predictors of recurrence. Results Median AFP was 14.4(0.7-11,326.7) ng/ml. Median tumor size was 2.8(range = 0.1-11) cm and tumor number was 2(range = 1-15). On multivariate analysis, AFP > 600 ng/ml [HR:6, CI: 1.9-18.4,P = 0.002] and microvascular invasion (MVI) [HR:5.8, CI: 2.5-13.4,P < 0.001] were independent predictors of 4 year RFS <= 50%. When AFP was > 600 ng/ml, MVI was seen in 88.9% tumors with poor grade and 75% of tumors outside University of California San Francisco criteria. Estimated 4 year RFS was 78% for the entire cohort. When AFP was < 600 ng/ml, 4 year RFS for well-moderate and poor grade tumors was 88 and 73%. With AFP > 600 ng/ml, RFS was 53% and 0 with well-moderate and poor grade tumors respectively (P < 0.001). Conclusion Patients with AFP < 600 ng/ml have acceptable outcomes after LDLT. In patients with AFP > 600 ng/ml, a preoperative biopsy to rule out poor differentiation should be considered for patient selection.
C1 [Bhatti, Abu Bakar Hafeez; Qureshi, Ammal Imran; Tahir, Rizmi; Dar, Faisal Saud; Khan, Nusrat Yar; Zia, Haseeb Haider] Shifa Int Hosp, Div Hepatopancreat Biliary Surg & Liver Transplan, Islamabad, Pakistan.
   [Riyaz, Shahzad] Shifa Int Hosp, Div Transplant Hepatol, Islamabad, Pakistan.
   [Rana, Atif] Shifa Int Hosp, Div Radiol, Islamabad, Pakistan.
RP Bhatti, AH (corresponding author), Shifa Int Hosp, Div Hepatopancreat Biliary Surg & Liver Transplan, Islamabad, Pakistan.
EM abubakar.hafeez@shifa.com.pk
OI Bhatti, Abu Bakar Hafeez/0000-0002-4875-603X
CR Ahn SY, 2015, ABDOM IMAGING, V40, P843, DOI 10.1007/s00261-014-0256-0
   Bhatti AH, 2019, J CLIN EXP HEPATOL, V9, P704, DOI 10.1016/j.jceh.2019.04.052
   Chang Y, 2019, CANCERS, V11, P9, DOI [10.3390/cancers11091295.1295, DOI 10.3390/CANCERS11091295.1295]
   Cuccurullo V, 2018, CONTRAST MEDIA MOL I, DOI 10.1155/2018/9487938
   Dar FS, 2018, WORLD J SURG, V42, P1111, DOI 10.1007/s00268-017-4259-1
   DuBay D, 2011, ANN SURG, V253, P166, DOI 10.1097/SLA.0b013e31820508f1
   Duvoux C, 2012, GASTROENTEROLOGY, V143, P986, DOI 10.1053/j.gastro.2012.05.052
   Fujiki M, 2014, WORLD J GASTROENTERO, V20, P5308, DOI 10.3748/wjg.v20.i18.5308
   Giard JM, 2018, TRANSPLANTATION, V102, P816, DOI 10.1097/TP.0000000000002094
   Grat M, 2020, ANN SURG, V271, P1124, DOI 10.1097/SLA.0000000000003176
   Guo ZW, 2002, DIAGN CYTOPATHOL, V26, P283, DOI 10.1002/dc.10097
   Haug AR, 2017, Q J NUCL MED MOL IM, V61, P292, DOI 10.23736/S1824-4785.17.02994-6
   Hong SK, 2016, HEPATOBIL SURG NUTR, V5, P453, DOI 10.21037/hbsn.2016.08.07
   Kaido T, 2013, SURGERY, V154, P1053, DOI 10.1016/j.surg.2013.04.056
   Kim JM, 2014, TRANSPL P, V46, P726, DOI 10.1016/j.transproceed.2013.11.037
   Kim SH, 2016, HEPATOL SURG NUTR, V5, P461, DOI 10.21037/hbsn.2016.11.05
   Lai Q, 2017, TRANSL GASTROENT HEP, V2, DOI 10.21037/tgh.2017.09.05
   Lee HW, 2016, CURR OPIN ORGAN TRAN, V21, P231, DOI 10.1097/MOT.0000000000000294
   Lee JH, 2016, ANN SURG, V263, P842, DOI 10.1097/SLA.0000000000001578
   Lee KW, 2014, TRANSPLANTATION, V97, pS20, DOI 10.1097/01.tp.0000446269.20934.d3
   Lee SG, 2015, AM J TRANSPLANT, V15, P17, DOI 10.1111/ajt.12907
   Lee Seung Duk, 2016, World J Transplant, V6, P411, DOI 10.5500/wjt.v6.i2.411
   Mazzaferro V, 1996, NEW ENGL J MED, V334, P693, DOI 10.1056/NEJM199603143341104
   Mazzaferro V, 2018, GASTROENTEROLOGY, V154, P128, DOI 10.1053/j.gastro.2017.09.025
   Mehta N, 2019, HEPATOLOGY, V69, P1193, DOI 10.1002/hep.30413
   Notarpaolo A, 2017, J HEPATOL, V66, P552, DOI 10.1016/j.jhep.2016.10.038
   Russo FP, 2018, DIGEST LIVER DIS, V50, P640, DOI 10.1016/j.dld.2018.03.014
   Sapisochin G, 2017, NAT REV GASTRO HEPAT, V14, P203, DOI 10.1038/nrgastro.2016.193
   Shirabe K, 2011, CLIN TRANSPLANT, V25, pE491, DOI 10.1111/j.1399-0012.2011.01463.x
   Song TJ, 2004, GASTROENTEROLOGY, V127, pS248, DOI 10.1053/j.gastro.2004.09.039
   Wang P, 2008, EJSO-EUR J SURG ONC, V34, P541, DOI 10.1016/j.ejso.2007.07.013
   Yao FY, 2001, HEPATOLOGY, V33, P1394, DOI 10.1053/jhep.2001.24563
   Zhang L, 2020, DIAGN PATHOL, V15, DOI 10.1186/s13000-020-00965-5
   Zheng SS, 2008, TRANSPLANTATION, V85, P1726, DOI 10.1097/TP.0b013e31816b67e4
NR 34
TC 5
Z9 5
U1 0
U2 2
PU BMC
PI LONDON
PA CAMPUS, 4 CRINAN ST, LONDON N1 9XW, ENGLAND
EI 1471-2407
J9 BMC CANCER
JI BMC Cancer
PD AUG 12
PY 2020
VL 20
IS 1
AR 754
DI 10.1186/s12885-020-07238-w
PG 9
WC Oncology
WE Science Citation Index Expanded (SCI-EXPANDED)
SC Oncology
GA NE7JU
UT WOS:000562778300001
PM 32787864
OA gold, Green Published
DA 2022-05-02
ER

PT J
AU Liao, HT
   Xiong, TY
   Peng, JJ
   Xu, L
   Liao, MH
   Zhang, Z
   Wu, ZR
   Yuan, KF
   Zeng, Y
AF Liao, Haotian
   Xiong, Tianyuan
   Peng, Jiajie
   Xu, Lin
   Liao, Mingheng
   Zhang, Zhen
   Wu, Zhenru
   Yuan, Kefei
   Zeng, Yong
TI Classification and Prognosis Prediction from Histopathological Images of
   Hepatocellular Carcinoma by a Fully Automated Pipeline Based on Machine
   Learning
SO ANNALS OF SURGICAL ONCOLOGY
LA English
DT Article
ID LONG-TERM PROGNOSIS; MICROVASCULAR INVASION; SURGICAL RESECTION; LIVER
   NODULES; GLYPICAN-3; DIAGNOSIS; EXPRESSION; SURVIVAL; MARKERS; CANCER
AB Objective The aim of this study was to develop quantitative feature-based models from histopathological images to distinguish hepatocellular carcinoma (HCC) from adjacent normal tissue and predict the prognosis of HCC patients after surgical resection. Methods A fully automated pipeline was constructed using computational approaches to analyze the quantitative features of histopathological slides of HCC patients, in which the features were extracted from the hematoxylin and eosin (H&E)-stained whole-slide images of HCC patients from The Cancer Genome Atlas and tissue microarray images from West China Hospital. The extracted features were used to train the statistical models that classify tissue slides and predict patients' survival outcomes by machine-learning methods. Results A total of 1733 quantitative image features were extracted from each histopathological slide. The diagnostic classifier based on 31 features was able to successfully distinguish HCC from adjacent normal tissues in both the test [area under the receiver operating characteristic curve (AUC) 0.988] and external validation sets (AUC 0.886). The random-forest prognostic model using 46 features was able to significantly stratify patients in each set into longer- or shorter-term survival groups according to their assigned risk scores. Moreover, the prognostic model we constructed showed comparable predicting accuracy as TNM staging systems in predicting patients' survival at different time points after surgery. Conclusions Our findings suggest that machine-learning models derived from image features can assist clinicians in HCC diagnosis and its prognosis prediction after hepatectomy.
C1 [Liao, Haotian; Xu, Lin; Liao, Mingheng; Yuan, Kefei; Zeng, Yong] Sichuan Univ, West China Hosp, State Key Lab Biotherapy, Dept Liver Surg & Liver Transplantat, Chengdu, Peoples R China.
   [Liao, Haotian; Xu, Lin; Liao, Mingheng; Yuan, Kefei; Zeng, Yong] Sichuan Univ, West China Hosp, Canc Ctr, Chengdu, Peoples R China.
   [Liao, Haotian; Xu, Lin; Liao, Mingheng; Yuan, Kefei; Zeng, Yong] Collaborat Innovat Ctr Biotherapy, Chengdu, Peoples R China.
   [Xiong, Tianyuan] Sichuan Univ, West China Hosp, Dept Cardiol, Chengdu, Peoples R China.
   [Peng, Jiajie] Northwestern Polytech Univ, Sch Comp Sci, Xian, Peoples R China.
   [Zhang, Zhen] Sichuan Univ, West China Hosp, Dept Radiol, Chengdu, Peoples R China.
   [Wu, Zhenru] Sichuan Univ, West China Hosp, Dept Pathol, Lab Pathol, Chengdu, Peoples R China.
RP Yuan, KF (corresponding author), Sichuan Univ, West China Hosp, State Key Lab Biotherapy, Dept Liver Surg & Liver Transplantat, Chengdu, Peoples R China.; Yuan, KF (corresponding author), Sichuan Univ, West China Hosp, Canc Ctr, Chengdu, Peoples R China.; Yuan, KF (corresponding author), Collaborat Innovat Ctr Biotherapy, Chengdu, Peoples R China.
EM ykf13@163.com; zengyong@medmail.com.cn
RI Yuan, Kefei/AGX-5504-2022
OI Xiong, Tian-Yuan/0000-0001-8054-3512; Peng, Jiajie/0000-0002-3857-7927
CR Beck AH, 2011, SCI TRANSL MED, V3, DOI 10.1126/scitranslmed.3002564
   Bergman S, 1997, MODERN PATHOL, V10, P1258
   Bishop JW, 2000, J REPROD MED, V45, P701
   Blanche P, 2013, STAT MED, V32, P5381, DOI 10.1002/sim.5958
   Breiman L, 2001, MACH LEARN, V45, P5, DOI 10.1023/A:1010933404324
   Bruix J, 1996, GASTROENTEROLOGY, V111, P1018, DOI 10.1016/S0016-5085(96)70070-7
   Calderaro J, 2019, CLIN CANCER RES, V25, P5859, DOI 10.1158/1078-0432.CCR-19-0859
   Calderaro J, 2019, J HEPATOL, V71, P616, DOI 10.1016/j.jhep.2019.06.001
   Calderaro J, 2017, J HEPATOL, V67, P727, DOI 10.1016/j.jhep.2017.05.014
   Calderaro J, 2016, HEPATOLOGY, V64, P2038, DOI 10.1002/hep.28710
   Capurro M, 2003, GASTROENTEROLOGY, V125, P89, DOI 10.1016/S0016-5085(03)00689-9
   Carpenter AE, 2006, GENOME BIOL, V7, DOI 10.1186/gb-2006-7-10-r100
   Cerami E, 2012, CANCER DISCOV, V2, P401, DOI 10.1158/2159-8290.CD-12-0095
   Chen SQ, 2018, LANCET, V391, P1572, DOI 10.1016/S0140-6736(18)30499-9
   Chiang CT, 2010, J STAT PLAN INFER, V140, P1162, DOI 10.1016/j.jspi.2009.10.012
   Chuma M, 2003, HEPATOLOGY, V37, P198, DOI 10.1053/jhep.2003.50022
   Cooper LAD, 2018, J PATHOL, V244, P512, DOI 10.1002/path.5028
   Cooper LAD, 2015, LAB INVEST, V95, P366, DOI 10.1038/labinvest.2014.153
   Costentin CE, 2017, LIVER CANCER, V6, P360, DOI 10.1159/000481315
   Coston WMP, 2008, AM J SURG PATHOL, V32, P433, DOI 10.1097/PAS.0b013e318158142f
   Di Tommaso L, 2007, HEPATOLOGY, V45, P725, DOI 10.1002/hep.21531
   Di Tommaso L, 2009, J HEPATOL, V50, P746, DOI 10.1016/j.jhep.2008.11.014
   Filmus J, 2001, J CLIN INVEST, V108, P497, DOI 10.1172/JCI13712
   Friemel J, 2015, CLIN CANCER RES, V21, P1951, DOI 10.1158/1078-0432.CCR-14-0122
   Fuster J, 1996, ANN SURG, V223, P297, DOI 10.1097/00000658-199603000-00011
   Gao JJ, 2013, SCI SIGNAL, V6, DOI 10.1126/scisignal.2004088
   Garrido C, 2001, BIOCHEM BIOPH RES CO, V286, P433, DOI 10.1006/bbrc.2001.5427
   Gillies RJ, 2016, RADIOLOGY, V278, P563, DOI 10.1148/radiol.2015151169
   Grieco A, 2005, GUT, V54, P411, DOI 10.1136/gut.2004.048124
   HARATAKE J, 1991, CANCER, V68, P93, DOI 10.1002/1097-0142(19910701)68:1<93::AID-CNCR2820680119>3.0.CO;2-G
   Helmbrecht K, 2000, CELL PROLIFERAT, V33, P341, DOI 10.1046/j.1365-2184.2000.00189.x
   Hipp Jason, 2011, J Pathol Inform, V2, P25, DOI 10.4103/2153-3539.82050
   Hu L, 2004, ONCOGENE, V23, P298, DOI 10.1038/sj.onc.1206483
   Ishwaran H, 2008, ANN APPL STAT, V2, P841, DOI 10.1214/08-AOAS169
   Ishwaran H, 2010, J AM STAT ASSOC, V105, P205, DOI 10.1198/jasa.2009.tm08622
   IZUMI R, 1994, GASTROENTEROLOGY, V106, P720, DOI 10.1016/0016-5085(94)90707-2
   Ji MY, 2019, J TRANSL MED, V17, DOI 10.1186/s12967-019-1839-x
   KAKIZOE S, 1987, CANCER-AM CANCER SOC, V59, P310, DOI 10.1002/1097-0142(19870115)59:2<310::AID-CNCR2820590224>3.0.CO;2-S
   Kamentsky L, 2011, BIOINFORMATICS, V27, P1179, DOI 10.1093/bioinformatics/btr095
   Kim HD, 2018, GASTROENTEROLOGY, V155, P1936, DOI 10.1053/j.gastro.2018.08.030
   Kim S, 2019, CLIN CANCER RES, V25, P3847, DOI 10.1158/1078-0432.CCR-18-2861
   Lambin P, 2012, EUR J CANCER, V48, P441, DOI 10.1016/j.ejca.2011.11.036
   Lauwers GY, 2002, AM J SURG PATHOL, V26, P25, DOI 10.1097/00000478-200201000-00003
   Le S, 2008, J STAT SOFTW, V25, P1, DOI 10.18637/jss.v025.i01
   Liao HT, 2019, ANN SURG ONCOL, V26, P4537, DOI 10.1245/s10434-019-07815-9
   Libbrecht L, 2006, AM J SURG PATHOL, V30, P1405, DOI 10.1097/01.pas.0000213323.97294.9a
   Lim KC, 2011, ANN SURG, V254, P108, DOI 10.1097/SLA.0b013e31821ad884
   Limkin EJ, 2017, ANN ONCOL, V28, P1191, DOI 10.1093/annonc/mdx034
   Linkert M, 2010, J CELL BIOL, V189, P777, DOI 10.1083/jcb.201004104
   Luo X, 2017, J THORAC ONCOL, V12, P501, DOI 10.1016/j.jtho.2016.10.017
   Ma WJ, 2013, WORLD J SURG ONCOL, V11, DOI 10.1186/1477-7819-11-212
   Mak Lung-Yi, 2018, Am Soc Clin Oncol Educ Book, V38, P262, DOI 10.1200/EDBK_200939
   Martins SN, 2017, FRONT MED-LAUSANNE, V4, DOI 10.3389/fmed.2017.00193
   Miao RY, 2014, J HEPATOL, V61, P840, DOI 10.1016/j.jhep.2014.05.025
   Nanashima A, 2003, EUR J SURG ONCOL, V29, P735, DOI 10.1016/j.ejso.2003.08.007
   Pandey D, 2007, ANN SURG ONCOL, V14, P2817, DOI 10.1245/s10434-007-9518-1
   Patel KR, 2014, ARCH PATHOL LAB MED, V138, P1193, DOI 10.5858/arpa.2013-0371-OA
   Poon RTP, 2000, J CLIN ONCOL, V18, P1094, DOI 10.1200/JCO.2000.18.5.1094
   Qin LX, 2002, WORLD J GASTROENTERO, V8, P385, DOI 10.3748/wjg.v8.i3.385
   Rastogi A, 2018, WORLD J GASTROENTERO, V24, P4000, DOI 10.3748/wjg.v24.i35.4000
   Roayaie S, 2009, GASTROENTEROLOGY, V137, P850, DOI 10.1053/j.gastro.2009.06.003
   SASAKI Y, 1992, SURGERY, V112, P515
   Sertel O, 2009, PATTERN RECOGN, V42, P1093, DOI 10.1016/j.patcog.2008.08.027
   Sertel O, 2009, J SIGNAL PROCESS SYS, V55, P169, DOI 10.1007/s11265-008-0201-y
   Shimozawa N, 2004, J AM COLL SURGEONS, V198, P356, DOI 10.1016/j.jamcollsurg.2003.10.017
   Sobin LH, 2010, CANCER-AM CANCER SOC, V116, P5336, DOI 10.1002/cncr.25537
   Stahl J, 2000, ADV ANAT PATHOL, V7, P230, DOI 10.1097/00125480-200007040-00005
   SUEHIRO T, 1994, CANCER-AM CANCER SOC, V73, P2464, DOI 10.1002/1097-0142(19940515)73:10<2464::AID-CNCR2820731004>3.0.CO;2-9
   van den Bent MJ, 2010, ACTA NEUROPATHOL, V120, P297, DOI 10.1007/s00401-010-0725-7
   Villanueva A, 2015, HEPATOLOGY, V61, P1945, DOI 10.1002/hep.27732
   Wang ZH, 2017, PEERJ, V5, DOI 10.7717/peerj.3575
   Wee Aileen, 2005, Cytojournal, V2, P7, DOI 10.1186/1742-6413-2-7
   Xu RH, 2017, NAT MATER, V16, P1155, DOI [10.1038/nmat4997, 10.1038/NMAT4997]
   Xu X, 2019, J HEPATOL, V70, P1133, DOI 10.1016/j.jhep.2019.02.023
   Yu KH, 2016, NAT COMMUN, V7, DOI 10.1038/ncomms12474
   Yuan SX, 2017, CLIN CANCER RES, V23, P289, DOI 10.1158/1078-0432.CCR-16-0395
   Zhu ZW, 2001, GUT, V48, P558, DOI 10.1136/gut.48.4.558
   Ziol M, 2018, HEPATOLOGY, V68, P103, DOI 10.1002/hep.29762
NR 78
TC 12
Z9 14
U1 2
U2 10
PU SPRINGER
PI NEW YORK
PA ONE NEW YORK PLAZA, SUITE 4600, NEW YORK, NY, UNITED STATES
SN 1068-9265
EI 1534-4681
J9 ANN SURG ONCOL
JI Ann. Surg. Oncol.
PD JUL
PY 2020
VL 27
IS 7
BP 2359
EP 2369
DI 10.1245/s10434-019-08190-1
PG 11
WC Oncology; Surgery
WE Science Citation Index Expanded (SCI-EXPANDED)
SC Oncology; Surgery
GA MB1YH
UT WOS:000542401600042
PM 31916093
DA 2022-05-02
ER

PT J
AU Sun, SW
   Liu, QP
   Xu, X
   Zhu, FP
   Zhang, YD
   Liu, XS
AF Sun, Shu-Wen
   Liu, Qiu-Ping
   Xu, Xun
   Zhu, Fei-Peng
   Zhang, Yu-Dong
   Liu, Xi-Sheng
TI Direct Comparison of Four Presurgical Stratifying Schemes for Prediction
   of Microvascular Invasion in Hepatocellular Carcinoma by Gadoxetic
   Acid-Enhanced MRI
SO JOURNAL OF MAGNETIC RESONANCE IMAGING
LA English
DT Article
DE microvascular invasion; hepatocellular carcinoma; gadoxetic
   acid-enhanced MRI; external validation
ID TRANSCATHETER ARTERIAL CHEMOEMBOLIZATION; CLINICAL-PRACTICE GUIDELINES;
   LIVER-TRANSPLANTATION; RECURRENCE; MANAGEMENT; EFFICACY; NOMOGRAM;
   CANCER; CT
AB Background Microvascular invasion (MVI) is implicated in the poor prognosis of hepatocellular carcinoma (HCC). Presurgical stratifying schemes have been proposed for HCC-MVI but lack external validation. Purpose To perform external validation and comparison of four presurgical stratifying schemes for the prediction of MVI using gadoxetic acid-based MRI in a cohort of HCC patients. Study Type Retrospective. Subjects Included were 183 surgically resected HCCs from patients who underwent pretreatment MRI. Field Strength/Sequence This includes 1.5-3.0 T with T-2, T-1, diffusion-weighted imaging (DWI), and dynamic gadoxetic acid contrast-enhancement imaging sequences. Assessment A two-trait predictor of venous invasion (TTPVI), Lei model, Lee model, and Xu model were compared. We relied on preoperative characteristics and imaging findings via four independent radiologists who were blinded to histologic results, as required by the tested tools. Statistical Test Tests of accuracy between predicted and observed HCC-MVI rates using receiver operating characteristic (ROC) curve and decision curve analysis. The intraclass correlation coefficient (ICC) and Cronbach's alpha statistics were used to evaluate reproducibility. Results HCC-MVI was identified in 52 patients (28.4%). The average ROC curves (AUCs) for HCC-MVI predictions were 0.709-0.880, 0.714-0.828, and 0.588-0.750 for the Xu model, Lei model, and Lee model, respectively. The rates of accuracy were 60.7-81.4%, 69.9-75.9%, and 65.6-73.8%, respectively. Decision curve analyses indicated a higher benefit for the Xu and Lei models compared to the Lee model. The ICC and Cronbach's alpha index were highest in the Lei model (0.896/0.943), followed by the Xu model (0.882/0.804), and the Lee model (0.769/0.715). The TTPVI resulted in a Cronbach's alpha index of 0.606 with a sensitivity of 34.6-61.5% and a specificity of 76.3-91.6%. Data Conclusion Stratifying schemes relying on gadoxetic acid-enhanced MRI provide an additional insight into the presence of preoperative MVI. The Xu model outperformed the other models in terms of accuracy when performed by an experienced radiologist. Conversely, the Lei model outperformed the other models in terms of reproducibility. Level of Evidence 3 Technical Efficacy Stage 2
C1 [Sun, Shu-Wen; Liu, Qiu-Ping; Xu, Xun; Zhu, Fei-Peng; Zhang, Yu-Dong; Liu, Xi-Sheng] Nanjing Med Univ, Affiliated Hosp 1, Dept Radiol, Nanjing, Peoples R China.
RP Zhang, YD; Liu, XS (corresponding author), 300 Guangzhou Rd, Nanjing 210009, Jiangsu, Peoples R China.
EM njmu_zyd@163.com; njmu_lxs@163.com
RI Zhu, Fei Peng/AAI-4358-2020
CR Abd El-Fattah M, 2017, INDIAN J GASTROENTER, V36, P117, DOI 10.1007/s12664-017-0732-x
   Ahn SJ, 2019, ABDOM RADIOL, V44, P539, DOI 10.1007/s00261-018-1768-9
   Chen SL, 2019, EUR RADIOL, V29, P4177, DOI 10.1007/s00330-018-5986-x
   Chou CT, 2014, AM J ROENTGENOL, V203, pW253, DOI 10.2214/AJR.13.10595
   European Assoc Study Liver, 2018, J HEPATOL, V69, P182, DOI 10.1016/j.jhep.2018.03.019
   Fisher RA, 2007, AM J TRANSPLANT, V7, P1601, DOI 10.1111/j.1600-6143.2007.01802.x
   Gao ZD, 2017, MEDICINE, V96, DOI 10.1097/MD.0000000000007426
   Huang MQ, 2018, CONTRAST MEDIA MOL I, DOI 10.1155/2018/9674565
   Imura S, 2018, INT J CLIN ONCOL, V23, P98, DOI 10.1007/s10147-017-1189-8
   Kanwal F, 2012, ALIMENT PHARM THER, V36, P257, DOI 10.1111/j.1365-2036.2012.05174.x
   Kim H, 2009, EUR RADIOL, V19, P1744, DOI 10.1007/s00330-009-1331-8
   Kim KA, 2012, J MAGN RESON IMAGING, V35, P629, DOI 10.1002/jmri.22876
   Kudo M, 2014, LIVER CANCER, V3, P458, DOI 10.1159/000343875
   Lee SH, 2019, ACTA CHIR BELG, V119, P384, DOI 10.1080/00015458.2018.1549393
   Lee S, 2017, J HEPATOL, V67, P526, DOI 10.1016/j.jhep.2017.04.024
   Lei ZQ, 2016, JAMA SURG, V151, P356, DOI 10.1001/jamasurg.2015.4257
   Liu C, 2016, WORLD J SURG ONCOL, V14, DOI 10.1186/s12957-016-0855-z
   Liu J, 2018, CLIN RES HEPATOL GAS, V42, P330, DOI 10.1016/j.clinre.2018.02.003
   Marrero JA, 2009, CLIN LIVER DIS, V13, P233, DOI 10.1016/j.cld.2009.02.007
   Marshall AE, 2010, LIVER TRANSPLANT, V16, P279, DOI 10.1002/lt.21993
   Min JH, 2015, EUR J RADIOL, V84, P1036, DOI 10.1016/j.ejrad.2015.03.002
   Omata M, 2017, HEPATOL INT, V11, P317, DOI 10.1007/s12072-017-9799-9
   Pan K, 2013, ANN SURG ONCOL, V20, P4305, DOI 10.1245/s10434-013-3144-x
   Peng J, 2020, EUR RADIOL, V30, P413, DOI 10.1007/s00330-019-06318-1
   Pote N, 2018, LIVER INT, V38, P687, DOI 10.1111/liv.13585
   Renzulli M, 2016, RADIOLOGY, V279, P432, DOI 10.1148/radiol.2015150998
   Shi CY, 2019, ANZ J SURG, V89, pE482, DOI 10.1111/ans.15396
   Terrault NA, 2018, HEPATOLOGY, V67, P1560, DOI 10.1002/hep.29800
   Vickers AJ, 2016, BMJ-BRIT MED J, P352
   Wang YY, 2019, HPB, V21, P425, DOI 10.1016/j.hpb.2018.08.001
   Xu X, 2019, J HEPATOL, V70, P1133, DOI 10.1016/j.jhep.2019.02.023
   Yamashita Y, 2018, ANN GASTROENT SURG, V2, P197, DOI 10.1002/ags3.12057
   Yasaka K, 2018, RADIOLOGY, V286, P899, DOI 10.1148/radiol.2017170706
   Ye JZ, 2017, WORLD J GASTROENTERO, V23, P7415, DOI 10.3748/wjg.v23.i41.7415
   Zhang XF, 2018, J GASTROEN HEPATOL, V33, P347, DOI 10.1111/jgh.13843
   Zhang XP, 2019, HPB, V21, P1687, DOI 10.1016/j.hpb.2019.04.014
   Zhang Z, 2019, CANCER IMAGING, V19, DOI 10.1186/s40644-019-0209-5
   Zhao H, 2017, ONCOTARGET, V8, P61203, DOI 10.18632/oncotarget.18049
   Zhao J, 2019, MEDICINE, V98, DOI 10.1097/MD.0000000000015540
   Zhao WC, 2013, EJSO-EUR J SURG ONC, V39, P858, DOI 10.1016/j.ejso.2013.04.003
NR 40
TC 8
Z9 8
U1 2
U2 4
PU WILEY
PI HOBOKEN
PA 111 RIVER ST, HOBOKEN 07030-5774, NJ USA
SN 1053-1807
EI 1522-2586
J9 J MAGN RESON IMAGING
JI J. Magn. Reson. Imaging
PD AUG
PY 2020
VL 52
IS 2
BP 433
EP 447
DI 10.1002/jmri.27043
EA JAN 2020
PG 15
WC Radiology, Nuclear Medicine & Medical Imaging
WE Science Citation Index Expanded (SCI-EXPANDED)
SC Radiology, Nuclear Medicine & Medical Imaging
GA ML4UW
UT WOS:000507130200001
PM 31943465
DA 2022-05-02
ER

PT J
AU Luo, LP
   Chen, LH
   Ke, K
   Zhao, BX
   Wang, LL
   Zhang, CL
   Wang, F
   Liao, NS
   Zheng, XY
   Liu, XL
   Wang, YC
   Liu, JF
AF Luo, Liuping
   Chen, Lihong
   Ke, Kun
   Zhao, Bixing
   Wang, Lili
   Zhang, Cuilin
   Wang, Fei
   Liao, Naishun
   Zheng, Xiaoyuan
   Liu, Xiaolong
   Wang, Yingchao
   Liu, Jingfeng
TI High expression levels of CLEC4M indicate poor prognosis in patients
   with hepatocellular carcinoma
SO ONCOLOGY LETTERS
LA English
DT Article
DE HCC; CLEC4M; recurrence; metastasis; prognostic factor
ID SINUSOIDAL ENDOTHELIAL-CELLS; C-TYPE LECTINS; DC-SIGN; DENDRITIC CELL;
   ADHESION MOLECULE; E-SELECTIN; CARCINOEMBRYONIC ANTIGEN; LIVER; CANCER;
   METASTASIS
AB The identification of novel and accurate biomarkers is important to improve the prognosis of patients with hepatocellular carcinoma (HCC). C-Type lectin domain family 4 member M (CLEC4M) is involved in the progression of numerous cancer types. However, the clinical significance of CLEC4M in HCC is yet to be elucidated. The aim of the present study is to evaluate the involvement of CLEC4M in HCC progression. The expression level of CLEC4M was determined in tumor, and their corresponding adjacent non-tumor tissues derived from 88 patients with HCC, using immunohistochemistry, western blot and reverse transcription-quantitative PCR. The correlation between CLEC4M expression and certain clinicopathological characteristics was retrospectively analyzed. The results suggested that CLEC4M was specifically labeled in sinusoidal endothelial cells, in both HCC and non-tumor tissues. Moreover, the expression of CLEC4M in tumor tissues was significantly lower than that in non-tumor tissues (P<0.0001), which indicated its potential as a biomarker of the development of HCC. Subsequently, correlation analysis suggested that the relatively higher CLEC4M expression in HCC tissues was significantly associated with increased microvascular invasion (P=0.008), larger tumor size (P=0.018), absence of tumor encapsulation (P<0.0001) and lower tumor differentiation (P=0.019). Notably, patients with high CLEC4M expression levels in their tumor tissues experienced more frequent recurrence and shorter overall survival (OS) times compared with the low-expression group. Furthermore, CLEC4M expression in tumor tissues was identified as an independent and significant risk factor for recurrence-free survival and OS. The results of the present study suggest that CLEC4M may be a valuable biomarker for the prognosis of the patients with HCC, postoperatively.
C1 [Luo, Liuping; Ke, Kun] Fujian Med Univ, Affiliated Hosp 1, Fuzhou 350005, Fujian, Peoples R China.
   [Luo, Liuping; Chen, Lihong; Ke, Kun; Zhao, Bixing; Zhang, Cuilin; Wang, Fei; Liao, Naishun; Zheng, Xiaoyuan; Liu, Xiaolong; Wang, Yingchao; Liu, Jingfeng] Fujian Med Univ, United Innovat Mengchao Hepatobiliary Technol Key, Mengchao Hepatobiliary Hosp, 312 Xihong Rd, Fuzhou 350025, Fujian, Peoples R China.
   [Wang, Lili] Fujian Med Univ, Union Hosp, Dept Diagnost Radiol, Fuzhou 350001, Fujian, Peoples R China.
RP Wang, YC; Liu, JF (corresponding author), Fujian Med Univ, United Innovat Mengchao Hepatobiliary Technol Key, Mengchao Hepatobiliary Hosp, 312 Xihong Rd, Fuzhou 350025, Fujian, Peoples R China.
EM drjingfeng@126.com; yingchaowang@live.com
RI liao, naishun/AAU-2618-2020
OI Liao, Naishun/0000-0002-2781-4229
FU National Natural Science Foundation of ChinaNational Natural Science
   Foundation of China (NSFC) [81602102, 81672376]; Natural Science
   Foundation of Fujian ProvinceNatural Science Foundation of Fujian
   Province [2016J01417, 2017J01266]; Young and Middle-aged Talent Training
   Project of Fujian provincial health and Family Planning Commission
   [2018-ZQN-76, 2018-ZQN-37, 2016-1-44]; Joint Funds for the Innovation of
   Science and Technology of Fujian province [2017Y9116, 2017Y9041];
   Scientific Foundation of Fuzhou City [2015-S-143-19]; Startup Fund for
   scientific research, Fujian Medical University [2018QH1194]
FX The present study was supported by The National Natural Science
   Foundation of China (grant no. 81602102 and grant no. 81672376), the
   Natural Science Foundation of Fujian Province (grant no. 2016J01417 and
   2017J01266), the Young and Middle-aged Talent Training Project of Fujian
   provincial health and Family Planning Commission (grant no. 2018-ZQN-76;
   2018-ZQN-37; and 2016-1-44), the Joint Funds for the Innovation of
   Science and Technology of Fujian province (grant no. 2017Y9116 and
   2017Y9041), the Scientific Foundation of Fuzhou City (grant no.
   2015-S-143-19) and the Startup Fund for scientific research, Fujian
   Medical University (grant no. 2018QH1194).
CR Amr KS, 2017, GENES DIS, V4, P215, DOI 10.1016/j.gendis.2017.10.003
   Bashirova AA, 2001, J EXP MED, V193, P671, DOI 10.1084/jem.193.6.671
   Bogoevska V, 2006, GLYCOBIOLOGY, V16, P197, DOI 10.1093/glycob/cwj057
   Borentain P, 2016, CANCER CHEMOTH PHARM, V77, P847, DOI 10.1007/s00280-016-3006-x
   Bray F, 2018, CA-CANCER J CLIN, V68, P394, DOI 10.3322/caac.21492
   Brunt EM, 2014, HISTOPATHOLOGY, V64, P907, DOI 10.1111/his.12364
   Cai ZX, 2014, CANCER SCI, V105, P1510, DOI 10.1111/cas.12536
   Chen PC, 2014, ACS CHEM BIOL, V9, P1437, DOI 10.1021/cb500121c
   Chen Y, 2015, CELL BIOCHEM BIOPHYS, V72, P627, DOI 10.1007/s12013-015-0514-y
   Coupland LA, 2012, CANCER RES, V72, P4662, DOI 10.1158/0008-5472.CAN-11-4010
   Crouch EE, 2018, NAT PROTOC, V13, P738, DOI 10.1038/nprot.2017.158
   da Silva RC, 2012, HUM IMMUNOL, V73, P1159, DOI 10.1016/j.humimm.2012.07.338
   Dambuza IM, 2015, CURR OPIN IMMUNOL, V32, P21, DOI 10.1016/j.coi.2014.12.002
   den Brouw MLO, 2008, J VIRAL HEPATITIS, V15, P675, DOI 10.1111/j.1365-2893.2008.00993.x
   Ding DB, 2017, ONCOL LETT, V13, P13, DOI 10.3892/ol.2016.5431
   Dobin A, 2013, BIOINFORMATICS, V29, P15, DOI 10.1093/bioinformatics/bts635
   Falkowska E, 2006, J GEN VIROL, V87, P2571, DOI 10.1099/vir.0.82034-0
   Ferroni P, 2010, CANCER-AM CANCER SOC, V116, P2913, DOI 10.1002/cncr.25094
   Guo RM, 2018, ASN NEURO, V10, DOI 10.1177/1759091418781949
   Johnson P J, 2001, Clin Liver Dis, V5, P145, DOI 10.1016/S1089-3261(05)70158-6
   KOCH AE, 1995, NATURE, V376, P517, DOI 10.1038/376517a0
   Koppel EA, 2005, CELL MICROBIOL, V7, P157, DOI 10.1111/J.1462-5822.2004.00480.x
   Lai WK, 2006, AM J PATHOL, V169, P200, DOI 10.2353/ajpath.2006.051191
   Liu XL, 2015, MOL CELL BIOCHEM, V407, P151, DOI 10.1007/s11010-015-2465-4
   Livak KJ, 2001, METHODS, V25, P402, DOI 10.1006/meth.2001.1262
   Na HY, 2017, J HEMATOL ONCOL, V10, DOI 10.1186/s13045-016-0383-x
   Patten DA, 2017, HEPATOLOGY, V65, P294, DOI 10.1002/hep.28879
   Pohlmann S, 2001, P NATL ACAD SCI USA, V98, P2670, DOI 10.1073/pnas.051631398
   REMMELE W, 1986, VIRCHOWS ARCH A, V409, P127, DOI 10.1007/BF00708323
   Soilleux EJ, 2002, J LEUKOCYTE BIOL, V71, P445
   Speir ML, 2016, NUCLEIC ACIDS RES, V44, pD717, DOI 10.1093/nar/gkv1275
   van Gisbergen KPJM, 2005, CANCER RES, V65, P5935, DOI 10.1158/0008-5472.CAN-04-4140
   Wang XD, 2017, ONCOL LETT, V14, P2813, DOI 10.3892/ol.2017.6508
   Yasmin-Karim S, 2014, ONCOTARGET, V5, P12097, DOI 10.18632/oncotarget.2503
   Zhang Y, 2017, MOL CANCER, V16, DOI 10.1186/s12943-017-0639-2
   Zhao LY, 2018, EXPERT REV GASTROENT, V12, P1059, DOI 10.1080/17474124.2018.1517045
   Zhao YS, 2015, CANCER BIOMARK, V15, P677, DOI 10.3233/CBM-150508
   Zhu ZX, 2016, JPN J CLIN ONCOL, V46, P1075, DOI 10.1093/jjco/hyw134
   Zuo YF, 2013, GUT, V62, P1169, DOI 10.1136/gutjnl-2011-300593
NR 39
TC 2
Z9 2
U1 0
U2 4
PU SPANDIDOS PUBL LTD
PI ATHENS
PA POB 18179, ATHENS, 116 10, GREECE
SN 1792-1074
EI 1792-1082
J9 ONCOL LETT
JI Oncol. Lett.
PD MAR
PY 2020
VL 19
IS 3
BP 1711
EP 1720
DI 10.3892/ol.2020.11294
PG 10
WC Oncology
WE Science Citation Index Expanded (SCI-EXPANDED)
SC Oncology
GA KU8AI
UT WOS:000519933800008
PM 32194663
OA Green Published, gold
DA 2022-05-02
ER

PT J
AU Li, SH
   Mei, J
   Wang, QX
   Guo, ZX
   Lu, LH
   Ling, YH
   Xu, L
   Chen, MS
   Zheng, L
   Lin, WP
   Zou, JW
   Wen, YH
   Wei, W
   Guo, RP
AF Li, Shaohua
   Mei, Jie
   Wang, Qiaoxuan
   Guo, Zhixing
   Lu, Lianghe
   Ling, Yihong
   Xu, Li
   Chen, Minshan
   Zheng, Lie
   Lin, Wenping
   Zou, Jingwen
   Wen, Yuhua
   Wei, Wei
   Guo, Rongping
TI Postoperative Adjuvant Transarterial Infusion Chemotherapy with FOLFOX
   Could Improve Outcomes of Hepatocellular Carcinoma Patients with
   Microvascular Invasion: A Preliminary Report of a Phase III, Randomized
   Controlled Clinical Trial
SO ANNALS OF SURGICAL ONCOLOGY
LA English
DT Article
ID TRANSCATHETER ARTERIAL CHEMOEMBOLIZATION; CURATIVE RESECTION;
   PARTIAL-HEPATECTOMY; THERAPY; TUMOR
AB Background Microvascular invasion (MVI) is a risk factor for tumor recurrence after hepatectomy in hepatocellular carcinoma (HCC) patients. Objective This study aimed to investigate the efficacy and safety of postoperative adjuvant transarterial infusion chemotherapy (TAI) with the FOLFOX regimen for HCC patients with MVI. Methods In this prospective, phase III, randomized, open-label, controlled clinical trial, HCC patients with histologically confirmed MVI were randomly assigned (1:1) after hepatectomy to receive either one to two cycles of adjuvant TAI (AT group) or follow-up without any adjuvant treatment (FU group). The primary endpoint was disease-free survival (DFS), while secondary endpoints were overall survival (OS) and safety. Results Between June 2016 and April 2019, 127 patients were randomly assigned to the AT group (n = 63) or FU group (n = 64). Clinicopathological characteristics of the two groups were well-balanced. The 6-, 12-, and 18-month OS rates for the AT group were 100.0%, 97.7%, and 97.7%, respectively, and 94.5%, 89.6%, and 78.5% for the FU group, respectively. The 6-, 12-, and 18-month DFS rates for the AT and FU groups were 84.7%, 61.8%, and 58.7%, and 62.9%, 48.1%, and 38.6%, respectively. OS and DFS were significantly better in the AT group than in the FU group (p = 0.037 and 0.023, respectively). No patients in the AT group experienced grade 3 or more severe adverse events. Conclusions Adjuvant TAI after hepatectomy may bring survival benefits to HCC patients with MVI.
C1 [Li, Shaohua; Mei, Jie; Lu, Lianghe; Xu, Li; Chen, Minshan; Lin, Wenping; Zou, Jingwen; Wen, Yuhua; Wei, Wei; Guo, Rongping] Sun Yat Sen Univ, Dept Liver Surg, Canc Ctr, Guangzhou, Guangdong, Peoples R China.
   [Li, Shaohua; Mei, Jie; Wang, Qiaoxuan; Guo, Zhixing; Lu, Lianghe; Ling, Yihong; Xu, Li; Chen, Minshan; Zheng, Lie; Lin, Wenping; Zou, Jingwen; Wen, Yuhua; Wei, Wei; Guo, Rongping] Collaborat Innovat Ctr Canc Med, State Key Lab Oncol South China, Guangzhou, Guangdong, Peoples R China.
   [Wang, Qiaoxuan] Sun Yat Sen Univ, Dept Radiat Oncol, Canc Ctr, Guangzhou, Guangdong, Peoples R China.
   [Guo, Zhixing] Sun Yat Sen Univ, Dept Ultrasound, Canc Ctr, Guangzhou, Guangdong, Peoples R China.
   [Ling, Yihong] Sun Yat Sen Univ, Dept Pathol, Canc Ctr, Guangzhou, Guangdong, Peoples R China.
   [Zheng, Lie] Sun Yat Sen Univ, Dept Radiol, Canc Ctr, Guangzhou, Guangdong, Peoples R China.
RP Guo, RP (corresponding author), Sun Yat Sen Univ, Dept Liver Surg, Canc Ctr, Guangzhou, Guangdong, Peoples R China.; Guo, RP (corresponding author), Collaborat Innovat Ctr Canc Med, State Key Lab Oncol South China, Guangzhou, Guangdong, Peoples R China.
EM guorp@sysucc.org.cn
FU National Natural Science Foundation of ChinaNational Natural Science
   Foundation of China (NSFC) [81871985]; Natural Science Foundation of
   Guangdong ProvinceNational Natural Science Foundation of Guangdong
   Province [2018A0303130098, 2017A030310203]; Science and Technology
   Planning Project of Guangdong Province [2017A020215112]; Medical
   Scientific Research Foundation of Guangdong Province [A2017477]; Science
   and Technology Planning Project of Guangzhou [201903010017,
   201904010479]; Clinical Trials Project (5010 Project) of Sun Yat-sen
   University [5010-2017009]; Clinical Trials Project (308 Project) of Sun
   Yat-sen University Cancer Center [308-2015-014]
FX This study was supported by the National Natural Science Foundation of
   China (No. 81871985); Natural Science Foundation of Guangdong Province
   (No. 2018A0303130098 and 2017A030310203); Science and Technology
   Planning Project of Guangdong Province (No. 2017A020215112); Medical
   Scientific Research Foundation of Guangdong Province (No. A2017477);
   Science and Technology Planning Project of Guangzhou (No. 201903010017
   and No. 201904010479); Clinical Trials Project (5010 Project) of Sun
   Yat-sen University (No. 5010-2017009); and Clinical Trials Project (308
   Project) of Sun Yat-sen University Cancer Center (No. 308-2015-014).
CR Chung AYF, 2013, WORLD J SURG, V37, P1356, DOI 10.1007/s00268-013-1970-4
   Feng RM, 2019, CANCER COMMUN, V39, DOI 10.1186/s40880-019-0368-6
   Ferlay J, 2015, INT J CANCER, V136, pE359, DOI 10.1002/ijc.29210
   He MK, 2017, CHIN J CANCER, V36, DOI 10.1186/s40880-017-0251-2
   He MK, 2019, JAMA ONCOL, V5, P953, DOI 10.1001/jamaoncol.2019.0250
   Hsu CY, 2012, ANN SURG ONCOL, V19, P842, DOI 10.1245/s10434-011-2060-1
   Jonas S, 2001, HEPATOLOGY, V33, P1080, DOI 10.1053/jhep.2001.23561
   Lau WY, 2009, HEPATOB PANCREAT DIS, V8, P124
   Li SH, 2015, PLOS ONE, V10, DOI 10.1371/journal.pone.0130021
   Li SH, 2013, MED ONCOL, V30, DOI 10.1007/s12032-013-0696-3
   Liao MH, 2017, SCAND J GASTROENTERO, V52, P624, DOI 10.1080/00365521.2017.1292365
   Llovet JM, 2008, J HEPATOL, V48, pS20, DOI 10.1016/j.jhep.2008.01.022
   Lu LC, 2014, SEMIN LIVER DIS, V34, P427, DOI 10.1055/s-0034-1394141
   Lyu N, 2018, J HEPATOL, V69, P60, DOI 10.1016/j.jhep.2018.02.008
   Poon RTP, 2002, J CLIN ONCOL, V20, P1775, DOI 10.1200/JCO.2002.07.089
   Ratti F, 2016, DIGEST LIVER DIS, V48, P1243, DOI 10.1016/j.dld.2016.06.032
   Schwartz JD, 2002, LANCET ONCOL, V3, P593, DOI 10.1016/S1470-2045(02)00873-2
   Shi M, 2007, ANN SURG, V245, P36, DOI 10.1097/01.sla.0000231758.07868.71
   Sun JJ, 2016, ANN SURG ONCOL, V23, P1344, DOI 10.1245/s10434-015-5008-z
   Wang J, 2013, CAN J GASTROENTEROL, V27, P351, DOI 10.1155/2013/417894
   Wei W, 2018, CANCER COMMUN, V38, DOI 10.1186/s40880-018-0331-y
   YAMADA R, 1983, RADIOLOGY, V148, P397, DOI 10.1148/radiology.148.2.6306721
   Zhang XF, 2018, J GASTROEN HEPATOL, V33, P347, DOI 10.1111/jgh.13843
   Zhou WP, 2009, ANN SURG, V249, P195, DOI 10.1097/SLA.0b013e3181961c16
NR 24
TC 11
Z9 11
U1 0
U2 3
PU SPRINGER
PI NEW YORK
PA ONE NEW YORK PLAZA, SUITE 4600, NEW YORK, NY, UNITED STATES
SN 1068-9265
EI 1534-4681
J9 ANN SURG ONCOL
JI Ann. Surg. Oncol.
PD DEC
PY 2020
VL 27
IS 13
BP 5183
EP 5190
DI 10.1245/s10434-020-08601-8
EA MAY 2020
PG 8
WC Oncology; Surgery
WE Science Citation Index Expanded (SCI-EXPANDED)
SC Oncology; Surgery
GA PB7CW
UT WOS:000533169700001
PM 32418078
DA 2022-05-02
ER

PT J
AU Wang, BB
   Yang, SX
   Zhao, W
AF Wang, Binbin
   Yang, Shuxia
   Zhao, Wei
TI Long Non-Coding RNA NRAD1 and LINC00152 are Highly Expressed and
   Associated with Prognosis in Patients with Hepatocellular Carcinoma
SO ONCOTARGETS AND THERAPY
LA English
DT Article
DE long non-coding RNA; HCC; NRAD1; LINC00152
ID ACTIVATION
AB Background: Hepatocellular carcinoma (HCC) is prevalent throughout the world. The aim of this study is to explore new long non-coding RNAs (lncRNAs) associated with hepatocellular carcinoma and detect their expression levels in hepatocellular carcinoma cell lines and tissues. These results will provide new clues on further function and biomarker studies of HCC-related lncRNAs.
   Patients and Methods: All patients were diagnosed as HCC between 30th, March, 2015 and 30th, July, 2018. LncRNA human gene expression microarray was applied to the profiling of lncRNAs in four cancerous tissues and the paired paracancerous tissues.
   Results: We retrospectively reviewed 63 patients with primary HCC who underwent a curative liver resection at the Department of Hepatology, Qingdao Sixth People's Hospital. The expression level of lncRNA NRAD1 and LINC00152 was detected by real-time PCR. Prognostic factors were evaluated using Kaplan-Meier curves and Cox proportional hazards models. By microarray profiling of lncRNAs, 256 lncRNAs were found to be differentially expressed, including 162 upregulated and 94 downregulated (P<0.05, fold change>2). Two candidate lncRNAs were determined as the targets in this study, which were NRAD1 (upregulated by 6.35 fold), LINC00152 (upregulated by 4.53 fold). NRAD1 and LINC00152 were downregulated in the normal liver cell lines Chang liver, HL7702, THLE-2, THLE-3, FL62891 and AML12, which were significantly lower than HCC cell lines SMMC-7721, Hep3B, HuH7, MHCC-97H, HCC-LM and SK-Hep-1 (P<0.05). Overexpression of lncRNA NRAD1 and LINC00152 was associated with decreasing OS rates, respectively (P=0.0263 and P=0.0285). Meanwhile, overexpression of NRAD1 and LINC00152 was associated with decreasing PFS rates, respectively (P=0.0174 and P=0.0041). After adjusting for competing risk factors, we identified that microvascular invasion (P=0.014), tumor size (P=0.026), lncRNA NRAD1 (P=0.001) and LINC00152P9 (P=0.036) expression levels were independent prognostic factors associated with prognosis of patients with HCC.
   Conclusion: We found lncRNA NRAD1 and LINC00152 expressed significantly higher in HCC tissues compared with non-tumorous tissues. Overexpression of lncRNA NRAD1 and LINC00152 were independent risk factors associated with the prognosis of patients with HCC.
C1 [Wang, Binbin; Yang, Shuxia; Zhao, Wei] Qingdao Sixth Peoples Hosp, Dept Hepatol, 9 Fushun Rd, Qingdao 266000, Peoples R China.
RP Zhao, W (corresponding author), Qingdao Sixth Peoples Hosp, Dept Hepatol, 9 Fushun Rd, Qingdao 266000, Peoples R China.
EM zhaowqdsph@tom.com
CR Chen MW, 2016, CANCER LETT, V376, P155, DOI 10.1016/j.canlet.2016.03.037
   COX DR, 1972, J R STAT SOC B, V34, P187
   Devcic Z, 2019, SEMIN INTERVENT RAD, V36, P287, DOI 10.1055/s-0039-1698755
   Guo W, 2019, FRONT PHARMACOL, V10, DOI 10.3389/fphar.2019.01185
   Hartke J, 2017, SEMIN DIAGN PATHOL, V34, P153, DOI 10.1053/j.semdp.2016.12.011
   Huang DH, 2019, INT J MOL MED, V44, P2113, DOI 10.3892/ijmm.2019.4371
   KAPLAN EL, 1958, J AM STAT ASSOC, V53, P457, DOI 10.2307/2281868
   LEVY ML, 2018, NPJ PRIM CARE RESP M, V28, DOI DOI 10.1038/S41533-018-0093-726
   Li C, 2015, CELL PHYSIOL BIOCHEM, V36, P423, DOI 10.1159/000430109
   Li CH, 2015, CURR GENOMICS, V16, P319, DOI 10.2174/1389202916666150707155851
   Liu PD, 2019, ONCOL LETT, V18, P3630, DOI 10.3892/ol.2019.10700
   Liu ZF, 2014, PLOS ONE, V9, DOI 10.1371/journal.pone.0093388
   Morceau F, 2013, INT J MOL SCI, V14, P14744, DOI 10.3390/ijms140714744
   Neumann O, 2012, HEPATOLOGY, V56, P1817, DOI 10.1002/hep.25870
   Qi P, 2016, MOL CANCER, V15, DOI 10.1186/s12943-016-0524-4
   Tan X, 2017, SENSORS, V17, P2672
   Tang QF, 2015, CELL PHYSIOL BIOCHEM, V37, P1002, DOI 10.1159/000430226
   Uchida S, 2018, ANTIOXID REDOX SIGN, V29, P832, DOI 10.1089/ars.2017.7262
   Vidovic D, 2020, CELL DEATH DIFFER, V27, P363, DOI 10.1038/s41418-019-0362-1
   Wang DJ, 2015, ONCOTARGET, V6, P41045, DOI 10.18632/oncotarget.5728
   Wang F, 2015, ONCOTARGET, V6, P7899, DOI 10.18632/oncotarget.3219
   Wang JC, 2019, J CELL BIOCHEM, V120, P18816, DOI 10.1002/jcb.29197
   Wang Y, 2014, CELL PHYSIOL BIOCHEM, V33, P1225, DOI 10.1159/000358692
   Yang LQ, 2013, NATURE, V500, P598, DOI 10.1038/nature12451
   Yao YL, 2015, CANCER LETT, V359, P75, DOI 10.1016/j.canlet.2014.12.051
   Yashchuk VV, 2019, REV SCI INSTRUM, V90, DOI 10.1063/1.5057441
   Zhang C, 2020, J CELL BIOCHEM, V121, P2489, DOI 10.1002/jcb.29471
   Zhang L, 2019, J CANCER, V10, P5355, DOI 10.7150/jca.29293
   Zhao L, 2019, Lin Chung Er Bi Yan Hou Tou Jing Wai Ke Za Zhi, V33, P721, DOI 10.13201/j.issn.1001-1781.2019.08.010
   Zhou XY, 2015, CELL PHYSIOL BIOCHEM, V36, P1440, DOI 10.1159/000430309
NR 30
TC 3
Z9 3
U1 0
U2 1
PU DOVE MEDICAL PRESS LTD
PI ALBANY
PA PO BOX 300-008, ALBANY, AUCKLAND 0752, NEW ZEALAND
SN 1178-6930
J9 ONCOTARGETS THER
JI OncoTargets Ther.
PY 2020
VL 13
BP 10409
EP 10416
DI 10.2147/OTT.S251231
PG 8
WC Biotechnology & Applied Microbiology; Oncology
WE Science Citation Index Expanded (SCI-EXPANDED)
SC Biotechnology & Applied Microbiology; Oncology
GA OD2DH
UT WOS:000579663400002
PM 33116620
OA Green Published, gold
DA 2022-05-02
ER

PT J
AU Wang, J
   Huang, A
   Wang, YP
   Yin, Y
   Fu, PY
   Zhang, X
   Zhou, J
AF Wang, Jian
   Huang, Ao
   Wang, Yu-Peng
   Yin, Yue
   Fu, Pei-Yao
   Zhang, Xin
   Zhou, Jian
TI Circulating tumor DNA correlates with microvascular invasion and
   predicts tumor recurrence of hepatocellular carcinoma
SO ANNALS OF TRANSLATIONAL MEDICINE
LA English
DT Article
DE Hepatocellular carcinoma (HCC); droplet digital PCR (ddPCR);
   postoperative recurrence; circulating tumor DNA (ctDNA); microvascular
   invasion (MVI)
ID CELL-FREE DNA; DROPLET DIGITAL PCR; CANCER STATISTICS; NUCLEIC-ACIDS;
   BIOMARKERS; MUTATIONS; MARKERS; QUANTITATION; DIAGNOSIS; PLASMA
AB Background: To evaluate the feasibility of predicting tumor recurrence of hepatocellular carcinoma (HCC) patients after curative hepatectomy by detection of circulating tumor DNA (ctDNA) through droplet digital PCR (ddPCR).
   Methods: HCC patients receiving surgical treatment were enrolled and peripheral blood samples before and after hepatectomy were collected. Four hotspot mutants, TP53-rs28934571 (c.747G>T), TRET-rs1242535815 (c.1-124C>T), CTNNB1-rs121913412 (c.121A>G) and CTNNB1-rs121913407 (c.133T>C) were selected to detect ctDNA and the mutant allele frequency (MAF) was calculated accordingly. The matched peripheral blood mononuclear cells (PBMCs) were used for Sanger sequencing. The clinicopathologic information of the patients was retrospectively analyzed and the predictive abilities for postoperative recurrence of different clinicopathologic parameters and ctDNA were compared.
   Results: Eighty-one patients were enrolled and 70.4% (57/81) of them had detectable ctDNA before hepatectomy. Positive preoperative ctDNA status was related to larger tumor size (P=0.001), multiple tumor lesions (P=0.001), microvascular invasion (MW) (P<0.001), advanced BCLC stages (P<0.001) and shorter disease free survival (DFS) (P << 0.001) and overall survival (OS) (P << 0.001). Multivariate analysis showed that detectable ctDNA was the independent risk factor for postoperative recurrence. Moreover, receiver operating characteristic (ROC) curves proved that ctDNA possessed the second largest area under the curve (AUC) in foretelling postoperative recurrence right after BCLC stage. For patients after surgery, the alterations of MAF were also correlated to postsurgical recurrence. Patients with increased MAF had more incidences of MVI (P=0.016) and recurrence (P<.001). At the same time, Kaplan-Meier curves revealed a significant shorter DFS and OS in the patients with increased MAF compared to the patients with decreased MAF (P<0.001 and P=0.0045, respectively) and ROC curves showed MAF to possess the greatest AUC among all the indices for postoperative recurrence.
   Conclusions: Digital droplets PCR assessment of specific gene combination through ctDNA possesses potential prognostic value in HCC patients undergoing surgical treatment.
C1 [Wang, Jian; Huang, Ao; Wang, Yu-Peng; Yin, Yue; Fu, Pei-Yao; Zhang, Xin; Zhou, Jian] Fudan Univ, Dept Liver Surg & Transplantat, Liver Canc Inst, Zhongshan Hosp, 180 Fenglin Rd, Shanghai 200032, Peoples R China.
   [Wang, Jian; Huang, Ao; Wang, Yu-Peng; Yin, Yue; Fu, Pei-Yao; Zhang, Xin; Zhou, Jian] Fudan Univ, Minist Educ, Key Lab Carcinogenesis & Canc Invas, Shanghai 200032, Peoples R China.
   [Zhou, Jian] Fudan Univ, Inst Biomed Sci, Shanghai 200032, Peoples R China.
   [Zhou, Jian] Fudan Univ, State Key Lab Genet Engn, Shanghai 200433, Peoples R China.
RP Zhou, J (corresponding author), Fudan Univ, Dept Liver Surg & Transplantat, Liver Canc Inst, Zhongshan Hosp, 180 Fenglin Rd, Shanghai 200032, Peoples R China.
EM zhou.jian@zs-hospital.sh.cn
FU National Key R&D Program of China [2019YFC1315800, 2019YFC1315802];
   National Natural Science Foundation of ChinaNational Natural Science
   Foundation of China (NSFC) [81830102, 81772578, 81802991, 81602581];
   STCSMScience & Technology Commission of Shanghai Municipality (STCSM)
   [18YF1403600]; Shanghai Municipal Key Clinical Specialty
FX This study was jointly supported by the National Key R&D Program of
   China (2019YFC1315800, 2019YFC1315802), National Natural Science
   Foundation of China (No. 81830102, 81772578, 81802991, 81602581), STCSM
   (18YF1403600), and Shanghai Municipal Key Clinical Specialty.
CR Agassi R, 2015, AM J CLIN PATHOL, V143, P18, DOI 10.1309/AJCPI5YHG0OGFAHM
   Bettegowda C, 2014, SCI TRANSL MED, V6, DOI 10.1126/scitranslmed.3007094
   Bray F, 2018, CA-CANCER J CLIN, V68, P394, DOI 10.3322/caac.21492
   Bruix J, 2005, HEPATOLOGY, V42, P1208, DOI 10.1002/hep.20933
   Bruix J, 2011, HEPATOLOGY, V53, P1020, DOI 10.1002/hep.24199
   Chen K, 2013, WORLD J GASTROENTERO, V19, P3143, DOI 10.3748/wjg.v19.i20.3143
   Chen WQ, 2016, CA-CANCER J CLIN, V66, P115, DOI 10.3322/caac.21338
   Cleary SP, 2013, HEPATOLOGY, V58, P1693, DOI 10.1002/hep.26540
   Cui R, 2003, BRIT J CANCER, V88, P1878, DOI 10.1038/sj.bjc.6601018
   da Silva BF, 2013, J CLIN PATHOL, V66, P775, DOI 10.1136/jclinpath-2013-201521
   Erstad DJ, 2019, ANN SURG ONCOL, V26, P1474, DOI 10.1245/s10434-019-07227-9
   Ferlay J, 2015, INT J CANCER, V136, pE359, DOI 10.1002/ijc.29210
   Fujimoto A, 2012, NAT GENET, V44, P760, DOI 10.1038/ng.2291
   Gao F, 2016, HEPATOB PANCREAT DIS, V15, P371, DOI 10.1016/S1499-3872(16)60095-4
   Garcia-Murillas I, 2015, SCI TRANSL MED, V7, DOI [10.1126/scitranslmed.aab0021, 10.1126/scitranslmed.aac7551]
   Guichard C, 2012, NAT GENET, V44, P694, DOI 10.1038/ng.2256
   Heitzer E, 2015, CLIN CHEM, V61, P112, DOI 10.1373/clinchem.2014.222679
   Hindson BJ, 2011, ANAL CHEM, V83, P8604, DOI 10.1021/ac202028g
   Huang A, 2016, J CANCER, V7, P1907, DOI 10.7150/jca.15823
   Huang J, 2012, NAT GENET, V44, P1117, DOI 10.1038/ng.2391
   JAVADPOUR N, 1980, CANCER-AM CANCER SOC, V45, P1755, DOI 10.1002/cncr.1980.45.s7.1755
   Kan ZY, 2013, GENOME RES, V23, P1422, DOI 10.1101/gr.154492.113
   Kim DY, 2007, ONCOLOGY-BASEL, V72, P52, DOI 10.1159/000111707
   Kustanovich A, 2019, CANCER BIOL THER, V20, P1057, DOI 10.1080/15384047.2019.1598759
   Llovet JM, 2008, NEW ENGL J MED, V359, P378, DOI 10.1056/NEJMoa0708857
   Lok AS, 2010, GASTROENTEROLOGY, V138, P493, DOI 10.1053/j.gastro.2009.10.031
   Luke JJ, 2014, JNCI-J NATL CANCER I, V106, DOI 10.1093/jnci/dju214
   Mazurek AM, 2013, CANCER BIOMARK, V13, P385, DOI 10.3233/CBM-130371
   Montagut C, 2015, ANN ONCOL, V26, P1525, DOI 10.1093/annonc/mdv228
   Mouliere F, 2011, PLOS ONE, V6, DOI 10.1371/journal.pone.0023418
   Murtaza M, 2013, NATURE, V497, P108, DOI 10.1038/nature12065
   Nygaard AD, 2014, BRIT J CANCER, V110, P363, DOI 10.1038/bjc.2013.705
   Page K, 2006, ANN NY ACAD SCI, V1075, P313, DOI 10.1196/annals.1368.042
   Page K, 2013, PLOS ONE, V8, DOI 10.1371/journal.pone.0077963
   Ramachandran K, 2013, ANTICANCER RES, V33, P4521
   Reinert T, 2016, GUT, V65, P625, DOI 10.1136/gutjnl-2014-308859
   Sausen M, 2015, NAT COMMUN, V6, DOI 10.1038/ncomms8686
   Schulze K, 2015, NAT GENET, V47, P505, DOI 10.1038/ng.3252
   Schwarzenbach H, 2011, NAT REV CANCER, V11, P426, DOI 10.1038/nrc3066
   Siegel RL, 2017, CA-CANCER J CLIN, V67, P7, DOI 10.3322/caac.21387
   Singh N, 2015, CANCER INVEST, V33, P78, DOI 10.3109/07357907.2014.1001894
   Sozzi G, 2005, J NATL CANCER I, V97, P1848, DOI 10.1093/jnci/dji432
   Tang ZY, 2005, J SURG ONCOL, V91, P95, DOI 10.1002/jso.20291
   Tokumitsu Y, 2018, ONCOL LETT, V15, P4411, DOI 10.3892/ol.2018.7821
   Volk Michael L., 2007, Cancer Biomarkers, V3, P79
   Zhou J, 2018, LIVER CANCER, V7, P235, DOI 10.1159/000488035
NR 46
TC 12
Z9 13
U1 1
U2 8
PU AME PUBL CO
PI SHATIN
PA FLAT-RM C 16F, KINGS WING PLAZA 1, NO 3 KWAN ST, SHATIN, HONG KONG
   00000, PEOPLES R CHINA
SN 2305-5839
EI 2305-5847
J9 ANN TRANSL MED
JI ANN. TRANSL. MED.
PD MAR
PY 2020
VL 8
IS 5
AR 237
DI 10.21037/atm.2019.12.154
PG 13
WC Oncology; Medicine, Research & Experimental
WE Science Citation Index Expanded (SCI-EXPANDED)
SC Oncology; Research & Experimental Medicine
GA KW0FX
UT WOS:000520850100089
PM 32309384
OA gold, Green Published
DA 2022-05-02
ER

PT J
AU Wang, H
   Yu, H
   Qian, YW
   Cao, ZY
   Wu, MC
   Cong, WM
AF Wang, Han
   Yu, Hua
   Qian, You-Wen
   Cao, Zhen-Ying
   Wu, Meng-Chao
   Cong, Wen-Ming
TI Impact of Surgical Margin on the Prognosis of Early Hepatocellular
   Carcinoma (<= 5 cm): A Propensity Score Matching Analysis
SO FRONTIERS IN MEDICINE
LA English
DT Article
DE hepatocellular carcinoma; early stage; margin; microvascular invasion;
   liver cirrhosis; recurrence; prognosis
ID RANDOMIZED CLINICAL-TRIAL; MICROVASCULAR INVASION; LIVER RESECTION;
   RADIOFREQUENCY ABLATION; PARTIAL-HEPATECTOMY; DISEASE RECURRENCE;
   EARLY-STAGE; SURVIVAL; OUTCOMES; RISK
AB Aim: The influence of surgical margin on the prognosis of patients with early solitary hepatocellular carcinoma (HCC) (<= 5 cm) is undetermined.
   Methods: The data of 904 patients with early solitary HCC who underwent liver resection were collected for recurrence-free survival (RFS) and overall survival (OS). Propensity score matching (PSM) was performed to balance the potential bias.
   Results: Log-rank tests showed that 2 mm was the best cutoff value to discriminate the prognosis of early HCC. Liver resection with a >2 mm surgical margin distance (wide-margin group) led to better 5-year RFS and OS rate compared with liver resection with a <= 2 mm surgical margin distance (narrow-margin group) among patients both before (RFS: 59.1% vs. 39.6%, P < 0.001; OS: 85.3% vs. 73.7%, P < 0.001) and after PSM (RFS: 56.3% vs. 41.0%, P < 0.001; OS: 83.0% vs. 75.0%, P = 0.010). Subgroup analysis showed that a wide-margin resection significantly improved the prognosis of patients with microvascular invasion (RFS: P < 0.001; OS: P = 0.001) and patients without liver cirrhosis (RFS: P < 0.001; OS: P = 0.001) after PSM. Multivariable Cox regression analysis revealed that narrow-margin resection is associated with poorer RFS [hazard ratio (HR) = 1.781, P < 0.001), OS (HR = 1.935, P < 0.001], and early recurrence (HR = 1.925, P < 0.001).
   Conclusions: A wide-margin resection resulted in better clinical outcomes than a narrow-margin resection among patients with early solitary HCC, especially for those with microvascular invasion and without cirrhosis. An individual strategy of surgical margin should be formulated preoperation according to both tumor factors and background liver factors.
C1 [Wang, Han; Yu, Hua; Qian, You-Wen; Cao, Zhen-Ying; Cong, Wen-Ming] Second Mil Med Univ, Eastern Hepatobiliary Surg Hosp, Dept Pathol, Shanghai, Peoples R China.
   [Wu, Meng-Chao] Second Mil Med Univ, Eastern Hepatobiliary Surg Hosp, Dept Hepat Surg, Shanghai, Peoples R China.
RP Cong, WM (corresponding author), Second Mil Med Univ, Eastern Hepatobiliary Surg Hosp, Dept Pathol, Shanghai, Peoples R China.
EM wmcong@smmu.edu.cn
FU National Natural Science Foundation of ChinaNational Natural Science
   Foundation of China (NSFC) [81472278, 81502086]; Funds for Creative
   Research Groups of National Natural Science Foundation of China
   [81521091]; Scientific Research Foundation of Shanghai Municipal
   Commission of Health and Family Planning [20154Y0140]
FX We have received funding from the National Natural Science Foundation of
   China (Grant No. 81472278 and No. 81502086), the Funds for Creative
   Research Groups of National Natural Science Foundation of China (Grant
   No. 81521091), and the Scientific Research Foundation of Shanghai
   Municipal Commission of Health and Family Planning (Grant No.
   20154Y0140) in this article.
CR Banerjee S, 2015, HEPATOLOGY, V62, P792, DOI 10.1002/hep.27877
   Beard RE, 2018, HPB, V20, P521, DOI 10.1016/j.hpb.2017.11.011
   Berardi G, 2020, J HEPATOL, V72, P75, DOI 10.1016/j.jhep.2019.08.032
   Cong WM, 2016, WORLD J GASTROENTERO, V22, P9279, DOI 10.3748/wjg.v22.i42.9279
   Cong WM, 2015, CANCER LETT, V368, P14, DOI 10.1016/j.canlet.2015.07.043
   Cucchetti A, 2010, J HEPATOL, V52, P880, DOI 10.1016/j.jhep.2009.12.037
   EDMONDSON HA, 1954, CANCER-AM CANCER SOC, V7, P462, DOI 10.1002/1097-0142(195405)7:3<462::AID-CNCR2820070308>3.0.CO;2-E
   Feng LH, 2017, J CANCER RES CLIN, V143, P293, DOI 10.1007/s00432-016-2286-1
   Field WBS, 2017, AM J SURG, V214, P273, DOI 10.1016/j.amjsurg.2017.06.002
   Forner A, 2018, LANCET, V391, P1301, DOI 10.1016/S0140-6736(18)30010-2
   Huang G, 2015, ANN SURG, V261, P56, DOI 10.1097/SLA.0000000000000858
   Jung DH, 2019, ANN SURG, V269, P511, DOI 10.1097/SLA.0000000000002486
   Lafaro K, 2016, J SURG ONCOL, V113, P296, DOI 10.1002/jso.24123
   Lee JI, 2019, CANCERS, V11, DOI 10.3390/cancers11030425
   Lee KF, 2018, HEPATOBIL SURG NUTR, V7, P320, DOI 10.21037/hbsn.2018.03.17
   Lee S, 2017, J HEPATOL, V67, P526, DOI 10.1016/j.jhep.2017.04.024
   Lee W, 2018, DIGEST SURG, V35, P520, DOI 10.1159/000485805
   Lei ZQ, 2016, JAMA SURG, V151, P356, DOI 10.1001/jamasurg.2015.4257
   Llovet JM, 1999, SEMIN LIVER DIS, V19, P329, DOI 10.1055/s-2007-1007122
   Nathan H, 2013, ANN SURG, V258, P1022, DOI 10.1097/SLA.0b013e31827da749
   Nathan H, 2009, ANN SURG, V249, P799, DOI 10.1097/SLA.0b013e3181a38eb5
   Ng KKC, 2017, BRIT J SURG, V104, P1775, DOI 10.1002/bjs.10677
   Oguro S, 2018, HPB, V20, P872, DOI 10.1016/j.hpb.2018.03.012
   Pan YX, 2020, EJSO-EUR J SURG ONC, V46, P548, DOI 10.1016/j.ejso.2019.10.026
   Pang YY, 2000, HPB, V2, P333, DOI 10.1080/136518202760378489
   Park JH, 2018, WORLD J SURG, V42, P1514, DOI 10.1007/s00268-017-4275-1
   Poon RTP, 2000, ANN SURG, V231, P544, DOI 10.1097/00000658-200004000-00014
   Rubin DB, 1996, BIOMETRICS, V52, P249, DOI 10.2307/2533160
   Sasaki K, 2017, JAMA SURG, V152, DOI 10.1001/jamasurg.2016.5059
   Shi M, 2007, ANN SURG, V245, P36, DOI 10.1097/01.sla.0000231758.07868.71
   Shimada S, 2017, WORLD J SURG, V41, P2087, DOI 10.1007/s00268-017-3964-0
   Sumie S, 2008, ANN SURG ONCOL, V15, P1375, DOI 10.1245/s10434-008-9846-9
   Wang H, 2020, J GASTROINTEST SURG, V24, P2737, DOI 10.1007/s11605-019-04251-8
   Wang H, 2018, HEPATOBIL SURG NUTR, V7, P418, DOI 10.21037/hbsn.2018.09.05
   Wang H, 2019, HEPATOL RES, V49, P344, DOI 10.1111/hepr.13241
   Wbs F, 2017, AM J SURG, V18, pe229, DOI [10.1016/j.hpb.2016.02.572, DOI 10.1016/J.HPB.2016.02.572]
   Wei W, 2018, CANCER COMMUN, V38, DOI 10.1186/s40880-018-0331-y
   Yang PH, 2019, SURGERY, V165, P721, DOI 10.1016/j.surg.2018.09.016
   Yang SL, 2016, J GASTROENTEROL, V51, P722, DOI 10.1007/s00535-015-1146-0
   Yu H, 2019, FUTURE ONCOL, V15, P1771, DOI 10.2217/fon-2018-0606
   Zhang EL, 2015, WORLD J SURG ONCOL, V13, DOI 10.1186/s12957-015-0567-9
   Zhao WJ, 2019, ONCOTARGETS THER, V12, P10389, DOI 10.2147/OTT.S224809
NR 42
TC 5
Z9 5
U1 2
U2 4
PU FRONTIERS MEDIA SA
PI LAUSANNE
PA AVENUE DU TRIBUNAL FEDERAL 34, LAUSANNE, CH-1015, SWITZERLAND
EI 2296-858X
J9 FRONT MED-LAUSANNE
JI Front. Med.
PD MAY 7
PY 2020
VL 7
AR 139
DI 10.3389/fmed.2020.00139
PG 13
WC Medicine, General & Internal
WE Science Citation Index Expanded (SCI-EXPANDED)
SC General & Internal Medicine
GA LT7MV
UT WOS:000537251700001
PM 32478080
OA gold, Green Published
DA 2022-05-02
ER

PT J
AU Zhou, XY
   Wang, XX
   Lin, ZH
   Zhou, Y
AF Zhou, Xueyan
   Wang, Xinxin
   Lin, Zehong
   Zhou, Yang
TI Quantitative analysis of microvascular invasion preoperative prediction
   in solitary small hepatocellular carcinoma on dynamic enhancement MRI
SO REVISTA INTERNACIONAL DE METODOS NUMERICOS PARA CALCULO Y DISENO EN
   INGENIERIA
LA English
DT Article
DE Microvascular invasion; solitary small hepatocellular cancer;
   Quantitative analysis; Kinetic parameters; Dynamic enhancement magnetic
   resonance imaging
ID HEPATOBILIARY PHASE; SMALL HCC; DIAGNOSIS; PATTERNS
AB The purpose of this study is to predict preoperatively microvascular invasion (MVI) of solitary small hepatocellular cancer (sHCC) by using the kinetic parameters analysis on dynamic enhancement magnetic resonance imaging (MRI). Patients (n = 61) with known solitary sHCC(<= 3cm) were preoperatively examined with Gd-EOB-DTPA-enhanced MRI first before hepatic resection. The arterial peritumoral enhancement measured from the dynamic enhancement-MRI was analyzed by using quantitative kinetic parameters, including initial enhancement (E1), peak enhancement (E"peak"), and enhancement ratio (E"R") calculated. Correlations between quantitative kinetic parameters and MVI were evaluated and differences between MVI positive and negative groups were assessed. Histopathological analysis of liver resection confirmed that 19 patients had sHCC with MVI and that 42 patients had sHCC without MVI. Average (+/- standard deviation) E1 is 0.36 +/- 0.12 and 0.46 +/- 0.09, E"peak" is 0.78 +/- 0.24 and 0.74 +/- 0.18, and E"R" is 0.42 +/- 0.20 and 0.56 +/- 0.17 for negative and positive group, respectively. Statistical analysis showed that average El and ER for the positive group were significantly higher (p less than 0.05) than the negative group. The receiver operating characteristics (ROC) analysis between the two groups had area under the curve of 0.74 and 0.71 for E1 and E"R", respectively. Quantitative kinetic parameters analysis for the arterial peritumoral enhancement is feasibility to the prediction and assist diagnosis of MVI in clinical practice.
C1 [Zhou, Xueyan; Lin, Zehong] Harbin Univ, Coll Engn, Harbin, Peoples R China.
   [Wang, Xinxin; Zhou, Yang] Harbin Med Univ, Dept Radiol, Canc Hosp, Harbin, Peoples R China.
   [Lin, Zehong] Harbin Engn Univ, Coll Mech & Elect Engn, Harbin, Peoples R China.
RP Zhou, XY (corresponding author), Harbin Univ, Coll Engn, Harbin, Peoples R China.
EM zhouxueyan_zxy@163.com; zhouyang094@126.com
FU Harbin youth reserve talent project [2017RAQXJ102]; Harbin Medical
   University Cancer Hospitals Haiyan Funds [JJZD2020-17]
FX This research was funded by Harbin youth reserve talent project
   (2017RAQXJ102) and Harbin Medical University Cancer Hospitals Haiyan
   Funds (JJZD2020-17).
CR Ahn SJ, 2019, ABDOM RADIOL, V44, P539, DOI 10.1007/s00261-018-1768-9
   An C, 2017, EUR RADIOL, V27, P2610, DOI 10.1007/s00330-016-4634-6
   Ariizumi S, 2011, J HEPATO-BIL-PAN SCI, V18, P575, DOI 10.1007/s00534-010-0369-y
   Chen ZH, 2019, HPB, V21, P935, DOI 10.1016/j.hpb.2019.02.003
   Choi JW, 2013, RADIOLOGY, V267, P776, DOI 10.1148/radiol.13120775
   Choi YS, 2013, J MAGN RESON IMAGING, V37, P1384, DOI 10.1002/jmri.23940
   Du M, 2014, BMC CANCER, V14, DOI 10.1186/1471-2407-14-38
   El-Gendi A, 2013, J GASTROINTEST SURG, V17, P712, DOI 10.1007/s11605-012-2085-1
   Feng LH, 2017, J CANCER RES CLIN, V143, P293, DOI 10.1007/s00432-016-2286-1
   Grazioli L, 1999, EUR RADIOL, V9, P62, DOI 10.1007/s003300050629
   Huang M., 2018, CONTRAST MEDIA MOL I, P9
   Imai K, 2018, ANTICANCER RES, V38, P1053, DOI 10.21873/anticanres.12322
   Joo I, 2016, LIVER CANCER, V5, P67, DOI 10.1159/000367750
   Kim H, 2009, EUR RADIOL, V19, P1744, DOI 10.1007/s00330-009-1331-8
   Kim KA, 2012, J MAGN RESON IMAGING, V35, P629, DOI 10.1002/jmri.22876
   Lee S, 2017, J HEPATOL, V67, P526, DOI 10.1016/j.jhep.2017.04.024
   Speidel MA, 2013, MED PHYS, V40, DOI 10.1118/1.4770283
   Wu D, 2015, INVEST RADIOL, V50, P188, DOI 10.1097/RLI.0000000000000098
   Yamashita Y, 2018, ANN GASTROENT SURG, V2, P197, DOI 10.1002/ags3.12057
   Yang CB, 2017, EUR J RADIOL, V95, P222, DOI 10.1016/j.ejrad.2017.08.022
   Zhou XY, 2020, J COMPUT ASSIST TOMO, V44, P20, DOI 10.1097/RCT.0000000000000971
NR 21
TC 0
Z9 0
U1 0
U2 3
PU SCIPEDIA S L
PI BARCELONA
PA SCIPEDIA S L, BARCELONA, 00000, SPAIN
SN 0213-1315
J9 REV INT METOD NUMER
JI Rev. Int. Metod. Numer. Calc. Dise.
PY 2020
VL 36
IS 1
AR 19
DI 10.23967/j.rimni.2020.03.003
PG 7
WC Engineering, Multidisciplinary; Mathematics, Interdisciplinary
   Applications
WE Science Citation Index Expanded (SCI-EXPANDED)
SC Engineering; Mathematics
GA LJ7KH
UT WOS:000530339200001
OA gold
DA 2022-05-02
ER

PT J
AU Wang, LM
   Wang, WH
   Rong, WQ
   Li, Z
   Wu, F
   Liu, YH
   Zheng, YL
   Zhang, K
   Siqin, TN
   Liu, M
   Chen, B
   Wu, JX
AF Wang, Liming
   Wang, Weihu
   Rong, Weiqi
   Li, Zhuo
   Wu, Fan
   Liu, Yunhe
   Zheng, Yiling
   Zhang, Kai
   Siqin, Tana
   Liu, Mei
   Chen, Bo
   Wu, Jianxiong
TI Postoperative adjuvant treatment strategy for hepatocellular carcinoma
   with microvascular invasion: a non-randomized interventional clinical
   study
SO BMC CANCER
LA English
DT Article
DE Hepatocellular carcinoma; Microvascular invasion; Radiotherapy; Relapse
   survival; Overall survival
ID PARTIAL-HEPATECTOMY; RADIATION-THERAPY; ALPHA-FETOPROTEIN; EARLY
   RECURRENCE; RISK-FACTORS; RESECTION; OUTCOMES; RADIOTHERAPY; PREDICTOR;
   MARGIN
AB BackgroundMicrovascular invasion (MVI) is considered to be one of the important prognostic factors that affect postoperative recurrence in patients with hepatocellular carcinoma (HCC) with variable results across their treatment options. This study was carried out to investigate efficacy of postoperative adjuvant RT in HCC patients with MVI.MethodsThis was single center, prospective study carried out in HCC patients with MVI, aged 35-72years. All patients were non-randomly allocated to receive standard postoperative treatment of HBV/HCV and nutritional therapy or RT in addition to standard postoperative treatment (1:1). The primary endpoints assessed were relapse-free survival and overall survival. The prognostic factors associated with survival outcomes were also analyzed. The safety events were graded according to NCI-CTCAE v4.03 criteria.ResultsOf the 115 patients eligible for study, 59 patients were included in analysis. Univariate analysis revealed that MVI classification (P=0.009), post-operative treatment strategies (P=0.009) were prognostic factors for worst RFS; tumor size (P=0.011), MVI classification (P=0.005) and post-operative treatment (P=0.015) were associated for OS. The 1-, 2-, 3-year RFS rates were 86.2, 70.5 and 63.4% for patients in RT group, and 46.4, 36.1, and 36.1% in control group. For OS, corresponding rates were 96.6, 80.7, and 80.7% for patients in RT group and 79.7, 58.3, and 50.0% in control group. Subgroup classification of HCC patients according to low risk MVI showed significantly longer RFS (P=0.035) and OS (P=0.004) in RT group than control group, while for high risk MVI, RT depicted longer OS than control group with no significance (P=0.106). Toxicities were usually observed in acute stage with no grade 4 toxicities.ConclusionPostoperative adjuvant RT following hepatectomy offers better RFS for HCC patients with MVI than with standard postoperative therapy. Also, it will be useful to control microscopic lesions in both M1 (low risk) and M2 (high risk) subgroups of HCC patients with MVI.Trial registrationTrial Registration number: ChiCTR1800017371. Date of Registration: 2018-07-26. Registration Status: Retrospectively registered.
C1 [Wang, Liming; Rong, Weiqi; Wu, Fan; Liu, Yunhe; Zheng, Yiling; Zhang, Kai; Siqin, Tana; Wu, Jianxiong] Chinese Acad Med Sci & Peking Union Med Coll, Dept Hepatobiliaty Surg, Natl Canc Ctr, Natl Clin Res Ctr Canc,Canc Hosp, 17 Panjiayuan Nanli Area, Beijing 100021, Peoples R China.
   [Wang, Weihu] Peking Univ, Dept Radiat Oncol, Key Lab Carcinogenesis & Translat Res, Minist Educ Beijing,Canc Hosp & Inst, 52 Fucheng Rd, Beijing 100142, Peoples R China.
   [Li, Zhuo] Chinese Acad Med Sci & Peking Union Med Coll, Dept Pathol, Natl Canc Ctr, Natl Clin Res Ctr Canc,Canc Hosp, 17 Panjiayuan Nanli Area, Beijing 100021, Peoples R China.
   [Liu, Mei] Chinese Acad Med Sci & Peking Union Med Coll, Lab Cell & Mol Biol, Natl Canc Ctr, Natl Clin Res Ctr Canc,Canc Hosp, 17 Panjiayuan Nanli Area, Beijing 100021, Peoples R China.
   [Liu, Mei] Chinese Acad Med Sci & Peking Union Med Coll, State Key Lab Mol Oncol, Natl Canc Ctr, Natl Clin Res Ctr Canc,Canc Hosp, 17 Panjiayuan Nanli Area, Beijing 100021, Peoples R China.
   [Chen, Bo] Chinese Acad Med Sci & Peking Union Med Coll, Dept Radiat Oncol, Natl Canc Ctr, Natl Clin Res Ctr Canc,Canc Hosp, 17 Panjiayuan Nanli Area, Beijing 100021, Peoples R China.
RP Wu, JX (corresponding author), Chinese Acad Med Sci & Peking Union Med Coll, Dept Hepatobiliaty Surg, Natl Canc Ctr, Natl Clin Res Ctr Canc,Canc Hosp, 17 Panjiayuan Nanli Area, Beijing 100021, Peoples R China.; Chen, B (corresponding author), Chinese Acad Med Sci & Peking Union Med Coll, Dept Radiat Oncol, Natl Canc Ctr, Natl Clin Res Ctr Canc,Canc Hosp, 17 Panjiayuan Nanli Area, Beijing 100021, Peoples R China.
EM chenboo@outlook.com; dr.wujx@hotmail.com
OI kai, zhang/0000-0002-2292-3696
FU Beijing Hope Run Special Fund of Cancer Foundation of China [LC2015A12,
   LC2018A15]; PUMC Youth Fund/Fundamental Research Funds for the Central
   Universities [3332018193]
FX This work was supported by Beijing Hope Run Special Fund of Cancer
   Foundation of China (LC2015A12, LC2018A15) and PUMC Youth
   Fund/Fundamental Research Funds for the Central Universities
   (3332018193). LC2015A12: design of the study, patient enrollment, data
   collection, analysis, interpretation of data. LC2018A15: analysis,
   interpretation of data, writing the manuscript. 3332018193: writing the
   manuscript.
CR Barreto SG, 2013, ANZ J SURG, V83, P331, DOI 10.1111/j.1445-2197.2012.06196.x
   Bray F, 2018, CA-CANCER J CLIN, V68, P394, DOI 10.3322/caac.21492
   Bruix J, 2009, LANCET, V373, P614, DOI 10.1016/S0140-6736(09)60381-0
   Chang CM, 2012, HEPATO-GASTROENTEROL, V59, P492, DOI 10.5754/hge11361
   Chen CP, 2019, J CLIN TRANSL HEPATO, V7, P183, DOI 10.14218/JCTH.2018.00060
   Chen WQ, 2013, CHIN J CANCER, V32, P106, DOI 10.5732/cjc.013.10018
   Colecchia A, 2014, WORLD J GASTROENTERO, V20, P5935, DOI 10.3748/wjg.v20.i20.5935
   Cong WM, 2016, WORLD J GASTROENTERO, V22, P9279, DOI 10.3748/wjg.v22.i42.9279
   Donat M, 2016, TRANSPL P, V48, P1968, DOI 10.1016/j.transproceed.2016.04.002
   Du M, 2014, BMC CANCER, V14, DOI 10.1186/1471-2407-14-38
   Fan LF, 2013, HEPATO-GASTROENTEROL, V60, P825, DOI 10.5754/hge121039
   Fan ST, 2011, BRIT J SURG, V98, P1292, DOI 10.1002/bjs.7583
   Fan ST, 2011, ANN SURG, V253, P745, DOI 10.1097/SLA.0b013e3182111195
   Hirokawa F, 2016, SURG ONCOL, V25, P24, DOI 10.1016/j.suronc.2015.12.002
   Hou JZ, 2016, JPN J CLIN ONCOL, V46, P357, DOI 10.1093/jjco/hyv205
   Hu R, 2003, SURGERY, V133, P251, DOI 10.1067/msy.2003.102
   Iguchi T, 2015, TRANSPLANTATION, V99, P1236, DOI 10.1097/TP.0000000000000489
   Kim BK, 2008, J SURG ONCOL, V97, P246, DOI 10.1002/jso.20953
   Lim KC, 2011, ANN SURG, V254, P108, DOI 10.1097/SLA.0b013e31821ad884
   Matsui Y, 2007, ARCH SURG-CHICAGO, V142, P596, DOI 10.1001/archsurg.142.7.596
   McHugh PP, 2010, HPB, V12, P56, DOI 10.1111/j.1477-2574.2009.00128.x
   Miao XY, 2011, HEPATO-GASTROENTEROL, V58, P575
   Moon JI, 2012, TRANSPL P, V44, P487, DOI 10.1016/j.transproceed.2011.11.009
   Moris D, 2018, EJSO-EUR J SURG ONC, V44, P927, DOI 10.1016/j.ejso.2018.04.018
   Morise Z, 2014, FRONT SURG, V1, DOI 10.3389/fsurg.2014.00021
   Nakashima Y, 2003, HEPATOL RES, V26, P142, DOI 10.1016/S1386-6346(03)00007-X
   Roayaie S, 2009, GASTROENTEROLOGY, V137, P850, DOI 10.1053/j.gastro.2009.06.003
   Rodriguez-Peralvarez M, 2013, ANN SURG ONCOL, V20, P325, DOI 10.1245/s10434-012-2513-1
   Sapir E, 2018, INT J RADIAT ONCOL, V100, P122, DOI 10.1016/j.ijrobp.2017.09.001
   Shah SA, 2006, J AM COLL SURGEONS, V202, P275, DOI 10.1016/j.jamcollsurg.2005.10.005
   Shi M, 2007, ANN SURG, V245, P36, DOI 10.1097/01.sla.0000231758.07868.71
   Shindoh J, 2013, HPB, V15, P31, DOI 10.1111/j.1477-2574.2012.00552.x
   Shirabe K, 2014, LIVER INT, V34, P937, DOI 10.1111/liv.12459
   Sumie S, 2008, ANN SURG ONCOL, V15, P1375, DOI 10.1245/s10434-008-9846-9
   Sumie S, 2014, ANN SURG ONCOL, V21, P1002, DOI 10.1245/s10434-013-3376-9
   Ueno S, 2008, J HEPATO-BILIARY-PAN, V15, P493, DOI 10.1007/s00534-007-1312-8
   Unal E, 2016, DIAGN INTERV RADIOL, V22, P125, DOI 10.5152/dir.2015.15125
   Wang LM, 2019, ONCOTARGETS THER, V12, P1237, DOI 10.2147/OTT.S179247
   Wang LM, 2017, ONCOTARGET, V8, P79971, DOI 10.18632/oncotarget.20402
   Wang WH, 2015, LIVER INT, V35, P2603, DOI 10.1111/liv.12857
   Yeung RH, 2017, EXPERT REV ANTICANC, V17, P911, DOI 10.1080/14737140.2017.1368392
   Yoon HI, 2014, J CANCER RES CLIN, V140, P1595, DOI 10.1007/s00432-014-1697-0
   Yu WB, 2014, J AM COLL SURGEONS, V218, P381, DOI 10.1016/j.jamcollsurg.2013.11.030
   Yu Y, 2018, SEMIN RADIAT ONCOL, V28, P277, DOI 10.1016/j.semradonc.2018.06.005
   Zhao WC, 2013, EJSO-EUR J SURG ONC, V39, P858, DOI 10.1016/j.ejso.2013.04.003
   Zhong JH, 2015, MEDICINE, V94, DOI 10.1097/MD.0000000000000396
   Zhu RX, 2016, GUT LIVER, V10, P332, DOI 10.5009/gnl15257
NR 47
TC 13
Z9 15
U1 0
U2 8
PU BMC
PI LONDON
PA CAMPUS, 4 CRINAN ST, LONDON N1 9XW, ENGLAND
EI 1471-2407
J9 BMC CANCER
JI BMC Cancer
PD JUL 1
PY 2020
VL 20
IS 1
AR 614
DI 10.1186/s12885-020-07087-7
PG 13
WC Oncology
WE Science Citation Index Expanded (SCI-EXPANDED)
SC Oncology
GA MP1YL
UT WOS:000552006800002
PM 32611327
OA Green Published, gold
DA 2022-05-02
ER

PT J
AU Rao, CY
   Wang, XQ
   Li, MD
   Zhou, GF
   Gu, HM
AF Rao, Chenyi
   Wang, Xinquan
   Li, Minda
   Zhou, Guofeng
   Gu, Hongmei
TI Value of T1 mapping on gadoxetic acid-enhanced MRI for microvascular
   invasion of hepatocellular carcinoma: a retrospective study
SO BMC MEDICAL IMAGING
LA English
DT Article
DE Gd-EOB-DTPA; Hepatocellular carcinoma; Microvascular invasion; Magnetic
   resonance imaging
ID APPARENT DIFFUSION-COEFFICIENT; LIVER FIBROSIS; REPRODUCIBILITY;
   RESECTION; RECURRENCE; PROGNOSIS; IMPACT
AB Background To evaluate the utility of non-invasive parameters derived from T1 mapping and diffusion-weighted imaging (DWI) on gadoxetic acid-enhanced MRI for predicting microvascular invasion (MVI) of hepatocellular carcinoma (HCC). Methods A total of 94 patients with single HCC undergoing partial hepatectomy was analyzed in this retrospective study. Preoperative T1 mapping and DWI on gadoxetic acid-enhanced MRI was performed. The parameters including precontrast, postcontrast and reduction rate of T1 relaxation time and apparent diffusion coefficient (ADC) values were measured for differentiating MVI-positive HCCs (n = 38) from MVI-negative HCCs (n = 56). The receiver operating characteristic curve (ROC) was analyzed to compare the diagnostic performance of the calculated parameters. Results MVI-positive HCCs demonstrated a significantly lower reduction rate of T1 relaxation time than that of MVI-negative HCCs (39.4% vs 49.9, P < 0.001). The areas under receiver operating characteristic curve (AUC) were 0.587, 0.728, 0.824, 0,690 and 0.862 for the precontrast, postcontrast, reduction rate of T1 relaxation time, ADC and the combination of reduction rate and ADC, respectively. The cut-off value of the reduction rate and ADC calculated through maximal Youden index in ROC analyses was 44.9% and 1553.5 s/mm(2). To achieve a better diagnostic performance, the criteria of combining the reduction rate lower than 44.9% and the ADC value lower than 1553.5 s/mm(2) was proposed with a high specificity of 91.8% and accuracy of 80.9%. Conclusions The proposed criteria of combining the reduction rate of T1 relaxation time lower than 44.9% and the ADC value lower than 1553.5 s/mm(2) on gadoxetic acid-enhanced MRI holds promise for evaluating MVI status of HCC.
C1 [Rao, Chenyi; Wang, Xinquan; Li, Minda; Gu, Hongmei] Nantong Univ, Med Coll, Nantong, Jiangsu, Peoples R China.
   [Wang, Xinquan; Li, Minda; Gu, Hongmei] Nantong Univ, Dept Radiol, Affiliated Hosp, 20 Xisi Rd, Nantong 226001, Jiangsu, Peoples R China.
   [Zhou, Guofeng] Fudan Univ, Zhongshan Hosp, Dept Radiol, Shanghai, Peoples R China.
RP Gu, HM (corresponding author), Nantong Univ, Med Coll, Nantong, Jiangsu, Peoples R China.; Gu, HM (corresponding author), Nantong Univ, Dept Radiol, Affiliated Hosp, 20 Xisi Rd, Nantong 226001, Jiangsu, Peoples R China.
EM guhongmei71@163.com
CR Andreou A, 2013, EUR RADIOL, V23, P428, DOI 10.1007/s00330-012-2604-1
   Ariizumi Shun-Ichi, 2019, Anticancer Res, V39, P4219, DOI 10.21873/anticanres.13583
   Bae KE, 2012, DIGEST DIS, V30, P617, DOI 10.1159/000343092
   Braithwaite AC, 2009, RADIOLOGY, V250, P459, DOI 10.1148/radiol.2502080849
   Bray F, 2018, CA-CANCER J CLIN, V68, P394, DOI 10.3322/caac.21492
   Cieply B, 2009, HEPATOLOGY, V49, P821, DOI 10.1002/hep.22695
   Dhanda S, 2014, RADIOGRAPHICS, V34, P1393, DOI 10.1148/rg.345130131
   Ding Y, 2015, CLIN RADIOL, V70, P1096, DOI 10.1016/j.crad.2015.04.014
   Ding Y, 2016, RADIOL MED, V121, P821, DOI 10.1007/s11547-016-0669-7
   Ding Y, 2015, EUR RADIOL, V25, P1392, DOI 10.1007/s00330-014-3542-x
   EDMONDSON HA, 1954, CANCER-AM CANCER SOC, V7, P462, DOI 10.1002/1097-0142(195405)7:3<462::AID-CNCR2820070308>3.0.CO;2-E
   Haimerl M, 2017, SCI REP-UK, V7, DOI 10.1038/srep43347
   Han J, 2019, HPB, V21, P962, DOI 10.1016/j.hpb.2018.11.005
   Heimbach JK, 2018, HEPATOLOGY, V67, P358, DOI 10.1002/hep.29086
   Hoad CL, 2015, NMR BIOMED, V28, P706, DOI 10.1002/nbm.3299
   Kim MJ, 2012, EUR J RADIOL, V81, P2507, DOI 10.1016/j.ejrad.2011.11.014
   Kim SY, 2010, RADIOLOGY, V255, P815, DOI 10.1148/radiol.10091706
   Le Bihan D, 2013, RADIOLOGY, V268, P318, DOI 10.1148/radiol.13130420
   Lee S, 2017, J HEPATOL, V67, P526, DOI 10.1016/j.jhep.2017.04.024
   Lim KC, 2011, ANN SURG, V254, P108, DOI 10.1097/SLA.0b013e31821ad884
   Ma XH, 2019, EUR RADIOL, V29, P3595, DOI 10.1007/s00330-018-5985-y
   Omata M, 2017, HEPATOL INT, V11, P317, DOI 10.1007/s12072-017-9799-9
   Pawlik TM, 2005, LIVER TRANSPLANT, V11, P1086, DOI 10.1002/lt.20472
   Peng ZP, 2016, BMC CANCER, V16, DOI 10.1186/s12885-016-2607-4
   Qin XL, 2019, ONCOL LETT, V18, P2322, DOI 10.3892/ol.2019.10557
   Suh YJ, 2012, LIVER TRANSPLANT, V18, P1171, DOI 10.1002/lt.23502
   Ueno A, 2014, J HEPATOL, V61, P1080, DOI 10.1016/j.jhep.2014.06.008
   Vitale A, 2015, ANN SURG ONCOL, V22, P1901, DOI 10.1245/s10434-014-4099-2
   Wang WT, 2018, EUR J RADIOL, V103, P25, DOI 10.1016/j.ejrad.2018.03.027
   Wang WT, 2018, RADIOLOGY, V286, P571, DOI 10.1148/radiol.2017170515
   Wei Y, 2019, EUR RADIOL, V29, P5403, DOI 10.1007/s00330-019-06088-w
   Xu PJ, 2014, J GASTROEN HEPATOL, V29, P330, DOI 10.1111/jgh.12358
   Yacoub JH, 2019, J MAGN RESON IMAGING, V49, P41, DOI 10.1002/jmri.26343
   Yamashita T, 2014, HEPATOLOGY, V60, P1674, DOI 10.1002/hep.27093
   Yang C, 2018, ABDOM RADIOL, V43, P2295, DOI 10.1007/s00261-018-1469-4
   Yoneda N, 2012, JPN J RADIOL, V30, P777, DOI 10.1007/s11604-012-0115-2
NR 36
TC 2
Z9 2
U1 0
U2 3
PU BMC
PI LONDON
PA CAMPUS, 4 CRINAN ST, LONDON N1 9XW, ENGLAND
SN 1471-2342
J9 BMC MED IMAGING
JI BMC Med. Imag.
PD APR 28
PY 2020
VL 20
IS 1
AR 43
DI 10.1186/s12880-020-00433-y
PG 10
WC Radiology, Nuclear Medicine & Medical Imaging
WE Science Citation Index Expanded (SCI-EXPANDED)
SC Radiology, Nuclear Medicine & Medical Imaging
GA LJ9TF
UT WOS:000530502300001
PM 32345247
OA Green Submitted, Green Published, gold
DA 2022-05-02
ER

PT J
AU Zeng, JX
   Zeng, JH
   Wu, QL
   Lin, KY
   Zeng, JY
   Guo, PF
   Zhou, WP
   Liu, JF
AF Zeng, Jianxing
   Zeng, Jinhua
   Wu, Qionglan
   Lin, Kongying
   Zeng, Jianyang
   Guo, Pengfei
   Zhou, Weiping
   Liu, Jingfeng
TI Novel inflammation-based prognostic nomograms for individualized
   prediction in hepatocellular carcinoma after radical resection
SO ANNALS OF TRANSLATIONAL MEDICINE
LA English
DT Article
DE Hepatocellular carcinoma (HCC); liver resection; prognosis;
   inflammation; nomogram; individualized prediction
ID CURATIVE RESECTION; CANCER; RECURRENCE; SURVIVAL; DIAGNOSIS; INDEX;
   RATIO
AB Background: The prognosis for patients with hepatocellular carcinoma (HCC) after liver resection ranges widely and is unsatisfactory. This study aimed to develop two novel nomograms that combined tumor characteristics and inflammation-related indexes to predict overall survival (OS) and recurrence-free survival (RFS).
   Methods: In total, 3,071 patients who underwent radical resection were recruited. Independent risk factors were identified by Cox regression analysis and used to conduct prognostic nomograms. The C-index, time-dependent areas under the receiver operating characteristic curve (time-dependent AUC), decision curve analysis (DCA), and calibration curves were used to assess the performance of the nomograms.
   Results: Multivariate analysis revealed that alpha-fetoprotein (AFP), resection margin, neutrophil times gamma-glutamyl transpeptidase-to-lymphocyte ratio (NrLR), platelet-to-lymphocyte ratio (PLR), gamma-glutamyl transpeptidase-to-platelet ratio (GPR), tumor size, tumor number, microvascular invasion, and Edmondson-Steiner grade were the independent risk factors associated with OS. The independent risk factors associated with RFS were hepatitis, AFP, albumin-bilirubin (ALBI), NrLR, PLR, PNI, GPR, tumor size, tumor number, microvascular invasion, and Edmondson-Steiner grade. The C-index of the nomograms in the training and validation cohort were 0.71 [95% confidence interval (CI): 0.70-0.73] and 0.71 (95% CI: 0.69-0.74) for the OS, and 0.71 (95% CI: 0.70-0.73) and 0.74 (95% CI: 0.72-0.76) for RFS, respectively. The C-index, time-dependent AUC, and DCA of the nomograms showed significantly better predictive performances than those of commonly used staging systems. The models could stratify patients into three different risk groups. The web-based tools are convenient for clinical practice.
   Conclusions: Two novel nomograms in which integrated inflammation-related indexes and accessible clinical parameters were developed to predict OS and RFS in HCC patients who underwent radical resection. Such models will help guide postoperative individualized follow-up and adjuvant therapy.
C1 [Zeng, Jianxing; Zeng, Jinhua; Liu, Jingfeng] Fujian Med Univ, Dept Hepat Surg, Mengchao Hepatobiliary Hosp, Fuzhou, Peoples R China.
   [Zeng, Jianxing; Zeng, Jinhua; Liu, Jingfeng] Fujian Med Univ, Affiliated Hosp 1, Fuzhou, Peoples R China.
   [Zeng, Jinhua; Liu, Jingfeng] Fujian Med Univ, Liver Ctr Fujian Prov, Fuzhou, Peoples R China.
   [Wu, Qionglan] Fujian Med Univ, Mengchao Hepatobiliary & Iospital, Dept Pathol, Fuzhou, Peoples R China.
   [Lin, Kongying; Zeng, Jianyang; Guo, Pengfei] Fujian Med Univ, Mengchao Hepatobiliary & Iospital, Southeast Big Data Inst Hepatobiliary Hlth, Fuzhou, Peoples R China.
   [Zhou, Weiping] Second Mil Med Univ, Eastern Hepatobiliary Surg Hosp, Dept Hepat Surg 3, Shanghai, Peoples R China.
RP Liu, JF (corresponding author), Fujian Med Univ, Dept Hepat Surg, Mengchao Hepatobiliary Hosp, Fuzhou, Peoples R China.
EM drjingfeng@126.com
FU Special Fund of Fujian Development and Reform Commission [31010308];
   Natural Science Foundation of Fujian ProvinceNatural Science Foundation
   of Fujian Province [2018J01140]
FX This study was supported by the Special Fund of Fujian Development and
   Reform Commission (31010308) and the Natural Science Foundation of
   Fujian Province (2018J01140).
CR Alba AC, 2017, JAMA-J AM MED ASSOC, V318, P1377, DOI 10.1001/jama.2017.12126
   Chan AWH, 2018, J HEPATOL, V69, P1284, DOI 10.1016/j.jhep.2018.08.027
   Chan AWH, 2015, ANN SURG ONCOL, V22, P4138, DOI 10.1245/s10434-015-4516-1
   Chen JB, 2018, CANCER MED-US, V7, P5027, DOI 10.1002/cam4.1787
   Chun YS, 2018, ANN SURG ONCOL, V25, P845, DOI 10.1245/s10434-017-6025-x
   Collins GS, 2015, ANN INTERN MED, V162, P55, DOI [10.7326/M14-0697, 10.1161/CIRCULATIONAHA.114.014508, 10.1186/s12916-014-0241-z, 10.1136/bmj.g7594, 10.1016/j.jclinepi.2014.11.010, 10.1002/bjs.9736]
   de Franchis R, 2010, J HEPATOL, V53, P762, DOI 10.1016/j.jhep.2010.06.004
   Dhir M, 2016, ANN SURG, V263, P1112, DOI 10.1097/SLA.0000000000001556
   Diakos CI, 2014, LANCET ONCOL, V15, pE493, DOI 10.1016/S1470-2045(14)70263-3
   Dunn GP, 2004, IMMUNITY, V21, P137, DOI 10.1016/j.immuni.2004.07.017
   Esper Dema Halasa, 2005, Nutr Clin Pract, V20, P369, DOI 10.1177/0115426505020004369
   European Assoc Study Liver, 2018, J HEPATOL, V69, P182, DOI 10.1016/j.jhep.2018.03.019
   Fu SJ, 2016, SCI REP-UK, V6, DOI 10.1038/srep28835
   Hanahan D, 2011, CELL, V144, P646, DOI 10.1016/j.cell.2011.02.013
   Hu B, 2014, CLIN CANCER RES, V20, P6212, DOI 10.1158/1078-0432.CCR-14-0442
   Huang JT, 2014, MED ONCOL, V31, DOI 10.1007/s12032-014-0883-x
   Huang S, 2015, PLOS ONE, V10, DOI 10.1371/journal.pone.0129000
   Li J, 2017, SCI REP-UK, V7, DOI 10.1038/s41598-017-09696-y
   Liang J, 2014, CLIN CANCER RES, V20, P187, DOI 10.1158/1078-0432.CCR-13-1279
   Lin ZX, 2015, WORLD J GASTROENTERO, V21, P10898, DOI 10.3748/wjg.v21.i38.10898
   Ma H, 2014, ANN SURG ONCOL, V21, P3084, DOI 10.1245/s10434-014-3724-4
   Ma WC, 2016, SCI REP-UK, V6, DOI 10.1038/srep35378
   Mano Y, 2013, ANN SURG, V258, P301, DOI 10.1097/SLA.0b013e318297ad6b
   Parkin DM, 2005, CA-CANCER J CLIN, V55, P74, DOI 10.3322/canjclin.55.2.74
   Pinato DJ, 2012, J HEPATOL, V57, P1013, DOI 10.1016/j.jhep.2012.06.022
   Poon RTP, 2002, ANN SURG, V235, P373, DOI 10.1097/00000658-200203000-00009
   Royston P, 2013, BMC MED RES METHODOL, V13, DOI 10.1186/1471-2288-13-33
   van der Windt DJ, 2018, HEPATOLOGY, V68, P1347, DOI 10.1002/hep.29914
   Vickers AJ, 2006, MED DECIS MAKING, V26, P565, DOI 10.1177/0272989X06295361
   Wang K, 2010, HEPATOLOGY, V52, P164, DOI 10.1002/hep.23650
   Wang YF, 2019, CANCER RES TREAT, V51, P1464, DOI 10.4143/crt.2018.657
   Zhang XY, 2015, EUR J GASTROEN HEPAT, V27, P933, DOI 10.1097/MEG.0000000000000383
   Zhou J, 2018, LIVER CANCER, V7, P235, DOI 10.1159/000488035
NR 33
TC 1
Z9 1
U1 0
U2 1
PU AME PUBL CO
PI SHATIN
PA FLAT-RM C 16F, KINGS WING PLAZA 1, NO 3 KWAN ST, SHATIN, HONG KONG
   00000, PEOPLES R CHINA
SN 2305-5839
EI 2305-5847
J9 ANN TRANSL MED
JI ANN. TRANSL. MED.
PD SEP
PY 2020
VL 8
IS 17
AR 1061
DI 10.21037/atm-20-1919
PG 18
WC Oncology; Medicine, Research & Experimental
WE Science Citation Index Expanded (SCI-EXPANDED)
SC Oncology; Research & Experimental Medicine
GA NW7QV
UT WOS:000575214600013
PM 33145280
OA gold, Green Published
DA 2022-05-02
ER

PT J
AU Zhang, L
   Yu, X
   Wei, WX
   Pan, XP
   Lu, L
   Xia, JJ
   Zheng, W
   Jia, NY
   Huo, L
AF Zhang, Ling
   Yu, Xian
   Wei, WenXin
   Pan, XingPeng
   Lu, Lun
   Xia, JinJu
   Zheng, Wei
   Jia, Ningyang
   Huo, Lei
TI Prediction of HCC microvascular invasion with gadobenate-enhanced MRI:
   correlation with pathology
SO EUROPEAN RADIOLOGY
LA English
DT Article
DE Hepatocellular carcinoma; Liver neoplasms; Risk factors; Magnetic
   resonance imaging; Gadolinium
ID SMALL HEPATOCELLULAR-CARCINOMA; PREOPERATIVE PREDICTION;
   COMPUTED-TOMOGRAPHY; PORTAL-VEIN; CT
AB Purpose To assess the accuracy of gadobenate-enhanced MRI for predicting microvascular invasion (MVI) in patients operated for hepatocellular carcinoma (HCC). Methods The 164 patients who met the inclusion criteria were assigned to one of two groups: the MVI-positive group and the MVI-negative group. Imaging results were compared between the two groups using the Kruskal test, chi-square test, independent sample t test, and logistic regression analysis. Results Differences in the capsule (p = 0.037) and margin (p = 0.004) of the tumor, rim enhancement (p = 0.002), peritumoral enhancement in the arterial phase (p < 0.001), and peritumoral hypointensity in the hepatobiliary phase (HBP) (p < 0.001) were statistically significant. The results of multivariate analysis identified rim enhancement in the arterial phase (odds ratio (OR) = 2.115; 95% confidence interval (CI), 1.002-4.464; p = 0.049) and peritumoral hypointensity in the HBP (OR = 5.836; 95% CI, 2.442-13.948; p < 0.001) as independent risk factors for MVI. Use of the two predictors in combination identified 32.79% (20/61) of HCCs with MVI with a specificity of 95.15% (98/103). Conclusions Rim enhancement in the arterial phase and peritumoral hypointensity in the HBP were identified as independent risk factors for MVI in patients with HCC.
C1 [Zhang, Ling] Southern Med Univ, Nanfang Hosp, Dept Radiol, Guangzhou 510515, Peoples R China.
   [Yu, Xian] Chongqing Univ Canc Hosp, Dept Gastrointestinal Surg, Chongqing 400030, Peoples R China.
   [Yu, Xian] Chongqing Canc Inst, Chongqing 400030, Peoples R China.
   [Yu, Xian] Chongqing Canc Hosp, Chongqing 400030, Peoples R China.
   [Wei, WenXin] Second Mil Med Univ, Eastern Hepatobiliary Surg Hosp, Dept Hepat Surg, Shanghai 200438, Peoples R China.
   [Pan, XingPeng; Lu, Lun; Xia, JinJu; Zheng, Wei; Jia, Ningyang; Huo, Lei] Second Mil Med Univ, Eastern Hepatobiliary Surg Hosp, Dept Radiol, Shanghai 200438, Peoples R China.
RP Jia, NY; Huo, L (corresponding author), Second Mil Med Univ, Eastern Hepatobiliary Surg Hosp, Dept Radiol, Shanghai 200438, Peoples R China.
EM jianingyang6@163.com; leidfgd@163.com
FU Natural Science Foundation of Guangdong ProvinceNational Natural Science
   Foundation of Guangdong Province [2018A030313951]; Foundation of
   President of Nanfang Hospital [2017C011]; National Science and
   Technology Major Project [2018ZX10302207-004]; China Medical Research
   Fund of Guangdong Province [A2017496]
FX This study has received funding from the Natural Science Foundation of
   Guangdong Province (2018A030313951), the Foundation of President of
   Nanfang Hospital (2017C011), the National Science and Technology Major
   Project (2018ZX10302207-004), the China Medical Research Fund of
   Guangdong Province (A2017496).
CR Ahn SY, 2015, ABDOM IMAGING, V40, P843, DOI 10.1007/s00261-014-0256-0
   An C, 2015, RADIOLOGY, V276, P433, DOI 10.1148/radiol.15142394
   Ariizumi S, 2011, J HEPATO-BIL-PAN SCI, V18, P575, DOI 10.1007/s00534-010-0369-y
   Banerjee S, 2015, HEPATOLOGY, V62, P792, DOI 10.1002/hep.27877
   Bosman F. T., 2010, WHO CLASSIFICATION T
   Choi JY, 2014, RADIOLOGY, V273, P30, DOI 10.1148/radiol.14132362
   Chou CT, 2012, BRIT J RADIOL, V85, P778, DOI 10.1259/bjr/65897774
   Eguchi S, 2010, WORLD J SURG, V34, P1034, DOI 10.1007/s00268-010-0424-5
   Elsayes KM, 2017, RADIOGRAPHICS, V37, P1994, DOI 10.1148/rg.2017170098
   Feng ST, 2019, EUR RADIOL, V29, P4648, DOI 10.1007/s00330-018-5935-8
   Hu HT, 2019, EUR RADIOL, V29, P2890, DOI 10.1007/s00330-018-5797-0
   Kim H, 2009, EUR RADIOL, V19, P1744, DOI 10.1007/s00330-009-1331-8
   Kim JY, 2012, EUR J RADIOL, V81, P3877, DOI 10.1016/j.ejrad.2012.07.021
   Kim KA, 2012, J MAGN RESON IMAGING, V35, P629, DOI 10.1002/jmri.22876
   Lee SY, 2020, EUR RADIOL, V30, P987, DOI 10.1007/s00330-019-06424-0
   Lee S, 2017, J HEPATOL, V67, P526, DOI 10.1016/j.jhep.2017.04.024
   Miyata R, 2006, J GASTROENTEROL, V41, P987, DOI 10.1007/s00535-006-1890-2
   Nagano Y, 2008, WORLD J SURG, V32, P2218, DOI 10.1007/s00268-008-9585-x
   Nakashima Y, 2003, HEPATOL RES, V26, P142, DOI 10.1016/S1386-6346(03)00007-X
   NG IOL, 1992, CANCER, V70, P45, DOI 10.1002/1097-0142(19920701)70:1<45::AID-CNCR2820700108>3.0.CO;2-7
   Okamura S, 2016, DIGEST LIVER DIS, V48, P945, DOI 10.1016/j.dld.2016.05.020
   Reeder SB, 2010, MAGN RESON IMAGING C, V18, P337, DOI 10.1016/j.mric.2010.08.013
   Renzulli M, 2016, RADIOLOGY, V279, P432, DOI 10.1148/radiol.2015150998
   Suh YJ, 2012, LIVER TRANSPLANT, V18, P1171, DOI 10.1002/lt.23502
   Wei Y, 2019, EUR RADIOL, V29, P5403, DOI 10.1007/s00330-019-06088-w
   Wu TH, 2016, SURG TODAY, V46, P1275, DOI 10.1007/s00595-016-1320-x
   Xu PJ, 2014, J GASTROEN HEPATOL, V29, P330, DOI 10.1111/jgh.12358
   Zhang J, 2019, ACAD RADIOL, V26, P1164, DOI 10.1016/j.acra.2018.10.011
NR 28
TC 10
Z9 13
U1 1
U2 6
PU SPRINGER
PI NEW YORK
PA ONE NEW YORK PLAZA, SUITE 4600, NEW YORK, NY, UNITED STATES
SN 0938-7994
EI 1432-1084
J9 EUR RADIOL
JI Eur. Radiol.
PD OCT
PY 2020
VL 30
IS 10
BP 5327
EP 5336
DI 10.1007/s00330-020-06895-6
EA MAY 2020
PG 10
WC Radiology, Nuclear Medicine & Medical Imaging
WE Science Citation Index Expanded (SCI-EXPANDED)
SC Radiology, Nuclear Medicine & Medical Imaging
GA NK5MN
UT WOS:000530201700004
PM 32367417
DA 2022-05-02
ER

PT J
AU Zhang, J
   Huang, ZX
   Cao, LK
   Zhang, Z
   Wei, Y
   Zhang, X
   Song, B
AF Zhang, Jun
   Huang, Zixing
   Cao, Likun
   Zhang, Zhen
   Wei, Yi
   Zhang, Xin
   Song, Bin
TI Differentiation combined hepatocellular and cholangiocarcinoma from
   intrahepatic cholangiocarcinoma based on radiomics machine learning
SO ANNALS OF TRANSLATIONAL MEDICINE
LA English
DT Article
DE Combined hepatocellular and cholangiocarcinoma (CHC); intrahepatic
   cholangiocarcinoma (ICC); machine learning; radiomics
ID CONTRAST-ENHANCED ULTRASOUND; IMAGING FEATURES; MICROVASCULAR INVASION;
   MRI FEATURES; CARCINOMA; PREDICTION; PROGNOSIS; BIOMARKER; CT
AB Background: Combined hepatocellular and cholangiocarcinoma (CHC) and intrahepatic cholangiocarcinoma (ICC) are hard to identify in clinical practice preoperatively. This study looked to develop and confirm a radiomics-based model for preoperative differentiation CHC from ICC.
   Methods: The model was developed in 86 patients with ICC and 46 CHC, confirmed in 37 ICC and 20 CHC, and data were collected from January 2014 to December 2018. The radiomics scores (Radscores) were built from radiomics features of contrast-enhanced computed tomography in 12 regions of interest (ROI). The Radscore and clinical-radiologic factors were integrated into the combined model using multivariable logistic regression. The best-combined model constructed the radiomics-based nomogram, and the performance was assessed concerning its calibration, discrimination, and clinical usefulness.
   Results: The radiomics features extracted from tumor ROI in the arterial phase (AP) with preprocessing were selected to build Radscore and yielded an area under the curve (AUC) of 0.800 and 0.789 in training and validation cohorts, respectively. The radiomics-based model contained Radscore and 4 dinical-radiologic factors showed the best performance (training cohort, AUC =0.942; validation cohort, AUC =0.942) and good calibration (training cohort, AUC =0.935; validation cohort, AUC =0.931).
   Conclusions: The proposed radiomics-based model may be used conveniently to the preoperatively differentiate CHC from ICC.
C1 [Zhang, Jun; Huang, Zixing; Zhang, Zhen; Wei, Yi; Song, Bin] Sichuan Univ, West China Hosp, Dept Radiol, 37 Guoxue Alley, Chengdu 610041, Peoples R China.
   [Cao, Likun] Peking Union Med Coll Hosp, Dept Radiol, Dongdan Campus, Beijing 100730, Peoples R China.
   [Zhang, Xin] GE Healthcare, Life Sci, Pharmaceut Diagnost Team, Beijing 100176, Peoples R China.
RP Song, B (corresponding author), Sichuan Univ, West China Hosp, Dept Radiol, 37 Guoxue Alley, Chengdu 610041, Peoples R China.
EM songlab_radiology@163.com
RI Song, Bin/AAD-3670-2020
FU Science and Technology Support Program of Sichuan Province, China
   [2017SZ0003]; 1.3.5 Project for Disciplines of Excellence, West China
   Hospital, Sichuan University, China [ZYJC18008]
FX This research was supported by the Science and Technology Support
   Program of Sichuan Province, China (Grant Number 2017SZ0003) and the
   1.3.5 Project for Disciplines of Excellence, West China Hospital,
   Sichuan University, China (Grant Number ZYJC18008).
CR Aerts HJWL, 2014, NAT COMMUN, V5, DOI 10.1038/ncomms5006
   Aishima S, 2008, MODERN PATHOL, V21, P256, DOI 10.1038/modpathol.3800985
   Banerjee S, 2015, HEPATOLOGY, V62, P792, DOI 10.1002/hep.27877
   Beig N, 2019, RADIOLOGY, V290, P783, DOI 10.1148/radiol.2018180910
   Cazals-Hatem D, 2004, J HEPATOL, V41, P292, DOI 10.1016/j.jhep.2004.04.030
   Connell LC, 2016, CHIN CLIN ONCOL, V5, DOI 10.21037/cco.2016.10.02
   Fowler KJ, 2013, AM J ROENTGENOL, V201, P332, DOI 10.2214/AJR.12.9488
   Futsukaichi Y, 2019, CLIN J GASTROENTEROL, V12, P128, DOI 10.1007/s12328-018-0918-5
   Gera S, 2017, WORLD J HEPATOL, V9, P300, DOI 10.4254/wjh.v9.i6.300
   Hang HL, 2019, ANN TRANSL MED, V7, DOI 10.21037/atm.2019.12.37
   Huang YQ, 2016, RADIOLOGY, V281, P947, DOI 10.1148/radiol.2016152234
   Jarnagin WR, 2002, CANCER-AM CANCER SOC, V94, P2040, DOI 10.1002/cncr.10392
   Ji GW, 2019, RADIOLOGY, V290, P90, DOI 10.1148/radiol.2018181408
   Jung DH, 2017, WORLD J SURG, V41, P1347, DOI 10.1007/s00268-016-3837-y
   Kickingereder P, 2016, CLIN CANCER RES, V22, P5765, DOI 10.1158/1078-0432.CCR-16-0702
   Kim SH, 2014, EJSO-EUR J SURG ONC, V40, P976, DOI 10.1016/j.ejso.2014.04.016
   Lee DD, 2018, LIVER TRANSPLANT, V24, P634, DOI 10.1002/lt.25052
   Lee JH, 2011, J CLIN GASTROENTEROL, V45, P69, DOI 10.1097/MCG.0b013e3181ce5dfa
   Li F, 2017, AM J ROENTGENOL, V209, P767, DOI 10.2214/AJR.16.17513
   Li R, 2016, BMC CANCER, V16, DOI 10.1186/s12885-016-2156-x
   Machairas N, 2019, TRANSPL P, V51, P437, DOI 10.1016/j.transproceed.2019.01.073
   Ogasawara S, 2015, J GASTROEN HEPATOL, V30, P413, DOI 10.1111/jgh.12692
   Petrick JL, 2016, INT J CANCER, V139, P1534, DOI 10.1002/ijc.30211
   Potretzke TA, 2016, AM J ROENTGENOL, V207, P25, DOI 10.2214/AJR.15.14997
   Renzulli M, 2016, RADIOLOGY, V279, P432, DOI 10.1148/radiol.2015150998
   Saboo SS, 2011, CANCER IMAGING, V11, P37, DOI 10.1102/1470-7330.2011.0009
   Sagrini E, 2019, UNITED EUR GASTROENT, V7, P69, DOI 10.1177/2050640618815378
   Sammon J, 2018, CANCER IMAGING, V18, DOI 10.1186/s40644-018-0142-z
   Sapisochin G, 2016, HEPATOLOGY, V64, P1178, DOI 10.1002/hep.28744
   Shetty AS, 2014, ABDOM IMAGING, V39, P310, DOI 10.1007/s00261-013-0069-6
   Song PP, 2019, CANCER MED-US, V8, P5862, DOI 10.1002/cam4.2495
   Tang D, 2006, J GASTROINTEST SURG, V10, P987, DOI 10.1016/j.gassur.2006.01.018
   Tian MX, 2018, J CANCER, V9, P1025, DOI 10.7150/jca.23229
   Vienot A, 2019, TRANSL CANCER RES, V8, pS275, DOI 10.21037/tcr.2018.10.05
   Wang Y, 2019, CLIN RADIOL, V74
   Wells ML, 2015, ABDOM IMAGING, V40, P2293, DOI 10.1007/s00261-015-0433-9
   Xu X, 2019, J HEPATOL, V70, P1133, DOI 10.1016/j.jhep.2019.02.023
   Ye J, 2018, CLIN RADIOL, V73, P237, DOI 10.1016/j.crad.2017.10.003
NR 38
TC 18
Z9 20
U1 2
U2 8
PU AME PUBL CO
PI SHATIN
PA FLAT-RM C 16F, KINGS WING PLAZA 1, NO 3 KWAN ST, SHATIN, HONG KONG
   00000, PEOPLES R CHINA
SN 2305-5839
EI 2305-5847
J9 ANN TRANSL MED
JI ANN. TRANSL. MED.
PD FEB
PY 2020
VL 8
IS 4
AR 119
DI 10.21037/atm.2020.01.126
PG 16
WC Oncology; Medicine, Research & Experimental
WE Science Citation Index Expanded (SCI-EXPANDED)
SC Oncology; Research & Experimental Medicine
GA KS6IG
UT WOS:000518410000071
PM 32175412
OA gold, Green Published
DA 2022-05-02
ER

PT J
AU Long, G
   Fang, TD
   Su, WX
   Mi, XY
   Zhou, LD
AF Long, Guo
   Fang, Tongdi
   Su, Wenxin
   Mi, Xingyu
   Zhou, LeDu
TI The prognostic value of postoperative circulating cell-free DNA in
   operable hepatocellular carcinoma
SO SCANDINAVIAN JOURNAL OF GASTROENTEROLOGY
LA English
DT Article
DE Hepatocellular carcinoma; circulating cell-free DNA; hepatectomy;
   recurrence
ID TUMOR DNA; CANCER STATISTICS; PREVENTION; DIAGNOSIS; LIVER
AB Background
   Tumor biomarkers are eagerly needed in monitoring the recurrence of operable hepatocellular carcinoma (HCC). Circulating cell-free DNA (cfDNA) is a promising noninvasive molecular biomarker for HCC. The current study aimed to evaluate the clinical significance of the postoperative cfDNA in operable HCC.
   Methods
   This study enrolled 82 HCC patients from January 2018 to June 2019. All patients underwent liver surgery and were pathologically diagnosed with HCC. Postoperative blood samples were collected from each patient. A fluorometric dsDNA assay was used to measure the concentration of cfDNA. We explore the correlation between cfDNA and recurrence. Kaplan-Meier's curves were used to evaluate the recurrence-free survival (RFS). Univariate and multivariate Cox regression analyses were used for assessing the relative clinical variables in predicting recurrence.
   Results
   Of the 82 HCC patients, 72 (87%) patients are male and the average age was 52.7 +/- 12.8 years. The cfDNA-low and cfDNA-high groups had median recurrence times of 19.5 months and 14.0 months, respectively (p = .023). Multivariate analysis showed that postoperative cfDNA, tumour number and microvascular invasion (p < .050) were independent risk factors for recurrence in operable HCC.
   Conclusions
   Postoperative cfDNA is still a promising marker to predict prognosis in postoperative HCC patients although prospective and large multicenter clinical study is needed to further validate the relationship between cfDNA and HCC recurrence.
C1 [Long, Guo; Fang, Tongdi; Su, Wenxin; Mi, Xingyu; Zhou, LeDu] Cent South Univ, Dept Gen Surg, Xiangya Hosp, 87 XiangYa Rd, Changsha 410008, Hunan, Peoples R China.
RP Zhou, LD (corresponding author), Cent South Univ, Dept Gen Surg, Xiangya Hosp, 87 XiangYa Rd, Changsha 410008, Hunan, Peoples R China.
EM zhould@csu.edu.cn
FU National Nature Science Foundation of ChinaNational Natural Science
   Foundation of China (NSFC) [81771932]
FX This study was supported by grants from the National Nature Science
   Foundation of China (No. 81771932).
CR Abbosh C, 2018, NAT REV CLIN ONCOL, V15, P577, DOI 10.1038/s41571-018-0058-3
   An Y, 2019, AM J TRANSL RES, V11, P6462
   Anstee QM, 2019, NAT REV GASTRO HEPAT, V16, P411, DOI 10.1038/s41575-019-0145-7
   Asero R, 2018, CLIN EXP ALLERGY, V48, P6, DOI 10.1111/cea.13053
   Bruix J, 2014, GUT, V63, P844, DOI 10.1136/gutjnl-2013-306627
   Cai J, 2019, GUT, V68, P2195, DOI 10.1136/gutjnl-2019-318882
   Chae YK, 2019, J THORAC ONCOL, V14, P16, DOI 10.1016/j.jtho.2018.09.022
   Chaudhuri AA, 2017, CANCER DISCOV, V7, P1394, DOI 10.1158/2159-8290.CD-17-0716
   Chen K, 2013, WORLD J GASTROENTERO, V19, P3143, DOI 10.3748/wjg.v19.i20.3143
   Chen WQ, 2016, CA-CANCER J CLIN, V66, P115, DOI 10.3322/caac.21338
   Choudhury AD, 2018, JCI INSIGHT, V3, DOI 10.1172/jci.insight.122109
   Forner A, 2018, LANCET, V391, P1301, DOI 10.1016/S0140-6736(18)30010-2
   Li J, 2018, J EXP CLIN CANC RES, V37, DOI 10.1186/s13046-018-0893-1
   Liu H, 2017, CLIN CANCER RES, V23, P478, DOI 10.1158/1078-0432.CCR-16-1203
   Llovet JM, 2018, NAT REV CLIN ONCOL, V15, P599, DOI 10.1038/s41571-018-0073-4
   Lodato F, 2006, WORLD J GASTROENTERO, V12, P7239, DOI 10.3748/wjg.v12.i45.7239
   Mann J, 2018, GUT, V67, P2204, DOI 10.1136/gutjnl-2017-315846
   Marengo A, 2016, ANNU REV MED, V67, P103, DOI 10.1146/annurev-med-090514-013832
   Mezzalira S, 2019, INT J MOL SCI, V20, DOI 10.3390/ijms20215498
   Monto A, 2001, SEMIN ONCOL, V28, P441, DOI 10.1053/sonc.2001.26947
   Nicolini A, 2018, SEMIN CANCER BIOL, V52, P56, DOI 10.1016/j.semcancer.2017.08.010
   Okajima W, 2017, WORLD J GASTROENTERO, V23, P5650, DOI 10.3748/wjg.v23.i31.5650
   Parkin DM, 2005, CA-CANCER J CLIN, V55, P74, DOI 10.3322/canjclin.55.2.74
   Pezzuto F, 2018, INT J MOL SCI, V19, DOI 10.3390/ijms19041007
   Shen SJ, 2016, SCI REP-UK, V6, DOI 10.1038/srep38311
   Siegel RL, 2019, CA-CANCER J CLIN, V69, P7, DOI 10.3322/caac.21551
   Wang D, 2019, ANN TRANSL MED, V7, DOI 10.21037/atm.2019.10.78
   Xu RH, 2017, NAT MATER, V16, P1155, DOI [10.1038/nmat4997, 10.1038/NMAT4997]
   Yan LL, 2018, INT J INFECT DIS, V67, P92, DOI 10.1016/j.ijid.2017.12.002
   Yang JD, 2019, NAT REV GASTRO HEPAT, V16, P589, DOI 10.1038/s41575-019-0186-y
   Yang JD, 2019, SEMIN LIVER DIS, V39, P452, DOI 10.1055/s-0039-1688503
   Ye QW, 2019, MOL CANCER, V18, DOI 10.1186/s12943-019-1043-x
   Zhou MG, 2019, LANCET, V394, P1145, DOI 10.1016/S0140-6736(19)30427-1
NR 33
TC 5
Z9 5
U1 0
U2 1
PU TAYLOR & FRANCIS LTD
PI ABINGDON
PA 2-4 PARK SQUARE, MILTON PARK, ABINGDON OR14 4RN, OXON, ENGLAND
SN 0036-5521
EI 1502-7708
J9 SCAND J GASTROENTERO
JI Scand. J. Gastroenterol.
PD DEC 1
PY 2020
VL 55
IS 12
BP 1441
EP 1446
DI 10.1080/00365521.2020.1839127
EA OCT 2020
PG 6
WC Gastroenterology & Hepatology
WE Science Citation Index Expanded (SCI-EXPANDED)
SC Gastroenterology & Hepatology
GA OU7LH
UT WOS:000586182500001
PM 33119422
OA hybrid
DA 2022-05-02
ER

PT J
AU Fan, PL
   Ding, H
   Mao, F
   Chen, LL
   Dong, Y
   Wang, WP
AF Fan, Pei Li
   Ding, Hong
   Mao, Feng
   Chen, Ling Li
   Dong, Yi
   Wang, Wen Ping
TI Enhancement patterns of small hepatocellular carcinoma (<= 30 mm) on
   contrast-enhanced ultrasound: Correlation with clinicopathologic
   characteristics
SO EUROPEAN JOURNAL OF RADIOLOGY
LA English
DT Article
DE Hepatocellular carcinoma; Contrast agent; Ultrasonography
ID DYSPLASTIC NODULES; HEPATIC NODULES; DIAGNOSIS; CIRRHOSIS; LIVER;
   GUIDELINES; DIFFERENTIATION; RECOMMENDATIONS; IMPACT; CANCER
AB Purpose: To analyze the correlation between enhancement patterns of small hepatic carcinomas (HCCs; <= 30 mm) on contrast-enhanced ultrasound (CEUS) and the clinicopathologic characteristics.
   Methods: The retrospective study included 346 inpatients (288 males and 58 females) with 372 pathologically confirmed small HCCs between January 2017 and December 2018. All patients underwent CEUS examination before pathological examination. Statistical analysis was used to determine the correlation between enhancement patterns of small HCCs on CEUS and clinicopathologic characteristics including serum alpha-feto-protein level, protein induced by vitamin K absence or antagonist-II (PIVKA-II) level, primary or recurrent HCC condition, tumor number, tumor differentiation, tumor size, liver background and microvascular invasion (MVI).
   Results: Three hundred forty-seven out of 372 (93.3 %) HCCs manifested arterial phase hyper-enhancement (APHE). The arterial enhancement patterns were correlated with the tumor differentiation (odds ratio = 10.336, P = 0.000). Moderately- or poorly-differentiated HCCs were more likely to display APHE than well-differentiated HCCs (96.2 % vs 58.6 %, P < 0.001). Two hundred ninety-five of 372 (79.3 %) HCCs showed washout in the portal venous/late phase. Washout was correlated with serum PIVKA-II level, tumor size, tumor differentiation, and MVI on univariate analysis ( P < 0.05). Logistic regression analysis revealed that only tumor size was significantly associated with washout of small HCCs (odds ratio = 2.335, P = 0.006). Large HCCs (20-30 mm) displayed a higher proportion of washout compared with that of HCCs <= 20 mm.
   Conclusions: Enhancement patterns of small HCCs on CEUS were significantly correlated with tumor size and tumor differentiation among all clinicopathologic characteristics.
C1 [Fan, Pei Li; Ding, Hong; Mao, Feng; Dong, Yi; Wang, Wen Ping] Fudan Univ, Zhongshan Hosp, Dept Ultrasound, 180 Fenglin Rd, Shanghai 200032, Peoples R China.
   [Fan, Pei Li; Ding, Hong; Mao, Feng; Dong, Yi; Wang, Wen Ping] Shanghai Inst Med Imaging, 180 Fenglin Rd, Shanghai 200032, Peoples R China.
   [Chen, Ling Li] Fudan Univ, Zhongshan Hosp, Dept Pathol, 180 Fenglin Rd, Shanghai 200032, Peoples R China.
RP Wang, WP (corresponding author), Fudan Univ, Zhongshan Hosp, Dept Ultrasound, 180 Fenglin Rd, Shanghai 200032, Peoples R China.
EM puguang61@126.com
FU Shanghai Municipal Key Clinical Specialty of China [shslczdzk03501];
   Shanghai Municipal Science and Technology Medical Guidance Project of
   China [18411967200]; Shanghai Municipal Science and Technology
   Innovation Action Plan Clinical Medicine Project of China [17411954200];
   Shanghai Municipal Health and Family Planning Commission Research
   Project of China [201840215]
FX This study was supported by Shanghai Municipal Key Clinical Specialty of
   China (No. shslczdzk03501).Shanghai Municipal Science and Technology
   Medical Guidance Project of China (Grant No. 18411967200). Shanghai
   Municipal Science and Technology Innovation Action Plan Clinical
   Medicine Project of China (Grant No. 17411954200). Shanghai Municipal
   Health and Family Planning Commission Research Project of China (Grant
   No. 201840215)
CR Aube C, 2017, LIVER INT, V37, P1515, DOI 10.1111/liv.13429
   Boozari B, 2011, DIGEST LIVER DIS, V43, P484, DOI 10.1016/j.dld.2011.01.001
   Burns PN, 2007, RADIOLOGY, V242, P162, DOI 10.1148/radiol.2421051006
   Claudon M, 2013, ULTRASCHALL MED, V34, P11, DOI 10.1055/s-0032-1325499
   Cucchetti A, 2013, J HEPATOL, V59, P300, DOI 10.1016/j.jhep.2013.04.009
   European Assoc Study Liver, 2018, J HEPATOL, V69, P182, DOI 10.1016/j.jhep.2018.03.019
   Forner A, 2008, HEPATOLOGY, V47, P97, DOI 10.1002/hep.21966
   Forner A, 2015, J HEPATOL, V62, P150, DOI 10.1016/j.jhep.2014.08.028
   Giorgio A, 2011, ANTICANCER RES, V31, P3977
   Heimbach JK, 2018, HEPATOLOGY, V67, P358, DOI 10.1002/hep.29086
   Iavarone M, 2010, HEPATOLOGY, V52, P1723, DOI 10.1002/hep.23903
   Jang HJ, 2007, RADIOLOGY, V244, P898, DOI 10.1148/radiol.2443061520
   Kitao A, 2009, RADIOLOGY, V252, P605, DOI 10.1148/radiol.2522081414
   Kojiro M, 2009, HEPATOLOGY, V49, P658, DOI 10.1002/hep.22709
   Leoni S, 2013, ULTRASCHALL MED, V34, P280, DOI 10.1055/s-0033-1335024
   Leoni S, 2010, AM J GASTROENTEROL, V105, P599, DOI 10.1038/ajg.2009.654
   Li F, 2020, EUR RADIOL, V30, P461, DOI 10.1007/s00330-019-06317-2
   Liu GJ, 2015, LIVER CANCER, V4, P241, DOI 10.1159/000367738
   Omata M, 2017, HEPATOL INT, V11, P317, DOI 10.1007/s12072-017-9799-9
   Park HJ, 2017, LIVER CANCER, V6, P189, DOI 10.1159/000455949
   Roncalli M, 2011, DIGEST LIVER DIS, V43, pS361, DOI 10.1016/S1590-8658(11)60592-6
   Ryerson AB, 2016, CANCER-AM CANCER SOC, V122, P1312, DOI 10.1002/cncr.29936
   Sangiovanni A, 2010, GUT, V59, P638, DOI 10.1136/gut.2009.187286
   Sato T, 2009, HEPATOL INT, V3, P544, DOI 10.1007/s12072-009-9145-y
   Shin SK, 2015, DIGEST LIVER DIS, V47, P775, DOI 10.1016/j.dld.2015.05.001
   Takahashi M, 2011, AM J ROENTGENOL, V196, pW123, DOI 10.2214/AJR.10.4242
   Terzi E, 2018, J HEPATOL, V68, P485, DOI 10.1016/j.jhep.2017.11.007
   Vilana R, 2010, HEPATOLOGY, V51, P2020, DOI 10.1002/hep.23600
   Wildner D, 2015, ULTRASCHALL MED, V36, P132, DOI 10.1055/s-0034-1399147
   Yang D, 2018, SCI REP-UK, V8, DOI 10.1038/s41598-018-23007-z
   Zhou J, 2018, LIVER CANCER, V7, P235, DOI 10.1159/000488035
   Zhu W, 2017, ULTRASOUND MED BIOL, V43, P1571, DOI 10.1016/j.ultrasmedbio.2017.04.003
NR 32
TC 3
Z9 3
U1 2
U2 6
PU ELSEVIER IRELAND LTD
PI CLARE
PA ELSEVIER HOUSE, BROOKVALE PLAZA, EAST PARK SHANNON, CO, CLARE, 00000,
   IRELAND
SN 0720-048X
EI 1872-7727
J9 EUR J RADIOL
JI Eur. J. Radiol.
PD NOV
PY 2020
VL 132
AR 109341
DI 10.1016/j.ejrad.2020.109341
PG 8
WC Radiology, Nuclear Medicine & Medical Imaging
WE Science Citation Index Expanded (SCI-EXPANDED)
SC Radiology, Nuclear Medicine & Medical Imaging
GA OM2CC
UT WOS:000585834300065
PM 33069987
DA 2022-05-02
ER

PT J
AU Chen, ZL
   Zhang, CW
   Liang, L
   Wu, H
   Zhang, WG
   Zeng, YY
   Gu, WM
   Chen, TH
   Li, J
   Zhang, YM
   Wang, H
   Zhou, YH
   Li, C
   Diao, YK
   Lau, WY
   Wu, MC
   Shen, F
   Yang, T
   Liang, YJ
AF Chen, Zheng-Liang
   Zhang, Cheng-Wu
   Liang, Lei
   Wu, Han
   Zhang, Wan-Guang
   Zeng, Yong-Yi
   Gu, Wei-Min
   Chen, Ting-Hao
   Li, Jie
   Zhang, Yao-Ming
   Wang, Hong
   Zhou, Ya-Hao
   Li, Chao
   Diao, Yong-Kang
   Lau, Wan Yee
   Wu, Meng-Chao
   Shen, Feng
   Yang, Tian
   Liang, Ying-Jian
TI Major Hepatectomy in Elderly Patients with Large Hepatocellular
   Carcinoma: A Multicenter Retrospective Observational Study
SO CANCER MANAGEMENT AND RESEARCH
LA English
DT Article
DE hepatocellular carcinoma; hepatectomy; survival; recurrence; elderly
ID LONG-TERM SURVIVAL; HEPATIC RESECTION; CURATIVE RESECTION; PROGNOSTIC
   FACTORS; CANCER; LIVER; RECURRENCE; CIRRHOSIS; EPIDEMIOLOGY; UNIVARIATE
AB Background: With an increase in life expectancy and improvement of surgical safety, more elderly patients with hepatocellular carcinoma (HCC), even with large tumors, are now considered for hepatectomy. This study aimed to clarify the impact of age on short- and long-term outcomes after major hepatectomy (>= 3 segments) for large HCC (>= 5 cm).
   Patients and Methods: Using a multicenter database, patients who underwent curative-intent major hepatectomy for large HCC between 2006 and 2016 were identified. Postoperative morbidity and mortality, overall survival (OS) and recurrence-free survival (RFS) were compared between the elderly (>= 65 years) and younger (<65 years) patients. Univariable and multivariable Cox-regression analyses were performed to identify the risk factors of OS and RFS in the entire and elderly cohorts, respectively.
   Results: Of 830 patients, 92 (11.1%) and 738 (88.9%) were elderly and younger patients, respectively. There were no significant differences in postoperative 30-day mortality and morbidity between the two groups (5.4% vs 2.6% and 43.5% vs 38.3%, both P>0.05). The 5-year OS and RFS rates in elderly patients were also comparable to younger patients (35.0% vs 33.2% and 20.0% vs 20.8%, both P>0.05). In the entire cohort, multivariable Cox-regression analyses identified that old age was not independently associated with OS and RFS. However, in the elderly cohort, preoperative alpha-fetoprotein level >400 mu g/L, multiple tumors, macrovascular invasion and microvascular invasion were independently associated with decreased OS and RFS.
   Conclusion: Carefully selected elderly patients benefited from major hepatectomy for large HCC as much as younger patients, and their long-term prognosis was determined by preoperative alpha-fetoprotein level, tumor number and presence of macro- or microvascular invasion.
C1 [Chen, Zheng-Liang; Liang, Ying-Jian] Harbin Med Univ, Dept Hepatobiliary Surg, Affiliated Hosp 1, 23 Youzheng Rd, Harbin 150006, Heilongjiang, Peoples R China.
   [Zhang, Cheng-Wu; Liang, Lei; Li, Chao; Diao, Yong-Kang] Hangzhou Med Coll, Zhejiang Prov Peoples Hosp, Dept Hepatobiliary Pancreat & Minimal Invas Surg, Peoples Hosp, Hangzhou, Zhejiang, Peoples R China.
   [Wu, Han; Lau, Wan Yee; Wu, Meng-Chao; Shen, Feng; Yang, Tian] Second Mil Med Univ, Navy Med Univ, Eastern Hepatobiliary Surg Hosp, Dept Hepatobiliary Surg, 225,Changhai Rd, Shanghai 200438, Peoples R China.
   [Zhang, Wan-Guang] Huazhong Univ Sci & Technol, Tongji Hosp, Dept Hepat Surg, Wuhan, Peoples R China.
   [Zeng, Yong-Yi] Fujian Med Univ, Mengchao Hepatobiliary Hosp, Dept Hepatobiliary Surg, Fuzhou, Fujian, Peoples R China.
   [Gu, Wei-Min] Fourth Hosp Harbin, Dept Gen Surg 1, Harbin, Heilongjiang, Peoples R China.
   [Chen, Ting-Hao] Ziyang First Peoples Hosp, Dept Gen Surg, Ziyang, Sichuan, Peoples R China.
   [Li, Jie] Fuyang Peoples Hosp, Dept Hepatobiliary Surg, Fuyang, Anhui, Peoples R China.
   [Zhang, Yao-Ming] Meizhou Peoples Hosp, Dept Hepatobiliary Surg 2, Meizhou, Guangdong, Peoples R China.
   [Wang, Hong] Liuyang Peoples Hosp, Dept Gen Surg, Liuyang, Hunan, Peoples R China.
   [Zhou, Ya-Hao] Puer Peoples Hosp, Dept Hepatobiliary Surg, Kunming, Yunnan, Peoples R China.
   [Lau, Wan Yee] Chinese Univ Hong Kong, Fac Med, Shatin, Hong Kong, Peoples R China.
RP Liang, YJ (corresponding author), Harbin Med Univ, Dept Hepatobiliary Surg, Affiliated Hosp 1, 23 Youzheng Rd, Harbin 150006, Heilongjiang, Peoples R China.; Yang, T (corresponding author), Second Mil Med Univ, Navy Med Univ, Eastern Hepatobiliary Surg Hosp, Dept Hepatobiliary Surg, 225,Changhai Rd, Shanghai 200438, Peoples R China.
EM yangtiandfgd@hotmail.com; genomeliang@hotmail.com
RI Yang, Tian/M-5484-2018
OI Yang, Tian/0000-0003-1544-0976; Wu, Han/0000-0002-9829-3600
FU National Natural Science Foundation of ChinaNational Natural Science
   Foundation of China (NSFC) [81672699, 81972726]
FX This work was supported in part by the National Natural Science
   Foundation of China (No. 81672699 and 81972726).
CR Agrawal S, 2011, ANN SURG, V253, P656, DOI 10.1097/SLA.0b013e3181fc08ca
   Calcinotto A, 2019, PHYSIOL REV, V99, P1047, DOI 10.1152/physrev.00020.2018
   Cata JP, 2013, BRIT J ANAESTH, V110, P690, DOI 10.1093/bja/aet068
   Cucchetti A, 2016, BRIT J SURG, V103, pE93, DOI 10.1002/bjs.10056
   Dindo D, 2004, ANN SURG, V240, P205, DOI 10.1097/01.sla.0000133083.54934.ae
   El-Serag HB, 2007, GASTROENTEROLOGY, V132, P2557, DOI 10.1053/j.gastro.2007.04.061
   EZAKI T, 1987, BRIT J SURG, V74, P471, DOI 10.1002/bjs.1800740614
   Goh GBB, 2015, BEST PRACT RES CL GA, V29, P919, DOI 10.1016/j.bpg.2015.09.007
   Hanazaki K, 2001, AM J GASTROENTEROL, V96, P1243, DOI 10.1111/j.1572-0241.2001.03634.x
   Hong H, 2019, J CANCER, V10, P3021, DOI 10.7150/jca.30723
   Imamura H, 2003, J HEPATOL, V38, P200, DOI 10.1016/S0168-8278(02)00360-4
   Ishizawa T, 2008, GASTROENTEROLOGY, V134, P1908, DOI 10.1053/j.gastro.2008.02.091
   Kaibori M, 2019, ANN SURG, V270, P121, DOI 10.1097/SLA.0000000000002751
   Kozyreva ON, 2011, ONCOLOGIST, V16, P310, DOI 10.1634/theoncologist.2010-0223
   Lau GKK, 2002, BLOOD, V99, P2324, DOI 10.1182/blood.V99.7.2324
   Liu L, 2013, PLOS ONE, V8, DOI 10.1371/journal.pone.0064261
   Mirici-Cappa F, 2010, GUT, V59, P387, DOI 10.1136/gut.2009.194217
   MullerHocker J, 1997, HEPATOLOGY, V26, P709
   Nanashima A, 2011, J SURG ONCOL, V104, P284, DOI 10.1002/jso.21932
   Sgourakis G, 2009, ACTA CHIR BELG, V109, P340
   Trevisani F, 2004, AM J GASTROENTEROL, V99, P1470, DOI 10.1111/j.1572-0241.2004.30137.x
   Villanueva A, 2019, NEW ENGL J MED, V380, P1450, DOI 10.1056/NEJMra1713263
   Wang WL, 2014, EUR J GASTROEN HEPAT, V26, P444, DOI 10.1097/MEG.0000000000000046
   Wong TCL, 2014, WORLD J SURG, V38, P2386, DOI 10.1007/s00268-014-2601-4
   Yang T, 2016, J HEPATOL, V64, P583, DOI 10.1016/j.jhep.2015.10.012
   Yang T, 2012, J CANCER RES CLIN, V138, P1121, DOI 10.1007/s00432-012-1188-0
   Yang T, 2011, WORLD J SURG, V35, P2073, DOI 10.1007/s00268-011-1161-0
   Yau T, 2014, GASTROENTEROLOGY, V146, P1691, DOI 10.1053/j.gastro.2014.02.032
   Yeh CN, 2002, J SURG ONCOL, V81, P195, DOI 10.1002/jso.10178
   Zhang H, 2014, WORLD J SURG, V38, P947, DOI 10.1007/s00268-013-2365-2
   Zhao LY, 2018, EXPERT REV GASTROENT, V12, P1059, DOI 10.1080/17474124.2018.1517045
   Zhou L, 2006, EJSO-EUR J SURG ONC, V32, P767, DOI 10.1016/j.ejso.2006.03.050
NR 32
TC 3
Z9 4
U1 0
U2 1
PU DOVE MEDICAL PRESS LTD
PI ALBANY
PA PO BOX 300-008, ALBANY, AUCKLAND 0752, NEW ZEALAND
SN 1179-1322
J9 CANCER MANAG RES
JI Cancer Manag. Res.
PY 2020
VL 12
BP 5607
EP 5618
DI 10.2147/CMAR.S258150
PG 12
WC Oncology
WE Science Citation Index Expanded (SCI-EXPANDED)
SC Oncology
GA MK6VT
UT WOS:000548924400004
PM 32753973
OA gold, Green Published
DA 2022-05-02
ER

PT J
AU Granata, V
   Fusco, R
   Amato, DM
   Albino, V
   Patrone, R
   Izzo, F
   Petrillo, A
AF Granata, V
   Fusco, R.
   Amato, D. M.
   Albino, V
   Patrone, R.
   Izzo, F.
   Petrillo, A.
TI Beyond the vascular profile: conventional DWI, IVIM and kurtosis in the
   assessment of hepatocellular carcinoma
SO EUROPEAN REVIEW FOR MEDICAL AND PHARMACOLOGICAL SCIENCES
LA English
DT Article
DE HCC; DWI; ADC; IVIM; Kurtosis
ID INTRAVOXEL INCOHERENT MOTION; DIFFUSION-WEIGHTED MRI;
   MAGNETIC-RESONANCE; MICROVASCULAR INVASION; PRELIMINARY EXPERIENCE;
   DIAGNOSTIC-ACCURACY; IMAGING DWI; HCC; RECURRENCE; PERFUSION
AB OBJECTIVE: To describe the role of the Diffusion Weighted Imaging (DWI) in the assessment of hepatocellular carcinoma (HCC).
   MATERIALS AND METHODS: Several electronic databases were evaluated in the present review. The search included articles published from January 2010 to May 2019. The references of all articles were also evaluated. All titles and abstracts were assessed, and only the studies of DWI in patients with HCC were retained.
   RESULTS: HCC is the most common primitive hepatic cancer. The non-invasive radiological criteria for HCC diagnosis are based on the presence of the specific vascular profile characterized by contrast uptake during arterial phase, defined as arterial hyperenhancement, followed by washout in the venous/portal phase. However, arterial hyperenhancement and wash out appearance have a sensitivity rate of 50-60% in lesion smaller than 2 cm. Therefore, other functional parameters have been introduced in the detection and characterization of HCC nodules. DWI has been applied to liver imaging as an excellent tool for detection and characterization of focal liver lesions, increasing clinical confidence and decreasing false positives. The assessment of DW images can be done qualitatively and quantitatively, through the apparent diffusion coefficient (ADC) map. Intravoxel incoherent motion (IVIM) is a more sophisticated analysis, a biexponential model, to better defining the relationship between signal attenuation and increasing b value that separately reproduces tissue diffusivity and tissue perfusion. Traditionally DWI approach to analyze data is founded on the hypothesis that water molecules diffuse within a voxel following a single direction with a Gaussian behavior without any restriction. However, according to the presence of microstructures, water molecules within biolog-ic tissues exhibits a non-Gaussian phenomena proposed by Jensen in 2005 called Diffusion Kurtosis Imaging (DKI). This approach assesses the kurtosis coefficient (K) that shows the deviance of diffusion from a Gaussian approach, and the diffusion coefficient (D) with the correction of non-Gaussian bias. DKI is an advanced DWI model that quantifies non-Gaussian behavior of diffusion and provides both a corrected ADC, as well as the excess kurtosis of tissue, a measure of the extent to which tissue diffusion deviates from a Gaussian pattern. It is believed that the DKI model is more sensitive to tissue microstructural complexity than standard DW.
   CONCLUSIONS: DWI should be an integral part of study protocol for HCC patients, considering the great advantages due to DWI and DWIbased approaches in detection and characterization of HCC.
C1 [Granata, V; Fusco, R.; Amato, D. M.; Petrillo, A.] Ist Nazl Tumori IRCCS Fdn Pascale IRCCS Napoli, Dept Radiol, Naples, Italy.
   [Albino, V; Izzo, F.] Ist Nazl Tumori IRCCS Fdn Pascale IRCCS Napoli, Dept Hepatobiliary Surg Oncol, Naples, Italy.
   [Patrone, R.] Univ Campania Luigi Vanvitelli, Div Gen & Oncol Surg, Naples, Italy.
RP Fusco, R (corresponding author), Ist Nazl Tumori IRCCS Fdn Pascale IRCCS Napoli, Dept Radiol, Naples, Italy.
EM r.fusco@istitutotumori.na.it
CR Ayuso C, 2018, EUR J RADIOL, V101, P72, DOI 10.1016/j.ejrad.2018.01.025
   Chandarana H, 2011, AM J ROENTGENOL, V196, P1083, DOI 10.2214/AJR.10.4720
   Chen J, 2015, PLOS ONE, V10, DOI 10.1371/journal.pone.0117661
   Esnaola NF, 2002, J GASTROINTEST SURG, V6, P224, DOI 10.1016/S1091-255X(01)00015-4
   Ghouri Yezaz Ahmed, 2017, J Carcinog, V16, P1, DOI 10.4103/jcar.JCar_9_16
   Goshima S, 2015, AM J ROENTGENOL, V204, pW543, DOI 10.2214/AJR.14.13235
   Granata V, 2019, J INT MED RES, V47, P2351, DOI 10.1177/0300060519827168
   Granata V, 2019, ABDOM RADIOL, V44, P2788, DOI 10.1007/s00261-019-02056-6
   Granata V, 2018, FUTURE ONCOL, V14, P2189, DOI 10.2217/fon-2018-0080
   Granata V, 2018, INFECT AGENTS CANCER, V13, DOI 10.1186/s13027-018-0194-5
   Granata V, 2017, ONCOTARGET, V8, P51224, DOI 10.18632/oncotarget.17227
   Granata V, 2017, INFECT AGENTS CANCER, V12, DOI 10.1186/s13027-017-0132-y
   Granata V, 2016, ONCOTARGET, V7, P79343, DOI 10.18632/oncotarget.12689
   Granata V, 2016, RADIOL MED, V121, P122, DOI 10.1007/s11547-015-0582-5
   Horvat N, 2018, RADIOL ONCOL, V52, P353, DOI 10.2478/raon-2018-0044
   Ichikawa S, 2018, MAGN RESON MED SCI, V17, P168, DOI 10.2463/mrms.mp.2017-0047
   Iima M, 2018, ACTA RADIOL OPEN, V7, DOI 10.1177/2058460117751565
   Izzo F, 2019, ONCOLOGIST, V24, pE990, DOI 10.1634/theoncologist.2018-0337
   Izzo F, 2015, INFECT AGENTS CANCER, V10, DOI 10.1186/s13027-015-0006-0
   Jensen JH, 2010, NMR BIOMED, V23, P698, DOI 10.1002/nbm.1518
   Jiang HY, 2018, WORLD J GASTROENTERO, V24, P2348, DOI 10.3748/wjg.v24.i22.2348
   Jiang T, 2017, CLIN RADIOL, V72, P465, DOI 10.1016/j.crad.2016.12.017
   Kim H, 2009, EUR RADIOL, V19, P1744, DOI 10.1007/s00330-009-1331-8
   Kuai ZX, 2019, J MAGN RESON IMAGING, V50, P297, DOI 10.1002/jmri.26563
   LEBIHAN D, 1986, RADIOLOGY, V161, P401, DOI 10.1148/radiology.161.2.3763909
   LEBIHAN D, 1988, RADIOLOGY, V168, P497, DOI 10.1148/radiology.168.2.3393671
   Lee MH, 2011, AM J ROENTGENOL, V197, pW868, DOI 10.2214/AJR.10.6237
   Li HX, 2018, EUR J RADIOL, V105, P65, DOI 10.1016/j.ejrad.2018.05.032
   McNamara MM, 2018, ABDOM RADIOL, V43, P2686, DOI 10.1007/s00261-018-1535-y
   Miller FH, 2010, J MAGN RESON IMAGING, V32, P138, DOI 10.1002/jmri.22235
   Mitsunobu M, 1996, CLIN EXP METASTAS, V14, P520, DOI 10.1007/BF00115112
   Nakanishi M, 2012, ANN SURG ONCOL, V19, P1302, DOI 10.1245/s10434-011-2066-8
   Namimoto T, 2015, J COMPUT ASSIST TOMO, V39, P453, DOI 10.1097/RCT.0000000000000228
   Nogueira L, 2014, EUR RADIOL, V24, P1197, DOI 10.1007/s00330-014-3146-5
   Okamura S, 2016, DIGEST LIVER DIS, V48, P945, DOI 10.1016/j.dld.2016.05.020
   Onur MR, 2012, EUR J RADIOL, V81, pE171, DOI 10.1016/j.ejrad.2011.01.116
   Park MS, 2012, HEPATOLOGY, V56, P140, DOI 10.1002/hep.25681
   Park MY, 2018, J COMPUT ASSIST TOMO, V42, P632, DOI 10.1097/RCT.0000000000000720
   Piana G, 2011, J HEPATOL, V55, P126, DOI 10.1016/j.jhep.2010.10.023
   Poon RTP, 2002, ANN SURG, V235, P373, DOI 10.1097/00000658-200203000-00009
   Portolani N, 2014, WORLD J SURG, V38, P1769, DOI 10.1007/s00268-013-2426-6
   Raab P, 2010, RADIOLOGY, V254, P876, DOI 10.1148/radiol.09090819
   Rosenkrantz AB, 2012, MAGN RESON IMAGING, V30, P1534, DOI 10.1016/j.mri.2012.04.020
   Rosenkrantz AB, 2012, RADIOLOGY, V264, P126, DOI 10.1148/radiol.12112290
   Shan QG, 2017, ABDOM RADIOL, V42, P2079, DOI 10.1007/s00261-017-1107-6
   Shankar S, 2016, J CLIN EXP HEPATOL, V6, P303, DOI 10.1016/j.jceh.2016.08.012
   Suh YJ, 2012, LIVER TRANSPLANT, V18, P1171, DOI 10.1002/lt.23502
   Sun K, 2015, RADIOLOGY, V277, P46, DOI 10.1148/radiol.15141625
   Suo ST, 2014, MAGN RESON IMAGING, V32, P421, DOI 10.1016/j.mri.2014.01.015
   Van Cauter S, 2012, RADIOLOGY, V263, P492, DOI 10.1148/radiol.12110927
   Wang WT, 2018, RADIOLOGY, V286, P571, DOI 10.1148/radiol.2017170515
   Watanabe H, 2014, ACTA RADIOL, V55, P1166, DOI 10.1177/0284185113514966
   Woo S, 2014, RADIOLOGY, V270, P758, DOI 10.1148/radiol.13130444
   Xu PJ, 2010, J COMPUT ASSIST TOMO, V34, P506, DOI 10.1097/RCT.0b013e3181da3671
   Xu PJ, 2014, J GASTROEN HEPATOL, V29, P330, DOI 10.1111/jgh.12358
   Yilmaz C, 2018, TRANSPL P, V50, P3571, DOI 10.1016/j.transproceed.2018.05.027
   Zarghampour M, 2018, J MAGN RESON IMAGING, V48, P1080, DOI 10.1002/jmri.26032
   Zhao W, 2018, PLOS ONE, V13, DOI 10.1371/journal.pone.0197488
   Zhao XT, 2014, J DIGEST DIS, V15, P137, DOI 10.1111/1751-2980.12119
   Zhu L, 2017, RADIOLOGY, V284, P66, DOI 10.1148/radiol.2016160094
   Zhu SC, 2018, WORLD J GASTROENTERO, V24, P929, DOI 10.3748/wjg.v24.i8.929
NR 61
TC 10
Z9 12
U1 2
U2 6
PU VERDUCI PUBLISHER
PI ROME
PA VIA GREGORIO VII, ROME, 186-00165, ITALY
SN 1128-3602
J9 EUR REV MED PHARMACO
JI Eur. Rev. Med. Pharmacol. Sci.
PY 2020
VL 24
IS 13
BP 7284
EP 7293
DI 10.26355/eurrev_202007_21883
PG 10
WC Pharmacology & Pharmacy
WE Science Citation Index Expanded (SCI-EXPANDED)
SC Pharmacology & Pharmacy
GA MN9OX
UT WOS:000551170100010
PM 32706066
DA 2022-05-02
ER

﻿FN Clarivate Analytics Web of Science
VR 1.0
PT J
AU Pommergaard, HC
   Hasselby, JP
   Willemoe, GL
   Ralbovska, A
   Rostved, AA
   Rasmussen, A
   Schultz, NA
   Hillingso, J
   Larsen, PN
   Kugler, JM
AF Pommergaard, Hans-Christian
   Preuss Hasselby, Jane
   Linno Willemoe, Gro
   Ralbovska, Adela
   Arendtsen Rostved, Andreas
   Rasmussen, Allan
   Aagaard Schultz, Nicolai
   Hillingso, Jens
   Norgaard Larsen, Peter
   Kugler, Jan-Michael
TI Peroxisome proliferator-activated receptor activity correlates with poor
   survival in patients resected for hepatocellular carcinoma
SO JOURNAL OF HEPATO-BILIARY-PANCREATIC SCIENCES
LA English
DT Article
ID HEPATIC STEATOSIS; BETA-OXIDATION; ALPHA; EXPRESSION; HAZARD; CELLS
AB Background/Purpose Few clinically useful biomarkers are known to predict prognosis in patients with hepatocellular carcinoma (HCC). The aim of this study was to investigate the correlation between PPAR activity and ALDH7A1 expression and their prognostic significance using RNA sequencing in patients undergoing liver resection for HCC. Methods We included patients undergoing liver resection for HCC at a tertiary referral center for hepato-pancreato-biliary surgery between May 2014 and January 2018. PPAR activity and ALDH7A1 expression were evaluated by RNA sequencing and correlated with overall survival, recurrence and histological features. Results We included 52 patients with a median follow-up of 20.9 months, predominantly males (88.5%) with a single tumor (84.6%) in a non-cirrhotic liver (73.1%). Three-year overall survival was 48.6% in patients with a specific PPAR target gene expression profile (cancer cluster 3) compared with 81.7% in controls (P = .04, Log-rank test). This remained significant (odds ratio 14.02, 95% confidence interval 1.92-102.22,P = .009) when adjusted for age, cirrhosis, microvascular invasion, number of tumors and free resection margins. ALDH7A1 expression was not correlated with PPAR or any outcomes. Conclusion PPAR activity in a subset of tumor samples was associated with reduced overall survival indicating that PPAR may be a valuable prognostic biomarker.
C1 [Pommergaard, Hans-Christian; Arendtsen Rostved, Andreas; Rasmussen, Allan; Aagaard Schultz, Nicolai; Hillingso, Jens; Norgaard Larsen, Peter] Copenhagen Univ Hosp, Rigshosp, Dept Surg Gastroenterol & Transplantat, Blegdamsvej 9, DK-2100 Copenhagen, Denmark.
   [Preuss Hasselby, Jane; Linno Willemoe, Gro] Copenhagen Univ Hosp, Dept Pathol, Rigshosp, Copenhagen, Denmark.
   [Ralbovska, Adela; Kugler, Jan-Michael] Univ Copenhagen, Panum Inst, Inst Mol & Cellular Med, Blegdamsvej 3, DK-2200 Copenhagen, Denmark.
RP Pommergaard, HC (corresponding author), Copenhagen Univ Hosp, Rigshosp, Dept Surg Gastroenterol & Transplantat, Blegdamsvej 9, DK-2100 Copenhagen, Denmark.; Kugler, JM (corresponding author), Univ Copenhagen, Panum Inst, Inst Mol & Cellular Med, Blegdamsvej 3, DK-2200 Copenhagen, Denmark.
EM HCPommergaard@gmail.com; jmkugler@sund.ku.dk
OI Rasmussen, Allan/0000-0002-9550-4767; Pommergaard,
   Hans-Christian/0000-0001-7068-1946; Hillingsoe, Jens
   G./0000-0002-2381-7836
CR Anderson SP, 2002, HEPATOLOGY, V36, P544, DOI 10.1053/jhep.2002.35276
   Andrejeva D, 2018, BMC CANCER, V18, DOI 10.1186/s12885-018-5061-7
   ASHBY J, 1994, HUM EXP TOXICOL, V13, pS1, DOI 10.1177/096032719401300201
   BEDOSSA P, 1994, HEPATOLOGY, V20, P15
   Cattley RC, 1998, REGUL TOXICOL PHARM, V27, P47, DOI 10.1006/rtph.1997.1163
   Compton CC., 2010, AJCC CANC STAGING MA, V7th ed.
   Dharancy S, 2005, GASTROENTEROLOGY, V128, P334, DOI 10.1053/j.gastro.2004.11.016
   DREYER C, 1992, CELL, V68, P879, DOI 10.1016/0092-8674(92)90031-7
   El-Khoueiry AB, 2017, LANCET, V389, P2492, DOI 10.1016/S0140-6736(17)31046-2
   Ginestier C, 2007, CELL STEM CELL, V1, P555, DOI 10.1016/j.stem.2007.08.014
   Hashimoto T, 2000, J BIOL CHEM, V275, P28918, DOI 10.1074/jbc.M910350199
   HYTIROGLOU P, 1995, HEPATOLOGY, V21, P703, DOI 10.1002/hep.1840210316
   Jang ES, 2016, PLOS ONE, V11, DOI 10.1371/journal.pone.0151069
   Kimura O, 2012, PPAR RES, V2012, DOI 10.1155/2012/574180
   Knop V, 2013, EUR J GASTROEN HEPAT, V25, P594, DOI 10.1097/MEG.0b013e32835cc878
   Llovet JM, 2008, NEW ENGL J MED, V359, P378, DOI 10.1056/NEJMoa0708857
   MANGELSDORF DJ, 1995, CELL, V83, P835, DOI 10.1016/0092-8674(95)90199-X
   Palmer CNA, 1998, MOL PHARMACOL, V53, P14, DOI 10.1124/mol.53.1.14
   Peters JM, 1998, CARCINOGENESIS, V19, P1989, DOI 10.1093/carcin/19.11.1989
   Ratziu V, 2016, GASTROENTEROLOGY, V150, P1147, DOI 10.1053/j.gastro.2016.01.038
   Reddy JK, 2001, ANNU REV NUTR, V21, P193, DOI 10.1146/annurev.nutr.21.1.193
   REDDY JK, 1980, NATURE, V283, P397, DOI 10.1038/283397a0
   Roberts RA, 2000, TOXICOL LETT, V112, P49, DOI 10.1016/S0378-4274(99)00243-X
   Stauffer JK, 2012, HEPATOLOGY, V56, P1567, DOI 10.1002/hep.25674
   Stenger M, 2015, ASCO POST
   Tanaka N, 2008, J CLIN INVEST, V118, P683, DOI 10.1172/JCI33594
   Torra IP, 1999, CURR OPIN LIPIDOL, V10, P151, DOI 10.1097/00041433-199904000-00009
   Vitale SG, 2016, PPAR RES, V2016, DOI 10.1155/2016/6517313
   WAN YJY, 1994, LIFE SCI, V56, P307, DOI 10.1016/0024-3205(94)00953-8
   Xiao YB, 2018, CANCER MANAG RES, V10, P1781, DOI 10.2147/CMAR.S166971
   Yang L, 2014, MODERN PATHOL, V27, P775, DOI 10.1038/modpathol.2013.189
NR 31
TC 1
Z9 1
U1 0
U2 1
PU WILEY
PI HOBOKEN
PA 111 RIVER ST, HOBOKEN 07030-5774, NJ USA
SN 1868-6974
EI 1868-6982
J9 J HEPATO-BIL-PAN SCI
JI J. Hepato-Biliary-Pancreat. Sci.
PD APR
PY 2021
VL 28
IS 4
BP 327
EP 335
DI 10.1002/jhbp.745
EA JUN 2020
PG 9
WC Gastroenterology & Hepatology; Surgery
WE Science Citation Index Expanded (SCI-EXPANDED)
SC Gastroenterology & Hepatology; Surgery
GA RQ3AU
UT WOS:000540590900001
PM 32359017
DA 2022-05-02
ER

PT J
AU Yan, YC
   Zhou, QL
   Zhang, MY
   Liu, HH
   Lin, JH
   Liu, QH
   Shi, BC
   Wen, K
   Chen, RB
   Wang, J
   Mao, K
   Xiao, ZY
AF Yan, Yongcong
   Zhou, Qianlei
   Zhang, Mengyu
   Liu, Haohan
   Lin, Jianhong
   Liu, Qinghua
   Shi, Bingchao
   Wen, Kai
   Chen, Ruibin
   Wang, Jie
   Mao, Kai
   Xiao, Zhiyu
TI Integrated Nomograms for Preoperative Prediction of Microvascular
   Invasion and Lymph Node Metastasis Risk in Hepatocellular Carcinoma
   Patients
SO ANNALS OF SURGICAL ONCOLOGY
LA English
DT Article
ID SURGICAL RESECTION; LIVER-TRANSPLANTATION; COMPUTED-TOMOGRAPHY;
   RECURRENCE; EXPRESSION; SURVIVAL; IMPACT; MODEL; LASSO
AB Background The aim of the present work is to develop and validate accurate preoperative nomograms to predict microvascular invasion (MVI) and lymph node metastasis (LNM) in hepatocellular carcinoma. Patients and Methods A total of 268 patients with resected hepatocellular carcinoma (HCC) were divided into a training set (n = 180), in an earlier period, and a validation set (n = 88), thereafter. Risk factors for MVI and LNM were assessed based on logistic regression. Blood signatures were established using the least absolute shrinkage and selection operator algorithm. Nomograms were constructed by combining risk factors and blood signatures. Performance was evaluated using the training set and validated using the validation set. The clinical values of the nomograms were measured by decision curve analysis. Results The risk factors for MVI were hepatitis B virus (HBV) DNA loading, portal hypertension, Barcelona liver clinic (BCLC) stage, and three computerized tomography (CT) imaging features, namely tumor number, size, and encapsulation, while only BCLC stage, Child-Pugh classification, and tumor encapsulation were associated with LNM. The nomogram incorporating both risk factors and blood signatures achieved better performance in predicting MVI in the training and validation sets (C-indexes of 0.828 and 0.804) than the LNM nomogram (C-indexes of 0.765 and 0.717). Calibration curves also demonstrated a good fit. The decision curves indicate significant clinical usefulness. Conclusions The novel validated nomograms for HCC patients presented herein are noninvasive preoperative tools that can effectively predict the individualized risk of MVI and LNM, and this predictive power can aid doctors in explaining the illness for patient counseling.
C1 [Yan, Yongcong; Zhou, Qianlei; Liu, Haohan; Lin, Jianhong; Liu, Qinghua; Shi, Bingchao; Wen, Kai; Chen, Ruibin; Wang, Jie; Mao, Kai; Xiao, Zhiyu] Sun Yat Sen Univ, Sun Yat Sen Mem Hosp, Dept Hepatobiliary Surg, Guangzhou, Peoples R China.
   [Yan, Yongcong; Zhou, Qianlei; Liu, Haohan; Lin, Jianhong; Liu, Qinghua; Shi, Bingchao; Wen, Kai; Chen, Ruibin] Sun Yat Sen Univ, Sun Yat Sen Mem Hosp, Guangdong Prov Key Lab Malignant Tumor Epigenet &, Guangzhou, Peoples R China.
   [Yan, Yongcong; Zhou, Qianlei; Liu, Haohan; Lin, Jianhong; Liu, Qinghua; Shi, Bingchao; Wen, Kai; Chen, Ruibin] Sun Yat Sen Univ, Sun Yat Sen Mem Hosp, RNA Biomed Inst, Guangzhou, Peoples R China.
   [Zhang, Mengyu] Sun Yat Sen Univ, Affiliated Hosp 1, Dept Gastroenterol & Hepatol, Guangzhou, Peoples R China.
RP Mao, K (corresponding author), Sun Yat Sen Univ, Sun Yat Sen Mem Hosp, Dept Hepatobiliary Surg, Guangzhou, Peoples R China.
EM mkz31@163.com; xiaozhiy@mail.sysu.edu.cn
OI Yan, Yongcong/0000-0002-7269-764X
FU National Natural Science Foundation of ChinaNational Natural Science
   Foundation of China (NSFC) [81572407, 81602112, 81672405] Funding
   Source: Medline; Key Laboratory of Malignant Tumor Gene Regulation and
   Target Therapy of Guangdong Higher Education Institutes [KLB09001]
   Funding Source: Medline; Natural Science Foundation of Guangzhou, China
   [4250016043] Funding Source: Medline; Guangdong Science and Technology
   Department [2017B030314026] Funding Source: Medline; Science and
   Technology Program of Guangdong Province, China [2016A030313184,
   2015A030313096] Funding Source: Medline; Young teachers training program
   of Sun Yat-sen University [19ykpy112] Funding Source: Medline; Key
   project of Natural Science Foundation of Guangdong Province, China
   [4210016041] Funding Source: Medline; Key Laboratory of Malignant Tumor
   Molecular Mechanism and Translational Medicine of Guangzhou Bureau of
   Science and Information Technology [[2013]163] Funding Source: Medline
CR Amini N, 2014, J GASTROINTEST SURG, V18, P2136, DOI 10.1007/s11605-014-2667-1
   Balachandran VP, 2015, LANCET ONCOL, V16, pE173, DOI 10.1016/S1470-2045(14)71116-7
   Banerjee S, 2015, HEPATOLOGY, V62, P792, DOI 10.1002/hep.27877
   Bianco FJ, 2006, EUR UROL, V50, P884, DOI 10.1016/j.eururo.2006.07.043
   Bray F, 2018, CA-CANCER J CLIN, V68, P394, DOI 10.3322/caac.21492
   Chen WQ, 2016, CA-CANCER J CLIN, V66, P115, DOI 10.3322/caac.21338
   Clavien PA, 2012, LANCET ONCOL, V13, pE11, DOI 10.1016/S1470-2045(11)70175-9
   Collins GS, 2015, BMJ-BRIT MED J, V350, DOI 10.1136/bmj.g7594
   Cucchetti A, 2014, SURGERY, V155, P512, DOI 10.1016/j.surg.2013.10.009
   Cucchetti A, 2010, J HEPATOL, V52, P880, DOI 10.1016/j.jhep.2009.12.037
   Earl TM, 2013, SEMIN LIVER DIS, V33, P282, DOI 10.1055/s-0033-1351783
   Gao JB, 2010, NEURAL NETWORKS, V23, P257, DOI 10.1016/j.neunet.2009.07.001
   Hasegawa K, 2014, ANN SURG, V259, P166, DOI 10.1097/SLA.0b013e31828d4960
   Hirokawa F, 2014, HEPATOL RES, V44, P846, DOI 10.1111/hepr.12196
   Huang YQ, 2016, J CLIN ONCOL, V34, P2157, DOI 10.1200/JCO.2015.65.9128
   Imamura H, 2003, J HEPATOL, V38, P200, DOI 10.1016/S0168-8278(02)00360-4
   Katyal S, 2000, RADIOLOGY, V216, P698, DOI 10.1148/radiology.216.3.r00se24698
   Kerr KF, 2016, J CLIN ONCOL, V34, P2534, DOI 10.1200/JCO.2015.65.5654
   Kobayashi S, 2011, J HEPATO-BIL-PAN SCI, V18, P559, DOI 10.1007/s00534-011-0372-y
   Kramer AA, 2007, CRIT CARE MED, V35, P2052, DOI 10.1097/01.CCM.0000275267.64078.B0
   Lee S, 2017, J HEPATOL, V67, P526, DOI 10.1016/j.jhep.2017.04.024
   Lei ZQ, 2016, JAMA SURG, V151, P356, DOI 10.1001/jamasurg.2015.4257
   Lim KC, 2011, ANN SURG, V254, P108, DOI 10.1097/SLA.0b013e31821ad884
   Lu LC, 2014, SEMIN LIVER DIS, V34, P427, DOI 10.1055/s-0034-1394141
   Mayr A, 2014, PLOS ONE, V9, DOI 10.1371/journal.pone.0084483
   McGlynn KA, 2015, CLIN LIVER DIS, V19, P223, DOI 10.1016/j.cld.2015.01.001
   Pote N, 2015, J HEPATOL, V62, P848, DOI 10.1016/j.jhep.2014.11.005
   Qiu JL, 2017, J CLIN ONCOL, V35, P734, DOI [10.1200/jco.2016.68.2153, 10.1200/JCO.2016.68.2153]
   Ranstam J, 2018, BRIT J SURG, V105, P1348, DOI 10.1002/bjs.10895
   Roayaie S, 2009, GASTROENTEROLOGY, V137, P850, DOI 10.1053/j.gastro.2009.06.003
   Rodriguez-Peralvarez M, 2013, ANN SURG ONCOL, V20, P325, DOI 10.1245/s10434-012-2513-1
   Tomimaru Y, 2015, SURG TODAY, V45, P1112, DOI 10.1007/s00595-014-1028-8
   Vickers AJ, 2006, MED DECIS MAKING, V26, P565, DOI 10.1177/0272989X06295361
   Vickers AJ, 2008, BMC MED INFORM DECIS, V8, DOI 10.1186/1472-6947-8-53
   Vitale A, 2014, J HEPATOL, V60, P1165, DOI 10.1016/j.jhep.2014.01.022
   Wu TH, 2016, SURG TODAY, V46, P1275, DOI 10.1007/s00595-016-1320-x
   Xiang ZL, 2011, CLIN CANCER RES, V17, P5463, DOI 10.1158/1078-0432.CCR-10-3096
   Xu C, 2018, BIOINFORMATICS, V34, P1996, DOI 10.1093/bioinformatics/bty042
   Yamashita H, 2007, J GASTROEN HEPATOL, V22, P523, DOI 10.1111/j.1440-1746.2006.04450.x
   Yu YL, 2017, ONCOTARGET, V8, P79722, DOI 10.18632/oncotarget.19178
   Zeng YR, 2019, WORLD J GASTROENTERO, V25, P1986, DOI 10.3748/wjg.v25.i16.1986
   Zhang L, 2016, ONCOTARGET, V7, P3587, DOI 10.18632/oncotarget.6534
   Zhuang PY, 2008, CANCER-AM CANCER SOC, V112, P2740, DOI 10.1002/cncr.23488
NR 43
TC 12
Z9 14
U1 1
U2 9
PU SPRINGER
PI NEW YORK
PA ONE NEW YORK PLAZA, SUITE 4600, NEW YORK, NY, UNITED STATES
SN 1068-9265
EI 1534-4681
J9 ANN SURG ONCOL
JI Ann. Surg. Oncol.
PD MAY
PY 2020
VL 27
IS 5
BP 1361
EP 1371
DI 10.1245/s10434-019-08071-7
PG 11
WC Oncology; Surgery
WE Science Citation Index Expanded (SCI-EXPANDED)
SC Oncology; Surgery
GA LD5EE
UT WOS:000526051300006
PM 31773517
DA 2022-05-02
ER

PT J
AU Rhee, H
   Chung, T
   Yoo, JE
   Nahm, JH
   Woo, H
   Choi, GH
   Han, DH
   Park, YN
AF Rhee, Hyungjin
   Chung, Taek
   Yoo, Jeong Eun
   Nahm, Ji Hae
   Woo, Ha Young
   Choi, Gi Hong
   Han, Dai Hoon
   Park, Young Nyun
TI Gross type of hepatocellular carcinoma reflects the tumor hypoxia,
   fibrosis, and stemness-related marker expression
SO HEPATOLOGY INTERNATIONAL
LA English
DT Article
DE Hepatocellular carcinoma; Gross morphology; Immunohistochemistry;
   Stemness; Tumor microenvironment; Fibrous tumor stroma; Tumor necrosis;
   Hypoxia; Microvascular invasion; Early recurrence
ID CANCER-ASSOCIATED FIBROBLASTS; KERATIN 19 EXPRESSION; RECURRENCE;
   SURVIVAL; CLASSIFICATION; RESECTION; RISK
AB Background Hepatocellular carcinoma (HCC) is subclassified into five gross types, namely, vaguely nodular (VN), single nodular (SN), single nodular with extranodular growth (SNEG), confluent multinodular (CM), and infiltrative (INF) type. However, the pathological background underlying differences in biological behavior of different gross types of HCC remains unclear. Methods The histopathological features, clinical outcomes of HCC gross types, and their relationships with stemness-related marker status and fibrotic/hypoxic tumor microenvironment (TME) were evaluated in 266 resected HCCs. The stemness-related markers (CD24, CD44, CD133, SALL4, YAP1, K19 and EpCAM), fibrous tumor stroma (alpha SMA), and hypoxia (CAIX) were evaluated with immunohistochemistry. Results Poorer differentiation, reduced capsule formation, higher microvascular invasion, larger tumor size and larger area of necrosis were observed in order of VN-SN-SNEG-CM-INF type (p = 0.005 for all, linear-by-linear association). The expression of summed stemness-related markers and hypoxic/fibrotic TME showed an increasing trend in order of VN-SN-SNEG-CM-INF type (p < 0.005), and their expression well correlated with each other. INF type was found only in HCCs with hypoxic/fibrotic TME or high expression of stemness-related markers. CAIX expression and tumor necrosis >= 30% were independent prognostic markers for disease-specific survival. Early recurrence-free survival showed a significant difference based on gross types, revealing best outcome with VN type and worst outcome with INF type. Conclusion The marker expression of stemness-related and hypoxic/fibrotic TME of HCC showed an increasing trend in order of VN-SN-SNEG-CM-INF gross types, and their cross-talk may be involved in the determination of various gross-morphological features and their distinct biological behavior.
C1 [Rhee, Hyungjin] Yonsei Univ, Coll Med, Dept Radiol, 50-1 Yonsei Ro, Seoul 03722, South Korea.
   [Chung, Taek; Yoo, Jeong Eun; Nahm, Ji Hae; Woo, Ha Young; Park, Young Nyun] Yonsei Univ, Coll Med, Dept Pathol, 50-1 Yonsei Ro, Seoul 03722, South Korea.
   [Choi, Gi Hong; Han, Dai Hoon] Yonsei Univ, Coll Med, Dept Surg, 50-1 Yonsei Ro, Seoul 03722, South Korea.
   [Park, Young Nyun] Yonsei Univ, Coll Med, BK21 PLUS Project Med Sci, 50-1 Yonsei Ro, Seoul 03722, South Korea.
   [Chung, Taek] Yonsei Univ, Coll Med, Dept Biomed Syst Informat, 50-1 Yonsei Ro, Seoul 03722, South Korea.
RP Park, YN (corresponding author), Yonsei Univ, Coll Med, Dept Pathol, 50-1 Yonsei Ro, Seoul 03722, South Korea.; Park, YN (corresponding author), Yonsei Univ, Coll Med, BK21 PLUS Project Med Sci, 50-1 Yonsei Ro, Seoul 03722, South Korea.
EM hjinrhee@yuhs.ac; jtaek0517@yuhs.ac; yoojeongeun@yuhs.ac;
   nam2169@yuhs.ac; beliefi@yuhs.ac; choigh@yuhs.ac; dhhan@yuhs.ac;
   young0608@yuhs.ac
RI Han, Dai Hoon/AAS-3726-2021
OI Choi, Gi Hong/0000-0002-1593-3773; Rhee, Hyungjin/0000-0001-7759-4458;
   Woo, Hayoung/0000-0002-3078-6484; Han, Dai Hoon/0000-0003-2787-7876;
   Park, Young Nyun/0000-0003-0357-7967; Nahm, Ji Hae/0000-0003-0902-866X
FU National Research Foundation of Korea (NRF) - Korean Government
   (MSIP)National Research Foundation of Korea [NRF-2017R1A2B4005871,
   NRF-2017M3A9B6061512, NRF-2016M3A9D5A01952416]
FX This study was supported by the National Research Foundation of Korea
   (NRF) funded by the Korean Government (MSIP) (nos. NRF-2017R1A2B4005871,
   NRF-2017M3A9B6061512, and NRF-2016M3A9D5A01952416).
CR [Anonymous], 2003, GENERAL RULES FOR TH
   Burt AD, 2018, HISTOPATHOLOGY, V73, P369, DOI 10.1111/his.13520
   Carnero A, 2016, BIOESSAYS, V38, pS65, DOI 10.1002/bies.201670911
   Dorai T, 2005, EUR J CANCER, V41, P2935, DOI 10.1016/j.ejca.2005.09.011
   Eggel H, 1901, BEITR PATHOL ANAT AL, V30, P506
   Giannoni E, 2010, CANCER RES, V70, P6945, DOI 10.1158/0008-5472.CAN-10-0785
   Hong YM., 2017, TUMOR BIOL, V39
   Hui AM, 2000, J HEPATOL, V33, P975, DOI 10.1016/S0168-8278(00)80131-2
   Imamura H, 2003, J HEPATOL, V38, P200, DOI 10.1016/S0168-8278(02)00360-4
   Inayoshi J, 2003, J GASTROEN HEPATOL, V18, P673, DOI 10.1046/j.1440-1746.2003.03021.x
   KANAI T, 1987, CANCER, V60, P810, DOI 10.1002/1097-0142(19870815)60:4<810::AID-CNCR2820600417>3.0.CO;2-1
   Kang HJ, 2015, VIRCHOWS ARCH, V466, P403, DOI 10.1007/s00428-014-1709-0
   Kim H, 2011, HEPATOLOGY, V54, P1707, DOI 10.1002/hep.24559
   Kubo N, 2016, WORLD J GASTROENTERO, V22, P6841, DOI 10.3748/wjg.v22.i30.6841
   Lau EYT, 2016, CELL REP, V15, P1175, DOI 10.1016/j.celrep.2016.04.019
   Luo DJ, 2014, BIOMED RES INT, V2014, DOI 10.1155/2014/409272
   Muramatsu S, 2013, HEPATOLOGY, V58, P218, DOI 10.1002/hep.26345
   Nahm JH, 2017, ONCOTARGET, V8, P99359, DOI 10.18632/oncotarget.22078
   Nault JC, 2013, GASTROENTEROLOGY, V145, P176, DOI 10.1053/j.gastro.2013.03.051
   Oishi N, 2014, LIVER CANCER, V3, P71, DOI 10.1159/000343863
   Parikh JG, 2014, ONCOL LETT, V7, P573, DOI 10.3892/ol.2013.1720
   Portolani N, 2006, ANN SURG, V243, P229, DOI 10.1097/01.sla.0000197706.21803.a1
   Rhee H, 2018, CANCER RES, V78, P1619, DOI 10.1158/0008-5472.CAN-17-0988
   Rhee H, 2016, MODERN PATHOL, V29, P1038, DOI 10.1038/modpathol.2016.111
   Seok JY, 2012, HEPATOLOGY, V55, P1776, DOI 10.1002/hep.25570
   Shimada M, 2001, AM J SURG, V182, P177, DOI 10.1016/S0002-9610(01)00682-1
   Stew art B., 2014, WORLD CANC REPORT 20
   Zakhary NI, 2013, J ADV RES, V4, P539, DOI 10.1016/j.jare.2012.10.004
   Zhang XHF, 2013, CELL, V154, P1060, DOI 10.1016/j.cell.2013.07.036
NR 29
TC 8
Z9 8
U1 1
U2 2
PU SPRINGER
PI NEW YORK
PA ONE NEW YORK PLAZA, SUITE 4600, NEW YORK, NY, UNITED STATES
SN 1936-0533
EI 1936-0541
J9 HEPATOL INT
JI Hepatol. Int.
PD MAR
PY 2020
VL 14
IS 2
BP 239
EP 248
DI 10.1007/s12072-020-10012-6
EA JAN 2020
PG 10
WC Gastroenterology & Hepatology
WE Science Citation Index Expanded (SCI-EXPANDED)
SC Gastroenterology & Hepatology
GA LE0KJ
UT WOS:000515649900001
PM 31993941
DA 2022-05-02
ER

PT J
AU Ryu, T
   Takami, Y
   Wada, Y
   Hara, T
   Sasaki, S
   Saitsu, H
AF Ryu, Tomoki
   Takami, Yuko
   Wada, Yoshiyuki
   Hara, Takanobu
   Sasaki, Shin
   Saitsu, Hideki
TI Efficacy of surgical microwave ablation for recurrent hepatocellular
   carcinoma after curative hepatectomy
SO HPB
LA English
DT Article
ID PERCUTANEOUS RADIOFREQUENCY ABLATION; REPEAT HEPATECTOMY; INTRAHEPATIC
   RECURRENCE; LIVER-TRANSPLANTATION; CLINICAL-EFFICACY; SURVIVAL;
   RESECTION; COMPLICATIONS; MALIGNANCIES; CRITERIA
AB Background: Little evidence exists regarding postrecurrence survival after microwave ablation for recurrent hepatocellular carcinoma (HCC) after curative hepatectomy; we aimed to evaluate the feasibility of surgical microwave ablation.
   Methods: In this retrospective review, we enrolled patients who underwent curative hepatectomy for primary HCC in our department and had intrahepatic recurrence. We analyzed overall survival according to treatment modality to clarify the prognostic factors for survival.
   Results: Of 257 patients, 119 had intrahepatic recurrence. Three patients underwent repeat hepatectomy; 75 patients underwent surgical microwave ablation, and 34 patients underwent transcatheter arterial chemoembolization or hepatic arterial infusion chemotherapy. The median postrecurrence survival time and 5-year postrecurrence survival after surgical microwave ablation were 37.4 months and 55.4%, respectively. The major complication rate (Clavien-Dindo classification IIIa or above) after surgical microwave ablation was 5.3% with no mortality. Multivariate analysis showed that microvascular invasion at primary tumors, and recurrent tumors within 3 cm and 3 nodules were independent prognostic factors for overall survival after surgical microwave ablation for recurrent HCC.
   Conclusion: Our results suggested that surgical microwave ablation is safe and feasible for recurrent intrahepatic HCC after curative hepatectomy. Close follow-up and further curative treatment could be important for improving postrecurrence survival.
C1 [Ryu, Tomoki; Takami, Yuko; Wada, Yoshiyuki; Hara, Takanobu; Sasaki, Shin; Saitsu, Hideki] Natl Hosp Org, Clin Res Inst, Dept Hepatobiliary Pancreat Surg, Kyushu Med Ctr, Fukuoka, Japan.
RP Ryu, T (corresponding author), Natl Hosp Org, Kyushu Med Ctr, Dept Hepatobiliary Pancreat Surg, Chuo Ku, 1-8-1 Jigyohama, Fukuoka 8108563, Japan.
EM ryu.tomoki.mq@mail.hosp.go.jp
CR Chan ACY, 2012, WORLD J SURG, V36, P151, DOI 10.1007/s00268-011-1323-0
   Chan DL, 2013, SURG ONCOL, V22, pE23, DOI 10.1016/j.suronc.2013.02.009
   Clavien PA, 2009, ANN SURG, V250, P187, DOI 10.1097/SLA.0b013e3181b13ca2
   Groeschl RT, 2014, ANN SURG, V259, P1195, DOI 10.1097/SLA.0000000000000234
   Groeschl RT, 2013, HPB, V15, P365, DOI 10.1111/j.1477-2574.2012.00585.x
   Ho CM, 2012, SURGERY, V151, P700, DOI 10.1016/j.surg.2011.12.015
   Huang ZY, 2012, ANN SURG ONCOL, V19, P2515, DOI 10.1245/s10434-012-2269-7
   Hwang S, 2007, LIVER TRANSPLANT, V13, P741, DOI 10.1002/lt.21157
   Lau WY, 2009, ANN SURG, V249, P20, DOI 10.1097/SLA.0b013e31818eec29
   Liang HH, 2008, ANN SURG ONCOL, V15, P3484, DOI 10.1245/s10434-008-0076-y
   Liang P, 2005, RADIOLOGY, V235, P299, DOI 10.1148/radiol.2351031944
   Liang P, 2007, ONCOLOGY-BASEL, V72, P124, DOI 10.1159/000111718
   Liver Cancer Study Group of Japan, 2010, GEN RUL CLIN PATH ST
   Llovet JM, 2005, SEMIN LIVER DIS, V25, P181, DOI 10.1055/s-2005-871198
   Lloyd DM, 2011, HPB, V13, P579, DOI 10.1111/j.1477-2574.2011.00338.x
   Lu MD, 2005, J GASTROENTEROL, V40, P1054, DOI 10.1007/s00535-005-1671-3
   Martin RCG, 2010, ANN SURG ONCOL, V17, P171, DOI 10.1245/s10434-009-0686-z
   Minagawa M, 2003, ANN SURG, V238, P703, DOI 10.1097/01.sla.0000094549.11754.e6
   Ryu T, 2019, J GASTROINTEST SURG, V23, P779, DOI 10.1007/s11605-019-04134-y
   Ryu T, 2018, HEPATOL INT, V12, P149, DOI 10.1007/s12072-018-9851-4
   Ryu T, 2017, J GASTROINTEST SURG, V21, P957, DOI 10.1007/s11605-017-3394-1
   Ryu T, 2017, SURG TODAY, V47, P548, DOI 10.1007/s00595-016-1411-8
   Shibata T, 2002, RADIOLOGY, V223, P331, DOI 10.1148/radiol.2232010775
   Swan RZ, 2013, J GASTROINTEST SURG, V17, P719, DOI 10.1007/s11605-013-2164-y
   Takami Y, 2013, J HEPATO-BIL-PAN SCI, V20, P332, DOI 10.1007/s00534-012-0527-5
   Takayama T, 1998, HEPATOLOGY, V28, P1241, DOI 10.1002/hep.510280511
   Takenaka K, 1996, ARCH SURG-CHICAGO, V131, P71
   Tateishi R, 2005, CANCER-AM CANCER SOC, V103, P1201, DOI 10.1002/cncr.20892
   Thomasset SC, 2015, WORLD J SURG, V39, P1150, DOI 10.1007/s00268-015-2956-1
   Umeda Y, 2011, WORLD J SURG, V35, P170, DOI 10.1007/s00268-010-0794-8
   Yamamoto J, 1996, BRIT J SURG, V83, P1219
NR 31
TC 7
Z9 8
U1 0
U2 1
PU ELSEVIER SCI LTD
PI OXFORD
PA THE BOULEVARD, LANGFORD LANE, KIDLINGTON, OXFORD OX5 1GB, OXON, ENGLAND
SN 1365-182X
EI 1477-2574
J9 HPB
JI HPB
PD MAR
PY 2020
VL 22
IS 3
BP 461
EP 469
DI 10.1016/j.hpb.2019.08.001
PG 9
WC Gastroenterology & Hepatology; Surgery
WE Science Citation Index Expanded (SCI-EXPANDED)
SC Gastroenterology & Hepatology; Surgery
GA KZ4CT
UT WOS:000523212800018
PM 31473076
OA Bronze
DA 2022-05-02
ER

PT J
AU Min, JH
   Lee, MW
   Park, HS
   Lee, DH
   Park, HJ
   Lim, S
   Choi, SY
   Lee, J
   Lee, JE
   Ha, SY
   Cha, DI
   Carriere, KC
   Ahn, JH
AF Min, Ji Hye
   Lee, Min Woo
   Park, Hee Sun
   Lee, Dong Ho
   Park, Hyun Jeong
   Lim, Sanghyeok
   Choi, Seo-Youn
   Lee, Jisun
   Lee, Ji Eun
   Ha, Sang Yun
   Cha, Dong Ik
   Carriere, Keumhee Chough
   Ahn, Joong Hyun
TI Interobserver Variability and Diagnostic Performance of Gadoxetic
   Acid-enhanced MRI for Predicting Microvascular Invasion in
   Hepatocellular Carcinoma
SO RADIOLOGY
LA English
DT Article
ID VASCULAR INVASION; TUMOR SIZE; PREOPERATIVE PREDICTION;
   SURGICAL-TREATMENT; EARLY RECURRENCE; TRANSPLANTATION; SELECTION; RISK
AB Background: Accurate identification of microvascular invasion (MVI) in hepatocellular carcinoma (HCC) before treatment is critical for selecting a proper treatment strategy.
   Purpose: To evaluate the interobserver agreement and the diagnostic performance of the MRI assessment of MVI in HCC according to the level of radiologist experience.
   Materials and Methods: This retrospective study included 100 patients with surgically confirmed HCCs smaller than 5 cm who underwent gadoxetic acid-enhanced MRI between 2013 and 2016. Eight postfellowship radiologists (four with 7-13 years of experience [more experienced] and four with 3-6 years of experience [less experienced]) evaluated four imaging features (nonsmooth tumor margin, irregular rim-like enhancement in the arterial phase, peritumoral arterial phase hyperenhancement, peritumoral hepatobiliary phase hypointensity) and assigned the possibility of MVI. Interobserver agreement was determined by using Fleiss k statistics according to reviewer experience and tumor size (<= 3 cm vs >3 cm). With reference standards of histopathologic specimens, the diagnostic performance in the identification of MVI was assessed by using receiver operating characteristic curve analysis.
   Results: In 100 patients (mean age, 58 years +/- 10 [standard deviation]; 70 men) with 100 HCCs (mean size, 2.8 cm +/- 0.9), 39 (39%) HCCs had MVI. The overall interobserver agreement was fair to moderate for the imaging features and their combinations (k = 0.38-0.47) and MVI probability (k = 0.41; 95% confidence interval: 0.33, 0.45). More experienced reviewers demonstrated higher agreement in MVI probability than less experienced reviewers (k = 0.55 vs 0.36, respectively; P = .002). Diagnostic performance of each reviewer was modest for MVI prediction (area under the receiver operating characteristic curve [AUC] range, 0.60-0.74). The AUCs for the diagnosis of MVI were lower for HCCs larger than 3 cm (range, 0.55-0.69) than for those less than or equal to 3 cm (range, 0.59-0.75).
   Conclusion: Considerable interobserver variability exists in the assessment of microvascular invasion in hepatocellular carcinoma using MRI, even for more experienced radiologists. (C) RSNA, 2020
C1 [Min, Ji Hye; Lee, Min Woo; Cha, Dong Ik] Sungkyunkwan Univ, Samsung Med Ctr, Dept Radiol, Sch Med, 81 Irwon Ro Gangnam Gu, Seoul 06351, South Korea.
   [Min, Ji Hye; Lee, Min Woo; Cha, Dong Ik] Sungkyunkwan Univ, Samsung Med Ctr, Ctr Imaging Sci, Sch Med, 81 Irwon Ro Gangnam Gu, Seoul 06351, South Korea.
   [Lee, Min Woo] Sungkyunkwan Univ, Dept Hlth Sci & Technol, SAIHST, Seoul, South Korea.
   [Park, Hee Sun] Konkuk Univ, Dept Radiol, Sch Med, Seoul, South Korea.
   [Lee, Dong Ho] Seoul Natl Univ Hosp, Dept Radiol, Seoul, South Korea.
   [Park, Hyun Jeong] Chung Ang Univ, Chung Ang Univ Hosp, Dept Radiol, Coll Med, Seoul, South Korea.
   [Lim, Sanghyeok] Yonsei Univ, Severance Hosp, Res Inst Radiol Sci, Dept Radiol,Coll Med, Seoul, South Korea.
   [Lim, Sanghyeok; Choi, Seo-Youn; Lee, Ji Eun] Soonchunhyang Univ, Bucheon Hosp, Dept Radiol, Coll Med, Bucheon, South Korea.
   [Lee, Jisun] Chungbuk Natl Univ Hosp, Dept Radiol, Cheongju, South Korea.
   [Ha, Sang Yun] Sungkyunkwan Univ, Samsung Med Ctr, Dept Pathol, Sch Med, Seoul, South Korea.
   [Carriere, Keumhee Chough] Univ Alberta, Dept Math & Stat Sci, Edmonton, AB, Canada.
   [Ahn, Joong Hyun] Samsung Med Ctr, Res Inst Future Med, Biostat & Clin Epidemiol Ctr, Seoul, South Korea.
RP Lee, MW (corresponding author), Sungkyunkwan Univ, Samsung Med Ctr, Dept Radiol, Sch Med, 81 Irwon Ro Gangnam Gu, Seoul 06351, South Korea.; Lee, MW (corresponding author), Sungkyunkwan Univ, Samsung Med Ctr, Ctr Imaging Sci, Sch Med, 81 Irwon Ro Gangnam Gu, Seoul 06351, South Korea.; Lee, MW (corresponding author), Sungkyunkwan Univ, Dept Hlth Sci & Technol, SAIHST, Seoul, South Korea.
EM leeminwoo0@gmail.com
OI Choi, Seo-Youn/0000-0002-2434-8779; Ahn, Joong Hyun/0000-0002-5768-5990;
   Lim, Sanghyeok/0000-0002-1607-3744; Lee, Min Woo/0000-0001-9048-9011;
   Min, Ji Hye/0000-0002-8496-6771
CR Ahn SY, 2015, ABDOM IMAGING, V40, P843, DOI 10.1007/s00261-014-0256-0
   An C, 2015, RADIOLOGY, V276, P433, DOI 10.1148/radiol.15142394
   Ariizumi S, 2011, J HEPATO-BIL-PAN SCI, V18, P575, DOI 10.1007/s00534-010-0369-y
   Bruix J, 2014, GUT, V63, P844, DOI 10.1136/gutjnl-2013-306627
   Cha DI, 2020, KOREAN J RADIOL, V21, P402, DOI 10.3348/kjr.2019.0538
   Chan AWH, 2018, J HEPATOL, V69, P1284, DOI 10.1016/j.jhep.2018.08.027
   Cong WM, 2016, WORLD J GASTROENTERO, V22, P9279, DOI 10.3748/wjg.v22.i42.9279
   Fan LF, 2010, J GASTROEN HEPATOL, V25, P1556, DOI 10.1111/j.1440-1746.2010.06304.x
   Hirokawa F, 2014, HEPATOL RES, V44, P846, DOI 10.1111/hepr.12196
   Hu H, 2017, SCI REP-UK, V7, DOI 10.1038/s41598-017-15491-6
   Kim AY, 2018, J HEPATOL, V68, P1144, DOI 10.1016/j.jhep.2018.01.024
   Kim H, 2009, EUR RADIOL, V19, P1744, DOI 10.1007/s00330-009-1331-8
   Kim KA, 2012, J MAGN RESON IMAGING, V35, P629, DOI 10.1002/jmri.22876
   Kim YY, 2019, RADIOLOGY, V291, P71, DOI 10.1148/radiol.2019181995
   Lauwers GY, 2002, AM J SURG PATHOL, V26, P25, DOI 10.1097/00000478-200201000-00003
   Lee S, 2021, ANN SURG, V273, P564, DOI 10.1097/SLA.0000000000003268
   Lee S, 2017, J HEPATOL, V67, P526, DOI 10.1016/j.jhep.2017.04.024
   Ma XH, 2019, EUR RADIOL, V29, P3595, DOI 10.1007/s00330-018-5985-y
   Mazzaferro V, 2009, LANCET ONCOL, V10, P35, DOI 10.1016/S1470-2045(08)70284-5
   McHugh PP, 2010, HPB, V12, P56, DOI 10.1111/j.1477-2574.2009.00128.x
   Minguez B, 2011, J HEPATOL, V55, P1325, DOI 10.1016/j.jhep.2011.02.034
   Pawlik TM, 2005, LIVER TRANSPLANT, V11, P1086, DOI 10.1002/lt.20472
   Peng J, 2018, DIAGN INTERV RADIOL, V24, P121, DOI 10.5152/dir.2018.17467
   Reginelli A, 2018, FUTURE ONCOL, V14, P2985, DOI [10.2217/fon-2018-0175, 10.2217/fon-2017-0687]
   Renzulli M, 2016, RADIOLOGY, V279, P432, DOI 10.1148/radiol.2015150998
   Rhee H, 2019, LIVER CANCER, V8, P24, DOI 10.1159/000488540
   Rodriguez-Peralvarez M, 2013, ANN SURG ONCOL, V20, P325, DOI 10.1245/s10434-012-2513-1
   Shah SA, 2007, SURGERY, V141, P330, DOI 10.1016/j.surg.2006.06.028
   Shetty K, 2004, LIVER TRANSPLANT, V10, P911, DOI 10.1002/lt.20140
   Sumie S, 2008, ANN SURG ONCOL, V15, P1375, DOI 10.1245/s10434-008-9846-9
   Taketomi A, 2009, TRANSPLANTATION, V87, P531, DOI 10.1097/TP.0b013e3181943bee
   Xu X, 2019, J HEPATOL, V70, P1133, DOI 10.1016/j.jhep.2019.02.023
   Zhang XF, 2018, J GASTROEN HEPATOL, V33, P347, DOI 10.1111/jgh.13843
NR 33
TC 15
Z9 17
U1 3
U2 11
PU RADIOLOGICAL SOC NORTH AMERICA
PI OAK BROOK
PA 820 JORIE BLVD, OAK BROOK, IL 60523 USA
SN 0033-8419
J9 RADIOLOGY
JI Radiology
PD DEC
PY 2020
VL 297
IS 3
BP 573
EP 581
DI 10.1148/radiol.2020201940
PG 9
WC Radiology, Nuclear Medicine & Medical Imaging
WE Science Citation Index Expanded (SCI-EXPANDED)
SC Radiology, Nuclear Medicine & Medical Imaging
GA OU6EM
UT WOS:000591619800028
PM 32990512
DA 2022-05-02
ER

PT J
AU Qin, L
   Li, C
   Xie, F
   Wang, ZX
   Wen, TF
AF Qin, Li
   Li, Chuan
   Xie, Fei
   Wang, Zhenxia
   Wen, Tianfu
TI Are inflammation-based markers useful in patients with hepatocellular
   carcinoma and clinically significant portal hypertension after liver
   resection?
SO BIOSCIENCE TRENDS
LA English
DT Article
DE hepatocellular carcinoma; neutrophil-to-lymphocyte ratio;
   platelet-to-lymphocyte ratio; clinically significant portal hypertension
ID TO-LYMPHOCYTE RATIO; TUMOR RECURRENCE; INDEX; OUTCOMES; PREDICTORS;
   SURVIVAL
AB Inflammation-based markers are considered prognostic indicators for patients with hepatocellular carcinoma (HCC) after liver resection. However, there is little information concerning whether they are useful for HCC patients with clinically significant portal hypertension (CSPH). In this study, 1452 patients were enrolled. Independent risk factors for recurrence-free survival (RFS) and overall survival (OS) were analyzed for patients with and without CSPH. For HCC patients without CSPH, multivariate analysis suggested that microvascular invasion (MVI), neutrophil-to-lymphocyte ratio (NLR) >= 3, platelet-to-lymphocyte ratio (PLR) >= 150, tumor size > 5 cm, and the presence of a satellite lesion were independently associated with RFS. MVI, NLR >= 3, PLR >= 150, and advanced Barcelona clinical liver cancer (BCLC) stage contributed to mortality. However, neither NLR nor PLR showed any prognostic power in HCC patients with CSPH. For HCC patients with CSPH, tumor size > 5 cm, MVI, satellite lesion, and albumin-bilirubin (ALB1) grade were independent risk factors for RFS, whereas tumor size > 5 cm, MVI, multiple tumors, ALBI grade and advanced BCLC stage showed prognostic power for OS. Our study confirmed CSPH influences the predictive ability of inflanunation-based markers. This result reminds us to pay more attention to the influence of CSPH when we apply inflammation-based markers in patients with HCC after liver resection.
C1 [Qin, Li; Li, Chuan; Wen, Tianfu] Sichuan Univ, Dept Liver Surg, West China Hosp, Chengdu 610041, Sichuan, Peoples R China.
   [Xie, Fei] First Peoples Hosp Neijiang, Dept Hepatopancreatobiliary Surg, Neijiang, Peoples R China.
   [Wang, Zhenxia] Chengdu Second Peoples Hosp, Dept Hepatopancreatobiliary Surg, Chengdu, Sichuan, Peoples R China.
RP Li, C (corresponding author), Sichuan Univ, Dept Liver Surg, West China Hosp, Chengdu 610041, Sichuan, Peoples R China.
EM lichuan@scu.edu.cn
FU State Key Scientific and Technological Research Programs
   [2017ZX10203207-003-0020]; National Natural Science Foundation of
   ChinaNational Natural Science Foundation of China (NSFC) [81900576];
   Science and Technological Supports Project of Sichuan Province
   [2019YJ0149]
FX This study was supported by grants from the State Key Scientific and
   Technological Research Programs (2017ZX10203207-003-0020), the National
   Natural Science Foundation of China (81900576), and the Science and
   Technological Supports Project of Sichuan Province (2019YJ0149).
CR Bruix J, 2001, J HEPATOL, V35, P421, DOI 10.1016/S0168-8278(01)00130-1
   Chan AWH, 2015, ANN SURG ONCOL, V22, P4138, DOI 10.1245/s10434-015-4516-1
   Fu HY, 2018, CELL PHYSIOL BIOCHEM, V47, P293, DOI 10.1159/000489807
   Giannini EG, 2013, LIVER INT, V33, P1594, DOI 10.1111/liv.12199
   Goh BKP, 2016, J SURG ONCOL, V113, P621, DOI 10.1002/jso.24197
   Hu B, 2014, CLIN CANCER RES, V20, P6212, DOI 10.1158/1078-0432.CCR-14-0442
   Huang G, 2018, ANN SURG, V268, P943, DOI 10.1097/SLA.0000000000002727
   Jang Chul Woo, 2016, Ann Hepatobiliary Pancreat Surg, V20, P159, DOI 10.14701/ahbps.2016.20.4.159
   Johnson PJ, 2015, J CLIN ONCOL, V33, P550, DOI 10.1200/JCO.2014.57.9151
   Kuang DM, 2011, J HEPATOL, V54, P948, DOI 10.1016/j.jhep.2010.08.041
   Li C, 2018, J GASTROINTEST SURG, V22, P496, DOI 10.1007/s11605-017-3632-6
   Li C, 2015, J SURG RES, V198, P73, DOI 10.1016/j.jss.2015.05.003
   Luo HM, 2019, BIOSCI TRENDS, V13, P176, DOI 10.5582/bst.2019.01088
   Palumbo JS, 2005, BLOOD, V105, P178, DOI 10.1182/blood-2004-06-2272
   Sanghera C, 2019, LIVER INT, V39, P2008, DOI 10.1111/liv.14220
   Takemura N, 2019, BRIT J SURG, V106, P1066, DOI 10.1002/bjs.11153
   Wang CW, 2020, LIVER INT, V40, P229, DOI 10.1111/liv.14281
   Wang H, 2013, J VIRAL HEPATITIS, V20, pe3, DOI 10.1111/jvh.12010
   Wang M, 2016, CHINESE MED J-PEKING, V129, P536, DOI 10.4103/0366-6999.176982
   Yamamura K, 2014, J HEPATO-BIL-PAN SCI, V21, P682, DOI 10.1002/jhbp.114
   Zheng J, 2017, ANN SURG ONCOL, V24, P3706, DOI 10.1245/s10434-017-6060-7
NR 21
TC 0
Z9 0
U1 0
U2 1
PU IRCA-BSSA
PI TOKYO
PA PEARL CITY KOISHIKAWA 603, 2-4-5 KASUGA, BUNKYO-KU, TOKYO, 112-0003,
   JAPAN
SN 1881-7815
EI 1881-7823
J9 BIOSCI TRENDS
JI BioSci. Trends
PD AUG
PY 2020
VL 14
IS 4
BP 297
EP 303
DI 10.5582/bst.2020.03180
PG 7
WC Biology
WE Science Citation Index Expanded (SCI-EXPANDED)
SC Life Sciences & Biomedicine - Other Topics
GA NG5YK
UT WOS:000564059000010
PM 32641640
OA gold
DA 2022-05-02
ER

PT J
AU Zhang, HQ
   Wang, HJ
   He, XL
   Ru, GQ
   Song, SS
   Pan, HY
   Zhang, CW
   Mou, XZ
   Hu, ZM
AF Zhang, Huan-Qing
   Wang, Hui-Ju
   He, Xiang-Lei
   Ru, Guo-Qing
   Song, Shu-Shu
   Pan, Hong-Ying
   Zhang, Cheng-Wu
   Mou, Xiao-Zhou
   Hu, Zhi-Ming
TI Low expression of citron kinase is associated with poor patient outcomes
   in hepatocellular carcinoma
SO TRANSLATIONAL CANCER RESEARCH
LA English
DT Article
DE Citron kinase (CIT); hepatocellular carcinoma (HCC);
   immunohistochemistry
ID CYTOKINESIS; ABSCISSION; PROTEIN; GENES
AB Background: Citron kinase (CFI) is a protein related to cytokinesis and is an important abscission regulator. However, the relationship between CIT and hepatocellular carcinoma (HCC) is unclear. The aim of this study was to investigate the expression CIT in HCC tissues, and explore the connection between this expression and clinicopathological characteristics of HCC.
   Methods: Immunohistochemistry staining on 235 HCC tissues and 96 non-tumorous liver tissues controls was performed to examine the CIT protein expression. We then analyzed the correlation between protein expression and clinicopathological parameters via chi(2) tests, and we performed overall survival analyses via the Kaplan-Meier survival approach. Based on the online Oncomine Expression Array and UALCAN databases, we more broadly compared CIT mRNA expression between normal and HCC tissues. Finally, we compared CIT mRNA expression in these databases to protein expression in our study and explored potential sources for any observe differences.
   Results: Compared to normal tissues, CIT expression was significantly lower in MCC tissues. Low CIT expression was found to be related to gender, tumor size, Edmondson Grade, Microvascular invasion, serum AFP levels and poor overall survival. Based on the online databases, CIT mRNA expression was found to be high in HCC tissues and decreased in normal tissues. We hypothesize that this unexpected result is due to a negative feedback loop whereby low protein CIT levels mediate increased CIT mRNA levels.
   Conclusions: Lower CIT protein levels are associated with a poorer prognosis in HCC patients, and lower CIT protein levels may mediate a negative feedback loop leading to increased CIT mRNA levels.
C1 [Zhang, Huan-Qing; Zhang, Cheng-Wu; Hu, Zhi-Ming] Hangzhou Med Coll, Peoples Hosp, Zhejiang Prov Peoples Hosp, Dept Hepatobiliary & Pancreat Surg, Hangzhou 310014, Peoples R China.
   [Zhang, Huan-Qing; Song, Shu-Shu; Pan, Hong-Ying; Zhang, Cheng-Wu; Mou, Xiao-Zhou; Hu, Zhi-Ming] Hangzhou Med Coll, Peoples Hosp, Zhejiang Prov Peoples Hosp, Key Lab Tumor Mol Diag & Individualized Med Zheji, Hangzhou 310014, Peoples R China.
   [Zhang, Huan-Qing; Wang, Hui-Ju; Song, Shu-Shu; Pan, Hong-Ying; Zhang, Cheng-Wu; Mou, Xiao-Zhou; Hu, Zhi-Ming] Hangzhou Med Coll, Peoples Hosp, Zhejiang Prov Peoples Hosp, Clin Res Inst, Hangzhou 310014, Peoples R China.
   [Zhang, Huan-Qing; Hu, Zhi-Ming] Zhejiang Chinese Med Univ, Clin Med Coll 2, Hangzhou 310053, Peoples R China.
   [He, Xiang-Lei; Ru, Guo-Qing] Hangzhou Med Coll, Peoples Hosp, Zhejiang Prov Peoples Hosp, Dept Pathol, Hangzhou 310014, Peoples R China.
RP Hu, ZM (corresponding author), Hangzhou Med Coll, Peoples Hosp, Zhejiang Prov Peoples Hosp, Dept Hepatobiliary & Pancreat Surg, Hangzhou 310014, Peoples R China.; Hu, ZM (corresponding author), Hangzhou Med Coll, Peoples Hosp, Zhejiang Prov Peoples Hosp, Key Lab Tumor Mol Diag & Individualized Med Zheji, Hangzhou 310014, Peoples R China.; Hu, ZM (corresponding author), Hangzhou Med Coll, Peoples Hosp, Zhejiang Prov Peoples Hosp, Clin Res Inst, Hangzhou 310014, Peoples R China.
EM huzhiming4199@163.com
FU Zhejiang Province Bureau of Health [WKJ-ZJ-1812hzm, 2018ZZ002hzm,
   WKJ-ZJ-1710phy]; National Science Foundation of ChinaNational Natural
   Science Foundation of China (NSFC) [81602174, 81672430]; Funds of
   Science Technology Department of Zhejiang Province [LGF18H160024 hzm,
   LGF18H160025hxl]; Zhejiang Provincial Natural Science Foundation of
   ChinaNatural Science Foundation of Zhejiang Province [LY17H160062hzm]
FX This work was supported by the grants from the Zhejiang Province Bureau
   of Health (Nos. WKJ-ZJ-1812hzm, 2018ZZ002hzm, WKJ-ZJ-1710phy), National
   Science Foundation of China (Nos. 81602174 and 81672430), Funds of
   Science Technology Department of Zhejiang Province (Nos. LGF18H160024
   hzm and LGF18H160025hxl), Zhejiang Provincial Natural Science Foundation
   of China (LY17H160062hzm).
CR Are C, 2017, J SURG ONCOL, V115, P591, DOI 10.1002/jso.24518
   Basit S, 2016, HUM GENET, V135, P1199, DOI 10.1007/s00439-016-1724-0
   Bray F, 2018, CA-CANCER J CLIN, V68, P394, DOI 10.3322/caac.21492
   Chen X, 2002, MOL BIOL CELL, V13, P1929, DOI 10.1091/mbc.02-02-0023
   Ding JW, 2016, ARCH VIROL, V161, P2441, DOI 10.1007/s00705-016-2933-5
   Ehrlichova M, 2013, GENOMICS, V102, P96, DOI 10.1016/j.ygeno.2013.03.005
   Fu YH, 2011, MOL BIOL REP, V38, P693, DOI 10.1007/s11033-010-0156-5
   Gai M, 2016, EMBO REP, V17, P1396, DOI 10.15252/embr.201541823
   Gai M, 2011, MOL BIOL CELL, V22, P3768, DOI 10.1091/mbc.E10-12-0952
   Horton JS, 2015, CHANNELS, V9, P21, DOI 10.4161/19336950.2014.978676
   Jungas T, 2016, J CELL BIOL, V214, P555, DOI 10.1083/jcb.201602057
   Li HD, 2016, AM J HUM GENET, V99, P501, DOI 10.1016/j.ajhg.2016.07.004
   Mas VR, 2009, MOL MED, V15, P85, DOI 10.2119/molmed.2008.00110
   McKenzie C, 2016, ONCOTARGET, V7, P87323, DOI 10.18632/oncotarget.13556
   McKenzie C, 2016, OPEN BIOL, V6, DOI 10.1098/rsob.160019
   Meng D, 2019, CLIN TRANSL ONCOL, V21, P910, DOI 10.1007/s12094-018-02003-9
   Nicodemus KK, 2010, HUM GENET, V127, P441, DOI 10.1007/s00439-009-0782-y
   Pearce LR, 2010, NAT REV MOL CELL BIO, V11, P9, DOI 10.1038/nrm2822
   Roessler S, 2010, CANCER RES, V70, P10202, DOI 10.1158/0008-5472.CAN-10-2607
   Serres MP, 2012, J CLIN INVEST, V122, P844, DOI 10.1172/JCI60376
   Sgro F, 2016, CELL DEATH DIFFER, V23, P801, DOI 10.1038/cdd.2015.142
   Watanabe S, 2013, J CELL SCI, V126, P1773, DOI 10.1242/jcs.116608
   Wong MCS, 2019, NAT REV GASTRO HEPAT, V16, P57, DOI 10.1038/s41575-018-0055-0
   Wu ZH, 2017, ONCOTARGET, V8, P71954, DOI 10.18632/oncotarget.18615
   Wurmbach E, 2007, HEPATOLOGY, V45, P938, DOI 10.1002/hep.21622
NR 25
TC 0
Z9 0
U1 0
U2 0
PU AME PUBL CO
PI SHATIN
PA FLAT-RM C 16F, KINGS WING PLAZA 1, NO 3 KWAN ST, SHATIN, HONG KONG
   00000, PEOPLES R CHINA
SN 2218-676X
EI 2219-6803
J9 TRANSL CANCER RES
JI Transl. Cancer Res.
PD APR
PY 2020
VL 9
IS 4
BP 2416
EP 2423
DI 10.21037/tcr.2020.03.58
PG 8
WC Oncology
WE Science Citation Index Expanded (SCI-EXPANDED)
SC Oncology
GA LK5NZ
UT WOS:000530914200031
PM 35117601
OA Green Published, gold
DA 2022-05-02
ER

PT J
AU Song, BH
   Cha, B
   Park, JS
   Jeong, S
   Lee, DH
AF Song, Bo-Hye
   Cha, Boram
   Park, Jin-Seok
   Jeong, Seok
   Lee, Don Haeng
TI Effects of microvascular invasion on clinical outcomes after resection
   with curative intent for cholangiocarcinoma
SO MEDICINE
LA English
DT Article
DE cholangiocarcinoma; curative intended surgery; microvascular invasion;
   prognosis; prognostic factor
AB Surgery is the only curative treatment for cholangiocarcinoma, but even after surgery, survival rates are unsatisfactory. Recently, several reports have suggested microvascular invasion (MiVi) is associated with poor postoperative prognosis in hepatocellular carcinoma (HCC). We considered that MiVi might be associated with poor clinical outcomes in patients with surgically resectable cholangiocarcinoma.
   The records of 91 patients who underwent resection with curative intent for cholangiocarcinoma at Inha University Hospital from 2007 to 2017 were comprehensively reviewed for clinicopathological characteristics, DFS, and overall survival (OS) relations between these factors and the presence of MiVi.
   Forty-nine of the 91 study subjects had MiVi and 42 did not. Median overall survivals were 492 days in the MiVi group and 1008 days in the noMiVi group and median DFSs were 367 days and 760 days, respectively. Cumulative survival ratio and recurrence incidence rates were significantly different in the 2 groups (P=.012). Multivariable analysis showed the presence of MiVi was an independent risk factor of OS (hazard ratio [HR] 3.34; 95% confidence interval [CI], 1.40-7.97; P=.007).
   Cholangiocarcinoma is known to have a poor prognosis. When microvascular invasion remains after surgery it is associated with poor clinical outcomes.
C1 [Song, Bo-Hye; Cha, Boram; Park, Jin-Seok; Jeong, Seok; Lee, Don Haeng] Inha Univ, Dept Internal Med, Sch Med, Incheon, South Korea.
RP Park, JS (corresponding author), Inha Univ Hosp, Dept Internal Med, 27 Inhang Ro, Incheon 400711, South Korea.
EM pjs@inha.ac.kr
FU Inha University; Korean government (MSIT)Korean Government
   [NRF-2019M3E5D1A02069613]; Bio & Medical Technology Development Program
   of Research Foundation(NRF)
FX This study was supported by an Inha University Grant and the Bio &
   Medical Technology Development Program of Research Foundation(NRF) &
   Funded by the Korean government (MSIT) (No. NRF-2019M3E5D1A02069613).
CR Amini N, 2014, J GASTROINTEST SURG, V18, P2136, DOI 10.1007/s11605-014-2667-1
   Blechacz B, 2008, HEPATOLOGY, V48, P308, DOI 10.1002/hep.22310
   Daines WP, 2004, ONCOLOGY-NY, V18, P1049
   DeOliveira ML, 2007, ANN SURG, V245, P755, DOI 10.1097/01.sla.0000251366.62632.d3
   Edge SB, 2010, AJCC CANC STAGING MA, V7, P97
   Ercolani A, 2015, EJSO-EUR J SURG ONC, V41, P1162, DOI 10.1016/j.ejso.2015.05.013
   Fan B, 2012, J CLIN INVEST, V122, P2911, DOI 10.1172/JCI63212
   Hu LS, 2019, J SURG ONCOL, V119, P21, DOI 10.1002/jso.25305
   Hyder O, 2014, JAMA SURG, V149, P432, DOI 10.1001/jamasurg.2013.5168
   Jarnagin WR, 2004, SEMIN LIVER DIS, V24, P189, DOI 10.1055/s-2004-828895
   Jonas S, 2001, HEPATOLOGY, V33, P1080, DOI 10.1053/jhep.2001.23561
   Khan SA, 2012, GUT, V61, P1657, DOI 10.1136/gutjnl-2011-301748
   Kim HJ, 2014, SURG TODAY, V44, P1879, DOI 10.1007/s00595-014-0846-z
   Komuta M, 2012, HEPATOLOGY, V55, P1876, DOI 10.1002/hep.25595
   Murakami Y, 2013, J GASTROINTEST SURG, V17, P1429, DOI 10.1007/s11605-013-2251-0
   Murakawa K, 2004, J SURG RES, V122, P184, DOI 10.1016/j.jss.2004.06.003
   Rizvi S, 2013, GASTROENTEROLOGY, V145, P1215, DOI 10.1053/j.gastro.2013.10.013
   Roayaie S, 2009, GASTROENTEROLOGY, V137, P850, DOI 10.1053/j.gastro.2009.06.003
   Rodriguez-Peralvarez M, 2013, ANN SURG ONCOL, V20, P325, DOI 10.1245/s10434-012-2513-1
   Shao C, 2017, INT J CLIN EXP PATHO, V10, P7674
   Shirai K, 2008, WORLD J SURG, V32, P2395, DOI 10.1007/s00268-008-9726-2
   Spolverato G, 2014, J GASTROINTEST SURG, V18, P1284, DOI 10.1007/s11605-014-2533-1
   Weber SM, 2001, J AM COLL SURGEONS, V193, P384, DOI 10.1016/S1072-7515(01)01016-X
   Yamamoto M, 2001, J Hepatobiliary Pancreat Surg, V8, P154, DOI 10.1007/s005340170039
   Yamamoto M, 2011, SURG TODAY, V41, P896, DOI 10.1007/s00595-011-4517-z
   Zhang XF, 2017, J GASTROINTEST SURG, V21, P1841, DOI 10.1007/s11605-017-3499-6
NR 26
TC 0
Z9 0
U1 0
U2 0
PU LIPPINCOTT WILLIAMS & WILKINS
PI PHILADELPHIA
PA TWO COMMERCE SQ, 2001 MARKET ST, PHILADELPHIA, PA 19103 USA
SN 0025-7974
EI 1536-5964
J9 MEDICINE
JI Medicine (Baltimore)
PD DEC 24
PY 2020
VL 99
IS 52
AR e23668
DI 10.1097/MD.0000000000023668
PG 6
WC Medicine, General & Internal
WE Science Citation Index Expanded (SCI-EXPANDED)
SC General & Internal Medicine
GA QI9JH
UT WOS:000619304800029
PM 33350747
OA gold, Green Published
DA 2022-05-02
ER

PT J
AU Wang, T
   Zhang, JF
   Wang, WX
   Yang, XW
   Kong, JJ
   Shen, S
   Wang, WT
AF Wang, Tao
   Zhang, Jinfu
   Wang, Wanxiang
   Yang, Xianwei
   Kong, Junjie
   Shen, Shu
   Wang, Wentao
TI Development and Validation of Nomograms for Predicting Cancer-Specific
   Survival in Elderly Patients with Intrahepatic Cholangiocarcinoma After
   Liver Resection: A Competing Risk Analysis
SO CANCER MANAGEMENT AND RESEARCH
LA English
DT Article
DE intrahepatic cholangiocarcinoma; iCCA; liver resection; elderly
   patients; competing risk analysis; nomogram
ID HEPATOCELLULAR-CARCINOMA; PROGNOSTIC IMPACT; OPEN-LABEL; MODELS;
   MULTICENTER; GEMCITABINE; TUTORIAL; IMPROVE
AB Background: There are few studies on the prognosis of elderly intrahepatic cholangiocarcinoma (iCCA) patients after liver resection. The aims of this study were to assess the cumulative incidences of cancer-specific mortality in elderly iCCA patients and to construct a corresponding competing risk nomogram for elderly iCCA patients.
   Methods: We performed a retrospective analysis of elderly patients with iCCA who underwent liver resection between January 2006 and December 2019. Eligible elderly iCCA patients were randomly divided into training and validation sets at a ratio of 7:3. Based on the results of multivariate analysis using the Fine-Gray competing risk model, we developed a competing risk nomogram using data from the training set to predict the cumulative probabilities of iCCA-specific mortality. The performance of the nomogram was measured by the concordance index (C-index) and calibration curves. To evaluate the clinical usefulness of the nomogram, the clinical benefit was measured by using decision curve analysis (DCA). Furthermore, the patients were categorized into two groups according to the dichotomy values of the nomogram-based scores, and their survival differences were assessed using Kaplan-Meier and cumulative incidence function (CIF) curves.
   Results: The 1-year, 3-year and 5-year cumulative iCCA-specific mortalities were 19.7%, 48.3% and 56.1%, respectively, for elderly iCCA patients. The multivariate Fine-Gray analysis indicated that microvascular invasion, macroscopic vascular invasion and lymph node metastasis were related to a significantly higher likelihood of iCCA specific mortality. The established nomogram was well calibrated and had a good discriminative ability, with a concordance index (C-index) of 0.742 (95% CI, 0.708-0.748). Furthermore, the DCA indicated that the nomogram had positive net benefits compared with the conventional staging systems. In the training set and validation sets, the high-risk group had the higher probabilities of iCCA cancer-specific mortality than the low-risk group; meanwhile, the patients in the high-risk the group had significantly poorer overall survival (OS) than those in the low-risk group.
   Conclusion: Elderly iCCA patients had comparable long-term outcomes with non-elderly iCCA patients. In addition, we constructed a prognostic nomogram for predicting survival in elderly iCCA patients based on the competing risk analysis. The competing risk nomogram displayed excellent discrimination and calibration.
C1 [Wang, Tao; Zhang, Jinfu; Yang, Xianwei; Shen, Shu; Wang, Wentao] Sichuan Univ, West China Hosp, Dept Liver Surg, Chengdu, Peoples R China.
   [Wang, Tao; Zhang, Jinfu; Yang, Xianwei; Shen, Shu; Wang, Wentao] Sichuan Univ, West China Hosp, Liver Transplantat Ctr, Chengdu, Peoples R China.
   [Wang, Wanxiang] Inner Mongolia Med Univ, Affiliated Hosp, Dept Hepatobiliary Pancreat & Splen Surg, Hohhot, Peoples R China.
   [Kong, Junjie] Shandong Univ, Shandong Prov Hosp, Cheeloo Coll Med, Dept Liver Transplantat & Hepatobiliary Surg, Jinan, Shandong, Peoples R China.
RP Wang, WT (corresponding author), Sichuan Univ, West China Hosp, Dept Liver Surg, Chengdu, Peoples R China.; Wang, WT (corresponding author), Sichuan Univ, West China Hosp, Liver Transplantat Ctr, Chengdu, Peoples R China.
EM wwtdoctor02@163.com
OI /0000-0002-6966-2665
FU National Natural Science Foundation of ChinaNational Natural Science
   Foundation of China (NSFC) [81770566]; Science and Technology Program of
   Sichuan Science and Technology Department [2019YFS0029, 2019YFS0529];
   Inner Mongolia Autonomous Region Applied Technology Research and
   Development Funding Plan [Kjt15sf05]
FX This research was funded by the National Natural Science Foundation of
   China (No. 81770566), the Science and Technology Program of Sichuan
   Science and Technology Department (No. 2019YFS0029, 2019YFS0529), and
   Inner Mongolia Autonomous Region Applied Technology Research and
   Development Funding Plan (No. Kjt15sf05).
CR Amin MB, 2017, CA-CANCER J CLIN, V67, P93, DOI 10.3322/caac.21388
   Andersen PK, 2012, INT J EPIDEMIOL, V41, P861, DOI 10.1093/ije/dyr213
   Austin PC, 2011, MULTIVAR BEHAV RES, V46, P119, DOI 10.1080/00273171.2011.540480
   Bartsch F, 2019, BMC SURG, V19, DOI 10.1186/s12893-019-0620-7
   Bertuccio P, 2019, J HEPATOL, V71, P104, DOI 10.1016/j.jhep.2019.03.013
   Brandi G, 2020, INT J HYPERTHER, V37, P479, DOI 10.1080/02656736.2020.1763484
   Bridgewater J, 2014, J HEPATOL, V60, P1268, DOI 10.1016/j.jhep.2014.01.021
   Carmona R, 2016, J CLIN ONCOL, V34, P1270, DOI 10.1200/JCO.2015.65.0739
   Choi SB, 2009, ANN SURG ONCOL, V16, P3048, DOI 10.1245/s10434-009-0631-1
   Cloyd JM, 2020, ANN SURG ONCOL, V27, P2859, DOI 10.1245/s10434-020-08621-4
   Dahiya D, 2010, SURGERY, V147, P676, DOI 10.1016/j.surg.2009.10.043
   Dindo D, 2004, ANN SURG, V240, P205, DOI 10.1097/01.sla.0000133083.54934.ae
   Gooley TA, 1999, STAT MED, V18, P695, DOI 10.1002/(SICI)1097-0258(19990330)18:6<695::AID-SIM60>3.0.CO;2-O
   Haller B, 2013, LIFETIME DATA ANAL, V19, P33, DOI 10.1007/s10985-012-9230-8
   Harrell FE, 1996, STAT MED, V15, P361, DOI 10.1002/(SICI)1097-0258(19960229)15:4<361::AID-SIM168>3.0.CO;2-4
   Hsu CY, 2013, HEPATOLOGY, V57, P112, DOI 10.1002/hep.25950
   Janssen-Heijnen MLG, 2005, CRIT REV ONCOL HEMAT, V55, P231, DOI 10.1016/j.critrevonc.2005.04.008
   Jepsen P, 2015, HEPATOLOGY, V62, P292, DOI 10.1002/hep.27598
   Khan SA, 2019, J HEPATOL, V71, P1261, DOI 10.1016/j.jhep.2019.07.024
   Lee J, 2012, LANCET ONCOL, V13, P181, DOI 10.1016/S1470-2045(11)70301-1
   Luo XW, 2014, J GASTROINTEST SURG, V18, P562, DOI 10.1007/s11605-013-2447-3
   Mathers CD, 2015, LANCET, V385, P540, DOI 10.1016/S0140-6736(14)60569-9
   Neoptolemos JP, 2017, LANCET, V389, P1011, DOI 10.1016/S0140-6736(16)32409-6
   Okabayashi T, 2001, CANCER-AM CANCER SOC, V92, P2374, DOI 10.1002/1097-0142(20011101)92:9<2374::AID-CNCR1585>3.0.CO;2-L
   Onodera T, 1984, Nihon Geka Gakkai Zasshi, V85, P1001
   Pencina MJ, 2004, STAT MED, V23, P2109, DOI 10.1002/sim.1802
   Pericleous M, 2020, EUR J SURG ONCOL, DOI [10.1016/j.ejso.2020.03.2225., DOI 10.1016/J.EJSO.2020.03.2225]
   Pinato DJ, 2012, BRIT J CANCER, V106, P1439, DOI 10.1038/bjc.2012.92
   Putter H, 2007, STAT MED, V26, P2389, DOI 10.1002/sim.2712
   Shaib YH, 2004, J HEPATOL, V40, P472, DOI 10.1016/j.jhep.2003.11.030
   Shimada M, 2001, BRIT J SURG, V88, P1463, DOI 10.1046/j.0007-1323.2001.01879.x
   Sirica AE, 2019, HEPATOLOGY, V69, P1803, DOI 10.1002/hep.30289
   Southern DA, 2006, J CLIN EPIDEMIOL, V59, P1110, DOI 10.1016/j.jclinepi.2006.07.002
   Vickers AJ, 2006, MED DECIS MAKING, V26, P565, DOI 10.1177/0272989X06295361
   Vickers AJ, 2008, BMC MED INFORM DECIS, V8, DOI 10.1186/1472-6947-8-53
   Vitale A, 2016, J SURG ONCOL, V113, P420, DOI 10.1002/jso.24148
   Wang J, 2020, ANN SURG ONCOL, DOI [10.1245/s10434-020-08728-824., DOI 10.1245/S10434-020-08728-824]
   Wang T, 2020, J SURG ONCOL, V121, P524, DOI 10.1002/jso.25815
   Wright GP, 2018, ANN SURG ONCOL, V25, P83, DOI 10.1245/s10434-017-6110-1
   Yamada T, 2018, J GASTROEN HEPATOL, V33, P1626, DOI 10.1111/jgh.14124
   Yamasaki Susumu, 2003, J Hepatobiliary Pancreat Surg, V10, P288, DOI 10.1007/s00534-002-0732-8
   Zhang X, 2011, STAT MED, V30, P1933, DOI 10.1002/sim.4264
NR 42
TC 2
Z9 2
U1 0
U2 1
PU DOVE MEDICAL PRESS LTD
PI ALBANY
PA PO BOX 300-008, ALBANY, AUCKLAND 0752, NEW ZEALAND
SN 1179-1322
J9 CANCER MANAG RES
JI Cancer Manag. Res.
PY 2020
VL 12
BP 11015
EP 11029
DI 10.2147/CMAR.S272797
PG 15
WC Oncology
WE Science Citation Index Expanded (SCI-EXPANDED)
SC Oncology
GA OJ5TN
UT WOS:000584023600001
PM 33173335
OA gold, Green Published
DA 2022-05-02
ER

PT J
AU Meischl, T
   Rasoul-Rockenschaub, S
   Gyori, G
   Scheiner, B
   Trauner, M
   Soliman, T
   Berlakovich, G
   Pinter, M
AF Meischl, Tobias
   Rasoul-Rockenschaub, Susanne
   Gyoeri, Georg
   Scheiner, Bernhard
   Trauner, Michael
   Soliman, Thomas
   Berlakovich, Gabriela
   Pinter, Matthias
TI Alpha-fetoprotein-adjusted-to-HCC-size criteria are associated with
   favourable survival after liver transplantation for hepatocellular
   carcinoma
SO UNITED EUROPEAN GASTROENTEROLOGY JOURNAL
LA English
DT Article
DE Hepatocellular carcinoma; HCC; hepatology; liver; oncology; surgery;
   cancer
AB Background The Milan criteria are recommended to select hepatocellular carcinoma (HCC) patients for liver transplantation (LT). The utility of other selection criteria, such as the alpha-fetoprotein-adjusted-to-HCC-size (AFP-UTS) criteria, is still unclear. Objective We investigated, in HCC patients who underwent LT, the survival and the recurrence after LT according to AFP-UTS and Milan criteria, the impact of early recurrence and the correlation between radiological and pathological staging. Methods Adult HCC patients undergoing deceased donor LT at the Medical University of Vienna between 1997 and 2014 were retrospectively analysed. Results Among 166 patients included, the number of patients who fulfilled Milan or AFP-UTS criteria was the same (139 [84%] each), although not all of them were the same individuals; 127 patients (77%) fulfilled both Milan and AFP-UTS criteria. Median overall survival of patients within AFP-UTS was 126.9 months vs. 34.2 months outside AFP-UTS (5-year survival rate 71% vs. 43%;p = 0.104). The 5-year recurrence rate was significantly lower in patients fulfilling the AFP-UTS criteria (18%) than in those exceeding AFP-UTS (64%;p<0.001). Of the 139 patients within Milan criteria on imaging, 24 (17%) had microvascular invasion and 47 (34%) were outside Milan according to explant histology. Early recurrence correlated with AFP-UTS and was associated with dismal survival (median overall survival 17.2 vs. 122.1 months,p = 0.002). Conclusions The overall survival of patients within AFP-UTS criteria was favourable with a 5-year survival rate above 70%. Early recurrence is associated with worse survival after LT. The AFP-UTS criteria may be more suitable to exclude patients at high risk of (early) recurrence than Milan criteria.
C1 [Meischl, Tobias; Scheiner, Bernhard; Trauner, Michael; Pinter, Matthias] Med Univ Vienna, Div Gastroenterol & Hepatol, Dept Med 3, Waehringer Guertel 18-20, A-1090 Vienna, Austria.
   [Meischl, Tobias; Scheiner, Bernhard; Pinter, Matthias] Med Univ Vienna, Liver Canc HCC Study Grp Vienna, Vienna, Austria.
   [Rasoul-Rockenschaub, Susanne; Gyoeri, Georg; Soliman, Thomas; Berlakovich, Gabriela] Med Univ Vienna, Dept Surg, Div Transplantat, Vienna, Austria.
RP Pinter, M (corresponding author), Med Univ Vienna, Div Gastroenterol & Hepatol, Dept Med 3, Waehringer Guertel 18-20, A-1090 Vienna, Austria.
EM matthias.pinter@meduniwien.ac.at
OI Meischl, Tobias/0000-0002-1716-9166; Trauner,
   Michael/0000-0002-1275-6425; Berlakovich, Gabriela/0000-0001-8850-7874
CR American Association for the Study of Liver Diseases, 2019, HEPATOLOGY, V70, P188
   Befeler AS, 2005, GASTROENTEROLOGY, V128, P1752, DOI 10.1053/j.gastro.2005.03.033
   Bray F, 2018, CA-CANCER J CLIN, V68, P394, DOI 10.3322/caac.21492
   Bruix J, 2016, GASTROENTEROLOGY, V150, P835, DOI 10.1053/j.gastro.2015.12.041
   Burra P, 2016, J HEPATOL, V64, P433, DOI 10.1016/j.jhep.2015.10.006
   Degroote H, 2020, SURG ONCOL, V33, P231, DOI 10.1016/j.suronc.2019.10.006
   Duffy JP, 2007, ANN SURG, V246, P502, DOI 10.1097/SLA.0b013e318148c704
   Duvoux C, 2012, GASTROENTEROLOGY, V143, P986, DOI 10.1053/j.gastro.2012.05.052
   EDMONDSON HA, 1954, CANCER-AM CANCER SOC, V7, P462, DOI 10.1002/1097-0142(195405)7:3<462::AID-CNCR2820070308>3.0.CO;2-E
   European Assoc Study Liver, 2018, J HEPATOL, V69, P406, DOI 10.1016/j.jhep.2018.03.024
   European Association for the Study of the Liver. Electronic address: easloffice@easloffice.eu, 2019, J Hepatol, V70, P817, DOI 10.1016/j.jhep.2019.01.020
   Forner A, 2012, LANCET, V379, P1245, DOI 10.1016/S0140-6736(11)61347-0
   Graziadei I, 2016, WIEN KLIN WOCHENSCHR, V128, P679, DOI 10.1007/s00508-016-1046-1
   ISMAIL T, 1990, BRIT J SURG, V77, P983, DOI 10.1002/bjs.1800770908
   IWATSUKI S, 1985, ANN SURG, V202, P401, DOI 10.1097/00000658-198510000-00001
   Mazzaferro V, 1996, NEW ENGL J MED, V334, P693, DOI 10.1056/NEJM199603143341104
   Mazzaferro V, 2018, GASTROENTEROLOGY, V154, P128, DOI 10.1053/j.gastro.2017.09.025
   Mazzaferro V, 2011, LIVER TRANSPLANT, V17, pS44, DOI 10.1002/lt.22365
   Mazzaferro V, 2009, LANCET ONCOL, V10, P35, DOI 10.1016/S1470-2045(08)70284-5
   Meischl T, 2019, PLOS ONE, V14, DOI 10.1371/journal.pone.0216677
   PENN I, 1991, SURGERY, V110, P726
   Pinter M, 2016, ESMO OPEN, V1, DOI 10.1136/esmoopen-2016-000042
   Raj A, 2011, J HEPATOL, V55, P1063, DOI 10.1016/j.jhep.2011.01.052
   Sapisochin G, 2015, ANN SURG ONCOL, V22, P2286, DOI 10.1245/s10434-014-4273-6
   Toso C, 2015, HEPATOLOGY, V62, P158, DOI 10.1002/hep.27787
   Yao FY, 2008, AM J TRANSPLANT, V8, P1982, DOI 10.1111/j.1600-6143.2008.02351.x
   Yao FY, 2001, HEPATOLOGY, V33, P1394, DOI 10.1053/jhep.2001.24563
NR 27
TC 2
Z9 2
U1 0
U2 0
PU SAGE PUBLICATIONS INC
PI THOUSAND OAKS
PA 2455 TELLER RD, THOUSAND OAKS, CA 91320 USA
SN 2050-6406
EI 2050-6414
J9 UNITED EUR GASTROENT
JI United European Gastroenterol. J.
PD MAR
PY 2021
VL 9
IS 2
BP 209
EP 219
AR 2050640620948665
DI 10.1177/2050640620948665
EA AUG 2020
PG 11
WC Gastroenterology & Hepatology
WE Science Citation Index Expanded (SCI-EXPANDED)
SC Gastroenterology & Hepatology
GA RO4ZH
UT WOS:000554983600001
PM 32741316
OA hybrid, Green Published
DA 2022-05-02
ER

PT J
AU Wang, L
   Ke, Q
   Lin, KY
   Chen, JB
   Wang, R
   Xiao, CH
   Liu, XL
   Liu, JF
AF Wang, Lei
   Ke, Qiao
   Lin, Kongying
   Chen, Jingbo
   Wang, Ren
   Xiao, Chunhong
   Liu, Xiaolong
   Liu, Jingfeng
TI Not All Hepatocellular Carcinoma Patients with Microvascular Invasion
   After R0 Resection Could Be Benefited from Prophylactic Transarterial
   Chemoembolization: A Propensity Score Matching Study
SO CANCER MANAGEMENT AND RESEARCH
LA English
DT Article
DE hepatocellular carcinoma; microvascular invasion; R0 resection;
   transarterial chemoembolization
ID LIVER-CANCER; EFFICACY; STAGE; CLASSIFICATION; TACE
AB Background: Prophylactic transarterial chemoembolization (p-TACE) is strongly recommended for hepatocellular carcinoma (HCC) patients with microvascular invasion (MVI), but the potential beneficiaries remain controversial.
   Methods: Data of HCC patients with MVI who underwent R0 resection between December 2013 and December 2015 were identified through the primary liver cancer big data. Disease-free survival (DFS) and overall survival (OS) were compared between patients who received p-TACE or not using Kaplan-Meier survival curves before and after propensity scoring match (PSM).
   Results: A total of 695 patients were eligible for this study, including 199 patients (28.6%) receiving p-TACE and 496 patients (71.4%) receiving resection alone. In the crude cohort, median DFS and OS were longer in the p-TACE group than those in the non-TACE group without significant differences (25.0 months vs 24.2 months, P=0.100; 48.0 months vs 46.5 months, P=0.150; respectively), but significant differences were observed both in DFS and OS (both P<0.05) after 1:1 PSM. p-TACE was identified as one of the independent risk factors of both DFS and OS using multivariate analysis in the matched cohort (HR=0.69, 95% CI=0.54-0.88; HR=0.66, 95% CI=0.50-0.88; respectively). Subgroup analysis showed that p-TACE could beneficiate patients if they were male, aged >= 50 years old, had HBV infection, preoperative AFP level >= 400 ng/mL, Child-Pugh grading A, no transfusion, single tumor, tumor diameter >= 5cm, Edmondson-Steiner grading I/II, capsule, or BCLC stage A, CNLC stage Ib, AJCC stage II both in DFS and OS (all P<0.05).
   Conclusion: With the current data, we concluded that not all HCC patients with MVI would be benefited from p-TACE, and p-TACE could benefit patients with "middle risk" according to the current staging systems.
C1 [Wang, Lei] Fujian Med Univ, Dept Radiat Oncol, Mengchao Hepatobiliary Hosp, Fuzhou, Peoples R China.
   [Ke, Qiao; Lin, Kongying; Liu, Jingfeng] Fujian Med Univ, Dept Hepatopancreatobiliary Surg, Mengchao Hepatobiliary Hosp, Fuzhou, Peoples R China.
   [Chen, Jingbo] Fujian Med Univ, Fujian Prov Hosp, Dept Oncol, Shengli Clin Med Coll, Fuzhou, Peoples R China.
   [Wang, Ren] Huaian Women & Childrens Hosp, Dept Pediat Surg, Huaian, Peoples R China.
   [Xiao, Chunhong] 900th Hosp PLA, Dept Gen Surg, Fuzhou, Peoples R China.
   [Liu, Xiaolong; Liu, Jingfeng] Fujian Med Univ, United Innovat Mengchao Hepatobiliary Technol Key, Mengchao Hepatobiliary Hosp, Fuzhou, Peoples R China.
RP Liu, JF (corresponding author), Fujian Med Univ, Dept Hepatopancreatobiliary Surg, Mengchao Hepatobiliary Hosp, Fuzhou, Peoples R China.; Liu, JF (corresponding author), Fujian Med Univ, United Innovat Mengchao Hepatobiliary Technol Key, Mengchao Hepatobiliary Hosp, Fuzhou, Peoples R China.
EM drjingfeng@126.com
OI Wang, Lei/0000-0001-8975-0489
FU Fujian provincial medical center of hepatobiliary; Key Clinical
   Specialty Discipline Construction Program of Fuzhou [201912002]; Science
   and Technology project of Fuzhou [2019SZ-47]; Startup Fund for
   scientific research, Fujian Medical University [2018QH1195]
FX This study was supported by Fujian provincial medical center of
   hepatobiliary, Key Clinical Specialty Discipline Construction Program of
   Fuzhou (201912002), Science and Technology project of Fuzhou (Grant
   number: 2019SZ-47), and Startup Fund for scientific research, Fujian
   Medical University (Grant number: 2018QH1195).
CR Benson AB, 2019, J NATL COMPR CANC NE, V17, P303, DOI 10.6004/jnccn.2019.0019
   Bray F, 2018, CA-CANCER J CLIN, V68, P394, DOI 10.3322/caac.21492
   Chen RX, 2016, J GASTROEN HEPATOL, V31, P442, DOI 10.1111/jgh.13077
   Dindo D, 2004, ANN SURG, V240, P205, DOI 10.1097/01.sla.0000133083.54934.ae
   European Assoc Study Liver, 2018, J HEPATOL, V69, P182, DOI 10.1016/j.jhep.2018.03.019
   Gao ZD, 2017, MEDICINE, V96, DOI 10.1097/MD.0000000000007426
   Hatano E, 2018, J HEPATO-BIL-PAN SCI, V25, P395, DOI 10.1002/jhbp.574
   Hsiao JH, 2017, INT J SURG, V45, P35, DOI 10.1016/j.ijsu.2017.07.071
   Li KW, 2012, HEPATO-GASTROENTEROL, V59, P1944, DOI 10.5754/hge11845
   Liao MH, 2017, SCAND J GASTROENTERO, V52, P624, DOI 10.1080/00365521.2017.1292365
   Lim KC, 2011, ANN SURG, V254, P108, DOI 10.1097/SLA.0b013e31821ad884
   Liu J, 2018, CLIN RES HEPATOL GAS, V42, P330, DOI 10.1016/j.clinre.2018.02.003
   Liu S, 2019, ONCOLOGIST, V24, P513, DOI 10.1634/theoncologist.2018-0305
   Nitta H, 2019, ANN SURG ONCOL, V26, P2568, DOI 10.1245/s10434-019-07365-0
   Qi XS, 2015, ONCOTARGET, V6, P36838, DOI 10.18632/oncotarget.5426
   Qi YP, 2019, AM J SURG, V217, P739, DOI 10.1016/j.amjsurg.2018.07.054
   Rodriguez-Peralvarez M, 2013, ANN SURG ONCOL, V20, P325, DOI 10.1245/s10434-012-2513-1
   Shao WB, 2019, CANCER MANAG RES, V11, P9863, DOI 10.2147/CMAR.S217524
   Sumie S, 2008, ANN SURG ONCOL, V15, P1375, DOI 10.1245/s10434-008-9846-9
   Sumie S, 2014, ANN SURG ONCOL, V21, P1002, DOI 10.1245/s10434-013-3376-9
   Tong YF, 2017, ONCOTARGET, V8, P26671, DOI 10.18632/oncotarget.15793
   Wang H, 2018, HEPATOBIL SURG NUTR, V7, P418, DOI 10.21037/hbsn.2018.09.05
   Wang H, 2019, HEPATOL RES, V49, P344, DOI 10.1111/hepr.13241
   Wang L, 2019, SCAND J GASTROENTERO, V54, P1403, DOI 10.1080/00365521.2019.1684986
   Wang L, 2019, SCAND J GASTROENTERO, V54, P528, DOI 10.1080/00365521.2019.1610794
   Wang LM, 2019, ONCOTARGETS THER, V12, P1237, DOI 10.2147/OTT.S179247
   Wang LM, 2017, ONCOTARGET, V8, P79971, DOI 10.18632/oncotarget.20402
   Wang YY, 2019, HPB, V21, P425, DOI 10.1016/j.hpb.2018.08.001
   Wang Z, 2018, CLIN CANCER RES, V24, P2074, DOI 10.1158/1078-0432.CCR-17-2899
   Wei W, 2018, CANCER COMMUN, V38, DOI 10.1186/s40880-018-0331-y
   Yang B, 2018, HEPATOL INT, V12, P417, DOI 10.1007/s12072-018-9888-4
   Yang PH, 2019, SURGERY, V165, P721, DOI 10.1016/j.surg.2018.09.016
   Yao XXI, 2017, JNCI-J NATL CANCER I, V109, DOI 10.1093/jnci/djw323
   Ye JZ, 2017, WORLD J GASTROENTERO, V23, P7415, DOI 10.3748/wjg.v23.i41.7415
   Zhang XF, 2018, J GASTROEN HEPATOL, V33, P347, DOI 10.1111/jgh.13843
   Zhang XP, 2019, HPB, V21, P1687, DOI 10.1016/j.hpb.2019.04.014
   Zhao H, 2017, ONCOTARGET, V8, P5474, DOI 10.18632/oncotarget.12547
   Zhou J, 2018, LIVER CANCER, V7, P235, DOI 10.1159/000488035
NR 38
TC 3
Z9 4
U1 0
U2 2
PU DOVE MEDICAL PRESS LTD
PI ALBANY
PA PO BOX 300-008, ALBANY, AUCKLAND 0752, NEW ZEALAND
SN 1179-1322
J9 CANCER MANAG RES
JI Cancer Manag. Res.
PY 2020
VL 12
BP 3815
EP 3825
DI 10.2147/CMAR.S251605
PG 11
WC Oncology
WE Science Citation Index Expanded (SCI-EXPANDED)
SC Oncology
GA LP7CA
UT WOS:000534473700001
PM 32547217
OA Green Published, gold
DA 2022-05-02
ER

PT J
AU He, H
   Wu, ZY
   Li, S
   Chen, K
   Wang, DM
   Zou, HJ
   Chen, HY
   Li, Y
   Liu, ZH
   Qu, CF
AF He, Huan
   Wu, Zhiyuan
   Li, Sheng
   Chen, Kun
   Wang, Dongmei
   Zou, Haojing
   Chen, Hongyan
   Li, Yi
   Liu, Zhihua
   Qu, Chunfeng
TI TRAF7 enhances ubiquitin-degradation of KLF4 to promote hepatocellular
   carcinoma progression
SO CANCER LETTERS
LA English
DT Article
DE Liver cancer; Metastasis; Ubiquitination
ID CANCER-CELL MOTILITY; LIVER-CANCER; MICROVASCULAR INVASION; GENOMIC
   ANALYSIS; INFLAMMATION; POLYUBIQUITINATION; MENINGIOMAS; MUTATIONS;
   REVEALS; LIGASES
AB The tumor necrosis factor receptor-associated factor 7 (TRAF7) is a component of the tumor necrosis factor alpha (TNF-alpha)/nuclear factor kappa B (NF-kappa B) pathway and is a putative E3-ubiquitin ligase. Based on importance of chronic inflammation in hepatocellular carcinoma (HCC), we investigated the biological effects and the molecular mechanisms of deregulated TRAF7 signaling in HCC. Our results showed that high TRAF7 expression in HCC samples was inversely associated with Kruppel-like factor 4 (KLF4) expression and the prognosis of HCC patients. TRAF7 could degrade KLF4 protein through ubiquitin by interacting with its N-terminus. The up-regulation of TRAF7 promoted HCC cell migration and invasion in vivo and in vitro, and TRAF7 knockdown had the opposite effects. Restoration of KLF4 abrogated the motility promotion induced by TRAF7. TRAF7 promotes HCC cell motility through inducing KLF4 protein turnover.
C1 [He, Huan; Wu, Zhiyuan; Chen, Kun; Wang, Dongmei; Zou, Haojing; Chen, Hongyan; Li, Yi; Liu, Zhihua; Qu, Chunfeng] Chinese Acad Med Sci & Peking Union Med Coll, State Key Lab Mol Oncol, Natl Canc Ctr, Natl Clin Res Ctr Canc,Canc Hosp, 17 Pan Jia Yuan South Lane, Beijing 100021, Peoples R China.
   [He, Huan; Wu, Zhiyuan; Chen, Kun; Wang, Dongmei; Qu, Chunfeng] Chinese Acad Med Sci & Peking Union Med Coll, Dept Immunol, Natl Canc Ctr, Natl Clin Res Ctr Canc,Canc Hosp, Beijing 100021, Peoples R China.
   [Li, Sheng] Peking Univ, Canc Hosp & Inst, Key Lab Carcinogenesis & Translat Res, Dept Cell Biol,Minist Educ,Ctr Mol & Translat Med, Beijing 100142, Peoples R China.
RP Liu, ZH (corresponding author), Chinese Acad Med Sci & Peking Union Med Coll, State Key Lab Mol Oncol, Natl Canc Ctr, Natl Clin Res Ctr Canc,Canc Hosp, 17 Pan Jia Yuan South Lane, Beijing 100021, Peoples R China.; Qu, CF (corresponding author), Chinese Acad Med Sci & Peking Union Med Coll, Natl Clin Res Ctr Canc, State Key Lab Mol Oncol, Dept Immunol,Natl Canc Ctr,Canc Hosp, 17 Pan Jia Yuan South Lane, Beijing 100021, Peoples R China.
EM liuzh@cicams.ac.cn; quchf@cicams.ac.cn
FU National Natural Science Foundation of ChinaNational Natural Science
   Foundation of China (NSFC) [81672454, 81420108025]; CAMS Innovation Fund
   for Medical Sciences (CIFMS) [2017-I2M-3-004, 2016-I2M-1-007];
   Non-profit Central Research Institute Fund of Chinese Academy of Medical
   Sciences [2017PT31029]
FX This work was supported by the National Natural Science Foundation of
   China (81672454, 81420108025), the CAMS Innovation Fund for Medical
   Sciences (CIFMS) (2017-I2M-3-004, 2016-I2M-1-007) and the Non-profit
   Central Research Institute Fund of Chinese Academy of Medical Sciences
   (2017PT31029).
CR Berasain C, 2009, ANN NY ACAD SCI, V1155, P206, DOI 10.1111/j.1749-6632.2009.03704.x
   Bishayee A, 2014, ADV EXP MED BIOL, V816, P401, DOI 10.1007/978-3-0348-0837-8_16
   Bouwmeester T, 2004, NAT CELL BIOL, V6, P97, DOI 10.1038/ncb1086
   Bueno R, 2016, NAT GENET, V48, P407, DOI 10.1038/ng.3520
   Chin L, 2008, NATURE, V455, P1061, DOI 10.1038/nature07385
   Clark VE, 2013, SCIENCE, V339, P1077, DOI 10.1126/science.1233009
   Evans PM, 2008, ACTA BIOCH BIOPH SIN, V40, P554, DOI 10.1111/j.1745-7270.2008.00439.x
   Gamper AM, 2012, MOL CELL, V45, P233, DOI 10.1016/j.molcel.2011.11.031
[truncated: 755,890 more chars]
