# Supplementary material for: Global research status and frontiers on microvascular invasion of hepatocellular carcinoma: A bibliometric and visualized analysis
Source: Front Oncol. 2022 Dec 14;12:1037145. doi: 10.3389/fonc.2022.1037145 (PMC9795233; doi:10.3389/fonc.2022.1037145)
Supplement: Supplementary file 1 [file DataSheet_1.zip › data4/download2021u212pt1.txt]

PT J
AU Zhang, Y
   Shu, ZY
   Ye, Q
   Chen, JF
   Zhong, JG
   Jiang, HY
   Wu, CY
   Yu, TH
   Pang, PP
   Ma, TS
   Lin, CM
AF Zhang, Yang
   Shu, Zhenyu
   Ye, Qin
   Chen, Junfa
   Zhong, Jianguo
   Jiang, Hongyang
   Wu, Cuiyun
   Yu, Taihen
   Pang, Peipei
   Ma, Tianshi
   Lin, Chunmiao
TI Preoperative Prediction of Microvascular Invasion in Hepatocellular
   Carcinoma via Multi-Parametric MRI Radiomics
SO FRONTIERS IN ONCOLOGY
LA English
DT Article
DE hepatocellular carcinoma; microvascular invasion; multi-parametric MRI;
   radiomics; models
AB Objectives
   To systematically evaluate and compare the predictive capability for microvascular invasion (MVI) in hepatocellular carcinoma (HCC) patients based on radiomics from multi-parametric MRI (mp-MRI) including six sequences when used individually or combined, and to establish and validate the optimal combined model.
   Methods
   A total of 195 patients confirmed HCC were divided into training (n = 136) and validation (n = 59) datasets. All volumes of interest of tumors were respectively segmented on T-2-weighted imaging, diffusion-weighted imaging, apparent diffusion coefficient, artery phase, portal venous phase, and delay phase sequences, from which quantitative radiomics features were extracted and analyzed individually or combined. Multivariate logistic regression analyses were undertaken to construct clinical model, respective single-sequence radiomics models, fusion radiomics models based on different sequences and combined model. The accuracy, sensitivity, specificity and area under the receiver operating characteristic curve (AUC) were calculated to evaluate the performance of different models.
   Results
   Among nine radiomics models, the model from all sequences performed best with AUCs 0.889 and 0.822 in the training and validation datasets, respectively. The combined model incorporating radiomics from all sequences and effective clinical features achieved satisfactory preoperative prediction of MVI with AUCs 0.901 and 0.840, respectively, and could identify the higher risk population of MVI (P < 0.001). The Delong test manifested significant differences with P < 0.001 in the training dataset and P = 0.005 in the validation dataset between the combined model and clinical model.
   Conclusions
   The combined model can preoperatively and noninvasively predict MVI in HCC patients and may act as a usefully clinical tool to guide subsequent individualized treatment.
C1 [Zhang, Yang; Shu, Zhenyu; Ye, Qin; Chen, Junfa; Zhong, Jianguo; Jiang, Hongyang; Wu, Cuiyun; Yu, Taihen; Lin, Chunmiao] Hangzhou Med Coll, Zhejiang Prov Peoples Hosp, Peoples Hosp, Dept Radiol, Hangzhou, Peoples R China.
   [Pang, Peipei] GE Healthcare, Dept Pharmaceut Diag, Hangzhou, Peoples R China.
   [Ma, Tianshi] Hangzhou Med Coll, Zhejiang Prov Peoples Hosp, Peoples Hosp, Dept Pathol, Hangzhou, Peoples R China.
RP Lin, CM (corresponding author), Hangzhou Med Coll, Zhejiang Prov Peoples Hosp, Peoples Hosp, Dept Radiol, Hangzhou, Peoples R China.
EM lcmdb@126.com
FU Medical Science and Technology Project of Zhejiang Province [2021KY442];
   Zhejiang Traditional Chinese Medicine Administration [2020ZA011];
   Natural Science Foundation of Zhejiang ProvinceNatural Science
   Foundation of Zhejiang Province [LGF21H180013]
FX This study has received funding by the Medical Science and Technology
   Project of Zhejiang Province (No. 2021KY442), Zhejiang Traditional
   Chinese Medicine Administration (No. 2020ZA011), and Natural Science
   Foundation of Zhejiang Province (No. LGF21H180013).
CR Akoad ME, 2015, CLIN LIVER DIS, V19, P381, DOI 10.1016/j.cld.2015.01.007
   [Anonymous], 2018, LANCET, V392, P985, DOI 10.1016/S0140-6736(18)32252-9
   Bowen SR, 2018, J MAGN RESON IMAGING, V47, P1388, DOI 10.1002/jmri.25874
   Bray F, 2018, CA-CANCER J CLIN, V68, P394, DOI 10.3322/caac.21492
   Colen RR, 2015, RADIOLOGY, V275, P215, DOI 10.1148/radiol.14141800
   Duvoux C, 2012, GASTROENTEROLOGY, V143, P986, DOI 10.1053/j.gastro.2012.05.052
   Feng ST, 2019, EUR RADIOL, V29, P4648, DOI 10.1007/s00330-018-5935-8
   Fujiwara N, 2018, J HEPATOL, V68, P526, DOI 10.1016/j.jhep.2017.09.016
   Gao SX, 2019, BIOMED RES INT, V2019, DOI 10.1155/2019/9264137
   Gillies RJ, 2016, RADIOLOGY, V278, P563, DOI 10.1148/radiol.2015151169
   Hirokawa F, 2014, HEPATOL RES, V44, P846, DOI 10.1111/hepr.12196
   Huang JC, 2020, FRONT ONCOL, V10, DOI 10.3389/fonc.2020.00887
   Huang XL, 2019, J CANCER RES CLIN, V145, P2995, DOI 10.1007/s00432-019-03062-3
   Huang Y, 2019, ONCOTARGETS THER, V12, P541, DOI 10.2147/OTT.S187357
   Ji GW, 2019, EBIOMEDICINE, V50, P156, DOI 10.1016/j.ebiom.2019.10.057
   Lambin P, 2017, NAT REV CLIN ONCOL, V14, P749, DOI 10.1038/nrclinonc.2017.141
   Lee S, 2021, ANN SURG, V273, P564, DOI 10.1097/SLA.0000000000003268
   Lee Y, 2015, RADIOLOGY, V274, P405, DOI 10.1148/radiol.14140759
   Ma XH, 2019, EUR RADIOL, V29, P3595, DOI 10.1007/s00330-018-5985-y
   Nebbia G, 2020, J DIGIT IMAGING, V33, P1376, DOI 10.1007/s10278-020-00353-x
   Nitta H, 2019, ANN SURG ONCOL, V26, P2568, DOI 10.1245/s10434-019-07365-0
   Pote N, 2015, J HEPATOL, V62, P848, DOI 10.1016/j.jhep.2014.11.005
   Wakabayashi T, 2019, HEPATOL INT, V13, P546, DOI 10.1007/s12072-019-09973-0
   Wang L, 2020, WORLD J GASTROENTERO, V26, P1647, DOI 10.3748/wjg.v26.i14.1647
   Wang WT, 2018, RADIOLOGY, V286, P571, DOI 10.1148/radiol.2017170515
   Wei Y, 2019, EUR RADIOL, V29, P5403, DOI 10.1007/s00330-019-06088-w
   Wen XH, 2020, FRONT NEUROSCI-SWITZ, V14, DOI 10.3389/fnins.2020.00708
   Wilson GC, 2020, HPB, V22, P1622, DOI 10.1016/j.hpb.2020.03.001
   Xu X, 2019, J HEPATOL, V70, P1133, DOI 10.1016/j.jhep.2019.02.023
   Yan YC, 2020, ANN SURG ONCOL, V27, P1361, DOI 10.1245/s10434-019-08071-7
   Yang F, 2019, FRONT ONCOL, V9, DOI 10.3389/fonc.2019.00370
   Yang L, 2019, LIVER CANCER, V8, P373, DOI 10.1159/000494099
   Zhang R, 2019, QUANT IMAG MED SURG, V9, P1503, DOI 10.21037/qims.2019.09.07
   Zhao H, 2017, J GASTROEN HEPATOL, V32, P870, DOI 10.1111/jgh.13603
   Zheng J, 2017, J AM COLL SURGEONS, V225, P778, DOI 10.1016/j.jamcollsurg.2017.09.003
   Zhou J, 2018, LIVER CANCER, V7, P235, DOI 10.1159/000488035
   Zhu YJ, 2019, ONCOL LETT, V18, P720, DOI 10.3892/ol.2019.10378
NR 37
TC 4
Z9 6
U1 5
U2 10
PU FRONTIERS MEDIA SA
PI LAUSANNE
PA AVENUE DU TRIBUNAL FEDERAL 34, LAUSANNE, CH-1015, SWITZERLAND
SN 2234-943X
J9 FRONT ONCOL
JI Front. Oncol.
PD MAR 3
PY 2021
VL 11
AR 633596
DI 10.3389/fonc.2021.633596
PG 10
WC Oncology
WE Science Citation Index Expanded (SCI-EXPANDED)
SC Oncology
GA QX9SE
UT WOS:000629680800001
PM 33747956
OA gold, Green Published
DA 2022-05-02
ER

PT J
AU Zhang, HL
   Li, HY
   Lan, X
   Liu, F
   Li, B
   Wei, YG
AF Zhang, Haili
   Li, Hongyu
   Lan, Xiang
   Liu, Fei
   Li, Bo
   Wei, Yonggang
TI Diabetes mellitus affects long-term survival in hepatitis B
   virus-related hepatocellular carcinoma patients A propensity
   score-matched analysis
SO MEDICINE
LA English
DT Article
DE diabetes mellitus; hepatitis B virus; hepatocellular carcinoma; vessel
   invasion
ID METABOLIC RISK-FACTORS; OXIDATIVE STRESS; COMPLICATIONS; ASSOCIATION;
   RECURRENCE; INCREASES; GLUCOSE
AB Diabetes mellitus (DM) increases the risk of developing hepatocellular carcinoma (HCC), and how DM affects the prognosis of HCC have not been elucidated. The aim of this study was to compare clinicopathological characteristics and survival between hepatitis B virus (HBV)-related HCC patients with and without DM and to determine risk factors for overall survival after hepatectomy. Among 474 patients with HBV-related HCC, 119 patients had DM. Patients were divided into the diabetic group and nondiabetic group. The short-term and long-term outcomes were evaluated by using propensity score matching analysis. After 1:2 propensity score matching, there were 107 patients in diabetic group, 214 patients in nondiabetic group. The proportion of vessels invasion were higher in diabetic group. The overall survival rate in the diabetic group was 44.7% at 3 years, which was lower than that in the nondiabetic group (56.1%, P = .025). The multivariate analysis indicated that fasting blood glucose >7.0, capsular invasion, microvascular invasion and satellite were independent risk factor of poor prognosis in HCC. DM dose affect the recurrence-free survival and overall survival in HBV-related HCC patients after hepatectomy. One of the more significant findings to emerge from this study is that DM induced higher proportion of major vessel invasion in HCC patients implied unfavorable prognosis.
C1 [Zhang, Haili; Lan, Xiang; Liu, Fei; Li, Bo; Wei, Yonggang] Sichuan Univ, West China Hosp, Dept Liver Surg, 37 Guo Xue Rd, Chengdu 610041, Peoples R China.
   [Li, Hongyu] Capital Med Univ, Beijing Friendship Hosp, Liver Transplantat Ctr, 101 Luyuan East Rd, Beijing, Peoples R China.
RP Wei, YG (corresponding author), Sichuan Univ, West China Hosp, Dept Liver Surg, 37 Guo Xue Rd, Chengdu 610041, Peoples R China.; Wei, YG (corresponding author), Sichuan Univ, West China Hosp, Liver Transplantat Ctr, 37 Guo Xue Rd, Chengdu 610041, Peoples R China.
EM drweiyg@163.com
FU Sichuan Science and Technology Program [2019YFS0372]
FX This work was supported by the Sichuan Science and Technology Program
   (2019YFS0372): The mechanism and application of ITGB2 in controlling the
   invasion and metastasis of hepatocellular carcinoma cells.
CR [Anonymous], 2010, J HEPATOBILIARY PANC, V17, P308
   Bengtsson B, 2019, LIVER INT, V39, P1098, DOI 10.1111/liv.14087
   Bray F, 2018, CA-CANCER J CLIN, V68, P394, DOI 10.3322/caac.21492
   Ceobanu, 2020, J FORMOS MED ASSOC
   Chen CL, 2008, GASTROENTEROLOGY, V135, P111, DOI 10.1053/j.gastro.2008.03.073
   Choi Y, 2017, TUMORI, V103, P279, DOI 10.5301/tj.5000594
   Davila JA, 2005, GUT, V54, P533, DOI 10.1136/gut.2004.052167
   Dhatariya K, 2012, DIABETIC MED, V29, P420, DOI 10.1111/j.1464-5491.2012.03582.x
   Dindo D, 2004, ANN SURG, V240, P205, DOI 10.1097/01.sla.0000133083.54934.ae
   Gaman MA, 2019, REV CHIM-BUCHAREST, V70, P977, DOI 10.37358/rc.19.3.7043
   Gaman MA, 2020, WORLD J DIABETES, V11, P193, DOI 10.4239/wjd.v11.i5.193
   Gheorghe G, 2019, REV CHIM-BUCHAREST, V70, P651
   Ha HL, 2010, WORLD J GASTROENTERO, V16, P6035, DOI 10.3748/wjg.v16.i48.6035
   Hsiang JC, 2015, J GASTROEN HEPATOL, V30, P591, DOI 10.1111/jgh.12790
   Huang YW, 2013, CLIN INFECT DIS, V57, P1695, DOI 10.1093/cid/cit603
   Inker LA, 2012, NEW ENGL J MED, V367, P20, DOI 10.1056/NEJMoa1114248
   Jinjuvadia R, 2014, AM J MED SCI, V347, P23, DOI 10.1097/MAJ.0b013e31828b25a5
   Komura T, 2007, AM J GASTROENTEROL, V102, P1939, DOI 10.1111/j.1572-0241.2007.01354.x
   Li L, 2019, MEDICINE, V98, DOI 10.1097/MD.0000000000016308
   Loomba R, 2012, HEPATOLOGY, V56, P943, DOI 10.1002/hep.25772
   Morss AS, 2007, J BIOL CHEM, V282, P14635, DOI 10.1074/jbc.M608565200
   Negrean M, 2007, AM J CLIN NUTR, V85, P1236, DOI 10.1093/ajcn/85.5.1236
   Pang YJ, 2018, HEPATOLOGY, V68, P1308, DOI 10.1002/hep.30083
   Qin SY, 2019, MEDICINE, V98, DOI 10.1097/MD.0000000000017275
   Rocco MV, 2012, AM J KIDNEY DIS, V60, P857, DOI 10.1053/j.ajkd.2012.07.005
   Schoeman JC, 2016, GENOME MED, V8, DOI 10.1186/s13073-016-0318-8
   Seshasai SRK, 2011, NEW ENGL J MED, V364, P829, DOI 10.1056/NEJMoa1008862
   Seto WK, 2019, WORLD J GASTROENTERO, V25, P282, DOI 10.3748/wjg.v25.i3.282
   Shaw JE, 2010, DIABETES RES CLIN PR, V87, P4, DOI 10.1016/j.diabres.2009.10.007
   Shyu YC, 2019, J VIRAL HEPATITIS, V26, P718, DOI 10.1111/jvh.13077
   Ting CT, 2012, TOHOKU J EXP MED, V227, P73, DOI 10.1620/tjem.227.73
   Ul Abideen Z, 2019, EUR J GASTROEN HEPAT, V31, P1103, DOI 10.1097/MEG.0000000000001384
   Vigano L, 2015, J HEPATOL, V63, P93, DOI 10.1016/j.jhep.2015.01.024
   Wainwright P, 2017, CURR DIABETES REP, V17, DOI 10.1007/s11892-017-0851-x
   Wang YY, 2014, PLOS ONE, V9, DOI 10.1371/journal.pone.0113858
   Wang Zhanpeng, 2016, Oxid Med Cell Longev, V2016, P7891574
   Wautier JL, 1996, J CLIN INVEST, V97, P238, DOI 10.1172/JCI118397
   Williams CD, 2011, GASTROENTEROLOGY, V140, P124, DOI 10.1053/j.gastro.2010.09.038
   Wong CR, 2017, ALIMENT PHARM THER, V46, P1061, DOI 10.1111/apt.14342
   Wu BQ, 2019, MEDICINE, V98, DOI 10.1097/MD.0000000000017394
   Yang LL, 2016, J DIABETES INVEST, V7, P845, DOI 10.1111/jdi.12514
   Yu MW, 2017, GASTROENTEROLOGY, V153, P1006, DOI 10.1053/j.gastro.2017.07.001
   Zhang YG, 2021, NUTR CANCER, V73, P1261, DOI 10.1080/01635581.2020.1797127
   2002, AM J GASTROENTEROL, V97, P1480
NR 44
TC 2
Z9 2
U1 0
U2 1
PU LIPPINCOTT WILLIAMS & WILKINS
PI PHILADELPHIA
PA TWO COMMERCE SQ, 2001 MARKET ST, PHILADELPHIA, PA 19103 USA
SN 0025-7974
EI 1536-5964
J9 MEDICINE
JI Medicine (Baltimore)
PD JAN 29
PY 2021
VL 100
IS 4
AR e24354
DI 10.1097/MD.0000000000024354
PG 7
WC Medicine, General & Internal
WE Science Citation Index Expanded (SCI-EXPANDED)
SC General & Internal Medicine
GA PZ6FF
UT WOS:000612833500078
PM 33530229
OA gold, Green Published
DA 2022-05-02
ER

PT J
AU Feng, ZC
   Li, HL
   Zhao, HF
   Jiang, Y
   Liu, Q
   Chen, Q
   Wang, W
   Rong, PF
AF Feng, Zhichao
   Li, Huiling
   Zhao, Huafei
   Jiang, Yi
   Liu, Qin
   Chen, Qian
   Wang, Wei
   Rong, Pengfei
TI Preoperative CT for Characterization of Aggressive
   Macrotrabecular-Massive Subtype and Vessels That Encapsulate Tumor
   Clusters Pattern in Hepatocellular Carcinoma
SO RADIOLOGY
LA English
DT Article
ID MICROVASCULAR INVASION
AB Background: Macrotrabecular-massive (MTM) subtype and vessels encapsulating tumor clusters (VETC) pattern of hepatocellular carcinoma (HCC) are associated with unfavorable prognosis.
   Purpose: To estimate the potential of preoperative CT in the prediction of MTM subtype and VETC pattern.
   Materials and Methods: Patients who underwent surgical resection or liver transplant and preoperative CT for HCC between January 2015 and June 2018 were retrospectively included in the primary cohort. CT imaging features were evaluated by two radiologists. Predictors associated with the MTM subtype or VETC pattern were determined by using logistic regression analyses and the performance was tested in a validation cohort. Prognostic factors associated with early recurrence after surgical resection were identified by using Cox regression analyses.
   Results: The primary cohort included 170 patients (median age, 55 years; interquartile range, 48-63 years; 152 men). Serum alpha-fetoprotein level higher than 100 ng/mL (odds ratio [OR], 4.3; 95% CI: 2.1, 9.2; P < .001), intratumor necrosis (OR, 5.2; 95% CI: 2.5, 11.0; P < .001), and intratumor hemorrhage (OR, 5.4; 95% CI: 1.3, 23.3; P = .02) were independent predictors for MTM subtype, whereas tumor size greater than 5 cm (OR, 3.8; 95% CI: 1.7, 8.1; P = .001) and intratumor necrosis (OR, 2.1; 95% CI: 1.0, 4.4; P = .045) were independent predictors for VETC pattern. These features were used for the construction of ANH and SN scores (where A is alpha-fetoprotein level, N is necrosis, H is hemorrhage, and S is size), respectively, which showed comparable prediction performance in the primary and validation cohorts. Preoperative high ANH and high SN phenotype (hazard ratio, 1.9; 95% CI: 1.2, 3.0; P = .01) was independently associated with early recurrence after surgical resection.
   Conclusion: Preoperative CT features could be used for the characterization of macrotrabecular-massive subtype and vessels that encapsulate tumor clusters pattern and were of prognostic significance for early recurrence in patients with hepatocellular carcinoma. Published under a CC BY 4.0 license.
C1 [Feng, Zhichao; Li, Huiling; Zhao, Huafei; Jiang, Yi; Liu, Qin; Wang, Wei; Rong, Pengfei] Cent South Univ, Xiangya Hosp 3, Dept Radiol, 138 Tongzipo Rd, Changsha 410013, Peoples R China.
   [Chen, Qian] Cent South Univ, Xiangya Hosp 3, Dept Pathol, 138 Tongzipo Rd, Changsha 410013, Peoples R China.
RP Rong, PF (corresponding author), Cent South Univ, Xiangya Hosp 3, Dept Radiol, 138 Tongzipo Rd, Changsha 410013, Peoples R China.
EM rongpengfei66@163.com
OI Feng, Zhichao/0000-0001-6651-5195; rong, pengfei/0000-0001-5473-1982
FU Wisdom Accumulation and Talent Cultivation Project of The Third Xiangya
   Hospital of Central South University
FX Supported by the Wisdom Accumulation and Talent Cultivation Project of
   The Third Xiangya Hospital of Central South University.
CR Banerjee S, 2015, HEPATOLOGY, V62, P792, DOI 10.1002/hep.27877
   Calderaro J, 2019, CLIN CANCER RES, V25, P5859, DOI 10.1158/1078-0432.CCR-19-0859
   Calderaro J, 2019, J HEPATOL, V71, P616, DOI 10.1016/j.jhep.2019.06.001
   Calderaro J, 2017, J HEPATOL, V67, P727, DOI 10.1016/j.jhep.2017.05.014
   Cancer Genome Atlas Research Network, 2017, CELL, V169, P23
   Chernyak V, 2018, RADIOLOGY, V289, P816, DOI 10.1148/radiol.2018181494
   Fang JH, 2019, HEPATOLOGY, V70, P824, DOI 10.1002/hep.30366
   Fang JH, 2015, HEPATOLOGY, V62, P452, DOI 10.1002/hep.27760
   Fitzmaurice C, 2019, JAMA ONCOL, V5, P1749, DOI 10.1001/jamaoncol.2019.2996
   Forner A, 2018, LANCET, V391, P1301, DOI 10.1016/S0140-6736(18)30010-2
   Jeon Y, 2019, AM J SURG PATHOL, V43, P943, DOI 10.1097/PAS.0000000000001289
   Kim KR, 2002, J MOL MED, V80, P703, DOI 10.1007/s00109-002-0380-0
   Kim YY, 2019, RADIOLOGY, V291, P71, DOI 10.1148/radiol.2019181995
   Maehara J, 2020, HEPATOL RES, V50, P607, DOI 10.1111/hepr.13484
   Marrero JA, 2018, HEPATOLOGY, V68, P723, DOI 10.1002/hep.29913
   Mule S, 2020, RADIOLOGY, V295, P562, DOI 10.1148/radiol.2020192230
   Renne SL, 2020, HEPATOLOGY, V71, P183, DOI 10.1002/hep.30814
   Renzulli M, 2016, RADIOLOGY, V279, P432, DOI 10.1148/radiol.2015150998
   Rhee H, 2021, J HEPATOL, V74, P109, DOI 10.1016/j.jhep.2020.08.013
   Rhee H, 2019, LIVER CANCER, V8, P24, DOI 10.1159/000488540
   Torbenson M, 2015, HEPATOLOGY, V61, P431, DOI 10.1002/hep.27545
   Villa E, 2016, GUT, V65, P861, DOI 10.1136/gutjnl-2014-308483
   Xu X, 2019, J HEPATOL, V70, P1133, DOI 10.1016/j.jhep.2019.02.023
   Yang JD, 2019, NAT REV GASTRO HEPAT, V16, P589, DOI 10.1038/s41575-019-0186-y
   Ziol M, 2018, HEPATOLOGY, V68, P103, DOI 10.1002/hep.29762
NR 25
TC 2
Z9 2
U1 7
U2 11
PU RADIOLOGICAL SOC NORTH AMERICA
PI OAK BROOK
PA 820 JORIE BLVD, OAK BROOK, IL 60523 USA
SN 0033-8419
J9 RADIOLOGY
JI Radiology
PD JUL
PY 2021
VL 300
IS 1
BP 219
EP 229
DI 10.1148/radiol.2021203614
PG 11
WC Radiology, Nuclear Medicine & Medical Imaging
WE Science Citation Index Expanded (SCI-EXPANDED)
SC Radiology, Nuclear Medicine & Medical Imaging
GA SV7BG
UT WOS:000663974200035
PM 33973839
OA hybrid
DA 2022-05-02
ER

PT J
AU He, HL
   Wang, Q
   Liu, L
   Luo, NB
   Su, DK
   Jin, GQ
AF He, Hai-Lu
   Wang, Qiang
   Liu, Lu
   Luo, Ning-Bin
   Su, Dan-Ke
   Jin, Guan-Qiao
TI Peritumoral edema in preoperative magnetic resonance imaging is an
   independent prognostic factor for hepatocellular carcinoma
SO CLINICAL IMAGING
LA English
DT Article
DE Hepatocellular carcinoma; Peritumoral edema; Prognosis; Magnetic
   resonance imaging
ID CURATIVE HEPATECTOMY; GLOBAL TRENDS; RISK-FACTORS; RECURRENCE;
   ANGIOGENESIS; DIAGNOSIS; RESECTION; INVASION
AB Background: Peritumoral edema is an independent prognostic risk factor for malignant tumors. Therefore, assessment of peritumoral edema in preoperative magnetic resonance imaging (MRI) may provide better prog-nostic information in patients with hepatocellular carcinoma (HCC).
   Aim: To determine whether peritumoral edema in preoperative MRI is a prognostic factor for HCC. Methods: A retrospective analysis of 90 patients with HCC confirmed by surgical pathology was performed. All patients' peritumoral edema in preoperative MRI was reviewed by two radiologists. The association of disease recurrence with peritumoral edema and clinicopathological features was assessed using the Cox proportional hazards model. Interobserver agreement for evaluating peritumoral edema was determined using Cohen's kappa coefficient.
   Results: Recurrence and non-recurrence after an average 20.8 month follow-up was 25.6% (23/90) and 74.4% (67/90), respectively. The ratio of peritumoral edema of 90 patients with HCC in preoperative MRI was 35.6% (32/90). In univariate Cox regression analysis, peritumoral edema [hazard ratio (HR) 11.08, P < 0.001], tumor diameter (HR 4.12, P = 0.001), microvascular invasion (HR 2.78, P = 0.020), gender (HR 0.29, P = 0.006), cirrhosis (HR 2.45, P = 0.049), ascites syndrome (HR 2.83, P = 0.022), aspartate aminotransferase(AST)/alanine aminotransferase(ALT) (HR 5.07, P = 0.003) were indicators for HCC recurrence. In multivariate Cox regression analysis, the tumor diameter (HR 2.53, P = 0.032) and peritumoral edema (HR 8.71, P < 0.001) were inde-pendent prognostic factors of HCC. The sensitivity, specificity, positive predictive value and negative predictive value of peritumoral edema and tumor diameter were 82.6%&60.9%, 80.6%&77.6%, 59.4%&48.3%, and 93.1%&85.3%, respectively.
   Conclusion: Peritumoral edema in preoperative MRI may be considered as a biomarker of prognostic information for patients with HCC.
C1 [He, Hai-Lu; Liu, Lu; Luo, Ning-Bin; Su, Dan-Ke; Jin, Guan-Qiao] Guangxi Med Univ, Tumor Hosp, Dept Radiol, 71 Hedi Rd, Nanning 530021, Guangxi Zhuang, Peoples R China.
   [Wang, Qiang] Guangxi Med Univ, Tumor Hosp, Dept Anesthesia, 71 Hedi Rd, Nanning 530021, Guangxi Zhuang, Peoples R China.
RP Su, DK (corresponding author), Guangxi Med Univ, Tumor Hosp, Dept Radiol, 71 Hedi Rd, Nanning 530021, Guangxi Zhuang, Peoples R China.; Jin, GQ (corresponding author), Guang Xi Med Univ, Dept Radiol, Radiol, Tumor Hosp, 71 Hedi Rd, Nanning, Guangxi Zhuang, Peoples R China.
EM hehailu2019@163.com; 314316005@qq.com; liulu33@stu.gxmu.edu.cn;
   luoningbin2012@hotmail.com; sudanke@gxmu.edu.cn;
   jinguanqiao77@gxmu.edu.cn
CR Baltzer PAT, 2010, BREAST J, V16, P233, DOI 10.1111/j.1524-4741.2010.00915.x
   Berhouma M, 2019, NEUROSURG REV, V42, P59, DOI 10.1007/s10143-017-0897-x
   Bertuccio P, 2017, J HEPATOL, V67, P302, DOI 10.1016/j.jhep.2017.03.011
   Bluthner E, 2019, INT J SURG, V71, P56, DOI 10.1016/j.ijsu.2019.08.033
   Blystad I, 2017, PLOS ONE, V12, DOI 10.1371/journal.pone.0177135
   Calluaud G, 2019, NEUROSURGERY, V85, P117, DOI 10.1093/neuros/nyy222
   Cheon H, 2018, RADIOLOGY, V287, P68, DOI 10.1148/radiol.2017171157
   Chua TC, 2010, J GASTROINTEST SURG, V14, P1370, DOI 10.1007/s11605-010-1277-9
   Gruttadauria S, 2020, UPDATES SURG, V72, P109, DOI 10.1007/s13304-019-00686-5
   Hakeem AR, 2012, ALIMENT PHARM THER, V35, P987, DOI 10.1111/j.1365-2036.2012.05060.x
   Hirokawa F, 2016, SURG ONCOL, V25, P24, DOI 10.1016/j.suronc.2015.12.002
   Jensen RL, 2009, J NEURO-ONCOL, V92, P317, DOI 10.1007/s11060-009-9827-2
   Lambertz N, 2013, J NEURO-ONCOL, V112, P297, DOI 10.1007/s11060-013-1064-z
   Markovic M, 2013, J BUON, V18, P430
   Modrego Pedro J, 2008, Int J Med Sci, V5, P18
   Poon RTP, 2000, ANN SURG, V232, P10, DOI 10.1097/00000658-200007000-00003
   Rawla P, 2018, WSPOLCZESNA ONKOL, V22, P141, DOI 10.5114/wo.2018.78941
   Ressel A, 2019, J NEURO-ONCOL, V145, P277, DOI 10.1007/s11060-019-03293-x
   RUMMENY E, 1989, AM J ROENTGENOL, V152, P63, DOI 10.2214/ajr.152.1.63
   Schoenegger K, 2009, EUR J NEUROL, V16, P874, DOI 10.1111/j.1468-1331.2009.02613.x
   Seo JH, 2012, CURR PHARM DESIGN, V18, P3645
   Taketomi A, 2010, ANN SURG ONCOL, V17, P2740, DOI 10.1245/s10434-010-1076-2
   Tan Y, 2019, EUR J RADIOL, V120, DOI 10.1016/j.ejrad.2019.07.010
   Tsai TJ, 2000, SURGERY, V127, P603, DOI 10.1067/msy.2000.105498
   Vallatos A, 2019, J MAGN RESON IMAGING, V50, P529, DOI 10.1002/jmri.26580
   Vandendries C, 2014, J MAGN RESON IMAGING, V40, P622, DOI 10.1002/jmri.24399
   Wolburg H, 2012, MOL ASPECTS MED, V33, P579, DOI 10.1016/j.mam.2012.02.003
   Wu CX, 2015, WORLD J SURG ONCOL, V13, DOI 10.1186/s12957-015-0496-7
   Yan YC, 2020, ANN SURG ONCOL, V27, P1361, DOI 10.1245/s10434-019-08071-7
   Yang JG, 2018, CANCER BIOMARK, V21, P743, DOI 10.3233/CBM-170088
   Yang L, 2019, LIVER CANCER, V8, P373, DOI 10.1159/000494099
   Zheng RS, 2018, CHINESE J CANCER RES, V30, P571, DOI 10.21147/j.issn.1000-9604.2018.06.01
NR 32
TC 0
Z9 0
U1 0
U2 1
PU ELSEVIER SCIENCE INC
PI NEW YORK
PA STE 800, 230 PARK AVE, NEW YORK, NY 10169 USA
SN 0899-7071
EI 1873-4499
J9 CLIN IMAG
JI Clin. Imaging
PD JUL
PY 2021
VL 75
BP 143
EP 149
DI 10.1016/j.clinimag.2021.01.022
EA FEB 2021
PG 7
WC Radiology, Nuclear Medicine & Medical Imaging
WE Science Citation Index Expanded (SCI-EXPANDED)
SC Radiology, Nuclear Medicine & Medical Imaging
GA SJ5NB
UT WOS:000655580200003
PM 33556644
DA 2022-05-02
ER

PT J
AU Surov, A
   Pech, M
   Omari, J
   Fischbach, F
   Damm, R
   Fischbach, K
   Powerski, M
   Relja, B
   Wienke, A
AF Surov, Alexey
   Pech, Maciej
   Omari, Jazan
   Fischbach, Frank
   Damm, Robert
   Fischbach, Katharina
   Powerski, Maciej
   Relja, Borna
   Wienke, Andreas
TI Diffusion-Weighted Imaging Reflects Tumor Grading and Microvascular
   Invasion in Hepatocellular Carcinoma
SO LIVER CANCER
LA English
DT Article
DE Hepatocellular carcinoma; Grading; Microvascular invasion;
   Diffusion-weighted imaging
ID PREDICTING HISTOLOGICAL GRADE; RETROSPECTIVE ANALYSIS; COEFFICIENT;
   DIFFERENTIATION; ENHANCEMENT; MANAGEMENT; ADC; DWI; MRI
AB Background: To date, there are inconsistent data about relationships between diffusion-weighted imaging (DWI) and tumor grading/microvascular invasion (MVI) in hepatocellular carcinoma (HCC). Our purpose was to systematize the reported results regarding the role of DWI in prediction of tumor grading/MVI in HCC. Method: MEDLINE library, Scopus, and Embase data bases were screened up to December 2019. Overall, 29 studies with 2,715 tumors were included into the analysis. There were 20 studies regarding DWI and tumor grading, 8 studies about DWI and MVI, and 1 study investigated DWI, tumor grading, and MVI in HCC. Results: In 21 studies (1,799 tumors), mean apparent diffusion coefficient (ADC) values (ADC(mean)) were used for distinguishing HCCs. ADC(mean) of G1-3 lesions overlapped significantly. In 4 studies (461 lesions), minimum ADC (ADC(min)) was used. ADC(min) values in G1/2 lesions were over 0.80 x 10(-3) mm(2)/s and in G3 tumors below 0.80 x 10(-3) mm(2)/s. In 4 studies (241 tumors), true diffusion (D) was reported. A significant overlapping of D values between G1, G2, and G3 groups was found. ADC(mean) and MVI were analyzed in 9 studies (1,059 HCCs). ADC(mean) values of MIV+/MVI- lesions overlapped significantly. ADC(min) was used in 4 studies (672 lesions). ADC(min) values of MVI+ tumors were in the area under 1.00 x 10(-3) mm(2)/s. In 3 studies (227 tumors), D was used. Also, D values of MVI+ lesions were predominantly in the area under 1.00 x 10(-3) mm(2)/s. Conclusion: ADC(min) reflects tumor grading, and ADC(min) and D predict MVI in HCC. Therefore, these DWI parameters should be estimated for every HCC lesion for pretreatment tumor stratification. ADC(mean) cannot predict tumor grading/MVI in HCC.
C1 [Surov, Alexey; Pech, Maciej; Omari, Jazan; Fischbach, Frank; Damm, Robert; Fischbach, Katharina; Powerski, Maciej; Relja, Borna] Univ Magdeburg, Dept Radiol & Nucl Med, Magdeburg, Germany.
   [Wienke, Andreas] Martin Luther Univ Halle Wittenberg, Inst Med Epidemiol Biostat & Informat, Halle, Germany.
RP Surov, A (corresponding author), Ott Von Guericke Univ Magdeburg, Dept Radiol & Nucl Med, Leipziger St 44, DE-39112 Magdeburg, Germany.
EM alexey.surov@medizin.uni-leipzig.de
RI Wienke, Andreas/AAN-3707-2020; Relja, Borna/B-6642-2016
OI Relja, Borna/0000-0002-5625-8823
CR Chang WC, 2014, ABDOM IMAGING, V39, P1202, DOI 10.1007/s00261-014-0168-z
   Chuang YH, 2019, CANCER IMAGING, V19, DOI 10.1186/s40644-019-0264-y
   DERSIMONIAN R, 1986, CONTROL CLIN TRIALS, V7, P177, DOI 10.1016/0197-2456(86)90046-2
   Gomaa AI, 2008, WORLD J GASTROENTERO, V14, P4300, DOI 10.3748/wjg.14.4300
   Granata V, 2016, ONCOTARGET, V7, P79343, DOI 10.18632/oncotarget.12689
   Guo WH, 2015, INT J CLIN EXP MED, V8, P4164
   Heo SH, 2010, KOREAN J RADIOL, V11, P295, DOI 10.3348/kjr.2010.11.3.295
   Higgins JPT, 2002, STAT MED, V21, P1539, DOI 10.1002/sim.1186
   Huang YQ, 2016, MEDICINE, V95, DOI 10.1097/MD.0000000000004034
   Iwasa Y, 2016, J COMPUT ASSIST TOMO, V40, P463, DOI 10.1097/RCT.0000000000000367
   Jiang T, 2017, CLIN RADIOL, V72, P465, DOI 10.1016/j.crad.2016.12.017
   Kim JG, 2019, CLIN RADIOL, V74, DOI 10.1016/j.crad.2019.01.019
   Le Bihan D, 2015, PLOS BIOL, V13, DOI [10.1371/journal.pbio.1002203, 10.1371/journal.pbio.1002246]
   Le Bihan D, 2013, RADIOLOGY, V268, P318, DOI 10.1148/radiol.13130420
   Le Moigne F, 2014, BRIT J RADIOL, V87, DOI 10.1259/bjr.20130763
   Lee S, 2019, EUR RADIOL, V29, P1003, DOI 10.1007/s00330-018-5642-5
   Leeflang MMG, 2008, ANN INTERN MED, V149, P889, DOI 10.7326/0003-4819-149-12-200812160-00008
   Li HX, 2018, EUR J RADIOL, V105, P65, DOI 10.1016/j.ejrad.2018.05.032
   Li XB, 2016, J MAGN RESON IMAGING, V44, P1442, DOI 10.1002/jmri.25323
   Li YW, 2012, EUR J RADIOL, V81, P484, DOI 10.1016/j.ejrad.2010.12.069
   Martins SN, 2017, FRONT MED-LAUSANNE, V4, DOI 10.3389/fmed.2017.00193
   Moriya T, 2017, CANCER IMAGING, V17, DOI 10.1186/s40644-016-0103-3
   Muhi A, 2009, J MAGN RESON IMAGING, V30, P1005, DOI 10.1002/jmri.21931
   Nakanishi M, 2012, ANN SURG ONCOL, V19, P1302, DOI 10.1245/s10434-011-2066-8
   Nasu K, 2009, AM J ROENTGENOL, V193, P438, DOI 10.2214/AJR.08.1424
   NG IOL, 1995, CANCER, V76, P2443, DOI 10.1002/1097-0142(19951215)76:12<2443::AID-CNCR2820761207>3.0.CO;2-F
   Nishie A, 2011, EUR J RADIOL, V80, pE29, DOI 10.1016/j.ejrad.2010.06.019
   Ogihara Y, 2018, BRIT J RADIOL, V91, DOI 10.1259/bjr.20170728
   Okamura S, 2016, DIGEST LIVER DIS, V48, P945, DOI 10.1016/j.dld.2016.05.020
   Park IK, 2018, PLOS ONE, V13, DOI 10.1371/journal.pone.0197070
   Rampone B, 2010, CURR ONCOL REP, V12, P186, DOI 10.1007/s11912-010-0094-3
   de Lope CR, 2012, J HEPATOL, V56, pS75, DOI 10.1016/S0168-8278(12)60009-9
   Saito K, 2012, J MED IMAG RADIAT ON, V56, P261, DOI 10.1111/j.1754-9485.2012.02374.x
   Shamseer L, 2015, BMJ-BRIT MED J, V349, DOI [10.1136/bmj.g7647, 10.1136/bmj.b2700, 10.1016/j.ijsu.2010.02.007, 10.1136/bmj.b2535]
   Shankar S, 2016, J CLIN EXP HEPATOL, V6, P303, DOI 10.1016/j.jceh.2016.08.012
   Sumie S, 2008, ANN SURG ONCOL, V15, P1375, DOI 10.1245/s10434-008-9846-9
   Surov A, 2019, BMC CANCER, V19, DOI 10.1186/s12885-019-6201-4
   Surov A, 2017, ONCOTARGET, V8, P75434, DOI 10.18632/oncotarget.20406
   Surov A, 2017, ONCOTARGET, V8, P59492, DOI 10.18632/oncotarget.17752
   Surov A, 2015, ANTICANCER RES, V35, P6841
   Tang YH, 2016, ABDOM RADIOL, V41, P1539, DOI 10.1007/s00261-016-0715-x
   Wei Y, 2019, EUR RADIOL, V29, P535, DOI 10.1007/s00330-018-5638-1
   Whiting PF, 2011, ANN INTERN MED, V155, P529, DOI 10.7326/0003-4819-155-8-201110180-00009
   Woo S, 2014, RADIOLOGY, V270, P758, DOI 10.1148/radiol.13130444
   Xu PJ, 2014, J GASTROEN HEPATOL, V29, P330, DOI 10.1111/jgh.12358
   Yang C, 2018, ABDOM RADIOL, V43, P2295, DOI 10.1007/s00261-018-1469-4
   Zamora Javier, 2006, BMC Med Res Methodol, V6, P31, DOI 10.1186/1471-2288-6-31
   Zhao JK, 2017, MEDICINE, V96, DOI 10.1097/MD.0000000000007754
   Zhao W, 2018, PLOS ONE, V13, DOI 10.1371/journal.pone.0197488
   Zhu SC, 2018, WORLD J GASTROENTERO, V24, P929, DOI 10.3748/wjg.v24.i8.929
NR 50
TC 8
Z9 11
U1 1
U2 3
PU KARGER
PI BASEL
PA ALLSCHWILERSTRASSE 10, CH-4009 BASEL, SWITZERLAND
SN 2235-1795
EI 1664-5553
J9 LIVER CANCER
JI Liver Cancer
PD FEB
PY 2021
VL 10
IS 1
BP 10
EP 24
DI 10.1159/000511384
EA JAN 2021
PG 15
WC Oncology; Gastroenterology & Hepatology
WE Science Citation Index Expanded (SCI-EXPANDED)
SC Oncology; Gastroenterology & Hepatology
GA QI7LJ
UT WOS:000612705700001
PM 33708636
OA Green Published, gold
DA 2022-05-02
ER

PT J
AU Zheng, YJ
   Cai, Q
   Peng, LS
   Sun, SB
   Wang, SP
   Zhou, J
AF Zheng, Yujian
   Cai, Qing
   Peng, Lishan
   Sun, Shibo
   Wang, Shaoping
   Zhou, Jie
TI Related Factors of Hepatocellular Carcinoma Recurrence Associated With
   Hyperglycemia After Liver Transplantation
SO TRANSPLANTATION PROCEEDINGS
LA English
DT Article
ID GLUCOSE; METABOLISM; CANCER; PREDICTION
AB Background. Recurrence of hepatocellular carcinoma (HCC) is the main factor affecting the prognosis of patients with HCC undergoing liver transplantation (LT). In this study, we investigated the influencing factors of tumor recurrence and survival after LT for HCC, especially the long-term correlation with elevated fasting blood glucose (FBG).
   Methods. Clinical data from 165 patients with HCC after LT in the General Hospital of Southern Theater Command of PLA between January 2013 and December 2016 were retrospectively analyzed. Disease-free survival (DFS) and overall survival (OS) rates, demographic characteristics, tumor characteristics, and surgical and postoperative data were evaluated.
   Results. Among 165 patients, 144 completed over 60 months of follow-up; the median follow-up period was more than 36 months. DFS rates were 76.97%, 51.52%, and 34.73% for 1, 3, and 5 years, respectively. The OS rate for 5 years was 40.28%. Independent risk factors for 1-year DFS were maximum tumor diameter >5 cm, age <49 years, and platelet transfusion. Independent risk factors for 3- and 5-year DFS were maximum tumor diameter >5 cm, capsular invasion, and FBG >= 6.1 mmol/L. Independent risk factors for OS were maximum tumor diameter >5 cm, capsular invasion, and FBG >= 6.1 mmol/L.
   Conclusion. Elevated FBG after LT for HCC may promote medium- to long-term tumor recurrence and affect OS. Age <49 years, platelet transfusion, maximum tumor diameter, capsular invasion, and microvascular invasion in patients with HCC also impact survival and tumor recurrence after LT.
C1 [Zheng, Yujian; Sun, Shibo; Zhou, Jie] Southern Med Univ, Nanfang Hosp, Dept Hepatobiliary Surg, Guangzhou, Peoples R China.
   [Zheng, Yujian; Cai, Qing; Wang, Shaoping] Gen Hosp Southern Theater Command PLA, Ctr Liver Transplantat, Guangzhou, Peoples R China.
   [Peng, Lishan] Southern Med Univ, 1838 Guangzhou Ave North, Guangzhou 510515, Peoples R China.
RP Zhou, J (corresponding author), Southern Med Univ, 1838 Guangzhou Ave North, Guangzhou 510515, Peoples R China.
EM jacky_smu@163.com
FU National Natural Science Foundation of ChinaNational Natural Science
   Foundation of China (NSFC) [81800454]; Natural Science Foundation of
   Guangdong ProvinceNational Natural Science Foundation of Guangdong
   Province [2018A030313219]; Medical Scientific Research Foundation of
   Guangdong Province of China [A2018049]
FX This work was supported by the National Natural Science Foundation of
   China (Grant Number 81800454), Natural Science Foundation of Guangdong
   Province (Grant Number 2018A030313219), and Medical Scientific Research
   Foundation of Guangdong Province of China (Grant Number A2018049).
CR Abdel-Hamid NM, 2011, DIABETES RES CLIN PR, V92, P228, DOI 10.1016/j.diabres.2011.02.003
   Al-Ameri AAM, 2020, TRANSPL INT, V33, P697, DOI 10.1111/tri.13585
   Al-Ameri AAM, 2019, BMC CANCER, V19, DOI 10.1186/s12885-019-6343-4
   Beyoglu D, 2013, J HEPATOL, V59, P842, DOI 10.1016/j.jhep.2013.05.030
   [中华人民共和国国家卫生健康委员会医政医管局 Bureau of Medical AdministrationNational Health Commission of The People's Republic of China], 2020, [中华消化外科杂志, Chinese Journal of Digestive Surgery], V19, P1
   Chang CK, 2003, DIABETOLOGIA, V46, P595, DOI 10.1007/s00125-003-1109-5
   Chen WQ, 2016, CA-CANCER J CLIN, V66, P115, DOI 10.3322/caac.21338
   Chung M, 1996, CANCER, V77, P97, DOI 10.1002/(SICI)1097-0142(19960101)77:1<97::AID-CNCR16>3.0.CO;2-3
   Feng JL, 2019, SCI REP-UK, V9, DOI 10.1038/s41598-019-52427-8
   Gao SL, 2013, CANCER CELL, V24, P725, DOI 10.1016/j.ccr.2013.11.005
   Han W, 2010, BREAST CANCER RES TR, V119, P193, DOI 10.1007/s10549-009-0388-z
   Hosokawa T, 2013, WORLD J GASTROENTERO, V19, P249, DOI 10.3748/wjg.v19.i2.249
   Iwasaki Y, 2007, J DIABETES COMPLICAT, V21, P56, DOI 10.1016/j.jdiacomp.2006.02.001
   Lai Q, 2018, TRANSL GASTROENT HEP, V3, DOI 10.21037/tgh.2018.09.07
   Lee K, 2017, J PATHOL TRANSL MED, V51, P79, DOI 10.4132/jptm.2016.10.13
   Li LJ, 2014, ASIAN PAC J CANCER P, V15, P3123, DOI 10.7314/APJCP.2014.15.7.3123
   Li W, 2013, PLOS ONE, V8, DOI 10.1371/journal.pone.0064924
   [蔺红丽 Lin Hongli], 2014, [肿瘤防治研究, Cancer Research on Prevention and Treatment], V41, P243
   Liu B, 2015, BMC GASTROENTEROL, V15, DOI 10.1186/s12876-015-0364-5
   Mathew J, 2013, EXP CELL RES, V319, P474, DOI 10.1016/j.yexcr.2012.11.011
   Mazzaferro V, 1996, NEW ENGL J MED, V334, P693, DOI 10.1056/NEJM199603143341104
   Paudyal B, 2008, INT J ONCOL, V33, P1047, DOI 10.3892/ijo_00000093
   Polat KY, 2020, TRANSPL P, V52, P259, DOI 10.1016/j.transproceed.2019.10.029
   Qu Chunfeng, 2019, Zhonghua Yufang Yixue Zazhi, V53, P36, DOI 10.3760/cma.j.issn.0253-3766.2018.07.013
   Shi DY, 2009, MOL CANCER, V8, DOI 10.1186/1476-4598-8-32
   Singh MK, 2018, BIOMED PHARMACOTHER, V106, P991, DOI 10.1016/j.biopha.2018.06.095
   Wang YY, 2014, PLOS ONE, V9, DOI 10.1371/journal.pone.0113858
   Xia J, 2004, GERIATR HLTH CARE, V4, P217
   Yao FY, 2001, HEPATOLOGY, V33, P1394, DOI 10.1053/jhep.2001.24563
   Yu WW, 2018, J BUON, V23, P622
NR 30
TC 1
Z9 1
U1 3
U2 6
PU ELSEVIER SCIENCE INC
PI NEW YORK
PA STE 800, 230 PARK AVE, NEW YORK, NY 10169 USA
SN 0041-1345
EI 1873-2623
J9 TRANSPL P
JI Transplant. Proc.
PD JAN-FEB
PY 2021
VL 53
IS 1
BP 177
EP 192
DI 10.1016/j.transproceed.2020.10.027
EA JAN 2021
PG 16
WC Immunology; Surgery; Transplantation
WE Science Citation Index Expanded (SCI-EXPANDED)
SC Immunology; Surgery; Transplantation
GA RZ4IJ
UT WOS:000648560100025
PM 33272654
DA 2022-05-02
ER

PT J
AU Jeong, J
   Park, JG
   Seo, KI
   Ahn, JH
   Park, JC
   Yun, BC
   Lee, SU
   Lee, JW
   Yun, JH
AF Jeong, Joonho
   Park, Jung Gu
   Seo, Kwang Ill
   Ahn, Ji Hyun
   Park, Jae Chun
   Yun, Byung Cheol
   Lee, Sang Uk
   Lee, Jin Wook
   Yun, Jong Hyouk
TI Microvascular invasion may be the determining factor in selecting TACE
   as the initial treatment in patients with hepatocellular carcinoma
SO MEDICINE
LA English
DT Article
DE HCC; microvascular invasion; recurrence-free survival; TACE
ID TRANSCATHETER ARTERIAL CHEMOEMBOLIZATION; TRANSARTERIAL
   CHEMOEMBOLIZATION; PATHOLOGICAL RESPONSE; PREDICTIVE FACTORS; LIVER
   RESECTION; PREOPERATIVE CT; RECURRENCE; REFRACTORINESS; SORAFENIB;
   PROGNOSIS
AB The aim of this study was to investigate factors affecting tumor necrosis with transcatheter arterial chemoembolization (TACE). Factors associated with early hepatocellular carcinoma recurrence after curative hepatectomy were also evaluated. Data of 51 patients who underwent surgery after a single session of TACE at a single university hospital were retrospectively analyzed. Factors that might affect tumor necrosis were determined by evaluating the TACE approach and by analyzing computed tomography and TACE findings, pathologic reports, and laboratory findings. In univariate analysis, microvascular invasion (MVI), radiological capsule appearance on the computed tomography, chronic hepatitis B, diabetes mellitus and serum albumin, MVI were significantly associated with tumor necrosis by TACE (P < .02). In multivariate analysis, MVI was the only statistically significant factor in TACE-induced tumor necrosis (P = .001). In univariate and multivariate analysis, MVI was the strongest factor for recurrence-free survival rate within 2 years (P = .008, P = .002). MVI could be a crucial factor in determining TACE as an initial treatment for hepatocellular carcinoma. MVI is also a strong indicator of recurrence within 2 years after curative hepatic resection.
C1 [Jeong, Joonho] Ulsan Univ, Ulsan Univ Hosp, Dept Internal Med, Div Gastroenterol & Hepatol,Coll Med, Ulsan, South Korea.
   [Park, Jung Gu; Park, Jae Chun; Yun, Jong Hyouk] Kosin Univ, Coll Med, Dept Radiol, 262 Gamcheon Ro, Busan 49267, South Korea.
   [Seo, Kwang Ill; Yun, Byung Cheol; Lee, Sang Uk; Lee, Jin Wook] Kosin Univ, Div Hepatol, Dept Internal Med, Coll Med, Busan, South Korea.
   [Ahn, Ji Hyun] Kosin Univ, Dept Pathol, Coll Med, Busan, South Korea.
RP Park, JG (corresponding author), Kosin Univ, Coll Med, Dept Radiol, 262 Gamcheon Ro, Busan 49267, South Korea.
EM cibertim@naver.com
FU National Research Foundation of KoreaNational Research Foundation of
   Korea [2019M3E5D1A02070868]; Korea government (MEST)Ministry of
   Education, Science and Technology, Republic of KoreaKorean Government
FX This work was supported by a grant National Research Foundation of Korea
   (2019M3E5D1A02070868) funded by the Korea government (MEST).
CR Ahn SJ, 2019, ABDOM RADIOL, V44, P539, DOI 10.1007/s00261-018-1768-9
   Allard MA, 2015, J HEPATOL, V63, P83, DOI 10.1016/j.jhep.2015.01.023
   Chou CT, 2012, BRIT J RADIOL, V85, P778, DOI 10.1259/bjr/65897774
   Chou CT, 2014, AM J ROENTGENOL, V203, pW253, DOI 10.2214/AJR.13.10595
   Erstad DJ, 2019, ANN SURG ONCOL, V26, P1474, DOI 10.1245/s10434-019-07227-9
   European Assoc Study Liver, 2018, J HEPATOL, V69, P182, DOI 10.1016/j.jhep.2018.03.019
   Feng LH, 2017, J CANCER RES CLIN, V143, P293, DOI 10.1007/s00432-016-2286-1
   Golfieri R, 2011, HEPATOLOGY, V53, P1580, DOI 10.1002/hep.24246
   Hiraoka A, 2017, DIGEST DIS, V35, P602, DOI 10.1159/000480256
   Huang GW, 2005, WORLD J GASTROENTERO, V11, P1705
   Huang Y, 2019, ONCOTARGETS THER, V12, P541, DOI 10.2147/OTT.S187357
   Hyun SH, 2018, EUR J NUCL MED MOL I, V45, P720, DOI 10.1007/s00259-017-3880-4
   Iguchi T, 2015, TRANSPLANTATION, V99, P1236, DOI 10.1097/TP.0000000000000489
   Imura S, 2018, INT J CLIN ONCOL, V23, P98, DOI 10.1007/s10147-017-1189-8
   Jeong SO, 2017, GUT LIVER, V11, P409, DOI 10.5009/gnl16001
   Kang WH, 2017, LIVER TRANSPLANT, V23, P781, DOI 10.1002/lt.24752
   Kim BK, 2015, J HEPATOL, V62, P1304, DOI 10.1016/j.jhep.2015.01.022
   Kim DY, 2012, ALIMENT PHARM THER, V35, P1343, DOI 10.1111/j.1365-2036.2012.05089.x
   Kim HY, 2012, J GASTROEN HEPATOL, V27, P1051, DOI 10.1111/j.1440-1746.2011.06963.x
   Kobayashi T, 2017, HEPATOB PANCREAT DIS, V16, P279, DOI 10.1016/S1499-3872(16)60181-9
   Kornberg A, 2009, AM J TRANSPLANT, V9, P592, DOI 10.1111/j.1600-6143.2008.02516.x
   Kwan SW, 2012, LIVER TRANSPLANT, V18, P727, DOI 10.1002/lt.23413
   Lanza E, 2017, LIVER CANCER, V6, P27, DOI 10.1159/000449347
   Lee S, 2017, J HEPATOL, V67, P526, DOI 10.1016/j.jhep.2017.04.024
   Lim JH, 2006, EUR RADIOL, V16, P2326, DOI 10.1007/s00330-006-0203-8
   Lim KC, 2011, ANN SURG, V254, P108, DOI 10.1097/SLA.0b013e31821ad884
   Llovet JM, 2002, LANCET, V359, P1734, DOI 10.1016/S0140-6736(02)08649-X
   Lo CM, 2002, HEPATOLOGY, V35, P1164, DOI 10.1053/jhep.2002.33156
   Miyayama S, 2009, HEPATOL RES, V39, P374, DOI 10.1111/j.1872-034X.2008.00465.x
   Nitta H, 2019, SURGERY, V165, P1168, DOI 10.1016/j.surg.2019.01.012
   Njei B, 2015, HEPATOLOGY, V61, P191, DOI 10.1002/hep.27388
   Oliveri RS, 2011, COCHRANE DB SYST REV, DOI 10.1002/14651858.CD004787.pub2
   Park JW, 2019, GUT LIVER, V13, P227, DOI 10.5009/gnl19024
   Park JW, 2015, LIVER INT, V35, P2155, DOI 10.1111/liv.12818
   Pawlik TM, 2005, LIVER TRANSPLANT, V11, P1086, DOI 10.1002/lt.20472
   Raoul JL, 2014, LIVER CANCER, V3, P119, DOI 10.1159/000343867
   Reginelli A, 2017, MED ONCOL, V34, DOI 10.1007/s12032-017-0949-7
   Rodriguez-Peralvarez M, 2013, ANN SURG ONCOL, V20, P325, DOI 10.1245/s10434-012-2513-1
   Ryu T, 2019, J GASTROINTEST SURG, V23, P779, DOI 10.1007/s11605-019-04134-y
   Schlichtemeier SM, 2016, EJSO-EUR J SURG ONC, V42, P1576, DOI 10.1016/j.ejso.2016.05.032
   Shim JH, 2010, ANN SURG ONCOL, V17, P869, DOI 10.1245/s10434-009-0788-7
   Sieghart W, 2013, HEPATOLOGY, V57, P2261, DOI 10.1002/hep.26256
   Sumie S, 2008, ANN SURG ONCOL, V15, P1375, DOI 10.1245/s10434-008-9846-9
   Sumie S, 2014, ANN SURG ONCOL, V21, P1002, DOI 10.1245/s10434-013-3376-9
   Unal E, 2016, DIAGN INTERV RADIOL, V22, P125, DOI 10.5152/dir.2015.15125
   Wang H, 2019, HEPATOL RES, V49, P344, DOI 10.1111/hepr.13241
   Wang LM, 2017, ONCOTARGET, V8, P79971, DOI 10.18632/oncotarget.20402
   Wei W, 2018, CANCER COMMUN, V38, DOI 10.1186/s40880-018-0331-y
   Yamanaka K, 2012, J GASTROENTEROL, V47, P343, DOI 10.1007/s00535-011-0511-x
   Yamashita Y, 2018, ANN GASTROENT SURG, V2, P197, DOI 10.1002/ags3.12057
   Zhang W, 2018, MEDICINE, V97, DOI 10.1097/MD.0000000000011402
NR 51
TC 0
Z9 0
U1 0
U2 0
PU LIPPINCOTT WILLIAMS & WILKINS
PI PHILADELPHIA
PA TWO COMMERCE SQ, 2001 MARKET ST, PHILADELPHIA, PA 19103 USA
SN 0025-7974
EI 1536-5964
J9 MEDICINE
JI Medicine (Baltimore)
PD JUL 9
PY 2021
VL 100
IS 27
DI 10.1097/MD.0000000000026584
PG 9
WC Medicine, General & Internal
WE Science Citation Index Expanded (SCI-EXPANDED)
SC General & Internal Medicine
GA TE9YX
UT WOS:000670365600044
PM 34232206
OA gold, Green Published
DA 2022-05-02
ER

PT J
AU Xia, WZ
   Peng, TY
   Guan, RG
   Zhou, Y
   Zeng, C
   Lin, Y
   Wu, ZS
   Tan, HM
AF Xia, Wuzheng
   Peng, Tianyi
   Guan, Renguo
   Zhou, Yu
   Zeng, Cong
   Lin, Ye
   Wu, Zhongshi
   Tan, Hongmei
TI Development of a novel prognostic nomogram for the early recurrence of
   liver cancer after curative hepatectomy
SO ANNALS OF TRANSLATIONAL MEDICINE
LA English
DT Article
DE Hepatocellular carcinoma (HCC); resection; recurrence; nomogram
ID LATE INTRAHEPATIC RECURRENCE; HEPATOCELLULAR-CARCINOMA; RISK-FACTORS;
   MICROVASCULAR INVASION; RESECTION; SURVIVAL; MANAGEMENT; PATTERNS; GRADE
AB Background: Hepatocellular carcinoma (HCC) is one of the most common malignant cancers worldwide. Curative resection is an effective treatment but HCC recurrence rates remain high. This study aimed to establish a novel prognostic nomogram to assess the risk of recurrence in patients following curative resection. Methods: A total of 410 patients undergoing HCC curative resection were recruited from the Guangdong Provincial People's Hospital (GDPH). The cohort was divided into a training group (n=291) and a validation group (n=97). The risk factors for HCC early recurrence within 1 year of curative hepatectomy were identified. Finally, a multivariate prognostic nomogram was developed and validated. Results: Age, tumor number, tumor capsule, portal vein tumor thrombi, pathological grade, vascular tumor emboli, activated partial thromboplastin time (APTT), and tumor size were identified as independent prognostic risk factors for HCC early recurrence within 1 year of curative hepatectomy. The area under the receiver operating characteristic (ROC) curve (AUC) was 0.806 [95% confidence interval (CI): 0.755 to 0.857; P<0.001], and no AUC/ROC statistical difference was detected between the training and validation sets. Conclusions: The nomogram effectively predicted postoperative HCC recurrence within 1 year after curative hepatectomy, which may be a useful tool for the postoperative treatment or follow up for HCC patients
C1 [Xia, Wuzheng] Guangdong Acad Med Sci, Guangdong Prov Peoples Hosp, Dept Organ Transplant, Guangzhou, Peoples R China.
   [Peng, Tianyi; Guan, Renguo; Lin, Ye; Wu, Zhongshi] Guangdong Acad Med Sci, Guangdong Prov Peoples Hosp, Dept Hepatobiliary Surg, Guangzhou, Peoples R China.
   [Peng, Tianyi] Shantou Univ, Med Coll, Shantou, Peoples R China.
   [Zhou, Yu] Guangdong Acad Med Sci, Guangdong Prov Peoples Hosp, Dept Pancreat Surg, Dept Gen Surg, Guangzhou, Peoples R China.
   [Zeng, Cong] Hosp South China Normal Univ, Dept Gen Practice, Guangzhou, Peoples R China.
   [Tan, Hongmei] Guangdong Acad Med Sci, Guangdong Prov Peoples Hosp, Day Operating Room, Guangzhou, Peoples R China.
RP Tan, HM (corresponding author), Guangdong Acad Med Sci, Guangdong Prov Peoples Hosp, Day Operating Room, Guangzhou, Peoples R China.
EM 843682272@qq.com
CR Arii S, 2000, HEPATOLOGY, V32, P1224, DOI 10.1053/jhep.2000.20456
   Arnaoutakis DJ, 2014, ANN SURG ONCOL, V21, P147, DOI 10.1245/s10434-013-3211-3
   Bray F, 2018, CA-CANCER J CLIN, V68, P394, DOI 10.3322/caac.21492
   Cha C, 2003, J AM COLL SURGEONS, V197, P753, DOI 10.1016/j.jamcollsurg.2003.07.003
   Chan AWH, 2018, J HEPATOL, V69, P1284, DOI 10.1016/j.jhep.2018.08.027
   Chen YF, 2021, FRONT IMMUNOL, V12, DOI 10.3389/fimmu.2021.676922
   Cheng ZJ, 2015, HPB, V17, P422, DOI 10.1111/hpb.12367
   Chew V, 2017, P NATL ACAD SCI USA, V114, pE5900, DOI 10.1073/pnas.1706559114
   Collins GS, 2015, BMJ-BRIT MED J, V350, DOI 10.1136/bmj.g7594
   Court CM, 2017, LIVER TRANSPLANT, V23, P1123, DOI 10.1002/lt.24811
   Dong S, 2016, MEDICINE, V95, DOI 10.1097/MD.0000000000005251
   Du ZG, 2014, HEPATOB PANCREAT DIS, V13, P153, DOI 10.1016/S1499-3872(14)60025-4
   EDMONDSON HA, 1954, CANCER-AM CANCER SOC, V7, P462, DOI 10.1002/1097-0142(195405)7:3<462::AID-CNCR2820070308>3.0.CO;2-E
   European Assoc Study Liver, 2012, EUR J CANCER, V48, P599, DOI 10.1016/j.ejca.2011.12.021
   Finkelmeier F, 2018, EXPERT REV ANTICANC, V18, P1169, DOI 10.1080/14737140.2018.1535315
   Forner A, 2018, LANCET, V391, P1301, DOI 10.1016/S0140-6736(18)30010-2
   Fuks D, 2012, HEPATOLOGY, V55, P132, DOI 10.1002/hep.24680
   Heimbach JK, 2018, HEPATOLOGY, V67, P358, DOI 10.1002/hep.29086
   Jung SM, 2019, J GASTROINTEST SURG, V23, P304, DOI 10.1007/s11605-018-3927-2
   Kim H, 2009, YONSEI MED J, V50, P789, DOI 10.3349/ymj.2009.50.6.789
   Kow AWC, 2012, ANN SURG ONCOL, V19, P2246, DOI 10.1245/s10434-012-2260-3
   Lee JI, 2011, J CLIN GASTROENTEROL, V45, P366, DOI 10.1097/MCG.0b013e3181f3a2f4
   Lee SG, 2007, BRIT J SURG, V94, P320, DOI 10.1002/bjs.5622
   Lim KC, 2011, ANN SURG, V254, P108, DOI 10.1097/SLA.0b013e31821ad884
   Nagano Y, 2008, WORLD J SURG, V32, P2218, DOI 10.1007/s00268-008-9585-x
   NAKASHIMA T, 1983, CANCER, V51, P863, DOI 10.1002/1097-0142(19830301)51:5<863::AID-CNCR2820510520>3.0.CO;2-D
   NG IOL, 1992, CANCER, V70, P45, DOI 10.1002/1097-0142(19920701)70:1<45::AID-CNCR2820700108>3.0.CO;2-7
   Poon RTP, 2009, ANN SURG ONCOL, V16, P792, DOI 10.1245/s10434-009-0330-y
   Poon RTP, 2002, ANN SURG, V235, P373, DOI 10.1097/00000658-200203000-00009
   Poon RTP, 2000, CANCER, V89, P500, DOI 10.1002/1097-0142(20000801)89:3<500::AID-CNCR4>3.3.CO;2-F
   Rimassa L, 2019, CANCER TREAT REV, V77, P20, DOI 10.1016/j.ctrv.2019.05.004
   Roayaie S, 2013, ANN SURG ONCOL, V20, P3754, DOI 10.1245/s10434-013-3074-7
   Singh Amit Kumar, 2018, Curr Chem Genom Transl Med, V12, P9, DOI 10.2174/2213988501812010009
   Siu LL, 2017, CLIN CANCER RES, V23, P4950, DOI 10.1158/1078-0432.CCR-16-3079
   Sprinzl MF, 2017, J HEPATOL, V66, P482, DOI 10.1016/j.jhep.2016.12.009
   Sumie S, 2008, ANN SURG ONCOL, V15, P1375, DOI 10.1245/s10434-008-9846-9
   Sun WJ, 2018, J GASTROINTEST CANC, V49, P107, DOI 10.1007/s12029-018-0065-8
   Tanaka K, 2008, WORLD J SURG, V32, P1738, DOI 10.1007/s00268-008-9613-x
   Tandon P, 2009, LIVER INT, V29, P502, DOI 10.1111/j.1478-3231.2008.01957.x
   Toyoda H, 2005, AM J GASTROENTEROL, V100, P1764, DOI 10.1111/j.1572-0241.2005.41943.x
   Tsai TJ, 2000, SURGERY, V127, P603, DOI 10.1067/msy.2000.105498
   Wang GZ, 2020, CANCER MANAG RES, V12, P5147, DOI 10.2147/CMAR.S254371
   Xing H, 2020, HPB, V22, P677, DOI 10.1016/j.hpb.2019.09.006
   Xu W, 2020, CANCER MANAG RES, V12, P1693, DOI 10.2147/CMAR.S241959
   Yang HI, 2010, J CLIN ONCOL, V28, P2437, DOI 10.1200/JCO.2009.27.4456
   Zhang TT, 2016, CLIN TRANSL ONCOL, V18, P831, DOI 10.1007/s12094-015-1446-0
   Zhang T, 2014, HEPATOL RES, V44, P761, DOI 10.1111/hepr.12185
   Zhu WJ, 2013, ASIAN PAC J CANCER P, V14, P7101, DOI 10.7314/APJCP.2013.14.12.7101
NR 48
TC 0
Z9 0
U1 1
U2 1
PU AME PUBL CO
PI SHATIN
PA FLAT-RM C 16F, KINGS WING PLAZA 1, NO 3 KWAN ST, SHATIN, HONG KONG
   00000, PEOPLES R CHINA
SN 2305-5839
EI 2305-5847
J9 ANN TRANSL MED
JI ANN. TRANSL. MED.
PD OCT
PY 2021
VL 9
IS 20
AR 1541
DI 10.21037/atm-21-4837
PG 12
WC Oncology; Medicine, Research & Experimental
WE Science Citation Index Expanded (SCI-EXPANDED)
SC Oncology; Research & Experimental Medicine
GA WR7UX
UT WOS:000714703200009
PM 34790747
OA gold, Green Published
DA 2022-05-02
ER

PT J
AU Bai, YN
   Lian, Y
   Chen, XP
   Wu, JY
   Lai, JL
   Qiu, FN
   Zhou, SQ
   Zhu, ZJ
   Tian, YF
   Wang, YD
   Yang, YH
   Yan, ML
AF Bai, Yannan
   Lian, Yuane
   Chen, Xiaoping
   Wu, Jiayi
   Lai, Jianlin
   Qiu, Funan
   Zhou, Songqiang
   Zhu, Zijing
   Tian, Yifeng
   Wang, Yaodong
   Yang, Yinghong
   Yan, Maolin
TI Immunohistochemical Signature Add Prognostic Value in Patients With
   Early and Intermediate Hepatocellular Carcinoma Underwent Curative Liver
   Resection
SO FRONTIERS IN ONCOLOGY
LA English
DT Article
DE hepatocellular carcinoma; immunohistochemistry; prognostic marker;
   classifier; prognosis
ID RECURRENCE; EXPRESSION; LIMITATIONS; UTILITY; SYSTEM
AB Hepatocellular carcinoma (HCC) is the third most lethal cancer worldwide; however, accurate prognostic tools are still lacking. We aimed to identify immunohistochemistry (IHC)-based signature as a prognostic classifier to predict recurrence and survival in patients with HCC at Barcelona Clinic Liver Cancer (BCLC) early- and immediate-stage. In total, 567 patients who underwent curative liver resection at two independent centers were enrolled. The least absolute shrinkage and selection operator regression model was used to identify significant IHC features, and penalized Cox regression was used to further narrow down the features in the training cohort (n = 201). The candidate IHC features were validated in internal (n = 101) and external validation cohorts (n = 265). Three IHC features, hepatocyte paraffin antigen 1, CD34, and Ki-67, were identified as candidate predictors for recurrence-free survival (RFS), and were used to categorize patients into low- and high-risk recurrence groups in the training cohort (P < 0.001). The discriminative performance of the 3-IHC_based classifier was validated using internal and external cohorts (P < 0.001). Furthermore, we developed a 3-IHC_based nomogram integrating the BCLC stage, microvascular invasion, and 3-IHC_based classifier to predict 2- and 5-year RFS in the training cohort; this nomogram exhibited acceptable area under the curve values for the training, internal validation, and external validation cohorts (2-year: 0.817, 0.787, and 0.810; 5-year: 0.726, 0.662, and 0.715; respectively). The newly developed 3-IHC_based classifier can effectively predict recurrence and survival in patients with early- and intermediate-stage HCC after curative liver resection.
C1 [Bai, Yannan; Wu, Jiayi; Lai, Jianlin; Qiu, Funan; Zhou, Songqiang; Tian, Yifeng; Wang, Yaodong; Yan, Maolin] Fujian Med Univ, Shengli Clin Med Coll, Fujian Prov Hosp, Dept Hepatobiliopancreat Surg, Fuzhou, Peoples R China.
   [Lian, Yuane; Yang, Yinghong] Fujian Med Univ, Union Hosp, Dept Pathol, Fuzhou, Peoples R China.
   [Chen, Xiaoping; Zhu, Zijing] Fujian Normal Univ, Coll Math & Informat, Dept Stat, Fuzhou, Peoples R China.
   [Chen, Xiaoping; Zhu, Zijing] Fujian Normal Univ, FJKLMAA, Fuzhou, Peoples R China.
RP Wang, YD; Yan, ML (corresponding author), Fujian Med Univ, Shengli Clin Med Coll, Fujian Prov Hosp, Dept Hepatobiliopancreat Surg, Fuzhou, Peoples R China.; Yang, YH (corresponding author), Fujian Med Univ, Union Hosp, Dept Pathol, Fuzhou, Peoples R China.
EM fjslgdy@dingtalk.com; xhyyhsci@163.com; yanmaolin74@163.com
OI Chen, Xiaoping/0000-0001-9142-5335
FU Foundation for Medical Youth Program of Fujian Province [2014-1-5];
   Foundation for Youth Program of Fujian Provincial Hospital
   [2014YNQN072]; Foundation for Medical Innovation of Fujian Province
   [2015-CX-5]; Fujian Provincial Natural Science Foundation [2017J01177];
   Fujian Provincial Hospital, Fujian province, China [2019HSJJ03]
FX Research reported in this publication was supported in part by the
   Foundation for Medical Youth Program of Fujian Province (Grant Number:
   2014-1-5), Foundation for Youth Program of Fujian Provincial Hospital
   (Grant Number: 2014YNQN072), Foundation for Medical Innovation of Fujian
   Province (Grant number: 2015-CX-5), Fujian Provincial Natural Science
   Foundation (Grant number: 2017J01177), and high-level hospital foster
   grants from Fujian Provincial Hospital, Fujian province, China (Grant
   number: 2019HSJJ03).
CR Ally A, 2017, CELL, V169, P1327, DOI 10.1016/j.cell.2017.05.046
   Bray F, 2018, CA-CANCER J CLIN, V68, P394, DOI 10.3322/caac.21492
   Chun YS, 2018, ANN SURG ONCOL, V25, P845, DOI 10.1245/s10434-017-6025-x
   EDMONDSON HA, 1954, CANCER-AM CANCER SOC, V7, P462, DOI 10.1002/1097-0142(195405)7:3<462::AID-CNCR2820070308>3.0.CO;2-E
   European Assoc Study Liver, 2018, J HEPATOL, V69, P182, DOI 10.1016/j.jhep.2018.03.019
   Fang F, 2018, CANCER BIOL MED, V15, P425, DOI 10.20892/j.issn.2095-3941.2018.0027
   Forner A, 2018, LANCET, V391, P1301, DOI 10.1016/S0140-6736(18)30010-2
   Frederick L G, 2013, AJCC CANC STAGING MA
   Guzman G, 2005, MODERN PATHOL, V18, P1498, DOI 10.1038/modpathol.3800458
   Heimbach JK, 2018, HEPATOLOGY, V67, P358, DOI 10.1002/hep.29086
   Hoshida Y, 2008, NEW ENGL J MED, V359, P1995, DOI 10.1056/NEJMoa0804525
   Hu L, 2004, ONCOGENE, V23, P298, DOI 10.1038/sj.onc.1206483
   Jin Y, 2018, J INVEST SURG, V31, P412, DOI 10.1080/08941939.2017.1347218
   JOHNSON DE, 1988, AM J SURG PATHOL, V12, P187, DOI 10.1097/00000478-198803000-00004
   Kimura H, 1998, LIVER, V18, P14
   Kudo M, 2003, J GASTROENTEROL, V38, P207, DOI 10.1007/s005350300038
   Llovet JM, 1999, SEMIN LIVER DIS, V19, P329, DOI 10.1055/s-2007-1007122
   Long JY, 2019, THERANOSTICS, V9, P7251, DOI 10.7150/thno.31155
   Pinato DJ, 2017, J HEPATOL, V66, P338, DOI 10.1016/j.jhep.2016.09.008
   Portolani N, 2006, ANN SURG, V243, P229, DOI 10.1097/01.sla.0000197706.21803.a1
   Qiu JL, 2017, J CLIN ONCOL, V35, P734, DOI [10.1200/jco.2016.68.2153, 10.1200/JCO.2016.68.2153]
   Roayaie S, 2009, GASTROENTEROLOGY, V137, P850, DOI 10.1053/j.gastro.2009.06.003
   Saad RS, 2004, DIAGN CYTOPATHOL, V30, P1, DOI 10.1002/dc.10345
   Schulze K, 2015, NAT GENET, V47, P505, DOI 10.1038/ng.3252
   Shafizadeh N, 2008, MODERN PATHOL, V21, P1011, DOI 10.1038/modpathol.2008.85
   Srivastava S, 2012, BRIT J CANCER, V107, P334, DOI 10.1038/bjc.2012.230
   Tan PS, 2016, LIVER INT, V36, P108, DOI 10.1111/liv.12889
   Tatrai P, 2009, AM J SURG PATHOL, V33, P874, DOI 10.1097/PAS.0b013e318194b3ea
   Tibshirani R, 1997, STAT MED, V16, P385, DOI 10.1002/(SICI)1097-0258(19970228)16:4<385::AID-SIM380>3.0.CO;2-3
   Totoki Y, 2014, NAT GENET, V46, P1267, DOI 10.1038/ng.3126
   Tsui WMS, 1999, AM J SURG PATHOL, V23, P34, DOI 10.1097/00000478-199901000-00004
   Villanueva A, 2015, HEPATOLOGY, V61, P1945, DOI 10.1002/hep.27732
   Wang SM, 2007, CLIN CANCER RES, V13, P6275, DOI 10.1158/1078-0432.CCR-06-2236
   Zhang XM, 2019, HEPATOL INT, V13, P715, DOI 10.1007/s12072-019-09978-9
NR 34
TC 0
Z9 0
U1 2
U2 4
PU FRONTIERS MEDIA SA
PI LAUSANNE
PA AVENUE DU TRIBUNAL FEDERAL 34, LAUSANNE, CH-1015, SWITZERLAND
SN 2234-943X
J9 FRONT ONCOL
JI Front. Oncol.
PD JAN 11
PY 2021
VL 10
AR 616263
DI 10.3389/fonc.2020.616263
PG 9
WC Oncology
WE Science Citation Index Expanded (SCI-EXPANDED)
SC Oncology
GA PX3UW
UT WOS:000611284800001
PM 33585243
OA gold, Green Published
DA 2022-05-02
ER

PT J
AU Zhou, M
   Shan, D
   Zhang, CH
   Nie, JH
   Wang, GY
   Zhang, YQ
   Zhou, Y
   Zheng, TS
AF Zhou, Meng
   Shan, Dan
   Zhang, Chunhui
   Nie, Jianhua
   Wang, Guangyu
   Zhang, Yanqiao
   Zhou, Yang
   Zheng, Tongsen
TI Value of gadoxetic acid-enhanced MRI for microvascular invasion of small
   hepatocellular carcinoma: a retrospective study
SO BMC MEDICAL IMAGING
LA English
DT Article
DE Small hepatocellular carcinoma; Spicule sign; Rim enhancement; Capsule
   enhancement
AB Background The objective of this study was to analyze the accuracy of gadolinium-ethoxybenzyl-diethylenetriamine penta-acetic acid enhanced magnetic resonance imaging (Gd-EOB-DTPA-MRI) for predicting microvascular invasion (MVI) in patients with small hepatocellular carcinoma (sHCC) preoperatively. Methods A total of 60 sHCC patients performed with preoperative Gd-EOB-DTPA-MRI in the Harbin Medical University Cancer Hospital from October 2018 to October 2019 were involved in the study. Univariate and multivariate analyses were performed by chi-square test and logistic regression analysis. The sensitivity, specificity, accuracy, positive predictive value, and negative predictive value of Gd-EOB-DTPA-MRI were performed by receiver operating characteristic (ROC) curves. Results Univariate analysis indicated that alanine aminotransferase (>= 39.00U/L), poorly differentiated pathology, and imaging features including grim enhancement, capsule enhancement, arterial halo sign and hepatobiliary features (tumor highly uptake, halo sign, spicule sign and brush sign) were associated with the occurrence of MVI (p < 0.05). Multivariate analysis revealed that rim enhancement and hepatobiliary spicule sign were independent predictors of MVI (p < 0.05). The area under the ROC curve was 0.917 (95% confidence interval 0.838-0.996), and the sensitivity was 94.74%. Conclusions The morphologies of hepatobiliary phase imaging, especially the spicule sign, showed high accuracy in diagnosing MVI of sHCC. Rim enhancement played a significant role in diagnosing MVI of sHCC.
C1 [Zhou, Meng; Shan, Dan; Zhang, Chunhui; Nie, Jianhua; Wang, Guangyu; Zhang, Yanqiao; Zheng, Tongsen] Harbin Med Univ, Canc Hosp, Dept Gastrointestinal Med Oncol, 150 Haping Rd, Harbin 150081, Heilongjiang, Peoples R China.
   [Zhou, Yang] Harbin Med Univ, Canc Hosp, Dept Radiol, 150 Haping Rd, Harbin 150001, Heilongjiang, Peoples R China.
   [Zheng, Tongsen] Harbin Med Univ, Canc Hosp, Dept Phase Trials Ctr 1, Harbin, Heilongjiang, Peoples R China.
   [Zheng, Tongsen] Heilongjiang Canc Inst, Harbin, Heilongjiang, Peoples R China.
RP Zheng, TS (corresponding author), Harbin Med Univ, Canc Hosp, Dept Gastrointestinal Med Oncol, 150 Haping Rd, Harbin 150081, Heilongjiang, Peoples R China.; Zhou, Y (corresponding author), Harbin Med Univ, Canc Hosp, Dept Radiol, 150 Haping Rd, Harbin 150001, Heilongjiang, Peoples R China.
EM zhouyang094@126.com; zhengtongsen@hrbmu.edu.cn
OI Zheng, Tongsen/0000-0002-7539-3924
FU 'Tou Yan Action' of Heilongjiang province; National Natural Scientific
   Foundation of ChinaNational Natural Science Foundation of China (NSFC)
   [81472322, 81872435, 81672930]; Provincial Natural Science Foundation
   Outstanding Youth Project [JQ2019H003]; national youth talent support
   program; China Postdoctoral Science FoundationChina Postdoctoral Science
   Foundation [2015T80369, 2014M560271]; Heilongjiang Postdoctoral Science
   Foundation [LBH-Z14142, LBH-Z16153, LBH-TZ1615]; Fok Ying Tung Education
   FoundationFok Ying Tung Education Foundation [151037]; Scientific
   research project of the health planning committee of Heilongjiang
   [2017130]; Academician Yu Weihan Outstanding youth foundation of Harbin
   Medical University; HaiYan Funds of Harbin Medical University
   [JJZD2020-17]; Natural Science Foundation of Heilongjiang
   ProvinceNatural Science Foundation of Heilongjiang Province
   [LC201437/H1617]
FX This study was supported by 'Tou Yan Action' of Heilongjiang province,
   the National Natural Scientific Foundation of China (No.81472322,
   81872435 and No. 81672930), the Provincial Natural Science Foundation
   Outstanding Youth Project (JQ2019H003), the national youth talent
   support program for TS Zheng, the Natural Science Foundation of
   Heilongjiang Province (LC201437/H1617), China Postdoctoral Science
   Foundation (No. 2015T80369 and No. 2014M560271), and Heilongjiang
   Postdoctoral Science Foundation (No. LBH-Z14142, No. LBH-Z16153 and No.
   LBH-TZ1615), the Fok Ying Tung Education Foundation (No. 151037),
   Scientific research project of the health planning committee of
   Heilongjiang (2017130), the Academician Yu Weihan Outstanding youth
   foundation of Harbin Medical University for TS Zheng. The HaiYan Funds
   of Harbin Medical University for Y Zhou (JJZD2020-17).The funders had no
   role in study design, data collection and analysis, decision to publish,
   or preparation of the manuscript.
CR Ahn SY, 2015, ABDOM IMAGING, V40, P843, DOI 10.1007/s00261-014-0256-0
   Cha DI, 2020, KOREAN J RADIOL, V21, P402, DOI 10.3348/kjr.2019.0538
   Chen JB, 2019, AM J ROENTGENOL, V213, P821, DOI 10.2214/AJR.19.21168
   Choi JW, 2013, RADIOLOGY, V267, P776, DOI 10.1148/radiol.13120775
   Feng ST, 2019, EUR RADIOL, V29, P4648, DOI 10.1007/s00330-018-5935-8
   Fukuda S, 2005, HEPATO-GASTROENTEROL, V52, P1163
   Golfieri R, 2011, EUR RADIOL, V21, P1233, DOI 10.1007/s00330-010-2030-1
   HONDA H, 1993, RADIOLOGY, V189, P857, DOI 10.1148/radiology.189.3.8234716
   Horvat N, 2018, RADIOL ONCOL, V52, P353, DOI 10.2478/raon-2018-0044
   Hu H, 2017, SCI REP-UK, V7, DOI 10.1038/s41598-017-15491-6
   Huang MQ, 2018, CONTRAST MEDIA MOL I, DOI 10.1155/2018/9674565
   Joo I, 2016, LIVER CANCER, V5, P67, DOI 10.1159/000367750
   Kanwal F, 2012, ALIMENT PHARM THER, V36, P257, DOI 10.1111/j.1365-2036.2012.05174.x
   Kim H, 2009, EUR RADIOL, V19, P1744, DOI 10.1007/s00330-009-1331-8
   Kim KA, 2012, J MAGN RESON IMAGING, V35, P629, DOI 10.1002/jmri.22876
   Kim MJ, 2012, EUR J RADIOL, V81, P2507, DOI 10.1016/j.ejrad.2011.11.014
   Kim SS, 2020, J MAGN RESON IMAGING, V51, P70, DOI 10.1002/jmri.26768
   Kitao A, 2010, RADIOLOGY, V256, P817, DOI 10.1148/radiol.10092214
   Kudo M, 2015, DIGEST DIS, V33, P765, DOI 10.1159/000439101
   Lee S, 2017, J HEPATOL, V67, P526, DOI 10.1016/j.jhep.2017.04.024
   Lee YJ, 2015, RADIOLOGY, V275, P97, DOI 10.1148/radiol.14140690
   Li XQ, 2020, WORLD J SURG ONCOL, V18, DOI 10.1186/s12957-020-01996-4
   Piscaglia F, 2017, ULTRASCHALL MED, V38, P320, DOI 10.1055/s-0042-124661
   Reginelli A, 2017, MED ONCOL, V34, DOI 10.1007/s12032-017-0949-7
   Ryu T, 2019, J GASTROINTEST SURG, V23, P779, DOI 10.1007/s11605-019-04134-y
   Semaan S, 2020, EUR RADIOL, V30, P1020, DOI 10.1007/s00330-019-06458-4
   Shi ZT, 2016, EXP THER MED, V12, P1750, DOI 10.3892/etm.2016.3528
   SHROUT PE, 1979, PSYCHOL BULL, V86, P420, DOI 10.1037/0033-2909.86.2.420
   Villanueva A, 2019, NEW ENGL J MED, V380, P1450, DOI 10.1056/NEJMra1713263
   Wei Y, 2019, EUR RADIOL, V29, P5403, DOI 10.1007/s00330-019-06088-w
   Wu J, 2018, GASTROENTEROLOGY, V154, P1719, DOI 10.1053/j.gastro.2018.01.033
   Wu TH, 2016, SURG TODAY, V46, P1275, DOI 10.1007/s00595-016-1320-x
   Xu PJ, 2014, J GASTROEN HEPATOL, V29, P330, DOI 10.1111/jgh.12358
   Yang C, 2017, CLIN IMAG, V41, P101, DOI 10.1016/j.clinimag.2016.10.004
   Yoon JH, 2016, KOREAN J RADIOL, V17, P7, DOI 10.3348/kjr.2016.17.1.7
   Zeng FR, 2019, INT J BIOL MARKER, V34, P213, DOI 10.1177/1724600819874487
   Zhang X, 2014, CHINESE J CANCER RES, V26, P647, DOI 10.3978/j.issn.1000-9604.2014.11.02
   Zhao W, 2018, PLOS ONE, V13, DOI 10.1371/journal.pone.0197488
   Zhu F, 2019, ABDOM RADIOL, V44, P3049, DOI 10.1007/s00261-019-02126-9
NR 39
TC 0
Z9 0
U1 2
U2 3
PU BMC
PI LONDON
PA CAMPUS, 4 CRINAN ST, LONDON N1 9XW, ENGLAND
SN 1471-2342
J9 BMC MED IMAGING
JI BMC Med. Imag.
PD MAR 5
PY 2021
VL 21
IS 1
AR 40
DI 10.1186/s12880-021-00572-w
PG 10
WC Radiology, Nuclear Medicine & Medical Imaging
WE Science Citation Index Expanded (SCI-EXPANDED)
SC Radiology, Nuclear Medicine & Medical Imaging
GA QS5FW
UT WOS:000625927000001
PM 33673821
OA gold, Green Published
DA 2022-05-02
ER

PT J
AU Elfadaly, AN
   Tsilimigras, DI
   Hyer, JM
   Paro, A
   Bagante, F
   Ratti, F
   Marques, HP
   Soubrane, O
   Lam, V
   Poultsides, GA
   Popescu, I
   Alexandrescu, S
   Martel, G
   Workneh, A
   Guglielmi, A
   Hugh, T
   Aldrighetti, L
   Endo, I
   Pawlik, TM
AF Elfadaly, Ahmed N.
   Tsilimigras, Diamantis, I
   Hyer, J. Madison
   Paro, Alessandro
   Bagante, Fabio
   Ratti, Francesca
   Marques, Hugo P.
   Soubrane, Olivier
   Lam, Vincent
   Poultsides, George A.
   Popescu, Irinel
   Alexandrescu, Sorin
   Martel, Guillaume
   Workneh, Aklile
   Guglielmi, Alfredo
   Hugh, Tom
   Aldrighetti, Luca
   Endo, Itaru
   Pawlik, Timothy M.
TI Impact of Tumor Burden Score on Conditional Survival after
   Curative-Intent Resection for Hepatocellular Carcinoma: A
   Multi-Institutional Analysis
SO WORLD JOURNAL OF SURGERY
LA English
DT Article
ID LONG-TERM SURVIVAL; TRANSARTERIAL CHEMOEMBOLIZATION; HEPATIC RESECTION;
   RECURRENCE; PROGNOSIS; CANCER; PROBABILITY; MANAGEMENT; EVOLVES
AB Background The impact of tumor burden score (TBS) on conditional survival (CS) among patients undergoing curative-intent resection of hepatocellular carcinoma (HCC) has not been examined to date. Methods Patients who underwent liver resection of HCC between 2000 and 2017 were identified from a multi-institutional database. The impact of TBS and other clinicopathologic factors on 3-year conditional survival (CS3) was examined. Results Among 1,040 patients, 263 (25.3%) patients had low TBS, 668 (64.2%) had medium TBS and 109 (10.5%) had high TBS. TBS was strongly associated with OS; 5-year OS was 39.0% among patients with high TBS compared with 61.1% and 79.4% among patients with medium and low TBS, respectively (p < 0.001). While actuarial survival decreased as time elapsed from resection, CS increased over time irrespective of TBS. The largest differences between 3-year actuarial survival and CS3 were noted among patients with high TBS (5-years postoperatively; CS3: 78.7% vs. 3-year actuarial survival: 30.7%). The effect of adverse clinicopathologic factors including high TBS, poor/undifferentiated tumor grade, microvascular invasion, liver capsule involvement, and positive margins on prognosis decreased over time. Conclusions CS rates among patients who underwent resection for HCC increased as patients survived additional years, irrespective of TBS. CS estimates can be used to provide important dynamic information relative to the changing survival probability after resection of HCC.
C1 [Elfadaly, Ahmed N.; Tsilimigras, Diamantis, I; Hyer, J. Madison; Paro, Alessandro; Bagante, Fabio; Pawlik, Timothy M.] Ohio State Univ, Dept Surg, Wexner Med Ctr, Columbus, OH 43210 USA.
   [Bagante, Fabio; Guglielmi, Alfredo] Univ Verona, Dept Surg, Verona, Italy.
   [Ratti, Francesca; Aldrighetti, Luca] Osped San Raffaele, Dept Surg, Milan, Italy.
   [Marques, Hugo P.] Curry Cabral Hosp, Dept Surg, Lisbon, Portugal.
   [Soubrane, Olivier] Beaujon Hosp, APHP, Dept Hepatobiliopancreat Surg, Clichy, France.
   [Lam, Vincent] Westmead Hosp, Dept Surg, Sydney, NSW, Australia.
   [Poultsides, George A.] Stanford Univ, Dept Surg, Stanford, CA USA.
   [Popescu, Irinel; Alexandrescu, Sorin] Fundeni Clin Inst, Dept Surg, Bucharest, Romania.
   [Martel, Guillaume; Workneh, Aklile] Univ Ottawa, Dept Surg, Ottawa, ON, Canada.
   [Hugh, Tom] Univ Sydney, Sch Med, Dept Surg, Sydney, NSW, Australia.
   [Endo, Itaru] Yokohama City Univ, Sch Med, Yokohama, Kanagawa, Japan.
RP Pawlik, TM (corresponding author), Ohio State Univ, Dept Surg, Wexner Med Ctr, Columbus, OH 43210 USA.
EM tim.pawlik@osumc.edu
RI Soubrane, Olivier/ABB-4434-2021; ALEXANDRESCU, SORIN/AAJ-3660-2021;
   Popescu, Irinel/S-9228-2019
OI Pinto Marques, Hugo/0000-0003-3540-0488
CR Akateh C, 2019, WORLD J GASTROENTERO, V25, P3704, DOI 10.3748/wjg.v25.i28.3704
   Amin MB, 2017, CA-CANCER J CLIN, V67, P93, DOI 10.3322/caac.21388
   Beal EW, 2017, J GASTROINTEST SURG, V21, P2033, DOI 10.1007/s11605-017-3526-7
   Buettner S, 2016, HPB, V18, P510, DOI 10.1016/j.hpb.2016.04.001
   Cillo U, 2006, J HEPATOL, V44, P723, DOI 10.1016/j.jhep.2005.12.015
   Cucchetti A, 2012, CLIN CANCER RES, V18, P4397, DOI 10.1158/1078-0432.CCR-11-2663
   Cucchetti A, 2009, ANN SURG ONCOL, V16, P413, DOI 10.1245/s10434-008-0232-4
   European Association for the Study of the Liver. Electronic address: easloffice@easloffice.eu, 2019, J Hepatol, V70, P817, DOI 10.1016/j.jhep.2019.01.020
   HENSON DE, 1994, SEMIN SURG ONCOL, V10, P2, DOI 10.1002/ssu.2980100103
   Hieke S, 2015, CLIN CANCER RES, V21, P1530, DOI 10.1158/1078-0432.CCR-14-2154
   Jemal A, 2017, J NATL CANC I, V109, DOI 10.1093/jnci/djx030
   Kim Y, 2015, ANN SURG ONCOL, V22, P557, DOI 10.1245/s10434-014-4116-5
   Kulik L, 2019, GASTROENTEROLOGY, V156, P477, DOI 10.1053/j.gastro.2018.08.065
   Kurta ML, 2014, J CLIN ONCOL, V32, P4102, DOI 10.1200/JCO.2014.55.1713
   Lafaro KJ, 2015, SURG ONCOL CLIN N AM, V24, P1, DOI 10.1016/j.soc.2014.09.001
   Liao MH, 2017, SCAND J GASTROENTERO, V52, P624, DOI 10.1080/00365521.2017.1292365
   Llovet JM, 1999, SEMIN LIVER DIS, V19, P329, DOI 10.1055/s-2007-1007122
   Llovet JM, 2008, J HEPATOL, V48, pS20, DOI 10.1016/j.jhep.2008.01.022
   Mayo SC, 2012, CANCER-AM CANCER SOC, V118, P2674, DOI 10.1002/cncr.26553
   Park YK, 2017, J GASTROINTEST SURG, V21, P1237, DOI 10.1007/s11605-017-3437-7
   Pinna AD, 2018, ANN SURG, V268, P868, DOI 10.1097/SLA.0000000000002889
   Qi XS, 2015, ONCOTARGET, V6, P36838, DOI 10.18632/oncotarget.5426
   Sasaki K, 2018, ANN SURG, V267, P132, DOI 10.1097/SLA.0000000000002064
   Shah MM, 2020, J SURG ONCOL, V122, P684, DOI 10.1002/jso.26049
   Spolverato G, 2015, JAMA SURG, V150, P538, DOI 10.1001/jamasurg.2015.0219
   Strasberg SM, 2005, J HEPATO-BILIARY-PAN, V12, P351, DOI 10.1007/s00534-005-0999-7
   Takayama T, 2000, LANCET, V356, P802, DOI 10.1016/S0140-6736(00)02654-4
   Tsilimigras DI, 2020, BRIT J SURG, V107, P854, DOI 10.1002/bjs.11464
   Tsilimigras DI, 2020, ANN SURG, V272, P574, DOI 10.1097/SLA.0000000000004346
   Tsilimigras DI, 2019, SURGERY, V166, P967, DOI 10.1016/j.surg.2019.08.010
   Wang J, 2013, CAN J GASTROENTEROL, V27, P351, DOI 10.1155/2013/417894
   White DL, 2017, GASTROENTEROLOGY, V152, P812, DOI 10.1053/j.gastro.2016.11.020
   Yamamoto M, 1996, BRIT J SURG, V83, P336, DOI 10.1002/bjs.1800830313
   Yu SJ, 2016, CLIN MOL HEPATOL, V22, P7, DOI 10.3350/cmh.2016.22.1.7
   Zabor EC, 2013, CANCER-AM CANCER SOC, V119, P3589, DOI 10.1002/cncr.28273
   Zamboni BA, 2010, J CLIN ONCOL, V28, P2544, DOI 10.1200/JCO.2009.23.0573
NR 36
TC 1
Z9 1
U1 0
U2 0
PU SPRINGER
PI NEW YORK
PA ONE NEW YORK PLAZA, SUITE 4600, NEW YORK, NY, UNITED STATES
SN 0364-2313
EI 1432-2323
J9 WORLD J SURG
JI World J.Surg.
PD NOV
PY 2021
VL 45
IS 11
BP 3438
EP 3448
DI 10.1007/s00268-021-06265-3
EA AUG 2021
PG 11
WC Surgery
WE Science Citation Index Expanded (SCI-EXPANDED)
SC Surgery
GA UW8LA
UT WOS:000680380200002
PM 34341844
DA 2022-05-02
ER

PT J
AU Li, PX
   Wu, L
   Li, ZH
   Li, J
   Ye, WT
   Shi, ZW
   Xu, ZY
   Zhu, C
   Ye, HF
   Liu, ZY
   Liang, CH
AF Li, Pinxiong
   Wu, Lei
   Li, Zhenhui
   Li, Jiao
   Ye, Weitao
   Shi, Zhenwei
   Xu, Zeyan
   Zhu, Chao
   Ye, Huifen
   Liu, Zaiyi
   Liang, Changhong
TI Spleen Radiomics Signature: A Potential Biomarker for Prediction of
   Early and Late Recurrences of Hepatocellular Carcinoma After Resection
SO FRONTIERS IN ONCOLOGY
LA English
DT Article
DE recurrence; spleen; radiomics; hepatocellular carcinoma; computed
   tomography
ID PROGNOSTIC NOMOGRAMS; LIVER RESECTION; FEATURES; SELECTION
AB Objectives To explore the usefulness of spleen radiomics features based on contrast-enhanced computed tomography (CECT) in predicting early and late recurrences of hepatocellular carcinoma (HCC) patients after curative resection.
   Methods This retrospective study included 237 HCC patients who underwent CECT and curative resection between January 2006 to January 2016. Radiomic features were extracted from CECT images, and then the spleen radiomics signatures and the tumor radiomics signatures were built. Cox regression analysis was performed to identify the independent risk factors of early and late recurrences. Then, multiple models were built to predict the recurrence-free survival of HCC after resection, and the incremental value of the radiomics signature to the clinicopathologic model was assessed and validated. Kaplan-Meier survival analysis was used to assess the association of the models with RFS.
   Results The spleen radiomics signature was independent risk factor of early recurrence of HCC. The mixed model that integrated microvascular invasion, tumor radiomics signature and spleen radiomics signature for the prediction of early recurrence achieved the highest C-index of 0.780 (95% CI: 0.728,0.831) in the primary cohort and 0.776 (95% CI: 0.716,0.836) in the validation cohort, and presented better predictive performance than clinicopathological model and combined model. In the analysis of late recurrence, the spleen radiomics signature was the only prognostic factor associated with late recurrence of HCC.
   Conclusions The identified spleen radiomics signatures are prognostic factors of both early and late recurrences of HCC patients after surgery and improve the predictive performance of model for early recurrence.
C1 [Li, Pinxiong; Liu, Zaiyi; Liang, Changhong] Southern Med Univ, Sch Clin Med 2, Guangzhou, Peoples R China.
   [Li, Pinxiong; Wu, Lei; Li, Jiao; Ye, Weitao; Shi, Zhenwei; Xu, Zeyan; Zhu, Chao; Ye, Huifen; Liu, Zaiyi; Liang, Changhong] Guangdong Acad Med Sci, Dept Radiol, Guangdong Prov Peoples Hosp, Guangzhou, Peoples R China.
   [Li, Pinxiong] Southwest Med Univ, Dept Radiol, Affiliated Hosp, Luzhou, Peoples R China.
   [Li, Zhenhui] Kunming Med Univ, Yunnan Canc Hosp, Affiliated Hosp 3, Dept Radiol,Yunnan Canc Ctr, Kunming, Yunnan, Peoples R China.
RP Liu, ZY; Liang, CH (corresponding author), Southern Med Univ, Sch Clin Med 2, Guangzhou, Peoples R China.; Liu, ZY; Liang, CH (corresponding author), Guangdong Acad Med Sci, Dept Radiol, Guangdong Prov Peoples Hosp, Guangzhou, Peoples R China.
EM liuzaiyi@gdph.org.cn; liangchanghong@gdph.org.cn
FU National Key Research and Development Program of China [2017YFC1309100];
   National Science Fund for Distinguished Young ScholarsNational Natural
   Science Foundation of China (NSFC)National Science Fund for
   Distinguished Young Scholars [81925023]; National Natural Science
   Foundation of ChinaNational Natural Science Foundation of China (NSFC)
   [82071892]; National Science Foundation for Young Scientists of China
   [81701662, 82001986]; China Postdoctoral Science FoundationChina
   Postdoctoral Science Foundation [2020M682643]
FX This work was supported by the National Key Research and Development
   Program of China [2017YFC1309100], the National Science Fund for
   Distinguished Young Scholars [81925023], the National Natural Science
   Foundation of China [82071892] and the National Science Foundation for
   Young Scientists of China [81701662,82001986], the Project funded by
   China Postdoctoral Science Foundation [2020M682643].
CR Ang SF, 2015, PLOS ONE, V10, DOI 10.1371/journal.pone.0118658
   Chan AWH, 2018, J HEPATOL, V69, P1284, DOI 10.1016/j.jhep.2018.08.027
   Chi CT, 2020, J FORMOS MED ASSOC, V119, P125, DOI 10.1016/j.jfma.2019.02.012
   Cucchetti A, 2009, ANN SURG ONCOL, V16, P413, DOI 10.1245/s10434-008-0232-4
   De Jay N, 2013, BIOINFORMATICS, V29, P2365, DOI 10.1093/bioinformatics/btt383
   European Association for the Study of the Liver. Electronic address: easloffice@easloffice.eu, 2019, J Hepatol, V70, P817, DOI 10.1016/j.jhep.2019.01.020
   Forner A, 2018, LANCET, V391, P1301, DOI 10.1016/S0140-6736(18)30010-2
   Guyon I, 2002, MACH LEARN, V46, P389, DOI 10.1023/A:1012487302797
   Han YM, 2018, CELL, V173, P634, DOI 10.1016/j.cell.2018.02.061
   Heimbach JK, 2018, HEPATOLOGY, V67, P358, DOI 10.1002/hep.29086
   Huang YS, 2020, FRONT ONCOL, V10, DOI 10.3389/fonc.2020.01050
   Imamura H, 2003, J HEPATOL, V38, P200, DOI 10.1016/S0168-8278(02)00360-4
   Ji GW, 2020, RADIOLOGY, V294, P568, DOI 10.1148/radiol.2020191470
   Johnson PJ, 2015, J CLIN ONCOL, V33, P550, DOI 10.1200/JCO.2014.57.9151
   Kim S, 2019, CLIN CANCER RES, V25, P3847, DOI 10.1158/1078-0432.CCR-18-2861
   Lambin P, 2012, EUR J CANCER, V48, P441, DOI 10.1016/j.ejca.2011.11.036
   Lewis SM, 2019, SCI IMMUNOL, V4, DOI 10.1126/sciimmunol.aau6085
   Liu FQ, 2018, EBIOMEDICINE, V36, P151, DOI 10.1016/j.ebiom.2018.09.023
   Marasco G, 2019, J HEPATOL, V70, P440, DOI 10.1016/j.jhep.2018.10.022
   Portolani N, 2006, ANN SURG, V243, P229, DOI 10.1097/01.sla.0000197706.21803.a1
   Ripoll C, 2009, J HEPATOL, V50, P923, DOI 10.1016/j.jhep.2009.01.014
   Shan QY, 2019, CANCER IMAGING, V19, DOI 10.1186/s40644-019-0197-5
   Shim JH, 2015, ANN SURG, V261, P939, DOI 10.1097/SLA.0000000000000747
   Steyerberg EW, 2010, EPIDEMIOLOGY, V21, P128, DOI 10.1097/EDE.0b013e3181c30fb2
   Sung H, 2021, CA-CANCER J CLIN, V71, P209, DOI 10.3322/caac.21660
   Tarantino G, 2013, WORLD J GASTROENTERO, V19, P3534, DOI 10.3748/wjg.v19.i23.3534
   Tibshirani R, 1997, STAT MED, V16, P385, DOI 10.1002/(SICI)1097-0258(19970228)16:4<385::AID-SIM380>3.0.CO;2-3
   Tseng Y, 2020, EUR J RADIOL, V126, DOI 10.1016/j.ejrad.2020.108927
   Wang X, 2020, EJSO-EUR J SURG ONC, V46, P1932, DOI 10.1016/j.ejso.2020.06.021
   Wu C, 2020, FRONT IMMUNOL, V11, DOI 10.3389/fimmu.2020.01126
   Xu W, 2020, CANCER MANAG RES, V12, P1693, DOI 10.2147/CMAR.S241959
   Xu XF, 2019, JAMA SURG, V154, P209, DOI 10.1001/jamasurg.2018.4334
   Yamamoto Y, 2015, WORLD J GASTROENTERO, V21, P1207, DOI 10.3748/wjg.v21.i4.1207
   Zhao Y, 2021, J MAGN RESON IMAGING, V53, P1066, DOI 10.1002/jmri.27424
   Zheng BH, 2018, BMC CANCER, V18, DOI 10.1186/s12885-018-5024-z
NR 35
TC 0
Z9 1
U1 5
U2 7
PU FRONTIERS MEDIA SA
PI LAUSANNE
PA AVENUE DU TRIBUNAL FEDERAL 34, LAUSANNE, CH-1015, SWITZERLAND
SN 2234-943X
J9 FRONT ONCOL
JI Front. Oncol.
PD AUG 13
PY 2021
VL 11
AR 716849
DI 10.3389/fonc.2021.716849
PG 11
WC Oncology
WE Science Citation Index Expanded (SCI-EXPANDED)
SC Oncology
GA UT3AY
UT WOS:000697993400001
PM 34485152
OA gold, Green Published
DA 2022-05-02
ER

PT J
AU Sun, XQ
   Yang, ZL
   Mei, J
   Lyu, N
   Lai, JF
   Chen, MS
   Zhao, M
AF Sun, Xuqi
   Yang, Ziliang
   Mei, Jie
   Lyu, Ning
   Lai, Jinfa
   Chen, Minshan
   Zhao, Ming
TI The guiding value of microvascular invasion for treating early recurrent
   small hepatocellular carcinoma
SO INTERNATIONAL JOURNAL OF HYPERTHERMIA
LA English
DT Article
DE Hepatocellular carcinoma; recurrent; microvascular invasion; treatment;
   survival
ID TRANSCATHETER ARTERIAL CHEMOEMBOLIZATION; PERCUTANEOUS RADIOFREQUENCY
   ABLATION; RISK-FACTORS; TRANSARTERIAL CHEMOEMBOLIZATION; INTRAHEPATIC
   RECURRENCE; COMBINATION THERAPY; SURGICAL RESECTION; HEPATIC RESECTION;
   STAGING SYSTEM; HEPATECTOMY
AB Introduction
   Hepatocellular carcinoma (HCC) patients with microvascular invasion (MVI) have worse survival. Whether the presence of MVI indicates the necessity of more aggressive locoregional treatments for recurrences remains to be elucidated.
   Methods
   We reviewed patients who underwent curative hepatectomy for primary HCC in our institution, and 379 patients with recurrent HCC up to three nodules smaller than 3 cm were enrolled. The Kaplan-Meier method was adopted to compare the secondary recurrence-free survival (sRFS) and post-recurrence survival (PRS) among patients undergoing hepatectomy, RFA and transarterial chemoembolization plus RFA (TACE-RFA). Cox regression analyses were performed to identify independent prognostic factors.
   Results
   Both the sRFS and PRS of the MVI (-) group were significantly longer than those of the MVI (+) group (p = 0.001 and 0.011). For patients with MVI (-), no significant difference was found in sRFS or PRS among recurrent HCC patients receiving hepatectomy, RFA or TACE-RFA (p = 0.149 and 0.821). A similar trend was found in patients with MVI (+) (p = 0.851 and 0.960). Further analysis found that TACE-RFA provided better sRFS than hepatectomy or RFA alone in patients with MVI (+) and early recurrence within two years (p = 0.036 and 0.044).
   Conclusion
   For HCC patients with MVI (+) and early small recurrence, TACE-RFA could achieve better prognosis than hepatectomy or RFA alone, while RFA alone provided comparable survival benefits compared with hepatectomy or TACE-RFA in other HCC patients with small recurrence.
C1 [Sun, Xuqi; Yang, Ziliang; Mei, Jie; Lyu, Ning; Lai, Jinfa; Chen, Minshan; Zhao, Ming] Sun Yat Sen Univ, Collaborat Innovat Ctr Canc Med, State Key Lab Oncol South China, Canc Ctr, Guangzhou, Peoples R China.
   [Sun, Xuqi; Yang, Ziliang; Mei, Jie; Chen, Minshan] Sun Yat Sen Univ, Dept Liver Surg, Canc Ctr, Guangzhou, Peoples R China.
   [Sun, Xuqi] Sun Yat Sen Univ, Zhongshan Sch Med, Guangzhou, Peoples R China.
   [Lyu, Ning; Lai, Jinfa; Chen, Minshan] Sun Yat Sen Univ, Minimally Invas Intervent Div, Liver Canc Grp, Canc Ctr, Guangzhou 510060, Peoples R China.
RP Chen, MS; Zhao, M (corresponding author), Sun Yat Sen Univ, Minimally Invas Intervent Div, Liver Canc Grp, Canc Ctr, Guangzhou 510060, Peoples R China.
EM chenmsh@sysucc.org.cn; zhaoming@sysucc.org.cn
OI Lyu, Ning/0000-0002-8254-1040
CR Chen MS, 2006, ANN SURG, V243, P321, DOI 10.1097/01.sla.0000201480.65519.b8
   Chen SL, 2020, EUR RADIOL, V30, P3473, DOI 10.1007/s00330-019-06640-8
   Chen SL, 2018, INT J HYPERTHER, V34, P1029, DOI 10.1080/02656736.2017.1387941
   Cucchetti A, 2013, J HEPATOL, V59, P300, DOI 10.1016/j.jhep.2013.04.009
   Ercolani G, 2003, ANN SURG, V237, P536, DOI 10.1097/00000658-200304000-00016
   Erstad DJ, 2019, ANN SURG ONCOL, V26, P1474, DOI 10.1245/s10434-019-07227-9
   Goldberg SN, 2009, J VASC INTERV RADIOL, V20, pS377, DOI 10.1016/j.jvir.2009.04.011
   Imamura H, 2003, J HEPATOL, V38, P200, DOI 10.1016/S0168-8278(02)00360-4
   Kim W, 2019, ABDOM RADIOL, V44, P2283, DOI 10.1007/s00261-019-01952-1
   Liu BX, 2020, INT J HYPERTHER, V37, P1202, DOI 10.1080/02656736.2020.1834154
   Pan T, 2017, J CANCER, V8, P3506, DOI 10.7150/jca.19964
   Peng ZW, 2018, EUR RADIOL, V28, P3522, DOI 10.1007/s00330-017-5166-4
   Poon RTP, 2000, ANN SURG, V232, P10, DOI 10.1097/00000658-200007000-00003
   Poon RTP, 2001, ANN SURG, V234, P63, DOI 10.1097/00000658-200107000-00010
   Roayaie S, 2009, GASTROENTEROLOGY, V137, P850, DOI 10.1053/j.gastro.2009.06.003
   Sheng X, 2020, HEPATOL INT, V14, P1034, DOI 10.1007/s12072-020-10111-4
   Shibata T, 2009, RADIOLOGY, V252, P905, DOI 10.1148/radiol.2523081676
   Shimada M, 1998, ANN SURG, V227, P80, DOI 10.1097/00000658-199801000-00012
   Shindoh J, 2020, LIVER CANCER, V9, P156, DOI 10.1159/000504193
   Shindoh J, 2013, ANN SURG ONCOL, V20, P1223, DOI 10.1245/s10434-012-2739-y
   Shuto T, 1996, HEPATO-GASTROENTEROL, V43, P932
   Sun XQ, 2020, CANCER IMAGING, V20, DOI 10.1186/s40644-020-00319-w
   Sung H, 2021, CA-CANCER J CLIN, V71, P209, DOI 10.3322/caac.21660
   Takuma Y, 2013, RADIOLOGY, V269, P927, DOI 10.1148/radiol.13130387
   Vogel A, 2019, ANN ONCOL, V30, P871, DOI 10.1093/annonc/mdy510
   Wang K, 2015, EJSO-EUR J SURG ONC, V41, P236, DOI 10.1016/j.ejso.2014.11.002
   Xia Y, 2020, JAMA ONCOL, V6, P255, DOI 10.1001/jamaoncol.2019.4477
   Xu L, 2020, J CLIN ONCOL, V38, pe16685, DOI [10.1200/JCO.2020.38.15_suppl.e16685, DOI 10.1200/JCO.2020.38.15_SUPPL.E16685]
   Yamakado K, 2004, ONCOL REP, V11, P105
   Yamakado K, 2002, J VASC INTERV RADIOL, V13, P1225, DOI 10.1016/S1051-0443(07)61969-1
   Yang JR, 2021, CANCER CELL INT, V21, DOI 10.1186/s12935-021-01790-6
   Yang W, 2018, INT J HYPERTHER, V34, P68, DOI 10.1080/02656736.2017.1324179
   Yang W, 2009, HEPATOL RES, V39, P231, DOI 10.1111/j.1872-034X.2008.00451.x
   Zhao M, 2012, EUR J RADIOL, V81, P2717, DOI 10.1016/j.ejrad.2011.10.023
NR 34
TC 0
Z9 0
U1 1
U2 3
PU TAYLOR & FRANCIS LTD
PI ABINGDON
PA 2-4 PARK SQUARE, MILTON PARK, ABINGDON OR14 4RN, OXON, ENGLAND
SN 0265-6736
EI 1464-5157
J9 INT J HYPERTHER
JI Int. J. Hyperthermia
PD JAN 1
PY 2021
VL 38
IS 1
BP 931
EP 938
DI 10.1080/02656736.2021.1937715
PG 8
WC Oncology; Radiology, Nuclear Medicine & Medical Imaging
WE Science Citation Index Expanded (SCI-EXPANDED)
SC Oncology; Radiology, Nuclear Medicine & Medical Imaging
GA SR4GS
UT WOS:000661000100001
PM 34121576
OA gold
DA 2022-05-02
ER

PT J
AU Sun, B
   Yu, L
   Xu, C
   Li, YM
   Zhao, YR
   Cao, MM
   Yang, LY
AF Sun, Bo
   Yu, Lei
   Xu, Cong
   Li, Yi-Ming
   Zhao, Yan-Rong
   Cao, Mo-Mo
   Yang, Lian-Yue
TI NAD(P)HX epimerase downregulation promotes tumor progression through
   ROS/HIF-1 alpha signaling in hepatocellular carcinoma
SO CANCER SCIENCE
LA English
DT Article
DE epithelial&#8208; mesenchymal transition; microvascular invasion;
   prognosis; redox signaling; solitary large hepatocellular carcinoma
AB Reactive oxygen species (ROS) derived from aberrant tumor metabolism could contribute to tumor invasion and metastasis. NAD(P)HX Epimerase (NAXE), an epimerase that allows the repair of damaged forms of antioxidant NADPH, is a potential cellular ROS scavenger and its role in tumor development is still elusive. Here, we found that NAXE is significantly downregulated in hepatocellular carcinoma (HCC) tissues and cell lines. NAXE downregulation is associated with poor clinicopathological characteristics and is an independent risk factor for overall and disease-free survival of HCC patients after liver resection. In addition, low NAXE expression could identify worse prognosis of HCC patients before vascular invasion or in early stages of disease. In particularly, low NAXE expression in HCC is markedly associated with microvascular invasion (MVI) and its combination with MVI predicts poorer prognosis of HCC patients after liver resection. Furthermore, in vitro and in vivo experiments both showed that knockdown of NAXE expression in HCC cells promoted migration, invasion, and metastasis by inducing epithelial-mesenchymal transition (EMT), whereas NAXE overexpression causes the opposite effects. Mechanistically, low NAXE expression reduced NADPH levels and further caused ROS level increase and hypoxia-inducible factor-1 alpha (HIF-1 alpha) activation, thereby promoting invasion and metastasis of HCC by facilitating EMT. What is more, the tumor-promoting effect of NAXE knockdown in HCC xenograft can be abolished by giving mice N-acetyl-l-cysteine (NAC) in drinking water. Taken together, our findings uncovered a tumor suppressor role for NAXE in HCC by scavenging excessive ROS and inhibiting tumor-promoting signaling pathways, suggesting a new strategy for HCC therapy by targeting redox signaling.
C1 [Sun, Bo; Yu, Lei; Xu, Cong; Li, Yi-Ming; Zhao, Yan-Rong; Cao, Mo-Mo; Yang, Lian-Yue] Cent South Univ, Xiangya Hosp, Dept Surg, Liver Canc Lab, Changsha, Peoples R China.
RP Yang, LY (corresponding author), Xiangya Hosp, Dept Surg, Liver Canc Lab, Xiangya Rd 87, Changsha 410008, Hunan, Peoples R China.
EM lianyueyang@hotmail.com
OI Yang, Lianyue/0000-0002-8805-872X
FU National Natural Science Foundation of ChinaNational Natural Science
   Foundation of China (NSFC) [81773139]; Key Project of National Nature
   Science Foundation of ChinaNational Natural Science Foundation of China
   (NSFC) [81330057]; National Science & Technology Major Project
   [2017ZX10203207-002-003]; Specialized Research Fund for Doctoral Program
   of Higher Education of ChinaSpecialized Research Fund for the Doctoral
   Program of Higher Education (SRFDP) [20130162130007]; National Key R&D
   Program of China [2016YFC0902400]
FX National Natural Science Foundation of China, Grant/Award Number:
   81773139; Key Project of National Nature Science Foundation of China,
   Grant/Award Number: 81330057; National Science & Technology Major
   Project, Grant/Award Number: 2017ZX10203207-002-003; Specialized
   Research Fund for Doctoral Program of Higher Education of China,
   Grant/Award Number: 20130162130007; National Key R&D Program of China,
   Grant/Award Number: 2016YFC0902400
CR Altman DG, 2012, BMC MED, V10, DOI 10.1371/journal.pmed.1001216
   Anastasiou D, 2011, SCIENCE, V334, P1278, DOI 10.1126/science.1211485
   Nieto MA, 2016, CELL, V166, P21, DOI 10.1016/j.cell.2016.06.028
   Bell EL, 2011, ONCOGENE, V30, P2986, DOI 10.1038/onc.2011.37
   Bray F, 2018, CA-CANCER J CLIN, V68, P394, DOI 10.3322/caac.21492
   Cairns RA, 2011, NAT REV CANCER, V11, P85, DOI 10.1038/nrc2981
   Chung KY, 2011, HEPATOLOGY, V54, P307, DOI 10.1002/hep.24372
   Dou CY, 2016, ONCOL REP, V35, P3489, DOI 10.3892/or.2016.4733
   Fang LH, 2013, NATURE, V498, P118, DOI 10.1038/nature12166
   Fuhrmann DC, 2017, REDOX BIOL, V12, P208, DOI 10.1016/j.redox.2017.02.012
   Gao P, 2007, CANCER CELL, V12, P230, DOI 10.1016/j.ccr.2007.08.004
   Gerald D, 2004, CELL, V118, P781, DOI 10.1016/j.cell.2004.08.025
   Giannelli G, 2016, J HEPATOL, V65, P798, DOI 10.1016/j.jhep.2016.05.007
   Gu QL, 2019, SCIENCE, V363, P1085, DOI 10.1126/science.aav1749
   Guo Y, 2020, ONCOL REP, V43, P3, DOI 10.3892/or.2019.7397
   Guzy RD, 2008, MOL CELL BIOL, V28, P718, DOI 10.1128/MCB.01338-07
   Hanahan D, 2011, CELL, V144, P646, DOI 10.1016/j.cell.2011.02.013
   Hansen JM, 2006, ANNU REV PHARMACOL, V46, P215, DOI 10.1146/annurev.pharmtox.46.120604.141122
   Hayes JD, 2020, CANCER CELL, V38, P167, DOI 10.1016/j.ccell.2020.06.001
   Horak P, 2010, P NATL ACAD SCI USA, V107, P4675, DOI 10.1073/pnas.0907705107
   Huang LE, 1998, P NATL ACAD SCI USA, V95, P7987, DOI 10.1073/pnas.95.14.7987
   Keith B, 2012, NAT REV CANCER, V12, P9, DOI 10.1038/nrc3183
   Kremer LS, 2016, AM J HUM GENET, V99, P894, DOI 10.1016/j.ajhg.2016.07.018
   Kulis M, 2010, ADV GENET, V70, P27, DOI [10.1016/B978-0-12-380866-0.60002-2, 10.1016/S0065-2660(10)70002-X]
   Liu YC, 2020, CELLS-BASEL, V9, DOI 10.3390/cells9061331
   Marbaix AY, 2014, BIOCHEM J, V460, P49, DOI 10.1042/BJ20131482
   Marbaix AY, 2011, J BIOL CHEM, V286, P41246, DOI 10.1074/jbc.C111.310847
   Nathan C, 2010, CELL, V140, DOI 10.1016/j.cell.2010.03.008
   Navab M, 2011, NAT REV CARDIOL, V8, P222, DOI 10.1038/nrcardio.2010.222
   Pouyssegur J, 2006, BIOL CHEM, V387, P1337, DOI 10.1515/BC.2006.167
   Radisky DC, 2005, NATURE, V436, P123, DOI 10.1038/nature03688
   Rankin EB, 2016, SCIENCE, V352, P175, DOI 10.1126/science.aaf4405
   Ritter M, 2002, GENOMICS, V79, P693, DOI 10.1006/geno.2002.6761
   Rodriguez-Peralvarez M, 2013, ANN SURG ONCOL, V20, P325, DOI 10.1245/s10434-012-2513-1
   Semenza GL, 2012, CELL, V148, P399, DOI 10.1016/j.cell.2012.01.021
   Sorci-Thomas MG, 2017, CIRC RES, V120, P1690, DOI 10.1161/CIRCRESAHA.117.311023
   Spiegel R, 2016, NEUROGENETICS, V17, P187, DOI 10.1007/s10048-016-0483-3
   Sullivan LB, 2013, MOL CELL, V51, P236, DOI 10.1016/j.molcel.2013.05.003
   Tang ZY, 2004, J CANCER RES CLIN, V130, P187, DOI 10.1007/s00432-003-0511-1
   Trinh J, 2020, J NEUROL, V267, P770, DOI 10.1007/s00415-019-09640-2
   Wang W, 2004, BRIT J CANCER, V90, P2349, DOI 10.1038/sj.bjc.6601749
   Wang XT, 2016, ONCOTARGET, V7, P14742, DOI 10.18632/oncotarget.7521
   Wilson GK, 2014, J HEPATOL, V61, P1397, DOI 10.1016/j.jhep.2014.08.025
   Xu ZY, 2012, INT J BIOL SCI, V8, P1130, DOI 10.7150/ijbs.4769
   Yang B, 2020, ONCOGENE, V39, P6529, DOI 10.1038/s41388-020-01450-5
   Yang J, 2008, DEV CELL, V14, P818, DOI 10.1016/j.devcel.2008.05.009
   Yang LY, 2004, WORLD J GASTROENTERO, V10, P3569, DOI 10.3748/wjg.v10.i24.3569
   Yang LY, 2009, ANN SURG, V249, P118, DOI 10.1097/SLA.0b013e3181904988
   YOSHIDA A, 1975, ARCH BIOCHEM BIOPHYS, V169, P298, DOI 10.1016/0003-9861(75)90344-6
   Yun M, 2020, J CANCER, V11, P533, DOI 10.7150/jca.34303
   Zhang M, 2018, ATHEROSCLEROSIS, V273, P122, DOI 10.1016/j.atherosclerosis.2018.03.010
   Zhang T, 2019, J TRANSL MED, V17, DOI 10.1186/s12967-019-1910-7
   Zhou MG, 2019, LANCET, V394, P1145, DOI 10.1016/S0140-6736(19)30427-1
NR 53
TC 1
Z9 1
U1 3
U2 4
PU WILEY
PI HOBOKEN
PA 111 RIVER ST, HOBOKEN 07030-5774, NJ USA
SN 1347-9032
EI 1349-7006
J9 CANCER SCI
JI Cancer Sci.
PD JUL
PY 2021
VL 112
IS 7
BP 2753
EP 2769
DI 10.1111/cas.14925
EA MAY 2021
PG 17
WC Oncology
WE Science Citation Index Expanded (SCI-EXPANDED)
SC Oncology
GA TD5HC
UT WOS:000646936300001
PM 33932069
OA gold, Green Published
DA 2022-05-02
ER

PT J
AU Yang, Y
   Lin, KY
   Liu, L
   Qian, YW
   Yang, Y
   Yuan, SX
   Zhu, P
   Huang, J
   Liu, FC
   Gu, FM
   Fu, SY
   Jiang, BG
   Liu, H
   Pan, ZY
   Lau, WY
   Zhou, WP
AF Yang, Yun
   Lin, Kongying
   Liu, Lei
   Qian, Youwen
   Yang, Yuan
   Yuan, Shengxian
   Zhu, Peng
   Huang, Jian
   Liu, Fuchen
   Gu, Fangming
   Fu, Siyuan
   Jiang, Beige
   Liu, Hui
   Pan, Zeya
   Lau, Wan Yee
   Zhou, Weiping
TI Impact of preoperative TACE on incidences of microvascular invasion and
   long-term post-hepatectomy survival in hepatocellular carcinoma
   patients: A propensity score matching analysis
SO CANCER MEDICINE
LA English
DT Article
DE hepatocellular carcinoma; microvascular invasion; prognosis;
   transcatheter arterial chemoembolization
AB Background: To study the influence of preoperative transcatheter arterial chemoembolization (TACE) on the incidence of microvascular invasion (MVI) and long-term survival outcomes in hepatocellular carcinoma (HCC) patients.
   Methods: Between January 1, 2010 and December 1, 2014, consecutive HCC patients who underwent curative liver resection were enrolled in this study. Univariable and multivariable regression analyses were used to identify independent predictive factors of MVI. Propensity score matching (PSM) was used to compare the incidences of MVI and prognosis between patients who did and did not receive preoperative TACE. Factors associated with Disease-Free Survival (DFS) and Overall survival (OS) were identified using Cox regression analyses.
   Results: Of 1624 patients, 590 received preoperative TACE. The incidence of MVI was significantly lower in patients with preoperative TACE than those without preoperative TACE (39.15% vs. 45.36%, p = 0.015). After PSM, the incidences of MVI were similar in the two groups (38.85% vs. 41.10%, p = 0.473). Multivariable regression analysis revealed preoperative TACE to have no impact on the incidence of MVI. Before PSM, survival of patients with preoperative TACE was significantly worse than those without preoperative TACE (p = 0.032 for DFS and p = 0.027 for OS). After PSM, the difference became insignificant (p = 0.465 for DFS and p = 0.307 for OS). After adjustment for other prognostic variables in the propensity-matched cohort, preoperative TACE was still found not to be associated with DFS and OS after HCC resection. Both before and after PSM, the prognosis of patients was not significantly different between the two groups for BCLC stages 0, A, and B.
   Conclusions: Preoperative TACE did not influence the incidence of MVI and prognosis of patients with HCC who underwent 'curative' liver resection.
C1 [Yang, Yun; Liu, Lei; Yang, Yuan; Yuan, Shengxian; Zhu, Peng; Huang, Jian; Liu, Fuchen; Gu, Fangming; Fu, Siyuan; Jiang, Beige; Liu, Hui; Pan, Zeya; Lau, Wan Yee; Zhou, Weiping] Eastern Hepatobiliary Surg Hosp, Dept Hepat Surg 3, 225 Changhai Rd, Shanghai 200438, Peoples R China.
   [Lin, Kongying] Fujian Med Univ, Mengchao Hepatobiliary Hosp, Dept Hepatopancreatobiliary Surg, Fuzhou, Peoples R China.
   [Qian, Youwen] Eastern Hepatobiliary Surg Hosp, Dept Pathol, Shanghai, Peoples R China.
   [Lau, Wan Yee] Chinese Univ Hong Kong, Fac Med, Hong Kong, Peoples R China.
   [Zhou, Weiping] Minist Educ, Key Lab Signaling Regulat & Targeting Therapy Liv, Shanghai, Peoples R China.
   [Zhou, Weiping] Shanghai Key Lab Hepatobiliary Tumor Biol EHBH, Shanghai, Peoples R China.
RP Lau, WY; Zhou, WP (corresponding author), Eastern Hepatobiliary Surg Hosp, Dept Hepat Surg 3, 225 Changhai Rd, Shanghai 200438, Peoples R China.; Lau, WY (corresponding author), Chinese Univ Hong Kong, Fac Med, Shatin, Hong Kong, Peoples R China.
EM josephlau@cuhk.edu.hk; josephlau@cuhk.edu.hk
RI Zhou, Weiping/AGI-5344-2022; Shengxian, Yuan/AGT-4843-2022
FU Science Fund for Creative Research Groups, NSFC, ChinaScience Fund for
   Creative Research GroupsNational Natural Science Foundation of China
   (NSFC) [81521091]; State key infection disease project of China
   [2018ZX10732202-002-005]; National Natural Science Foundation of
   ChinaNational Natural Science Foundation of China (NSFC) [81502416]
FX Science Fund for Creative Research Groups, NSFC, China, Grant/Award
   Number: 81521091; The State key infection disease project of China,
   Grant/Award Number: 2018ZX10732202-002-005; National Natural Science
   Foundation of China, Grant/Award Number: 81502416
CR Agha R, 2019, INT J SURG, V72, P156, DOI 10.1016/j.ijsu.2019.11.002
   Allard MA, 2015, J HEPATOL, V63, P83, DOI 10.1016/j.jhep.2015.01.023
   Benedetto U, 2018, EUR J CARDIO-THORAC, V53, P1112, DOI 10.1093/ejcts/ezy167
   Bruix J, 2005, HEPATOLOGY, V42, P1208, DOI 10.1002/hep.20933
   Chen XP, 2006, BRIT J SURG, V93, P600, DOI 10.1002/bjs.5335
   Kanwal F, 2012, ALIMENT PHARM THER, V36, P257, DOI 10.1111/j.1365-2036.2012.05174.x
   Kishi Y, 2012, HEPATO-GASTROENTEROL, V59, P2295, DOI 10.5754/hge10730
   Kwan SW, 2012, LIVER TRANSPLANT, V18, P727, DOI 10.1002/lt.23413
   Lee KT, 2009, J SURG ONCOL, V99, P343, DOI 10.1002/jso.21248
   Lee S, 2021, ANN SURG, V273, P564, DOI 10.1097/SLA.0000000000003268
   Lee S, 2017, J HEPATOL, V67, P526, DOI 10.1016/j.jhep.2017.04.024
   Lei ZQ, 2016, JAMA SURG, V151, P356, DOI 10.1001/jamasurg.2015.4257
   Lencioni R, 2010, SEMIN LIVER DIS, V30, P52, DOI 10.1055/s-0030-1247132
   Li C, 2019, HEPATOL INT, V13, P736, DOI 10.1007/s12072-019-09981-0
   Lim KC, 2011, ANN SURG, V254, P108, DOI 10.1097/SLA.0b013e31821ad884
   Lu CD, 1999, WORLD J SURG, V23, P293, DOI 10.1007/PL00013185
   Marrero JA, 2018, HEPATOLOGY, V68, P723, DOI 10.1002/hep.29913
   McHugh PP, 2010, HPB, V12, P56, DOI 10.1111/j.1477-2574.2009.00128.x
   Qi XS, 2015, ONCOTARGET, V6, P36838, DOI 10.18632/oncotarget.5426
   Roayaie S, 2009, GASTROENTEROLOGY, V137, P850, DOI 10.1053/j.gastro.2009.06.003
   de Freitas LBR, 2019, WORLD J HEPATOL, V11, P678, DOI 10.4254/wjh.v11.i9.678
   Rodriguez-Peralvarez M, 2013, ANN SURG ONCOL, V20, P325, DOI 10.1245/s10434-012-2513-1
   ROSENBAUM PR, 1985, AM STAT, V39, P33, DOI 10.2307/2683903
   Rubin DB, 1996, BIOMETRICS, V52, P249, DOI 10.2307/2533160
   Sasaki Y, 2006, ANN SURG, V244, P771, DOI 10.1097/01.sla.0000225126.56483.b3
   Shah SA, 2007, SURGERY, V141, P330, DOI 10.1016/j.surg.2006.06.028
   Shi M, 2007, ANN SURG, V245, P36, DOI 10.1097/01.sla.0000231758.07868.71
   Sumie S, 2008, ANN SURG ONCOL, V15, P1375, DOI 10.1245/s10434-008-9846-9
   Tabrizian P, 2015, ANN SURG, V261, P947, DOI 10.1097/SLA.0000000000000710
   Wang, 1992, CHIN J RADIOLOGY, V26, P302
   Wang K, 2010, HEPATOLOGY, V52, P164, DOI 10.1002/hep.23650
   Xu X, 2019, J HEPATOL, V70, P1133, DOI 10.1016/j.jhep.2019.02.023
   Yang PH, 2019, SURGERY, V165, P721, DOI 10.1016/j.surg.2018.09.016
   Yang T, 2016, J HEPATOL, V64, P583, DOI 10.1016/j.jhep.2015.10.012
   Zhang YF, 2016, EUR RADIOL, V26, P2078, DOI 10.1007/s00330-015-4021-8
   Zhang ZJ, 2000, CANCER, V89, P2606
   Zhou WP, 2009, ANN SURG, V249, P195, DOI 10.1097/SLA.0b013e3181961c16
NR 37
TC 2
Z9 2
U1 1
U2 3
PU WILEY
PI HOBOKEN
PA 111 RIVER ST, HOBOKEN 07030-5774, NJ USA
SN 2045-7634
J9 CANCER MED-US
JI Cancer Med.
PD MAR
PY 2021
VL 10
IS 6
BP 2100
EP 2111
DI 10.1002/cam4.3814
EA MAR 2021
PG 12
WC Oncology
WE Science Citation Index Expanded (SCI-EXPANDED)
SC Oncology
GA QW5WQ
UT WOS:000623671100001
PM 33650288
OA gold, Green Published
DA 2022-05-02
ER

PT J
AU Zhang, XD
   Xu, XL
   Zhang, ZC
   Xue, CL
   Kong, ZJ
   Wu, SY
   Yun, X
   Fu, Y
   Zhu, CF
   Qin, XH
AF Zhang, Xudong
   Xu, Xiaoliang
   Zhang, Zechuan
   Xue, Cailin
   Kong, Zhijun
   Wu, Siyuan
   Yun, Xiao
   Fu, Yue
   Zhu, Chunfu
   Qin, Xihu
TI Linc-KILH potentiates Notch1 signaling through inhibiting KRT19
   phosphorylation and promotes the malignancy of hepatocellular carcinoma
SO INTERNATIONAL JOURNAL OF BIOLOGICAL SCIENCES
LA English
DT Article
DE hepatocellular carcinoma; microvascular invasion; long noncoding RNAs
AB Long noncoding RNAs (LncRNAs) are emerging as crucial regulators in the pathophysiological process of various tumors, including HCC. Here, we identify a novel lncRNA Linc-KILH (KRT19 interacting long noncoding RNA in hepatocellular carcinoma), which is significantly up-regulated in HCC tissues and positively correlated with larger tumor size, severer microvascular invasion, more intrahepatic metastasis and decreased survival of HCC patients. Silence of Linc-KILH remarkably inhibited the proliferation and metastasis abilities of KRT19-positive HCC cells in vitro and in vivo. Mechanistically, Linc-KILH interacts with KRT19 and then inhibits the phosphorylation of KRT19 on Ser35, thereby, enhancing the translocation of KRT19 from cytoplasm to membrane in KRT19 positive HCC cells. Additionally, we validated that KRT19 interacts with beta-catenin but not RAC1 in HCC cells. Linc-KILH enhanced the interaction between beta-catenin and KRT19 in cytoplasm and promoted the nuclear translocation of beta-catenin in HCC cells. Furthermore, Linc-KILH could enhance the promoting function of KRT19 on Notch1 signaling with the existence of KRT19 in HCC cells. Collectively, we revealed that Linc-KILH exerts a vital function in KRT19 positive HCC progression and may likely be developed into an effective therapeutic target for HCC.
C1 [Zhang, Xudong; Xue, Cailin; Kong, Zhijun; Wu, Siyuan; Yun, Xiao; Fu, Yue; Zhu, Chunfu; Qin, Xihu] Nanjing Med Univ, Affiliated Changzhou 2 Peoples Hosp, 29 XingLongXiang Rd, Changzhou 213000, Jiangsu, Peoples R China.
   [Xu, Xiaoliang] Southeast Univ, Sch Med, Nanjing, Peoples R China.
   [Xu, Xiaoliang; Zhang, Zechuan] Nanjing Med Univ, Nanjing Drum Tower Hosp, Dept Hepatobiliary Surg, Nanjing, Peoples R China.
RP Zhu, CF; Qin, XH (corresponding author), Nanjing Med Univ, Affiliated Changzhou 2 Peoples Hosp, 29 XingLongXiang Rd, Changzhou 213000, Jiangsu, Peoples R China.
OI Xudong, Zhang/0000-0001-7918-9413
FU National Natural Science Foundation of ChinaNational Natural Science
   Foundation of China (NSFC) [81702323, 81672469, 81702338]; Social
   Development Foundation of Science and Technology of Jiangsu [BE2016658];
   Changzhou Sci Tech Program [CE20165020]
FX This study was supported by National Natural Science Foundation of China
   (81702323, 81672469 and 81702338), the Social Development Foundation of
   Science and Technology of Jiangsu (BE2016658), and the Changzhou Sci
   &Tech Program (No. CE20165020).
CR [Anonymous], 2018, MOL CANC, V17, P63
   [Anonymous], 2017, ONCOGENE, V36, P332
   Asfaha S, 2015, CELL STEM CELL, V16, P627, DOI 10.1016/j.stem.2015.04.013
   Bray F, 2018, CA-CANCER J CLIN, V68, P394, DOI 10.3322/caac.21492
   Clark T, 2015, CURR PROBL DIAGN RAD, V44, P479, DOI 10.1067/j.cpradiol.2015.04.004
   Ding CH, HNF1ALPHA REGULATED
   Fatourou E, 2015, EUR J GASTROEN HEPAT, V27, P1094, DOI 10.1097/MEG.0000000000000398
   Govaere O, 2017, ONCOGENE, V36, P6605, DOI 10.1038/onc.2017.260
   Govaere O, 2014, GUT, V63, P674, DOI 10.1136/gutjnl-2012-304351
   Hu QS, 2019, CELL RES, V29, P286, DOI 10.1038/s41422-018-0134-3
   Huarte M, 2015, NAT MED, V21, P1253, DOI 10.1038/nm.3981
   Iyer MK, 2015, NAT GENET, V47, P199, DOI 10.1038/ng.3192
   Jiang RQ, 2017, NAT COMMUN, V8, DOI 10.1038/ncomms15129
   Ju JH, 2015, CELL DEATH DIFFER, V22, P665, DOI 10.1038/cdd.2014.155
   Kawai T, 2015, CLIN CANCER RES, V21, P3081, DOI 10.1158/1078-0432.CCR-14-1936
   Kim H, 2011, HEPATOLOGY, V54, P1707, DOI 10.1002/hep.24559
   Kong L, 2007, NUCLEIC ACIDS RES, V35, pW345, DOI 10.1093/nar/gkm391
   Li JK, 2017, MOL CANCER, V16, DOI 10.1186/s12943-017-0681-0
   Li YP, 2019, NAT COMMUN, V10, DOI 10.1038/s41467-019-08911-w
   Liu NN, 2018, HEPATOLOGY, V68, P2130, DOI 10.1002/hep.30098
   Mai HM, 2019, J EXP CLIN CANC RES, V38, DOI 10.1186/s13046-019-1213-0
   Omary MB, 2006, TRENDS BIOCHEM SCI, V31, P383, DOI 10.1016/j.tibs.2006.05.008
   Orom UA, 2013, CELL, V154, P1190, DOI 10.1016/j.cell.2013.08.028
   Quinn JJ, 2016, NAT REV GENET, V17, P47, DOI 10.1038/nrg.2015.10
   Saha SK, NUMB DEPENDENT NOTCH
   Saha SK, 2019, CANCERS, V11, DOI 10.3390/cancers11010099
   Schmitt AM, 2016, CANCER CELL, V29, P452, DOI 10.1016/j.ccell.2016.03.010
   Takahashi K, 2014, HEPATOLOGY, V60, P744, DOI 10.1002/hep.27043
   Tang J, 2014, CELL DEATH DIS, V5, DOI 10.1038/cddis.2014.518
   Tsai MC, 2010, SCIENCE, V329, P689, DOI 10.1126/science.1192002
   Uenishi T, 2003, CANCER SCI, V94, P851, DOI 10.1111/j.1349-7006.2003.tb01366.x
   Waghray A, 2015, WORLD J HEPATOL, V7, P1020, DOI 10.4254/wjh.v7.i8.1020
   Wang L, 2013, NUCLEIC ACIDS RES, V41, DOI 10.1093/nar/gkt006
   Wang P, 2014, SCIENCE, V344, P310, DOI 10.1126/science.1251456
   Wang YL, 2019, HEPATOLOGY, V70, P259, DOI 10.1002/hep.30613
   Xu XL, 2019, CELL DEATH DIS, V10, DOI 10.1038/s41419-019-1348-0
   Yao HL, 2016, CANCER BIOMARK, V17, P397, DOI 10.3233/CBM-160655
   Zhang A, 2013, CELL RES, V23, P340, DOI 10.1038/cr.2012.164
   Zhang JW, 2018, HEPATOLOGY, V67, P171, DOI 10.1002/hep.29405
   Zhou XJ, 1999, J BIOL CHEM, V274, P12861, DOI 10.1074/jbc.274.18.12861
NR 40
TC 3
Z9 3
U1 0
U2 0
PU IVYSPRING INT PUBL
PI LAKE HAVEN
PA PO BOX 4546, LAKE HAVEN, NSW 2263, AUSTRALIA
SN 1449-2288
J9 INT J BIOL SCI
JI Int. J. Biol. Sci.
PY 2021
VL 17
IS 3
BP 768
EP 780
DI 10.7150/ijbs.52279
PG 13
WC Biochemistry & Molecular Biology; Biology
WE Science Citation Index Expanded (SCI-EXPANDED)
SC Biochemistry & Molecular Biology; Life Sciences & Biomedicine - Other
   Topics
GA QG8RS
UT WOS:000617849000009
PM 33767587
OA Green Published, gold
DA 2022-05-02
ER

PT J
AU Guerrini, GP
   Berretta, M
   Guaraldi, G
   Magistri, P
   Esposito, G
   Ballarin, R
   Serra, V
   Di Sandro, S
   Di Benedetto, F
AF Guerrini, Gian Piero
   Berretta, Massimiliano
   Guaraldi, Giovanni
   Magistri, Paolo
   Esposito, Giuseppe
   Ballarin, Roberto
   Serra, Valentina
   Di Sandro, Stefano
   Di Benedetto, Fabrizio
TI Liver Transplantation for HCC in HIV-Infected Patients: Long-Term
   Single-Center Experience
SO CANCERS
LA English
DT Article
DE AFP = alpha-fetoprotein; CI = confidence interval; HCC = hepatocellular
   carcinoma; HR = hazard ratio; LT = liver transplantation; MELD = model
   for end-stage liver disease
ID HUMAN-IMMUNODEFICIENCY-VIRUS; HEPATOCELLULAR-CARCINOMA; HEPATITIS-C;
   CLINICAL PRESENTATION; RECIPIENTS; COINFECTION; CIRRHOSIS; OUTCOMES;
   CANCERS; TUMORS
AB Simple Summary HCC are now emerging as leading causes of morbidity in HIV-infected patients since HAART has made it possible to achieve long life expectation by reducing AIDS-related complications. The results of liver transplantation for HCC in HIV-infected patients are still contradictory. In this paper we demonstrated in a cohort of 32 HIV-infected patients undergoing LT for HCC that the post-LT outcomes are comparable to the controlled cohort of uninfected recipients. Long survival rates were observed for HIV-infected LT patients with HCC. Background: HIV-infected patients now have long life expectation since the introduction of the highly active antiretroviral therapy (HAART). Liver diseases, especially cirrhosis and hepatocellular carcinoma (HCC), currently represent a leading cause of death in this setting of patients. Aim: To address the results of liver transplantation (LT) for HCC in HIV-infected patients. Methods: All patients with and without HIV infection who underwent LT for HCC (n = 420) between 2001 and 2021 in our center were analyzed with the intent of comparing graft and patient survival. Cox regression analysis was used to determine prognostic survival factors and logistic regression to determine the predictor factors of post-LT recurrence. Results: Among 1010 LT, 32 were HIV-infected recipients. With an average follow-up of 62 +/- 51 months, 5-year overall survival in LT recipients with and without HIV-infection was 71.6% and 69.9%, respectively (p = ns), whereas 5-year graft survival in HIV-infected and HIV-non infected was 68.3% and 68.2%, respectively (p = ns). The independent predictive factor of survival in the study group was: HCV infection (HR 1.83, p = 0.024). There were no significant differences in the pathological characteristics of HCC between the two groups. The logistic regression analysis of the study population demonstrated that microvascular invasion (HR 5.18, p< 0.001), HCC diameter (HR 1.16, p = 0.028), and number of HCC nodules (HR 1.26, p = 0.003) were predictors of recurrence post-LT. Conclusion: Our study shows that HIV patients undergoing LT for HCC have comparable results in terms of post-LT survival. Excellent results can be achieved for HIV-infected patients with HCC, as long as a strategy of close surveillance and precise treatment of the tumor is adopted while on the waiting list.
C1 [Guerrini, Gian Piero; Magistri, Paolo; Esposito, Giuseppe; Ballarin, Roberto; Serra, Valentina; Di Sandro, Stefano; Di Benedetto, Fabrizio] Univ Modena & Reggio Emilia, Azienda Osped Univ Modena, Hepatopancreatobiliary Surg & Liver Transplantat, I-41125 Modena, Italy.
   [Berretta, Massimiliano] Univ Messina, Dept Clin & Expt Med, Infect Dis Unit, I-98122 Messina, Italy.
   [Guaraldi, Giovanni] Univ Modena & Reggio Emilia, Azienda Osped Univ Modena, Dept Surg Med Dent & Morphol Sci, Infect Dis Unit, I-41125 Modena, Italy.
RP Di Benedetto, F (corresponding author), Univ Modena & Reggio Emilia, Azienda Osped Univ Modena, Hepatopancreatobiliary Surg & Liver Transplantat, I-41125 Modena, Italy.
EM guerrini.gianpiero@aou.mo.it; massimiliano.berretta@unime.it;
   giovanni.guaraldi@unimore.it; paolo.magistri@unimore.it;
   giuseppe.esposito9191@gmail.com; ballarin.roberto@aou.mo.it;
   serra.valentina@aou.mo.it; stefano.disandro@unimore.it;
   fabrizio.dibenedetto@unimore.it
RI Guerrini, Gian Piero/Q-1565-2016; Magistri, Paolo/C-4425-2016
OI Guerrini, Gian Piero/0000-0001-5414-9335; Di Sandro,
   Stefano/0000-0002-5217-8885; Magistri, Paolo/0000-0001-8326-069X
CR Althoff KN, 2019, LANCET HIV, V6, pE93, DOI 10.1016/S2352-3018(18)30295-9
   Arzu GD, 2008, TRANSPL P, V40, P1937, DOI 10.1016/j.transproceed.2008.06.001
   Berretta M, 2015, EUR REV MED PHARMACO, V19, P3619
   Berretta M, 2017, ONCOTARGET, V8, P14192, DOI 10.18632/oncotarget.13929
   Berretta M, 2016, FRONT PHARMACOL, V7, DOI 10.3389/fphar.2016.00071
   Berretta M, 2011, ONCOLOGIST, V16, P1258, DOI 10.1634/theoncologist.2010-0400
   Biondi A, 2012, BMC SURG, V12, DOI 10.1186/1471-2482-12-S1-S7
   Botha J, 2019, CURR HIV-AIDS REP, V16, P404, DOI 10.1007/s11904-019-00460-7
   Brau N, 2007, J HEPATOL, V47, P527, DOI 10.1016/j.jhep.2007.06.010
   Bruden DJT, 2017, HEPATOLOGY, V66, P37, DOI 10.1002/hep.29115
   Campos-Varela I, 2020, TRANSPLANTATION, V104, P2078, DOI 10.1097/TP.0000000000003107
   Cillo U, 2015, AM J TRANSPLANT, V15, P2552, DOI 10.1111/ajt.13408
   Cirioni O, 2014, W INDIAN MED J, V63, P779, DOI 10.7727/wimj.2013.264
   D'Andrea F, 2020, WORLD CANCER RES J, V7
   Di Benedetto F, 2008, TRANSPL P, V40, P1965, DOI 10.1016/j.transproceed.2008.05.067
   Di Benedetto F, 2008, EJSO-EUR J SURG ONC, V34, P422, DOI 10.1016/j.ejso.2007.05.004
   Di Benedetto F, 2020, INT J MED ROBOT COMP, V16, DOI 10.1002/rcs.2087
   Di Benedetto F, 2013, ONCOLOGIST, V18, P592, DOI 10.1634/theoncologist.2012-0255
   Di Benedetto F, 2010, TRANSPLANTATION, V89, P733, DOI 10.1097/TP.0b013e3181c7dcc0
   Di Benedetto Fabrizio, 2006, J Clin Oncol, V24, pe26, DOI 10.1200/JCO.2006.06.1374
   EDMONDSON HA, 1954, CANCER-AM CANCER SOC, V7, P462, DOI 10.1002/1097-0142(195405)7:3<462::AID-CNCR2820070308>3.0.CO;2-E
   European Assoc Study Liver, 2018, J HEPATOL, V69, P182, DOI 10.1016/j.jhep.2018.03.019
   Fauci AS, 2020, NEW ENGL J MED, V383, P1, DOI 10.1056/NEJMp1916753
   Fox AN, 2012, SEMIN LIVER DIS, V32, P177, DOI 10.1055/s-0032-1316474
   Fung J, 2004, LIVER TRANSPLANT, V10, pS39, DOI 10.1002/lt.20261
   Guerrini GP, 2017, EUR REV MED PHARMACO, V21, P3421
   Guerrini GP, 2016, SURG ONCOL, V25, P419, DOI 10.1016/j.suronc.2015.09.003
   Heimbach JK, 2018, HEPATOLOGY, V67, P358, DOI 10.1002/hep.29086
   Jayakrishnan TT, 2021, WORLD CANCER RES J, V8
   Joshi D, 2015, WORLD J GASTROENTERO, V21, P12311, DOI 10.3748/wjg.v21.i43.12311
   Joshi D, 2011, LIVER TRANSPLANT, V17, P881, DOI 10.1002/lt.22329
   Kardashian AA, 2015, CURR OPIN ORGAN TRAN, V20, P276, DOI 10.1097/MOT.0000000000000199
   Locke JE, 2016, TRANSPLANTATION, V100, P141, DOI 10.1097/TP.0000000000000829
   Magistri P, 2020, CANCERS, V12, DOI 10.3390/cancers12123578
   Manzardo C, 2018, AM J TRANSPLANT, V18, P2513, DOI 10.1111/ajt.14996
   Mazzaferro V, 2008, ANN SURG ONCOL, V15, P1001, DOI 10.1245/s10434-007-9559-5
   Mazzaferro V, 2018, GASTROENTEROLOGY, V154, P128, DOI 10.1053/j.gastro.2017.09.025
   Mehta N, 2020, TRANSPLANTATION, V104, P1136, DOI 10.1097/TP.0000000000003174
   Merwat SN, 2011, CLIN LIVER DIS, V15, P131, DOI 10.1016/j.cld.2010.09.012
   Morabito V, 2016, TRANSPL P, V48, P424, DOI 10.1016/j.transproceed.2015.12.049
   Naggie S, 2015, NEW ENGL J MED, V373, P705, DOI 10.1056/NEJMoa1501315
   Nissen NN, 2012, CURR OPIN ONCOL, V24, P517, DOI 10.1097/CCO.0b013e328355e0d7
   Nunnari G, 2012, EUR REV MED PHARMACO, V16, P1257
   Parikh ND, 2015, LIVER TRANSPLANT, V21, P1142, DOI 10.1002/lt.24169
   Puoti M, 2004, AIDS, V18, P2285, DOI 10.1097/00002030-200411190-00009
   Roland ME, 2008, AM J TRANSPLANT, V8, P355, DOI 10.1111/j.1600-6143.2007.02061.x
   Sapisochin G, 2016, HEPATOLOGY, V64, P2077, DOI 10.1002/hep.28643
   Sikavi C, 2018, HEPATOLOGY, V67, P847, DOI 10.1002/hep.29642
   Tan-Tam CC, 2009, AIDS REV, V11, P190
   Torgersen J, 2020, JNCI-J NATL CANCER I, V112, P747, DOI 10.1093/jnci/djz214
   Vibert E, 2011, HEPATOLOGY, V53, P475, DOI 10.1002/hep.24062
   Warren-Gash C, 2017, INFECTION, V45, P215, DOI 10.1007/s15010-016-0976-x
   Yao FY, 2007, AM J TRANSPLANT, V7, P2587, DOI 10.1111/j.1600-6143.2007.01965.x
   Yao FY, 2015, HEPATOLOGY, V61, P1968, DOI 10.1002/hep.27752
   Yarchoan R, 2018, NEW ENGL J MED, V378, P1029, DOI 10.1056/NEJMra1615896
NR 55
TC 1
Z9 1
U1 1
U2 1
PU MDPI
PI BASEL
PA ST ALBAN-ANLAGE 66, CH-4052 BASEL, SWITZERLAND
EI 2072-6694
J9 CANCERS
JI Cancers
PD SEP
PY 2021
VL 13
IS 18
AR 4727
DI 10.3390/cancers13184727
PG 14
WC Oncology
WE Science Citation Index Expanded (SCI-EXPANDED)
SC Oncology
GA UV4OH
UT WOS:000699459400001
PM 34572954
OA gold, Green Published
DA 2022-05-02
ER

PT J
AU Aziz, S
   Sey, M
   Marotta, P
   Driman, D
   Parfitt, J
   Teriaky, A
   Brahmania, M
   Skaro, A
   Qumosani, K
AF Aziz, Salman
   Sey, Michael
   Marotta, Paul
   Driman, David
   Parfitt, Jeremy
   Teriaky, Anouar
   Brahmania, Mayur
   Skaro, Anton
   Qumosani, Karim
TI Recurrent Hepatocellular Carcinoma After Liver Transplantation:
   Validation of a Pathologic Risk Score on Explanted Livers to Predict
   Recurrence
SO TRANSPLANTATION PROCEEDINGS
LA English
DT Article
ID MICROVASCULAR INVASION; TUMOR SIZE; HCC; DIFFERENTIATION; SURVIVAL;
   CANCER; IMPACT
AB Background. Recurrence of hepatocellular carcinoma (HCC) after liver transplantation is a major cause of morbidity and mortality. To date, there is no widely accepted pathologic assessment tool to predict HCC recurrence. In 2007, we developed a pathologic risk score that stratified patients into low, intermediate, or high risk for recurrence based on explant pathology. The aim of this study was to externally validate this risk score. Methods. We retrospectively evaluated 124 patients over a 10-year period who underwent liver transplantation for HCC. Using explanted pathology reports, each patient was stratified according to the pathologic risk score and followed over time for HCC recurrence. Results. Recurrence occurred in 15 patients (12%) after a mean follow-up of 25 months. Using the pathologic risk score, 10 (8%), 21 (17%), and 93 (75%) patients were stratified into high, intermediate, and low risk of recurrence, respectively. Among these risk groups, recurrence occurred in 50%, 28.5%, and 4.3% (P < .01) of patients, respectively. Using the optimal cutoff value <= 3.5, our risk score had a sensitivity of 80% and specificity of 79% with an area under the receiver operator characteristic curve of 0.8. Those with lower risk scores had higher recurrencefree survival (P < .0001). Conclusions. Our pathologic risk score accurately risks stratified patients for HCC recurrence after liver transplant. It can be used to tailor surveillance strategies for those deemed to be at elevated risk for recurrence.
C1 [Aziz, Salman; Sey, Michael; Marotta, Paul; Teriaky, Anouar; Brahmania, Mayur; Qumosani, Karim] Western Univ, Dept Med, Div Gastroenterol, London, ON, Canada.
   [Marotta, Paul; Teriaky, Anouar; Brahmania, Mayur; Skaro, Anton; Qumosani, Karim] London Hlth Sci Ctr, Multiorgan Transplant Program, London, ON, Canada.
   [Driman, David; Parfitt, Jeremy] Western Univ, Dept Pathol & Lab Med, London, ON, Canada.
   [Skaro, Anton] Western Univ, Dept Surg, London, ON, Canada.
RP Qumosani, K (corresponding author), Univ Hosp, London Hlth Sci Ctr, Room A10-227,339 Windermere Rd, London, ON N6A 5A5, Canada.
EM karim.qumosani@lhsc.on.ca
CR Adam R, 2003, J HEPATOL, V39, P888, DOI 10.1016/j.jhep.2003.10.003
   Agopian VG, 2015, J AM COLL SURGEONS, V220, P416, DOI 10.1016/j.jamcollsurg.2014.12.025
   Bosch FX, 2004, GASTROENTEROLOGY, V127, pS5, DOI 10.1053/j.gastro.2004.09.011
   Chan EY, 2008, LIVER TRANSPLANT, V14, P956, DOI 10.1002/lt.21449
   Chandok N, 2012, PRIMARY LIVER CANC S, P215
   Dudek K, 2009, TRANSPL P, V41, P3135, DOI 10.1016/j.transproceed.2009.08.016
   Germani G, 2011, LIVER TRANSPLANT, V17, pS58, DOI 10.1002/lt.22336
   Guerrini GP, 2016, SURG ONCOL, V25, P419, DOI 10.1016/j.suronc.2015.09.003
   Halazun KJ, 2017, ANN SURG, V265, P557, DOI 10.1097/SLA.0000000000001966
   Harper AM, 2016, LIVER TRANSPLANT, V22, P757, DOI 10.1002/lt.24441
   Kakodkar R, 2012, INDIAN J SURG, V74, P100, DOI 10.1007/s12262-011-0387-2
   Kondili LA, 2007, EJSO-EUR J SURG ONC, V33, P868, DOI 10.1016/j.ejso.2006.10.001
   Lai Q, 2009, TRANSPL P, V41, P1306, DOI 10.1016/j.transproceed.2009.03.094
   Marelli L, 2008, ANN SURG ONCOL, V15, P3503, DOI 10.1245/s10434-008-0128-3
   Mazzaferro V, 1996, NEW ENGL J MED, V334, P693, DOI 10.1056/NEJM199603143341104
   NZEAKO UC, 1995, CANCER-AM CANCER SOC, V76, P579, DOI 10.1002/1097-0142(19950815)76:4<579::AID-CNCR2820760407>3.0.CO;2-D
   Partitt JR, 2007, LIVER TRANSPLANT, V13, P543, DOI 10.1002/lt.21078
   Pinero F, 2014, ANN HEPATOL, V13, P211, DOI 10.1016/S1665-2681(19)30884-1
   Rodriguez-Peralvarez M, 2013, ANN SURG ONCOL, V20, P325, DOI 10.1245/s10434-012-2513-1
   Shah SA, 2007, J GASTROINTEST SURG, V11, P464, DOI 10.1007/s11605-006-0033-7
   Shah SA, 2006, TRANSPLANTATION, V81, P1633, DOI 10.1097/01.tp.0000226069.66819.7e
   Toso C, 2009, HEPATOLOGY, V49, P832, DOI 10.1002/hep.22693
   Villanueva A, 2011, GASTROENTEROLOGY, V140, P1501, DOI 10.1053/j.gastro.2011.02.006
   Yao FY, 2001, HEPATOLOGY, V33, P1394, DOI 10.1053/jhep.2001.24563
   Zavaglia C, 2005, AM J GASTROENTEROL, V100, P2708, DOI 10.1111/j.1572-0241.2005.00289.x
NR 25
TC 1
Z9 1
U1 0
U2 0
PU ELSEVIER SCIENCE INC
PI NEW YORK
PA STE 800, 230 PARK AVE, NEW YORK, NY 10169 USA
SN 0041-1345
EI 1873-2623
J9 TRANSPL P
JI Transplant. Proc.
PD JUL-AUG
PY 2021
VL 53
IS 6
BP 1975
EP 1979
DI 10.1016/j.transproceed.2021.05.007
EA AUG 2021
PG 5
WC Immunology; Surgery; Transplantation
WE Science Citation Index Expanded (SCI-EXPANDED)
SC Immunology; Surgery; Transplantation
GA UD6QW
UT WOS:000687331700032
PM 34272052
OA hybrid
DA 2022-05-02
ER

PT J
AU Fowler, KJ
   Burgoyne, A
   Fraum, TJ
   Hosseini, M
   Ichikawa, S
   Kim, S
   Kitao, A
   Lee, JM
   Paradis, V
   Taouli, B
   Theise, ND
   Vilgrain, V
   Wang, J
   Sirlin, CB
   Chernyak, V
AF Fowler, Kathryn J.
   Burgoyne, Adam
   Fraum, Tyler J.
   Hosseini, Mojgan
   Ichikawa, Shintaro
   Kim, Sooah
   Kitao, Azusa
   Lee, Jeong Min
   Paradis, Valerie
   Taouli, Bachir
   Theise, Neil D.
   Vilgrain, Valerie
   Wang, Jin
   Sirlin, Claude B.
   Chernyak, Victoria
TI Pathologic, Molecular, and Prognostic Radiologic Features of
   Hepatocellular Carcinoma
SO RADIOGRAPHICS
LA English
DT Article
ID CLASSIFYING MICROVASCULAR INVASION; IMAGING FEATURES; VASCULAR INVASION;
   LIVER RESECTION; MRI FEATURES; ACID; CLASSIFICATION; EXPRESSION;
   CHOLANGIOCARCINOMA; DIFFERENTIATION
AB Hepatocellular carcinoma (HCC) is a malignancy with variable biologic aggressiveness based on the tumor grade, presence or absence of vascular invasion, and pathologic and molecular classification. Knowledge and understanding of the prognostic implications of different pathologic and molecular phenotypes of HCC are emerging, with therapeutics that promise to provide improved outcomes in what otherwise remains a lethal cancer. Imaging has a central role in diagnosis of HCC. However, to date, the imaging algorithms do not incorporate prognostic features or subclassification of HCC according to its biologic aggressiveness. Emerging data suggest that some imaging features and further radiologic, pathologic, or radiologic-molecular phenotypes may allow prediction of the prognosis of patients with HCC. (C) RSNA, 2021
C1 [Fowler, Kathryn J.; Sirlin, Claude B.] Univ Calif San Diego, Dept Radiol, 200 W Arbor Dr 8758, San Diego, CA 92103 USA.
   [Burgoyne, Adam] Univ Calif San Diego, Dept Med, 200 W Arbor Dr 8758, San Diego, CA 92103 USA.
   [Hosseini, Mojgan] Univ Calif San Diego, Dept Pathol, 200 W Arbor Dr 8758, San Diego, CA 92103 USA.
   [Fraum, Tyler J.] Washington Univ, Sch Med, Mallinckrodt Inst Radiol, St Louis, MO USA.
   [Ichikawa, Shintaro] Univ Yamanashi, Dept Radiol, Chuo, Yamanashi, Japan.
   [Kim, Sooah] NewYork Univ Grossman Sch Med, Dept Radiol, New York, NY USA.
   [Theise, Neil D.] NewYork Univ Grossman Sch Med, Dept Pathol, New York, NY USA.
   [Kitao, Azusa] Kanazawa Univ, Grad Sch Med Sci, Dept Radiol, Kanazawa, Ishikawa, Japan.
   [Lee, Jeong Min] Seoul Natl Univ Hosp, Dept Radiol, Seoul, South Korea.
   [Paradis, Valerie] Univ Paris, Hop Beaujon, AP HP, Serv Anat Pathol, Clichy, France.
   [Taouli, Bachir] Icahn Sch Med Mt Sinai, Dept Diagnost Mol & Int Radiol, New York, NY 10029 USA.
   [Vilgrain, Valerie] Univ Paris, INSERM U1149, Ctr Rech Inflammat, Clichy, France.
   [Vilgrain, Valerie] Hop Beaujon, AP HP Nord, Dept Radiol, Clichy, France.
   [Wang, Jin] Sun Yat Sen Univ, Affiliated Hosp 3, Dept Radiol, Guangzhou, Peoples R China.
   [Chernyak, Victoria] Montefiore Med Ctr, Dept Radiol, 111 E 210th St, Bronx, NY 10467 USA.
RP Fowler, KJ (corresponding author), Univ Calif San Diego, Dept Radiol, 200 W Arbor Dr 8758, San Diego, CA 92103 USA.
EM k1fowler@ucsd.edu
OI Ichikawa, Shintaro/0000-0001-8043-8472; fowler,
   kathryn/0000-0001-9188-1701; Taouli, Bachir/0000-0001-6409-1333;
   vilgrain, valerie/0000-0002-3568-7725
CR American College of Radiology, LIV REP DAT SYST LI
   An C, 2015, RADIOLOGY, V276, P433, DOI 10.1148/radiol.15142394
   Bartolozzi C, 2013, ABDOM IMAGING, V38, P290, DOI 10.1007/s00261-012-9952-9
   Behne T, 2012, INT J HEPATOL, V2012, DOI 10.1155/2012/859076
   Boyault S, 2007, HEPATOLOGY, V45, P42, DOI 10.1002/hep.21467
   Calderaro J, 2017, J HEPATOL, V67, P727, DOI 10.1016/j.jhep.2017.05.014
   Cancer Genome Atlas Research Network. Electronic address: wheeler@bcm.edu, 2017, Cell, V169, P1327, DOI 10.1016/j.cell.2017.05.046
   Chen J, 2020, EUR RADIOL, V30, P1232, DOI 10.1007/s00330-019-06414-2
   Chen JB, 2019, AM J ROENTGENOL, V213, P821, DOI 10.2214/AJR.19.21168
   Chiang DY, 2008, CANCER RES, V68, P6779, DOI 10.1158/0008-5472.CAN-08-0742
   CHOI BI, 1990, GASTROINTEST RADIOL, V15, P238, DOI 10.1007/BF01888784
   Choi SH, 2019, RADIOLOGY, V290, P388, DOI 10.1148/radiol.2018181290
   Choi SY, 2018, EUR RADIOL, V28, P2549, DOI 10.1007/s00330-017-5196-y
   Choi SY, 2018, RADIOLOGY, V286, P917, DOI 10.1148/radiol.2017162846
   Chou CT, 2014, AM J ROENTGENOL, V203, pW253, DOI 10.2214/AJR.13.10595
   Chun YS, 2018, ANN SURG ONCOL, V25, P845, DOI 10.1245/s10434-017-6025-x
   Demirjian A, 2011, J GASTROINTEST SURG, V15, P2089, DOI 10.1007/s11605-011-1614-7
   Enomoto S, 2011, HEPATOL INT, V5, P730, DOI 10.1007/s12072-010-9245-8
   Erkan B, 2019, PLOS ONE, V14, DOI 10.1371/journal.pone.0226291
   Fang JH, 2015, HEPATOLOGY, V62, P452, DOI 10.1002/hep.27760
   Fowler KJ, 2013, AM J ROENTGENOL, V201, P332, DOI 10.2214/AJR.12.9488
   Galle PR, 2019, LIVER INT, V39, P2214, DOI 10.1111/liv.14223
   Han DH, 2013, J GASTROEN HEPATOL, V28, P1384, DOI 10.1111/jgh.12200
   Ho MC, 2006, ANN SURG ONCOL, V13, P1474, DOI 10.1245/s10434-006-9057-1
   Hoshida Y, 2009, CANCER RES, V69, P7385, DOI 10.1158/0008-5472.CAN-09-1089
   Huh J, 2015, J PATHOL TRANSL MED, V49, P218, DOI 10.4132/jptm.2015.04.15
   Iguchi T, 2009, ANN SURG ONCOL, V16, P2539, DOI 10.1245/s10434-009-0453-1
   Jeong HT, 2012, LIVER INT, V32, P430, DOI 10.1111/j.1478-3231.2011.02640.x
   Kierans AS, 2010, MAGN RESON IMAGING, V28, P790, DOI 10.1016/j.mri.2010.03.005
   Kim H, 2009, EUR RADIOL, V19, P1744, DOI 10.1007/s00330-009-1331-8
   Kim KA, 2012, J MAGN RESON IMAGING, V35, P629, DOI 10.1002/jmri.22876
   Kim YY, 2020, AM J ROENTGENOL, V215, P1354, DOI 10.2214/AJR.20.22802
   Kitao A, 2020, EUR RADIOL, V30, P3438, DOI 10.1007/s00330-020-06687-y
   Kitao A, 2011, EUR RADIOL, V21, P2056, DOI 10.1007/s00330-011-2165-8
   Kojiro M, 2009, HEPATOLOGY, V49, P658, DOI 10.1002/hep.22709
   Krishnan MS, 2020, HEPATOLOGY, P31614
   Lachenmayer A, 2012, CLIN CANCER RES, V18, P4997, DOI 10.1158/1078-0432.CCR-11-2322
   Lee EC, 2017, J GASTROEN HEPATOL, V32, P1055, DOI 10.1111/jgh.13632
   Lee JS, 2006, NAT MED, V12, P410, DOI 10.1038/nm1377
   Lee JS, 2004, HEPATOLOGY, V40, P667, DOI 10.1002/hep.20375
   Lee S, 2017, J HEPATOL, V67, P526, DOI 10.1016/j.jhep.2017.04.024
   Lei ZQ, 2016, JAMA SURG, V151, P356, DOI 10.1001/jamasurg.2015.4257
   Lewis S, 2021, ABDOM RADIOL, V46, P111, DOI 10.1007/s00261-019-02378-5
   Li XB, 2016, J MAGN RESON IMAGING, V44, P1442, DOI 10.1002/jmri.25323
   Llovet JM, 2015, NAT REV CLIN ONCOL, V12, P408, DOI [10.1038/nrclinonc.2015.103, 10.1038/nrclinonc.2015.121]
   Marrero JA, 2018, HEPATOLOGY, V68, P723, DOI 10.1002/hep.29913
   Min JH, 2020, RADIOLOGY, V297, P573, DOI 10.1148/radiol.2020201940
   Min JH, 2017, EUR J RADIOL, V92, P1, DOI 10.1016/j.ejrad.2017.04.008
   Moon WS, 2003, MODERN PATHOL, V16, P552, DOI 10.1097/01.MP.0000071841.17900.69
   Mule S, 2020, RADIOLOGY, V295, P562, DOI 10.1148/radiol.2020192230
   Muraoka M, 2020, HEPATOL RES, V50, P1071, DOI 10.1111/hepr.13529
   Nault JC, 2014, HEPATOLOGY, V60, P1983, DOI 10.1002/hep.27372
   Navadgi S, 2016, HPB, V18, P312, DOI 10.1016/j.hpb.2015.12.003
   Nishie A, 2014, J GASTROEN HEPATOL, V29, P561, DOI 10.1111/jgh.12423
   Oh BK, 2003, J HEPATOL, V39, P786, DOI 10.1016/S0168-8278(03)00395-7
   Okusaka T, 2002, CANCER-AM CANCER SOC, V95, P1931, DOI 10.1002/cncr.10892
   Park HJ, 2020, CLIN RADIOL, V75, DOI 10.1016/j.crad.2020.01.002
   Pawlik TM, 2005, LIVER TRANSPLANT, V11, P1086, DOI 10.1002/lt.20472
   Potretzke TA, 2016, AM J ROENTGENOL, V207, P25, DOI 10.2214/AJR.15.14997
   Renzulli M, 2016, RADIOLOGY, V279, P432, DOI 10.1148/radiol.2015150998
   Reynolds AR, 2015, RADIOGRAPHICS, V35, P371, DOI 10.1148/rg.352140114
   Rhee H, 2021, J HEPATOL, V74, P109, DOI 10.1016/j.jhep.2020.08.013
   Roayaie S, 2009, GASTROENTEROLOGY, V137, P850, DOI 10.1053/j.gastro.2009.06.003
   Salomao M, 2010, AM J SURG PATHOL, V34, P1630, DOI 10.1097/PAS.0b013e3181f31caa
   Sano K, 2011, RADIOLOGY, V261, P834, DOI 10.1148/radiol.11101840
   Schirmacher YN, 2019, DIGESTIVE SYSTEM TUM, P229
   Seo N, 2019, EUR RADIOL, V29, P3761, DOI 10.1007/s00330-019-06052-8
   Sumie S, 2014, ANN SURG ONCOL, V21, P1002, DOI 10.1245/s10434-013-3376-9
   Torrecilla S, 2017, J HEPATOL, V67, P1222, DOI 10.1016/j.jhep.2017.08.013
   Uenishi T, 2003, CANCER SCI, V94, P851, DOI 10.1111/j.1349-7006.2003.tb01366.x
   van der Pol CB, 2019, GASTROENTEROLOGY, V156, P976, DOI 10.1053/j.gastro.2018.11.020
   Wei H, 2021, EUR RADIOL, V31, P2289, DOI 10.1007/s00330-020-07303-9
   Witjes CDM, 2012, J MAGN RESON IMAGING, V36, P641, DOI 10.1002/jmri.23681
   Yamashita T, 2008, CANCER RES, V68, P1451, DOI 10.1158/0008-5472.CAN-07-6013
   Yoneda N, 2019, JPN J RADIOL, V37, P191, DOI 10.1007/s11604-019-00817-3
   Zhang L, 2020, EUR RADIOL, V30, P5327, DOI 10.1007/s00330-020-06895-6
   Zhou L, 2011, EJSO-EUR J SURG ONC, V37, P521, DOI 10.1016/j.ejso.2011.03.137
   Zhou L, 2008, WORLD J SURG, V32, P1748, DOI 10.1007/s00268-008-9615-8
   Ziol M, 2018, HEPATOLOGY, V68, P103, DOI 10.1002/hep.29762
NR 79
TC 0
Z9 0
U1 11
U2 13
PU RADIOLOGICAL SOC NORTH AMERICA (RSNA)
PI OAK BROOK
PA 820 JORIE BLVD, SUITE 200, OAK BROOK, ILLINOIS, UNITED STATES
SN 0271-5333
J9 RADIOGRAPHICS
JI Radiographics
PD OCT
PY 2021
VL 41
IS 6
SI SI
BP 1611
EP 1631
DI 10.1148/rg.2021210009
PG 21
WC Radiology, Nuclear Medicine & Medical Imaging
WE Science Citation Index Expanded (SCI-EXPANDED)
SC Radiology, Nuclear Medicine & Medical Imaging
GA WC6BP
UT WOS:000704341800014
PM 34597222
DA 2022-05-02
ER

PT J
AU Zhao, YJ
   Wu, LY
   Qin, H
   Li, Q
   Shen, CL
   He, Y
   Yang, H
AF Zhao, Yujia
   Wu, Linyong
   Qin, Hui
   Li, Qing
   Shen, Chanliang
   He, Yun
   Yang, Hong
TI Preoperative combi-elastography for the prediction of early recurrence
   after curative resection of hepatocellular carcinoma
SO CLINICAL IMAGING
LA English
DT Article
DE Combi-elastography; Hepatocellular carcinoma; Early recurrence; Clinical
   significance
ID MICROVASCULAR INVASION
AB Purpose: To estimate the prognostic value of preoperative combi-elastography for early recurrence (ER) of hepatocellular carcinoma (HCC) after radical resection. Methods: A total of 94 HCC patients undergoing hepatectomy from January to August 2019 were included. The combined elastography (ARIETTA 850, Hitachi Healthcare) was used for real-time tissue elastography and shear wave measurement analysis. Six elastography related indicators were calculated. The patients were randomly divided into a training and a validation group in a 7:3 ratio and prediction model was assessed about discrimination capability by using area under the receiver operating curve. Univariate and multivariate analyses were performed to determine the prognostic value of clinicopathological factors, laboratory tests, and elastography for HCC ER. Results: The Vs, E, F, and A indexes were significantly higher in patients with ER than in those without ER (P = 0.002, P = 0.002, P < 0.001, and P < 0.001, respectively). Multivariate logistic regression analysis indicated that microvascular invasion (MVI, odds ratio [OR] = 3.964, 95% confidence interval [CI] = 1.326-11.845; P = 0.010) and the F index (OR = 9.533, 95%CI = 1.921-47.296; P = 0.006) were independent predictors of ER in HCC. A ER prediction model based on laboratory tests, MVI and F index were moderate [area under curves (AUCs) in training and validation cohort were 0.829(95%CI: 0.723-0.935; P < 0.001) and 0.846 (95%CI: 0.699-0.994; P = 0.002), respectively]. Conclusion: Preoperative combi-elastography analysis could be used as a potential prognostic tool for HCC ER and assist in clinical decision-making.
C1 [Zhao, Yujia; Wu, Linyong; Qin, Hui; Li, Qing; He, Yun; Yang, Hong] Guangxi Med Univ, Affiliated Hosp 1, Dept Med Ultrasound, Nanning 530021, Guangxi Zhuang, Peoples R China.
   [Shen, Chanliang] FUJIFILM Med Syst, Guangzhou, Peoples R China.
RP Yang, H (corresponding author), Guangxi Med Univ, Affiliated Hosp 1, Dept Med Ultrasound, Nanning 530021, Guangxi Zhuang, Peoples R China.
EM yanghong@gxmu.edu.cn
CR An C, 2015, RADIOLOGY, V276, P433, DOI 10.1148/radiol.15142394
   Bray F, 2018, CA-CANCER J CLIN, V68, P394, DOI 10.3322/caac.21492
   Chan AWH, 2018, J HEPATOL, V69, P1284, DOI 10.1016/j.jhep.2018.08.027
   Cho HJ, 2020, EUR RADIOL, V30, P4182, DOI 10.1007/s00330-020-06792-y
   Colecchia A, 2014, WORLD J GASTROENTERO, V20, P5935, DOI 10.3748/wjg.v20.i20.5935
   Erstad DJ, 2019, ANN SURG ONCOL, V26, P1474, DOI 10.1245/s10434-019-07227-9
   European Assoc Study Liver, 2012, EUR J CANCER, V48, P599, DOI 10.1016/j.ejca.2011.12.021
   Kennedy P, 2018, RADIOLOGY, V286, P738, DOI 10.1148/radiol.2018170601
   Kim WR, 2016, J HEPATOL, V64, P773, DOI 10.1016/j.jhep.2015.11.012
   Kulik L, 2019, GASTROENTEROLOGY, V156, P477, DOI 10.1053/j.gastro.2018.08.065
   Lee DH, 2018, LIVER CANCER, V7, P65, DOI 10.1159/000484445
   Lee S, 2017, J HEPATOL, V67, P526, DOI 10.1016/j.jhep.2017.04.024
   Lee YR, 2017, J GASTROEN HEPATOL, V32, P1079, DOI 10.1111/jgh.13644
   Lim KC, 2011, ANN SURG, V254, P108, DOI 10.1097/SLA.0b013e31821ad884
   Mazzaferro V, 2009, LANCET ONCOL, V10, P35, DOI 10.1016/S1470-2045(08)70284-5
   Miyata R, 2006, J GASTROENTEROL, V41, P987, DOI 10.1007/s00535-006-1890-2
   Siegel RL, 2017, CA-CANCER J CLIN, V67, P7, DOI 10.3322/caac.21387
   Singal AG, 2020, J HEPATOL, V72, P250, DOI 10.1016/j.jhep.2019.08.025
   Vilarinho S, 2014, HEPATOLOGY, V60, P1812, DOI 10.1002/hep.27311
   Xu W, 2020, CANCER MANAG RES, V12, P1693, DOI 10.2147/CMAR.S241959
   Yu B, 2021, J GASTROINTEST SURG, V25, P112, DOI 10.1007/s11605-020-04554-1
   Zhang XP, 2019, EJSO-EUR J SURG ONC, V45, P1644, DOI 10.1016/j.ejso.2019.03.043
NR 22
TC 0
Z9 0
U1 3
U2 4
PU ELSEVIER SCIENCE INC
PI NEW YORK
PA STE 800, 230 PARK AVE, NEW YORK, NY 10169 USA
SN 0899-7071
EI 1873-4499
J9 CLIN IMAG
JI Clin. Imaging
PD NOV
PY 2021
VL 79
BP 173
EP 178
DI 10.1016/j.clinimag.2021.05.020
EA JUN 2021
PG 6
WC Radiology, Nuclear Medicine & Medical Imaging
WE Science Citation Index Expanded (SCI-EXPANDED)
SC Radiology, Nuclear Medicine & Medical Imaging
GA WD4ZP
UT WOS:000704951000009
PM 34087717
DA 2022-05-02
ER

PT J
AU Consul, N
   Sirlin, CB
   Chernyak, V
   Fetzer, DT
   Masch, WR
   Arora, SS
   Do, RKG
   Marks, RM
   Fowler, KJ
   Borhani, AA
   Elsayes, KM
AF Consul, Nikita
   Sirlin, Claude B.
   Chernyak, Victoria
   Fetzer, David T.
   Masch, William R.
   Arora, Sandeep S.
   Do, Richard K. G.
   Marks, Robert M.
   Fowler, Kathryn J.
   Borhani, Amir A.
   Elsayes, Khaled M.
TI Imaging Features at the Periphery: Hemodynamics, Pathophysiology, and
   Effect on LI-RADS Categorization
SO RADIOGRAPHICS
LA English
DT Article
ID CONTRAST-ENHANCED ULTRASOUND; HYPERVASCULAR HEPATOCELLULAR-CARCINOMA;
   TREATMENT RESPONSE ALGORITHM; CIRRHOTIC LIVER; GADOXETIC ACID;
   MICROVASCULAR INVASION; HEPATOBILIARY PHASE; NONINVASIVE DIAGNOSIS; CT;
   MRI
AB Liver lesions have different enhancement patterns at dynamic contrast-enhanced imaging. The Liver Imaging Reporting and Data System (LI-RADS) applies the enhancement kinetic of liver observations in its algorithms for imaging-based diagnosis of hepatocellular carcinoma (HCC) in at-risk populations. Therefore, careful analysis of the spatial and temporal features of these enhancement patterns is necessary to increase the accuracy of liver mass characterization. The authors focus on enhancement patterns that are found at or around the margins of liver observations-many of which are recognized and defined by LI-RADS, such as targetoid appearance, rim arterial phase hyperenhancement, peripheral washout, peripheral discontinuous nodular enhancement, enhancing capsule appearance, nonenhancing capsule appearance, corona enhancement, and periobservational arterioportal shunts-as well as peripheral and periobservational enhancement in the setting of posttreatment changes. Many of these are considered major or ancillary features of HCC, ancillary features of malignancy in general, features of non-HCC malignancy, features associated with benign entities, or features related to treatment response. Distinction between these different patterns of enhancement can help with achieving a more specific diagnosis of HCC and better assessment of response to local-regional therapy. (C) RSNA, 2021
C1 [Consul, Nikita] Baylor Coll Med, Dept Radiol, One Baylor Plaza, Houston, TX 77030 USA.
   [Sirlin, Claude B.; Fowler, Kathryn J.] Univ Calif San Diego Hlth, San Diego, CA USA.
   [Chernyak, Victoria] Montefiore Med Ctr, 111 E 210th St, Bronx, NY 10467 USA.
   [Fetzer, David T.] Univ Texas Southwestern Med Ctr Dallas, Dallas, TX 75390 USA.
   [Masch, William R.] Univ Michigan, Sch Med, Ann Arbor, MI USA.
   [Arora, Sandeep S.] Yale Sch Med, New Haven, CT USA.
   [Do, Richard K. G.] Mem Sloan Kettering Canc Ctr, 1275 York Ave, New York, NY 10021 USA.
   [Marks, Robert M.] Naval Med Ctr San Diego, San Diego, CA USA.
   [Borhani, Amir A.] Northwestern Univ, Chicago, IL 60611 USA.
   [Elsayes, Khaled M.] Univ Texas MD Anderson Canc Ctr, Houston, TX 77030 USA.
   [Chernyak, Victoria] Beth Israel Deaconess Med Ctr, Dept Radiol, Boston, MA 02215 USA.
RP Consul, N (corresponding author), Baylor Coll Med, Dept Radiol, One Baylor Plaza, Houston, TX 77030 USA.
EM nikita.consul@gmail.com
RI Consul, Nikita/AAP-4185-2020
OI Consul, Nikita/0000-0002-9443-8980; fowler, kathryn/0000-0001-9188-1701;
   Do, Richard/0000-0002-6554-0310; Sirlin, Claude/0000-0002-6639-9072;
   Fetzer, David/0000-0002-2420-082X
CR ACR LI-RADS Committee, CT MRI LI RADS V2018
   Ahn SY, 2015, ABDOM IMAGING, V40, P843, DOI 10.1007/s00261-014-0256-0
   American College of Radiology, LIV REP DAT SYST
   Balci NC, 1999, JMRI-J MAGN RESON IM, V9, P285, DOI 10.1002/(SICI)1522-2586(199902)9:2<285::AID-JMRI20>3.0.CO;2-S
   Baron RL, 2001, RADIOGRAPHICS, V21, pS117, DOI 10.1148/radiographics.21.suppl_1.g01oc14s117
   Barreiros AP, 2012, J HEPATOL, V57, P930, DOI 10.1016/j.jhep.2012.04.018
   Brancatelli G, 2001, RADIOLOGY, V219, P69, DOI 10.1148/radiology.219.1.r01ap3269
   Burgio MD, 2016, ABDOM RADIOL, V41, P1546, DOI 10.1007/s00261-016-0726-7
   Cerny M, 2018, RADIOGRAPHICS, V38, P1973, DOI 10.1148/rg.2018180052
   Chaudhry M, 2020, RADIOLOGY, V294, P320, DOI 10.1148/radiol.2019191581
   Chernyak V, 2018, RADIOLOGY, V289, P816, DOI 10.1148/radiol.2018181494
   Chernyak V, 2018, ABDOM RADIOL, V43, P111, DOI 10.1007/s00261-017-1228-y
   Choi JY, 2014, RADIOLOGY, V272, P634, DOI 10.1148/radiol.14132361
   Cortis K, 2016, ACTA RADIOL, V57, P923, DOI 10.1177/0284185115616291
   D'Onofrio M, 2015, AM J ROENTGENOL, V205, pW56, DOI 10.2214/AJR.14.14203
   Do RK, 2020, RADIOLOGY, V294, P327, DOI 10.1148/radiol.2020192484
   Elsayes KM, 2017, RADIOGRAPHICS, V37, P1994, DOI 10.1148/rg.2017170098
   Elsayes KM, 2017, RADIOGRAPHICS, V37, P813, DOI 10.1148/rg.2017160161
   Fitzmaurice C, 2018, JAMA ONCOL, V4, P1553, DOI 10.1001/jamaoncol.2018.2706
   Fowler KJ, 2018, ABDOM RADIOL, V43, P149, DOI 10.1007/s00261-017-1196-2
   Fowler KJ, 2013, AM J ROENTGENOL, V201, P332, DOI 10.2214/AJR.12.9488
   Frydrychowicz A, 2012, J MAGN RESON IMAGING, V35, P492, DOI 10.1002/jmri.22833
   Fujita N, 2020, RADIOGRAPHICS, V40, P72, DOI 10.1148/rg.2020190037
   Gervais DA, 2019, RADIOLOGY, V292, P235, DOI 10.1148/radiol.2019190768
   Granata V, 2017, INFECT AGENTS CANCER, V12, DOI 10.1186/s13027-017-0132-y
   Grazioli L, 2000, INVEST RADIOL, V35, P25, DOI 10.1097/00004424-200001000-00003
   Guan YS, 2004, WORLD J GASTROENTERO, V10, P3543, DOI 10.3748/wjg.v10.i24.3543
   Hope TA, 2015, ABDOM IMAGING, V40, P613, DOI 10.1007/s00261-014-0227-5
   Hu H, 2017, SCI REP-UK, V7, DOI 10.1038/s41598-017-15491-6
   Huang MQ, 2018, CONTRAST MEDIA MOL I, DOI 10.1155/2018/9674565
   Ichikawa T, 2013, ACAD RADIOL, V20, P1130, DOI 10.1016/j.acra.2013.05.003
   Kambadakone AR, 2018, ABDOM RADIOL, V43, P56, DOI 10.1007/s00261-017-1325-y
   Kawata S, 2002, AM J ROENTGENOL, V179, P61, DOI 10.2214/ajr.179.1.1790061
   Kim B, 2018, MEDICINE, V97, DOI 10.1097/MD.0000000000011142
   Kim H, 2009, EUR RADIOL, V19, P1744, DOI 10.1007/s00330-009-1331-8
   Kim Kyoung Won, 2006, AJR Am J Roentgenol, V187, pW406, DOI 10.2214/AJR.05.0611
   Kim KA, 2012, J MAGN RESON IMAGING, V35, P629, DOI 10.1002/jmri.22876
   Kim SH, 2009, EUR J RADIOL, V69, P123, DOI 10.1016/j.ejrad.2007.09.008
   Kim TK, 2017, CLIN MOL HEPATOL, V23, P280, DOI 10.3350/cmh.2017.0037
   Kim TK, 1998, RADIOLOGY, V208, P597, DOI 10.1148/radiology.208.3.9722834
   Kim YY, 2020, AM J ROENTGENOL, V215, P1354, DOI 10.2214/AJR.20.22802
   Kim YY, 2019, RADIOLOGY, V291, P71, DOI 10.1148/radiol.2019181995
   Kim YY, 2019, EUR RADIOL, V29, P1124, DOI 10.1007/s00330-018-5641-6
   Kirchin MA, 1998, INVEST RADIOL, V33, P798, DOI 10.1097/00004424-199811000-00003
   Kitao A, 2009, RADIOLOGY, V252, P605, DOI 10.1148/radiol.2522081414
   Kojiro M, 2009, HEPATOLOGY, V49, P658, DOI 10.1002/hep.22709
   Lee HS, 2019, EUR RADIOL, V29, P2408, DOI 10.1007/s00330-018-5893-1
   Lindner JR, 2004, NAT REV DRUG DISCOV, V3, P527, DOI 10.1038/nrd1417
   Loyer EM, 1999, RADIOLOGY, V212, P866, DOI 10.1148/radiology.212.3.r99se32866
   Malone CD, 2016, CURR HEPATOL REP, V15, P307
   Marin D, 2009, AM J ROENTGENOL, V192, P180, DOI 10.2214/AJR.07.3652
   McEvoy SH, 2013, RADIOLOGY, V269, P618, DOI 10.1148/radiol.13131051
   Miyayama S, 2011, CARDIOVASC INTER RAD, V34, P81, DOI 10.1007/s00270-010-9835-9
   Motosugi U, 2010, RADIOLOGY, V256, P151, DOI 10.1148/radiol.10091885
   Mule S, 2020, RADIOLOGY, V295, P562, DOI 10.1148/radiol.2020192230
   NG IOL, 1992, CANCER, V70, P45, DOI 10.1002/1097-0142(19920701)70:1<45::AID-CNCR2820700108>3.0.CO;2-7
   Niendorf E, 2015, DIAGNOSTICS, V5, P383, DOI 10.3390/diagnostics5030383
   Ohashi M, 2010, J GASTROEN HEPATOL, V25, P143, DOI 10.1111/j.1440-1746.2009.06008.x
   Pang EHT, 2018, AM J ROENTGENOL, V210, P320, DOI 10.2214/AJR.17.17843
   Patella F, 2018, J CLIN TRANSL HEPATO, V6, P222, DOI 10.14218/JCTH.2017.00062
   Popescu A, 2015, MED ULTRASON, V17, P451, DOI 10.11152/mu.2013.2066.174.deu
   Rimola J, 2012, J HEPATOL, V56, P1317, DOI 10.1016/j.jhep.2012.01.004
   Rodgers SK, 2019, RADIOGRAPHICS, V39, P690, DOI 10.1148/rg.2019180158
   Ronot M, 2018, J HEPATOL, V68, P715, DOI 10.1016/j.jhep.2017.12.014
   Sakon M, 2002, ARCH SURG-CHICAGO, V137, P94, DOI 10.1001/archsurg.137.1.94
   Semelka RC, 2001, RADIOLOGY, V218, P27, DOI 10.1148/radiology.218.1.r01ja2427
   SEMELKA RC, 1994, RADIOLOGY, V192, P401, DOI 10.1148/radiology.192.2.8029404
   Shropshire EL, 2019, RADIOLOGY, V292, P226, DOI 10.1148/radiol.2019182135
   Ueda K, 1998, RADIOLOGY, V206, P161, DOI 10.1148/radiology.206.1.9423667
   Voizard N, 2019, INSIGHTS IMAGING, V10, DOI 10.1186/s13244-019-0801-z
   Wald C, 2013, RADIOLOGY, V266, P376, DOI 10.1148/radiol.12121698
   Wang WT, 2018, RADIOLOGY, V286, P571, DOI 10.1148/radiol.2017170515
   Yoshida K, 2013, ABDOM IMAGING, V38, P1277, DOI 10.1007/s00261-013-0016-6
NR 73
TC 0
Z9 0
U1 1
U2 1
PU RADIOLOGICAL SOC NORTH AMERICA (RSNA)
PI OAK BROOK
PA 820 JORIE BLVD, SUITE 200, OAK BROOK, ILLINOIS, UNITED STATES
SN 0271-5333
J9 RADIOGRAPHICS
JI Radiographics
PD OCT
PY 2021
VL 41
IS 6
SI SI
BP 1657
EP 1675
DI 10.1148/rg.2021210019
PG 19
WC Radiology, Nuclear Medicine & Medical Imaging
WE Science Citation Index Expanded (SCI-EXPANDED)
SC Radiology, Nuclear Medicine & Medical Imaging
GA WC6BP
UT WOS:000704341800016
PM 34559586
DA 2022-05-02
ER

PT J
AU Zeng, JS
   Zeng, JX
   Liu, JF
   Zeng, JH
AF Zeng, Jinshu
   Zeng, Jianxing
   Liu, Jingfeng
   Zeng, Jinhua
TI Development of pre and post-operative nomograms to predict individual
   survival for ideal liver resection candidates with hepatocellular
   carcinoma
SO LIVER INTERNATIONAL
LA English
DT Article
DE hepatocellular carcinoma; ideal liver resection candidates;
   individualized prediction; nomogram; overall survival
ID PROGNOSTIC NOMOGRAMS; STAGING SYSTEM; ENCAPSULATION; RECURRENCE; CANCER
AB Background Liver resection is currently the only recommended treatment option for solitary hepatocellular carcinoma (HCC) at an early stage, with well-preserved liver function and no clinically significant portal hypertension. However, this population is heterogeneous, rendering it crucial to develop a risk stratification tool. Therefore, this study aimed to develop preoperative and post-operative nomograms to predict individual survival and stratify patient risk in the ideal candidates for liver resection. Methods A total of 1405 ideal liver resection candidates were recruited. Independent risk factors were identified by Cox regression model and used to establish two ideal liver resection for overall survival (IROS) nomograms in training cohort. Model performance was assessed by discrimination, calibration, clinical usefulness. The two model also compared with six other prognostic nomograms and six other staging systems. Results Multivariate COX analysis revealed that ALP, ln(AFP), NrLR, PNI, ln(tumor size), microvascular invasion, Edmondson-Steiner grade and tumour capsular were the independent risk factors associated with mortality. 5 preoperative variables were incorporated to construct IROS-pre model; All eight available variables were used to draw IROS-post model. The C-index, K-index, time-dependent AUC and DCA of the two models showed significantly better predictive performances than other models. The models could stratify patients into three different risk groups. The web-based tools are convenient for clinical practice. Conclusions These two nomograms were developed to estimate survival probability and stratify three strata with significantly different outcomes, outperforming other models in training and validation cohorts, as well as different subgroups. Both IROS models will help guide individualized follow-up.
C1 [Zeng, Jinshu] Fujian Med Univ, Dept Ultrason Med, Affiliated Hosp 1, Fuzhou, Peoples R China.
   [Zeng, Jinshu; Zeng, Jianxing; Liu, Jingfeng; Zeng, Jinhua] Fujian Med Univ, Liver Ctr Fujian Prov, Fuzhou, Peoples R China.
   [Zeng, Jianxing; Liu, Jingfeng; Zeng, Jinhua] Fujian Med Univ, Dept Hepatobiliary Surg, Affiliated Hosp 1, Fuzhou 350005, Peoples R China.
   [Zeng, Jianxing; Liu, Jingfeng; Zeng, Jinhua] Fujian Med Univ, Dept Hepatobiliary Surg, Mengchao Hepatobiliary Hosp, Fuzhou, Peoples R China.
RP Zeng, JS (corresponding author), Fujian Med Univ, Dept Hepatobiliary Surg, Affiliated Hosp 1, Fuzhou 350005, Peoples R China.
EM zengjinhua1207@hotmail.com
FU Medical Innovation Project of Fujian Province [2020CXA055]; Natural
   Science Foundation of Fujian ProvinceNatural Science Foundation of
   Fujian Province [2020J011160]; Key Clinical Specialty Discipline
   Construction Program of Fuzhou [201912002]; Special Fund of Fujian
   Development and Reform Commission [31010308]
FX Medical Innovation Project of Fujian Province, Grant/Award Number:
   2020CXA055; Natural Science Foundation of Fujian Province, Grant/Award
   Number: 2020J011160; Key Clinical Specialty Discipline Construction
   Program of Fuzhou, Grant/Award Number: 201912002; Special Fund of Fujian
   Development and Reform Commission, Grant/Award Number: 31010308
CR Alba AC, 2017, JAMA-J AM MED ASSOC, V318, P1377, DOI 10.1001/jama.2017.12126
   Balachandran VP, 2015, LANCET ONCOL, V16, pE173, DOI 10.1016/S1470-2045(14)71116-7
   Bray F, 2018, CA-CANCER J CLIN, V68, P394, DOI 10.3322/caac.21492
   Cho CS, 2008, J AM COLL SURGEONS, V206, P281, DOI 10.1016/j.jamcollsurg.2007.07.031
   Chun YS, 2018, ANN SURG ONCOL, V25, P845, DOI 10.1245/s10434-017-6025-x
   Elnekave E, 2013, ANN SURG ONCOL, V20, P2881, DOI 10.1245/s10434-013-2961-2
   European Association for the Study of the Liver. Electronic address: easloffice@easloffice.eu, 2019, J Hepatol, V70, P817, DOI 10.1016/j.jhep.2019.01.020
   Farinati F, 2016, PLOS MED, V13, DOI 10.1371/journal.pmed.1002006
   Forner A, 2012, LANCET, V379, P1245, DOI 10.1016/S0140-6736(11)61347-0
   Fu YP, 2017, ONCOLOGIST, V22, P561, DOI 10.1634/theoncologist.2016-0231
   Gao Q, 2019, CELL, V179, P1240, DOI 10.1016/j.cell.2019.10.038
   Iguchi T, 2009, ANN SURG ONCOL, V16, P2539, DOI 10.1245/s10434-009-0453-1
   Kudo M, 2003, J GASTROENTEROL, V38, P207, DOI 10.1007/s005350300038
   Li J, 2017, SCI REP-UK, V7, DOI 10.1038/s41598-017-09696-y
   Li J, 2016, EUR J CANCER, V62, P86, DOI 10.1016/j.ejca.2016.04.011
   Lim KC, 2011, ANN SURG, V254, P108, DOI 10.1097/SLA.0b013e31821ad884
   Llovet JM, 2016, NAT REV DIS PRIMERS, V2, DOI [10.1038/nrdp.2016.18, 10.1038/nrdp.2016.19]
   Man ZR, 2018, HPB, V20, P888, DOI 10.1016/j.hpb.2018.03.019
   Martins SN, 2017, FRONT MED-LAUSANNE, V4, DOI 10.3389/fmed.2017.00193
   NG IOL, 1992, CANCER, V70, P45, DOI 10.1002/1097-0142(19920701)70:1<45::AID-CNCR2820700108>3.0.CO;2-7
   Shen JY, 2018, DIGEST DIS SCI, V63, P1962, DOI 10.1007/s10620-018-5077-5
   Shen JY, 2017, GUT LIVER, V11, P684, DOI 10.5009/gnl16465
   Shim JH, 2015, ANN SURG, V261, P939, DOI 10.1097/SLA.0000000000000747
   Tandon P, 2009, LIVER INT, V29, P502, DOI 10.1111/j.1478-3231.2008.01957.x
   Vickers AJ, 2006, MED DECIS MAKING, V26, P565, DOI 10.1177/0272989X06295361
   Wang YF, 2019, GUT, V68, pA127, DOI [10.4143/crt.2018.657, 10.1136/gutjnl-2019-IDDFabstracts.252]
   Wu TH, 2012, J SURG ONCOL, V105, P85, DOI 10.1002/jso.22060
   Yau T, 2014, GASTROENTEROLOGY, V146, P1691, DOI 10.1053/j.gastro.2014.02.032
   Zeng JX, 2020, ANN TRANSL MED, V8, DOI 10.21037/atm-20-1919
   Zhou J, 2018, LIVER CANCER, V7, P235, DOI 10.1159/000488035
   Zhou L, 2011, EJSO-EUR J SURG ONC, V37, P521, DOI 10.1016/j.ejso.2011.03.137
NR 31
TC 1
Z9 1
U1 1
U2 1
PU WILEY
PI HOBOKEN
PA 111 RIVER ST, HOBOKEN 07030-5774, NJ USA
SN 1478-3223
EI 1478-3231
J9 LIVER INT
JI Liver Int.
PD DEC
PY 2021
VL 41
IS 12
BP 2974
EP 2985
DI 10.1111/liv.15042
EA SEP 2021
PG 12
WC Gastroenterology & Hepatology
WE Science Citation Index Expanded (SCI-EXPANDED)
SC Gastroenterology & Hepatology
GA XR8QI
UT WOS:000695241000001
PM 34416088
DA 2022-05-02
ER

PT J
AU Wang, J
   Ding, ZW
   Chen, K
   Liu, YZ
   Li, N
   Hu, MG
AF Wang, Jin
   Ding, Zhi-Wen
   Chen, Kuang
   Liu, Yan-Zhe
   Li, Nan
   Hu, Ming-Gen
TI A predictive and prognostic model for hepatocellular carcinoma with
   microvascular invasion based TCGA database genomics
SO BMC CANCER
LA English
DT Article
DE Hepatocellular carcinoma; Microvascular invasion; TCGA database;
   Differentially expressed genes; Prognostic value
ID HOMEOTIC GENES; HOX GENES; RESECTION; BIOMARKERS; NOMOGRAM; RISK
AB Background Microvascular invasion (MVI) adversely affects postoperative long-term survival outcomes in patients with hepatocellular carcinoma (HCC). There is no study addressing genetic changes in HCC patients with MVI. We first screened differentially expressed genes (DEGs) in patients with and without MVI based on TCGA data, established a prediction model and explored the prognostic value of DEGs for HCC patients with MVI. Methods In this paper, gene expression and clinical data of liver cancer patients were downloaded from the TCGA database. The DEG analysis was conducted using DESeq2. Using the least absolute shrinkage and selection operator, MVI-status-related genes were identified. A Kaplan-Meier survival analysis was performed using these genes. Finally, we validated two genes, HOXD9 and HOXD10, using two sets of HCC tissue microarrays from 260 patients. Results Twenty-three MVI-status-related key genes were identified. Based on the key genes, we built a classification model using random forest and time-dependent receiver operating characteristic (ROC), which reached 0.814. Then, we performed a survival analysis and found ten genes had a significant difference in survival time. Simultaneously, using two sets of 260 patients' HCC tissue microarrays, we validated two key genes, HOXD9 and HOXD10. Our study indicated that HOXD9 and HOXD10 were overexpressed in HCC patients with MVI compared with patients without MVI, and patients with MVI with HOXD9 and 10 overexpression had a poorer prognosis than patients with MVI with low expression of HOXD9 and 10. Conclusion We established an accurate TCGA database-based genomics prediction model for preoperative MVI risk and studied the prognostic value of DEGs for HCC patients with MVI. These DEGs that are related to MVI warrant further study regarding the occurrence and development of MVI.
C1 [Wang, Jin; Chen, Kuang; Liu, Yan-Zhe; Hu, Ming-Gen] Chinese Peoples Liberat Army PLA Gen Hosp, Fac HepatoBiliary Pancreat Surg, 28 Fuxing Rd, Beijing 100853, Peoples R China.
   [Ding, Zhi-Wen; Li, Nan] Second Mil Med Univ, Eastern Hepatobiliary Surg Hosp, 225 Changhai Rd, Shanghai 200433, Peoples R China.
RP Hu, MG (corresponding author), Chinese Peoples Liberat Army PLA Gen Hosp, Fac HepatoBiliary Pancreat Surg, 28 Fuxing Rd, Beijing 100853, Peoples R China.; Li, N (corresponding author), Second Mil Med Univ, Eastern Hepatobiliary Surg Hosp, 225 Changhai Rd, Shanghai 200433, Peoples R China.
EM liparislisi@aliyun.com; hmg301@126.com
CR Banerjee S, 2015, HEPATOLOGY, V62, P792, DOI 10.1002/hep.27877
   Bruix J, 2016, GASTROENTEROLOGY, V150, P835, DOI 10.1053/j.gastro.2015.12.041
   Deng ZF, 2019, BIOMED RES INT, V2019, DOI 10.1155/2019/2408348
   Bueno RDEL, 2016, TUMOR BIOL, V37, P15087, DOI 10.1007/s13277-016-5356-8
   Feng LH, 2017, J CANCER RES CLIN, V143, P293, DOI 10.1007/s00432-016-2286-1
   FromentalRamain C, 1996, DEVELOPMENT, V122, P461
   Gehring W J, 1985, Harvey Lect, V81, P153
   GEHRING WJ, 1986, ANNU REV GENET, V20, P147, DOI 10.1146/annurev.ge.20.120186.001051
   Gouw ASH, 2011, LIVER TRANSPLANT, V17, pS72, DOI 10.1002/lt.22368
   He GL, 2020, AGING-US, V12, P21544, DOI 10.18632/aging.103943
   Hirokawa F, 2014, HEPATOL RES, V44, P846, DOI 10.1111/hepr.12196
   Johnston LA, 1998, GENETICS, V149, P131
   Kim MJ, 2012, EUR J RADIOL, V81, P2507, DOI 10.1016/j.ejrad.2011.11.014
   Kluger MD, 2015, J HEPATOL, V62, P1131, DOI 10.1016/j.jhep.2014.12.018
   Lee S, 2017, J HEPATOL, V67, P526, DOI 10.1016/j.jhep.2017.04.024
   Lei ZQ, 2016, JAMA SURG, V151, P356, DOI 10.1001/jamasurg.2015.4257
   Lim KC, 2011, ANN SURG, V254, P108, DOI 10.1097/SLA.0b013e31821ad884
   Lv XP, 2015, J EXP CLIN CANC RES, V34, DOI 10.1186/s13046-015-0245-3
   Marrero JA, 2018, HEPATOLOGY, V68, P723, DOI 10.1002/hep.29913
   Nagano Y, 2008, WORLD J SURG, V32, P2218, DOI 10.1007/s00268-008-9585-x
   Patel AJ, 2016, INTERACT CARDIOV TH, V22, P101, DOI 10.1093/icvts/ivv287
   Peng J, 2018, DIAGN INTERV RADIOL, V24, P121, DOI 10.5152/dir.2018.17467
   Pote N, 2013, HEPATOLOGY, V58, P983, DOI 10.1002/hep.26433
   Roayaie S, 2009, GASTROENTEROLOGY, V137, P850, DOI 10.1053/j.gastro.2009.06.003
   Rodriguez-Peralvarez M, 2013, ANN SURG ONCOL, V20, P325, DOI 10.1245/s10434-012-2513-1
   Schlichtemeier SM, 2016, EJSO-EUR J SURG ONC, V42, P1576, DOI 10.1016/j.ejso.2016.05.032
   Shah N, 2010, NAT REV CANCER, V10, P361, DOI 10.1038/nrc2826
   Sumie S, 2008, ANN SURG ONCOL, V15, P1375, DOI 10.1245/s10434-008-9846-9
   Tang HY, 2016, HEPATOLOGY, V64, P691, DOI 10.1002/hep.28620
   Yamashita Y, 2018, ANN GASTROENT SURG, V2, P197, DOI 10.1002/ags3.12057
   Zhang XP, 2019, ANN SURG ONCOL, V26, P4117, DOI 10.1245/s10434-019-07504-7
NR 31
TC 0
Z9 0
U1 3
U2 3
PU BMC
PI LONDON
PA CAMPUS, 4 CRINAN ST, LONDON N1 9XW, ENGLAND
EI 1471-2407
J9 BMC CANCER
JI BMC Cancer
PD DEC 16
PY 2021
VL 21
IS 1
AR 1337
DI 10.1186/s12885-021-09047-1
PG 11
WC Oncology
WE Science Citation Index Expanded (SCI-EXPANDED)
SC Oncology
GA XP0QH
UT WOS:000730579000001
PM 34911488
OA gold, Green Published
DA 2022-05-02
ER

PT J
AU El-domiaty, N
   Saliba, F
   Vibert, E
   Karam, V
   Sobesky, R
   Ibrahim, W
   Pittau, G
   Ciacio, O
   Salloum, C
   Amer, K
   Saeed, MA
   Shawky, JA
   Cunha, AS
   Rosmorduc, O
   Cherqui, D
   Adam, R
   Samuel, D
AF El-domiaty, Nada
   Saliba, Faouzi
   Vibert, Eric
   Karam, Vincent
   Sobesky, Rodolphe
   Ibrahim, Wafaa
   Pittau, Gabriella
   Ciacio, Oriana
   Salloum, Chady
   Amer, Khaled
   Saeed, Maysaa A.
   Shawky, Jihan A.
   Sa Cunha, Antonio
   Rosmorduc, Olivier
   Cherqui, Daniel
   Adam, Rene
   Samuel, Didier
TI Early Versus Late Hepatocellular Carcinoma Recurrence After
   Transplantation: Predictive Factors, Patterns, and Long-term Outcome
SO TRANSPLANTATION
LA English
DT Article
ID DONOR LIVER-TRANSPLANTATION; ALPHA-FETOPROTEIN; TUMOR RECURRENCE;
   RISK-FACTORS; RESECTION; CANCER; VALIDATION; CRITERIA; MODEL;
   PROGRESSION
AB Background. Hepatocellular carcinoma (HCC) is currently the first indication of liver transplantation (LT) in Europe and Asia-Pacific region and the third in the United States. HCC recurrence is the main complication affecting short- and medium-term outcomes after LT. Methods. A total of 433 consecutive adult recipients transplanted for HCC between 2000 and 2017 (mean age: 57.8 +/- 8.5 y; 83.8% were males) with a mean follow-up of 74.6 +/- 58.6 months were included. Patients had to meet Milan criteria and, since 2014, alpha-fetoprotein score to be listed. Patients with HCC recurrence were classified into early (<= 2 y) and late recurrence (>2 y) and were retrospectively reviewed. Results. Patients who developed recurrence (75 patients, 17%) had more tumors outside Milan and University of California San Francisco criteria, high alpha-fetoprotein score, and microvascular invasion at pathology. Early recurrence developed in 46 patients (61.3%); the overall 5- and 10-year survival rates of these patients from time of LT were 6.7% and 0%, which were significantly lower than those with late recurrence 64.0% and 27.1%, respectively (P < 0.001). The median survival times from the diagnosis of HCC recurrence were 15 and 17 months, respectively, in the 2 groups (P < 0.001). Multivariable Cox regression analysis identified alcoholic cirrhosis as etiology of the underlying liver disease (hazard ratio [HR] = 3.074; P = 0.007), bilobar tumor at time of LT (HR = 2.001; P = 0.037), and a tumor size (>50 mm) in the explant (HR = 1.277; P = 0.045) as independent predictors of early recurrence. Conclusions. Improving the prediction of early HCC recurrence could optimize patient selection for LT, potential adjuvant therapy with new targeted drugs and hence, improve long-term survival.
C1 [El-domiaty, Nada; Saliba, Faouzi; Vibert, Eric; Karam, Vincent; Sobesky, Rodolphe; Pittau, Gabriella; Ciacio, Oriana; Salloum, Chady; Sa Cunha, Antonio; Rosmorduc, Olivier; Cherqui, Daniel; Adam, Rene; Samuel, Didier] Univ Paris Saclay, Hop Paul Brousse, AP HP, Ctr Hepatobiliaire,INSERM,UMR S 1193, Villejuif, France.
   [El-domiaty, Nada; Saeed, Maysaa A.; Shawky, Jihan A.] Zagazig Univ, Fac Med, Trop Med Dept, Zagazig, Egypt.
   [Ibrahim, Wafaa] Cairo Univ, Fac Econ & Polit Sci, Stat Dept, Cairo, Egypt.
   [Amer, Khaled] Int Med Ctr, Hepatobiliary & Liver Transplant Dept, Cairo, Egypt.
RP Saliba, F (corresponding author), Hop Paul Brousse, AP HP, Ctr Hepatobiliaire, 12 Ave Paul Vaillant Couturier, F-94800 Villejuif, France.
EM faouzi.saliba@aphp.fr
RI EL-domiaty, Nada/AAM-5262-2020; Saed, Maysaa/AAB-3629-2022
OI EL-domiaty, Nada/0000-0002-7098-0230; Saed, Maysaa/0000-0001-8045-2864
CR Agopian VG, 2015, J AM COLL SURGEONS, V220, P416, DOI 10.1016/j.jamcollsurg.2014.12.025
   Alshahrani AA, 2018, ANN TRANSPL, V23, P659, DOI 10.12659/AOT.910598
   Alshahrani Abdulwahab A, 2018, Ann Hepatobiliary Pancreat Surg, V22, P136, DOI 10.14701/ahbps.2018.22.2.136
   Au KP, 2018, WORLD J GASTROENTERO, V24, P5081, DOI 10.3748/wjg.v24.i45.5081
   Bodzin AS, 2017, ANN SURG, V266, P118, DOI 10.1097/SLA.0000000000001894
   Bruix J, 2015, LANCET ONCOL, V16, P1344, DOI 10.1016/S1470-2045(15)00198-9
   Chan AWH, 2018, J HEPATOL, V69, P1284, DOI 10.1016/j.jhep.2018.08.027
   Chan AWH, 2015, ANN SURG ONCOL, V22, P4138, DOI 10.1245/s10434-015-4516-1
   Child CG, 1964, LIVER PORTAL HYPERTE, V50
   Chok KSH, 2011, WORLD J SURG, V35, P2058, DOI 10.1007/s00268-011-1146-z
   Clavien PA, 2012, LANCET ONCOL, V13, pE11, DOI 10.1016/S1470-2045(11)70175-9
   D'Amico F, 2009, LIVER TRANSPLANT, V15, P1278, DOI 10.1002/lt.21842
   de'Angelis N, 2015, WORLD J GASTROENTERO, V21, P11185, DOI 10.3748/wjg.v21.i39.11185
   DiNorcia J, 2020, ANN SURG, V271, P616, DOI 10.1097/SLA.0000000000003253
   Dubay DA, 2011, HPB, V13, P24, DOI 10.1111/j.1477-2574.2010.00228.x
   Durand F, 2019, LIVER TRANSPLANT, V25, P763, DOI 10.1002/lt.25419
   Duvoux C, 2012, GASTROENTEROLOGY, V143, P986, DOI 10.1053/j.gastro.2012.05.052
   Duvoux C, 2011, LIVER TRANSPLANT, V17, pS147, DOI 10.1002/lt.22367
   European Assoc Study Liver, 2012, EUR J CANCER, V48, P599, DOI 10.1016/j.ejca.2011.12.021
   Fernandez-Sevilla E, 2017, LIVER TRANSPLANT, V23, P440, DOI 10.1002/lt.24742
   Ferrer-Fabrega J, 2016, HEPATOLOGY, V63, P839, DOI 10.1002/hep.28339
   Forner A, 2018, LANCET, V391, P1301, DOI 10.1016/S0140-6736(18)30010-2
   Ganne-Carrie N, 2019, J HEPATOL, V70, P284, DOI 10.1016/j.jhep.2018.10.008
   Halazun KJ, 2017, ANN SURG, V265, P557, DOI 10.1097/SLA.0000000000001966
   Hong SK, 2019, CLIN TRANSPLANT, V33, DOI 10.1111/ctr.13703
   Ito T, 2007, LIVER TRANSPLANT, V13, P1637, DOI 10.1002/lt.21281
   Kamath PS, 2001, HEPATOLOGY, V33, P464, DOI 10.1053/jhep.2001.22172
   Khorsandi SE, 2016, TRANSL GASTROENT HEP, V1, DOI 10.21037/tgh.2016.03.18
   Kornberg A, 2010, EJSO-EUR J SURG ONC, V36, P275, DOI 10.1016/j.ejso.2009.10.001
   Lai Q, 2013, LIVER TRANSPLANT, V19, P1108, DOI 10.1002/lt.23706
   Lai Q, 2012, J HEPATOL, V57, P974, DOI 10.1016/j.jhep.2012.06.033
   Llovet JM, 2008, JNCI-J NATL CANCER I, V100, P698, DOI 10.1093/jnci/djn134
   Mazzaferro V, 1996, NEW ENGL J MED, V334, P693, DOI 10.1056/NEJM199603143341104
   Mazzaferro V, 2009, LANCET ONCOL, V10, P35, DOI 10.1016/S1470-2045(08)70284-5
   Mehta N, 2017, TRANSPLANTATION, V101, P2071, DOI 10.1097/TP.0000000000001752
   Naugler WE, 2015, CLIN GASTROENTEROL H, V13, P827, DOI 10.1016/j.cgh.2014.03.038
   Ng K, 2018, HPB, V20, pS299
   Notarpaolo A, 2017, J HEPATOL, V66, P552, DOI 10.1016/j.jhep.2016.10.038
   Poon RTP, 2000, CANCER, V89, P500, DOI 10.1002/1097-0142(20000801)89:3<500::AID-CNCR4>3.3.CO;2-F
   Roayaie S, 2004, LIVER TRANSPLANT, V10, P534, DOI 10.1002/lt.20128
   Rodriguez-Peralvarez M, 2013, J HEPATOL, V59, P1193, DOI 10.1016/j.jhep.2013.07.012
   Sapisochin G, 2016, HEPATOLOGY, V64, P2077, DOI 10.1002/hep.28643
   Shin WY, 2010, LIVER TRANSPLANT, V16, P678, DOI 10.1002/lt.22047
   Silva MA, 2008, GUT, V57, P1592, DOI 10.1136/gut.2008.149062
   Sotiropoulos GC, 2007, EUR J MED RES, V12, P527
   Sposito C, 2013, J HEPATOL, V59, P59, DOI 10.1016/j.jhep.2013.02.026
   Sugawara Y, 2007, DIGEST DIS, V25, P310, DOI 10.1159/000106910
   Toso C, 2011, AM J TRANSPLANT, V11, P2031, DOI 10.1111/j.1600-6143.2011.03689.x
   Toso C, 2013, J HEPATO-BIL-PAN SCI, V20, P342, DOI 10.1007/s00534-012-0528-4
   Vibert E, 2010, AM J TRANSPLANT, V10, P129, DOI 10.1111/j.1600-6143.2009.02750.x
   Vibert E, 2020, J HEPATOL, V72, P262, DOI 10.1016/j.jhep.2019.11.017
   Yamakado K, 2015, WORLD J GASTROENTERO, V21, P10604, DOI 10.3748/wjg.v21.i37.10604
   Yao FY, 2007, AM J TRANSPLANT, V7, P2587, DOI 10.1111/j.1600-6143.2007.01965.x
   Yao FY, 2001, HEPATOLOGY, V33, P1394, DOI 10.1053/jhep.2001.24563
   Zhang Julia A, 2017, Hepatoma Res, V3, P58, DOI 10.20517/2394-5079.2017.05
   Zhou SL, 2019, J HEPATOL, V71, P1152, DOI 10.1016/j.jhep.2019.07.014
NR 56
TC 2
Z9 3
U1 2
U2 5
PU LIPPINCOTT WILLIAMS & WILKINS
PI PHILADELPHIA
PA TWO COMMERCE SQ, 2001 MARKET ST, PHILADELPHIA, PA 19103 USA
SN 0041-1337
EI 1534-6080
J9 TRANSPLANTATION
JI Transplantation
PD AUG
PY 2021
VL 105
IS 8
BP 1778
EP 1790
DI 10.1097/TP.0000000000003434
PG 13
WC Immunology; Surgery; Transplantation
WE Science Citation Index Expanded (SCI-EXPANDED)
SC Immunology; Surgery; Transplantation
GA TM3ZV
UT WOS:000675491800031
PM 32890134
DA 2022-05-02
ER

PT J
AU Feng, LH
   Sun, HC
   Zhu, XD
   Zhang, SZ
   Li, XL
   Li, KS
   Liu, XF
   Lei, M
   Li, Y
   Tang, ZY
AF Feng, Long-Hai
   Sun, Hui-Chuan
   Zhu, Xiao-Dong
   Zhang, Shi-Zhe
   Li, Xiao-Long
   Li, Kang-Shuai
   Liu, Xue-Feng
   Lei, Ming
   Li, Yan
   Tang, Zhao-You
TI Irbesartan inhibits metastasis by interrupting the adherence of tumor
   cell to endothelial cell induced by angiotensin II in hepatocellular
   carcinoma
SO ANNALS OF TRANSLATIONAL MEDICINE
LA English
DT Article
DE Hepatocellular carcinoma (HCC); irbesartan; metastasis; vascular cell
   adhesion molecule-1 (VCAM-1)
ID SIGNALING PATHWAY; MESENCHYMAL TRANSITION; CUMULATIVE RECURRENCE; VCAM-1
   EXPRESSION; P38 MAPK; ANG-II; CANCER; ADHESION; SYSTEM; PROLIFERATION
AB Background: The use of angiotensin II inhibitors is associated with a low risk of recurrence and metastasis in hepatocellular carcinoma (HCC) patients. Vascular cell adhesion molecule-1 (VCAM-1) is a key factor in tumor metastasis.
   Methods: The effects of angiotensin II and irbesartan (an angiotensin II inhibitor) on HCC were explored with a xenograft model, microarray analysis and cell adhesion experiments. The relationship between the expression of VCAM-1 in HCC tissues and prognosis was analyzed with public and our institutional clinical databases. The effects of angiotensin II, irbesartan and VCAM-1 on adhesion and metastasis in HCC were explored with a xenograft model and cell adhesion experiments. The regulatory mechanisms were analyzed by Western blot analysis.
   Results: Angiotensin II type 1 receptor and VCAM-1 were expressed in HCC tissues. Irbesartan inhibited HCC growth and metastasis in vivo and weakened the adhesion of HCC cells to endothelial cells, an effect that was enhanced by angiotensin II. VCAM-1 was found to be an independent risk factor for recurrence and survival in HCC patients with microvascular invasion. Angiotensin II upregulated VCAM-1 expression, and this upregulation was inhibited by irbesartan. Angiotensin II enhanced adhesion mainly by promoting the expression of VCAM-1 in HCC cells. Irbesartan inhibited the expression of VCAM-1 by reducing p38/MAPK phosphorylation activated by angiotensin II in HCC cells.
   Conclusions: Irbesartan attenuates metastasis by inhibiting angiotensin II-activated VCAM-1 via the p38/MAPK pathway in HCC.
C1 [Feng, Long-Hai; Sun, Hui-Chuan; Zhu, Xiao-Dong; Zhang, Shi-Zhe; Li, Xiao-Long; Li, Kang-Shuai; Liu, Xue-Feng; Lei, Ming; Li, Yan; Tang, Zhao-You] Fudan Univ, Liver Canc Inst, Dept Liver Surg & Transplantat, Shanghai, Peoples R China.
   [Feng, Long-Hai; Sun, Hui-Chuan; Zhu, Xiao-Dong; Zhang, Shi-Zhe; Li, Xiao-Long; Li, Kang-Shuai; Liu, Xue-Feng; Lei, Ming; Li, Yan; Tang, Zhao-You] Fudan Univ, Zhongshan Hosp, Shanghai, Peoples R China.
   [Feng, Long-Hai; Sun, Hui-Chuan; Zhu, Xiao-Dong; Zhang, Shi-Zhe; Li, Xiao-Long; Li, Kang-Shuai; Liu, Xue-Feng; Lei, Ming; Li, Yan; Tang, Zhao-You] Minist Educ, Key Lab Carcinogenesis & Canc Invas, Shanghai, Peoples R China.
RP Tang, ZY (corresponding author), Fudan Univ, Liver Canc Inst, Dept Liver Surg & Transplantat, Shanghai, Peoples R China.; Tang, ZY (corresponding author), Fudan Univ, Zhongshan Hosp, Shanghai, Peoples R China.
EM zytang88@163.com
OI Liu, Xuefeng/0000-0002-0135-851X
FU Leading Investigator Program of Shanghai municipal government
   [17XD1401100]; National Key Basic Research Program (973 Program) from
   the Ministry of Science and Technology of China [2015CB554005]; National
   Natural Science Foundation of ChinaNational Natural Science Foundation
   of China (NSFC) [81672326]
FX This work was supported by the Leading Investigator Program of Shanghai
   municipal government (17XD1401100), the National Key Basic Research
   Program (973 Program; 2015CB554005) from the Ministry of Science and
   Technology of China, and the National Natural Science Foundation of
   China (81672326).
CR Ahn JC, 2021, HEPATOLOGY, V73, P422, DOI 10.1002/hep.31165
   Barone M, 2019, WORLD J GASTROENTERO, V25, P2524, DOI 10.3748/wjg.v25.i20.2524
   Cheng VWT, 2019, CLIN CANCER RES, V25, P533, DOI 10.1158/1078-0432.CCR-18-1889
   Cong WM, 2016, WORLD J GASTROENTERO, V22, P9279, DOI 10.3748/wjg.v22.i42.9279
   Du N, 2012, ONCOL REP, V27, P1893, DOI 10.3892/or.2012.1720
   Facciorusso A, 2015, J GASTROEN HEPATOL, V30, P1643, DOI 10.1111/jgh.12988
   Feng LH, 2019, ANN TRANSL MED, V7, DOI 10.21037/atm.2019.11.131
   Forner A, 2012, LANCET, V379, P1245, DOI 10.1016/S0140-6736(11)61347-0
   HONN KV, 1992, CANCER METAST REV, V11, P353, DOI 10.1007/BF01307187
   Inarrairaegui M, 2018, CLIN CANCER RES, V24, P1518, DOI 10.1158/1078-0432.CCR-17-0289
   Ishikane S, 2018, BIOCHEM PHARMACOL, V154, P136, DOI 10.1016/j.bcp.2018.04.012
   Ishikane S, 2018, BIOCHEM PHARMACOL, V151, P96, DOI 10.1016/j.bcp.2018.03.008
   Janhavi P, 2022, ARCH PHYSIOL BIOCHEM, V128, P426, DOI 10.1080/13813455.2019.1687523
   Ji YY, 2016, CELL PHYSIOL BIOCHEM, V39, P13, DOI 10.1159/000445602
   Ji YY, 2012, CELL PHYSIOL BIOCHEM, V29, P863, DOI 10.1159/000171034
   Kaibori M, 2011, J GASTROEN HEPATOL, V26, P536, DOI 10.1111/j.1440-1746.2010.06439.x
   Li BW, 2017, ANN VASC SURG, V40, P262, DOI 10.1016/j.avsg.2016.09.016
   Li XY, 2017, EUR REV MED PHARMACO, V21, P1375
   Li Y, 2004, J CANCER RES CLIN, V130, P460, DOI 10.1007/s00432-004-0564-9
   Liang B, 2015, CELL PHYSIOL BIOCHEM, V35, P2472, DOI 10.1159/000374047
   Messerli FH, 2018, J AM COLL CARDIOL, V71, P1474, DOI 10.1016/j.jacc.2018.01.058
   Nagy A, 2018, SCI REP-UK, V8, DOI 10.1038/s41598-018-27521-y
   Nguyen L, 2016, J GASTROEN HEPATOL, V31, P1773, DOI 10.1111/jgh.13307
   Pham H, 2008, J CELL PHYSIOL, V214, P96, DOI 10.1002/jcp.21167
   Pinter M, 2018, ALIMENT PHARM THER, V48, P598, DOI 10.1111/apt.14913
   Pinter M, 2017, UNITED EUR GASTROENT, V5, P987, DOI 10.1177/2050640617695698
   Pinter M, 2017, SCI TRANSL MED, V9, DOI 10.1126/scitranslmed.aan5616
   Qi MH, 2018, EXP THER MED, V16, P3471, DOI 10.3892/etm.2018.6610
   Rosenthal T, 2019, ANTICANCER RES, V39, P4597, DOI 10.21873/anticanres.13639
   Schlesinger M, 2015, INT J CANCER, V136, P2504, DOI 10.1002/ijc.28927
   Sharma R, 2017, CELL ONCOL, V40, P199, DOI 10.1007/s13402-017-0324-x
   Shi WK, 2018, CELL DEATH DIS, V9, DOI 10.1038/s41419-018-0435-y
   Siegel RL, 2019, CA-CANCER J CLIN, V69, P7, DOI 10.3322/caac.21551
   Singal AG, 2020, J HEPATOL, V72, P250, DOI 10.1016/j.jhep.2019.08.025
   Song KH, 2016, VASC PHARMACOL, V78, P43, DOI 10.1016/j.vph.2015.10.001
   Tian J, 1999, BRIT J CANCER, V81, P814, DOI 10.1038/sj.bjc.6690769
   Villanueva A, 2019, NEW ENGL J MED, V380, P1450, DOI 10.1056/NEJMra1713263
   Wang GJ, 2017, J CELL BIOCHEM, V118, P4444, DOI 10.1002/jcb.26100
   Wang Y, 2019, ANN TRANSL MED, V7, DOI 10.21037/atm.2019.09.45
   Wang YX, 2005, CIRCULATION, V111, P2219, DOI 10.1161/01.CIR.0000163544.17221.BE
   Wieland E, 2017, CANCER CELL, V31, P355, DOI 10.1016/j.ccell.2017.01.007
   Yang JD, 2019, NAT REV GASTRO HEPAT, V16, P589, DOI 10.1038/s41575-019-0186-y
   Yoshiji H, 2011, CURR CANCER DRUG TAR, V11, P431, DOI 10.2174/156800911795538084
   Yoshiji H, 2011, ONCOL REP, V26, P1547, DOI 10.3892/or.2011.1433
   Yoshiji H, 2009, J HEPATOL, V51, P315, DOI 10.1016/j.jhep.2009.04.011
   Zhang F, 2013, BIOCHEM BIOPH RES CO, V430, P642, DOI 10.1016/j.bbrc.2012.11.098
   Zhang YY, 2018, CANCER LETT, V429, P29, DOI 10.1016/j.canlet.2018.05.004
NR 47
TC 4
Z9 4
U1 0
U2 0
PU AME PUBL CO
PI SHATIN
PA FLAT-RM C 16F, KINGS WING PLAZA 1, NO 3 KWAN ST, SHATIN, HONG KONG
   00000, PEOPLES R CHINA
SN 2305-5839
EI 2305-5847
J9 ANN TRANSL MED
JI ANN. TRANSL. MED.
PD FEB
PY 2021
VL 9
IS 3
AR 207
DI 10.21037/atm-20-5293
PG 22
WC Oncology; Medicine, Research & Experimental
WE Science Citation Index Expanded (SCI-EXPANDED)
SC Oncology; Research & Experimental Medicine
GA RP8FQ
UT WOS:000641959400018
PM 33708834
OA Green Published, gold
DA 2022-05-02
ER

PT J
AU Park, C
   Kim, JH
   Kim, PH
   Kim, SY
   Gwon, DI
   Chu, HH
   Park, M
   Hur, J
   Kim, JY
   Kim, DJ
AF Park, Chan
   Kim, Jin Hyoung
   Kim, Pyeong Hwa
   Kim, So Yeon
   Gwon, Dong Il
   Chu, Hee Ho
   Park, Minho
   Hur, Joonho
   Kim, Jin Young
   Kim, Dong Joon
TI Imaging Predictors of Survival in Patients with Single Small
   Hepatocellular Carcinoma Treated with Transarterial Chemoembolization
SO KOREAN JOURNAL OF RADIOLOGY
LA English
DT Article
DE Hepatocellular carcinoma; Transarterial chemoembolization; Computed
   tomography imaging; Magnetic resonance imaging; Survival
ID TRANSCATHETER ARTERIAL CHEMOEMBOLIZATION; RADIOFREQUENCY ABLATION;
   MICROVASCULAR INVASION; LIVER-TRANSPLANTATION; HEPATIC RESECTION; BCLC
AB Objective: Clinical outcomes of patients who undergo transarterial chemoembolization (TACE) for single small hepatocellular carcinoma (HCC) are not consistent, and may differ based on certain imaging findings. This retrospective study was aimed at determining the efficacy of pre-TACE CT or MR imaging findings in predicting survival outcomes in patients with small HCC upon being treated with TACE. Besides, the study proposed to build a risk prediction model for these patients.
   Materials and Methods: Altogether, 750 patients with functionally good hepatic reserve who received TACE as the first-line treatment for single small HCC between 2004 and 2014 were included in the study. These patients were randomly assigned into training (n = 525) and validation (n = 225) sets.
   Results: According to the results of a multivariable Cox analysis, three pre-TACE imaging findings (tumor margin, tumor location, enhancement pattern) and two clinical factors (age, serum albumin level) were selected and scored to create predictive models for overall, local tumor progression (LTP)-free, and progression-free survival in the training set. The median overall survival time in the validation set were 137.5 months, 76.1 months, and 44.0 months for low-, intermediate-, and high-risk groups, respectively (p < 0.001). Time-dependent receiver operating characteristic curves of the predictive models for overall, LTP-free, and progression-free survival applied to the validation cohort showed acceptable areas under the curve values (0.734, 0.802, and 0.775 for overall survival; 0.738, 0.789, and 0.791 for LTP-free survival; and 0.671, 0.733, and 0.694 for progression-free survival at 3, 5, and 10 years, respectively).
   Conclusion: Pre-TACE CT or MR imaging findings could predict survival outcomes in patients with small HCC upon treatment with TACE. Our predictive models including three imaging predictors could be helpful in prognostication, identification, and selection of suitable candidates for TACE in patients with single small HCC.
C1 [Park, Chan; Kim, Jin Hyoung; Kim, Pyeong Hwa; Kim, So Yeon; Gwon, Dong Il; Chu, Hee Ho; Park, Minho; Hur, Joonho; Kim, Jin Young] Univ Ulsan, Coll Med, Asan Med Ctr, Dept Radiol, 88 Olymp Ro 43 Gil, Seoul 05505, South Korea.
   [Park, Chan; Kim, Jin Hyoung; Kim, Pyeong Hwa; Kim, So Yeon; Gwon, Dong Il; Chu, Hee Ho; Park, Minho; Hur, Joonho; Kim, Jin Young] Univ Ulsan, Coll Med, Asan Med Ctr, Res Inst Radiol, 88 Olymp Ro 43 Gil, Seoul 05505, South Korea.
   [Kim, Dong Joon] Univ Ulsan, Coll Med, Asan Med Ctr, Dept Clin Epidemiol & Biostat, Seoul, South Korea.
RP Kim, JY (corresponding author), Univ Ulsan, Coll Med, Asan Med Ctr, Dept Radiol, 88 Olymp Ro 43 Gil, Seoul 05505, South Korea.; Kim, JY (corresponding author), Univ Ulsan, Coll Med, Asan Med Ctr, Res Inst Radiol, 88 Olymp Ro 43 Gil, Seoul 05505, South Korea.
EM jhkimrad@amc.seoul.kr
RI Kim, Jin Hyoung/AAE-8050-2019
OI Hur, Joonho/0000-0002-8332-6588; Chu, Hee Ho/0000-0002-3903-0026
CR Abou-Alfa GK, 2018, NEW ENGL J MED, V379, P54, DOI 10.1056/NEJMoa1717002
   American College of Radiology, CT MRI LI RADS V2018
   An C, 2015, RADIOLOGY, V276, P433, DOI 10.1148/radiol.15142394
   Asayama Y, 2008, AM J ROENTGENOL, V190, pW28, DOI 10.2214/AJR.07.2117
   Bray F, 2018, CA-CANCER J CLIN, V68, P394, DOI 10.3322/caac.21492
   Choi SY, 2018, RADIOLOGY, V286, P917, DOI 10.1148/radiol.2017162846
   Chou CT, 2014, AM J ROENTGENOL, V203, pW253, DOI 10.2214/AJR.13.10595
   Chu HH, 2019, LIVER INT, V39, P2397, DOI 10.1111/liv.14258
   Chu HH, 2019, J VASC INTERV RADIOL, V30, P1533, DOI 10.1016/j.jvir.2019.06.006
   European Association for the Study of the Liver. Electronic address: easloffice@easloffice.eu, 2019, J Hepatol, V70, P817, DOI 10.1016/j.jhep.2019.01.020
   Farinati F, 2009, BMC CANCER, V9, DOI 10.1186/1471-2407-9-33
   Forner A, 2010, SEMIN LIVER DIS, V30, P61, DOI 10.1055/s-0030-1247133
   Gaba RC, 2017, J VASC INTERV RADIOL, V28, P1210, DOI 10.1016/j.jvir.2017.04.025
   Gu KW, 2017, ABDOM RADIOL, V42, P1424, DOI 10.1007/s00261-016-1038-7
   Hung HH, 2011, CLIN GASTROENTEROL H, V9, P79, DOI 10.1016/j.cgh.2010.08.018
   Kamarudin AN, 2017, BMC MED RES METHODOL, V17, DOI 10.1186/s12874-017-0332-6
   Kim JH, 2018, LIVER INT, V38, P1646, DOI 10.1111/liv.13719
   Lee M, 2017, J VASC INTERV RADIOL, V28, P502, DOI 10.1016/j.jvir.2016.08.017
   Lee S, 2017, J HEPATOL, V67, P526, DOI 10.1016/j.jhep.2017.04.024
   Lencioni R, 2010, SEMIN LIVER DIS, V30, P52, DOI 10.1055/s-0030-1247132
   Marrero JA, 2018, HEPATOLOGY, V68, P723, DOI 10.1002/hep.29913
   Mazzaferro V, 1996, NEW ENGL J MED, V334, P693, DOI 10.1056/NEJM199603143341104
   Murakami T, 2007, CARDIOVASC INTER RAD, V30, P696, DOI 10.1007/s00270-007-9003-z
   Peng ZW, 2012, RADIOLOGY, V262, P1022, DOI 10.1148/radiol.11110817
   Pompili M, 2013, J HEPATOL, V59, P89, DOI 10.1016/j.jhep.2013.03.009
   Saad ED, 2009, ANN ONCOL, V20, P460, DOI 10.1093/annonc/mdn670
   Seok JY, 2012, HEPATOLOGY, V55, P1776, DOI 10.1002/hep.25570
   Shim JH, 2012, RADIOLOGY, V262, P708, DOI 10.1148/radiol.11110282
   Sumie S, 2008, ANN SURG ONCOL, V15, P1375, DOI 10.1245/s10434-008-9846-9
   Wang JH, 2012, J HEPATOL, V56, P412, DOI 10.1016/j.jhep.2011.05.020
   Wong RJ, 2014, LIVER TRANSPLANT, V20, P528, DOI 10.1002/lt.23820
   Yang HJ, 2014, RADIOLOGY, V271, P909, DOI 10.1148/radiol.13131760
   Zhang BH, 2004, J CANCER RES CLIN, V130, P417, DOI 10.1007/s00432-004-0552-0
NR 33
TC 5
Z9 5
U1 1
U2 8
PU KOREAN RADIOLOGICAL SOC
PI SEOUL
PA 121-8 YANGJAE-DONG, SEOCHO-GU, SEOUL 137-130, SOUTH KOREA
SN 1229-6929
EI 2005-8330
J9 KOREAN J RADIOL
JI Korean J. Radiol.
PD FEB
PY 2021
VL 22
IS 2
BP 213
EP 224
DI 10.3348/kjr.2020.0325
PG 12
WC Radiology, Nuclear Medicine & Medical Imaging
WE Science Citation Index Expanded (SCI-EXPANDED)
SC Radiology, Nuclear Medicine & Medical Imaging
GA PU8WL
UT WOS:000609579400006
PM 32901464
OA Green Published
DA 2022-05-02
ER

PT J
AU Lv, J
   Yin, HY
   Mao, WJ
   Shi, HC
AF Lv, Jing
   Yin, Hongyan
   Mao, Wujian
   Shi, Hongcheng
TI Investigating the value of pre-treatment F-18-FDG PET/CT in predicting
   the pathological characteristic of hepatocellular carcinoma and
   recurrence after liver transplantation
SO ABDOMINAL RADIOLOGY
LA English
DT Article
DE F-18-FDG PET; CT; Hepatocellular carcinoma; Pathological characteristic;
   Recurrence after liver transplantation
ID POSITRON-EMISSION-TOMOGRAPHY; TUMOR RECURRENCE; ALPHA-FETOPROTEIN;
   VASCULAR INVASION; STANDARD UPTAKE; ROI DEFINITION; FDG-PET; CANDIDATES;
   METABOLISM; RESOLUTION
AB Purpose The aim of this study is to investigate the value of pre-treatment F-18-FDG PET/CT in predicting the pathological characteristic of HCC and recurrence after liver transplantation (LT). Methods A total of 34 patients who underwent F-18-FDG PET/CT before LT for HCC and did not receive any other treatment were retrospectively enrolled in the study. The maximal standard uptake value of the tumor (T-SUVmax), normal liver tissues (L-SUVmax), and mediastinal blood pool (B-SUVmax) were derived, followed by the calculations of the T-SUVmax/L-SUVmax (T/L) and the T-SUVmax/B-SUVmax (T/B) ratios. Combined with the post-transplantation pathological results and ROC curve, the performance in predicting the pathological characteristic and the recurrence after LT were evaluated. Results The AUCs for T-SUVmax, T/L, and T/B in predicting the pathological grade of tumors were 0.820, 0.784, and 0.806, respectively. Alternatively, the AUCs for T-SUVmax, T/L, and T/B in predicting the recurrence after LT were 0.865, 0.899, and 0.931, respectively. The individual cutoff values were 5.0, 1.7, and 2.2, corresponding to a predication accuracy of 88.2%, 85.3%, and 88.2%, respectively. In addition, the AUCs for T/B in predicting microvascular invasion (mVI) and liver capsular invasion (LCI) were 0.825 and 0.788, respectively. Conclusion The pre-treatment F-18-FDG PET/CT is effective for predicting recurrence of HCC after LT. In addition, it demonstrates values for predicting the pathological characteristic of HCC such as pathological grade, mVI, and LCI.
C1 [Lv, Jing; Yin, Hongyan; Mao, Wujian; Shi, Hongcheng] Fudan Univ, Zhongshan Hosp, Dept Nucl Med, 180 Fenglin Rd, Shanghai 200032, Peoples R China.
RP Shi, HC (corresponding author), Fudan Univ, Zhongshan Hosp, Dept Nucl Med, 180 Fenglin Rd, Shanghai 200032, Peoples R China.
EM shihongcheng163@163.com
OI Shi, Hongcheng/0000-0003-1922-1359
FU National Natural Science Foundation of ChinaNational Natural Science
   Foundation of China (NSFC) [82001863]; Shanghai Sailing Program
   [19YF1408200]
FX This study was supported by the grants from the National Natural Science
   Foundation of China (82001863) and the Shanghai Sailing Program
   (19YF1408200).
CR Asman Y, 2015, LIVER TRANSPLANT, V21, P572, DOI 10.1002/lt.24083
   Bailly M, 2016, CLIN NUCL MED, V41, pE126, DOI 10.1097/RLU.0000000000001040
   Boellaard R, 2004, J NUCL MED, V45, P1519
   Bray F, 2018, CA-CANCER J CLIN, V68, P394, DOI 10.3322/caac.21492
   Esnaola NF, 2002, J GASTROINTEST SURG, V6, P224, DOI 10.1016/S1091-255X(01)00015-4
   Fan J, 2009, J CANCER RES CLIN, V135, P1403, DOI 10.1007/s00432-009-0584-6
   Hong G, 2016, J HEPATOL, V64, P852, DOI 10.1016/j.jhep.2015.11.033
   Hsu CC, 2016, TRANSPLANTATION, V100, P1925, DOI 10.1097/TP.0000000000001297
   Jonas S, 2001, HEPATOLOGY, V33, P1080, DOI 10.1053/jhep.2001.23561
   Kang YK, 2019, EUR RADIOL, V29, P6009, DOI 10.1007/s00330-019-06239-z
   KEYES JW, 1995, J NUCL MED, V36, P1836
   Kim YI, 2016, J NUCL MED, V57, P1045, DOI 10.2967/jnumed.115.170076
   Kornberg A, 2017, J CLIN TRANSL HEPATO, V5, P224, DOI 10.14218/JCTH.2017.00014
   Kornberg A, 2012, LIVER TRANSPLANT, V18, P53, DOI 10.1002/lt.22416
   Lee JW, 2009, J NUCL MED, V50, P682, DOI 10.2967/jnumed.108.060574
   Lee SD, 2016, HEPATOL SURG NUTR, V5, P408, DOI 10.21037/hbsn.2016.08.01
   Lee SH, 2017, CLIN TRANSPLANT, V31, DOI 10.1111/ctr.12852
   Lim C, 2019, HPB, V21, P739, DOI 10.1016/j.hpb.2018.10.007
   Lin CY, 2017, CLIN NUCL MED, V42, pE183, DOI 10.1097/RLU.0000000000001545
   Ling LLL, 2019, INT J SURG, V69, P124, DOI 10.1016/j.ijsu.2019.07.035
   Soret M, 2007, J NUCL MED, V48, P932, DOI 10.2967/jnumed.106.035774
   SWEENEY MJ, 1963, CANCER RES, V23, P995
   Takada Y, 2017, J HEPATO-BIL-PAN SCI, V24, P49, DOI 10.1002/jhbp.412
   TORIZUKA T, 1995, J NUCL MED, V36, P1811
   Welker MW, 2013, TRANSPL INT, V26, P109, DOI 10.1111/j.1432-2277.2012.01562.x
   Westerterp M, 2007, EUR J NUCL MED MOL I, V34, P392, DOI 10.1007/s00259-006-0224-1
   Wong LL, 2013, CLIN TRANSPLANT, V27, pE72, DOI 10.1111/ctr.12056
   Yang SH, 2006, LIVER TRANSPLANT, V12, P1655, DOI 10.1002/lt.20861
   Ye YF, 2017, HEPATOB PANCREAT DIS, V16, P257, DOI 10.1016/S1499-3872(17)60011-0
NR 29
TC 2
Z9 3
U1 2
U2 6
PU SPRINGER
PI NEW YORK
PA ONE NEW YORK PLAZA, SUITE 4600, NEW YORK, NY, UNITED STATES
SN 2366-004X
EI 2366-0058
J9 ABDOM RADIOL
JI Abdom. Radiol.
PD JUN
PY 2021
VL 46
IS 6
SI SI
BP 2490
EP 2497
DI 10.1007/s00261-020-02872-1
EA JAN 2021
PG 8
WC Radiology, Nuclear Medicine & Medical Imaging
WE Science Citation Index Expanded (SCI-EXPANDED)
SC Radiology, Nuclear Medicine & Medical Imaging
GA SS8QQ
UT WOS:000604246400010
PM 33386905
DA 2022-05-02
ER

PT J
AU Sun, L
   Mu, LW
   Zhou, J
   Tang, WJ
   Zhang, LQ
   Xie, SD
   Chen, JB
   Wang, J
AF Sun, Lin
   Mu, Luwen
   Zhou, Jing
   Tang, Wenjie
   Zhang, Linqi
   Xie, Sidong
   Chen, Jingbiao
   Wang, Jin
TI Imaging features of gadoxetic acid-enhanced MR imaging for evaluation of
   tumor-infiltrating CD8 cells and PD-L1 expression in hepatocellular
   carcinoma
SO CANCER IMMUNOLOGY IMMUNOTHERAPY
LA English
DT Article
DE Gadolinium DTPA; Hepatocellular carcinoma; Programmed cell death ligand
   1; CD8; Magnetic resonance imaging
ID MICROVASCULAR INVASION; RECURRENCE; ANTIBODY; STAGE; CT
AB Background Tumor-infiltrating CD8 cells and expression of programmed cell death ligand 1 (PD-L1) are immune checkpoint markers in patients with hepatocellular carcinoma (HCC). We aimed to determine the ability of preoperative gadoxetic acid-enhanced magnetic resonance imaging (MRI) findings to predict CD8 cell density and PD-L1 expression in HCC. Methods A total of 120 patients with HCC who underwent 3.0-T gadoxetic acid-enhanced MRI before curative resection from January 2016 to June 2020 were enrolled and divided into a training set (n = 84) and a testing set (n = 36). Thirty-four patients with advanced stage HCC who received anti-PD-1 inhibitor between January 2017 and April 2020 and underwent pretreated gadoxetic acid-enhanced MRI scans were enrolled in an independent validation set. PD-L1 expression and CD8 cell infiltration were assessed with immunohistochemical staining, respectively. Two radiologists blinded to pathology results evaluated the pretreated MR features in consensus. Logistic regression and the receiver operating characteristic curve (ROC) analyses were used to determine the value of image features to predict high CD8 cell density, PD-L1 positivity and the combination of high CD8 cell density and PD-L1 positivity in HCC in the training set and validated the findings in the testing set. The associations of MRI predictors with the objective response to immunotherapy were assessed in the independent validation. Results In the training set, the independent MRI predictors were irregular tumor margin (ITM, P = 0.008) and peritumoral low signal intensity (PLSI) on hepatobiliary phase (HBP) images (P < 0.001) for PD-L1 positivity, absence of an enhancing capsule (AEC, P = 0.001) and PLSI on HBP images (P = 0.025) for high CD8 cell density, and PLSI on HBP images (P = 0.001) and ITM (P = 0.023) for the both. The area under the curves (AUCs) of the predictive models for evaluating PD-L1 positivity, high CD8 cell density and the combination of high CD8 cell density and PD-L1 positivity were 0.810 and 0.809, 0.740 and 0.728, and 0.809 and 0.874 in the training and testing set, respectively. The objective response was demonstrated to be associated with the combination of PLSI on HBP images and ITM (PHI, P = 0.004), and the combination of PLSI on HBP images and AEC (PHA, P = 0.012) in the independent validation set. Conclusions Pretreated MRI features have the potential to identify patients with HCC in an immune-activated state and predict outcomes of immunotherapy.
C1 [Sun, Lin; Tang, Wenjie; Zhang, Linqi; Xie, Sidong; Chen, Jingbiao; Wang, Jin] Sun Yat Sen Univ, Affiliated Hosp 3, Dept Radiol, 600 Tianhe Rd, Guangzhou 510630, Peoples R China.
   [Mu, Luwen] Sun Yat Sen Univ, Affiliated Hosp 3, Dept Intervent Radiol, 600 Tianhe Rd, Guangzhou 510630, Peoples R China.
   [Zhou, Jing] Sun Yat Sen Univ, Affiliated Hosp 3, Dept Pathol, 600 Tianhe Rd, Guangzhou 510630, Peoples R China.
RP Wang, J (corresponding author), Sun Yat Sen Univ, Affiliated Hosp 3, Dept Radiol, 600 Tianhe Rd, Guangzhou 510630, Peoples R China.
EM wangjin3@mail.sysu.edu.cn
FU National Natural Science Foundation of ChinaNational Natural Science
   Foundation of China (NSFC) [91959118]; Science and Technology Program of
   Guangzhou, China [201704020016]; Key Research and Development Program of
   Guangdong Province [2019B020235002]; SKY Radiology Department
   International Medical Research Foundation of China [Z-2014-07-1912-15];
   Guangdong Basic and Applied Basic Research Foundation [2021A1515010582];
   Clinical Research Foundation of the 3rd Affiliated Hospital of Sun
   Yat-sen University [YHJH201901]
FX This study has received funding by National Natural Science Foundation
   of China grant 91959118 (JW); Science and Technology Program of
   Guangzhou, China grant number 201704020016 (JW); The Key Research and
   Development Program of Guangdong Province, 2019B020235002 (JW); SKY
   Radiology Department International Medical Research Foundation of China
   Z-2014-07-1912-15 (JW); Guangdong Basic and Applied Basic Research
   Foundation, 2021A1515010582 (JW) and Clinical Research Foundation of the
   3rd Affiliated Hospital of Sun Yat-sen University YHJH201901 (JW).
CR Burgio MD, 2016, ABDOM RADIOL, V41, P1546, DOI 10.1007/s00261-016-0726-7
   Cerny M, 2018, RADIOGRAPHICS, V38, P1973, DOI 10.1148/rg.2018180052
   Chang BY, 2019, CANCER IMMUNOL IMMUN, V68, P353, DOI 10.1007/s00262-018-2271-4
   Chang H, 2017, APMIS, V125, P690, DOI 10.1111/apm.12703
   Chen JB, 2019, AM J ROENTGENOL, V213, P821, DOI 10.2214/AJR.19.21168
   Chen SL, 2019, EUR RADIOL, V29, P4177, DOI 10.1007/s00330-018-5986-x
   Chernyak V, 2018, RADIOLOGY, V289, P816, DOI 10.1148/radiol.2018181494
   Chew V, 2012, GUT, V61, P427, DOI 10.1136/gutjnl-2011-300509
   Cho ES, 2015, KOREAN J RADIOL, V16, P449, DOI 10.3348/kjr.2015.16.3.449
   Choi SY, 2018, RADIOLOGY, V286, P917, DOI 10.1148/radiol.2017162846
   Chou YC, 2019, WORLD J GASTROENTERO, V25, P2636, DOI 10.3748/wjg.v25.i21.2636
   El-Khoueiry AB, 2017, LANCET, V389, P2492, DOI 10.1016/S0140-6736(17)31046-2
   European Association for the Study of the Liver. Electronic address: easloffice@easloffice.eu, 2019, J Hepatol, V70, P817, DOI 10.1016/j.jhep.2019.01.020
   Hectors SJ, 2020, EUR RADIOL, V30, P3759, DOI 10.1007/s00330-020-06675-2
   Hegde PS, 2016, CLIN CANCER RES, V22, P1865, DOI 10.1158/1078-0432.CCR-15-1507
   Herbst RS, 2014, NATURE, V515, P563, DOI 10.1038/nature14011
   Huang CY, 2017, J IMMUNOTHER, V40, P323, DOI 10.1097/CJI.0000000000000187
   Huang K, 2019, BMC CANCER, V19, DOI 10.1186/s12885-019-5574-8
   Iannaccone R, 2007, RADIOLOGY, V243, P422, DOI 10.1148/radiol.2432051244
   Ihling C, 2019, FRONT MED-LAUSANNE, V6, DOI 10.3389/fmed.2019.00015
   Ishigami K, 2009, RADIOLOGY, V250, P435, DOI 10.1148/radiol.2501071702
   Jeong HT, 2012, LIVER INT, V32, P430, DOI 10.1111/j.1478-3231.2011.02640.x
   Jiang Y, 2019, WORLD J GASTROENTERO, V25, P3151, DOI 10.3748/wjg.v25.i25.3151
   Kim H, 2009, EUR RADIOL, V19, P1744, DOI 10.1007/s00330-009-1331-8
   Kim KA, 2012, J MAGN RESON IMAGING, V35, P629, DOI 10.1002/jmri.22876
   Lee HW, 2020, IMMUNE NETW, V20, DOI 10.4110/in.2020.20.e11
   Lee S, 2017, J HEPATOL, V67, P526, DOI 10.1016/j.jhep.2017.04.024
   Li JH, 2018, FRONT IMMUNOL, V9, DOI 10.3389/fimmu.2018.02077
   Liao HT, 2019, ANN SURG ONCOL, V26, P4537, DOI 10.1245/s10434-019-07815-9
   Mahipal A, 2019, CANCERS, V11, DOI 10.3390/cancers11081078
   Nishino M, 2013, CLIN CANCER RES, V19, P3936, DOI 10.1158/1078-0432.CCR-13-0895
   Pang XH, 2020, J IMMUNOTHER CANCER, V8, DOI 10.1136/jitc-2019-000463
   Ramzan M, 2016, LIVER INT, V36, P434, DOI 10.1111/liv.12927
   Rebouissou S, 2020, J HEPATOL, V72, P215, DOI 10.1016/j.jhep.2019.08.017
   Ribas A, 2018, SCIENCE, V359, P1350, DOI 10.1126/science.aar4060
   Rimm DL, 2017, JAMA ONCOL, V3, P1051, DOI 10.1001/jamaoncol.2017.0013
   Saha A, 2018, MED PHYS, V45, P3076, DOI 10.1002/mp.12925
   Santillan C, 2018, ABDOM RADIOL, V43, P75, DOI 10.1007/s00261-017-1291-4
   Sun R, 2018, LANCET ONCOL, V19, P1180, DOI 10.1016/S1470-2045(18)30413-3
   Tang C, 2018, SCI REP-UK, V8, DOI 10.1038/s41598-018-20471-5
   Topalian SL, 2012, NEW ENGL J MED, V366, P2443, DOI 10.1056/NEJMoa1200690
   Villanueva A, 2019, NEW ENGL J MED, V380, P1450, DOI 10.1056/NEJMra1713263
   Xie QK, 2016, ONCOIMMUNOLOGY, V5, DOI 10.1080/2162402X.2016.1181252
   Zhang LQ, 2019, FRONT ONCOL, V9, DOI 10.3389/fonc.2019.01336
   Zhu AX, 2018, LANCET ONCOL, V19, P940, DOI 10.1016/S1470-2045(18)30351-6
NR 45
TC 1
Z9 1
U1 2
U2 9
PU SPRINGER
PI NEW YORK
PA ONE NEW YORK PLAZA, SUITE 4600, NEW YORK, NY, UNITED STATES
SN 0340-7004
EI 1432-0851
J9 CANCER IMMUNOL IMMUN
JI Cancer Immunol. Immunother.
PD JAN
PY 2022
VL 71
IS 1
BP 25
EP 38
DI 10.1007/s00262-021-02957-w
EA MAY 2021
PG 14
WC Oncology; Immunology
WE Science Citation Index Expanded (SCI-EXPANDED)
SC Oncology; Immunology
GA YC9AF
UT WOS:000651027700001
PM 33993366
DA 2022-05-02
ER

PT J
AU Zeng, QY
   Liu, BE
   Xu, YK
   Zhou, W
AF Zeng, Qingyuan
   Liu, Baoer
   Xu, Yikai
   Zhou, Wu
TI An attention-based deep learning model for predicting microvascular
   invasion of hepatocellular carcinoma using an intra-voxel incoherent
   motion model of diffusion-weighted magnetic resonance imaging
SO PHYSICS IN MEDICINE AND BIOLOGY
LA English
DT Article
DE IVIM-DWI; attention; covolutional neural networks; hepatocellular
   carcinoma; microvascular invasion
ID BODY; MRI
AB The intra-voxel incoherent motion model of diffusion-weighted magnetic resonance imaging (IVIM-DWI) with a series of images with different b-values has great potential as a tool for detecting, diagnosing, staging, and monitoring disease progression or the response to treatment. The current clinical tumour characterisation using IVIM-DWI is based on the parameter values derived from the IVIM model. On the one hand, the calculation accuracy of such parameter values is susceptible to deviations due to noise and motion; on the other hand, the performance of the parameter values is rather limited with respect to tumour characterisation. In this article, we propose a deep learning approach to directly extract spatiotemporal features from a series of b-value images of IVIM-DWI using a deep learning network for lesion characterisation. Specifically, we introduce an attention mechanism to select dominant features from specific b-values, channels, and spatial areas of the multiple b-value images for better lesion characterisation. The experimental results for clinical hepatocellular carcinoma (HCC) when using IVIM-DWI demonstrate the superiority of the proposed deep learning model for predicting the microvascular invasion (MVI) of HCC. In addition, the ablation study reflects the effectiveness of the attention mechanism for improving MVI prediction. We believe that the proposed model may be a useful tool for the lesion characterisation of IVIM-DWI in clinical practice.
C1 [Zeng, Qingyuan; Zhou, Wu] Guangzhou Univ Chinese Med, Sch Med Informat Engn, Guangzhou, Peoples R China.
   [Liu, Baoer; Xu, Yikai] Southern Med Univ, Nanfang Hosp, Dept Med Imaging Ctr, Guangzhou, Peoples R China.
RP Zhou, W (corresponding author), Guangzhou Univ Chinese Med, Sch Med Informat Engn, Guangzhou, Peoples R China.; Xu, YK (corresponding author), Southern Med Univ, Nanfang Hosp, Dept Med Imaging Ctr, Guangzhou, Peoples R China.
EM yikai@smu.edu.cn; zhouwu@gzcum.edu.cn
CR Christ PF, 2017, I S BIOMED IMAGING, P839, DOI 10.1109/ISBI.2017.7950648
   Dou TY, 2018, I S BIOMED IMAGING, P29, DOI 10.1109/ISBI.2018.8363516
   Tran D, 2015, IEEE I CONF COMP VIS, P4489, DOI 10.1109/ICCV.2015.510
   Erstad DJ, 2019, ANN SURG ONCOL, V26, P1474, DOI 10.1245/s10434-019-07227-9
   European Assoc Study Liver, 2018, J HEPATOL, V69, P182, DOI 10.1016/j.jhep.2018.03.019
   Greenspan H, 2016, IEEE T MED IMAGING, V35, P1153, DOI 10.1109/TMI.2016.2553401
   Gurney-Champion OJ, 2018, PLOS ONE, V13, DOI 10.1371/journal.pone.0194590
   Gustafsson O, 2018, MAGN RESON MED, V79, P1674, DOI 10.1002/mrm.26783
   Guyader JM, 2015, J MAGN RESON IMAGING, V42, P315, DOI 10.1002/jmri.24792
   Hu J, 2018, ADV NEUR IN, V31
   Iima M, 2016, RADIOLOGY, V278, P13, DOI 10.1148/radiol.2015150244
   Koh DM, 2007, AM J ROENTGENOL, V188, P1622, DOI 10.2214/AJR.06.1403
   Koh DM, 2011, AM J ROENTGENOL, V196, P1351, DOI 10.2214/AJR.10.5515
   LEBIHAN D, 1988, RADIOLOGY, V168, P497, DOI 10.1148/radiology.168.2.3393671
   Lee CY, 2015, JMLR WORKSH CONF PRO, V38, P562
   Lessmann N, 2018, IEEE T MED IMAGING, V37, P615, DOI 10.1109/TMI.2017.2769839
   Li HX, 2018, EUR J RADIOL, V105, P65, DOI 10.1016/j.ejrad.2018.05.032
   Litjens G, 2017, MED IMAGE ANAL, V42, P60, DOI 10.1016/j.media.2017.07.005
   Park J, 2020, INT J COMPUT VISION, V128, P783, DOI 10.1007/s11263-019-01283-0
   Selvaraju RR, 2017, IEEE I CONF COMP VIS, P618, DOI 10.1109/ICCV.2017.74
   Shenoy-Bhangle A, 2017, WORLD J HEPATOL, V9, P1081, DOI 10.4254/wjh.v9.i26.1081
   Sung HH, 2022, CLIN EXP HYPERTENS, V44, P146, DOI 10.1080/10641963.2021.2007943
   Taouli B, 2010, RADIOLOGY, V254, P47, DOI 10.1148/radiol.09090021
   Vaswani A, 2017, ADV NEUR IN, V30
   Wang G., 2020, ACAD RADIOL, V2020, DOI [10.1016/j.acra.2020.11.014, DOI 10.1016/J.ACRA.2020.11.014]
   Wei Y, 2019, EUR RADIOL, V29, P5403, DOI 10.1007/s00330-019-06088-w
   Wei Y, 2019, EUR RADIOL, V29, P535, DOI 10.1007/s00330-018-5638-1
   Woo S, 2014, RADIOLOGY, V270, P758, DOI 10.1148/radiol.13130444
   Yoh T, 2021, ANN SURG, V273, P792, DOI 10.1097/SLA.0000000000003358
   Zhao W, 2018, PLOS ONE, V13, DOI 10.1371/journal.pone.0197488
   Zhou W, 2019, MED PHYS, V46, P3951, DOI 10.1002/mp.13642
   Zhu SC, 2018, WORLD J GASTROENTERO, V24, P929, DOI 10.3748/wjg.v24.i8.929
NR 32
TC 0
Z9 0
U1 5
U2 11
PU IOP Publishing Ltd
PI BRISTOL
PA TEMPLE CIRCUS, TEMPLE WAY, BRISTOL BS1 6BE, ENGLAND
SN 0031-9155
EI 1361-6560
J9 PHYS MED BIOL
JI Phys. Med. Biol.
PD SEP 21
PY 2021
VL 66
IS 18
AR 185019
DI 10.1088/1361-6560/ac22db
PG 10
WC Engineering, Biomedical; Radiology, Nuclear Medicine & Medical Imaging
WE Science Citation Index Expanded (SCI-EXPANDED)
SC Engineering; Radiology, Nuclear Medicine & Medical Imaging
GA UR3XM
UT WOS:000696685100001
PM 34469880
DA 2022-05-02
ER

PT J
AU Hu, HY
   Qi, S
   Zeng, SL
   Zhang, P
   He, LY
   Wen, S
   Zeng, N
   Yang, J
   Zhang, WQ
   Zhu, W
   Xiang, N
   Fang, CH
AF Hu, Haoyu
   Qi, Shuo
   Zeng, Silue
   Zhang, Peng
   He, Linyun
   Wen, Sai
   Zeng, Ning
   Yang, Jian
   Zhang, Weiqi
   Zhu, Wen
   Xiang, Nan
   Fang, Chihua
TI Importance of Microvascular Invasion Risk and Tumor Size on Recurrence
   and Survival of Hepatocellular Carcinoma After Anatomical Resection and
   Non-anatomical Resection
SO FRONTIERS IN ONCOLOGY
LA English
DT Article
DE hepatocellular carcinoma; microvascular invasion; prediction model;
   tumor size; hepatectomy
ID LIVER-TRANSPLANTATION; DIAGNOSIS; NOMOGRAM; OUTCOMES
AB Purpose: To establish a valid prediction model to prognose the occurrence of microvascular invasion (MVI), and to compare the efficacy of anatomic resection (AR) or non-anatomic resection (NAR) for hepatocellular carcinoma (HCC).
   Methods: Two hundred twenty-eight patients with HCC who underwent surgical treatment were enrolled. Their hematological indicators, MRI imaging features, and outcome data were acquired.
   Result: In the multivariable analysis, alpha-fetoprotein >15 ng/mL, neutrophil to lymphocyte ratio >3.8, corona enhancement, and peritumoral hypointensity on hepatobiliary phase were associated with MVI. According on these factors, the AUROC of the predictive model in the primary and validation cohorts was 0.884 (95% CI: 0.829, 0.938) and 0.899 (95% CI: 0.821, 0.967), respectively. Patients with high risk of MVI or those with low risk of MVI but tumor size >5 cm in the AR group were associated with a lower rate of recurrence and death than patients in the NAR group; however, when patients are in the state of low-risk MVI with tumor size >5 cm, there is no difference in the rate of recurrence and death between AR and NAR.
   Conclusion: Our predictive model for HCC with MVI is convenient and accurate. Patients with high-risk of MVI or low-risk of MVI but tumor size >5 cm executing AR is of great necessity.
C1 [Hu, Haoyu; Qi, Shuo; Zeng, Silue; Zhang, Peng; He, Linyun; Wen, Sai; Zeng, Ning; Yang, Jian; Zhang, Weiqi; Zhu, Wen; Xiang, Nan; Fang, Chihua] Southern Med Univ, Zhujiang Hosp, Dept Hepatobiliary Surg, Guangzhou, Peoples R China.
   [Zeng, Ning; Yang, Jian; Zhu, Wen; Xiang, Nan; Fang, Chihua] Guangdong Prov Clin & Engn Ctr Digital Med, Guangzhou, Peoples R China.
RP Fang, CH (corresponding author), Southern Med Univ, Zhujiang Hosp, Dept Hepatobiliary Surg, Guangzhou, Peoples R China.; Fang, CH (corresponding author), Guangdong Prov Clin & Engn Ctr Digital Med, Guangzhou, Peoples R China.
EM fangch_dr@163.com
OI Zhang, Peng/0000-0002-3281-3757
FU National Key RD Program [2016YFC0106500]; NSFC-GD Union Foundation
   [U1401254]; Major Instrument Project of National Natural Science Fund
   [81627805]; Youth Program of Natural Science Foundation of Anhui
   Province [2008085QH418]
FX This work was supported by the grants from the National Key R&D Program
   (No. 2016YFC0106500), the NSFC-GD Union Foundation (No. U1401254), the
   Major Instrument Project of National Natural Science Fund (No.
   81627805), and Youth Program of Natural Science Foundation of Anhui
   Province (2008085QH418).
CR Aoki T, 2020, BRIT J SURG, V107, P113, DOI 10.1002/bjs.11329
   Ariizumi S, 2011, J HEPATO-BIL-PAN SCI, V18, P575, DOI 10.1007/s00534-010-0369-y
   Banerjee S, 2015, HEPATOLOGY, V62, P792, DOI 10.1002/hep.27877
   Cescon M, 2013, WORLD J GASTROENTERO, V19, P9174, DOI 10.3748/wjg.v19.i48.9174
   Chan AWH, 2015, ANN SURG ONCOL, V22, P4138, DOI 10.1245/s10434-015-4516-1
   Chandarana H, 2011, AM J ROENTGENOL, V196, P1083, DOI 10.2214/AJR.10.4720
   Choi JY, 2014, RADIOLOGY, V273, P30, DOI 10.1148/radiol.14132362
   Cong WM, 2016, WORLD J GASTROENTERO, V22, P9279, DOI 10.3748/wjg.v22.i42.9279
   European Assoc Study Liver, 2018, J HEPATOL, V69, P182, DOI 10.1016/j.jhep.2018.03.019
   Fang CH, 2019, EBIOMEDICINE, V41, P693, DOI 10.1016/j.ebiom.2019.02.017
   Hasegawa K, 2005, ANN SURG, V242, P252, DOI 10.1097/01.sla.0000171307.37401.db
   Hidaka M, 2020, ANN SURG, V271, P339, DOI 10.1097/SLA.0000000000002981
   Ishizuka M, 2016, ANN SURG ONCOL, V23, P900, DOI 10.1245/s10434-015-4948-7
   Kawamura Y, 2010, HEPATOL RES, V40, P1006, DOI 10.1111/j.1872-034X.2010.00703.x
   Kim KA, 2012, J MAGN RESON IMAGING, V35, P629, DOI 10.1002/jmri.22876
   Kitao A, 2012, RADIOLOGY, V265, P780, DOI 10.1148/radiol.12120226
   Kluger MD, 2015, J HEPATOL, V62, P1131, DOI 10.1016/j.jhep.2014.12.018
   Lee S, 2021, ANN SURG, V273, P564, DOI 10.1097/SLA.0000000000003268
   Lee S, 2017, J HEPATOL, V67, P526, DOI 10.1016/j.jhep.2017.04.024
   Lei ZQ, 2016, JAMA SURG, V151, P356, DOI 10.1001/jamasurg.2015.4257
   Lim KC, 2011, ANN SURG, V254, P108, DOI 10.1097/SLA.0b013e31821ad884
   MAKUUCHI M, 1985, SURG GYNECOL OBSTET, V161, P346
   Nitta H, 2019, ANN SURG ONCOL, V26, P2568, DOI 10.1245/s10434-019-07365-0
   Nitta H, 2019, SURGERY, V165, P1168, DOI 10.1016/j.surg.2019.01.012
   Pan YX, 2019, CANCER COMMUN, V39, DOI 10.1186/s40880-019-0404-6
   Renzulli M, 2016, RADIOLOGY, V279, P432, DOI 10.1148/radiol.2015150998
   Rodriguez-Peralvarez M, 2013, ANN SURG ONCOL, V20, P325, DOI 10.1245/s10434-012-2513-1
   Shetty K, 2004, LIVER TRANSPLANT, V10, P911, DOI 10.1002/lt.20140
   Wang H, 2020, FRONT MED-LAUSANNE, V7, DOI 10.3389/fmed.2020.00139
   Wang YJ, 2018, INT J SURG, V55, P73, DOI 10.1016/j.ijsu.2018.05.022
   Wu GY, 2018, CANCER MANAG RES, V10, P4401, DOI 10.2147/CMAR.S177663
   Xu X, 2019, J HEPATOL, V70, P1133, DOI 10.1016/j.jhep.2019.02.023
   Yang PH, 2019, SURGERY, V165, P721, DOI 10.1016/j.surg.2018.09.016
   Zhao H, 2017, J GASTROEN HEPATOL, V32, P870, DOI 10.1111/jgh.13603
   Zimmerman MA, 2008, ARCH SURG-CHICAGO, V143, P182, DOI 10.1001/archsurg.2007.39
NR 35
TC 1
Z9 1
U1 0
U2 1
PU FRONTIERS MEDIA SA
PI LAUSANNE
PA AVENUE DU TRIBUNAL FEDERAL 34, LAUSANNE, CH-1015, SWITZERLAND
SN 2234-943X
J9 FRONT ONCOL
JI Front. Oncol.
PD MAR 17
PY 2021
VL 11
AR 621622
DI 10.3389/fonc.2021.621622
PG 12
WC Oncology
WE Science Citation Index Expanded (SCI-EXPANDED)
SC Oncology
GA RF9FU
UT WOS:000635144300001
PM 33816254
OA Green Published, gold
DA 2022-05-02
ER

PT J
AU Su, DN
AF Su, Dongna
TI The transcatheter arterial chemoembolization combined with targeted
   nanoparticle delivering sorafenib system for the treatment of
   microvascular invasion of hepatocellular carcinoma
SO BIOENGINEERED
LA English
DT Article
DE Ab-SFB-NP; transcatheter arterial chemoembolization; hepatocellular
   carcinoma; glypican-3; tumor control rate
ID DIAGNOSIS; SURVIVAL
AB to explore the value of transcatheter arterial chemoembolization (TACE) combined with targeted nanoparticle delivery system for sorafenib (SFB) to treat hepatocellular carcinoma (HCC) with microvascular invasion. 42 HCC patients with microvascular invasion after liver cancer surgery were selected from our hospital from December 2020 and February 2021. Patients were divided into experimental group and control group based on their willingness. Patients in experimental group (18 cases) were treated with combination therapy of TACE and Ab-SFB-NP system; while patients in control group (24 cases) took TACE and non-nano drug delivery system. There was no obvious difference in liver function and blood test results between two groups of patients before treatment and one month after treatment (P > 0.05). Three months after treatment, differences of alanine aminotransferase (ALT) were statistically significant (P < 0.05); while differences of other test results were not (P > 0.05). The disease control rate (DCR) of patients in experimental group was higher slightly (P > 0.05). The incidence of adverse reactions of patients in experimental group was lower than the control group and the differences were statistically significant (P < 0.05). After three months of TACE, the DCR in the experimental group was significantly higher compared to control group. The toxic reactions of taking SFB with Ab-SFB-NP nano-drug delivery system mainly included hand-foot syndrome, diarrhea, and bleeding, the toxic reactions were mainly at level 1 similar to 2. After symptomatic treatment, the toxicity was effectively controlled, so the security was high.
C1 [Su, Dongna] Jinan Univ, Clin Med Coll 2, Dept Infect Dis, Shenzhen Peoples Hosp, Shenzhen, Peoples R China.
RP Su, DN (corresponding author), Jinan Univ, Clin Med Coll 2, Dept Infect Dis, Shenzhen Peoples Hosp, Shenzhen, Peoples R China.; Su, DN (corresponding author), Southern Univ Sci & Technol, Affiliated Hosp 1, 1017 Dong Men Bei Rd, Shenzhen 518020, Guangdong, Peoples R China.
EM sudona888@163.com
FU Shenzhen Municipal Science and Technology Innovation Committee Project
FX The present study was supported by the Shenzhen Municipal Science and
   Technology Innovation Committee Project (grant no. JCYJ
   20140416122812003)
CR [Anonymous], 2015, Zhonghua Gan Zang Bing Za Zhi, V23, P321
   Ayuso C, 2018, EUR J RADIOL, V101, P72, DOI 10.1016/j.ejrad.2018.01.025
   Bray F, 2018, CA-CANCER J CLIN, V68, P394, DOI 10.3322/caac.21492
   Chen ZH, 2019, EJSO-EUR J SURG ONC, V45, P2188, DOI 10.1016/j.ejso.2019.06.031
   Chinnaratha MA, 2016, J GASTROEN HEPATOL, V31, P294, DOI 10.1111/jgh.13028
   Chung RT, 2018, CLIN INFECT DIS, V67, P1477, DOI 10.1093/cid/ciy585
   Ferlay J, 2019, INT J CANCER, V144, P1941, DOI 10.1002/ijc.31937
   Gounder MM, 2018, NEW ENGL J MED, V379, P2417, DOI 10.1056/NEJMoa1805052
   Hartke J, 2017, SEMIN DIAGN PATHOL, V34, P153, DOI 10.1053/j.semdp.2016.12.011
   Jiang ZW, 2017, FRONT IMMUNOL, V7, DOI 10.3389/fimmu.2016.00690
   Lencioni R, 2017, J HEPATOL, V66, P1166, DOI 10.1016/j.jhep.2017.01.012
   Li F, 2017, INT J NANOMED, V12, P8197, DOI 10.2147/IJN.S143733
   Lin WF, 2018, GASTROENT RES PRACT, V2018, DOI 10.1155/2018/5670949
   Liu G, 2019, FASEB J, V33, P10089, DOI 10.1096/fj.201802619RR
   Marrero JA, 2016, J HEPATOL, V65, P1140, DOI 10.1016/j.jhep.2016.07.020
   Melchiorre F, 2018, FUTURE ONCOL, V14, P2969, DOI 10.2217/fon-2018-0136
   Raoul JL, 2019, CANCER TREAT REV, V72, P28, DOI 10.1016/j.ctrv.2018.11.002
   Rogers N, 2019, PLOS COMPUT BIOL, V15, DOI 10.1371/journal.pcbi.1006769
   Shiani A, 2017, CANCER CONTROL, V24, DOI 10.1177/1073274817729240
   Tang XL, 2018, DRUG DELIV, V25, P1484, DOI 10.1080/10717544.2018.1477859
   Tang XL, 2013, NANOSCALE RES LETT, V8, DOI 10.1186/1556-276X-8-420
   Tekkeli SEK, 2017, CURR TOP MED CHEM, V17, P1588, DOI 10.2174/1568026616666161222112305
   Violi NV, 2018, LANCET GASTROENTEROL, V3, P317, DOI 10.1016/S2468-1253(18)30029-3
   Wang HP, 2019, DRUG DELIV, V26, P89, DOI 10.1080/10717544.2018.1561766
   Wang Z, 2018, CLIN CANCER RES, V24, P2074, DOI 10.1158/1078-0432.CCR-17-2899
   Wei L, 2019, NAT COMMUN, V10, DOI 10.1038/s41467-019-12606-7
   Wu FQ, 2016, J HEPATOL, V65, P314, DOI 10.1016/j.jhep.2016.04.019
   Xia LJ, 2020, INT J NANOMED, V15, P2197, DOI 10.2147/IJN.S235058
   Yao SZ, 2013, J HISTOCHEM CYTOCHEM, V61, P639, DOI 10.1369/0022155413492771
   Yin DZ, 2020, CELL MOL GASTROENTER, V10, P428, DOI 10.1016/j.jcmgh.2020.03.007
   Yu M, 2018, MOL THER, V26, P366, DOI 10.1016/j.ymthe.2017.12.012
   Zeng HM, 2018, LANCET GLOB HEALTH, V6, pE555, DOI 10.1016/S2214-109X(18)30127-X
NR 32
TC 0
Z9 0
U1 2
U2 2
PU TAYLOR & FRANCIS INC
PI PHILADELPHIA
PA 530 WALNUT STREET, STE 850, PHILADELPHIA, PA 19106 USA
SN 2165-5979
EI 2165-5987
J9 BIOENGINEERED
JI Bioengineered
PD DEC 20
PY 2021
VL 12
IS 2
BP 11124
EP 11135
DI 10.1080/21655979.2021.2001239
PG 12
WC Biotechnology & Applied Microbiology
WE Science Citation Index Expanded (SCI-EXPANDED)
SC Biotechnology & Applied Microbiology
GA XQ5CG
UT WOS:000731562300001
PM 34923912
OA gold, Green Published
DA 2022-05-02
ER

PT J
AU Sabate-Llobera, A
   Mestres-Marti, J
   Reynes-Llompart, G
   Llado, L
   Mils, K
   Serrano, T
   Cortes-Romera, M
   Bertran, E
   Fabregat, I
   Ramos, E
AF Sabate-Llobera, Aida
   Mestres-Marti, Judit
   Reynes-Llompart, Gabriel
   Llado, Laura
   Mils, Kristel
   Serrano, Teresa
   Cortes-Romera, Montserrat
   Bertran, Esther
   Fabregat, Isabel
   Ramos, Emilio
TI 2-[F-18]FDG PET/CT as a Predictor of Microvascular Invasion and High
   Histological Grade in Patients with Hepatocellular Carcinoma
SO CANCERS
LA English
DT Article
DE hepatocellular carcinoma; 2-[F-18]FDG; PET; CT; liver resection;
   standardized uptake value; lean body mass; microvascular invasion;
   cellular differentiation
ID POSITRON-EMISSION-TOMOGRAPHY; STANDARDIZED UPTAKE VALUE;
   LIVER-TRANSPLANTATION; TRANSARTERIAL CHEMOEMBOLIZATION; PROSPECTIVE
   VALIDATION; RESECTION; RECURRENCE; CIRRHOSIS; FDG
AB Simple Summary
   In recent years, functional imaging techniques have been increasingly studied to preoperatively identify the aggressive features in hepatocellular carcinoma (HCC). PET/CT with 2-deoxy-2-[F-18]fluoro-d-glucose (FDG) is not routinely used for the diagnosis and staging of an HCC due to its low uptake of this radiopharmaceutical especially in well-differentiated lesions. However, FDG uptake in an HCC seems to relate to biological aggressiveness, being able to predict certain factors such as microvascular invasion. The present work aimed to assess the prognostic value of performing a baseline PET/CT with FDG in patients with an HCC who were subsequently treated with a tumor resection, trying to identify which metabolic parameters may predict the presence of histological factors of a poor prognosis. In our series, an increased SULpeak of the ratio tumor/liver 60 min after an FDG injection (TLRpeak60) seems a promising parameter to predict histological factors of a poor prognosis that could aid decision-making in this group of patients.
   Hepatocellular carcinoma (HCC) generally presents a low avidity for 2-deoxy-2-[F-18]fluoro-d-glucose (FDG) in PET/CT although an increased FDG uptake seems to relate to more aggressive biological factors. To define the prognostic value of PET/CT with FDG in patients with an HCC scheduled for a tumor resection, forty-one patients were prospectively studied. The histological factors of a poor prognosis were determined and FDG uptake in the HCC lesions was analyzed semi-quantitatively (lean body mass-corrected standardized uptake value (SUL) and tumor-to-liver ratio (TLR) at different time points). The PET metabolic parameters were related to the histological characteristics of the resected tumors and to the evolution of patients. Microvascular invasion (MVI) and a poor grade of differentiation were significantly related to a worse prognosis. The SULpeak of the lesion 60 min post-FDG injection was the best parameter to predict MVI while the SULpeak of the TLR at 60 min was better for a poor differentiation. Moreover, the latter parameter was also the best preoperative variable available to predict any of these two histological factors. Patients with an increased TLRpeak60 presented a significantly higher incidence of poor prognostic factors than the rest (75% vs. 28.6%, p = 0.005) and a significantly higher incidence of recurrence at 12 months (38% vs. 0%, p = 0.014). Therefore, a semi-quantitative analysis of certain metabolic parameters on PET/CT can help identify, preoperatively, patients with histological factors of a poor prognosis, allowing an adjustment of the therapeutic strategy for those patients with a higher risk of an early recurrence.
C1 [Sabate-Llobera, Aida; Mestres-Marti, Judit; Reynes-Llompart, Gabriel; Cortes-Romera, Montserrat] Univ Hosp Bellvitge, Dept Nucl Med IDI, PET Unit, Barcelona 08907, Spain.
   [Sabate-Llobera, Aida; Mestres-Marti, Judit; Reynes-Llompart, Gabriel; Llado, Laura; Mils, Kristel; Serrano, Teresa; Cortes-Romera, Montserrat; Fabregat, Isabel; Ramos, Emilio] Bellvitge Biomed Res Inst IDIBELL, Barcelona 08908, Spain.
   [Reynes-Llompart, Gabriel] Duran & Reynals Hosp, Catalan Inst Oncol, Dept Med Phys, Barcelona 08908, Spain.
   [Reynes-Llompart, Gabriel; Llado, Laura; Cortes-Romera, Montserrat; Ramos, Emilio] Univ Barcelona, Fac Med & Hlth Sci, Barcelona 08907, Spain.
   [Llado, Laura; Mils, Kristel; Ramos, Emilio] Univ Hosp Bellvitge, Dept Surg, Hepatobiliary Pancreat & Liver Transplantat Unit, Barcelona 08907, Spain.
   [Serrano, Teresa] Univ Hosp Bellvitge, Dept Pathol, Barcelona 08907, Spain.
   [Serrano, Teresa; Bertran, Esther; Fabregat, Isabel; Ramos, Emilio] Inst Salud Carlos III, Natl Biomed Res Inst Liver & Gastrointestinal Dis, Ctr Invest Biomed Red Enfermedades Hepat & Digest, Oncol Program, Madrid 28029, Spain.
   [Bertran, Esther; Fabregat, Isabel] Bellvitge Biomed Res Inst IDIBELL, Oncobell Program, TGF Ss & Canc Grp, Barcelona 08908, Spain.
RP Sabate-Llobera, A (corresponding author), Univ Hosp Bellvitge, Dept Nucl Med IDI, PET Unit, Barcelona 08907, Spain.; Sabate-Llobera, A (corresponding author), Bellvitge Biomed Res Inst IDIBELL, Barcelona 08908, Spain.
EM asabatell@bellvitgehospital.cat; jmestres@clinic.cat;
   greynes@iconcologia.net; laurallado@bellvitgehospital.cat;
   kristel.mils@bellvitgehospital.cat; tserrano@bellvitgehospital.cat;
   montserrat.cortes.idi@gencat.cat; ebertran@idibell.cat;
   ifabregat@idibell.cat; eramos@bellvitgehospital.cat
RI RAMOS, EMILIO/F-8591-2019; Fabregat, Isabel/H-7038-2015
OI RAMOS, EMILIO/0000-0002-2688-0101; Llado, Laura/0000-0002-3717-3306;
   Sabate-Llobera, Aida/0000-0002-5580-3391; Fabregat,
   Isabel/0000-0003-0136-8440
FU IDIBELL Foundation; CERCA Programme/Generalitat de Catalunya; Agencia
   Estatal de Investigacion, Ministerio de Ciencia e Innovacion, Spain
   [RTI2018-094079]; FEDER funds/European Regional Development Fund-a way
   to build Europe; Instituto de Salud Carlos III, SpainInstituto de Salud
   Carlos III
FX This study received the support of the IDIBELL Foundation and the CERCA
   Programme/Generalitat de Catalunya, as well as from the Agencia Estatal
   de Investigacion, Ministerio de Ciencia e Innovacion, Spain (cofounded
   by FEDER funds/European Regional Development Fund-a way to build
   Europe), contract grant number: #RTI2018-094079 to I.F., E.B., T.S. and
   E.R. The CIBEREHD, National Biomedical Research Institute on Liver and
   Gastrointestinal Diseases, is funded by the Instituto de Salud Carlos
   III, Spain.
CR Ahn SY, 2015, ABDOM IMAGING, V40, P843, DOI 10.1007/s00261-014-0256-0
   Allard MA, 2015, J HEPATOL, V63, P83, DOI 10.1016/j.jhep.2015.01.023
   Asman Y, 2015, LIVER TRANSPLANT, V21, P572, DOI 10.1002/lt.24083
   Azmi NHM, 2018, RADIAT PHYS CHEM, V147, P35, DOI 10.1016/j.radphyschem.2018.01.019
   Bailly M, 2016, CLIN NUCL MED, V41, pE126, DOI 10.1097/RLU.0000000000001040
   Castilla-Lievre MA, 2016, EUR J NUCL MED MOL I, V43, P852, DOI 10.1007/s00259-015-3241-0
   Cho Kyung Jin, 2017, Ann Hepatobiliary Pancreat Surg, V21, P194, DOI 10.14701/ahbps.2017.21.4.194
   Chou CT, 2014, AM J ROENTGENOL, V203, pW253, DOI 10.2214/AJR.13.10595
   Colecchia A, 2014, WORLD J GASTROENTERO, V20, P5935, DOI 10.3748/wjg.v20.i20.5935
   European Association for the Study of the Liver. Electronic address: easloffice@easloffice.eu, 2019, J Hepatol, V70, P817, DOI 10.1016/j.jhep.2019.01.020
   Ferrer-Fabrega J, 2016, HEPATOLOGY, V63, P839, DOI 10.1002/hep.28339
   Forner A, 2008, HEPATOLOGY, V47, P97, DOI 10.1002/hep.21966
   GALLAGHER BM, 1978, J NUCL MED, V19, P1154
   Heimbach JK, 2018, HEPATOLOGY, V67, P358, DOI 10.1002/hep.29086
   Huang JC, 2020, FRONT ONCOL, V10, DOI 10.3389/fonc.2020.00887
   Hyun SH, 2018, EUR J NUCL MED MOL I, V45, P720, DOI 10.1007/s00259-017-3880-4
   Jeng LB, 2003, HEPATO-GASTROENTEROL, V50, P2154
   Kobayashi T, 2016, J COMPUT ASSIST TOMO, V40, P524, DOI 10.1097/RCT.0000000000000405
   Krak NC, 2005, EUR J NUCL MED MOL I, V32, P294, DOI 10.1007/s00259-004-1566-1
   Kroh A, 2019, HEPATOB PANCREAT DIS, V18, P28, DOI 10.1016/j.hbpd.2018.07.008
   Lee SM, 2019, WORLD J GASTROENTERO, V25, P1289, DOI 10.3748/wjg.v25.i11.1289
   Lei JY, 2016, BRIT J SURG, V103, P881, DOI 10.1002/bjs.9864
   Lim C, 2019, HPB, V21, P739, DOI 10.1016/j.hpb.2018.10.007
   Llovet JM, 2005, SEMIN LIVER DIS, V25, P181, DOI 10.1055/s-2005-871198
   Mule S, 2020, EUR RADIOL, V30, P5348, DOI 10.1007/s00330-020-06923-5
   Poon RTP, 2002, ANN SURG, V235, P373, DOI 10.1097/00000658-200203000-00009
   Reynes-Llompart G, 2019, SCI REP-UK, V9, DOI 10.1038/s41598-019-46937-8
   Sugawara Y, 1999, RADIOLOGY, V213, P521, DOI 10.1148/radiology.213.2.r99nv37521
   Sun MC, 2018, NUCL MED COMMUN, V39, P564, DOI 10.1097/MNM.0000000000000842
   Sung HH, 2022, CLIN EXP HYPERTENS, V44, P146, DOI 10.1080/10641963.2021.2007943
   TORIZUKA T, 1995, J NUCL MED, V36, P1811
   Unal E, 2016, DIAGN INTERV RADIOL, V22, P125, DOI 10.5152/dir.2015.15125
   Zhang Y, 2021, FRONT ONCOL, V11, DOI 10.3389/fonc.2021.633596
NR 33
TC 0
Z9 0
U1 0
U2 3
PU MDPI
PI BASEL
PA ST ALBAN-ANLAGE 66, CH-4052 BASEL, SWITZERLAND
EI 2072-6694
J9 CANCERS
JI Cancers
PD JUN
PY 2021
VL 13
IS 11
AR 2554
DI 10.3390/cancers13112554
PG 14
WC Oncology
WE Science Citation Index Expanded (SCI-EXPANDED)
SC Oncology
GA SP3IJ
UT WOS:000659565700001
PM 34070953
OA Green Published, gold
DA 2022-05-02
ER

PT J
AU Wang, X
   Ge, YS
   Shi, MQ
   Dai, HH
   Liu, W
   Wang, PY
AF Wang, Xia
   Ge, Yansong
   Shi, Mingqi
   Dai, Hanhan
   Liu, Wei
   Wang, Peiyuan
TI Protein kinase N1 promotes proliferation and invasion of liver cancer
SO EXPERIMENTAL AND THERAPEUTIC MEDICINE
LA English
DT Article
DE protein kinase N1; liver cancer; microvascular density; proliferation
AB Protein kinase (PK) N1, also called PKC-related protein 1, participates in the proliferation, invasion and metastasis of various malignant tumors. However, the role of PKN1 in liver cancer remains to be elucidated. The present study investigated the expression of PKN1 using immunohistochemistry in surgical specimens from 36 patients and analyzed the correlation with VEGF, microvascular density (MVD), cell proliferation index (Ki67) and clinicopathological parameters. PKN1 was highly expressed in hepatocellular carcinoma (HCC) and was positively correlated with histological grading of HCC, Ki67 expression and MVD. PKN1 expression in moderately and poorly differentiated HCC was significantly higher compared with highly differentiated HCC. Expression of PKN1 was positively correlated with Ki67 and MVD, and Ki67 expression was positively correlated with MVD. The effects of PKN1 on proliferation, invasion and apoptosis of liver cancer cells were detected in vitro. Cell viability, migration and invasion were reduced and the apoptosis rate was significantly improved when PKN1 expression was silenced in liver cancer cells. Thus, PKN1 serves an important role in the development and progression of liver cancer. Inhibition of PKN1 activity may provide a promising therapeutic target for liver cancer.
C1 [Wang, Xia] Binzhou Med Univ, Dept Pathol, 346 Guanhai Rd, Yantai 264003, Shandong, Peoples R China.
   [Ge, Yansong; Shi, Mingqi; Dai, Hanhan; Liu, Wei; Wang, Peiyuan] Binzhou Med Univ, Yantai Affiliated Hosp, Dept Radiol, 717 Jinbu Rd, Yantai 264100, Shandong, Peoples R China.
RP Wang, X (corresponding author), Binzhou Med Univ, Dept Pathol, 346 Guanhai Rd, Yantai 264003, Shandong, Peoples R China.; Wang, PY (corresponding author), Binzhou Med Univ, Yantai Affiliated Hosp, Dept Radiol, 717 Jinbu Rd, Yantai 264100, Shandong, Peoples R China.
EM wangxia7512@163.com; wangpeiyuan1640@163.com
FU Natural Science Fund of Shandong Province [ZR2018MH034]
FX Professor Peiyuan Wang was supported by the Natural Science Fund of
   Shandong Province (grant no. ZR2018MH034).
CR Aittomaki S, 2014, BASIC CLIN PHARMACOL, V114, P18, DOI 10.1111/bcpt.12164
   Attarha S, 2014, ONCOTARGETS THER, V7, P1397, DOI 10.2147/OTT.S65051
   Berretta M, 2019, EUR REV MED PHARMACO, V23, P10139, DOI 10.26355/eurrev_201911_19584
   Bray F, 2018, CA-CANCER J CLIN, V68, P394, DOI 10.3322/caac.21492
   Cryns VL, 1997, J BIOL CHEM, V272, P29449, DOI 10.1074/jbc.272.47.29449
   Cui HZ, 2020, ONCOTARGETS THER, V13, P143, DOI 10.2147/OTT.S234868
   Cuny GD, 2009, CURR PHARM DESIGN, V15, P3919, DOI 10.2174/138161209789649330
   Deaton RA, 2005, J BIOL CHEM, V280, P31172, DOI 10.1074/jbc.M504774200
   Dong LQ, 2000, P NATL ACAD SCI USA, V97, P5089, DOI 10.1073/pnas.090491897
   Faivre S, 2020, J HEPATOL, V72, P342, DOI 10.1016/j.jhep.2019.09.010
   Galgano MT, 2009, HUM PATHOL, V40, P1434, DOI 10.1016/j.humpath.2009.02.008
   Hosseini A, 2020, J CELL PHYSIOL, V235, P5903, DOI 10.1002/jcp.29593
   James RG, 2013, J BIOL CHEM, V288, P34658, DOI 10.1074/jbc.M113.500314
   Jilg CA, 2014, ONCOTARGET, V5, P12646, DOI 10.18632/oncotarget.2653
   Jonas S, 2001, HEPATOLOGY, V33, P1080, DOI 10.1053/jhep.2001.23561
   Kirstein MM, 2020, INTERNIST, V61, P164, DOI 10.1007/s00108-019-00722-x
   Koh H, 2000, J BIOL CHEM, V275, P34451, DOI 10.1074/jbc.M001753200
   Lachmann S, 2011, PLOS ONE, V6, DOI 10.1371/journal.pone.0021732
   Livak KJ, 2001, METHODS, V25, P402, DOI 10.1006/meth.2001.1262
   Metzger E, 2008, NAT CELL BIOL, V10, P53, DOI 10.1038/ncb1668
   Modha R, 2008, J BIOL CHEM, V283, P1492, DOI 10.1074/jbc.M706760200
   Mukai H, 2003, J BIOCHEM, V133, P17, DOI 10.1093/jb/mvg019
   Mukai H, 2016, SCI REP-UK, V6, DOI 10.1038/srep18979
   Ostrovskyi D, 2016, FUTURE MED CHEM, V8, P1537, DOI 10.4155/fmc-2016-0132
   Owen D, 2003, J BIOL CHEM, V278, P50578, DOI 10.1074/jbc.M304313200
   Park BV, 2019, J CLIN IMAG SCI, V9, DOI 10.25259/JCIS_111_2019
   Raoul JL, 2020, LANCET ONCOL, V21, P479, DOI 10.1016/S1470-2045(20)30082-6
   Santel A, 2010, CLIN CANCER RES, V16, P5469, DOI 10.1158/1078-0432.CCR-10-1994
   Stroescu C, 2008, J GASTROINTEST LIVER, V17, P411
   Syed YY, 2020, DRUGS, V80, P315, DOI 10.1007/s40265-020-01263-6
   Takahashi M, 1998, P NATL ACAD SCI USA, V95, P11566, DOI 10.1073/pnas.95.20.11566
   Tong XL, 2020, BIOCHEM BIOPH RES CO, V523, P147, DOI 10.1016/j.bbrc.2019.12.032
   Torre LA, 2015, CA-CANCER J CLIN, V65, P87, DOI 10.3322/caac.21262
   Turner EC, 2011, J BIOL CHEM, V286, P15440, DOI 10.1074/jbc.M110.181180
   Ueyama T, 2001, J NEUROCHEM, V79, P903, DOI 10.1046/j.1471-4159.2001.00624.x
   Xie LL, 2019, J CELL MOL MED, V23, P3386, DOI 10.1111/jcmm.14235
   Xie LL, 2019, MOLECULES, V24, DOI 10.3390/molecules24030393
   Yang CS, 2017, PROSTATE, V77, P1452, DOI 10.1002/pros.23400
   Yasui T, 2012, P NATL ACAD SCI USA, V109, P21022, DOI 10.1073/pnas.1218925110
   Zeng RY, 2020, CELL SIGNAL, V69, DOI 10.1016/j.cellsig.2020.109546
   Zhang W, 2015, LIVER TRANSPLANT, V21, P101, DOI 10.1002/lt.24013
   Zhou L, 2017, PATHOL RES PRACT, V213, P824, DOI 10.1016/j.prp.2017.03.002
   Zhou L, 2015, PATHOL ONCOL RES, V21, P131, DOI 10.1007/s12253-014-9798-2
NR 43
TC 0
Z9 0
U1 2
U2 4
PU SPANDIDOS PUBL LTD
PI ATHENS
PA POB 18179, ATHENS, 116 10, GREECE
SN 1792-0981
EI 1792-1015
J9 EXP THER MED
JI Exp. Ther. Med.
PD JUN
PY 2021
VL 21
IS 6
AR 651
DI 10.3892/etm.2021.10083
PG 9
WC Medicine, Research & Experimental
WE Science Citation Index Expanded (SCI-EXPANDED)
SC Research & Experimental Medicine
GA RZ4LK
UT WOS:000648568500001
PM 33968181
OA gold, Green Published
DA 2022-05-02
ER

PT J
AU Zeng, X
   Tan, C
   Mo, ML
   Qin, XL
   Ma, XY
   Huang, KY
   Wang, XM
   Liang, WJ
   Yang, L
AF Zeng, Xi
   Tan, Chao
   Mo, Meile
   Qin, Xiaoling
   Ma, Xiaoyun
   Huang, Kaiyong
   Wang, Xiaomin
   Liang, Wenjie
   Yang, Li
TI CircRNA profiling identifies circRNF180 as a tumor suppressor in
   hepatocellular carcinoma
SO EPIGENOMICS
LA English
DT Article
DE circRNF180; circRNA; hepatocellular carcinoma; RNA sequencing; tumor
   suppressor
AB Aim: To explore the expression profiles and functions of circRNAs in hepatocellular carcinoma (HCC). Materials & methods: We obtained circRNA expression profiles through RNA sequencing. Expression levels of circRNAs were confirmed by quantitative real-time PCR. The effects on HCC progression were determined using Cell Counting Kit 8, clone formation and transwell assays. Results: We identified 114 upregulated and 144 downregulated circRNAs in HCC tissues. The results of quantitative real-time PCR showed that circGNAO1, circRNF180 and circMERTK were significantly downregulated in HCC tissues, whereas circSNX6 was significantly upregulated. CircRNF180 was associated with microvascular invasion. Overexpression of circRNF180 inhibits the proliferation, colony formation, migration and invasion of HCC cells. Conclusion: CircRNF180 may function as a tumor suppressor and could serve as a potential biomarker and therapeutic target in HCC.
C1 [Zeng, Xi; Huang, Kaiyong; Yang, Li] Guangxi Med Univ, Sch Publ Hlth, Dept Occupat & Environm Hlth, Nanning, Peoples R China.
   [Zeng, Xi] Guilin Med Univ, Sch Publ Hlth, Dept Occupat & Environm Hlth, Guilin, Peoples R China.
   [Tan, Chao; Mo, Meile; Ma, Xiaoyun; Wang, Xiaomin] Guangxi Med Univ, Sch Publ Hlth, Dept Epidemiol & Hlth Stat, Nanning, Peoples R China.
   [Tan, Chao] Guilin Med Univ, Sch Publ Hlth, Dept Epidemiol & Stat, Guilin, Peoples R China.
   [Qin, Xiaoling] Guangxi Univ Chinese Med, Sch Publ Hlth & Management, Dept Biostat, Nanning, Peoples R China.
   [Liang, Wenjie] Guangxi Med Univ, Sch Publ Hlth, Dept Social Med, Nanning, Peoples R China.
RP Yang, L (corresponding author), Guangxi Med Univ, Sch Publ Hlth, Dept Occupat & Environm Hlth, Nanning, Peoples R China.
EM yangli8290@hotmail.com
OI tan, chao/0000-0002-8189-408X; Zeng, Xi/0000-0002-6881-8488
FU National Key Public Health Program of China
FX This work was supported by the National Key Public Health Program of
   China (Cancer Screening Program in Urban China). The authors have no
   other relevant affiliations or financial involvement with any
   organization or entity with a financial interest in or financial
   conflict with the subject matter or materials discussed in the
   manuscript apart from those disclosed.
CR Anstee QM, 2019, NAT REV GASTRO HEPAT, V16, P411, DOI 10.1038/s41575-019-0145-7
   Arnaiz E, 2019, SEMIN CANCER BIOL, V58, P90, DOI 10.1016/j.semcancer.2018.12.002
   Bray F, 2018, CA-CANCER J CLIN, V68, P394, DOI 10.3322/caac.21492
   Cao MQ, 2018, J HEMATOL ONCOL, V11, DOI 10.1186/s13045-018-0555-y
   Chen LL, 2016, NAT REV MOL CELL BIO, V17, P205, DOI 10.1038/nrm.2015.32
   Chen WQ, 2012, CHINESE J CANCER RES, V24, P1, DOI 10.1007/s11670-012-0001-6
   Dambal S, 2015, NUCLEIC ACIDS RES, V43, P7173, DOI 10.1093/nar/gkv703
   Dudekulay DB, 2016, RNA BIOL, V13, P34, DOI 10.1080/15476286.2015.1128065
   Dweep H, 2011, J BIOMED INFORM, V44, P839, DOI 10.1016/j.jbi.2011.05.002
   Fujiwara N, 2018, J HEPATOL, V68, P526, DOI 10.1016/j.jhep.2017.09.016
   Gao Y, 2015, GENOME BIOL, V16, DOI 10.1186/s13059-014-0571-3
   Han D, 2017, HEPATOLOGY, V66, P1151, DOI 10.1002/hep.29270
   Hu ZQ, 2020, HEPATOLOGY, V72, P906, DOI 10.1002/hep.31068
   Huang DW, 2007, NUCLEIC ACIDS RES, V35, pW169, DOI 10.1093/nar/gkm415
   Jeck WR, 2014, NAT BIOTECHNOL, V32, P453, DOI 10.1038/nbt.2890
   Kristensen LS, 2018, ONCOGENE, V37, P555, DOI 10.1038/onc.2017.361
   Kristensen LS, 2019, NAT REV GENET, V20, P675, DOI 10.1038/s41576-019-0158-7
   Leung WKC, 2015, CANCER LETT, V362, P97, DOI 10.1016/j.canlet.2015.03.023
   Li JH, 2014, NUCLEIC ACIDS RES, V42, pD92, DOI 10.1093/nar/gkt1248
   Li YW, 2017, EMBO REP, V18, P1646, DOI 10.15252/embr.201643581
   Li ZH, 2019, CLIN CHIM ACTA, V492, P37, DOI 10.1016/j.cca.2019.02.001
   Liu M, 2019, RNA BIOL, V16, P899, DOI 10.1080/15476286.2019.1600395
   Lu QQ, 2020, BIOSCIENCE REP, V40, DOI 10.1042/BSR20192424
   Mazzaferro V, 2009, LANCET ONCOL, V10, P35, DOI 10.1016/S1470-2045(08)70284-5
   Memczak S, 2013, NATURE, V495, P333, DOI 10.1038/nature11928
   Mo ML, 2019, J CANCER RES CLIN, V145, P2027, DOI 10.1007/s00432-019-02954-8
   Mokdad AA, 2017, J NATL COMPR CANC NE, V15, P197, DOI 10.6004/jnccn.2017.0020
   Pommergaard HC, 2018, HPB, V20, P768, DOI 10.1016/j.hpb.2018.03.002
   Rodriguez-Peralvarez M, 2013, ANN SURG ONCOL, V20, P325, DOI 10.1245/s10434-012-2513-1
   Salzman J, 2016, TRENDS GENET, V32, P309, DOI 10.1016/j.tig.2016.03.002
   Vlachos IS, 2015, NUCLEIC ACIDS RES, V43, pW460, DOI 10.1093/nar/gkv403
   Wang LK, 2010, BIOINFORMATICS, V26, P136, DOI 10.1093/bioinformatics/btp612
   Wang LY, 2019, MOL CANCER, V18, DOI 10.1186/s12943-019-1046-7
   Xia SY, 2018, NUCLEIC ACIDS RES, V46, pD925, DOI 10.1093/nar/gkx863
   Xu HC, 2019, MOL CANCER, V18, DOI 10.1186/s12943-018-0932-8
   Yang JD, 2019, NAT REV GASTRO HEPAT, V16, P589, DOI 10.1038/s41575-019-0186-y
   Yu J, 2020, INT J CANCER, V146, P1754, DOI 10.1002/ijc.32647
   Yu J, 2018, J HEPATOL, V68, P1214, DOI 10.1016/j.jhep.2018.01.012
   Yuan SX, 2012, HEPATOLOGY, V56, P2231, DOI 10.1002/hep.25895
   Zhou KH, 2019, CANCERS, V11, DOI 10.3390/cancers11060861
NR 40
TC 2
Z9 2
U1 1
U2 4
PU FUTURE MEDICINE LTD
PI LONDON
PA UNITEC HOUSE, 3RD FLOOR, 2 ALBERT PLACE, FINCHLEY CENTRAL, LONDON, N3
   1QB, ENGLAND
SN 1750-1911
EI 1750-192X
J9 EPIGENOMICS-UK
JI Epigenomics
PD MAR
PY 2021
VL 13
IS 07
BP 513
EP 530
DI 10.2217/epi-2020-0385
EA MAR 2021
PG 18
WC Genetics & Heredity
WE Science Citation Index Expanded (SCI-EXPANDED)
SC Genetics & Heredity
GA RJ9AY
UT WOS:000626179600001
PM 33683141
DA 2022-05-02
ER

PT J
AU Chen, LL
   Chen, SL
   Zhou, Q
   Cao, QH
   Dong, Y
   Feng, ST
   Xiao, H
   Wang, YQ
   Liu, X
   Liao, GR
   Peng, ZW
   Li, B
   Tan, L
   Ke, ZF
   Li, DM
   Peng, BG
   Peng, S
   Zhu, LY
   Liao, B
   Kuang, M
AF Chen, Lili
   Chen, Shuling
   Zhou, Qian
   Cao, Qinghua
   Dong, Yu
   Feng, Shiting
   Xiao, Han
   Wang, Yuanqi
   Liu, Xin
   Liao, Guanrui
   Peng, Zhenwei
   Li, Bin
   Tan, Li
   Ke, Zunfu
   Li, Dongming
   Peng, Baogang
   Peng, Sui
   Zhu, Luying
   Liao, Bing
   Kuang, Ming
TI Microvascular Invasion Status and Its Survival Impact in Hepatocellular
   Carcinoma Depend on Tissue Sampling Protocol
SO ANNALS OF SURGICAL ONCOLOGY
LA English
DT Article
AB Background The aim of this work is to explore the impact of the number of sampling sites (NuSS) and sampling location on microvascular invasion (MVI) detection rate and long-term survival of hepatocellular carcinoma (HCC), and determine the minimum NuSS for sufficient MVI detection. Patients and Methods From January 2008 to March 2017, 1144 HCC patients who underwent hepatectomy were retrospectively enrolled. Associations between NuSS and MVI positive rates and overall survival were investigated. NuSS thresholds were determined by Chow test and confirmed prospectively in 305 patients from April 2017 to February 2019. In the prospective cohort, the distribution of MVI in different sampling locations and its prognostic effect was evaluated. Results MVI positive rates increased as NuSS increased, steadily reaching a plateau when NuSS reached a threshold. A threshold of four, six, eight, and eight sampling sites within paracancerous parenchyma <= 1 cm from tumor was required for detecting MVI in solitary tumors measuring 1.0-3.0, 3.1-4.9, and >= 5.0 cm and multiple tumors. Patients with adequate NuSS achieved longer survival than those with inadequate NuSS [hazard ratio (HR) = 0.75, P = 0.043]. For all MVI-positive patients, MVI could be detected positive in paracancerous parenchyma <= 1 cm from tumor. Patients with MVI positive in paracancerous parenchyma > 1 cm had higher recurrence risk than those with MVI positive only in parenchyma <= 1 cm (HR = 6.05, P < 0.001). Conclusions Adequate NuSS is associated with higher MVI detection rate and better survival of HCC patients. We recommend four, six, eight, and eight as the cut-points for evaluating MVI sampling quality and patients' prognostic stratification in the subgroups of solitary tumors measuring 1.0-3.0 cm, 3.1-4.9 cm and >= 5.0 cm and multiple tumors, respectively.
C1 [Chen, Lili; Cao, Qinghua; Dong, Yu; Ke, Zunfu; Liao, Bing] Sun Yat Sen Univ, Dept Pathol, Affiliated Hosp 1, Guangzhou, Peoples R China.
   [Chen, Shuling; Xiao, Han; Kuang, Ming] Sun Yat Sen Univ, Div Intervent Ultrasound, Affiliated Hosp 1, Guangzhou, Peoples R China.
   [Zhou, Qian] Sun Yat Sen Univ, Dept Med Stat, Clin Trials Unit, Affiliated Hosp 1, Guangzhou, Peoples R China.
   [Feng, Shiting] Sun Yat Sen Univ, Dept Radiol, Affiliated Hosp 1, Guangzhou, Peoples R China.
   [Wang, Yuanqi; Liu, Xin; Liao, Guanrui; Tan, Li; Li, Dongming; Peng, Baogang; Kuang, Ming] Sun Yat Sen Univ, Div Intervent Ultrasound, Dept Liver Surg, Affiliated Hosp 1, Guangzhou, Peoples R China.
   [Peng, Zhenwei] Sun Yat Sen Univ, Dept Radiat Oncol, Affiliated Hosp 1, Guangzhou, Peoples R China.
   [Peng, Zhenwei; Li, Bin; Peng, Sui] Sun Yat Sen Univ, Clin Trials Unit, Affiliated Hosp 1, Guangzhou, Peoples R China.
   [Ke, Zunfu; Peng, Sui; Kuang, Ming] Sun Yat Sen Univ, Inst Precis Med, Affiliated Hosp 1, Guangzhou, Peoples R China.
   [Peng, Sui] Sun Yat Sen Univ, Dept Gastroenterol & Hepatol, Affiliated Hosp 1, Guangzhou, Peoples R China.
   [Zhu, Luying] Sun Yat Sen Univ, Zhongshan Sch Med, Guangzhou, Peoples R China.
RP Liao, B (corresponding author), Sun Yat Sen Univ, Dept Pathol, Affiliated Hosp 1, Guangzhou, Peoples R China.
EM liaob@mail.sysu.edu.cn; kuangm@mail.sysu.edu.cn
OI Qian, Zhou/0000-0003-3954-5449
FU National Natural Science Foundation of ChinaNational Natural Science
   Foundation of China (NSFC) [81801703]; National Science Fund for
   Distinguished Young ScholarsNational Natural Science Foundation of China
   (NSFC)National Science Fund for Distinguished Young Scholars [81825013];
   National high level talents special support plan-"Ten thousand
   plan"-Young top-notch talent support program; Natural Science Foundation
   of Guangdong ProvinceNational Natural Science Foundation of Guangdong
   Province [2018A030310282]; Science and Technology Program of Guangzhou,
   China [201704020215]; Medical Scientific Research Foundation of
   Guangdong Province of China [A2019489]; Guangdong Medical and Science
   Technology Foundation [201811314486690]
FX This study was supported by the National Natural Science Foundation of
   China (no. 81801703), the National Science Fund for Distinguished Young
   Scholars (no. 81825013), the National high level talents special support
   plan-"Ten thousand plan"-Young top-notch talent support program, the
   Natural Science Foundation of Guangdong Province (no. 2018A030310282),
   Science and Technology Program of Guangzhou, China (no. 201704020215),
   Medical Scientific Research Foundation of Guangdong Province of China
   (A2019489) and Guangdong Medical and Science Technology Foundation (no.
   201811314486690). The funders had no role in the design and conduct of
   the study; collection, management, analysis, and interpretation of the
   data; preparation, review, or approval of the manuscript; and decision
   to submit the manuscript for publication.
CR Bai J, 2003, J APPL ECONOMET, V18, P1, DOI 10.1002/jae.659
   Bruix J, 2016, GASTROENTEROLOGY, V150, P835, DOI 10.1053/j.gastro.2015.12.041
   Chen WQ, 2016, CA-CANCER J CLIN, V66, P115, DOI 10.3322/caac.21338
   Clavien PA, 2012, LANCET ONCOL, V13, pE11, DOI 10.1016/S1470-2045(11)70175-9
   CLEVELAND WS, 1981, AM STAT, V35, P54, DOI 10.2307/2683591
   Cong WM, 2016, WORLD J GASTROENTERO, V22, P9279, DOI 10.3748/wjg.v22.i42.9279
   Cucchetti A, 2010, J HEPATOL, V52, P880, DOI 10.1016/j.jhep.2009.12.037
   DURRLEMAN S, 1989, STAT MED, V8, P551, DOI 10.1002/sim.4780080504
   Feng LH, 2017, J CANCER RES CLIN, V143, P293, DOI 10.1007/s00432-016-2286-1
   Heinze G, 2011, EUR HEART J, V32, P1704, DOI 10.1093/eurheartj/ehr031
   Iwatsuki S, 2000, J AM COLL SURGEONS, V191, P389, DOI 10.1016/S1072-7515(00)00688-8
   Li J, 2014, BRIT J CANCER, V110, P1110, DOI 10.1038/bjc.2014.19
   Li J, 2012, ONCOLOGIST, V17, P963, DOI 10.1634/theoncologist.2011-0447
   Lim KC, 2011, ANN SURG, V254, P108, DOI 10.1097/SLA.0b013e31821ad884
   Pawlik TM, 2005, LIVER TRANSPLANT, V11, P1086, DOI 10.1002/lt.20472
   Poon RTP, 2000, J CLIN ONCOL, V18, P1094, DOI 10.1200/JCO.2000.18.5.1094
   Roayaie S, 2009, GASTROENTEROLOGY, V137, P850, DOI 10.1053/j.gastro.2009.06.003
   Rodriguez-Peralvarez M, 2013, ANN SURG ONCOL, V20, P325, DOI 10.1245/s10434-012-2513-1
   Rosai J., 2004, ROSAI ACKERMANS SURG
   Shi M, 2004, WORLD J SURG, V28, P376, DOI 10.1007/s00268-003-7308-x
   Siegel RL, 2019, CA-CANCER J CLIN, V69, P7, DOI 10.3322/caac.21551
   Sumie S, 2008, ANN SURG ONCOL, V15, P1375, DOI 10.1245/s10434-008-9846-9
   Sumie S, 2014, ANN SURG ONCOL, V21, P1002, DOI 10.1245/s10434-013-3376-9
   Sun JJ, 2016, ANN SURG ONCOL, V23, P1344, DOI 10.1245/s10434-015-5008-z
   Wang Z, 2018, CLIN CANCER RES, V24, P2074, DOI 10.1158/1078-0432.CCR-17-2899
   Zhang XF, 2018, J GASTROEN HEPATOL, V33, P347, DOI 10.1111/jgh.13843
   Zhao H, 2017, ONCOTARGET, V8, P5474, DOI 10.18632/oncotarget.12547
   Zhao JK, 2017, MEDICINE, V96, DOI 10.1097/MD.0000000000007754
   Zimmerman MA, 2008, ARCH SURG-CHICAGO, V143, P182, DOI 10.1001/archsurg.2007.39
NR 29
TC 4
Z9 4
U1 1
U2 4
PU SPRINGER
PI NEW YORK
PA ONE NEW YORK PLAZA, SUITE 4600, NEW YORK, NY, UNITED STATES
SN 1068-9265
EI 1534-4681
J9 ANN SURG ONCOL
JI Ann. Surg. Oncol.
PD OCT
PY 2021
VL 28
IS 11
BP 6747
EP 6757
DI 10.1245/s10434-021-09673-w
EA MAR 2021
PG 11
WC Oncology; Surgery
WE Science Citation Index Expanded (SCI-EXPANDED)
SC Oncology; Surgery
GA UZ1WY
UT WOS:000631303600005
PM 33751300
DA 2022-05-02
ER

PT J
AU Li, K
   Peng, YJ
   Tian, HZ
   He, HL
AF Li, Kun
   Peng, Yongjun
   Tian, Hongzhe
   He, Hailin
TI Value of spiral CT multi-parameter combined preoperative evaluation of
   microvascular invasion in small liver cancer
SO PAKISTAN JOURNAL OF MEDICAL SCIENCES
LA English
DT Article
DE Multi-slice spiral CT; Preoperative; Microvascular invasion; Small liver
   cancer; Hepatocellular carcinoma
ID HEPATOCELLULAR-CARCINOMA; PREDICT; CELLS
AB Objective: To explore the value of multi-slice spiral CT (MSCT) in predicting microvascular invasion in hepatocellular carcinoma (HCC). Methods: The CT and clinical data of 102 patients with HCC were collected for retrospective analysis from January 2018 to December 2020 at Baoji Center Hospital, China. They were divided into two groups based on the pathological results with or without microvascular invasion. The independent sample t-test was used to compare the age, alpha-fetoprotein (AFP) value, tumor size, and tumor enhancement of the two groups. CT value; chi 2 test was used to compare gender, hepatitis type, liver function classification, degree of classification, degree of tumor smoothness, envelope, peripheral enhancement, etc. between the two groups. Results: There were 52 cases of non-microvascular invasion and 50 cases of microvascular invasion. The tumor size, grade, degree of margin, capsule, portal vein CT value, and peripheral enhancement were related to microvascular invasion. Conclusion: Microvascular invasion of HCC can be predicted by MSCT manifestations before surgery.
C1 [Peng, Yongjun] Zhuhai Peoples Hosp, Dept Radiol, Zhuhai 519000, Guangdong, Peoples R China.
   [Li, Kun; Tian, Hongzhe; He, Hailin] Baoji Ctr Hosp, Dept Med Imaging, Baoji 721008, Shaanxi, Peoples R China.
RP He, HL (corresponding author), Baoji Ctr Hosp, Dept Med Imaging, Baoji 721008, Shaanxi, Peoples R China.
EM hehailinhaanxi@yeah.net
CR Chou YC, 2019, WORLD J GASTROENTERO, V25, P2636, DOI 10.3748/wjg.v25.i21.2636
   Cong WM, 2016, WORLD J GASTROENTERO, V22, P9279, DOI 10.3748/wjg.v22.i42.9279
   Erstad DJ, 2019, ANN SURG ONCOL, V26, P1474, DOI 10.1245/s10434-019-07227-9
   Francis JH, 2013, INT J RADIAT ONCOL, V87, P517, DOI 10.1016/j.ijrobp.2013.06.2045
   He NN, 2017, PLOS ONE, V12, DOI 10.1371/journal.pone.0169849
   Ince V, 2020, INT J BIOL MARKER, V35, P91, DOI 10.1177/1724600820921869
   Jurcic P, 2019, ONCOL LETT, V17, P2881, DOI 10.3892/ol.2019.9917
   Kim DW, 2017, J GASTROINTEST ONCOL, V8, P256, DOI 10.21037/jgo.2016.09.07
   Li L, 2019, MEDICINE, V98, DOI 10.1097/MD.0000000000016308
   Li MX, 2016, MEDICINE, V95, DOI 10.1097/MD.0000000000003395
   Ling CQ, 2018, J INTEGR MED-JIM, V16, P236, DOI 10.1016/j.joim.2018.05.002
   Orcutt ST, 2018, CANCER CONTROL, V25, DOI 10.1177/1073274817744621
   Shindoh J, 2013, ANN SURG ONCOL, V20, P1223, DOI 10.1245/s10434-012-2739-y
   Soteriades Elpidoforos S, 2019, Asian Pac J Cancer Prev, V20, P3221, DOI 10.31557/APJCP.2019.20.11.3221
   Taniguchi H, 2016, CANCER SCI, V107, P1556, DOI 10.1111/cas.13069
   Wei XB, 2017, BMC CANCER, V17, DOI 10.1186/s12885-017-3293-6
   Zhang YQ, 2017, NUKLEARMED-NUCL MED, V56, P139, DOI 10.3413/Nukmed-0886-17-03
   Zhou SL, 2016, GASTROENTEROLOGY, V150, P1646, DOI 10.1053/j.gastro.2016.02.040
NR 18
TC 0
Z9 0
U1 1
U2 2
PU PROFESSIONAL MEDICAL PUBLICATIONS
PI SADDAR
PA PANORAMA CENTRE, RM 522, 5TH FLOOR, BLDG 2, RAJA GHAZANFAR ALI RD, PO
   BOX 8766, SADDAR, KARACHI 00000, PAKISTAN
SN 1682-024X
EI 1681-715X
J9 PAK J MED SCI
JI Pak. J. Med. Sci.
PD SEP
PY 2021
VL 37
IS 6
SI SI
BP 1605
EP 1609
DI 10.12669/pjms.37.6-WIT.4851
PG 5
WC Medicine, General & Internal
WE Science Citation Index Expanded (SCI-EXPANDED)
SC General & Internal Medicine
GA UE8HF
UT WOS:000688122000013
PM 34712291
OA gold, Green Published
DA 2022-05-02
ER

PT J
AU Yu, JJ
   Shu, C
   Yang, HY
   Huang, Z
   Li, YN
   Tao, R
   Chen, YY
   Chen, Q
   Chen, XP
   Xiao, W
AF Yu, Jing-Jing
   Shu, Chang
   Yang, Hui-Yuan
   Huang, Zhao
   Li, Ya-Ni
   Tao, Ran
   Chen, Yue-Yue
   Chen, Qian
   Chen, Xiao-Ping
   Xiao, Wei
TI The Presence of Circulating Tumor Cell Cluster Characterizes an
   Aggressive Hepatocellular Carcinoma Subtype
SO FRONTIERS IN ONCOLOGY
LA English
DT Article
DE circulating tumor cell (CTC); circulating tumor cell clusters (CTC
   clusters); hepatocellular carcinoma (HCC); CellSearch (TM) System;
   prognosis; Wnt/beta-catenin
ID BREAST-CANCER; CLINICAL-SIGNIFICANCE; PERIPHERAL-BLOOD; METASTASIS;
   MICROEMBOLI
AB Background: Growing evidence suggests that circulating tumor cell (CTC) clusters may be an important factor in the metastatic process, but their role in hepatocellular carcinoma (HCC) remains unclear. This study aimed to characterize the molecular and clinical features of CTC cluster-positive human HCC and to assess its prognostic value in HCC patients.
   Methods: The CTCs and CTC clusters were evaluated in 204 HCC patients using CellSearch(TM) System. The counts of CTCs and CTC clusters were correlated with different clinical features, while their associations with progression-free survival (PFS) and overall survival (OS) were evaluated integrally and hierarchically by Kaplan-Meier estimates or Cox proportional regression analysis. Five cases each of CTC cluster-negative and cluster-positive patients were selected for RNA-sequencing analysis. The results of gene enrichment analysis were further verified using tissue microarray (TMA) by immunohistochemistry (IHC).
   Results: CTCs and CTC clusters were detected in 76 (37.3%) and 19 (9.3%) of 204 preoperative samples, respectively. CTC cluster-positive HCC represented an aggressive HCC phenotype with larger tumor size, more frequent microvascular invasion, and higher tumor stages. The survival of HCC patients utilizing CTCs and CTC clusters individually showed prognostic significance, while joint analysis revealed patients in Group III (CTC >= 2 and CTC cluster > 0) had the worst outcome. Stratified analysis of outcomes in Barcelona Clinic Liver Cancer (BCLC) and tumor-node-metastasis (TNM) stages indicated that patients with CTC clusters had significantly poorer prognosis in each stage than those without CTC clusters. Moreover, the RNA sequencing and TMA staining results showed that CTC cluster-positive HCCs were usually associated with Wnt/beta-catenin signaling activation.
   Conclusion: The presence of CTC clusters characterizes an aggressive HCC subtype. CTC clusters may be used as a biomarker in predicting the prognosis on each stage of malignancy in HCC, which provides evidence for formulating therapeutic strategies for more precise treatment.
C1 [Yu, Jing-Jing; Shu, Chang; Yang, Hui-Yuan; Huang, Zhao; Li, Ya-Ni; Tao, Ran; Chen, Yue-Yue; Chen, Xiao-Ping; Xiao, Wei] Huazhong Univ Sci & Technol, Tongji Hosp, Tongji Med Coll, Hepat Surg Ctr, Wuhan, Peoples R China.
   [Yu, Jing-Jing; Shu, Chang; Yang, Hui-Yuan; Huang, Zhao; Li, Ya-Ni; Tao, Ran; Chen, Yue-Yue; Chen, Xiao-Ping; Xiao, Wei] Huazhong Univ Sci & Technol, Tongji Hosp, Tongji Med Coll, Hubei Key Lab HepatoBiliary Pancreat Dis, Wuhan, Peoples R China.
   [Chen, Qian] Huazhong Univ Sci & Technol, Tongji Hosp, Tongji Med Coll, Dept Internal Med,Div Gastroenterol, Wuhan, Peoples R China.
RP Xiao, W (corresponding author), Huazhong Univ Sci & Technol, Tongji Hosp, Tongji Med Coll, Hepat Surg Ctr, Wuhan, Peoples R China.; Xiao, W (corresponding author), Huazhong Univ Sci & Technol, Tongji Hosp, Tongji Med Coll, Hubei Key Lab HepatoBiliary Pancreat Dis, Wuhan, Peoples R China.
EM xiaowei0041@163.com
RI Xiao, Wei/AAA-4606-2022
OI Huang, Zhao/0000-0002-1151-4942
FU National Key Research and Development Program of China [2016YFC0106004];
   National Natural Science Foundation of ChinaNational Natural Science
   Foundation of China (NSFC) [81402087]
FX This work was supported by the National Key Research and Development
   Program of China, No. 2016YFC0106004, and National Natural Science
   Foundation of China, No. 81402087.
CR Aceto N, 2014, CELL, V158, P1110, DOI 10.1016/j.cell.2014.07.013
   Ao Z, 2015, CANCER RES, V75, P4681, DOI 10.1158/0008-5472.CAN-15-1633
   Au SH, 2016, P NATL ACAD SCI USA, V113, P4947, DOI 10.1073/pnas.1524448113
   Balakrishnan A, 2019, SCI REP-UK, V9, DOI 10.1038/s41598-019-44404-y
   Borsig L, 2002, P NATL ACAD SCI USA, V99, P2193, DOI 10.1073/pnas.261704098
   Chalfin HJ, 2021, CLIN CANCER RES, V27, P1391, DOI 10.1158/1078-0432.CCR-20-2891
   Chang MC, 2016, CLIN CHEM, V62, P505, DOI 10.1373/clinchem.2015.248260
   Davis AA, 2019, BREAST CANCER RES, V21, DOI 10.1186/s13058-019-1229-6
   Duda DG, 2010, P NATL ACAD SCI USA, V107, P21677, DOI 10.1073/pnas.1016234107
   Gradishar WJ, 2018, J NATL COMPR CANC NE, V16, P310, DOI 10.6004/jnccn.2018.0012
   He S, 2020, BIOMED PHARMACOTHER, V132, DOI 10.1016/j.biopha.2020.110851
   Hou JM, 2011, AM J PATHOL, V178, P989, DOI 10.1016/j.ajpath.2010.12.003
   Iinuma H, 2011, J CLIN ONCOL, V29, P1547, DOI 10.1200/JCO.2010.30.5151
   Long E, 2016, CANCER MED-US, V5, P1022, DOI 10.1002/cam4.661
   Luo Q, 2020, FRONT ONCOL, V10, DOI 10.3389/fonc.2020.01758
   Molnar B, 2008, DIS MARKERS, V24, P141, DOI 10.1155/2008/941509
   Muinelo-Romay L, 2014, CANCERS, V6, P153, DOI 10.3390/cancers6010153
   Murlidhar V, 2017, CANCER RES, V77, P5194, DOI 10.1158/0008-5472.CAN-16-2072
   Paoletti C, 2019, CLIN CANCER RES, V25, P6089, DOI 10.1158/1078-0432.CCR-19-0208
   Perugorria MJ, 2019, NAT REV GASTRO HEPAT, V16, P121, DOI 10.1038/s41575-018-0075-9
   Smerage JB, 2014, J CLIN ONCOL, V32, P3483, DOI 10.1200/JCO.2014.56.2561
   Wang C, 2021, CANCERS, V13, DOI 10.3390/cancers13020268
   Wu FJ, 2017, DIS MARKERS, V2017, DOI 10.1155/2017/9474532
   Xiao W, 2013, J UROLOGY, V190, P291, DOI 10.1016/j.juro.2013.01.098
   Yu JJ, 2018, BMC CANCER, V18, DOI 10.1186/s12885-018-4744-4
   Yu M, 2013, SCIENCE, V339, P580, DOI 10.1126/science.1228522
   Zhang DJ, 2017, CANCER CELL INT, V17, DOI 10.1186/s12935-016-0373-7
   Zhang Y, 2020, J HEMATOL ONCOL, V13, DOI 10.1186/s13045-020-00990-3
NR 28
TC 0
Z9 0
U1 6
U2 6
PU FRONTIERS MEDIA SA
PI LAUSANNE
PA AVENUE DU TRIBUNAL FEDERAL 34, LAUSANNE, CH-1015, SWITZERLAND
SN 2234-943X
J9 FRONT ONCOL
JI Front. Oncol.
PD OCT 15
PY 2021
VL 11
AR 734564
DI 10.3389/fonc.2021.734564
PG 10
WC Oncology
WE Science Citation Index Expanded (SCI-EXPANDED)
SC Oncology
GA XI9JK
UT WOS:000726418000001
PM 34722281
OA Green Published, gold
DA 2022-05-02
ER

PT J
AU Zheng, X
   Ren, YQ
   Hu, HQ
   Qian, K
AF Zheng, Xin
   Ren, Yanqiao
   Hu, Hanqing
   Qian, Kun
TI Transarterial Chemoembolization Combined With Radiofrequency Ablation
   Versus Repeat Hepatectomy for Recurrent Hepatocellular Carcinoma After
   Curative Resection: A 10-Year Single-Center Comparative Study
SO FRONTIERS IN ONCOLOGY
LA English
DT Article
DE recurrent hepatocellular carcinoma; transarterial chemoembolization;
   radiofrequency ablation; repeat hepatectomy; overall survival;
   progression-free survival
ID INTRAHEPATIC RECURRENCE; MICROVASCULAR INVASION; HEPATIC RESECTION;
   LIVER RESECTION; MANAGEMENT
AB Background The purpose of this study was to compare the efficacy and safety of transarterial chemoembolization (TACE) in combination with radiofrequency ablation (RFA) (TACE-RFA) and repeat hepatectomy in the treatment of recurrent hepatocellular carcinoma (HCC) after curative resection.
   Methods This retrospective study evaluated consecutive medical records of patients who received either TACE-RFA or repeat hepatectomy between January 2010 and May 2021. Overall survival (OS), progression-free survival (PFS), and complications were compared.
   Results Of the 2672 patients who received either TACE-RFA or repeat hepatectomy, 111 eligible patients were included in our study, 63 in the TACE-RFA group and 48 in the repeat hepatectomy group. The median OS was 38 months in the TACE-RFA group and 42 months in the repeat hepatectomy group, with no statistically difference between the two groups (P=0.45). Meanwhile, there was also no statistically significant difference in PFS between the two groups (P=0.634). Although both groups achieved similar outcomes, the rate of major complications was significantly higher in the repeat hepatectomy group (P=0.003).
   Conclusions Patients with recurrent HCC in the TACE-RFA group and the repeat hepatectomy group had similar OS and PFS regardless of the patient's tumor diameter, but the TACE-RFA group was safer and more minimally invasive.
C1 [Zheng, Xin; Hu, Hanqing] China Three Gorges Univ, Coll Clin Med Sci 1, Dept Hepatopancreatobilary Surg, Yichang, Peoples R China.
   [Ren, Yanqiao; Qian, Kun] Huazhong Univ Sci & Technol, Union Hosp, Tongji Med Coll, Dept Radiol, Wuhan, Peoples R China.
   [Ren, Yanqiao; Qian, Kun] Hubei Prov Key Lab Mol Imaging, Wuhan, Peoples R China.
RP Qian, K (corresponding author), Huazhong Univ Sci & Technol, Union Hosp, Tongji Med Coll, Dept Radiol, Wuhan, Peoples R China.; Qian, K (corresponding author), Hubei Prov Key Lab Mol Imaging, Wuhan, Peoples R China.
EM kunchien@163.com
FU National Natural Sciences Foundation of ChinaNational Natural Science
   Foundation of China (NSFC) [81701800]
FX This work was supported by the National Natural Sciences Foundation of
   China (NO. 81701800).
CR Ahmed M, 2014, RADIOLOGY, V273, P241, DOI 10.1148/radiol.14132958
   An Hyun Joon, 2015, Korean J Hepatobiliary Pancreat Surg, V19, P89, DOI 10.14701/kjhbps.2015.19.3.89
   Bruix J, 2005, HEPATOLOGY, V42, P1208, DOI 10.1002/hep.20933
   Chan ACY, 2012, WORLD J SURG, V36, P151, DOI 10.1007/s00268-011-1323-0
   Cheng YC, 2014, ANN TRANSPL, V19, P309, DOI 10.12659/AOT.890505
   Choe WH, 2014, WORLD J GASTROENTERO, V20, P12588, DOI 10.3748/wjg.v20.i35.12588
   Choi GH, 2008, ANN SURG ONCOL, V15, P618, DOI 10.1245/s10434-007-9671-6
   Eisele RM, 2013, TECHNOL HEALTH CARE, V21, P9, DOI 10.3233/THC-120705
   European Assoc Study Liver, 2018, J HEPATOL, V69, P182, DOI 10.1016/j.jhep.2018.03.019
   Faber W, 2011, J GASTROEN HEPATOL, V26, P1189, DOI 10.1111/j.1440-1746.2011.06721.x
   Hwang S, 2015, J GASTROINTEST SURG, V19, P1281, DOI 10.1007/s11605-015-2849-5
   Itamoto T, 2007, SURGERY, V141, P589, DOI 10.1016/j.surg.2006.12.014
   Kim JW, 2012, EUR J RADIOL, V81, pE189, DOI 10.1016/j.ejrad.2011.01.122
   Koh PS, 2016, HPB, V18, P72, DOI 10.1016/j.hpb.2015.07.005
   Lafaro K, 2016, J SURG ONCOL, V113, P296, DOI 10.1002/jso.24123
   LEE PH, 1995, ANN SURG, V222, P670, DOI 10.1097/00000658-199511000-00010
   Lencioni R, 2010, SEMIN LIVER DIS, V30, P52, DOI 10.1055/s-0030-1247132
   Lim KC, 2011, ANN SURG, V254, P108, DOI 10.1097/SLA.0b013e31821ad884
   Liu H, 2016, BRIT J SURG, V103, P348, DOI 10.1002/bjs.10061
   Maluccio M, 2012, CA-CANCER J CLIN, V62, P394, DOI 10.3322/caac.21161
   Peng ZW, 2018, EUR RADIOL, V28, P3522, DOI 10.1007/s00330-017-5166-4
   Ren YQ, 2020, ABDOM RADIOL, V45, P2862, DOI 10.1007/s00261-020-02584-6
   Ren YQ, 2019, BMC CANCER, V19, DOI 10.1186/s12885-019-6237-5
   Roayaie S, 2011, J HEPATOL, V55, P346, DOI 10.1016/j.jhep.2010.11.026
   Sangiovanni A, 2016, LIVER INT, V36, P124, DOI 10.1111/liv.13028
   Song KD, 2015, RADIOLOGY, V275, P599, DOI 10.1148/radiol.14141568
   Song MJ, 2016, KOREAN J INTERN MED, V31, P242, DOI 10.3904/kjim.2015.112
   Song QF, 2020, DIGEST DIS SCI, V65, P1266, DOI 10.1007/s10620-019-05733-0
   Tang CW, 2016, MEDICINE, V95, DOI 10.1097/MD.0000000000003754
   Wang K, 2015, EJSO-EUR J SURG ONC, V41, P236, DOI 10.1016/j.ejso.2014.11.002
   Xiao H, 2019, AM J TRANSL RES, V11, P1864
   Yuan W, 2018, TECHNOL CANCER RES T, V17, P1, DOI 10.1177/1533033818788529
NR 32
TC 1
Z9 1
U1 1
U2 3
PU FRONTIERS MEDIA SA
PI LAUSANNE
PA AVENUE DU TRIBUNAL FEDERAL 34, LAUSANNE, CH-1015, SWITZERLAND
SN 2234-943X
J9 FRONT ONCOL
JI Front. Oncol.
PD SEP 9
PY 2021
VL 11
AR 713432
DI 10.3389/fonc.2021.713432
PG 10
WC Oncology
WE Science Citation Index Expanded (SCI-EXPANDED)
SC Oncology
GA UT9TE
UT WOS:000698449400001
PM 34568043
OA Green Published, gold
DA 2022-05-02
ER

PT J
AU Wei, JW
   Jiang, HY
   Zeng, MS
   Wang, MY
   Niu, M
   Gu, DS
   Chong, HH
   Zhang, YY
   Fu, FF
   Zhou, M
   Chen, J
   Lyv, FD
   Wei, H
   Bashir, MR
   Song, B
   Li, HJ
   Tian, J
AF Wei, Jingwei
   Jiang, Hanyu
   Zeng, Mengsu
   Wang, Meiyun
   Niu, Meng
   Gu, Dongsheng
   Chong, Huanhuan
   Zhang, Yanyan
   Fu, Fangfang
   Zhou, Mu
   Chen, Jie
   Lyv, Fudong
   Wei, Hong
   Bashir, Mustafa R.
   Song, Bin
   Li, Hongjun
   Tian, Jie
TI Prediction of Microvascular Invasion in Hepatocellular Carcinoma via
   Deep Learning: A Multi-Center and Prospective Validation Study
SO CANCERS
LA English
DT Article
DE hepatocellular carcinoma; microvascular invasion; magnetic resonance
   imaging; computed tomography; deep learning
ID PREOPERATIVE PREDICTION; RECURRENCE; RESECTION; NOMOGRAM; RISK
AB Simple Summary
   Microvascular invasion (MVI) is an independent risk factor for postoperative recurrence of hepatocellular carcinoma (HCC). Preoperative knowledge of MVI would assist with tailored surgical strategy making to prolong patient survival. Previous radiological studies proved the role of noninvasive medical imaging in MVI prediction. However, hitherto, deep learning methods remained unexplored for this clinical task. As an end-to-end self-learning strategy, deep learning may not only achieve improved prediction accuracy, but may also visualize high-risk areas of invasion by generating attention maps. In this multicenter study, we developed deep learning models to perform MVI preoperative assessments using two imaging modalities-computed tomography (CT) and gadoxetic acid-enhanced magnetic resonance imaging (EOB-MRI). A head-to-head prospective validation was conducted to verify the validity of deep learning models and achieve a comparison between CT and EOB-MRI for MVI assessment. The findings put forward a better understanding of MVI preoperative prediction in HCC management.
   Microvascular invasion (MVI) is a critical risk factor for postoperative recurrence of hepatocellular carcinoma (HCC). Preknowledge of MVI would assist tailored surgery planning in HCC management. In this multicenter study, we aimed to explore the validity of deep learning (DL) in MVI prediction using two imaging modalities-contrast-enhanced computed tomography (CE-CT) and gadoxetic acid-enhanced magnetic resonance imaging (EOB-MRI). A total of 750 HCCs were enrolled from five Chinese tertiary hospitals. Retrospective CE-CT (n = 306, collected between March, 2013 and July, 2019) and EOB-MRI (n = 329, collected between March, 2012 and March, 2019) data were used to train two DL models, respectively. Prospective external validation (n = 115, collected between July, 2015 and February, 2018) was performed to assess the developed models. Furthermore, DL-based attention maps were utilized to visualize high-risk MVI regions. Our findings revealed that the EOB-MRI-based DL model achieved superior prediction outcome to the CE-CT-based DL model (area under receiver operating characteristics curve (AUC): 0.812 vs. 0.736, p = 0.038; sensitivity: 70.4% vs. 57.4%, p = 0.015; specificity: 80.3% vs. 86.9%, p = 0.052). DL attention maps could visualize peritumoral high-risk areas with genuine histopathologic confirmation. Both DL models could stratify high and low-risk groups regarding progression free survival and overall survival (p < 0.05). Thus, DL can be an efficient tool for MVI prediction, and EOB-MRI was proven to be the modality with advantage for MVI assessment than CE-CT.
C1 [Wei, Jingwei; Gu, Dongsheng; Tian, Jie] Chinese Acad Sci, Inst Automat, Key Lab Mol Imaging, Beijing 100190, Peoples R China.
   [Wei, Jingwei; Gu, Dongsheng; Tian, Jie] Beijing Key Lab Mol Imaging, Beijing 100190, Peoples R China.
   [Jiang, Hanyu; Chen, Jie; Wei, Hong; Song, Bin] Sichuan Univ, West China Hosp, Dept Radiol, Chengdu 610041, Peoples R China.
   [Zeng, Mengsu; Chong, Huanhuan] Fudan Univ, Zhongshan Hosp, Dept Radiol, Shanghai 200032, Peoples R China.
   [Zeng, Mengsu; Chong, Huanhuan] Shanghai Inst Med Imaging, Shanghai 200032, Peoples R China.
   [Wang, Meiyun; Fu, Fangfang] Henan Prov Peoples Hosp, Dept Med Imaging, Zhengzhou 450003, Peoples R China.
   [Wang, Meiyun; Fu, Fangfang] Zhengzhou Univ, Peoples Hosp, Dept Med Imaging, Zhengzhou 450003, Peoples R China.
   [Niu, Meng] China Med Univ, Affiliated Hosp 1, Dept Intervent Radiol, Shenyang 110000, Peoples R China.
   [Zhang, Yanyan; Li, Hongjun] Capital Med Univ, Beijing Youan Hosp, Dept Radiol, Beijing 100069, Peoples R China.
   [Zhou, Mu] SenseBrain Res, Santa Clara, CA 95131 USA.
   [Lyv, Fudong] Capital Med Univ, Beijing Youan Hosp, Dept Pathol, Beijing 100069, Peoples R China.
   [Bashir, Mustafa R.] Duke Univ, Med Ctr, Dept Radiol, Durham, NC 27710 USA.
   [Li, Hongjun] Beihang Univ, Sch Bioengn, Beijing 100191, Peoples R China.
   [Tian, Jie] Beihang Univ, Beijing Adv Innovat Ctr Big Data Based Precis Med, Sch Med, Beijing 100191, Peoples R China.
   [Tian, Jie] Xidian Univ, Sch Life Sci & Technol, Minist Educ, Engn Res Ctr Mol & Neuro Imaging, Xian 710126, Peoples R China.
RP Tian, J (corresponding author), Chinese Acad Sci, Inst Automat, Key Lab Mol Imaging, Beijing 100190, Peoples R China.; Tian, J (corresponding author), Beijing Key Lab Mol Imaging, Beijing 100190, Peoples R China.; Li, HJ (corresponding author), Capital Med Univ, Beijing Youan Hosp, Dept Radiol, Beijing 100069, Peoples R China.; Li, HJ (corresponding author), Beihang Univ, Sch Bioengn, Beijing 100191, Peoples R China.; Tian, J (corresponding author), Beihang Univ, Beijing Adv Innovat Ctr Big Data Based Precis Med, Sch Med, Beijing 100191, Peoples R China.; Tian, J (corresponding author), Xidian Univ, Sch Life Sci & Technol, Minist Educ, Engn Res Ctr Mol & Neuro Imaging, Xian 710126, Peoples R China.
EM weijingwei2014@ia.ac.cn; hanyu_jiang@foxmail.com;
   zengmengsu@outlook.com; mywang@ha.edu.cn; 13998217255@163.com;
   gudongsheng2016@ia.ac.cn; chongchong1226@yeah.net; zhyy871@126.com;
   fufangf@126.com; muzhou@sensebrain.site; jiechen_radi@foxmail.com;
   lfd@ccmu.edu.cn; Weih_cat@163.com; mustafa.bashir@duke.edu;
   cjr.songbin@vip.163.com; lihongjun00113@ccmu.edu.cn; jie.tian@ia.ac.cn
FU Ministry of Science and Technology of ChinaMinistry of Science and
   Technology, China [2017YFA0205200]; National Natural Science Foundation
   of ChinaNational Natural Science Foundation of China (NSFC) [82001917,
   81930053, 81227901, 81527805]; Chinese Academy of SciencesChinese
   Academy of Sciences [GJJSTD20170004, QYZDJ-SSW-JSC005]; Beijing
   Municipal Science and Technology CommissionBeijing Municipal Science &
   Technology Commission [Z161100002616022, Z171100000117023]
FX This work was supported by Ministry of Science and Technology of China
   under grant number 2017YFA0205200; the National Natural Science
   Foundation of China under grant numbers 82001917, 81930053, 81227901 and
   81527805; the Chinese Academy of Sciences under grant numbers
   GJJSTD20170004 and QYZDJ-SSW-JSC005; the Beijing Municipal Science and
   Technology Commission under grant numbers Z161100002616022 and
   Z171100000117023.
CR Banerjee S, 2015, HEPATOLOGY, V62, P792, DOI 10.1002/hep.27877
   Chernyak V, 2018, RADIOLOGY, V289, P816, DOI 10.1148/radiol.2018181494
   Cucchetti A, 2010, J HEPATOL, V52, P880, DOI 10.1016/j.jhep.2009.12.037
   Erstad DJ, 2019, ANN SURG ONCOL, V26, P1474, DOI 10.1245/s10434-019-07227-9
   Forner A, 2018, LANCET, V391, P1301, DOI 10.1016/S0140-6736(18)30010-2
   He KM, 2016, PROC CVPR IEEE, P770, DOI 10.1109/CVPR.2016.90
   Huang G, 2017, PROC CVPR IEEE, P2261, DOI 10.1109/CVPR.2017.243
   Iguchi T, 2015, TRANSPLANTATION, V99, P1236, DOI 10.1097/TP.0000000000000489
   Imamura H, 2003, J HEPATOL, V38, P200, DOI 10.1016/S0168-8278(02)00360-4
   Kim KA, 2012, J MAGN RESON IMAGING, V35, P629, DOI 10.1002/jmri.22876
   Kotikalapudi, KERAS VIS
   LeCun Y, 2015, NATURE, V521, P436, DOI 10.1038/nature14539
   Lee S, 2017, J HEPATOL, V67, P526, DOI 10.1016/j.jhep.2017.04.024
   Lei ZQ, 2016, JAMA SURG, V151, P356, DOI 10.1001/jamasurg.2015.4257
   Lim KC, 2011, ANN SURG, V254, P108, DOI 10.1097/SLA.0b013e31821ad884
   Ma XH, 2019, EUR RADIOL, V29, P3595, DOI 10.1007/s00330-018-5985-y
   Marrero JA, 2018, HEPATOLOGY, V68, P723, DOI 10.1002/hep.29913
   Mazzaferro V, 2009, LANCET ONCOL, V10, P35, DOI 10.1016/S1470-2045(08)70284-5
   Piardi T, 2012, ANN SURG ONCOL, V19, P2020, DOI 10.1245/s10434-011-2170-9
   Renzulli M, 2018, EUR RADIOL, V28, P506, DOI 10.1007/s00330-017-5033-3
   Renzulli M, 2016, RADIOLOGY, V279, P432, DOI 10.1148/radiol.2015150998
   Rodriguez-Peralvarez M, 2013, ANN SURG ONCOL, V20, P325, DOI 10.1245/s10434-012-2513-1
   Selvaraju RR, 2020, INT J COMPUT VISION, V128, P336, DOI 10.1007/s11263-019-01228-7
   Sumie S, 2014, ANN SURG ONCOL, V21, P1002, DOI 10.1245/s10434-013-3376-9
   Tabrizian P, 2015, ANN SURG, V261, P947, DOI 10.1097/SLA.0000000000000710
   Wang K, 2019, GUT, V68, P729, DOI 10.1136/gutjnl-2018-316204
   Wang WT, 2018, RADIOLOGY, V286, P571, DOI 10.1148/radiol.2017170515
   Xu X, 2019, J HEPATOL, V70, P1133, DOI 10.1016/j.jhep.2019.02.023
   Yang L, 2019, LIVER CANCER, V8, P373, DOI 10.1159/000494099
   Yasaka K, 2018, RADIOLOGY, V286, P899, DOI 10.1148/radiol.2017170706
NR 30
TC 7
Z9 10
U1 8
U2 16
PU MDPI
PI BASEL
PA ST ALBAN-ANLAGE 66, CH-4052 BASEL, SWITZERLAND
EI 2072-6694
J9 CANCERS
JI Cancers
PD MAY
PY 2021
VL 13
IS 10
AR 2368
DI 10.3390/cancers13102368
PG 19
WC Oncology
WE Science Citation Index Expanded (SCI-EXPANDED)
SC Oncology
GA SI3IR
UT WOS:000654719300001
PM 34068972
OA Green Published, gold
DA 2022-05-02
ER

PT J
AU Rhee, H
   Cho, ES
   Nahm, JH
   Jang, M
   Chung, YE
   Baek, SE
   Lee, S
   Kim, MJ
   Park, MS
   Han, DH
   Choi, JY
   Park, YN
AF Rhee, Hyungjin
   Cho, Eun-Suk
   Nahm, Ji Hae
   Jang, Mi
   Chung, Yong Eun
   Baek, Song-Ee
   Lee, Sunyoung
   Kim, Myeong-Jin
   Park, Mi-Suk
   Han, Dai Hoon
   Choi, Jin-Young
   Park, Young Nyun
TI Gadoxetic acid-enhanced MRI of macrotrabecular-massive hepatocellular
   carcinoma and its prognostic implications
SO JOURNAL OF HEPATOLOGY
LA English
DT Article
DE Hepatocellular carcinoma; MRI; Gadoxetic acid; Biopsy; Prognosis
ID MICROVASCULAR INVASION; VESSELS; HCC
AB Background & Aims: Despite the clinical and genetic significance of macrotrabecular-massive hepatocellular carcinoma (MTM-HCC), its characteristics on imaging have not been described. This study aimed to characterise MTM-HCC on gadoxetic acid-enhanced MRI and to evaluate the diagnostic accuracy and prognostic value of these imaging characteristics.
   Methods: We enrolled 3 independent cohorts from 2 tertiary care centres. The 3 cohorts consisted of a total of 476 patients who underwent gadoxetic acid-enhanced MRI and surgical resection for treatment-naive single HCCs. Independent review of histopathology and MRI by 2 reviewers was performed for each cohort, and inter-reader agreement was evaluated. Based on the result of MRI review in the training cohort (cohort 1), we developed 2 diagnostic criteria for MTM-HCC and evaluated their prognostic significance. The diagnostic performance and prognostic significance were validated in 2 validation cohorts (cohorts 2 and 3).
   Results: We developed 2 diagnostic MRI criteria (MRIC) for MTM-HCC: MRIC-1, >= 20% arterial phase hypovascular component; MRIC-2, >= 50% hypovascular component and 2 or more ancillary findings (intratumoural artery, arterial phase peritumoural enhancement, and non-smooth tumour margin). MRIC-1 showed high sensitivity and negative predictive value (88% and 95% in the training cohort, and 88% and 97% in the pooled validation cohorts, respectively), whereas MRIC-2 demonstrated moderate sensitivity and high specificity (47% and 94% in the training cohort, and 46% and 96% in the pooled validation cohorts, respectively). MRIC-2 was an independent poor prognostic factor for overall survival in both training and pooled validation cohorts.
   Conclusions: Using gadoxetic acid-enhanced MRI findings, including an arterial phase hypovascular component, we could stratify the probability of MTM-HCC and non-invasively obtain prognostic information.
   Lay summary: Macrotrabecular-massive hepatocellular carcinoma (MTM-HCC) is a histopathologic subtype of HCC characterised by aggressive biological behaviour and poor prognosis. We developed imaging criteria based on liver MRI that could be used for the non-invasive diagnosis of MTM-HCC. HCCs showing imaging findings of MTM-HCC were associated with poor outcomes after hepatic resection. (C) 2020 European Association for the Study of the Liver. Published by Elsevier B.V. All rights reserved.
C1 [Rhee, Hyungjin; Chung, Yong Eun; Baek, Song-Ee; Lee, Sunyoung; Kim, Myeong-Jin; Park, Mi-Suk; Choi, Jin-Young] Yonsei Univ, Severance Hosp, Ctr Clin Imaging Data Sci, Dept Radiol,Res Inst Radiol Sci,Coll Med, Seoul, South Korea.
   [Cho, Eun-Suk] Yonsei Univ, Gangnam Severance Hosp, Dept Radiol, Coll Med, Seoul, South Korea.
   [Nahm, Ji Hae] Yonsei Univ, Gangnam Severance Hosp, Dept Pathol, Coll Med, Seoul, South Korea.
   [Jang, Mi; Park, Young Nyun] Yonsei Univ, Dept Pathol, Coll Med, Brain Korea Plus Project Med Sci 21, Seoul, South Korea.
   [Han, Dai Hoon] Yonsei Univ, Severance Hosp, Dept Surg, Coll Med, Seoul, South Korea.
RP Choi, JY (corresponding author), Yonsei Univ, Dept Radiol, Coll Med, 50-1 Yonsei Ro, Seoul 03722, South Korea.; Park, YN (corresponding author), Yonsei Univ, Dept Pathol, Coll Med, 50-1 Yonsei Ro, Seoul 03722, South Korea.
EM gafield2@yuhs.ac; young0608@yuhs.ac
RI Han, Dai Hoon/AAS-3726-2021; Jang, Mi Heui/AAI-8528-2020; Kim,
   Myeong-Jin/E-1623-2011
OI Nahm, Ji Hae/0000-0003-0902-866X; Lee, Sunyoung/0000-0002-6893-3136;
   Rhee, Hyungjin/0000-0001-7759-4458; Kim, Myeong-Jin/0000-0001-7949-5402;
   Chung, Yong Eun/0000-0003-0811-9578; Cho, Eun-Suk/0000-0002-0007-9869;
   Choi, Jin-Young/0000-0002-9025-6274; Park, Mi-Suk/0000-0001-5817-2444;
   Han, Dai Hoon/0000-0003-2787-7876; Park, Young Nyun/0000-0003-0357-7967;
   Jang, Mi/0000-0002-0153-9847
FU National Research Foundation of Korea (NRF)National Research Foundation
   of Korea [NRF-2020R1A2B5B01001646]; Bio and Medical Technology
   Development Program of the NRF - Ministry of Science and ICT (MSIT)
   [NRF-2017M3A9B6061512, NRF-2016M3A9D5A01952416]; NRF - Korean government
   (MSIT) [NRF-2020R1C1C1003887]
FX This research was supported by the basic science research program of the
   National Research Foundation of Korea (NRF) (NRF-2020R1A2B5B01001646,
   Y.N.P.), by the Bio and Medical Technology Development Program of the
   NRF funded by the Ministry of Science and ICT (MSIT)
   (NRF-2017M3A9B6061512 and NRF-2016M3A9D5A01952416, Y.N.P.), and by the
   NRF grant funded by the Korean government (MSIT) (NRF-2020R1C1C1003887,
   H.R.).
CR American College of Radiology, LIV IM REP DAT SYST
   An C, 2015, RADIOLOGY, V276, P433, DOI 10.1148/radiol.15142394
   Banerjee S, 2015, HEPATOLOGY, V62, P792, DOI 10.1002/hep.27877
   Boyault S, 2007, HEPATOLOGY, V45, P42, DOI 10.1002/hep.21467
   Calderaro J, 2019, CLIN CANCER RES, V25, P5859, DOI 10.1158/1078-0432.CCR-19-0859
   Calderaro J, 2017, J HEPATOL, V67, P727, DOI 10.1016/j.jhep.2017.05.014
   European Assoc Study Liver, 2018, J HEPATOL, V69, P182, DOI 10.1016/j.jhep.2018.03.019
   Fang JH, 2015, HEPATOLOGY, V62, P452, DOI 10.1002/hep.27760
   Heimbach JK, 2018, HEPATOLOGY, V67, P358, DOI 10.1002/hep.29086
   Hepatocellular carcinoma WHO classification of tumours editorial board, 2019, WHO CLASSIFICATION T, V5, P229
   Hoshida Y, 2009, CANCER RES, V69, P7385, DOI 10.1158/0008-5472.CAN-09-1089
   Jeon Y, 2019, AM J SURG PATHOL, V43, P943, DOI 10.1097/PAS.0000000000001289
   Kim JY, 2012, EUR J RADIOL, V81, P3877, DOI 10.1016/j.ejrad.2012.07.021
   Kim KA, 2012, J MAGN RESON IMAGING, V35, P629, DOI 10.1002/jmri.22876
   Kim TH, 2019, CLIN MOL HEPATOL, V25, P245, DOI 10.3350/cmh.2018.0090
   KISHI K, 1983, CANCER, V51, P542, DOI 10.1002/1097-0142(19830201)51:3<542::AID-CNCR2820510330>3.0.CO;2-2
   Kleiner DE, 2018, HEPATOLOGY, V68, P13, DOI 10.1002/hep.29831
   KONDO F, 1988, VIRCHOWS ARCH A, V413, P425, DOI 10.1007/BF00716991
   Lee S, 2017, J HEPATOL, V67, P526, DOI 10.1016/j.jhep.2017.04.024
   Liu PH, 2016, J HEPATOL, V64, P601, DOI 10.1016/j.jhep.2015.10.029
   Marrero JA, 2018, HEPATOLOGY, V68, P723, DOI 10.1002/hep.29913
   Omata M, 2017, HEPATOL INT, V11, P317, DOI 10.1007/s12072-017-9799-9
   Park JW, 2019, GUT LIVER, V13, P227, DOI 10.5009/gnl19024
   Park MJ, 2013, J COMPUT ASSIST TOMO, V37, P872, DOI 10.1097/RCT.0b013e31829d44c1
   Renne SL, 2020, HEPATOLOGY, V71, P183, DOI 10.1002/hep.30814
   Rhee H, 2019, LIVER CANCER, V8, P24, DOI 10.1159/000488540
   Rhee H, 2012, J MAGN RESON IMAGING, V35, P393, DOI 10.1002/jmri.22828
   Sano K, 2011, RADIOLOGY, V261, P834, DOI 10.1148/radiol.11101840
   Segal E, 2007, NAT BIOTECHNOL, V25, P675, DOI 10.1038/nbt1306
   Tan PS, 2016, LIVER INT, V36, P108, DOI 10.1111/liv.12889
   Tanigawa N, 1997, HEPATOLOGY, V26, P1216
   Wang B, 2005, ACTA RADIOL, V46, P353, DOI 10.1080/02841850510021247
   Ziol M, 2018, HEPATOLOGY, V68, P103, DOI 10.1002/hep.29762
NR 33
TC 11
Z9 12
U1 9
U2 19
PU ELSEVIER
PI AMSTERDAM
PA RADARWEG 29, 1043 NX AMSTERDAM, NETHERLANDS
SN 0168-8278
EI 1600-0641
J9 J HEPATOL
JI J. Hepatol.
PD JAN
PY 2021
VL 74
IS 1
BP 109
EP 121
DI 10.1016/j.jhep.2020.08.013
PG 13
WC Gastroenterology & Hepatology
WE Science Citation Index Expanded (SCI-EXPANDED)
SC Gastroenterology & Hepatology
GA PH4TJ
UT WOS:000600406800013
PM 32818570
DA 2022-05-02
ER

PT J
AU Zheng, XB
   Wang, P
   Li, L
   Yu, J
   Yu, CN
   Xu, LL
   Li, L
   Dai, FZ
   Feng, L
   Zou, H
   Chen, XB
   Zhang, M
   Xu, MQ
AF Zheng, Xiaobo
   Wang, Peng
   Li, Li
   Yu, Jing
   Yu, Chune
   Xu, Liangliang
   Li, Lian
   Dai, Fuzhen
   Feng, Lei
   Zou, Hong
   Chen, Xiaobo
   Zhang, Ming
   Xu, Mingqing
TI Cancer-Associated Fibroblasts Promote Vascular Invasion of
   Hepatocellular Carcinoma via Downregulating Decorin-integrin beta 1
   Signaling
SO FRONTIERS IN CELL AND DEVELOPMENTAL BIOLOGY
LA English
DT Article
DE hepatocellular carcinoma; vascular invasion; portal vein tumor
   thrombosis; cancer-associated fibroblasts; tumor microenvironment;
   decorin-integrin beta 1 signaling
ID BETA-1-INTEGRIN; DEFICIENCY; RESECTION; MATRIX
AB Hepatocellular carcinoma (HCC) is a common malignancy worldwide, and the high ratio of recurrence and metastasis remains the main cause of its poor prognosis. Vascular invasion of HCC includes microvascular invasion (MVI) and portal vein tumor thrombosis (PVTT) and is regarded as a common roadmap of intrahepatic metastasis in HCC. However, the molecular mechanism underlying vascular invasion of HCC is largely unknown. Here, we analyzed the transcriptomes of primary tumors, PVTT tissues, and tumor tissues with or without MVI. We found that extracellular matrix-related pathways were involved in vascular invasion of HCC and that decorin secreted by cancer-associated fibroblasts was gradually downregulated from normal to tumor tissues and more so in PVTT tissues. We also established that low-level decorin expression is an independent risk factor for MVI and it is associated with a poor prognosis. Decorin downregulated integrin beta 1 and consequently inhibited HCC cell invasion and migration in vitro. Co-staining DCN and integrin beta 1 revealed that DCN dynamically regulated integrin beta 1 protein expression. Integrin beta 1 knockdown significantly inhibited HCC invasion and migration, and decorin combined with such knockdown synergistically augmented the anti-metastatic effects. Co-IP assay confirmed the direct interaction of decorin with integrin beta 1. Our findings showed that targeting cancer-associated fibroblast-related decorin is not only a promising strategy for inhibiting HCC vascular invasion and metastasis but also provides insight into the clinical treatment of patients with PVTT.
C1 [Zheng, Xiaobo; Wang, Peng; Yu, Jing; Yu, Chune; Xu, Liangliang; Li, Lian; Zou, Hong; Zhang, Ming; Xu, Mingqing] Sichuan Univ, West China Hosp, Dept Liver Surg, Chengdu, Peoples R China.
   [Li, Li] Sichuan Univ, West China Hosp, Inst Clin Pathol, Chengdu, Peoples R China.
   [Dai, Fuzhen] First Peoples Hosp Longquanyi Dist, Dept Gen Surg, Chengdu, Peoples R China.
   [Feng, Lei] Sichuan Univ, West China Hosp, Dept Biliary Surg, Chengdu, Peoples R China.
   [Zou, Hong] Gen Hosp Western Theater Command, Gen Surg Ctr PLA, Chengdu, Peoples R China.
   [Chen, Xiaobo; Xu, Mingqing] Sichuan Univ, Meishan Hosp West China Hosp, Meishan City Peoples Hosp, Dept Hepatopancreatobiliaty Surg, Meishan, Peoples R China.
   [Zhang, Ming] Sichuan Univ, Mianzhu Hosp West China Hosp, Dept Gen Surg, Mianzhu, Peoples R China.
RP Xu, MQ (corresponding author), Sichuan Univ, West China Hosp, Dept Liver Surg, Chengdu, Peoples R China.; Xu, MQ (corresponding author), Sichuan Univ, Meishan Hosp West China Hosp, Meishan City Peoples Hosp, Dept Hepatopancreatobiliaty Surg, Meishan, Peoples R China.
EM xumingqing0018@163.com
FU Key Technology Research and Development Program of the Sichuan Province
   [2019YFS0208, 2021YFSY0009, 2021YFS0106]; National Natural Science
   Foundation of ChinaNational Natural Science Foundation of China (NSFC)
   [81803574]; China Postdoctoral Science FoundationChina Postdoctoral
   Science Foundation [2019M653430]; West China Hospital, Sichuan
   UniversitySichuan University [2018HXBH003, 2020HXBH076]
FX This work was funded by the Key Technology Research and Development
   Program of the Sichuan Province (Nos. 2019YFS0208, 2021YFSY0009, and
   2021YFS0106), the National Natural Science Foundation of China (No.
   81803574), the China Postdoctoral Science Foundation (No. 2019M653430),
   and the Post-Doctor Research Project, West China Hospital, Sichuan
   University (Nos. 2018HXBH003 and 2020HXBH076).
CR Barkan D, 2011, CLIN CANCER RES, V17, P7219, DOI 10.1158/1078-0432.CCR-11-0642
   Bi XL, 2008, CARCINOGENESIS, V29, P1435, DOI 10.1093/carcin/bgn141
   Bray F, 2018, CA-CANCER J CLIN, V68, P394, DOI 10.3322/caac.21492
   Craig AJ, 2020, NAT REV GASTRO HEPAT, V17, P139, DOI 10.1038/s41575-019-0229-4
   Feugaing DDS, 2013, EUR J CELL BIOL, V92, P1, DOI 10.1016/j.ejcb.2012.08.004
   Finn RS, 2020, NEW ENGL J MED, V382, P1894, DOI 10.1056/NEJMoa1915745
   Forner A, 2018, LANCET, V391, P1301, DOI 10.1016/S0140-6736(18)30010-2
   Forner A, 2012, LANCET, V379, P1245, DOI 10.1016/S0140-6736(11)61347-0
   Fransvea E, 2009, HEPATOLOGY, V49, P839, DOI 10.1002/hep.22731
   Fu YJ, 2019, J EXP CLIN CANC RES, V38, DOI 10.1186/s13046-019-1396-4
   Goldoni S, 2008, AM J PATHOL, V173, P844, DOI 10.2353/ajpath.2008.080275
   Hamidi Hellyeh, 2018, Nat Rev Cancer, V18, P533, DOI 10.1038/s41568-018-0038-z
   Hernandez-Gea V, 2013, GASTROENTEROLOGY, V144, P512, DOI 10.1053/j.gastro.2013.01.002
   HILDEBRAND A, 1994, BIOCHEM J, V302, P527, DOI 10.1042/bj3020527
   Horvath Z, 2019, CELL SIGNAL, V62, DOI 10.1016/j.cellsig.2019.109354
   Horvath Z, 2014, MATRIX BIOL, V35, P194, DOI 10.1016/j.matbio.2013.11.004
   Huang JC, 2020, FRONT ONCOL, V10, DOI 10.3389/fonc.2020.00887
   Jarmay K, 2000, J HEPATOL, V32, P993, DOI 10.1016/S0168-8278(00)80104-X
   Jarvelainen H, 2015, MATRIX BIOL, V43, P15, DOI 10.1016/j.matbio.2015.01.023
   Jiang JH, 2017, CANCER LETT, V404, P19, DOI 10.1016/j.canlet.2017.07.006
   Ju WB, 2015, INT J CLIN EXP MED, V8, P13347
   Kawaguchi T, 2020, J CLIN MED, V9, DOI 10.3390/jcm9040936
   Kubo N, 2016, WORLD J GASTROENTERO, V22, P6841, DOI 10.3748/wjg.v22.i30.6841
   Lau EYT, 2016, CELL REP, V15, P1175, DOI 10.1016/j.celrep.2016.04.019
   Le DT, 2015, NEW ENGL J MED, V372, P2509, DOI 10.1056/NEJMoa1500596
   Li SS, 2019, PHOTODIAGN PHOTODYN, V27, P234, DOI 10.1016/j.pdpdt.2019.05.043
   Liu PH, 2016, J HEPATOL, V64, P601, DOI 10.1016/j.jhep.2015.10.029
   Lu C, 2019, MOL CANCER, V18, DOI 10.1186/s12943-019-1047-6
   Lu J, 2019, LANCET GASTROENTEROL, V4, P721, DOI 10.1016/S2468-1253(19)30178-5
   Neill T, 2016, ADV DRUG DELIVER REV, V97, P174, DOI 10.1016/j.addr.2015.10.016
   Renne SL, 2020, HEPATOLOGY, V71, P183, DOI 10.1002/hep.30814
   Reszegi A, 2020, FRONT ONCOL, V10, DOI 10.3389/fonc.2020.00645
   Roayaie S, 2009, GASTROENTEROLOGY, V137, P850, DOI 10.1053/j.gastro.2009.06.003
   Sulaiman SA, 2019, FUTURE ONCOL, V15, P2603, DOI 10.2217/fon-2018-0909
   Tabrizian P, 2015, ANN SURG, V261, P947, DOI 10.1097/SLA.0000000000000710
   Vilarinho S, 2017, J HEPATOL, V67, P186, DOI 10.1016/j.jhep.2017.03.009
   Wei X., 2019, J CLIN ONCOL, V37, P2141, DOI [10.1200/jco.18.02184, DOI 10.1200/JCO.18.02184]
   Xu X, 2019, J HEPATOL, V70, P1133, DOI 10.1016/j.jhep.2019.02.023
   Yang J, 2020, NAT REV MOL CELL BIO, V21, P341, DOI 10.1038/s41580-020-0237-9
   Yang Y, 2017, NAT COMMUN, V8, DOI 10.1038/ncomms14421
   Yu Chune, 2020, Mol Biomed, V1, P12, DOI 10.1186/s43556-020-00013-0
   Zhang H, 2015, CANCER GENET-NY, V208, P482, DOI 10.1016/j.cancergen.2015.06.002
   Zhang XP, 2019, HEPATOLOGY, V69, P2076, DOI 10.1002/hep.30490
NR 43
TC 0
Z9 0
U1 3
U2 5
PU FRONTIERS MEDIA SA
PI LAUSANNE
PA AVENUE DU TRIBUNAL FEDERAL 34, LAUSANNE, CH-1015, SWITZERLAND
SN 2296-634X
J9 FRONT CELL DEV BIOL
JI Front. Cell. Dev. Biol.
PD AUG 24
PY 2021
VL 9
AR 678670
DI 10.3389/fcell.2021.678670
PG 15
WC Cell Biology; Developmental Biology
WE Science Citation Index Expanded (SCI-EXPANDED)
SC Cell Biology; Developmental Biology
GA UM7EO
UT WOS:000693491800001
PM 34504839
OA gold, Green Published
DA 2022-05-02
ER

PT J
AU Carr, BI
   Guerra, V
   Donghia, R
   Ince, V
   Akbulut, S
   Ersan, V
   Usta, S
   Isik, B
   Samdanci, E
   Yilmaz, S
AF Carr, Brian, I
   Guerra, Vito
   Donghia, Rossella
   Ince, Volkan
   Akbulut, Sami
   Ersan, Veysel
   Usta, Sertac
   Isik, Burak
   Samdanci, Emine
   Yilmaz, Sezai
TI Microscopic Portal Vein Invasion in Relation to Tumor Focality and
   Dimension in Patients with Hepatocellular Carcinoma
SO JOURNAL OF GASTROINTESTINAL SURGERY
LA English
DT Article
DE Hepatocellular carcinoma; Microscopic portal vein invasion; Focality;
   Survival
ID MICROVASCULAR INVASION; THROMBOSIS; RESECTION; TRANSPLANTATION;
   PROGNOSIS; SURVIVAL; SYSTEM; INDEX
AB Background Microscopic portal vein invasion (microPVI) and tumor multifocality are hepatocellular carcinoma (HCC) prognosis factors. To investigate whether microPVI and multifocality are directly related to each other. Methods We retrospectively analyzed the relationships between microPVI, multifocality, and maximum tumor diameter (MTD) in prospectively collected transplanted HCC patients. Results HCCs with 1, 2, or >= 3 foci had more microPVI in larger than in smaller HCCs, with microPVI being present in 52.24% of single large foci. Conversely, microPVI patients had similar percentages of single and multifocal lesions. A linear regression model of MTD, showed microPVI best associated with MTD, with 2.49 as coefficient, whereas multifocality had a 0.83 coefficient. A logistic regression model of microPVI showed significant association with tumor multifocality, especially for small HCCs. Trends for microPVI and multifocality in relation to MTD revealed that both increased with MTD but more significantly for microPVI. Survival was similar in patients with small HCCs, with or without microPVI, but was significantly worse in microPVI patients with larger HCCs. No patient survival differences were found in relation to focality. Conclusions MTD had stronger associations with microPVI than with multifocality. microPVI was associated with worse survival in patients with large HCCs, but survival was not impacted by number of tumor foci. microPVI and multifocality appear weakly related, having different behavior in relation to MTD and survival.
C1 [Carr, Brian, I; Ince, Volkan; Akbulut, Sami; Ersan, Veysel; Usta, Sertac; Isik, Burak; Yilmaz, Sezai] Inonu Univ, Fac Med, Liver Transplant Inst, Dept Surg, Elazig Yolu 10 Km, TR-44280 Malatya, Turkey.
   [Guerra, Vito; Donghia, Rossella] IRCCS S de Bellis Res Hosp, Natl Inst Digest Dis, Castellana Grotte, Italy.
   [Samdanci, Emine] Inonu Univ, Fac Med, Dept Pathol, TR-44280 Malatya, Turkey.
RP Akbulut, S (corresponding author), Inonu Univ, Fac Med, Liver Transplant Inst, Dept Surg, Elazig Yolu 10 Km, TR-44280 Malatya, Turkey.
EM brianicarr@hotmail.com; vmbguerra@hotmail.it; rossydonghia@gmail.com;
   volkanince@outlook.com; akbulutsami@gmail.com; veysersan@gmail.com;
   sertacusta44@gmail.com; isik_burak@yahoo.com; esamdanci@gmail.com;
   sezai.yilmaz@inonu.edu.tr
RI Akbulut, Sami/L-9568-2014; ince, volkan/M-7325-2017
OI Akbulut, Sami/0000-0002-6864-7711; ince, volkan/0000-0002-0714-490X;
   Donghia, Rossella/0000-0002-9140-673X; Carr, Brian/0000-0002-6111-5077;
   Isik, Burak/0000-0002-2395-3985
FU NIHUnited States Department of Health & Human ServicesNational
   Institutes of Health (NIH) - USA [CA 82723]
FX This work was supported in part by NIH grant CA 82723 (B.I.C).
CR Akkiz H, 2018, CAN J GASTROENTEROL, V2018, DOI 10.1155/2018/3120185
   Akkiz H, 2018, ONCOLOGY-BASEL, V94, P116, DOI 10.1159/000484564
   Cai HY, 2020, J SURG ONCOL, V121, P1007, DOI 10.1002/jso.25859
   Carr BI, 2020, J GASTROINTEST CANC, V51, P1141, DOI 10.1007/s12029-020-00489-7
   Carr BI, 2021, INT J BIOL MARKER, V36, P54, DOI 10.1177/1724600821996372
   Carr BI, 2020, J GASTROINTEST CANC, V51, P1215, DOI 10.1007/s12029-020-00530-9
   Carr Brian I, 2020, Clin Pract (Lond), V17, P1497
   Carr BI, 2017, J GASTROINTEST CANC, V48, P262, DOI 10.1007/s12029-017-9971-4
   Carr BI, 2016, ONCOLOGY-BASEL, V90, P215, DOI 10.1159/000444394
   Carr BI, 2010, HEPATO-GASTROENTEROL, V57, P1375
   Chen JS, 2012, J SURG RES, V175, P243, DOI 10.1016/j.jss.2011.03.072
   Eguchi S, 2010, WORLD J SURG, V34, P1034, DOI 10.1007/s00268-010-0424-5
   Giannini, 2016, J INTEGR ONCOL, V5, P178, DOI [10.4172/2329-6771.1000169, DOI 10.4172/2329-6771.1000178]
   Golfieri R, 2015, FUTURE ONCOL, V11, P3133, DOI 10.2217/fon.15.267
   Gorodetski B, 2017, EUR RADIOL, V27, P526, DOI 10.1007/s00330-016-4445-9
   Han J, 2019, HPB, V21, P962, DOI 10.1016/j.hpb.2018.11.005
   Hidaka M, 2020, ANN SURG, V271, P339, DOI 10.1097/SLA.0000000000002981
   Ince V, 2020, WORLD J GASTRO SURG, V12, DOI 10.4240/wjgs.v12.i12.520
   Kang I, 2021, ANN SURG, V274, pE1170, DOI 10.1097/SLA.0000000000003781
   Kawaoka T, 2020, HEPATOL RES, V50, P885, DOI 10.1111/hepr.13496
   Kuo FY, 2021, J SURG ONCOL, V123, P222, DOI 10.1002/jso.26260
   Li Z, 2018, JAMA SURG, V153, DOI 10.1001/jamasurg.2018.2721
   Lim KC, 2011, ANN SURG, V254, P108, DOI 10.1097/SLA.0b013e31821ad884
   Llovet JM, 2018, NAT REV CLIN ONCOL, V15, P599, DOI 10.1038/s41571-018-0073-4
   Losic B, 2020, NAT COMMUN, V11, DOI 10.1038/s41467-019-14050-z
   Mazzaferro V, 2009, LANCET ONCOL, V10, P35, DOI 10.1016/S1470-2045(08)70284-5
   McHugh PP, 2010, HPB, V12, P56, DOI 10.1111/j.1477-2574.2009.00128.x
   Okamura Y, 2018, WORLD J SURG, V42, P3694, DOI 10.1007/s00268-018-4658-y
   Qiu JG, 2016, SURG ONCOL, V25, P441, DOI 10.1016/j.suronc.2016.03.001
   Roayaie S, 2009, GASTROENTEROLOGY, V137, P850, DOI 10.1053/j.gastro.2009.06.003
   Rodriguez-Peralvarez M, 2013, ANN SURG ONCOL, V20, P325, DOI 10.1245/s10434-012-2513-1
   Vilchez V, 2016, AM J SURG, V212, P238, DOI 10.1016/j.amjsurg.2015.12.019
   Zhang XP, 2019, ONCOLOGIST, V24, pE1476, DOI 10.1634/theoncologist.2018-0868
   Zhou L, 2014, HEPATO-GASTROENTEROL, V61, P1696
NR 34
TC 0
Z9 0
U1 5
U2 5
PU SPRINGER
PI NEW YORK
PA ONE NEW YORK PLAZA, SUITE 4600, NEW YORK, NY, UNITED STATES
SN 1091-255X
EI 1873-4626
J9 J GASTROINTEST SURG
JI J. Gastrointest. Surg.
PD FEB
PY 2022
VL 26
IS 2
BP 333
EP 340
DI 10.1007/s11605-021-05126-7
EA SEP 2021
PG 8
WC Gastroenterology & Hepatology; Surgery
WE Science Citation Index Expanded (SCI-EXPANDED)
SC Gastroenterology & Hepatology; Surgery
GA YV0DT
UT WOS:000694783300008
PM 34506030
DA 2022-05-02
ER

PT J
AU Xi, W
   Hou, YY
   Hu, XY
   Xia, Y
   Jiang, S
   Wang, H
   Bai, Q
   Hou, J
   Guo, JM
AF Xi, Wei
   Hou, Yingyong
   Hu, Xiaoyi
   Xia, Yu
   Jiang, Shuai
   Wang, Hang
   Bai, Qi
   Hou, Jun
   Guo, Jianming
TI Prognostic significance of pseudocapsule status in patients with
   metastatic renal cell carcinoma treated with tyrosine kinase inhibitors
SO TRANSLATIONAL ANDROLOGY AND UROLOGY
LA English
DT Article
DE Metastatic renal cell carcinoma (mRCC); tumor-parenchyma interface
   (TPI); pseudocapsule (PS); prognosis; tyrosine kinase inhibitors (TKIs)
ID HEPATOCELLULAR-CARCINOMA; MULTIVARIATE-ANALYSIS; CAPSULAR INVASION;
   SURVIVAL; CANCER; CHEMOTHERAPY; RESECTION; FEATURES; PREDICT; TUMORS
AB Background: We sought to determine whether pseudocapsule (PS) features have prognostic implications in patients with metastatic renal cell carcinoma (mRCC).
   Methods: We retrospectively reviewed 231 patients diagnosed with mRCC and treated with tyrosine kinase inhibitors; 188 patients with data available regarding the tumor-parenchyma interfacial PS of the primary tumor were enrolled for analysis. PS status was evaluated as intact (grade 0), merely involved (grade 1), penetrated (grade 2), and absent (grade 3). We applied the Kaplan-Meier method and Cox regression model to assess the survival impact.
   Results: Of the 188 patients, 19 (10.1%), 61 (32.4%), 96 (51.1%) and 12 (6.4%) had grade 0, 1, 2 and 3 PS, respectively. PS status was significantly associated with histology (P=0.0206), venous tumor embolus (P=0.0511), microvascular invasion (P=0.0108) and microsatellite formation (P=0.0097). Patients without a PS had the worst overall survival (OS), with a 3-year OS rate of 12.7%, whereas the OS rates for grades 0, 1 and 2 were 78.8%, 50.8% and 43.6%, respectively. Adjusted by other variables, grade 3 and grade 2 PS gave rise to a much higher risk of death across the cohort [hazard ratio (HR) =5.217, P=0.0182; HR =3.765, P=0.0281, respectively]. Sarcomatoid change was also an independent factor for OS (HR =2.932, P=0.0075). In contrast, microsatellite formation was not associated with survival in the cohort.
   Conclusions: PS status has prognostic implications for OS in metastatic renal cancer. The absence of the PS and sarcomatoid change are two pathological features related to an extremely poor prognosis.
C1 [Xi, Wei; Hu, Xiaoyi; Xia, Yu; Jiang, Shuai; Wang, Hang; Bai, Qi; Guo, Jianming] Fudan Univ, Zhongshan Hosp, Dept Urol, Shanghai 200032, Peoples R China.
   [Hou, Yingyong; Hou, Jun] Fudan Univ, Zhongshan Hosp, Dept Pathol, Shanghai, Peoples R China.
RP Guo, JM (corresponding author), Fudan Univ, Zhongshan Hosp, Dept Urol, Shanghai 200032, Peoples R China.
EM guo.jianming@zs-hospital.sh.cn
FU Shanghai Sailing Program [19YF1408000]; Shanghai Anticancer Association
   EYAS PROJECT [SACA-CY1B11]
FX This study was supported by Shanghai Sailing Program (19YF1408000) and
   Shanghai Anticancer Association EYAS PROJECT (SACA-CY1B11). All these
   study sponsors have no roles in the study design, collection, analysis,
   and interpretation of data.
CR Cheville JC, 2004, AM J SURG PATHOL, V28, P435, DOI 10.1097/00000478-200404000-00002
   Cho HJ, 2009, EUR UROL, V56, P1006, DOI 10.1016/j.eururo.2008.11.031
   Cohen HT, 2005, NEW ENGL J MED, V353, P2477, DOI 10.1056/NEJMra043172
   Dede K, 2015, PATHOL ONCOL RES, V21, P173, DOI 10.1007/s12253-014-9803-9
   Eisenhauer EA, 2009, EUR J CANCER, V45, P228, DOI 10.1016/j.ejca.2008.10.026
   Ficarra V, 2009, EUR UROL, V55, P1315, DOI 10.1016/j.eururo.2008.08.067
   Friedl P, 2011, CELL, V147, P992, DOI 10.1016/j.cell.2011.11.016
   Heng DYC, 2009, J CLIN ONCOL, V27, P5794, DOI 10.1200/JCO.2008.21.4809
   Jeong IG, 2006, UROLOGY, V67, P709, DOI 10.1016/j.urology.2005.10.042
   Karacin C, 2020, JCPSP-J COLL PHYSICI, V30, P590, DOI [10.29271/jcpsp.2020.06.590, 10.29271/jcpsp.2020.6.590]
   Kawakami F, 2017, J UROLOGY, V197, P559, DOI 10.1016/j.juro.2016.09.081
   KEMENY F, 1989, HEPATOLOGY, V9, P253, DOI 10.1002/hep.1840090215
   Kim HL, 2005, J UROLOGY, V173, P1496, DOI 10.1097/01.ju.0000154351.37249.f0
   Klatte T, 2007, BJU INT, V99, P821, DOI 10.1111/j.1464-410X.2006.06729.x
   LAI ECS, 1990, HEPATOLOGY, V11, P815, DOI 10.1002/hep.1840110516
   Leibovich BC, 2005, J UROLOGY, V174, P1759, DOI 10.1097/01.ju.0000177487.64651.3a
   Lu Q, 2017, UROL ONCOL-SEMIN ORI, V35, DOI 10.1016/j.urolonc.2017.05.017
   May M, 2010, UROL ONCOL-SEMIN ORI, V28, P274, DOI 10.1016/j.urolonc.2008.07.008
   Mian BM, 2002, J UROLOGY, V167, P65, DOI 10.1016/S0022-5347(05)65384-0
   Motzer RJ, 2002, J CLIN ONCOL, V20, P289, DOI 10.1200/JCO.2002.20.1.289
   Motzer RJ, 2008, CANCER-AM CANCER SOC, V113, P1552, DOI 10.1002/cncr.23776
   NG IOL, 1995, CANCER, V76, P2443, DOI 10.1002/1097-0142(19951215)76:12<2443::AID-CNCR2820761207>3.0.CO;2-F
   O'Donnell PW, 2014, CLIN ORTHOP RELAT R, V472, P849, DOI 10.1007/s11999-013-3022-7
   Okano K, 2000, CANCER-AM CANCER SOC, V89, P267, DOI 10.1002/1097-0142(20000715)89:2<267::AID-CNCR10>3.0.CO;2-1
   Shuch B, 2012, ONCOLOGIST, V17, P46, DOI 10.1634/theoncologist.2011-0227
   Shuch B, 2009, J UROLOGY, V182, P2164, DOI 10.1016/j.juro.2009.07.049
   Tosco L, 2013, EUR UROL, V63, P646, DOI 10.1016/j.eururo.2012.09.037
   VERHAGEN JN, 1985, CANCER, V55, P1519, DOI 10.1002/1097-0142(19850401)55:7<1519::AID-CNCR2820550718>3.0.CO;2-K
   Volpe A, 2016, CLIN GENITOURIN CANC, V14, P69, DOI 10.1016/j.clgc.2015.07.020
   Xi W, 2018, J UROLOGY, V199, P915, DOI 10.1016/j.juro.2017.10.043
   Yao J, 2018, CHINESE J CLIN MED, V25, P327
NR 31
TC 0
Z9 0
U1 4
U2 4
PU AME PUBL CO
PI SHATIN
PA FLAT-RM C 16F, KINGS WING PLAZA 1, NO 3 KWAN ST, SHATIN, HONG KONG
   00000, PEOPLES R CHINA
SN 2223-4683
EI 2223-4691
J9 TRANSL ANDROL UROL
JI Transl. Androl. Urol.
PD NOV
PY 2021
VL 10
IS 11
BP 4132
EP +
DI 10.21037/tau-21-429
EA SEP 2021
PG 13
WC Andrology; Urology & Nephrology
WE Science Citation Index Expanded (SCI-EXPANDED)
SC Endocrinology & Metabolism; Urology & Nephrology
GA XF8OD
UT WOS:000710750100001
PM 34984179
OA Green Published, gold
DA 2022-05-02
ER

PT J
AU Feng, S
   Yu, XT
   Liang, WJ
   Li, XJ
   Zhong, WX
   Hu, WW
   Zhang, H
   Feng, ZL
   Song, ML
   Zhang, J
   Zhang, XM
AF Feng, Shi
   Yu, Xiaotian
   Liang, Wenjie
   Li, Xuejie
   Zhong, Weixiang
   Hu, Wanwan
   Zhang, Han
   Feng, Zunlei
   Song, Mingli
   Zhang, Jing
   Zhang, Xiuming
TI Development of a Deep Learning Model to Assist With Diagnosis of
   Hepatocellular Carcinoma
SO FRONTIERS IN ONCOLOGY
LA English
DT Article
DE HCC classification; pathological images; deep learning; whole-slide
   image; noisy annotation
ID MICROVASCULAR INVASION; CLASSIFICATION
AB BackgroundAn accurate pathological diagnosis of hepatocellular carcinoma (HCC), one of the malignant tumors with the highest mortality rate, is time-consuming and heavily reliant on the experience of a pathologist. In this report, we proposed a deep learning model that required minimal noise reduction or manual annotation by an experienced pathologist for HCC diagnosis and classification. MethodsWe collected a whole-slide image of hematoxylin and eosin-stained pathological slides from 592 HCC patients at the First Affiliated Hospital, College of Medicine, Zhejiang University between 2015 and 2020. We propose a noise-specific deep learning model. The model was trained initially with 137 cases cropped into multiple-scaled datasets. Patch screening and dynamic label smoothing strategies are adopted to handle the histopathological liver image with noise annotation from the perspective of input and output. The model was then tested in an independent cohort of 455 cases with comparable tumor types and differentiations. ResultsExhaustive experiments demonstrated that our two-step method achieved 87.81% pixel-level accuracy and 98.77% slide-level accuracy in the test dataset. Furthermore, the generalization performance of our model was also verified using The Cancer Genome Atlas dataset, which contains 157 HCC pathological slides, and achieved an accuracy of 87.90%. ConclusionsThe noise-specific histopathological classification model of HCC based on deep learning is effective for the dataset with noisy annotation, and it significantly improved the pixel-level accuracy of the regular convolutional neural network (CNN) model. Moreover, the model also has an advantage in detecting well-differentiated HCC and microvascular invasion.
C1 [Feng, Shi; Li, Xuejie; Zhong, Weixiang; Hu, Wanwan; Zhang, Han; Zhang, Jing; Zhang, Xiuming] Zhejiang Univ, Affiliated Hosp 1, Coll Med, Dept Pathol, Hangzhou, Peoples R China.
   [Yu, Xiaotian; Feng, Zunlei; Song, Mingli] Zhejiang Univ, Dept Comp Sci & Technol, Hangzhou, Peoples R China.
   [Liang, Wenjie] Zhejiang Univ, Affiliated Hosp 1, Coll Med, Dept Radiol, Hangzhou, Peoples R China.
RP Zhang, J; Zhang, XM (corresponding author), Zhejiang Univ, Affiliated Hosp 1, Coll Med, Dept Pathol, Hangzhou, Peoples R China.; Song, ML (corresponding author), Zhejiang Univ, Dept Comp Sci & Technol, Hangzhou, Peoples R China.
EM brooksong@zju.edu.cn; jzhang1989@zju.edu.cn; 1508056@zju.edu.cn
CR Arvaniti E, 2018, SCI REP-UK, V8, DOI 10.1038/s41598-018-30535-1
   Azer SA, 2019, WORLD J GASTRO ONCOL, V11, P1218, DOI 10.4251/wjgo.v11.i12.1218
   Badrinarayanan V, 2017, IEEE T PATTERN ANAL, V39, P2481, DOI 10.1109/TPAMI.2016.2644615
   Bandi P, 2019, IEEE T MED IMAGING, V38, P550, DOI 10.1109/TMI.2018.2867350
   Bejnordi BE, 2017, JAMA-J AM MED ASSOC, V318, P2199, DOI 10.1001/jama.2017.14585
   Calderaro J, 2019, J HEPATOL, V71, P616, DOI 10.1016/j.jhep.2019.06.001
   Calderaro J, 2017, J HEPATOL, V67, P727, DOI 10.1016/j.jhep.2017.05.014
   Campanella G, 2019, NAT MED, V25, P1301, DOI 10.1038/s41591-019-0508-1
   Coudray N, 2018, NAT MED, V24, P1559, DOI 10.1038/s41591-018-0177-5
   Deng J, 2009, PROC CVPR IEEE, P248, DOI 10.1109/CVPRW.2009.5206848
   Diao S, 2019, INT C MED IM PHYS EN, P1
   Fehr D, 2015, P NATL ACAD SCI USA, V112, pE6265, DOI 10.1073/pnas.1505935112
   Goodfellow I, 2016, ADAPT COMPUT MACH LE, P1
   Gulshan V, 2016, JAMA-J AM MED ASSOC, V316, P2402, DOI 10.1001/jama.2016.17216
   Hamm CA, 2019, EUR RADIOL, V29, P3338, DOI 10.1007/s00330-019-06205-9
   He KM, 2016, PROC CVPR IEEE, P770, DOI 10.1109/CVPR.2016.90
   Kermany DS, 2018, CELL, V172, P1122, DOI 10.1016/j.cell.2018.02.010
   Kiani A, 2020, NPJ DIGIT MED, V3, DOI 10.1038/s41746-020-0232-8
   Kornblith, 2019, ADV NEURAL INFORM PR, V32, P4694
   Li SQ, 2018, NEUROCOMPUTING, V312, P9, DOI 10.1016/j.neucom.2018.05.013
   Liao HT, 2020, CLIN TRANSL MED, V10, DOI 10.1002/ctm2.102
   Liao HT, 2020, ANN SURG ONCOL, V27, P2359, DOI 10.1245/s10434-019-08190-1
   Litjens G, 2016, SCI REP-UK, V6, DOI 10.1038/srep26286
   Llovet JM, 2021, NAT REV DIS PRIMERS, V7, DOI 10.1038/s41572-020-00240-3
   Long J, 2015, PROC CVPR IEEE, P3431, DOI 10.1109/CVPR.2015.7298965
   Lu MY, 2021, NATURE, V594, P106, DOI 10.1038/s41586-021-03512-4
   Lukasik M., 2020, ICML
   Mobadersany P, 2018, P NATL ACAD SCI USA, V115, pE2970, DOI 10.1073/pnas.1717139115
   Richards BA, 2019, NAT NEUROSCI, V22, P1761, DOI 10.1038/s41593-019-0520-2
   Rodriguez-Peralvarez M, 2013, ANN SURG ONCOL, V20, P325, DOI 10.1245/s10434-012-2513-1
   Schmauch B, 2019, DIAGN INTERV IMAG, V100, P227, DOI 10.1016/j.diii.2019.02.009
   Song DJ, 2021, J CANCER RES CLIN, V147, P3757, DOI 10.1007/s00432-021-03617-3
   Song ZG, 2020, NAT COMMUN, V11, DOI 10.1038/s41467-020-18147-8
   Sumie S, 2008, ANN SURG ONCOL, V15, P1375, DOI 10.1245/s10434-008-9846-9
   Sundar R, 2022, GUT, V71, P676, DOI 10.1136/gutjnl-2021-324060
   Sung H, 2021, CA-CANCER J CLIN, V71, P209, DOI 10.3322/caac.21660
   Vivanti R, 2017, INT J COMPUT ASS RAD, V12, P1945, DOI 10.1007/s11548-017-1660-z
   Wei JW, 2021, CANCERS, V13, DOI 10.3390/cancers13102368
   Yoshida H, 2018, GASTRIC CANCER, V21, P249, DOI 10.1007/s10120-017-0731-8
   Ziol M, 2018, HEPATOLOGY, V68, P103, DOI 10.1002/hep.29762
NR 40
TC 0
Z9 0
U1 0
U2 0
PU FRONTIERS MEDIA SA
PI LAUSANNE
PA AVENUE DU TRIBUNAL FEDERAL 34, LAUSANNE, CH-1015, SWITZERLAND
SN 2234-943X
J9 FRONT ONCOL
JI Front. Oncol.
PD DEC 1
PY 2021
VL 11
AR 762733
DI 10.3389/fonc.2021.762733
PG 11
WC Oncology
WE Science Citation Index Expanded (SCI-EXPANDED)
SC Oncology
GA XO2VZ
UT WOS:000730049700001
PM 34926264
OA Green Published, gold
DA 2022-05-02
ER

PT J
AU Cusumano, C
   De Carlis, L
   Centonze, L
   Lesourd, R
   Sandri, GBL
   Lauterio, A
   De Carlis, R
   Ferla, F
   Di Sandro, S
   Camus, C
   Jezequel, C
   Bardou-Jacquet, E
   Rayar, M
AF Cusumano, Caterina
   De Carlis, Luciano
   Centonze, Leonardo
   Lesourd, Romain
   Levi Sandri, Giovanni Battista
   Lauterio, Andrea
   De Carlis, Riccardo
   Ferla, Fabio
   Di Sandro, Stefano
   Camus, Christophe
   Jezequel, Caroline
   Bardou-Jacquet, Edouard
   Rayar, Michel
TI Advanced donor age does not increase risk of hepatocellular carcinoma
   recurrence after liver transplantation: a retrospective two-centre
   analysis using competing risk analysis
SO TRANSPLANT INTERNATIONAL
LA English
DT Article
DE ECD graft; elderly graft; hepatocellular carcinoma; liver
   transplantation
ID CRITERIA DONORS; MODEL
AB The impact of donor age on the recurrence of hepatocellular carcinoma (HCC) after liver transplantation is still debated. Between 2002 and 2014, all patients transplanted for HCC in 2 European liver transplantation tertiary centres were retrospectively reviewed. Risk factors for HCC recurrence were assessed using competing risk analysis, and the impact of donor age < or >= 65 years and < or >= 80 years was specifically evaluated after propensity score matching. 728 patients transplanted with a median follow-up of 86 months were analysed. The 1-, 3- and 5-year recurrence rates were 4.9%, 10.7% and 13.9%, respectively. In multivariable analysis, recipient age (sHR: 0.96 [0.93; 0.98], P < 0.01), number of lesions (sHR: 1.05 [1.04; 1.06], P < 0.001), maximum size of the lesions (sHR: 1.37 [1.27; 1.48], P < 0.01), presence of a hepatocholangiocarcinoma (sHR: 6.47 [2.91; 14.38], P < 0.01) and microvascular invasion (sHR: 3.48 [2.42; 5.02], P < 0.01) were significantly associated with HCC recurrence. After propensity score matching, neither donor age >= 65 (P = 0.29) nor donor age >= 80 (P = 0.84) years increased the risk of HCC recurrence. In conclusion, donor age was not found to be a risk factor for HCC recurrence. Patients listed for HCC can receive a graft from an elderly donor without compromising the outcome.
C1 [Cusumano, Caterina; Lesourd, Romain; Levi Sandri, Giovanni Battista; Rayar, Michel] CHU Rennes, Serv Chirurg Hepatobiliaire & Digest, F-35033 Rennes, France.
   [De Carlis, Luciano; Centonze, Leonardo; Lauterio, Andrea; De Carlis, Riccardo; Ferla, Fabio; Di Sandro, Stefano] ASST Grande Osped Metropolitano Niguarda, Dept Gen Surg & Transplantat, Milan, Italy.
   [De Carlis, Luciano] Univ Milano Bicocca, Dept Med & Surg, Milan, Italy.
   [Lesourd, Romain; Bardou-Jacquet, Edouard; Rayar, Michel] Univ Rennes1, Fac Med, Rennes, France.
   [Camus, Christophe] CHU Rennes, Serv Malad Infect & Reanimat Med, Rennes, France.
   [Camus, Christophe; Rayar, Michel] INSERM, CIC 1414, Rennes, France.
   [Jezequel, Caroline; Bardou-Jacquet, Edouard] CHU Rennes, Serv Malad Foie, Rennes, France.
RP Rayar, M (corresponding author), CHU Rennes, Serv Chirurg Hepatobiliaire & Digest, F-35033 Rennes, France.
EM michel.rayar@chu-rennes.fr
RI , gblevisandri/N-8438-2013
OI , gblevisandri/0000-0002-7893-5047; De Carlis,
   Riccardo/0000-0003-3697-1653; Di Sandro, Stefano/0000-0002-5217-8885
CR Adam R, 2018, TRANSPL INT, V31, P1293, DOI 10.1111/tri.13358
   Agopian VG, 2015, J AM COLL SURGEONS, V220, P416, DOI 10.1016/j.jamcollsurg.2014.12.025
   Al-Ameri AAM, 2020, TRANSPL INT, V33, P697, DOI 10.1111/tri.13585
   Angelico M, 2011, DIGEST LIVER DIS, V43, P155, DOI 10.1016/j.dld.2010.11.002
   [Anonymous], HYP OX PERF EXT CRIT
   Durand F, 2008, LIVER TRANSPLANT, V14, P1694, DOI 10.1002/lt.21668
   Duvoux C, 2012, GASTROENTEROLOGY, V143, P986, DOI 10.1053/j.gastro.2012.05.052
   El-Badry AM, 2009, ANN SURG, V250, P691, DOI 10.1097/SLA.0b013e3181bcd6dd
   Fine JP, 1999, J AM STAT ASSOC, V94, P496, DOI 10.2307/2670170
   Martin LG, 2018, TRANSPL P, V50, P184, DOI 10.1016/j.transproceed.2017.12.002
   Ghinolfi D, 2014, AM J TRANSPLANT, V14, P2062, DOI 10.1111/ajt.12843
   Ghinolfi D, 2019, TRANSPL INT, V32, P193, DOI [10.1111/tri.13367, 10.1111/tri.13342]
   Ghinolfi D, 2016, LIVER TRANSPLANT, V22, P588, DOI 10.1002/lt.24401
   Halazun KJ, 2017, ANN SURG, V265, P557, DOI 10.1097/SLA.0000000000001966
   Lozanovski VJ, 2019, J CLIN MED, V8, DOI 10.3390/jcm8101692
   Mazzaferro V, 1996, NEW ENGL J MED, V334, P693, DOI 10.1056/NEJM199603143341104
   Mazzaferro V, 2018, GASTROENTEROLOGY, V154, P128, DOI 10.1053/j.gastro.2017.09.025
   Mehta N, 2017, JAMA ONCOL, V3, P493, DOI 10.1001/jamaoncol.2016.5116
   Orci LA, 2015, BRIT J SURG, V102, P1250, DOI 10.1002/bjs.9868
   Parkin DM, 2005, CA-CANCER J CLIN, V55, P74, DOI 10.3322/canjclin.55.2.74
   Pinero F, 2016, EUR J GASTROEN HEPAT, V28, P421, DOI 10.1097/MEG.0000000000000551
   Sapisochin G, 2017, NAT REV GASTRO HEPAT, V14, P203, DOI 10.1038/nrgastro.2016.193
   Sharma P, 2012, DIGEST DIS SCI, V57, P806, DOI 10.1007/s10620-011-1910-9
   Vagefi PA, 2015, LIVER TRANSPLANT, V21, P187, DOI 10.1002/lt.24042
   Vodkin I, 2017, CLIN LIVER DIS, V21, P289, DOI 10.1016/j.cld.2016.12.004
   Wallace D, 2019, TRANSPLANTATION, V103, pE89, DOI 10.1097/TP.0000000000002559
NR 26
TC 0
Z9 0
U1 2
U2 2
PU WILEY
PI HOBOKEN
PA 111 RIVER ST, HOBOKEN 07030-5774, NJ USA
SN 0934-0874
EI 1432-2277
J9 TRANSPL INT
JI Transpl. Int.
PD OCT
PY 2021
VL 34
IS 10
BP 1948
EP 1958
DI 10.1111/tri.13950
EA JUL 2021
PG 11
WC Surgery; Transplantation
WE Science Citation Index Expanded (SCI-EXPANDED)
SC Surgery; Transplantation
GA UZ5GH
UT WOS:000678516000001
PM 34145653
OA Green Submitted
DA 2022-05-02
ER

PT J
AU Abreu, P
   Ivanics, T
   Jiang, KR
   Chen, K
   Hansen, BE
   Sapisochin, G
   Ghanekar, A
AF Abreu, Phillipe
   Ivanics, Tommy
   Jiang, Keruo
   Chen, Kui
   Hansen, Bettina E.
   Sapisochin, Gonzalo
   Ghanekar, Anand
TI Novel biomarker for hepatocellular carcinoma: high tumoral PLK-4
   expression is associated with better prognosis in patients without
   microvascular invasion
SO HPB
LA English
DT Article
ID KINASE 4 INHIBITION; CANCER; CFI-400945
AB Background: Hepatocellular carcinoma (HCC) recurrence after liver resection (LR) adversely affects prognosis but is difficult to predict. Aberrant expression of Polo-Like Kinase 4 (PLK-4) is implicated in several adult malignancies. We sought to evaluate the prognostic value of PLK-4 expression in HCC after curative-intent LR.
   Methods: Patients undergoing LR for HCC between July-2015 and November-2017 at our centre were retrospectively identified. PLK-4 expression was measured in tumour and adjacent non-tumour liver tissue using quantitative RT-PCR. Disease-free survival (DFS) was evaluated by Kaplan-Meier and Cox proportional hazard models.
   Results: A total of 145 patients were identified. Patients were divided according to PLK-4 expression (high: n = 58, low: n = 87) by generating a receiver operating characteristic curve for recurrence with an area under the curve of 0.72 (95% CI: 0.6-0.8). Recurrence and death rates were similar between groups. In patients without mVI, low PLK-4 expression was associated with worse actuarial DFS (low 1-, 3-, 5 year 83%, 60%, 47% vs. high 91%, 81%, 81%; p = 0.02). In patients without mVI, high PLK-4 expression was an independent predictor of survival (HR 0.3, 95% CI: 0.1-1.0; p = 0.04).
   Conclusion: PLK-4 represents a biomarker for good prognosis in patients with HCC who do not have mVI. This could aid clinical decision making for adjuvant clinical trials.
C1 [Abreu, Phillipe; Ivanics, Tommy; Sapisochin, Gonzalo; Ghanekar, Anand] Univ Toronto, Multiorgan Transplant Program, Toronto, ON, Canada.
   [Jiang, Keruo; Chen, Kui; Hansen, Bettina E.; Ghanekar, Anand] Univ Toronto, Toronto Gen Hosp Res Inst, Toronto, ON, Canada.
   [Sapisochin, Gonzalo; Ghanekar, Anand] Univ Toronto, Div Gen Surg, Univ Hlth Network, Toronto, ON, Canada.
   [Sapisochin, Gonzalo; Ghanekar, Anand] Univ Toronto, Dept Surg, Toronto, ON, Canada.
RP Ghanekar, A (corresponding author), Univ Toronto, HPB & Multiorgan Transplant Program, 585 Univ Ave,11 PMB 171, Toronto, ON M5G 2N2, Canada.
EM Gonzalo.sapisochin@uhn.ca; Anand.ghanekar@uhn.ca
RI Abreu, Phillipe/U-2719-2019
OI Abreu, Phillipe/0000-0001-6340-7738
CR [Anonymous], HUMAN PROTEIN ATLAS
   Bhullar KS, 2018, MOL CANCER, V17, DOI 10.1186/s12943-018-0804-2
   Bruix J, 2016, GASTROENTEROLOGY, V150, P835, DOI 10.1053/j.gastro.2015.12.041
   Doyle A, 2019, J HEPATOL, V70, P866, DOI 10.1016/j.jhep.2018.12.027
   Fan ST, 2011, ANN SURG, V253, P745, DOI 10.1097/SLA.0b013e3182111195
   Ferlay J, 2015, INT J CANCER, V136, pE359, DOI 10.1002/ijc.29210
   Forner A, 2018, LANCET, V391, P1301, DOI 10.1016/S0140-6736(18)30010-2
   Fukasawa K, 2005, CANCER LETT, V230, P6, DOI 10.1016/j.canlet.2004.12.028
   Holland AJ, 2014, CANCER CELL, V26, P151, DOI 10.1016/j.ccr.2014.07.017
   Kawakami M, 2018, P NATL ACAD SCI USA, V115, P1913, DOI 10.1073/pnas.1719760115
   Kazazian K, 2017, CANCER RES, V77, P434, DOI 10.1158/0008-5472.CAN-16-2060
   Ko MA, 2005, NAT GENET, V37, P883, DOI 10.1038/ng1605
   Korzeniewski N, 2012, NEOPLASIA, V14, P799, DOI 10.1593/neo.12580
   Levine MS, 2017, DEV CELL, V40, P313, DOI 10.1016/j.devcel.2016.12.022
   Liu LL, 2012, PLOS ONE, V7, DOI 10.1371/journal.pone.0041293
   Llovet JM, 2012, CLIN CANCER RES, V18, P2290, DOI 10.1158/1078-0432.CCR-11-2175
   Lohse I, 2017, ONCOTARGET, V8, P3064, DOI 10.18632/oncotarget.13619
   Macmillan JC, 2001, ANN SURG ONCOL, V8, P729, DOI 10.1245/aso.2001.8.9.729
   Marina M, 2014, FRONT BIOSCI-LANDMRK, V19, P352, DOI 10.2741/4212
   Mason JM, 2014, CANCER CELL, V26, P163, DOI 10.1016/j.ccr.2014.05.006
   Muaddi H, 2018, ANN SURG ONCOL, V25, P991, DOI 10.1245/s10434-017-6329-x
   Pellegrino R, 2010, HEPATOLOGY, V51, P857, DOI 10.1002/hep.23467
   Rodriguez-Peralvarez M, 2013, ANN SURG ONCOL, V20, P325, DOI 10.1245/s10434-012-2513-1
   Rosario CO, 2010, P NATL ACAD SCI USA, V107, P6888, DOI 10.1073/pnas.0910941107
   Sredni ST, 2017, ONCOTARGET, V8, P111190, DOI 10.18632/oncotarget.22704
   Suri A, 2019, INT J MOL SCI, V20, DOI 10.3390/ijms20092112
   Veitch ZW, 2019, BRIT J CANCER, V121, P318, DOI 10.1038/s41416-019-0517-3
   Ward A, 2014, PLOS ONE, V9, DOI 10.1371/journal.pone.0087918
   YOUDEN WJ, 1950, CANCER-AM CANCER SOC, V3, P32, DOI 10.1002/1097-0142(1950)3:1<32::AID-CNCR2820030106>3.0.CO;2-3
NR 29
TC 0
Z9 0
U1 0
U2 0
PU ELSEVIER SCI LTD
PI OXFORD
PA THE BOULEVARD, LANGFORD LANE, KIDLINGTON, OXFORD OX5 1GB, OXON, ENGLAND
SN 1365-182X
EI 1477-2574
J9 HPB
JI HPB
PD MAR
PY 2021
VL 23
IS 3
BP 359
EP 366
DI 10.1016/j.hpb.2020.07.003
EA MAR 2021
PG 8
WC Gastroenterology & Hepatology; Surgery
WE Science Citation Index Expanded (SCI-EXPANDED)
SC Gastroenterology & Hepatology; Surgery
GA QZ0MC
UT WOS:000630428600001
PM 32800449
OA Bronze
DA 2022-05-02
ER

PT J
AU Liang, X
   Xu, LL
   Peng, W
   Tao, Y
   Zhang, JF
   Ming, Z
   Xu, MQ
AF Liang, Xie
   Xu Liangliang
   Peng, Wang
   Tao, Yan
   Zhang Jinfu
   Ming, Zhang
   Xu Mingqing
TI Combined prognostic nutritional index and albumin-bilirubin grade to
   predict the postoperative prognosis of HBV-associated hepatocellular
   carcinoma patients
SO SCIENTIFIC REPORTS
LA English
DT Article
ID LIVER-FUNCTION; ALBI; INFLAMMATION; SURVIVAL
AB This study aims to evaluate the predictive value of the prognostic nutritional index (PNI) and albumin-bilirubin grade (ALBI) for the postoperative prognosis of hepatitis B virus-associated hepatocellular carcinoma (HBV-HCC) patients undergoing radical hepatectomy (RH). Besides, we seek to identify novel prognosis indicators for HBV-HCC patients. Between April 2009 and March 2015, this work enrolled 868 patients diagnosed with HBV-HCC and undergoing RH in the Liver Surgery Department, West China Hospital, Sichuan University (WCHSU). The basic information, laboratory examination indicators, pathological reports, and follow-up data of patients were included. SPSS 22.0 statistical software was used for statistical data analyses. Platelet (PLT), alpha-fetoprotein (AFP), maximum diameter (max-D), number of tumors (Number), degree of differentiation (DD), Microvascular invasion situation (MVI), satellite focus situation (SF), PNI, and ALBI were the independent risk factors for both overall survival (OS) and disease-free survival (DFS) of HBV-HCC patients undergoing RH. Taking PNI=46 and ALBI=- 2.80 as cut-off values, the OS and DFS of the PNI-high group were significantly higher than those of the PNI-low group. Meanwhile, the OS and DFS of the ALBI-low group were significantly higher than those of the ALBI-high group; the OS and DFS of the PNI-high+ALBI-low group were significantly higher than those of the PNI-low+ALBI-high group. Xie prognostic index (XPI) was the independent risk factor for both OS and DFS of HBV-HCC patients undergoing RH. The OS and DFS of the XPI-high group were significantly higher than those of the XPI-low group. This paper reveals that preoperative PNI and ALBI can predict the OS and DFS of HBV-HCC patients undergoing RH. Their impact on the prognosis of HBV-HCC patients is insignificant, however, it cannot be ignored. XPI can precisely predict the prognosis of HBV-HCC patients undergoing RH, nonetheless, its effect requires additional research for validation.
C1 [Liang, Xie; Xu Liangliang; Peng, Wang; Tao, Yan; Zhang Jinfu; Ming, Zhang; Xu Mingqing] Sichuan Univ, West China Hosp, Dept Liver Surg, 37 Guo Xue Xiang, Chengdu 610041, Peoples R China.
   [Liang, Xie] North Sichuan Med Coll, Affiliated Hosp, Dept Urol Hepatobiliary Surg 2, Nanchong, Peoples R China.
RP Xu, MQ (corresponding author), Sichuan Univ, West China Hosp, Dept Liver Surg, 37 Guo Xue Xiang, Chengdu 610041, Peoples R China.
EM xumingqing@scu.edu.cn
FU Key Technology Research and Development Program of the Sichuan Province
   [2021YFSY0009, 2021ZD018]
FX This work was supported by the Key Technology Research and Development
   Program of the Sichuan Province(2021YFSY0009) and the project of
   Affiliated Hospital of North Sichuan Medical College (2021ZD018).
CR [Anonymous], 2015, Zhonghua Gan Zang Bing Za Zhi, V23, P321
   Bray F, 2020, CA-CANCER J CLIN, V70, P313, DOI 10.3322/caac.21609
   Chen JY, 2020, AGING-US, V12, P8434, DOI 10.18632/aging.103150
   Hayama T, 2020, SCI REP-UK, V10, DOI 10.1038/s41598-020-70252-2
   Hiraoka A, 2020, ONCOLOGY-BASEL, V98, P295, DOI 10.1159/000506293
   Hiraoka A, 2019, LIVER CANCER, V8, P312, DOI 10.1159/000494844
   ISHAK K, 1995, J HEPATOL, V22, P696, DOI 10.1016/0168-8278(95)80226-6
   Jiang L, 2019, J CLIN ENDOCR METAB, V104, P4539, DOI 10.1210/jc.2019-00495
   Jin GH, 2020, MOL THER-NUCL ACIDS, V20, P13, DOI 10.1016/j.omtn.2020.01.037
   Johnson PJ, 2015, J CLIN ONCOL, V33, P550, DOI 10.1200/JCO.2014.57.9151
   Kumada T, 2020, LIVER CANCER, V9, P518, DOI 10.1159/000507933
   Laviano A, 2007, CURR OPIN CLIN NUTR, V10, P449, DOI 10.1097/MCO.0b013e328122db94
   Li HM, 2019, AGING-US, V11, P7620, DOI 10.18632/aging.102275
   Liu YR, 2008, J IMMUNOL, V181, P1887, DOI 10.4049/jimmunol.181.3.1887
   Man ZR, 2018, HPB, V20, P888, DOI 10.1016/j.hpb.2018.03.019
   Marasco G, 2020, WORLD J GASTROENTERO, V26, P3326, DOI 10.3748/wjg.v26.i24.3326
   Marrero JA, 2018, HEPATOLOGY, V68, P723, DOI 10.1002/hep.29913
   MILER I, 1988, Allergie und Immunologie (Leipzig), V34, P177
   Muscaritoli M, 2006, EUR J CANCER, V42, P31, DOI 10.1016/j.ejca.2005.07.026
   Na SK, 2018, J SURG ONCOL, V117, P912, DOI 10.1002/jso.24992
   Nabih HK, 2020, J GASTROINTEST CANC, V51, P412, DOI 10.1007/s12029-019-00281-2
   Onodera T, 1984, Nihon Geka Gakkai Zasshi, V85, P1001
   Pang Q, 2018, EUR J GASTROEN HEPAT, V30, P60, DOI 10.1097/MEG.0000000000001021
   Ray-Coquard I, 2009, CANCER RES, V69, P5383, DOI 10.1158/0008-5472.CAN-08-3845
   Shinko D, 2017, CLIN PHARMACOL THER, V102, P599, DOI 10.1002/cpt.789
   Walsh D, 2019, J ONCOL PRACT, V15, P357, DOI 10.1200/JOP.19.00165
   Wang S, 2019, J ORAL PATHOL MED, V48, P826, DOI 10.1111/jop.12916
   Wang XH, 2021, J CLIN ENDOCR METAB, V106, pE4641, DOI 10.1210/clinem/dgab454
   Wang XR, 2021, EUR J NUTR, V60, P3473, DOI 10.1007/s00394-021-02528-w
   Wang ZL, 2018, PLOS ONE, V13, DOI 10.1371/journal.pone.0202987
   Wu YL, 2020, TRANSL PSYCHIAT, V10, DOI 10.1038/s41398-020-00902-6
   Xie DY, 2020, HEPATOBIL SURG NUTR, V9, P452, DOI 10.21037/hbsn-20-480
   Xie L, 2020, PLOS ONE, V15, DOI 10.1371/journal.pone.0229396
   Xu LL, 2019, GUT LIVER, V13, P669, DOI 10.5009/gnl18489
   Yan XT, 2018, PROG NEURO-PSYCHOPH, V83, P64, DOI 10.1016/j.pnpbp.2017.12.016
   Yang F, 2019, FRONT ONCOL, V9, DOI 10.3389/fonc.2019.00370
   Yang JD, 2019, NAT REV GASTRO HEPAT, V16, P589, DOI 10.1038/s41575-019-0186-y
   Yang ZQ, 2010, HUM IMMUNOL, V71, P1180, DOI 10.1016/j.humimm.2010.09.011
   Yu H, 2020, EXP MOL PATHOL, V116, DOI 10.1016/j.yexmp.2020.104493
   Zhang FQ, 2021, HUM GENET, V140, P1267, DOI 10.1007/s00439-021-02288-x
   Zhang FQ, 2022, J CLIN INVEST, V132, DOI 10.1172/JCI145942
   Zhang JX, 2020, PLOS ONE, V15, DOI 10.1371/journal.pone.0228857
   Zheng SY, 2019, FRONT MICROBIOL, V10, DOI 10.3389/fmicb.2019.02415
   Zhou L, 2008, WORLD J SURG, V32, P1748, DOI 10.1007/s00268-008-9615-8
NR 44
TC 1
Z9 1
U1 2
U2 2
PU NATURE RESEARCH
PI BERLIN
PA HEIDELBERGER PLATZ 3, BERLIN, 14197, GERMANY
SN 2045-2322
J9 SCI REP-UK
JI Sci Rep
PD JUL 16
PY 2021
VL 11
IS 1
AR 14624
DI 10.1038/s41598-021-94035-5
PG 12
WC Multidisciplinary Sciences
WE Science Citation Index Expanded (SCI-EXPANDED)
SC Science & Technology - Other Topics
GA TM1BH
UT WOS:000675288400011
PM 34272447
OA gold, Green Published
DA 2022-05-02
ER

PT J
AU Chen, ZJ
   Xiang, LY
   Hu, ZG
   Ou, HH
   Liu, X
   Yu, LL
   Chen, WC
   Jiang, L
   Yu, QF
   Fang, YH
   Xu, YY
   Liu, Q
   Huang, Y
   Li, XH
   Yang, DH
AF Chen, Zhanjun
   Xiang, Leyang
   Hu, Zhigang
   Ou, Huohui
   Liu, Xiao
   Yu, Lili
   Chen, Wancheng
   Jiang, Lei
   Yu, Qiangfeng
   Fang, Yinghao
   Xu, Yuyan
   Liu, Qin
   Huang, Yu
   Li, Xianghong
   Yang, Dinghua
TI Epigenetically silenced linc00261 contributes to metastasis of
   hepatocellular carcinoma via inducing the deficiency of FOXA2
   transcription
SO AMERICAN JOURNAL OF CANCER RESEARCH
LA English
DT Article
DE Hepatocellular carcinoma; metastasis; linc00261; FOXA2; EZH2
ID NONCODING RNA LINC00261; SUPPRESSES CELL-PROLIFERATION; MICROVASCULAR
   INVASION; MESENCHYMAL TRANSITION; LUNG-CANCER; LONG; EXPRESSION;
   EVOLUTION; LIVER; EZH2
AB Hepatocellular carcinoma (HCC) is one of the most common malignancies worldwide. In recent decades, long non-coding RNAs (lncRNAs) have attracted increasing attention and have been reported to play important roles human cancers, making them ideal candidates for precise disease assessment and treatment. Our previous study found that the loss of linc00261 was significantly correlated with the malignant biological behaviors of HCC, particularly MVI, and serves as an excellent independent prognostic factor for recurrence-free survival. In this study, our in-depth research demonstrated that linc00261 inhibits epithelial-mesenchymal transition (EMT) in liver cancer cells, thereby suppressing migration, invasion, and the formation of lung metastatic lesions. Moreover, linc00261 and its neighbor gene FOXA2 were positively correlated in HCC, the gainand loss-of-function analyses indicated that linc00261 transcriptionally promotes the expression of FOXA2. Additionally, bioinformatic analysis and rescue assays confirmed that linc00261 partially suppresses migration, invasion, and EMT by upregulating FOXA2 expression. Molecular mechanism studies showed that linc00261 transcriptionally upregulates FOXA2 in cis by recruiting SMAD3. Finally, we identified EZH2 is responsible for linc00261 transcription repression via modulating trimethylation of H3K27 at Lys27 (H3K27Me3), both EZH2 and H3K27Me3 were negatively correlated with linc00261 expression in HCC. In conclusion, these findings demonstrated a crucial role of linc00261 in HCC metastasis, and that EZH2/linc00261/FOXA2 axis might reveal potential prognostic factors and be applied as therapeutic targets HCC metastasis.
C1 [Chen, Zhanjun; Xiang, Leyang; Hu, Zhigang; Yu, Qiangfeng; Fang, Yinghao; Xu, Yuyan; Liu, Qin; Li, Xianghong; Yang, Dinghua] Southern Med Univ, Nanfang Hosp, Dept Gen Surg, Unit Hepatobiliary Surg, 1838 North Guangzhou Ave, Guangzhou 510515, Guangdong, Peoples R China.
   [Chen, Zhanjun] Southern Med Univ, Affiliated Baoan Hosp Shenzhen, Dept Gen Surg, Shenzhen 518101, Guangdong, Peoples R China.
   [Ou, Huohui] Southern Med Univ, Shunde Hosp, Dept Hepatobiliary Surg, Peoples Hosp Shunde 1, Foshan 528308, Guangdong, Peoples R China.
   [Liu, Xiao] Foresea Life Insurance Guangzhou Gen Hosp, Dept Gen Surg, Guangzhou 511356, Guangdong, Peoples R China.
   [Yu, Lili; Chen, Wancheng; Jiang, Lei] Southern Med Univ, Canc Res Inst, Sch Basic Med Sci, Guangdong Prov Key Lab Canc Immunotherapy, Guangzhou 510515, Guangdong, Peoples R China.
   [Huang, Yu] Southern Med Univ, Nanfang Hosp, Dept Lab Med, Guangzhou 510515, Guangdong, Peoples R China.
RP Li, XH; Yang, DH (corresponding author), Southern Med Univ, Nanfang Hosp, Dept Gen Surg, Unit Hepatobiliary Surg, 1838 North Guangzhou Ave, Guangzhou 510515, Guangdong, Peoples R China.
EM lixh@smu.edu.cn; dhyangyd@yahoo.com
FU Guangdong Provincial Science and Technology Projects [2017A020215132];
   National Natural Science Foundation of ChinaNational Natural Science
   Foundation of China (NSFC) [81872385]
FX The authors thank funding support from the Guangdong Provincial Science
   and Technology Projects (2017A020215132) and the National Natural
   Science Foundation of China (81872385). The authors thank Doctor Jinhua
   Zhang, Department of Pathology, Nanfang Hospital, Southern Medical
   University for the pathological diagnosis of MVI and the analysis of
   immunohistochemical staining, Professor Weizhong Wu, Liver Cancer
   Research Institute, Zhongshan Hospital, Fudan University, Shanghai,
   China, for providing the HCC cell lines MHCC-LM3, MHCC97H, and MHCC-97L
   as a gift, and Editage for English language editing services.
CR Anaya J, 2016, PEERJ COMPUT SCI, DOI 10.7717/peerj-cs.67
   Au SLK, 2012, HEPATOLOGY, V56, P622, DOI 10.1002/hep.25679
   Batista PJ, 2013, CELL, V152, P1298, DOI 10.1016/j.cell.2013.02.012
   Bray F, 2018, CA-CANCER J CLIN, V68, P394, DOI 10.3322/caac.21492
   Celia-Terrassa T, 2016, GENE DEV, V30, P892, DOI 10.1101/gad.277681.116
   Cerami E, 2012, CANCER DISCOV, V2, P401, DOI 10.1158/2159-8290.CD-12-0095
   Chen Zhanjun, 2018, Nan Fang Yi Ke Da Xue Xue Bao, V38, P1179, DOI 10.3969/j.issn.1673-4254.2018.10.05
   Deniz E, 2017, FUNCT INTEGR GENOMIC, V17, P135, DOI 10.1007/s10142-016-0524-x
   Derrien T, 2012, GENOME RES, V22, P1775, DOI 10.1101/gr.132159.111
   Erstad DJ, 2019, ANN SURG ONCOL, V26, P1474, DOI 10.1245/s10434-019-07227-9
   Fang QJ, 2018, CELL BIOCHEM FUNCT, V36, P323, DOI 10.1002/cbf.3352
   Fatica A, 2014, NAT REV GENET, V15, P7, DOI 10.1038/nrg3606
   Forner A, 2018, LANCET, V391, P1301, DOI 10.1016/S0140-6736(18)30010-2
   Francis NJ, 2004, SCIENCE, V306, P1574, DOI 10.1126/science.1100576
   Gao JJ, 2013, SCI SIGNAL, V6, DOI 10.1126/scisignal.2004088
   Han J, 2019, HPB, V21, P962, DOI 10.1016/j.hpb.2018.11.005
   Huang DW, 2009, NAT PROTOC, V4, P44, DOI 10.1038/nprot.2008.211
   Jiang W, 2015, CELL REP, V11, P137, DOI 10.1016/j.celrep.2015.03.008
   Khan A, 2018, NUCLEIC ACIDS RES, V46, pD1284, DOI 10.1093/nar/gkx1188
   Kim KH, 2016, NAT MED, V22, P128, DOI 10.1038/nm.4036
   Li Z, 2012, CELL, V148, P72, DOI 10.1016/j.cell.2011.11.026
   Liang WC, 2018, ONCOGENE, V37, P1445, DOI 10.1038/s41388-017-0041-y
   Liu H, 2015, NAT COMMUN, V6, DOI 10.1038/ncomms9494
   Liu Y, 2017, EUR REV MED PHARMACO, V21, P5691, DOI 10.26355/eurrev_201712_14014
   Ooshima A, 2019, CANCER SCI, V110, P481, DOI 10.1111/cas.13922
   Ovcharenko I, 2005, GENOME RES, V15, P137, DOI 10.1101/gr.3015505
   Shahabi S, 2019, CANCER RES, V79, P3050, DOI 10.1158/0008-5472.CAN-18-2034
   Spear BT, 2006, CELL MOL LIFE SCI, V63, P2922, DOI 10.1007/s00018-006-6258-5
   Sun M, 2014, CELL DEATH DIS, V5, DOI 10.1038/cddis.2014.256
   Tang ZF, 2017, NUCLEIC ACIDS RES, V45, pW98, DOI 10.1093/nar/gkx247
   Ulitsky I, 2013, CELL, V154, P26, DOI 10.1016/j.cell.2013.06.020
   Vire E, 2006, NATURE, V439, P871, DOI 10.1038/nature04431
   Wang J, 2014, CARCINOGENESIS, V35, P2576, DOI 10.1093/carcin/bgu180
   Wang YN, 2017, ONCOL RES, V25, P733, DOI 10.3727/096504016X14772362173376
   Wei S, 2019, ARTIF CELL NANOMED B, V47, P3400, DOI 10.1080/21691401.2019.1648279
   Xiang LY, 2017, TUMOR BIOL, V39, DOI 10.1177/1010428317709128
   Yamamura N, 2017, PATHOL RES PRACT, V213, P1082, DOI 10.1016/j.prp.2017.07.024
   Yu YC, 2017, J CELL MOL MED, V21, P955, DOI 10.1111/jcmm.13035
   Zhang HF, 2018, CANCER BIOMARK, V21, P575, DOI 10.3233/CBM-170471
   Zhang XF, 2018, J GASTROEN HEPATOL, V33, P347, DOI 10.1111/jgh.13843
NR 40
TC 4
Z9 5
U1 1
U2 8
PU E-CENTURY PUBLISHING CORP
PI MADISON
PA 40 WHITE OAKS LN, MADISON, WI 53711 USA
SN 2156-6976
J9 AM J CANCER RES
JI Am. J. Cancer Res.
PY 2021
VL 11
IS 1
BP 277
EP +
PG 54
WC Oncology
WE Science Citation Index Expanded (SCI-EXPANDED)
SC Oncology
GA QC9AF
UT WOS:000615122600005
PM 33520374
DA 2022-05-02
ER

PT J
AU Hong, SK
   Jin, XL
   Suh, S
   Hong, SY
   Hong, K
   Han, ES
   Lee, JM
   Choi, Y
   Yi, NJ
   Lee, KW
   Suh, KS
AF Hong, Suk Kyun
   Jin, Xue-Li
   Suh, Sanggyun
   Hong, Su Young
   Hong, Kwangpyo
   Han, Eui Soo
   Lee, Jeong-Moo
   Choi, YoungRok
   Yi, Nam-Joon
   Lee, Kwang-Woong
   Suh, Kyung-Suk
TI Different Risk Factors for Early and Late Recurrence After Curative
   Resection of Hepatocellular Carcinoma
SO WORLD JOURNAL OF SURGERY
LA English
DT Article
ID LIVER STIFFNESS MEASUREMENT; LATE INTRAHEPATIC RECURRENCE; TRANSIENT
   ELASTOGRAPHY; MICROVASCULAR INVASION; NONINVASIVE ASSESSMENT; PROGNOSIS;
   FIBROSIS; DIAGNOSIS; PATTERNS; HEPATECTOMY
AB Background Factors of early and late recurrence after curative resection of hepatocellular carcinoma (HCC) may be different. The aim of this study was to identify clinical factors, including liver stiffness measurement (LSM), which are associated with HCC recurrence after curative resection. Methods Patients who underwent preoperative LSM and primary curative resection for HCC between October 2015 and May 2018 were retrospectively reviewed, with 1 year as the cut-off between early and late recurrence. Results Recurrence was observed in 42/149 (28.2%) patients over a median follow-up of 38.3 months (early recurrence: 10 [6.7%] patients; late recurrence: 32 [21.5%] patients). Multivariate analysis identified LSM (P = 0.026) and tumor size (P = 0.010) as the only factors that were significantly associated with recurrence-free survival. Compared with patients without recurrence, those with early recurrence had larger tumor size (P = 0.035) and those with late recurrence had higher LSM (P = 0.024). Receiver-operating characteristic analysis indicated that the optimal LSM cut-off value for predicting HCC recurrence was 7.4 kPa. Conclusion Tumor size was associated with early HCC recurrence after curative resection and LSM was associated with late recurrence. LSM cut-off of 7.4 kPa is recommended in predicting recurrence.
C1 [Hong, Suk Kyun; Jin, Xue-Li; Suh, Sanggyun; Hong, Su Young; Hong, Kwangpyo; Han, Eui Soo; Lee, Jeong-Moo; Choi, YoungRok; Yi, Nam-Joon; Lee, Kwang-Woong; Suh, Kyung-Suk] Seoul Natl Univ, Coll Med, Dept Surg, 101 Daehak Ro, Seoul, South Korea.
   [Jin, Xue-Li] Chengdu Med Coll, Clin Med Coll, Chengdu, Peoples R China.
   [Jin, Xue-Li] Chengdu Med Coll, Affiliated Hosp 1, Chengdu, Peoples R China.
RP Suh, KS (corresponding author), Seoul Natl Univ, Coll Med, Dept Surg, 101 Daehak Ro, Seoul, South Korea.
EM kssuh2000@gmail.com
FU Seoul National University Hospital [H-1809-001-967]
FX The authors of this manuscript have no conflicts of interest to
   disclose. The study received no grant support. The study was approved by
   the Institutional Review Board of the Seoul National University Hospital
   (No. H-1809-001-967). The requirement for informed consent was waived
   because of the retrospective nature of the study.
CR Akima T, 2011, HEPATOL RES, V41, P965, DOI 10.1111/j.1872-034X.2011.00846.x
   Arii S, 1998, J Hepatobiliary Pancreat Surg, V5, P86, DOI 10.1007/PL00009956
   BELGHITI J, 1991, ANN SURG, V214, P114, DOI 10.1097/00000658-199108000-00004
   Bruix J, 2016, GASTROENTEROLOGY, V150, P835, DOI 10.1053/j.gastro.2015.12.041
   Cha C, 2003, J AM COLL SURGEONS, V197, P753, DOI 10.1016/j.jamcollsurg.2003.07.003
   Chen JA, 2010, HEPATOL INT, V4, P537, DOI 10.1007/s12072-010-9192-4
   Cheng ZJ, 2015, HPB, V17, P422, DOI 10.1111/hpb.12367
   Cho A, 2017, AM J ROENTGENOL, V208, P624, DOI 10.2214/AJR.16.16450
   Cho HJ, 2020, EUR RADIOL, V30, P4182, DOI 10.1007/s00330-020-06792-y
   Du ZG, 2014, HEPATOB PANCREAT DIS, V13, P153, DOI 10.1016/S1499-3872(14)60025-4
   El-Serag HB, 2008, GASTROENTEROLOGY, V134, P1752, DOI 10.1053/j.gastro.2008.02.090
   Feo F, 2015, ANN TRANSL MED, V3, DOI 10.3978/j.issn.2305-5839.2014.12.08
   Hirokawa F, 2016, SURG ONCOL, V25, P24, DOI 10.1016/j.suronc.2015.12.002
   Hong YM., 2017, TUMOR BIOL, V39
   Imamura H, 2003, J HEPATOL, V38, P200, DOI 10.1016/S0168-8278(02)00360-4
   Izumi T, 2019, HEPATOL RES, V49, P1207, DOI 10.1111/hepr.13391
   Jung KS, 2014, PLOS ONE, V9, DOI 10.1371/journal.pone.0099167
   Jung KS, 2012, ANN SURG ONCOL, V19, P4278, DOI 10.1245/s10434-012-2422-3
   Jung KS, 2011, HEPATOLOGY, V53, P885, DOI 10.1002/hep.24121
   Kim BK, 2013, WORLD J GASTROENTERO, V19, P1890, DOI 10.3748/wjg.v19.i12.1890
   Kim DY, 2007, ONCOLOGY-BASEL, V72, P52, DOI 10.1159/000111707
   Lee S, 2021, ANN SURG, V273, P564, DOI 10.1097/SLA.0000000000003268
   Lee YR, 2017, J GASTROEN HEPATOL, V32, P1079, DOI 10.1111/jgh.13644
   Lu X, 2009, J SURG ONCOL, V100, P488, DOI 10.1002/jso.21354
   Lupberger J, 2007, WORLD J GASTROENTERO, V13, P74, DOI 10.3748/wjg.v13.i1.74
   Marcellin P, 2009, LIVER INT, V29, P242, DOI 10.1111/j.1478-3231.2008.01802.x
   Masuzaki R, 2009, HEPATOLOGY, V49, P1954, DOI 10.1002/hep.22870
   Meguro M, 2015, WORLD J GASTROENTERO, V21, P4933, DOI 10.3748/wjg.v21.i16.4933
   Nagano Y, 2008, WORLD J SURG, V32, P2218, DOI 10.1007/s00268-008-9585-x
   NAGASUE N, 1993, GASTROENTEROLOGY, V105, P488, DOI 10.1016/0016-5085(93)90724-Q
   Nguyen-Khac E, 2008, ALIMENT PHARM THER, V28, P1188, DOI 10.1111/j.1365-2036.2008.03831.x
   Pan HW, 2003, CANCER-AM CANCER SOC, V98, P119, DOI 10.1002/cncr.11487
   Poon RTP, 2000, CANCER, V89, P500, DOI 10.1002/1097-0142(20000801)89:3<500::AID-CNCR4>3.3.CO;2-F
   Portolani N, 2006, ANN SURG, V243, P229, DOI 10.1097/01.sla.0000197706.21803.a1
   Rajakannu M, 2017, SURGERY, V162, P766, DOI 10.1016/j.surg.2017.06.006
   SASAKI Y, 1992, SURGERY, V112, P515
   Shah SA, 2006, J AM COLL SURGEONS, V202, P275, DOI 10.1016/j.jamcollsurg.2005.10.005
   Shimada M, 1998, ANN SURG, V227, P80, DOI 10.1097/00000658-199801000-00012
   Shimoda M, 2016, WORLD J SURG, V40, P2466, DOI 10.1007/s00268-016-3529-7
   Sumie S, 2008, ANN SURG ONCOL, V15, P1375, DOI 10.1245/s10434-008-9846-9
   Sun HC, 2007, J HEPATOL, V47, P684, DOI 10.1016/j.jhep.2007.06.019
   Tabrizian P, 2015, ANN SURG, V261, P947, DOI 10.1097/SLA.0000000000000710
   Tsai TJ, 2000, SURGERY, V127, P603, DOI 10.1067/msy.2000.105498
   Wong VWS, 2010, HEPATOLOGY, V51, P454, DOI 10.1002/hep.23312
   Wu JC, 2009, J HEPATOL, V51, P890, DOI 10.1016/j.jhep.2009.07.009
   Xing H, 2020, HPB, V22, P677, DOI 10.1016/j.hpb.2019.09.006
   Yamamoto J, 1996, BRIT J SURG, V83, P1219
   Zhou L, 2013, HEPATOB PANCREAT DIS, V12, P68, DOI 10.1016/S1499-3872(13)60008-9
   Ziol M, 2005, HEPATOLOGY, V41, P48, DOI 10.1002/hep.20506
NR 49
TC 0
Z9 0
U1 1
U2 2
PU SPRINGER
PI NEW YORK
PA ONE NEW YORK PLAZA, SUITE 4600, NEW YORK, NY, UNITED STATES
SN 0364-2313
EI 1432-2323
J9 WORLD J SURG
JI World J.Surg.
PD JAN
PY 2022
VL 46
IS 1
BP 197
EP 206
DI 10.1007/s00268-021-06308-9
EA SEP 2021
PG 10
WC Surgery
WE Science Citation Index Expanded (SCI-EXPANDED)
SC Surgery
GA XP6QY
UT WOS:000696739000001
PM 34533588
DA 2022-05-02
ER

PT J
AU Li, H
   Li, XL
   Cao, S
   Jia, YN
   Wang, RL
   Xu, WL
   Lang, R
   He, Q
   Zhu, JQ
AF Li, Han
   Li, Xian-Liang
   Cao, Shuang
   Jia, Ya-Nan
   Wang, Ruo-Lin
   Xu, Wen-Li
   Lang, Ren
   He, Qiang
   Zhu, Ji-Qiao
TI Decreased granzyme B(+)CD19(+)B cells are associated with tumor
   progression following liver transplantation
SO AMERICAN JOURNAL OF CANCER RESEARCH
LA English
DT Article
DE Granzyme B; hepatocellular carcinoma; liver transplantation; recurrence;
   CD19(+)B cells
ID REGULATORY B-CELLS; HEPATOCELLULAR-CARCINOMA RECURRENCE; PHENOTYPE; RISK
AB Lymphocytes play an important role in antitumor immunity following organ transplantation. However, the function of granzyme B(+)CD19(+)B cells on the hepatocellular carcinoma cells from liver transplant recipients remains largely unknown; we aimed to analyze the function and elucidate the mechanisms behind it. Blood samples and clinical data from liver transplant recipients and healthy controls at Beijing Chaoyang Hospital as well as from a validation cohort were collected and analyzed. In this study, we found decreased granzyme B(+)CD19(+)B cells were correlated with early hepatocellular carcinoma recurrence and could further identify liver transplant recipients with poor tumor differentiation, microvascular invasion, increased total tumor diameter, and tumor beyond Milan criteria. Notably, granzyme B(+)CD19(+)B cells directly inhibited the proliferation, migration, and invasion of hepatocellular carcinoma cells. Upon activation regulatory B cells from liver transplant recipients with hepatocellular carcinoma recurrence displayed a CD5(+)CD38(+)CD27(+)CD138(+)CD19(+) granzyme B+ phenotype, but the increased expression of CD5, CD38, and CD138, and the decreased protein level and transcriptional level requiring JAK/STAT signaling. In an independent validation cohort, liver transplant recipients with decreased granzyme B(+)CD19(+)B cells had not only early hepatocellular carcinoma cell recurrence but also shorter survival. Our study provides comprehensive data from liver transplant recipients with hepatocellular carcinoma, indicating a critical role of granzyme B(+)CD19(+)B cells in preventing cancer progression. Our findings warrant further investigations for the design of future immunotherapies leading to immune responses and improved patient survival.
C1 [Li, Han] Chinese Acad Med Sci & Peking Union Med Coll, Natl Canc Ctr, Dept Head & Neck Surg, Natl Clin Res Ctr Canc,Canc Hosp, Beijing 100021, Peoples R China.
   [Li, Xian-Liang; Cao, Shuang; Jia, Ya-Nan; Wang, Ruo-Lin; Xu, Wen-Li; Lang, Ren; He, Qiang; Zhu, Ji-Qiao] Capital Med Univ, Med Res Ctr, Beijing Organ Transplant Ctr, Beijing Chaoyang Hosp,Dept Hepatobiliary & Pancre, 8 Gongtinan Rd, Beijing 100020, Peoples R China.
RP He, Q; Zhu, JQ (corresponding author), Capital Med Univ, Beijing Chaoyang Hosp, Dept Hepatobiliary & Pancreaticosplen Surg, 8 Gongtinan Rd, Beijing 100020, Peoples R China.
EM heqiang349@sina.com; dr_zhujiqiao@163.com
FU Open Project of Beijing Key Laboratory of Tolerance Induction and Organ
   Protection in Transplantation [2017YZNS01]; National Natural Science
   Foundation of ChinaNational Natural Science Foundation of China (NSFC)
   [81601392]
FX This work is supported by Open Project of Beijing Key Laboratory of
   Tolerance Induction and Organ Protection in Transplantation (2017YZNS01)
   and National Natural Science Foundation of China (81601392).
CR Ahmed KA, 2017, CELL DISCOV, V3, DOI 10.1038/celldisc.2017.11
   Allard MA, 2015, J HEPATOL, V63, P83, DOI 10.1016/j.jhep.2015.01.023
   Blair PA, 2010, IMMUNITY, V32, P129, DOI 10.1016/j.immuni.2009.11.009
   Cescon M, 2013, J HEPATOL, V58, P609, DOI 10.1016/j.jhep.2012.09.021
   Chesneau M, 2015, J AM SOC NEPHROL, V26, P2588, DOI 10.1681/ASN.2014040404
   Choi J, 2021, HEPATOLOGY, V73, P661, DOI 10.1002/hep.31289
   Davis ID, 2007, CLIN CANCER RES, V13, P6926, DOI 10.1158/1078-0432.CCR-07-1238
   Durand J, 2015, J IMMUNOL, V195, P5035, DOI 10.4049/jimmunol.1500429
   Faria LC, 2008, GASTROENTEROLOGY, V134, P1890, DOI 10.1053/j.gastro.2008.02.064
   Forner A, 2012, LANCET, V379, P1245, DOI 10.1016/S0140-6736(11)61347-0
   Garnelo M, 2017, GUT, V66, P342, DOI 10.1136/gutjnl-2015-310814
   Gross C, 2003, J BIOL CHEM, V278, P41173, DOI 10.1074/jbc.M302644200
   Hagn M, 2010, EUR J IMMUNOL, V40, P2060, DOI 10.1002/eji.200940113
   Iwata Y, 2011, BLOOD, V117, P530, DOI 10.1182/blood-2010-07-294249
   Jahrsdorfer B, 2006, BLOOD, V108, P2712, DOI 10.1182/blood-2006-03-014001
   KAR S, 1995, HEPATOLOGY, V21, P403, DOI 10.1016/0270-9139(95)90100-0
   Lee HK, 2016, J CLIN INVEST, V126, P2827, DOI 10.1172/JCI84491
   Liu Y, 2016, CLIN SCI, V130, P907, DOI 10.1042/CS20160069
   Mehta N, 2017, JAMA ONCOL, V3, P493, DOI 10.1001/jamaoncol.2016.5116
   Nguyen PHD, 2021, NAT COMMUN, V12, DOI 10.1038/s41467-020-20171-7
   Pylayeva-Gupta Y, 2016, CANCER DISCOV, V6, P247, DOI 10.1158/2159-8290.CD-15-0843
   Roayaie S, 2002, ANN SURG, V235, P533, DOI 10.1097/00000658-200204000-00012
   de Lope CR, 2012, J HEPATOL, V56, pS75, DOI 10.1016/S0168-8278(12)60009-9
   Rodriguez-Peralvarez M, 2013, J HEPATOL, V59, P1193, DOI 10.1016/j.jhep.2013.07.012
   Rosser EC, 2015, IMMUNITY, V42, P607, DOI 10.1016/j.immuni.2015.04.005
   Rozovski U, 2014, BLOOD, V123, P3797, DOI 10.1182/blood-2013-10-534073
   Sapisochin G, 2015, ANN SURG ONCOL, V22, P2286, DOI 10.1245/s10434-014-4273-6
   Schlitt HJ, 1999, J CLIN ONCOL, V17, P324, DOI 10.1200/JCO.1999.17.1.324
   Shi JY, 2013, CLIN CANCER RES, V19, P5994, DOI 10.1158/1078-0432.CCR-12-3497
   Unitt E, 2006, J HEPATOL, V45, P246, DOI 10.1016/j.jhep.2005.12.027
   Wilde B, 2013, ANN RHEUM DIS, V72, P1416, DOI 10.1136/annrheumdis-2012-202986
   Zhang CY, 2016, IMMUNITY, V44, P913, DOI 10.1016/j.immuni.2016.04.003
   Zhu JQ, 2017, CLIN IMMUNOL, V184, P48, DOI 10.1016/j.clim.2017.04.016
NR 33
TC 0
Z9 0
U1 2
U2 2
PU E-CENTURY PUBLISHING CORP
PI MADISON
PA 40 WHITE OAKS LN, MADISON, WI 53711 USA
SN 2156-6976
J9 AM J CANCER RES
JI Am. J. Cancer Res.
PY 2021
VL 11
IS 9
BP 4485
EP +
PG 23
WC Oncology
WE Science Citation Index Expanded (SCI-EXPANDED)
SC Oncology
GA WH5KL
UT WOS:000707716300026
PM 34659900
DA 2022-05-02
ER

PT J
AU Wang, YL
   Cai, J
   Li, ZJ
   Li, JP
   Chen, GM
   Chen, SQ
   Li, SJ
   Yuan, Z
   Shu, P
AF Wang, Yulan
   Cai, Jing
   Li, Zhengjun
   Li, Jianping
   Chen, Guangmei
   Chen, Siqing
   Li, Shujie
   Yuan, Zheng
   Shu, Peng
TI Effects of Ginsenosides on Microvascular and Immune Microenvironment and
   Prognosis of Hepatocellular Carcinoma
SO INDIAN JOURNAL OF PHARMACEUTICAL SCIENCES
LA English
DT Article
DE Ginsenoside; hepatocellular carcinoma; immune cells; tumor
ID CANCER CELL-PROLIFERATION; LONG NONCODING RNA; BETA-CATENIN GENE;
   COMPOUND K; LIVER; PROGRESSION; INHIBITION; PROTECTION; FIBROSIS;
   INVASION
AB To investigate the effects of ginsenosides on the microvascular and immune microenvironment of hepatocellular carcinoma rats and analyzes the relationship on the prognosis of patients with hepatocellular carcinoma. 60 patients with hepatocellular carcinoma were collected and randomly divided into control and treatment group in our hospital from January 2018 to January 2020 and clinical symptoms improvement and adverse reactions were compared and analyzed. 60 rats were randomly divided into ginsenoside, control and model group. The immune cell infiltration and microvascular density were detected and analyzed. In animal studies, the infiltration of cluster of differentiation 3(+), cluster of differentiation 4(+), cluster of differentiation 8(+) and forkhead box P3(+) T lymphocytes increased significantly while the transforming growth factor beta 1 value decreased significantly after treatment with ginsenoside. Clinically, the patients in the treatment group showed significant improvement in their conscious symptoms and higher treatment efficiency while the adverse reactions such as decrease of white blood cell, decrease of hemoglobin, decrease of platelet, nausea and vomiting and low fever than that of in control group. In hepatocellular carcinoma model, ginsenosides induced lymphocyte infiltration and inhibited tumor angiogenesis to exert anti-tumor effects. And ginsenoside has both anti-tumor and quality of life effects and has good efficacy in the treatment of advanced primary hepatocellular carcinoma.
C1 [Wang, Yulan; Chen, Guangmei; Chen, Siqing; Yuan, Zheng] Nanjing Univ Chinese Med, Affiliated Hosp, Dept Infect Dis, Nanjing 210029, Jiangsu, Peoples R China.
   [Cai, Jing] First Peoples Hosp Longquanyi Dist, Dept Hematol & Oncol, Chengdu 610100, Sichuan, Peoples R China.
   [Li, Zhengjun] Nanjing Univ Chinese Med, Affiliated Hosp, Dept Radiol, Nanjing 210029, Jiangsu, Peoples R China.
   [Li, Jianping] Yancheng 1 Peoples Hosp, Dept Med Oncol, Yancheng 224006, Jiangsu, Peoples R China.
   [Li, Shujie] Fujian Med Univ Union Hosp, Dept Tradit Chinese Med, Fuzhou 350001, Fujian, Peoples R China.
   [Shu, Peng] Nanjing Univ Chinese Med, Affiliated Hosp, Dept Oncol, 155 Han zhong Rd, Nanjing 210029, Jiangsu, Peoples R China.
RP Shu, P (corresponding author), Nanjing Univ Chinese Med, Affiliated Hosp, Dept Oncol, 155 Han zhong Rd, Nanjing 210029, Jiangsu, Peoples R China.
EM shupengnjucm@163.com
FU Pilot Gastric Cancer Project of Clinical Cooperation of Traditional
   Chinese and Western Medicine for Major and Difficult Diseases; Open
   Projects of the Discipline of Chinese Medicine of Nanjing University of
   Chinese Medicine; Subject of Academic priority discipline of Jiangsu
   Higher Education Institutions [ZYX03KF020]; National Administration of
   Traditional Chinese Medicine; 2019 Project of Building Evidence Based
   Practice Capacity for TCM [2019XZZX-ZL003]; Jiangsu Provincial
   Commission of Health and Family Planning [Q2017003]
FX This work was supported by The Pilot Gastric Cancer Project of Clinical
   Cooperation of Traditional Chinese and Western Medicine for Major and
   Difficult Diseases, The Open Projects of the Discipline of Chinese
   Medicine of Nanjing University of Chinese Medicine, The Subject of
   Academic priority discipline of Jiangsu Higher Education Institutions
   (No. ZYX03KF020), The National Administration of Traditional Chinese
   Medicine, 2019 Project of Building Evidence Based Practice Capacity for
   TCM (No. 2019XZZX-ZL003) and The Jiangsu Provincial Commission of Health
   and Family Planning (No. Q2017003). Yulan Wang and Jing Cai are
   contributed equally to this work. Peng Shu and Guangmei Chen are
   considered co-correspondings.
CR Cave M, 2007, J NUTR BIOCHEM, V18, P184, DOI 10.1016/j.jnutbio.2006.12.006
   Chan SF, 2012, CANCER LETT, V320, P23, DOI 10.1016/j.canlet.2012.01.024
   Coelho VD, 2010, INT J MED SCI, V7, P1
   de La Coste A, 1998, P NATL ACAD SCI USA, V95, P8847
   Fang Y, 2013, PLOS ONE, V8, DOI 10.1371/journal.pone.0073004
   Faria M, 2017, PLOS ONE, V12, DOI 10.1371/journal.pone.0172689
   Harder JM, 2013, CELL DEATH DIFFER, V20, P182, DOI 10.1038/cdd.2012.119
   Huang JL, 2014, CARCINOGENESIS, V35, P507, DOI 10.1093/carcin/bgt405
   Jameel NM, 2010, LIVER TRANSPLANT, V16, P1400, DOI 10.1002/lt.22172
   Kasinski AL, 2011, NAT REV CANCER, V11, P849, DOI 10.1038/nrc3166
   Lee IK, 2010, INT J MOL SCI, V11, P4916, DOI 10.3390/ijms11124916
   Lee Y, 2010, PROG MOL BIOL TRANSL, V97, P151, DOI 10.1016/B978-0-12-385233-5.00006-4
   Li CS, 2009, AAPS J, V11, P747, DOI 10.1208/s12248-009-9145-9
   Liang B, 2010, J VASC INTERV RADIOL, V21, P1565, DOI 10.1016/j.jvir.2010.05.028
   Lu CC, 2017, ONCOL LETT, V13, P573, DOI 10.3892/ol.2016.5479
   Shimizu K, 2008, J GASTROENTEROL, V43, P823, DOI 10.1007/s00535-008-2249-7
   Son G, 2009, HEPATOLOGY, V50, P1512, DOI 10.1002/hep.23186
   Su YC, 2010, J IMMUNOL, V185, P7498, DOI 10.4049/jimmunol.1002606
   Sun JY, 2012, BIOCHEM BIOPH RES CO, V420, P787, DOI 10.1016/j.bbrc.2012.03.075
   Wang F, 2015, ONCOTARGET, V6, P7899, DOI 10.18632/oncotarget.3219
   Wang ZL, 2013, GLAND SURG, V2, P25, DOI 10.3978/j.issn.2227-684X.2013.02.07
   Woo DK, 2001, INT J CANCER, V95, P108, DOI 10.1002/1097-0215(20010320)95:2<108::AID-IJC1019>3.3.CO;2-R
   Xia XW, 2013, ACTA RADIOL, V54, P684, DOI 10.1177/0284185113480072
   Xie F, 2017, ONCOTARGETS THER, V10, P885, DOI 10.2147/OTT.S122992
   Xu L, 2015, J HEPATOL, V63, P122, DOI 10.1016/j.jhep.2015.02.034
   Yuan JH, 2014, CANCER CELL, V25, P666, DOI 10.1016/j.ccr.2014.03.010
   Zaman MS, 2012, PLOS ONE, V7, DOI 10.1371/journal.pone.0031060
   Zhou W, 2008, J SEP SCI, V31, P921, DOI 10.1002/jssc.200700406
NR 28
TC 0
Z9 0
U1 1
U2 1
PU INDIAN PHARMACEUTICAL ASSOC
PI MUMBAI
PA KALINA, SANTA CRUZ EAST, MUMBAI, 00000, INDIA
SN 0250-474X
EI 1998-3743
J9 INDIAN J PHARM SCI
JI Indian J. Pharm. Sci.
PY 2021
VL 83
SI 5
BP 161
EP 168
DI 10.36468/pharmaceutical-sciences.spl.347
PG 8
WC Pharmacology & Pharmacy
WE Science Citation Index Expanded (SCI-EXPANDED)
SC Pharmacology & Pharmacy
GA XT8QK
UT WOS:000733845400025
OA Bronze
DA 2022-05-02
ER

PT J
AU Tian, F
   Cai, DX
AF Tian, Feng
   Cai, Daxia
TI Overexpressed GNAZ predicts poor outcome and promotes G0/G1 cell cycle
   progression in hepatocellular carcinoma
SO GENE
LA English
DT Article
DE GNAZ; Survival; Hepatocellular carcinoma; Cell cycle; Cell apoptosis;
   Cell migration and invasive
ID G-PROTEINS; GENES; IDENTIFICATION; METASTASIS; PROGNOSIS
AB Aims: We aimed to investigate the role of G protein subunit alpha Z(GNAZ) in the progression and prognosis of patients with hepatocellular carcinoma (HCC). Methods: Oncomine, GEO, TCGA, GEPIA2, Kaplan-Meier Plotter, TIMER2, Metascape, CCLE, LinkedOmics, and UALCAN databases were used to analyze the differential expression of GNAZ in HCC and normal liver tissues, relationship between GNAZ expression and prognosis of patients with HCC, and expression of GNAZ in common human HCC cell lines. Western blotting was performed to analyze GNAZ expression, while the Cell Counting Kit 8 assay was used to determine cell proliferation, and flow cytometry was used to evaluate the cell cycle and apoptosis. Wound healing and transwell invasion assays were used to investigate cell metastasis and invasion. Results: Using Oncomine, Gene Expression Omnibus (GEO), and GEPIA2 databases, GNAZ was found to be overexpressed in HCC tissues compared with that in adjacent normal liver tissues, and western blotting analysis showed GNAZ overexpression in seven patients with HCC who underwent surgical resection of HCC and para- cancerous tissues (p < 0.01). Survival analysis revealed that high GNAZ expression was negatively associated with overall survival (OS), recurrence-free survival, progression-free survival, and disease-specific survival in patients with HCC (p < 0.05). GNAZ overexpression was associated with worse 4-month, 6-month, 12-month, 24-month, 36-month, 48-month, and 60-month OS, as well as with different clinicopathological characteristics of patients with HCC, including hepatitis virus infection state; alcohol consumption state; male; female; Asian; microvascular invasion, Stage I-II, Stage II-III, and Stage III-IV; and grade II (Cox regression, p < 0.05). KEGG/ GO biological process enrichment indicated that the genes similar to GNAZ in HCC were mainly enriched in the cell cycle, cell cycle phase transition, DNA replication checkpoint, and regulation of G0 to G1 transition. siRNA-GNAZ significantly reduced the viability of JHH-2 and SNU-761 cells from 12 to 96 h; increased the percentage of cells in the G0/G1 phase and decreased that of cells in the S and G2/M phases (p < 0.05); and markedly downregulated the expression of cyclin D, cyclin E, and CDK2 protein. siRNA-GNAZ also significantly increased the percentage of JHH-2 and SNU-761 cell apoptosis at late stages, while the number of surviving cells decreased (p < 0.05), and upregulated the expression of apoptosis-related proteins Bax and caspase 3 protein. Furthermore, siRNA-GNAZ remarkably reduced the healing of scratch wounds in JHH-2 and SNU-761 cells and the number of invasive cells compared with that in the control group (p < 0.001). Conclusion: Our study demonstrated that GNAZ plays a pivotal role as a potential oncogene and predicts poor prognosis in patients with HCC. It promotes tumor proliferation via cell cycle arrest, apoptosis, migration, and invasion. Thus, GNAZ may be a potential candidate biomarker providing useful insight into hepatocarcinogenesis and aggressiveness.
C1 [Tian, Feng] Wenzhou Med Univ, Lishui Peoples Hosp, Dept Gen Surg, Affiliated Hosp 6, Lishui, Zhejiang, Peoples R China.
   [Cai, Daxia] Zhejiang Univ, Lishui Cent Hosp, Affiliated Hosp 1,Wenzhou Med Coll, Key Lab Imaging Diag & Minimally Invas Res,Lishui, Lishui, Zhejiang, Peoples R China.
RP Cai, DX (corresponding author), Zhejiang Univ, Lishui Cent Hosp, Affiliated Hosp 1,Wenzhou Med Coll, Key Lab Imaging Diag & Minimally Invas Res,Lishui, Lishui, Zhejiang, Peoples R China.
EM cdx6119@163.com
CR Anwanwan D, 2020, BBA-REV CANCER, V1873, DOI 10.1016/j.bbcan.2019.188314
   Aziz K, 2019, GASTROENTEROLOGY, V157, P210, DOI 10.1053/j.gastro.2019.03.016
   Baek SY, 2020, BIOMOLECULES, V10, DOI 10.3390/biom10050713
   Cardenas-Navia LI, 2010, CANCER BIOL THER, V10, P33, DOI 10.4161/cbt.10.1.11949
   Center MM, 2011, CANCER EPIDEM BIOMAR, V20, P2362, DOI 10.1158/1055-9965.EPI-11-0643
   Chaisaingmongkol J, 2017, CANCER CELL, V32, P57, DOI 10.1016/j.ccell.2017.05.009
   Chang WJ, 2020, CELL STEM CELL, V26, P739, DOI 10.1016/j.stem.2020.01.020
   Chen CL, 2018, HEPATOL COMMUN, V2, P1392, DOI 10.1002/hep4.1229
   Chen X, 2002, MOL BIOL CELL, V13, P1929, DOI 10.1091/mbc.02-02-0023
   Chen Y, 2019, J HEPATOL, V70, P66, DOI 10.1016/j.jhep.2018.09.022
   Chen YL, 2013, PLOS ONE, V8, DOI 10.1371/journal.pone.0070324
   Dalgliesh GL, 2010, NATURE, V463, P360, DOI 10.1038/nature08672
   Deng YB, 2010, CANCER SCI, V101, P1501, DOI 10.1111/j.1349-7006.2010.01549.x
   Doi M, 2016, NAT COMMUN, V7, DOI 10.1038/ncomms10583
   Dong ZJ, 2021, J TRANSL MED, V19, DOI 10.1186/s12967-021-02903-5
   Funk K, 2020, CANCERS, V12, DOI 10.3390/cancers12061437
   Guo C, 2016, FRONT PHYSIOL, V7, DOI 10.3389/fphys.2016.00646
   Guo Y, 2021, POULTRY SCI, V100, P844, DOI 10.1016/j.psj.2020.10.050
   Gyorffy B, 2010, BREAST CANCER RES TR, V123, P725, DOI 10.1007/s10549-009-0674-9
   Huang SZ, 2020, AGING-US, V12, P3025, DOI 10.18632/aging.102797
   Ingham M, 2017, J CLIN ONCOL, V35, P2949, DOI 10.1200/JCO.2016.69.0032
   Kan AN, 2018, J CANCER, V9, P2415, DOI 10.7150/jca.24406
   Kang CL, 2019, THERANOSTICS, V9, P4421, DOI 10.7150/thno.32854
   Li RK, 2019, MOL CANCER, V18, DOI 10.1186/s12943-019-0948-8
   Li TW, 2020, NUCLEIC ACIDS RES, V48, pW509, DOI 10.1093/nar/gkaa407
   Liu WC, 2021, POULTRY SCI, V100, DOI 10.1016/j.psj.2021.101139
   Ma HY, 2020, J HEPATOL, V72, P946, DOI 10.1016/j.jhep.2019.12.016
   Manieri E, 2019, J EXP MED, V216, P1108, DOI 10.1084/jem.20181288
   Mas VR, 2009, MOL MED, V15, P85, DOI 10.2119/molmed.2008.00110
   Massimi M, 2019, CELLS-BASEL, V8, DOI 10.3390/cells8121511
   McGlynn KA, 2021, HEPATOLOGY, V73, P4, DOI 10.1002/hep.31288
   Melis M, 2014, J TRANSL MED, V12, DOI 10.1186/s12967-014-0230-1
   Menyhart O, 2018, ROY SOC OPEN SCI, V5, DOI 10.1098/rsos.181006
   Mundt F, 2019, BRIT J HAEMATOL, V185, P708, DOI 10.1111/bjh.15810
   Nault JC, 2015, NAT GENET, V47, P1187, DOI 10.1038/ng.3389
   Nygren L, 2012, BLOOD, V119, P4215, DOI 10.1182/blood-2011-12-400580
   Peng WT, 2018, INT J MOL SCI, V19, DOI 10.3390/ijms19051366
   Pok S, 2016, J GASTROEN HEPATOL, V31, P1210, DOI 10.1111/jgh.13232
   Pok S, 2013, J GASTROEN HEPATOL, V28, P1545, DOI 10.1111/jgh.12216
   Roessler S, 2012, GASTROENTEROLOGY, V142, P957, DOI 10.1053/j.gastro.2011.12.039
   Roessler S, 2010, CANCER RES, V70, P10202, DOI 10.1158/0008-5472.CAN-10-2607
   Scaglione S, 2020, DIGEST DIS SCI, V65, P1669, DOI 10.1007/s10620-019-05890-2
   Schulze K, 2015, NAT GENET, V47, P505, DOI 10.1038/ng.3252
   Seo W, 2019, J HEPATOL, V71, P1000, DOI 10.1016/j.jhep.2019.06.018
   Syrovatkina V, 2016, J MOL BIOL, V428, P3850, DOI 10.1016/j.jmb.2016.08.002
   Tung EKK, 2011, LIVER INT, V31, P1494, DOI 10.1111/j.1478-3231.2011.02597.x
   Wang H, 2017, MOL CANCER, V16, DOI 10.1186/s12943-017-0680-1
   Wang SM, 2007, CLIN CANCER RES, V13, P6275, DOI 10.1158/1078-0432.CCR-06-2236
   Wang Y, 2019, ONCOGENE, V38, P4948, DOI 10.1038/s41388-019-0766-x
   Wein MN, 2018, TRENDS ENDOCRIN MET, V29, P723, DOI 10.1016/j.tem.2018.08.004
   Wettschureck N, 2005, PHYSIOL REV, V85, P1159, DOI 10.1152/physrev.00003.2005
   Woo HG, 2017, NAT COMMUN, V8, DOI 10.1038/s41467-017-00991-w
   Wu H, 2020, P NATL ACAD SCI USA, V117, P17177, DOI 10.1073/pnas.2002898117
   Wu JH, 2018, EUR REV MED PHARMACO, V22, P1645, DOI 10.26355/eurrev_201803_14574
   Wu Q, 2019, J HEMATOL ONCOL, V12, DOI 10.1186/s13045-019-0739-0
   Wurmbach E, 2007, HEPATOLOGY, V45, P938, DOI 10.1002/hep.21622
   Yang W, 2021, LIFE SCI, V265, DOI 10.1016/j.lfs.2020.118796
   Yin YT, 2018, GENE, V673, P130, DOI 10.1016/j.gene.2018.06.034
   Zhang BN, 2016, LIVER CANCER, V5, P221, DOI 10.1159/000367763
   Zhao YC, 2020, PLOS ONE, V15, DOI 10.1371/journal.pone.0242179
   Zhao Y, 2021, FRONT VET SCI, V8, DOI 10.3389/fvets.2021.663988
   Zheng B, 2017, SCI CHINA LIFE SCI, V60, P575, DOI 10.1007/s11427-016-9043-9
   Zheng X, 2020, J BIOL CHEM, V295, P1474, DOI 10.1074/jbc.RA119.009899
   Zhou YY, 2019, NAT COMMUN, V10, DOI 10.1038/s41467-019-09234-6
NR 64
TC 1
Z9 1
U1 7
U2 19
PU ELSEVIER
PI AMSTERDAM
PA RADARWEG 29, 1043 NX AMSTERDAM, NETHERLANDS
SN 0378-1119
EI 1879-0038
J9 GENE
JI Gene
PD JAN 10
PY 2022
VL 807
AR 145964
DI 10.1016/j.gene.2021.145964
EA SEP 2021
PG 11
WC Genetics & Heredity
WE Science Citation Index Expanded (SCI-EXPANDED)
SC Genetics & Heredity
GA US6WM
UT WOS:000697568000002
PM 34530087
DA 2022-05-02
ER

PT J
AU Wang, XX
   Sun, YF
   Zhou, XY
   Shen, ZW
   Zhang, HX
   Xing, JQ
   Zhou, Y
AF Wang, Xinxin
   Sun, Yunfeng
   Zhou, Xueyan
   Shen, Zhiwei
   Zhang, Hongxia
   Xing, Jiqing
   Zhou, Yang
TI Histogram peritumoral enhanced features on MRI arterial phase with
   extracellular contrast agent can improve prediction of microvascular
   invasion of hepatocellular carcinoma
SO QUANTITATIVE IMAGING IN MEDICINE AND SURGERY
LA English
DT Article
DE Microvascular invasion (MVI); hepatocellular carcinoma (HCC); contrast
   enhancement; quantitative analysis; magnetic resonance imaging (MRI)
ID PREOPERATIVE PREDICTION; SURGICAL-TREATMENT; CANCER STATISTICS;
   CLINICAL-PRACTICE; SELECTION; CT
AB Background: Preoperative microvascular invasion (MVI) prediction plays an important role in therapeutic decision-making of hepatocellular carcinoma (HCC). This study aimed to investigate the value of histogram based on the arterial phase (AP) of magnetic resonance imaging (MRI) with extracellular contrast agent compared with radiological features for predicting MVI of solitary HCC.
   Methods: In total, 113 patients with pathologically proven solitary HCC were retrospectively enrolled who received surgical resection and underwent preoperative abdominal MRI. The patients were divided into the <= 3 cm [small HCC (sHCC)] cohort and the >3 cm cohort. Based on pathological analysis of surgical specimens, the patients were classified into MVI negative (MVI-) and MVI positive (MVI+) groups. Peritumoral and intratumoral histogram features [mean, median, standard deviation (Std), coefficient of variation (CV), skewness, kurtosis] were acquired on AP subtraction images and radiological features [size, capsule, corona enhancement, corona enhancement thickness (CET), CET group]. Receiver operating characteristic (ROC) curve was constructed to assess predictive capability. Subgroup analysis of patients with a visible corona enhancement based on the CET cut-off value was performed.
   Results: None of the features extracted from the intratumor area were significantly different between the MVI+ and MVI- groups in both cohorts. Histogram defined peritumoral (peri-) mean, median, kurtosis, and radiological features including CET and CET group were associated with MVI in sHCCs. Peri-mean, median, Std and radiological features including incomplete capsule, CET, and CET group were associated with MVI in HCC >3 cm. In multivariate logistic regression analysis, the CET group and peri-mean were independent predictors for HCC >3 cm with an area under the curve (AUC) of 0.741. Peri-mean was an independent predictor for sHCC (AUC =0.798). Subgroup analysis of the corona enhancement using 8 mm as a cut-off value showed 100% sensitivity and negative predictive value (NPV).
   Conclusions: Peritumoral AP enhanced degree on MRI showed an encouraging predictive performance for preoperative prediction of MVI, especially in sHCCs. CET <= 8 mm could be used as a negative predictive marker for MVI.
C1 [Wang, Xinxin; Sun, Yunfeng; Zhang, Hongxia; Zhou, Yang] Harbin Med Univ, Dept Radiol, Canc Hosp, 150 Haping Rd, Harbin 150010, Peoples R China.
   [Zhou, Xueyan] Harbin Univ, Sch Technol, Harbin, Peoples R China.
   [Shen, Zhiwei] Philips Healthcare China, Beijing, Peoples R China.
   [Xing, Jiqing] Harbin Engn Univ, Dept Phys Educ, Harbin, Peoples R China.
RP Zhou, Y (corresponding author), Harbin Med Univ, Dept Radiol, Canc Hosp, 150 Haping Rd, Harbin 150010, Peoples R China.
EM zhouyang@hrbmu.edu.cn
FU 2020SKY Imaging Research Fund of the Chinese International Medical
   Foundation [Z-2014-07-2003-07]; Harbin Medical University Cancer
   Hospital Haiyan Funds [JJZD2020-17, JJQN2021-07]
FX This study has received funding by the 2020SKY Imaging Research Fund of
   the Chinese International Medical Foundation (project No.
   Z-2014-07-2003-07) ; Harbin Medical University Cancer Hospital Haiyan
   Funds (No. JJZD2020-17) . Harbin Medical University Cancer Hospital
   Haiyan Funds (No. JJQN2021-07) .
CR Bruix J, 2016, GASTROENTEROLOGY, V150, P835, DOI 10.1053/j.gastro.2015.12.041
   Burrel M, 2012, J HEPATOL, V56, P1330, DOI 10.1016/j.jhep.2012.01.008
   Chen WQ, 2016, CA-CANCER J CLIN, V66, P115, DOI 10.3322/caac.21338
   Chernyak V, 2018, RADIOLOGY, V289, P816, DOI 10.1148/radiol.2018181494
   Chou CT, 2014, AM J ROENTGENOL, V203, pW253, DOI 10.2214/AJR.13.10595
   Dai HJ, 2021, QUANT IMAG MED SURG, V11, P1836, DOI 10.21037/qims-20-218
   Dinapoli N, 2018, INT J RADIAT ONCOL, V102, P765, DOI 10.1016/j.ijrobp.2018.04.065
   European Association for the Study of the Liver. Electronic address: easloffice@easloffice.eu, 2019, J Hepatol, V70, P817, DOI 10.1016/j.jhep.2019.01.020
   Forner A, 2012, LANCET, V379, P1245, DOI 10.1016/S0140-6736(11)61347-0
   Fujiwara N, 2018, J HEPATOL, V68, P526, DOI 10.1016/j.jhep.2017.09.016
   Hu XX, 2017, J MAGN RESON IMAGING, V46, P383, DOI 10.1002/jmri.25555
   Huang YQ, 2016, MEDICINE, V95, DOI 10.1097/MD.0000000000004034
   Kim H, 2009, EUR RADIOL, V19, P1744, DOI 10.1007/s00330-009-1331-8
   Lee S, 2017, J HEPATOL, V67, P526, DOI 10.1016/j.jhep.2017.04.024
   Li HX, 2018, EUR J RADIOL, V105, P65, DOI 10.1016/j.ejrad.2018.05.032
   Ma XH, 2019, CHINESE J CANCER RES, V31, P366, DOI 10.21147/j.issn.1000-9604.2019.02.11
   Omata M, 2017, HEPATOL INT, V11, P317, DOI 10.1007/s12072-017-9799-9
   Parkin DM, 2005, CA-CANCER J CLIN, V55, P74, DOI 10.3322/canjclin.55.2.74
   Pawlik TM, 2005, LIVER TRANSPLANT, V11, P1086, DOI 10.1002/lt.20472
   Reginelli A, 2018, FUTURE ONCOL, V14, P2985, DOI [10.2217/fon-2018-0175, 10.2217/fon-2017-0687]
   Romagnoli R, 2015, HEPATOLOGY, V62, P340, DOI 10.1002/hep.27831
   Sumie S, 2008, ANN SURG ONCOL, V15, P1375, DOI 10.1245/s10434-008-9846-9
   Tang ZC, 2020, AM J ROENTGENOL, V214, P370, DOI 10.2214/AJR.19.21625
   Wei H, 2020, EUR J RADIOL, V132, DOI 10.1016/j.ejrad.2020.109312
   Xu ML, 2021, QUANT IMAG MED SURG, V11, P1518, DOI 10.21037/qims-20-615
   Xu YS, 2019, ABDOM RADIOL, V44, P3089, DOI 10.1007/s00261-019-02109-w
   Zhang XF, 2018, J GASTROEN HEPATOL, V33, P347, DOI 10.1111/jgh.13843
   Zheng J, 2017, J AM COLL SURGEONS, V225, P778, DOI 10.1016/j.jamcollsurg.2017.09.003
   Zhu F, 2019, ABDOM RADIOL, V44, P3049, DOI 10.1007/s00261-019-02126-9
NR 29
TC 0
Z9 0
U1 0
U2 0
PU AME PUBL CO
PI SHATIN
PA FLAT-RM C 16F, KINGS WING PLAZA 1, NO 3 KWAN ST, SHATIN, HONG KONG
   00000, PEOPLES R CHINA
SN 2223-4292
EI 2223-4306
J9 QUANT IMAG MED SURG
JI Quant. Imaging Med. Surg.
PD FEB
PY 2022
VL 12
IS 2
BP 1372
EP 1384
DI 10.21037/qims-21-499
EA SEP 2021
PG 13
WC Radiology, Nuclear Medicine & Medical Imaging
WE Science Citation Index Expanded (SCI-EXPANDED)
SC Radiology, Nuclear Medicine & Medical Imaging
GA YJ0ID
UT WOS:000719463400001
PM 35111631
OA gold, Green Published
DA 2022-05-02
ER

PT J
AU Li, QL
   Song, TQ
AF Li, Qingli
   Song, Tianqiang
TI Association Between Adjuvant Sorafenib and the Prognosis of Patients
   With Hepatocellular Carcinoma at a High Risk of Recurrence After Radical
   Resection
SO FRONTIERS IN ONCOLOGY
LA English
DT Article
DE hepatocellular carcinoma; sorafenib; adjuvant therapy; hepatectomy;
   survival; recurrence
ID CONCURRENT TRANSARTERIAL CHEMOEMBOLIZATION; PHASE-II; STAGE;
   HEPATECTOMY; THERAPY
AB Background
   The use of sorafenib in the adjuvant management of hepatocellular carcinoma (HCC) is controversial.</p> Aim
   To analyze the effects of adjuvant sorafenib therapy in patients with HCC at high recurrence risk after radical resection.</p> Methods
   This was a retrospective study of patients who underwent radical resection (R0 resection) for HCC at the Cancer Hospital of Tianjin Medical University between August 2009 and August 2017. All patients had microvascular invasion and were evaluated for portal vein tumor thrombus. The outcomes were overall survival (OS), recurrence-free survival (RFS), and survival after recurrence. Propensity score matching (PSM) was used.</p> Results
   Before matching, there were 56 and 167 patients in the sorafenib and non-sorafenib groups. After PSM, there were 42 patients/group, and there were no significant differences in patient characteristics (all P>0.05). After PSM, compared with the non-sorafenib group, the sorafenib group showed longer median OS (34 vs. 26 months, P=0.032) and survival after recurrence (16 vs. 9 months, P=0.002), but no difference in RFS (14 vs. 11 months, P=0.564). Adjuvant sorafenib was the only factor independently associated with OS (HR=0.619, 95% CI: 0377-0.994, P=0.047). No factors were independently associated with RFS (all P>0.05).</p> Conclusion
   Although adjuvant sorafenib therapy for patients with HCC and high recurrence risk does not reduce the recurrence risk of HCC, it might be associated with longer survival and a lower risk of death.</p>
C1 [Li, Qingli; Song, Tianqiang] Tianjin Med Univ Canc Inst & Hosp, Dept Hepatobiliary Canc, Tianjin, Peoples R China.
RP Song, TQ (corresponding author), Tianjin Med Univ Canc Inst & Hosp, Dept Hepatobiliary Canc, Tianjin, Peoples R China.
EM tjchi@hotmail.com
CR Adams S, 2019, ANN ONCOL, V30, P397, DOI 10.1093/annonc/mdy517
   Bray F, 2018, CA-CANCER J CLIN, V68, P394, DOI 10.3322/caac.21492
   Bruix J, 2002, HEPATOLOGY, V35, P519, DOI 10.1053/jhep.2002.32089
   Bruix J, 2015, LANCET ONCOL, V16, P1344, DOI 10.1016/S1470-2045(15)00198-9
   Bruix J, 2011, HEPATOLOGY, V53, P1020, DOI 10.1002/hep.24199
   Cai R, 2017, BMC CANCER, V17, DOI 10.1186/s12885-017-3707-5
   Cervello M, 2012, CELL CYCLE, V11, P2843, DOI 10.4161/cc.21193
   Cheng AL, 2009, LANCET ONCOL, V10, P25, DOI 10.1016/S1470-2045(08)70285-7
   Chung YH, 2013, INT J CANCER, V132, P2448, DOI 10.1002/ijc.27925
   Daniele B, 2015, FUTURE ONCOL, V11, P2553, DOI 10.2217/fon.15.163
   Du M, 2014, BMC CANCER, V14, DOI 10.1186/1471-2407-14-38
   Folkman J, 1996, NAT MED, V2, P167, DOI 10.1038/nm0296-167
   Hirokawa F, 2016, SURG ONCOL, V25, P24, DOI 10.1016/j.suronc.2015.12.002
   Huang Y, 2019, ONCOTARGETS THER, V12, P541, DOI 10.2147/OTT.S187357
   Iavarone M, 2011, HEPATOLOGY, V54, P2055, DOI 10.1002/hep.24644
   Kelley RK, 2015, LANCET ONCOL, V16, P1279, DOI 10.1016/S1470-2045(15)00296-X
   Lencioni R, 2013, CLIN CANCER RES, V19, P1312, DOI 10.1158/1078-0432.CCR-12-3796
   Li J, 2016, WORLD J GASTROENTERO, V22, P4034, DOI 10.3748/wjg.v22.i15.4034
   Lim KC, 2012, BRIT J SURG, V99, P1622, DOI 10.1002/bjs.8915
   Llovet JM, 2008, NEW ENGL J MED, V359, P378, DOI 10.1056/NEJMoa0708857
   Llovet JM, 2012, J HEPATOL, V56, P908, DOI 10.1016/j.jhep.2011.12.001
   Marisi G, 2018, WORLD J GASTROENTERO, V24, P4152, DOI 10.3748/wjg.v24.i36.4152
   Marrero JA, 2018, HEPATOLOGY, V68, P723, DOI 10.1002/hep.29913
   Mazzaferro V, 2009, LANCET ONCOL, V10, P35, DOI 10.1016/S1470-2045(08)70284-5
   OKADA S, 1994, GASTROENTEROLOGY, V106, P1618, DOI 10.1016/0016-5085(94)90419-7
   Park JW, 2012, J HEPATOL, V56, P1336, DOI 10.1016/j.jhep.2012.01.006
   Pawlik TM, 2011, J CLIN ONCOL, V29, P3960, DOI 10.1200/JCO.2011.37.1021
   Siegel RL, 2019, CA-CANCER J CLIN, V69, P7, DOI 10.3322/caac.21551
   Tai WT, 2011, J HEPATOL, V55, P1041, DOI [10.1016/j.jhep.2011.01.047, 10.1016/j.jhep.2011.06.005]
   Villanueva A, 2019, NEW ENGL J MED, V380, P1450, DOI 10.1056/NEJMra1713263
   Vitale A, 2010, HEPATOLOGY, V51, P165, DOI 10.1002/hep.23260
   Vogel A, 2018, ANN ONCOL, V29, P238, DOI 10.1093/annonc/mdy308
   Wang SN, 2014, HEPATOL RES, V44, P523, DOI 10.1111/hepr.12159
   Wilhelm S, 2006, NAT REV DRUG DISCOV, V5, P835, DOI 10.1038/nrd2130
   Xia F, 2016, WORLD J GASTROENTERO, V22, P5384, DOI 10.3748/wjg.v22.i23.5384
   Zhang XP, 2019, HPB, V21, P1687, DOI 10.1016/j.hpb.2019.04.014
   Zhong JH, 2012, EJSO-EUR J SURG ONC, V38, P286, DOI 10.1016/j.ejso.2012.01.006
   Zhuang L, 2017, ARCH MED SCI, V13, P1383, DOI 10.5114/aoms.2017.71066
NR 38
TC 0
Z9 0
U1 1
U2 1
PU FRONTIERS MEDIA SA
PI LAUSANNE
PA AVENUE DU TRIBUNAL FEDERAL 34, LAUSANNE, CH-1015, SWITZERLAND
SN 2234-943X
J9 FRONT ONCOL
JI Front. Oncol.
PD SEP 23
PY 2021
VL 11
AR 633033
DI 10.3389/fonc.2021.633033
PG 8
WC Oncology
WE Science Citation Index Expanded (SCI-EXPANDED)
SC Oncology
GA WE8NP
UT WOS:000705876400001
PM 34631511
OA Green Published, gold
DA 2022-05-02
ER

PT J
AU Zhao, JT
   Gao, SS
   Sun, W
   Grimm, R
   Fu, CX
   Han, J
   Sheng, RF
   Zeng, MS
AF Zhao, Jiangtao
   Gao, Shanshan
   Sun, Wei
   Grimm, Robert
   Fu, Caixia
   Han, Jing
   Sheng, Ruofan
   Zeng, Mengsu
TI Magnetic resonance imaging and diffusion-weighted imaging-based
   histogram analyses in predicting glypican 3-positive hepatocellular
   carcinoma
SO EUROPEAN JOURNAL OF RADIOLOGY
LA English
DT Article
DE Glypican-3; Hepatocellular carcinoma; Histogram; Nomogram
ID MICROVASCULAR INVASION; DIAGNOSIS; COEFFICIENT; LIVER
AB Purpose: We aimed to investigate the potential MR imaging findings in predicting glypican-3 (GPC3)-positive hepatocellular carcinomas (HCCs), with special emphasis on diffusion-weighted imaging (DWI)-based histogram analyses.
   Methods: Forty-three patients with pathologically-confirmed GPC3-negative HCCs and 100 patients with GPC3positive HCCs were retrospectively evaluated using contrast-enhanced MRI and DWI. Clinical characteristics and MRI features including DWI-based histogram features were assessed and compared between the two groups. Univariate and multivariate analyses were used to identify the significant clinico-radiologic variables associated with GPC3 expressions that were then incorporated into a predictive nomogram. Nomogram performance was evaluated based on calibration, discrimination, and decision curve analyses.
   Results: Features significantly related to GPC3-positive HCCs at univariate analyses were serum alpha-fetoprotein (AFP) levels >20 ng/mL (P < 0.0001), absence of enhancing capsule (P = 0.040), peritumoral enhancement appearance on the arterial phase (P = 0.049), as well as lower mean (P = 0.0278), median (P = 0.0372) and 75th percentile (P = 0.0085) apparent diffusion coefficient (ADC) values. At multivariate analysis, the AFP levels (odds ratio, 11.236; P < 0.0001) and 75th percentile ADC values (odds ratio, 1.009; P = 0.033) were independent risk factors associated with GPC3-positive HCCs. When both criteria were combined, both sensitivity (79.0 %) and specificity (79.1 %) greater than 75 % were achieved, and satisfactory predictive nomogram performance was obtained with a C-index of 0.804 (95 % confidence interval, 0.729-0.866). Decision curve analysis further confirmed the clinical usefulness of the nomogram.
   Conclusions: Elevated serum AFP levels and lower 75th percentile ADC values were helpful in differentiating GPC3-positive and GPC3-negative HCCs. The combined nomogram achieved satisfactory preoperative risk prediction of GPC3 expression in HCC patients.
C1 [Zhao, Jiangtao; Gao, Shanshan; Sun, Wei; Sheng, Ruofan; Zeng, Mengsu] Fudan Univ, Zhongshan Hosp, Shanghai Inst Med Imaging, Dept Radiol, Shanghai 200032, Peoples R China.
   [Grimm, Robert] Siemens Healthcare GmbH, MR Applicat Predev, D-91052 Erlangen, Germany.
   [Fu, Caixia] Siemens Shenzhen Magnet Resonance Ltd, MR Applicat Dev, Shenzhen 518057, Peoples R China.
   [Han, Jing] Fudan Univ, Zhongshan Hosp, Dept Pathol, Shanghai 20032, Peoples R China.
RP Sheng, RF (corresponding author), Fudan Univ, Zhongshan Hosp, Dept Radiol, 180 Fenglin Rd, Shanghai 200032, Peoples R China.
EM xinweng_1990@126.com; jywang_2017@yeah.net; ryuan8013@163.com;
   rzg_rf@163.com; 06301010236@fudan.edu.cn; 541517244@qq.com;
   ruofansheng@163.com; mengsuzeng@163.com
OI Sheng, Ruofan/0000-0003-4215-9450
FU Youth Medical Talents - Medical Imaging Practitioner Program
   [SHWRS(2020)_087]
FX This work was supported by the Youth Medical Talents - Medical Imaging
   Practitioner Program [grant number SHWRS(2020)_087] .
CR Bray F, 2018, CA-CANCER J CLIN, V68, P394, DOI 10.3322/caac.21492
   Briani C, 2018, J GASTROINTEST CANC, V49, P302, DOI 10.1007/s12029-017-9952-7
   Capurro M, 2003, GASTROENTEROLOGY, V125, P89, DOI 10.1016/S0016-5085(03)00689-9
   Chen J, 2020, EUR RADIOL, V30, P1232, DOI 10.1007/s00330-019-06414-2
   Chen RS, 2021, ACAD RADIOL, V28, pE227, DOI 10.1016/j.acra.2020.05.015
   Chernyak V, 2018, RADIOLOGY, V289, P816, DOI 10.1148/radiol.2018181494
   Chou CT, 2014, AM J ROENTGENOL, V203, pW253, DOI 10.2214/AJR.13.10595
   Fu SJ, 2013, SURGERY, V154, P536, DOI 10.1016/j.surg.2013.02.014
   GPC3, 2017, ONCOTARGET, V8, P52866, DOI [10.18632/oncotarget.17905, DOI 10.18632/ONCOTARGET.17905]
   Gu DS, 2020, J MAGN RESON IMAGING, V52, P1679, DOI 10.1002/jmri.27199
   Guo M, 2020, J CANCER, V11, P2008, DOI 10.7150/jca.39972
   Jana Manisha, 2012, Trop Gastroenterol, V33, P168
   Lan HL, 2020, ONCOL LETT, V20, P2739, DOI 10.3892/ol.2020.11805
   Li HM, 2019, CLIN RADIOL, V74, P918, DOI 10.1016/j.crad.2019.07.019
   Li YW, 2012, EUR J RADIOL, V81, P484, DOI 10.1016/j.ejrad.2010.12.069
   Liang HY, 2016, EUR RADIOL, V26, P2009, DOI 10.1007/s00330-015-4043-2
   Midorikawa Y, 2003, INT J CANCER, V103, P455, DOI 10.1002/ijc.10856
   Montalbano M, 2018, CELL ONCOL, V41, P169, DOI 10.1007/s13402-017-0364-2
   Morford LA, 2007, HEPATOLOGY, V46, P1541, DOI 10.1002/hep.21825
   Moriya T, 2017, CANCER IMAGING, V17, DOI 10.1186/s40644-016-0103-3
   Nishida T, 2019, CANCERS, V11, DOI 10.3390/cancers11091339
   Qi XH, 2014, MOL MED REP, V10, P3177, DOI 10.3892/mmr.2014.2600
   Saito S, 2008, CANCER SCI, V99, P2402, DOI 10.1111/j.1349-7006.2008.00973.x
   Sheng RF, 2018, KOREAN J RADIOL, V19, P916, DOI 10.3348/kjr.2018.19.5.916
   Sheng RF, 2018, J MAGN RESON IMAGING, V47, P729, DOI 10.1002/jmri.25793
   Singal AG, 2020, J HEPATOL, V72, P250, DOI 10.1016/j.jhep.2019.08.025
   Steyerberg EW, 2014, EUR HEART J, V35, P1925, DOI 10.1093/eurheartj/ehu207
   Wang HQ, 2018, EUR J RADIOL, V100, P135, DOI 10.1016/j.ejrad.2018.01.023
   Wang WT, 2018, RADIOLOGY, V286, P571, DOI 10.1148/radiol.2017170515
   Xu YS, 2019, ABDOM RADIOL, V44, P3089, DOI 10.1007/s00261-019-02109-w
   Yang L, 2019, LIVER CANCER, V8, P373, DOI 10.1159/000494099
   Yoneda N, 2019, JPN J RADIOL, V37, P191, DOI 10.1007/s11604-019-00817-3
   Zhao H, 2017, EUR J RADIOL, V88, P32, DOI 10.1016/j.ejrad.2016.12.030
   Zhao JK, 2017, MEDICINE, V96, DOI 10.1097/MD.0000000000007754
   Zhou FB, 2018, MED RES REV, V38, P741, DOI 10.1002/med.21455
NR 35
TC 2
Z9 2
U1 2
U2 7
PU ELSEVIER IRELAND LTD
PI CLARE
PA ELSEVIER HOUSE, BROOKVALE PLAZA, EAST PARK SHANNON, CO, CLARE, 00000,
   IRELAND
SN 0720-048X
EI 1872-7727
J9 EUR J RADIOL
JI Eur. J. Radiol.
PD JUN
PY 2021
VL 139
AR 109732
DI 10.1016/j.ejrad.2021.109732
EA APR 2021
PG 8
WC Radiology, Nuclear Medicine & Medical Imaging
WE Science Citation Index Expanded (SCI-EXPANDED)
SC Radiology, Nuclear Medicine & Medical Imaging
GA SA9WD
UT WOS:000649653000003
PM 33905978
DA 2022-05-02
ER

PT J
AU Cai, JQ
   Zhao, JJ
   Liu, DF
   Xie, HF
   Qi, HL
   Ma, JF
   Sun, ZJ
   Zhao, H
AF Cai, Jianqiang
   Zhao, Jianjun
   Liu, Defang
   Xie, Huangfan
   Qi, Hailong
   Ma, Junfan
   Sun, Zhongjie
   Zhao, Hong
TI Efficacy and Safety of Central Memory T Cells Combined With Adjuvant
   Therapy to Prevent Recurrence of Hepatocellular Carcinoma With
   Microvascular Invasion: A Pilot Study
SO FRONTIERS IN ONCOLOGY
LA English
DT Article
DE hepatocellular carcinoma; microvascular invasion; adjuvant therapy; Tcm
   treatment; clinical study
ID INDUCED KILLER-CELLS; FUNCTIONAL ASSESSMENT; IMMUNOTHERAPY; RESECTION;
   CANCER; CHEMOEMBOLIZATION; HEPATECTOMY; OUTCOMES; SUBSETS; PREDICT
AB BackgroundPostoperative adjuvant transcatheter arterial chemoembolization (TACE) following curative hepatectomy has been reported to improve the clinical outcomes of hepatocellular carcinoma (HCC) patients with microvascular invasion (MVI), but more endeavors are required to achieve greater clinical benefit. Central memory T-cell (Tcm) self-transfusion has shown superior antitumor activity in several preclinical studies; however, clinical studies are rare. The aim of this study was to evaluate the clinical benefit and safety of combination treatment with Tcm self-transfusion and TACE as adjuvant treatment in HCC patients with MVI after curative hepatectomy. MethodsFrom October 2016 to September 2018, primary HCC patients with histologically confirmed MVI who underwent curative hepatectomy at the Cancer Hospital of the Chinese Academy of Medical Sciences were recruited for this study. The patients were divided into a Tcm group (combined Tcm self-transfusion with TACE treatment) or a control group (TACE treatment alone) according to their willingness. The recurrence-free survival (RFS), quality-of-life (QOL) score, and adverse events of each patient were recorded within 2 years. ResultsA total of 52 patients were enrolled, and 48 were eligible for the final data analysis. The median follow-up time was 20.5 months (95% CI: 17.05-22.55 months). The median RFS time was 9.5 months in the control group; the cutoff date was not reached in the Tcm group (when the follow-up duration was 12 months, p = 0.049, HR = 0.40; 95% CI: 0.16-0.99). Compared with the control group, 1- and 2-year RFS rates were higher in the Tcm group (72.0% vs. 46.4% and 58.18% vs. 39.14%, respectively). Multivariate analysis did not indicate that Tcm treatment was an independent prognostic factor associated with HCC recurrence (p = 0.107, HR = 2.312; 95% CI: 0.835-6.400), which might be due to the small sample size of this study. Nevertheless, Tcm treatment effectively improved a reduced QOL due to HCC and liver function injury. Finally, the safety profile of Tcm treatment in this study was good, without any serious adverse events. ConclusionsThis pilot study showed that Tcm self-transfusion combined with TACE treatment might be a beneficial adjuvant therapy with good safety for primary HCC patients with MVI after curative hepatectomy.
C1 [Cai, Jianqiang; Zhao, Jianjun; Zhao, Hong] Chinese Acad Med Sci & Peking Union Med Coll, Canc Hosp, Natl Clin Res Ctr Canc, Dept Hepatobiliary Surg,State Key Lab Mol Oncol,N, Beijing, Peoples R China.
   [Liu, Defang; Qi, Hailong] Newish Technol Beijing Co LTD, Baoding Newish Technol Co LTD, Hebei Immune Cell Applicat Engn Res Ctr, Dept New Drug Registrat, Beijing, Peoples R China.
   [Xie, Huangfan; Qi, Hailong; Ma, Junfan] Tsinghua Univ, Sch Pharmaceut Sci, Beijing, Peoples R China.
   [Sun, Zhongjie] Nankai Univ, Coll Chem, State Key Lab Elementoorgan Chem, Tianjin, Peoples R China.
RP Zhao, H (corresponding author), Chinese Acad Med Sci & Peking Union Med Coll, Canc Hosp, Natl Clin Res Ctr Canc, Dept Hepatobiliary Surg,State Key Lab Mol Oncol,N, Beijing, Peoples R China.; Sun, ZJ (corresponding author), Nankai Univ, Coll Chem, State Key Lab Elementoorgan Chem, Tianjin, Peoples R China.
EM szj@newishes.com; pumczhaohong@126.com
OI Xie, Huangfan/0000-0002-6342-4316
FU Newish Technology (Beijing) Co. Ltd, S&T program of Hebei [20372403D];
   National Science and Technology Major Projects for Major New Drugs
   Innovation [2018ZX09711003-004-002]; National Natural Science Foundation
   of ChinaNational Natural Science Foundation of China (NSFC) [81972311];
   Non-profit Central Research Institution Fund of Chinese Academy of
   Medical Sciences [2019PT310026]; Sanming Project of Medicine in Shenzhen
   [SZSM202011010]; Newish Technology (Beijing) Co. Ltd.
FX Funding This study was sponsored by Newish Technology (Beijing) Co. Ltd,
   S&T program of Hebei (program No. 20372403D), National Science and
   Technology Major Projects for Major New Drugs Innovation and Develop
   (grant No. 2018ZX09711003-004-002), the National Natural Science
   Foundation of China (81972311), the Non-profit Central Research
   Institution Fund of Chinese Academy of Medical Sciences (2019PT310026),
   and Sanming Project of Medicine in Shenzhen (No. SZSM202011010). Tcm
   treatment was sponsored by Newish Technology (Beijing) Co. Ltd.
CR Andreana L, 2010, DIGEST LIVER DIS, V42, pS249, DOI 10.1016/S1590-8658(10)60513-0
   Bray F, 2018, CA-CANCER J CLIN, V68, P394, DOI 10.3322/caac.21492
   Bruix J, 2011, HEPATOLOGY, V53, P1020, DOI 10.1002/hep.24199
   Busch DH, 2016, SEMIN IMMUNOL, V28, P28, DOI 10.1016/j.smim.2016.02.001
   Cariani E, 2012, PLOS ONE, V7, DOI 10.1371/journal.pone.0032493
   CELLA DF, 1993, J CLIN ONCOL, V11, P570, DOI 10.1200/JCO.1993.11.3.570
   Chun JM, 2011, J SURG ONCOL, V103, P148, DOI 10.1002/jso.21786
   Colecchia A, 2014, WORLD J GASTROENTERO, V20, P5935, DOI 10.3748/wjg.v20.i20.5935
   Cucchetti A, 2009, ANN SURG ONCOL, V16, P413, DOI 10.1245/s10434-008-0232-4
   Dong H, 2009, DIGEST LIVER DIS, V41, P36, DOI 10.1016/j.dld.2008.04.007
   Fan ST, 2011, BRIT J SURG, V98, P1292, DOI 10.1002/bjs.7583
   Gao Q, 2007, J CLIN ONCOL, V25, P2586, DOI 10.1200/JCO.2006.09.4565
   Gattinoni L, 2011, NAT MED, V17, P1290, DOI 10.1038/nm.2446
   Graef P, 2014, IMMUNITY, V41, P116, DOI 10.1016/j.immuni.2014.05.018
   Heffernan N, 2002, J CLIN ONCOL, V20, P2229, DOI 10.1200/JCO.2002.07.093
   Jiang SS, 2015, ONCOTARGET, V6, P41339, DOI 10.18632/oncotarget.5463
   Klebanoff CA, 2005, P NATL ACAD SCI USA, V102, P9571, DOI 10.1073/pnas.0503726102
   Lauwers GY, 2002, AM J SURG PATHOL, V26, P25, DOI 10.1097/00000478-200201000-00003
   Lee JH, 2019, CANCER IMMUNOL IMMUN, V68, P23, DOI 10.1007/s00262-018-2247-4
   Lee JH, 2015, GASTROENTEROLOGY, V148, P1383, DOI 10.1053/j.gastro.2015.02.055
   Lee YH, 2014, J CLIN GASTROENTEROL, V48, P734, DOI 10.1097/MCG.0b013e3182a8a254
   Li XF, 2014, CLIN RES HEPATOL GAS, V38, P583, DOI 10.1016/j.clinre.2014.04.010
   Liang L, 2020, THER ADV GASTROENTER, V13, DOI 10.1177/1756284820977693
   Lim KC, 2011, ANN SURG, V254, P108, DOI 10.1097/SLA.0b013e31821ad884
   Liu QJ, 2020, PROTEIN CELL, V11, P549, DOI 10.1007/s13238-020-00707-9
   Llovet JM, 2005, SEMIN LIVER DIS, V25, P181, DOI 10.1055/s-2005-871198
   Llovet JM, 2003, HEPATOLOGY, V37, P429, DOI 10.1053/jhep.2003.50047
   Llovet JM, 2021, NAT REV DIS PRIMERS, V7, DOI 10.1038/s41572-020-00240-3
   Lopez PM, 2006, ALIMENT PHARM THER, V23, P1535, DOI 10.1111/j.1365-2036.2006.02932.x
   Mazzaferro V, 2009, LANCET ONCOL, V10, P35, DOI 10.1016/S1470-2045(08)70284-5
   Mueller SN, 2013, ANNU REV IMMUNOL, V31, P137, DOI 10.1146/annurev-immunol-032712-095954
   Peng BG, 2009, AM J SURG, V198, P313, DOI 10.1016/j.amjsurg.2008.09.026
   Roayaie S, 2009, GASTROENTEROLOGY, V137, P850, DOI 10.1053/j.gastro.2009.06.003
   Rodriguez-Peralvarez M, 2013, ANN SURG ONCOL, V20, P325, DOI 10.1245/s10434-012-2513-1
   ROSENBERG SA, 1985, NEW ENGL J MED, V313, P1485, DOI 10.1056/NEJM198512053132327
   Sangro B, 2021, NAT REV GASTRO HEPAT, V18, P525, DOI 10.1038/s41575-021-00438-0
   Shindoh J, 2013, HPB, V15, P31, DOI 10.1111/j.1477-2574.2012.00552.x
   Sumie S, 2014, ANN SURG ONCOL, V21, P1002, DOI 10.1245/s10434-013-3376-9
   Sun JJ, 2016, ANN SURG ONCOL, V23, P1344, DOI 10.1245/s10434-015-5008-z
   Thanendrarajan S, 2011, LEUKEMIA RES, V35, P1136, DOI 10.1016/j.leukres.2011.05.005
   Toyosaka A, 1996, HPB Surg, V10, P97, DOI 10.1155/1996/75210
   Wang LM, 2019, ONCOTARGETS THER, V12, P1237, DOI 10.2147/OTT.S179247
   Wang LM, 2017, ONCOTARGET, V8, P79971, DOI 10.18632/oncotarget.20402
   Wang YY, 2019, HPB, V21, P425, DOI 10.1016/j.hpb.2018.08.001
   Xu L, 2016, ONCOIMMUNOLOGY, V5, DOI 10.1080/2162402X.2015.1083671
   Yang JR, 2021, CANCER CELL INT, V21, DOI 10.1186/s12935-021-01790-6
   Zhang XF, 2018, J GASTROEN HEPATOL, V33, P347, DOI 10.1111/jgh.13843
   Zhao H, 2017, ONCOTARGET, V8, P61203, DOI 10.18632/oncotarget.18049
   Zhong JH, 2015, GASTROENTEROLOGY, V149, P1639, DOI 10.1053/j.gastro.2015.06.056
NR 49
TC 0
Z9 0
U1 1
U2 1
PU FRONTIERS MEDIA SA
PI LAUSANNE
PA AVENUE DU TRIBUNAL FEDERAL 34, LAUSANNE, CH-1015, SWITZERLAND
SN 2234-943X
J9 FRONT ONCOL
JI Front. Oncol.
PD DEC 3
PY 2021
VL 11
AR 781029
DI 10.3389/fonc.2021.781029
PG 11
WC Oncology
WE Science Citation Index Expanded (SCI-EXPANDED)
SC Oncology
GA XQ3KM
UT WOS:000731447100001
PM 34926296
OA Green Published, gold
DA 2022-05-02
ER

PT J
AU Yang, XZ
   Yuan, CW
   Zhang, YH
   Wang, ZC
AF Yang, Xiaozhen
   Yuan, Chunwang
   Zhang, Yinghua
   Wang, Zhenchang
TI Magnetic resonance radiomics signatures for predicting poorly
   differentiated hepatocellular carcinoma A SQUIRE-compliant study
SO MEDICINE
LA English
DT Article
DE hepatocellular carcinoma; low differentiation; magnetic resonance
   imaging; radiomic signature
ID PATHOLOGICAL COMPLETE RESPONSE; PREOPERATIVE PREDICTION; MICROVASCULAR
   INVASION; PERITUMORAL RADIOMICS; EARLY RECURRENCE; SURVIVAL; METASTASES;
   NOMOGRAM; FEATURES; PET/CT
AB Radiomics contributes to the extraction of undetectable features with the naked eye from high-throughput quantitative images. In this study, 2 predictive models were constructed, which allowed recognition of poorly differentiated hepatocellular carcinoma (HCC). In addition, the effectiveness of the as-constructed signature was investigated in HCC patients. A retrospective study involving 188 patients (age, 29-85 years) enrolled from November 2010 to April 2018 was carried out. All patients were divided randomly into 2 cohorts, namely, the training cohort (n = 141) and the validation cohort (n = 47). The MRI images (DICOM) were collected from PACS before ablation; in addition, the radiomics features were extracted from the 3D tumor area on T1-weighted imaging (T1WI) scans, T2-weighted imaging (T2WI) scans, arterial images, portal images and delayed phase images. In total, 200 radiomics features were extracted. t test and Mann-Whitney U test were performed to exclude some radiomics signatures. Afterwards, a radiomics signature model was built through LASSO regression by RStudio Software. We constructed 2 support vector machine (SVM)-based models: 1 with a radiomics signature only (model 1) and 1 that integrated clinical and radiomics signatures (model 2). Then, the diagnostic performance of the radiomics signature was evaluated through receiver operating characteristic (ROC) analysis. The classification accuracy in the training and validation cohorts was 80.9% and 72.3%, respectively, for model 1. In the training cohort, the area under the ROC curve (AUC) was 0.623, while it was 0.576 in the validation cohort. The classification accuracy in the training and validation cohorts were 79.4% and 74.5%, respectively, for model 2. In the training cohort, the AUC was 0.721, while it was 0.681 in the validation cohort. The MRI-based radiomics signature and clinical model can distinguish HCC patients that belong in a low differentiation group from other patients, which helps in the performance of personal medical protocols.
C1 [Yang, Xiaozhen; Yuan, Chunwang; Zhang, Yinghua] Capital Med Univ, Dept Ctr Intervent Oncol & Liver Dis, Beijing Youan Hosp, Beijing, Peoples R China.
   [Wang, Zhenchang] Capital Med Univ, Beijing Friendship Hosp, Dept Radiol, 95 Yong An Rd, Beijing 100050, Peoples R China.
RP Wang, ZC (corresponding author), Capital Med Univ, Beijing Friendship Hosp, Dept Radiol, 95 Yong An Rd, Beijing 100050, Peoples R China.
EM WangZhenchang6@126.com
FU Capital Health Research and Development of Special Fund [2018-2-2182];
   Beijing Municipal Science & Technology CommissionBeijing Municipal
   Science & Technology Commission [Z181100001718070]
FX This study was supported by Capital Health Research and Development of
   Special Fund (No.2018-2-2182); Beijing Municipal Science & Technology
   Commission (No.Z181100001718070).
CR Bar Massada A, 2013, INT J WILDLAND FIRE, V22, P174, DOI 10.1071/WF11178
   Braman NM, 2017, BREAST CANCER RES, V19, DOI 10.1186/s13058-017-0846-1
   Buizza G, 2018, PHYS MEDICA, V54, P21, DOI 10.1016/j.ejmp.2018.09.003
   Cozzi L, 2017, BMC CANCER, V17, DOI 10.1186/s12885-017-3847-7
   Cui YF, 2019, EUR RADIOL, V29, P1211, DOI 10.1007/s00330-018-5683-9
   Ding JL, 2018, EUR J RADIOL, V103, P51, DOI 10.1016/j.ejrad.2018.04.013
   European Assoc Study Liver, 2018, J HEPATOL, V69, P182, DOI 10.1016/j.jhep.2018.03.019
   Franklin J., 2010, MAPPING SPECIES DIST
   Greiner M, 2000, PREV VET MED, V45, P23, DOI 10.1016/S0167-5877(00)00115-X
   Guo WT, 2015, J MED IMAGING, V2, DOI 10.1117/1.JMI.2.4.041007
   Hui TCH, 2018, CLIN RADIOL, V73, DOI 10.1016/j.crad.2018.07.109
   Jiang YM, 2018, THERANOSTICS, V8, P5915, DOI 10.7150/thno.28018
   Larue RTHM, 2017, RADIOTHER ONCOL, V125, P147, DOI 10.1016/j.radonc.2017.07.023
   Li ZJ, 2016, MAGN RESON MED, V76, P1410, DOI 10.1002/mrm.26029
   Liu X, 2018, NEUROIMAGE-CLIN, V20, P1070, DOI 10.1016/j.nicl.2018.10.014
   Liu ZY, 2017, CLIN CANCER RES, V23, P7253, DOI 10.1158/1078-0432.CCR-17-1038
   Musio D, 2018, EUR J RADIOL, V98, P1, DOI 10.1016/j.ejrad.2017.10.025
   Parmar C, 2015, SCI REP-UK, V5, DOI 10.1038/srep13087
   Peng J, 2018, DIAGN INTERV RADIOL, V24, P121, DOI 10.5152/dir.2018.17467
   Sala E, 2017, CLIN RADIOL, V72, P3, DOI 10.1016/j.crad.2016.09.013
   Shan QY, 2019, CANCER IMAGING, V19, DOI 10.1186/s40644-019-0197-5
   Vallieres M, 2015, PHYS MED BIOL, V60, P5471, DOI [10.1088/0031-9155/60/14/5471, 10.7937/K9/TCIA.2015.7GO2GSKS]
   Wang QF, 2017, PHYS IMAG RADIAT ONC, V3, P37, DOI 10.1016/j.phro.2017.07.006
   Wu JJ, 2019, BMC MED IMAGING, V19, DOI 10.1186/s12880-019-0321-9
   Yang F, 2018, RADIOTHER ONCOL, V129, P209, DOI 10.1016/j.radonc.2018.09.009
   Yang HX, 2013, BRIT J CANCER, V109, P1109, DOI 10.1038/bjc.2013.379
   Yuan CW, 2019, CANCER IMAGING, V19, DOI 10.1186/s40644-019-0207-7
   Zheng BH, 2018, BMC CANCER, V18, DOI 10.1186/s12885-018-5024-z
   Zheng J, 2017, J AM COLL SURGEONS, V225, P778, DOI 10.1016/j.jamcollsurg.2017.09.003
NR 29
TC 2
Z9 2
U1 1
U2 3
PU LIPPINCOTT WILLIAMS & WILKINS
PI PHILADELPHIA
PA TWO COMMERCE SQ, 2001 MARKET ST, PHILADELPHIA, PA 19103 USA
SN 0025-7974
EI 1536-5964
J9 MEDICINE
JI Medicine (Baltimore)
PD MAY 14
PY 2021
VL 100
IS 19
AR e25838
DI 10.1097/MD.0000000000025838
PG 6
WC Medicine, General & Internal
WE Science Citation Index Expanded (SCI-EXPANDED)
SC General & Internal Medicine
GA SO3XY
UT WOS:000658910800042
PM 34106622
OA Green Published, gold
DA 2022-05-02
ER

PT J
AU Chen, YS
   Yang, SY
   Wang, PM
   Wang, CC
   Yong, CC
   Chen, DW
   Liu, YW
   Chuang, CH
   Huang, PY
   Yao, CC
   Lin, YP
   Tsai, MC
AF Chen, Yu-Syuan
   Yang, Shih-Yu
   Wang, Pei-Ming
   Wang, Chih-Chi
   Yong, Chee-Chien
   Chen, Ding-Wei
   Liu, Yueh-Wei
   Chuang, Ching-Hui
   Huang, Pao-Yuan
   Yao, Chih-Chien
   Lin, Yen-Po
   Tsai, Ming-Chao
TI Concurrent Cholecystectomy Is Associated with a Lower Risk of Recurrence
   after Curative Resection in Early-Stage Hepatocellular Carcinoma: A 10
   Year Observational Single-Center Study
SO JOURNAL OF PERSONALIZED MEDICINE
LA English
DT Article
DE cholecystectomy; hepatocellular carcinoma; recurrence
ID INTRAHEPATIC RECURRENCE; CANCER; MANAGEMENT; PATTERNS; COHORT; LIVER
AB Background: Cholecystectomy has been reported to be associated with increased risk of developing hepatocellular carcinoma (HCC). However, there is little information about the impact of cholecystectomy on the outcome of HCC. Aims: To evaluate the long-term effect of concurrent cholecystectomy on recurrence and overall survival in HCC after curative hepatectomy. Patients and Methods: We retrospectively enrolled 857 patients with BCLC stage 0 or A HCC who underwent primary resection from January 2001 to June 2016. The impact of concurrent cholecystectomy on overall survival (OS) and recurrence-free survival (RFS) were analyzed by Cox's proportional hazards models after one-to-one propensity score matching (PSM). Results: Of the 857 patients, 539 (62.9%) received concurrent cholecystectomy (cholecystectomy group) and 318 (37.1%) did not (non-cholecystectomy group). During the mean follow-up period of 75.0 months, 471 (55.0%) patients experienced recurrence, and 321 (37.5%) died. RFS and OS were not significantly different between the groups. After PSM, a total of 298 patients were enrolled in each group. RFS was significantly higher in the cholecystectomy than non-cholecystectomy group (p = 0.044). In multivariate analysis, age (p = 0.022), serum AFP (p = 0.008), liver cirrhosis (p < 0.001), diabetes (p = 0.004), tumor number (p = 0.005), tumor size (p = 0.002), histological grade (p = 0.001), microvascular invasion (p < 0.001) and cholecystectomy (p = 0.021) were independent risk factors for HCC recurrence. However, there were no significant differences in OS between the cholecystectomy and non-cholecystectomy groups. Conclusions: Concurrent cholecystectomy may reduce recurrence in early-stage HCC after curative resection. Further studies are needed to validate our results.
C1 [Chen, Yu-Syuan; Lin, Yen-Po] Chung Shan Med Univ, Sch Med, Taichung 40201, Taiwan.
   [Yang, Shih-Yu; Huang, Pao-Yuan; Yao, Chih-Chien; Tsai, Ming-Chao] Chang Gung Univ, Kaohsiung Chang Gung Mem Hosp, Dept Internal Med, Div Hepato Gastroenterol,Coll Med, Kaohsiung 83301, Taiwan.
   [Wang, Pei-Ming] Kaohsiung Chang Gung Mem Hosp, Dept Family Med, Kaohsiung 83301, Taiwan.
   [Wang, Chih-Chi; Yong, Chee-Chien; Liu, Yueh-Wei] Chang Gung Univ, Coll Med, Liver Transplantat Ctr, Kaohsiung 83301, Taiwan.
   [Wang, Chih-Chi; Yong, Chee-Chien; Liu, Yueh-Wei] Chang Gung Univ, Coll Med, Dept Surg, Kaohsiung Chang Gung Mem Hosp, Kaohsiung 83301, Taiwan.
   [Chen, Ding-Wei] Chang Gung Univ, Kaohsiung Chang Gung Mem Hosp, Liver Transplantat Program & Dept Surg, Ctr Translat Res Biomed Sci,Coll Med, Kaohsiung 83301, Taiwan.
   [Chuang, Ching-Hui] Meiho Univ, Dept Nursing, Pingtung 91202, Taiwan.
   [Tsai, Ming-Chao] Chang Gung Univ, Grad Inst Clin Med Sci, Coll Med, Taoyuan 33302, Taiwan.
RP Tsai, MC (corresponding author), Chang Gung Univ, Kaohsiung Chang Gung Mem Hosp, Dept Internal Med, Div Hepato Gastroenterol,Coll Med, Kaohsiung 83301, Taiwan.; Tsai, MC (corresponding author), Chang Gung Univ, Grad Inst Clin Med Sci, Coll Med, Taoyuan 33302, Taiwan.
EM dante44442@gmail.com; three0310@gmail.com; wangpeming@yahoo.com.tw;
   ufel4996@gmail.com; yong3980@hotmail.com; dennis8870@gmail.com;
   Anthony0612@me.com; Helen.ch.chuang@gmail.com; paoyuan813@gmail.com;
   chihchienyao@gmail.com; youcryforlol@gmail.com; tony0779@gmail.com
OI , Ming-Chao/0000-0002-3613-2051; Chen, Yu-Syuan/0000-0003-3117-951X;
   Lin, Yen-Po/0000-0002-0827-7368; Chuang, Ching-Hui/0000-0001-8366-8986;
   Huang, Pao-Yuan/0000-0002-6666-944X
FU Chang Gung Memorial Hospital, TaiwanChang Gung Memorial Hospital
   [CMRPG8L0261]
FX FundingThis research received no external funding.
CR Agha R, 2019, INT J SURG, V72, P156, DOI 10.1016/j.ijsu.2019.11.002
   Akinyemiju T, 2017, JAMA ONCOL, V3, P1683, DOI 10.1001/jamaoncol.2017.3055
   Bray F, 2018, CA-CANCER J CLIN, V68, P394, DOI 10.3322/caac.21492
   Bruix J, 2005, HEPATOLOGY, V42, P1208, DOI 10.1002/hep.20933
   Bruix J, 2001, J HEPATOL, V35, P421, DOI 10.1016/S0168-8278(01)00130-1
   Bruix J, 2011, HEPATOLOGY, V53, P1020, DOI 10.1002/hep.24199
   Choi Y, 2017, TUMORI, V103, P279, DOI 10.5301/tj.5000594
   EDMONDSON HA, 1954, CANCER-AM CANCER SOC, V7, P462, DOI 10.1002/1097-0142(195405)7:3<462::AID-CNCR2820070308>3.0.CO;2-E
   Ercolani G, 2003, ANN SURG, V237, P536, DOI 10.1097/00000658-200304000-00016
   Fong YM, 1999, ANN SURG, V229, P790, DOI 10.1097/00000658-199906000-00005
   Forner A, 2012, LANCET, V379, P1245, DOI 10.1016/S0140-6736(11)61347-0
   Fukui H, 2019, DISEASES-BASEL, V7, DOI 10.3390/diseases7040058
   Hasegawa K, 2013, J HEPATOL, V58, P724, DOI 10.1016/j.jhep.2012.11.009
   Heagerty PJ, 2000, BIOMETRICS, V56, P337, DOI 10.1111/j.0006-341X.2000.00337.x
   Heimbach JK, 2018, HEPATOLOGY, V67, P358, DOI 10.1002/hep.29086
   Hirokawa F, 2016, SURG ONCOL, V25, P24, DOI 10.1016/j.suronc.2015.12.002
   Hsing AW, 2007, BRIT J CANCER, V97, P1577, DOI 10.1038/sj.bjc.6604047
   ISHAK K, 1995, J HEPATOL, V22, P696, DOI 10.1016/0168-8278(95)80226-6
   Jung YK, 2021, J CLIN MED, V10, DOI 10.3390/jcm10071445
   Kaibori M, 2014, HEPATO-GASTROENTEROL, V61, P2028, DOI 10.5754/hge131000
   Kao WY, 2013, J GASTROINTEST SURG, V17, P345, DOI 10.1007/s11605-012-2090-4
   Kaushik SP, 2001, J GASTROEN HEPATOL, V16, P848, DOI 10.1046/j.1440-1746.2001.02520.x
   Lagergren J, 2011, BRIT J CANCER, V105, P154, DOI 10.1038/bjc.2011.181
   Li T, 2016, SCI REP-UK, V6, DOI 10.1038/srep28229
   Liu YQ, 2014, PLOS ONE, V9, DOI 10.1371/journal.pone.0109733
   Llovet JM, 2012, J HEPATOL, V56, P908, DOI 10.1016/j.jhep.2011.12.001
   Ma C, 2018, SCIENCE, V360, DOI 10.1126/science.aan5931
   Petrick JL, 2020, INT J CANCER, V147, P2743, DOI 10.1002/ijc.33051
   Poon RTP, 2001, ANN SURG, V234, P63, DOI 10.1097/00000658-200107000-00010
   Randi G, 2006, INT J CANCER, V118, P1591, DOI 10.1002/ijc.21683
   Rustagi Tarun, 2012, J Gastrointest Cancer, V43, P137, DOI 10.1007/s12029-011-9284-y
   Tabrizian P, 2015, ANN SURG, V261, P947, DOI 10.1097/SLA.0000000000000710
   Thomas CE, 2021, CANCERS, V13, DOI 10.3390/cancers13112648
   Villanueva A, 2019, NEW ENGL J MED, V380, P1450, DOI 10.1056/NEJMra1713263
   Yang JD, 2019, NAT REV GASTRO HEPAT, V16, P589, DOI 10.1038/s41575-019-0186-y
   Yoon WJ, 2019, J CLIN MED, V8, DOI 10.3390/jcm8010079
   Zhang XY, 2015, EUR J GASTROEN HEPAT, V27, P933, DOI 10.1097/MEG.0000000000000383
   [郑冰峰 Zheng Bingfeng], 2020, [中华消化外科杂志, Chinese Journal of Digestive Surgery], V19, P559
NR 38
TC 0
Z9 0
U1 0
U2 0
PU MDPI
PI BASEL
PA ST ALBAN-ANLAGE 66, CH-4052 BASEL, SWITZERLAND
EI 2075-4426
J9 J PERS MED
JI J. Pers. Med.
PD DEC
PY 2021
VL 11
IS 12
AR 1261
DI 10.3390/jpm11121261
PG 15
WC Health Care Sciences & Services; Medicine, General & Internal
WE Science Citation Index Expanded (SCI-EXPANDED)
SC Health Care Sciences & Services; General & Internal Medicine
GA YA7AR
UT WOS:000738481900001
PM 34945733
OA Green Published, gold
DA 2022-05-02
ER

PT J
AU Wang, JC
   Hou, JY
   Chen, JC
   Xiang, CL
   Mao, XH
   Yang, B
   Li, Q
   Liu, QB
   Chen, JB
   Ye, ZW
   Peng, W
   Sun, XQ
   Chen, MS
   Zhou, QF
   Zhang, YJ
AF Wang, Jun-Cheng
   Hou, Jing-Yu
   Chen, Jian-Cong
   Xiang, Cai-Ling
   Mao, Xian-Hai
   Yang, Bing
   Li, Qiang
   Liu, Qing-Bo
   Chen, Jinbin
   Ye, Zhi-Wei
   Peng, Wei
   Sun, Xu-Qi
   Chen, Min-Shan
   Zhou, Qun-Fang
   Zhang, Yao-Jun
TI Development and validation of prognostic nomograms for single large and
   huge hepatocellular carcinoma after curative resection
SO EUROPEAN JOURNAL OF CANCER
LA English
DT Article
DE Single large and huge hepatocellular carcinoma; Recurrence; Nomogram;
   Liver resection
ID PREOPERATIVE TRANSARTERIAL CHEMOEMBOLIZATION; LONG-TERM SURVIVAL;
   GREATER-THAN-OR-EQUAL-TO-10 CM; MICROVASCULAR INVASION; LIVER RESECTION;
   STAGING SYSTEMS; ALBI GRADE; HEPATECTOMY; TRANSFUSION; RECURRENCE
[truncated: 1,081,011 more chars]
