# Supplementary material for: Global research status and frontiers on microvascular invasion of hepatocellular carcinoma: A bibliometric and visualized analysis
Source: Front Oncol. 2022 Dec 14;12:1037145. doi: 10.3389/fonc.2022.1037145 (PMC9795233; doi:10.3389/fonc.2022.1037145)
Supplement: Supplementary file 1 [file DataSheet_1.zip › data4/download2022u63pt1.txt]

PT J
AU Yao, LQ
   Chen, ZL
   Feng, ZH
   Diao, YK
   Li, C
   Sun, HY
   Zhong, JH
   Chen, TH
   Gu, WM
   Zhou, YH
   Zhang, WG
   Wang, H
   Zeng, YY
   Wu, H
   Wang, MD
   Xu, XF
   Pawlik, TM
   Lau, WY
   Shen, F
   Yang, T
AF Yao, Lan-Qing
   Chen, Zhen-Liang
   Feng, Zi-Han
   Diao, Yong-Kang
   Li, Chao
   Sun, Hai-Ying
   Zhong, Jian-Hong
   Chen, Ting-Hao
   Gu, Wei-Min
   Zhou, Ya-Hao
   Zhang, Wan-Guang
   Wang, Hong
   Zeng, Yong-Yi
   Wu, Han
   Wang, Ming-Da
   Xu, Xin-Fei
   Pawlik, Timothy M.
   Lau, Wan Yee
   Shen, Feng
   Yang, Tian
TI Clinical Features of Recurrence After Hepatic Resection for Early-Stage
   Hepatocellular Carcinoma and Long-Term Survival Outcomes of Patients
   with Recurrence: A Multi-institutional Analysis
SO ANNALS OF SURGICAL ONCOLOGY
LA English
DT Article; Early Access
ID LATE INTRAHEPATIC RECURRENCE; RISK-FACTORS; RADIOFREQUENCY ABLATION;
   CURATIVE RESECTION; ADJUVANT TREATMENT; MILAN CRITERIA; PREDICTION;
   PROGNOSIS; BCLC
AB Background A potentially curative hepatic resection is the optimal treatment for hepatocellular carcinoma (HCC), but most HCCs, even at an early stage, eventually recur after resection. This study investigates clinical features of initial recurrence and long-term prognosis of patients with recurrence after curative resection for early-stage HCC. Patients and Methods From a multicenter database, patients who underwent curative hepatic resection for early-stage HCC [Barcelona Clinic Liver Cancer (BCLC) stage 0/A] were extracted. Time to initial recurrence, patterns of initial recurrence, and treatment modalities for recurrent tumors were investigated. Univariate and multivariate analysis were used to identify independent risks associated with postoperative recurrence, as well as post-recurrence survival (PRS) for patients with recurrence. Results Among 1424 patients, 679 (47.7%) developed recurrence at a median follow-up of 54.8 months, including 408 (60.1%) early recurrence (<= 2 years after surgery) and 271 (39.9%) late recurrence (> 2 years). Independent risks of postoperative recurrence included cirrhosis, preoperative alpha-fetoprotein level > 400 ug/L, tumor size > 5 cm, multiple tumors, satellites, microvascular invasion, and intraoperative blood transfusion. Multivariate analysis revealed that receiving irregular recurrence surveillance, initial tumor beyond Milan criteria, early recurrence, BCLC stage B/C of the recurrent tumor, and noncurative treatments were independently associated with poorer PRS. Conclusions Nearly half of patients with early-stage HCC experienced recurrence after resection. Understanding recurrence risks may help identify patients at high risk of recurrence who may benefit from future adjuvant therapies. Meaningful survival even after recurrence can still be achieved by postoperative regular surveillance and curative treatment.
C1 [Yao, Lan-Qing; Li, Chao; Sun, Hai-Ying; Wu, Han; Wang, Ming-Da; Xu, Xin-Fei; Lau, Wan Yee; Shen, Feng; Yang, Tian] Navy Med Univ, Second Mil Med Univ, Eastern Hepatobiliary Surg Hosp, Dept Hepatobiliary Surg, Shanghai, Peoples R China.
   [Chen, Zhen-Liang] Harbin Med Univ, Affiliated Hosp 1, Dept Hepatobiliary Surg, Harbin, Heilongjiang, Peoples R China.
   [Feng, Zi-Han] Nantong Univ, Affiliated Hosp, Dept Hepatobiliary Surg, Nantong, Jiangsu, Peoples R China.
   [Diao, Yong-Kang; Yang, Tian] Hangzhou Med Coll, Zhejiang Prov Peoples Hosp, Div Hepatobiliary & Pancreat Surg, Dept Gen Surg,Canc Ctr,Peoples Hosp, Hangzhou, Zhejiang, Peoples R China.
   [Zhong, Jian-Hong] Guangxi Med Univ, Affiliated Tumor Hosp, Dept Hepatobiliary Surg, Nanning, Peoples R China.
   [Chen, Ting-Hao] Ziyang First Peoples Hosp, Dept Gen Surg, Ziyang, Sichuan, Peoples R China.
   [Gu, Wei-Min] Fourth Hosp Harbin, Dept Gen Surg 1, Harbin, Heilongjiang, Peoples R China.
   [Zhou, Ya-Hao] Puer Peoples Hosp, Dept Hepatobiliary Surg, Puer City, Yunnan, Peoples R China.
   [Zhang, Wan-Guang] Huazhong Univ Sci & Technol, Tongji Hosp, Dept Hepat Surg, Wuhan, Peoples R China.
   [Wang, Hong] Liuyang Peoples Hosp, Dept Gen Surg, Changsha, Hunan, Peoples R China.
   [Zeng, Yong-Yi] Fujian Med Univ, Mengchao Hepatobiliary Hosp, Dept Hepatobiliary Surg, Fuzhou, Fujian, Peoples R China.
   [Pawlik, Timothy M.] Ohio State Univ, Dept Surg, Wexner Med Ctr, Columbus, OH 43210 USA.
   [Lau, Wan Yee] Chinese Univ Hong Kong, Fac Med, Shatin, Hong Kong, Peoples R China.
RP Shen, F (corresponding author), Navy Med Univ, Second Mil Med Univ, Eastern Hepatobiliary Surg Hosp, Dept Hepatobiliary Surg, Shanghai, Peoples R China.
EM fengshensmmu@gmail.com; yangtianehbh@smmu.edu.cn
FU National Natural Science Foundation of ChinaNational Natural Science
   Foundation of China (NSFC) [81972726]
FX This work was supported by a grant from National Natural Science
   Foundation of China (No. 81972726).
CR Akateh C, 2019, WORLD J GASTROENTERO, V25, P3704, DOI 10.3748/wjg.v25.i28.3704
   Chen WQ, 2016, CA-CANCER J CLIN, V66, P115, DOI 10.3322/caac.21338
   Cheng ZJ, 2015, HPB, V17, P422, DOI 10.1111/hpb.12367
   Du ZG, 2014, HEPATOB PANCREAT DIS, V13, P153, DOI 10.1016/S1499-3872(14)60025-4
   Fuster J, 2015, HEPAT ONCOL, V2, P245, DOI [10.2217/hep.15.18, 10.2217/HEP.15.18]
   Gory I, 2015, SCAND J GASTROENTERO, V50, P567, DOI 10.3109/00365521.2014.953572
   Hashimoto M, 2017, ANTICANCER RES, V37, P2625, DOI 10.21873/anticanres.11609
   Imamura H, 2003, J HEPATOL, V38, P200, DOI 10.1016/S0168-8278(02)00360-4
   Kulik L, 2019, GASTROENTEROLOGY, V156, P477, DOI 10.1053/j.gastro.2018.08.065
   Kuo MJ, 2021, BMC CANCER, V21, DOI 10.1186/s12885-021-07948-9
   Li SH, 2013, ASIAN PAC J CANCER P, V14, P4759, DOI 10.7314/APJCP.2013.14.8.4759
   Li T, 2014, SURGERY, V156, P651, DOI 10.1016/j.surg.2014.04.008
   Li T, 2013, CANCER-AM CANCER SOC, V119, P126, DOI 10.1002/cncr.27697
   Li T, 2011, ANN SURG ONCOL, V18, P1955, DOI 10.1245/s10434-010-1540-z
   Llovet JM, 1999, SEMIN LIVER DIS, V19, P329, DOI 10.1055/s-2007-1007122
   Llovet JM, 2021, NAT REV DIS PRIMERS, V7, DOI 10.1038/s41572-020-00240-3
   Matsushima H, 2018, J GASTROINTEST SURG, V22, P1230, DOI 10.1007/s11605-018-3745-6
   Mazzaferro V, 2014, SEMIN LIVER DIS, V34, P415, DOI 10.1055/s-0034-1394365
   Ng KKC, 2017, BRIT J SURG, V104, P1775, DOI 10.1002/bjs.10677
   Pinna AD, 2018, ANN SURG, V268, P868, DOI 10.1097/SLA.0000000000002889
   Poon RTP, 2000, CANCER, V89, P500, DOI 10.1002/1097-0142(20000801)89:3<500::AID-CNCR4>3.3.CO;2-F
   Portolani N, 2006, ANN SURG, V243, P229, DOI 10.1097/01.sla.0000197706.21803.a1
   Qu LS, 2010, J GASTROINTEST SURG, V14, P1111, DOI 10.1007/s11605-010-1211-1
   Sohn W, 2014, ANN SURG ONCOL, V21, P2429, DOI 10.1245/s10434-014-3621-x
   Suh SW, 2014, J HEPATOL, V60, P1219, DOI 10.1016/j.jhep.2014.01.027
   Tan A, 2010, ONCOLOGY-BASEL, V78, P161, DOI 10.1159/000315577
   Tsilimigras DI, 2019, ANN SURG ONCOL, V26, P3693, DOI 10.1245/s10434-019-07580-9
   Wang JH, 2012, J HEPATOL, V56, P412, DOI 10.1016/j.jhep.2011.05.020
   Wang MD, 2020, ONCOLOGIST, V25, pE1541, DOI 10.1634/theoncologist.2019-0944
   Wu JC, 2009, J HEPATOL, V51, P890, DOI 10.1016/j.jhep.2009.07.009
   Xing H, 2021, SURGERY, V169, P911, DOI 10.1016/j.surg.2019.11.005
   Xing H, 2020, HPB, V22, P677, DOI 10.1016/j.hpb.2019.09.006
   Xu XF, 2019, JAMA SURG, V154, P209, DOI 10.1001/jamasurg.2018.4334
   Yamamoto Y, 2015, WORLD J GASTROENTERO, V21, P1207, DOI 10.3748/wjg.v21.i4.1207
   Yang T, 2010, BMJ, V340, pC1026, DOI [10.1136/sbmj.c1026, DOI 10.1136/SBMJ.C1026]
   Yu JJ, 2019, ANN SURG, V269, pE34, DOI 10.1097/SLA.0000000000002870
   Zhang H, 2019, SURGERY, V165, P516, DOI 10.1016/j.surg.2018.08.031
   Zhang W, 2021, FRONT MED-PRC, V15, P155, DOI 10.1007/s11684-021-0848-3
   Zheng J, 2017, ANN SURG, V266, P693, DOI 10.1097/SLA.0000000000002360
NR 39
TC 2
Z9 2
U1 4
U2 4
PU SPRINGER
PI NEW YORK
PA ONE NEW YORK PLAZA, SUITE 4600, NEW YORK, NY, UNITED STATES
SN 1068-9265
EI 1534-4681
J9 ANN SURG ONCOL
JI Ann. Surg. Oncol.
DI 10.1245/s10434-022-11454-y
EA FEB 2022
PG 13
WC Oncology; Surgery
WE Science Citation Index Expanded (SCI-EXPANDED)
SC Oncology; Surgery
GA ZF1NP
UT WOS:000759340900001
PM 35192156
DA 2022-05-02
ER

PT J
AU Xin, ZD
   Li, J
   Zhang, HL
   Zhou, Y
   Song, JJ
   Chen, PP
   Bai, L
   Chen, H
   Zhou, J
   Chen, J
   Ying, BW
AF Xin, Zhaodan
   Li, Jin
   Zhang, Haili
   Zhou, Yi
   Song, Jiajia
   Chen, Piaopiao
   Bai, Ling
   Chen, Hao
   Zhou, Juan
   Chen, Jie
   Ying, Binwu
TI Cancer Genomic Alterations Can Be Potential Biomarkers Predicting
   Microvascular Invasion and Early Recurrence of Hepatocellular Carcinoma
SO FRONTIERS IN ONCOLOGY
LA English
DT Article
DE hepatocellular carcinoma; microvascular invasion; early recurrence;
   cancer genome mutations; circulating tumor DNA
ID RESECTION
AB BackgroundHigh recurrence incidence and poor survival after hepatectomy are enormous threats to hepatocellular carcinoma (HCC) patients, which can be caused by microvascular invasion (MVI). However, it is difficult to predict preoperative MVI status. In this study, we focus on cancer genomic alterations to comprehensively explore potential MVI and early recurrence biomarkers and provide clues to the mechanisms of HCC invasion and metastasis. MethodsForty-one patients with initially suspected HCC who were undergoing hepatectomy were finally enrolled. High-throughput targeted sequencing was performed on genomic alterations in their preoperative plasma and surgical fresh tumor tissues utilizing the 1,021-gene panel. ResultsHCC patients without MVI had longer RFS than MVI ones (p < 0.0001). The mutant incidence of genes like KEAP1, TP53, HIST1H3D, NFKBIA, PIK3CB, and WRN was higher in both MVI and early-recurrence patients than their counterparts. Besides, the alteration rates of Rap1 and Ras signaling pathways were significantly higher in MVI patients than NMVI ones (p < 0.05), and a similar trend of differences was also found in early-recurrence/non-recurrence comparison. The maximal variant allele frequency (VAF) of circulating tumor DNA (ctDNA) was statistically higher in MVI patients than NMVI ones (0.038 vs. 0.012, p = 0.0048). With the cutoff value of 0.018, ctDNA maximal VAF could potentially predict the presence of MVI with an AUC of 0.85 (95% CI 0.693-0.998, p = 0.0062). ConclusionThe integration of a panel containing specific mutated genes and ctDNA maximal VAF for predicting MVI and early recurrence of HCC may achieve better performance.
C1 [Xin, Zhaodan; Li, Jin; Song, Jiajia; Chen, Piaopiao; Bai, Ling; Chen, Hao; Zhou, Juan; Chen, Jie; Ying, Binwu] Sichuan Univ, West China Hosp, Dept Lab Med, Chengdu, Peoples R China.
   [Xin, Zhaodan; Li, Jin; Zhou, Yi; Song, Jiajia; Chen, Piaopiao; Bai, Ling; Chen, Hao; Zhou, Juan; Chen, Jie; Ying, Binwu] West China Hosp, West China Sch Med, Med Mol Diagnost Inst, Chengdu, Peoples R China.
   [Zhang, Haili] Sichuan Univ, West China Sch Med, Chengdu, Peoples R China.
   [Zhang, Haili] Sichuan Univ, West China Hosp, Dept Liver Surg & Liver Transplantat Ctr, Chengdu, Peoples R China.
RP Zhou, J; Chen, J; Ying, BW (corresponding author), Sichuan Univ, West China Hosp, Dept Lab Med, Chengdu, Peoples R China.; Zhou, J; Chen, J; Ying, BW (corresponding author), West China Hosp, West China Sch Med, Med Mol Diagnost Inst, Chengdu, Peoples R China.
EM zhoujuan39@qq.com; chenjie_wch@163.com; yingbinwu@scu.edu.cn
FU National Natural Science Foundation of ChinaNational Natural Science
   Foundation of China (NSFC) [81873979]; Project of Science and Technology
   Department of Sichuan Province [2020YJ0106]; Project of Science and
   Technology Department of Sichuan Province [2020YJ0049]
FX This work was funded by the National Natural Science Foundation of China
   [81873979], the Project of Science and Technology Department of Sichuan
   Province [2020YJ0106], and the Project of Science and Technology
   Department of Sichuan Province [2020YJ0049].
CR Brohawn PZ, 2018, J CLIN ONCOL, V36, DOI 10.1200/JCO.2018.36.15_suppl.e15027
   Cleary SP, 2013, HEPATOLOGY, V58, P1693, DOI 10.1002/hep.26540
   Couri T, 2019, HEPATOL INT, V13, P125, DOI 10.1007/s12072-018-9919-1
   Du M, 2014, BMC CANCER, V14, DOI 10.1186/1471-2407-14-38
   Erstad DJ, 2019, ANN SURG ONCOL, V26, P1474, DOI 10.1245/s10434-019-07227-9
   European Assoc Study Liver, 2018, J HEPATOL, V69, P182, DOI 10.1016/j.jhep.2018.03.019
   Feng LH, 2017, J CANCER RES CLIN, V143, P293, DOI 10.1007/s00432-016-2286-1
   Forner A, 2018, LANCET, V391, P1301, DOI 10.1016/S0140-6736(18)30010-2
   Huang A, 2016, J CANCER, V7, P1907, DOI 10.7150/jca.15823
   Lee S, 2021, ANN SURG, V273, P564, DOI 10.1097/SLA.0000000000003268
   Liu HH, 2020, CANCER CELL INT, V20, DOI 10.1186/s12935-020-01216-9
   Liu M, 2016, TRANSL ONCOL, V9, P167, DOI 10.1016/j.tranon.2016.03.002
   Llovet JM, 2018, NAT REV CLIN ONCOL, V15, P599, DOI 10.1038/s41571-018-0073-4
   Llovet JM, 2016, NAT REV DIS PRIMERS, V2, DOI [10.1038/nrdp.2016.18, 10.1038/nrdp.2016.19]
   Looi CK, 2020, BIOMEDICINES, V8, DOI 10.3390/biomedicines8090334
   Pazarentzos E, 2016, ONCOGENE, V35, P1198, DOI 10.1038/onc.2015.173
   Rodriguez-Peralvarez M, 2013, ANN SURG ONCOL, V20, P325, DOI 10.1245/s10434-012-2513-1
   Sanchez-Vega F, 2018, CELL, V173, P321, DOI 10.1016/j.cell.2018.03.035
   Shah SA, 2006, J AM COLL SURGEONS, V202, P275, DOI 10.1016/j.jamcollsurg.2005.10.005
   Song KJ, 2021, PHARMACOGEN PERS MED, V14, P269, DOI 10.2147/PGPM.S294307
   Sung HH, 2022, CLIN EXP HYPERTENS, V44, P146, DOI 10.1080/10641963.2021.2007943
   Tabrizian P, 2015, ANN SURG, V261, P947, DOI 10.1097/SLA.0000000000000710
   Vitale A, 2014, J HEPATOL, V60, P1165, DOI 10.1016/j.jhep.2014.01.022
   Viveiros A, 2017, TRANSL GASTROENT HEP, V2, DOI 10.21037/tgh.2017.07.03
   Wang D, 2020, LIVER INT, V40, P1997, DOI 10.1111/liv.14463
   Wang J, 2020, ANN TRANSL MED, V8, DOI 10.21037/atm.2019.12.154
   Whale AD, 2017, SIGNAL TRANSDUCT TAR, V2, DOI 10.1038/sigtrans.2017.63
   Yamashita Y, 2012, ANN SURG ONCOL, V19, P2027, DOI 10.1245/s10434-011-2195-0
   Yang JD, 2019, NAT REV GASTRO HEPAT, V16, P589, DOI 10.1038/s41575-019-0186-y
   Yang JD, 2019, SEMIN LIVER DIS, V39, P452, DOI 10.1055/s-0039-1688503
   Zhang YL, 2017, CANCER BIOL MED, V14, P90, DOI 10.20892/j.issn.2095-3941.2016.0086
   Zhou SL, 2019, J HEPATOL, V71, P1152, DOI 10.1016/j.jhep.2019.07.014
NR 32
TC 0
Z9 0
U1 1
U2 1
PU FRONTIERS MEDIA SA
PI LAUSANNE
PA AVENUE DU TRIBUNAL FEDERAL 34, LAUSANNE, CH-1015, SWITZERLAND
SN 2234-943X
J9 FRONT ONCOL
JI Front. Oncol.
PD JAN 27
PY 2022
VL 12
AR 783109
DI 10.3389/fonc.2022.783109
PG 11
WC Oncology
WE Science Citation Index Expanded (SCI-EXPANDED)
SC Oncology
GA YW1DH
UT WOS:000753160300001
PM 35155229
OA gold, Green Published
DA 2022-05-02
ER

PT J
AU Lee, O
   Rhu, J
   Choi, GS
   Kim, JM
   Kim, K
   Joh, JW
AF Lee, Okjoo
   Rhu, Jinsoo
   Choi, Gyu-Seong
   Kim, Jong Man
   Kim, Kyunga
   Joh, Jae-Won
TI Impact of Statins on Hepatocellular Carcinoma Recurrence After
   Living-Donor Liver Transplantation
SO ANNALS OF TRANSPLANTATION
LA English
DT Article
DE 3-hydroxy-3-methylglutaryl-coenzyme A; Carcinoma; Hepatocellular;
   HMG-CoA Reductase Phosphatise; Liver Transplantation; Recurrence
ID CANCER; RISK; METAANALYSIS; FETOPROTEIN; CHOLESTEROL
AB Background: Liver transplantation (LT) has been validated widely all over the world as the curative treatment for hepatocellular carcinoma (HCC). Statins have been reported to prevent the progression of HCC. There are many factors that affect recurrence of HCC, but the precise role of statins is unknown. Therefore, we examined whether statin therapy is associated with decreased HCC recurrence in patients who underwent living-donor LT (LDLT) for HCC. Material/Methods: We retrospectively analyzed 844 HCC patients who underwent primary adult-to-adult LDLT in our center between January 2007 and December 2016. Statin therapy was defined as administration of statins for more than 30 cumulative defined daily doses (cDDDs) after LT. We compared HCC recurrence and patient survival between non-statin (n=334) and statin (n=52) groups. Results: The recurrence rate was higher in the non-statin group; however, time-dependent multivariate analysis with Kaplan-Meier curves showed that statin users did not significantly benefit in terms of HCC recurrence-related survival or overall survival. Further, risk factor analysis of HCC recurrence and patient survival confirmed multiple regional treatments (>_3 times), high alpha fetoprotein level (>_100 ng/mL), large tumor size (>_3 cm), and microvascular invasion as risk factors for HCC recurrence, but statin treatment was not associated with a significantly lower recurrence rate of HCC or reduced mortality after adjusting for other risk factors. Conclusions: Statin use might be associated with prevention of HCC progression, but no significant decrease in HCC recurrence rates in LDLT patients was recorded in this study.
C1 [Lee, Okjoo; Rhu, Jinsoo; Choi, Gyu-Seong; Kim, Jong Man; Joh, Jae-Won] Sungkyunkwan Univ, Samsung Med Ctr, Dept Surg, Sch Med, Seoul, South Korea.
   [Kim, Kyunga] Samsung Med Ctr, Stat & Data Ctr, Res Inst Future Med, Seoul, South Korea.
RP Rhu, J (corresponding author), Sungkyunkwan Univ, Samsung Med Ctr, Dept Surg, Sch Med, Seoul, South Korea.
EM jsrrules@gmail.com
FU Basic Research Program through the National Research Foundation of Korea
   (NRF) - Ministry of Science and ICT [2020R1C1C1010525]
FX This research was supported by the Basic Research Program through the
   National Research Foundation of Korea (NRF) funded by the Ministry of
   Science and ICT (2020R1C1C1010525)
CR Baigent C, 2010, LANCET, V376, P1670, DOI 10.1016/S0140-6736(10)61350-5
   Cao ZW, 2011, CANCER RES, V71, P2286, DOI 10.1158/0008-5472.CAN-10-3367
   Cho Y, 2019, SCI REP-UK, V9, DOI 10.1038/s41598-018-38110-4
   de'Angelis N, 2015, WORLD J GASTROENTERO, V21, P11185, DOI 10.3748/wjg.v21.i39.11185
   Fuentes-Orozco C, 2018, ANN TRANSPL, V23, P442, DOI 10.12659/AOT.908521
   Gabutti A, 2020, ONCOLOGY-NY, V34, P91
   Goh MJ, 2020, HEPATOLOGY, V71, P2023, DOI 10.1002/hep.30973
   Halazun KJ, 2017, ANN SURG, V265, P557, DOI 10.1097/SLA.0000000000001966
   Kim G, 2018, J HEPATOL, V68, P476, DOI 10.1016/j.jhep.2017.10.018
   Kim M, 2021, ANN SURG TREAT RES, V101, P28, DOI 10.4174/astr.2021.101.1.28
   Li XF, 2020, BIOSCIENCE REP, V40, DOI 10.1042/BSR20200232
   Meguro M, 2015, WORLD J GASTROENTERO, V21, P4933, DOI 10.3748/wjg.v21.i16.4933
   Mullen PJ, 2016, NAT REV CANCER, V16, P718, DOI 10.1038/nrc.2016.76
   Navaneethan SD, 2009, COCHRANE DB SYST REV, DOI 10.1002/14651858.CD005019.pub3
   Nemes K, 2016, WORLD J HEPATOL, V8, P924, DOI 10.4254/wjh.v8.i22.924
   Pisanti S, 2014, PHARMACOL RES, V88, P84, DOI 10.1016/j.phrs.2014.06.013
   Raymakers AJN, 2020, RESP RES, V21, DOI 10.1186/s12931-020-01344-w
   Relja B, 2010, INT J MOL MED, V26, P733, DOI 10.3892/ijmm_00000520
   Rhu J, 2018, TRANSPLANTATION, V102, P1316, DOI 10.1097/TP.0000000000002136
   RINGE B, 1995, CLIN TRANSPLANT, V9, P190
   Sapisochin G, 2015, ANN SURG ONCOL, V22, P2286, DOI 10.1245/s10434-014-4273-6
   Singh S, 2013, GASTROENTEROLOGY, V144, P323, DOI 10.1053/j.gastro.2012.10.005
   Taylor BA, 2018, NEUROTHERAPEUTICS, V15, P1006, DOI 10.1007/s13311-018-0670-z
   Thompson PD, 2016, J AM COLL CARDIOL, V67, P2395, DOI 10.1016/j.jacc.2016.02.071
   Tsan YT, 2012, J CLIN ONCOL, V30, P623, DOI 10.1200/JCO.2011.36.0917
   Voorneveld PW, 2017, GASTROENTEROLOGY, V153, P470, DOI 10.1053/j.gastro.2017.05.011
   Welker MW, 2013, TRANSPL INT, V26, P109, DOI 10.1111/j.1432-2277.2012.01562.x
   Zhang Y, 2019, PANCREAS, V48, P142, DOI 10.1097/MPA.0000000000001226
NR 28
TC 0
Z9 0
U1 0
U2 0
PU INT SCIENTIFIC INFORMATION, INC
PI MELVILLE
PA 150 BROADHOLLOW RD, STE 114, MELVILLE, NY 11747 USA
SN 1425-9524
J9 ANN TRANSPL
JI Ann. Transpl.
PD APR 5
PY 2022
VL 27
AR e935604
DI 10.12659/AOT.935604
PG 9
WC Surgery; Transplantation
WE Science Citation Index Expanded (SCI-EXPANDED)
SC Surgery; Transplantation
GA 0P1MW
UT WOS:000783988100001
PM 35379768
OA Green Published
DA 2022-05-02
ER

PT J
AU Meng, XP
   Tang, TY
   Ding, ZM
   Wang, JT
   Lu, CQ
   Yu, Q
   Xia, C
   Zhang, T
   Long, XY
   Xiao, WB
   Wang, YC
   Ju, SH
AF Meng, Xiang-Pan
   Tang, Tian-Yu
   Ding, Zhi-Min
   Wang, Jitao
   Lu, Chun-Qiang
   Yu, Qian
   Xia, Cong
   Zhang, Tao
   Long, Xueying
   Xiao, Wenbo
   Wang, Yuan-Cheng
   Ju, Shenghong
TI Preoperative Microvascular Invasion Prediction to Assist in Surgical
   Plan for Single Hepatocellular Carcinoma: Better Together with Radiomics
SO ANNALS OF SURGICAL ONCOLOGY
LA English
DT Article
DE Hepatocellular carcinoma; Microvascular invasion; Radiomics; Liver
   resection; Recurrence
ID NON-ANATOMIC RESECTION; LONG-TERM SURVIVAL; NONANATOMICAL RESECTION;
   TUMOR RECURRENCE; OUTCOMES; SIZE; CM
AB Background Prediction models with or without radiomic analysis for microvascular invasion (MVI) in hepatocellular carcinoma (HCC) have been reported, but the potential for model-predicted MVI in surgical planning is unclear. Therefore, we aimed to explore the effect of predicted MVI on early recurrence after anatomic resection (AR) and non-anatomic resection (NAR) to assist surgical strategies. Methods Patients with a single HCC of 2-5 cm receiving curative resection were enrolled from 2 centers. Their data were used to develop (n = 230) and test (n = 219) two prediction models for MVI using clinical factors and preoperative computed tomography images. The two prediction models, clinico-radiologic model and clinico-radiologic-radiomic (CRR) model (clinico-radiologic variables + radiomic signature), were compared using the Delong test. Early recurrence based on model-predicted high-risk MVI was evaluated between AR (n = 118) and NAR (n = 85) via propensity score matching using patient data from another 2 centers for external validation. Results The CRR model showed higher area under the curve values (0.835-0.864 across development, test, and external validation) but no statistically significant improvement over the clinico-radiologic model (0.796-0.828). After propensity score matching, difference in 2-year recurrence between AR and NAR was found in the CRR model predicted high-risk MVI group (P = 0.005) but not in the clinico-radiologic model predicted high-risk MVI group (P = 0.31). Conclusions The prediction model incorporating radiomics provided an accurate preoperative estimation of MVI, showing the potential for choosing the more appropriate surgical procedure between AR and NAR.
C1 [Meng, Xiang-Pan; Tang, Tian-Yu; Ding, Zhi-Min; Lu, Chun-Qiang; Yu, Qian; Xia, Cong; Wang, Yuan-Cheng; Ju, Shenghong] Southeast Univ, Zhongda Hosp, Dept Radiol, Jiangsu Key Lab Mol & Funct Imaging,Med Sch, Nanjing, Peoples R China.
   [Wang, Jitao] Southeast Univ, Zhongda Hosp, Hepat Biliary Pancreat Ctr, Med Sch, Nanjing, Peoples R China.
   [Wang, Jitao] Xingtai Peoples Hosp, Xingtai Inst Canc Control, Dept Hepatopancreatobiliary Surg, Xingtai, Peoples R China.
   [Zhang, Tao] Nantong Univ, Dept Radiol, Hosp 3, Nantong, Peoples R China.
   [Long, Xueying] Cent South Univ, Dept Radiol, Xiangya Hosp, Changsha, Peoples R China.
   [Xiao, Wenbo] Zhejiang Univ, Affiliated Hosp 1, Coll Med, Dept Radiol, Hangzhou, Peoples R China.
RP Ju, SH (corresponding author), Southeast Univ, Zhongda Hosp, Dept Radiol, Jiangsu Key Lab Mol & Funct Imaging,Med Sch, Nanjing, Peoples R China.
EM jsh@seu.edu.cn
OI Meng, Xiangpan/0000-0002-2917-2418
FU National Natural Science Foundation of China (NSFC)National Natural
   Science Foundation of China (NSFC) [81830053, 92059202, 61821002];
   Postgraduate Research & Practice Innovation Program of Jiangsu Province
   [KYCX21_0153]; Key Research and Development Program of Jiangsu Province
   [BE2020717]
FX This research was supported by the National Natural Science Foundation
   of China (NSFC, No. 81830053, 92059202, and 61821002), the Postgraduate
   Research & Practice Innovation Program of Jiangsu Province
   (KYCX21_0153), and the Key Research and Development Program of Jiangsu
   Province (BE2020717).
CR Chan AWH, 2018, J HEPATOL, V69, P1284, DOI 10.1016/j.jhep.2018.08.027
   Chen ZH, 2021, HEPATOL INT, V15, P642, DOI 10.1007/s12072-021-10174-x
   Chou CT, 2014, AM J ROENTGENOL, V203, pW253, DOI 10.2214/AJR.13.10595
   Cucchetti A, 2010, J HEPATOL, V52, P880, DOI 10.1016/j.jhep.2009.12.037
   Eguchi S, 2008, SURGERY, V143, P469, DOI 10.1016/j.surg.2007.12.003
   European Association for the Study of the Liver. Electronic address: easloffice@easloffice.eu, 2019, J Hepatol, V70, P817, DOI 10.1016/j.jhep.2019.01.020
   Feng XB, 2017, HPB, V19, P667, DOI 10.1016/j.hpb.2017.04.010
   Forner A, 2012, LANCET, V379, P1245, DOI 10.1016/S0140-6736(11)61347-0
   Gillies RJ, 2016, RADIOLOGY, V278, P563, DOI 10.1148/radiol.2015151169
   Harrell FE, 2015, SPRINGER SER STAT, DOI 10.1007/978-3-319-19425-7
   Hwang S, 2015, J GASTROINTEST SURG, V19, P1281, DOI 10.1007/s11605-015-2849-5
   Kobayashi Akira, 2008, J Hepatobiliary Pancreat Surg, V15, P515, DOI 10.1007/s00534-007-1293-7
   Lau, 2000, HPB, V2, P333, DOI [10.1016/s1365-182x(17)30755-4, DOI 10.1016/S1365-182X(17)30755-4, 10.1016/S1365-182X(17)30755-4]
   Lee S, 2021, ANN SURG, V273, P564, DOI 10.1097/SLA.0000000000003268
   Lei ZQ, 2016, JAMA SURG, V151, P356, DOI 10.1001/jamasurg.2015.4257
   Lim KC, 2011, ANN SURG, V254, P108, DOI 10.1097/SLA.0b013e31821ad884
   Marrero JA, 2018, HEPATOLOGY, V68, P723, DOI 10.1002/hep.29913
   Marubashi S, 2015, BRIT J SURG, V102, P776, DOI 10.1002/bjs.9815
   McHugh PP, 2010, HPB, V12, P56, DOI 10.1111/j.1477-2574.2009.00128.x
   Meng XP, 2021, J MAGN RESON IMAGING, V54, P526, DOI 10.1002/jmri.27575
   Park VY, 2014, LIVER INT, V34, P1593, DOI 10.1111/liv.12550
   Pote N, 2015, J HEPATOL, V62, P848, DOI 10.1016/j.jhep.2014.11.005
   Renzulli M, 2016, RADIOLOGY, V279, P432, DOI 10.1148/radiol.2015150998
   Rodriguez-Peralvarez M, 2013, ANN SURG ONCOL, V20, P325, DOI 10.1245/s10434-012-2513-1
   Sheng X, 2020, HEPATOL INT, V14, P1034, DOI 10.1007/s12072-020-10111-4
   Shindoh J, 2016, J HEPATOL, V64, P594, DOI 10.1016/j.jhep.2015.10.015
   Shindoh J, 2013, ANN SURG ONCOL, V20, P1223, DOI 10.1245/s10434-012-2739-y
   Sun Z, 2021, ASIAN J SURG, V44, P1143, DOI 10.1016/j.asjsur.2021.02.023
   Sung HH, 2022, CLIN EXP HYPERTENS, V44, P146, DOI 10.1080/10641963.2021.2007943
   Wu JC, 2009, J HEPATOL, V51, P890, DOI 10.1016/j.jhep.2009.07.009
   Xu X, 2019, J HEPATOL, V70, P1133, DOI 10.1016/j.jhep.2019.02.023
   Zheng J, 2017, J AM COLL SURGEONS, V225, P778, DOI 10.1016/j.jamcollsurg.2017.09.003
   Zhong XP, 2019, J CANCER, V10, P3950, DOI 10.7150/jca.32592
NR 33
TC 1
Z9 1
U1 3
U2 3
PU SPRINGER
PI NEW YORK
PA ONE NEW YORK PLAZA, SUITE 4600, NEW YORK, NY, UNITED STATES
SN 1068-9265
EI 1534-4681
J9 ANN SURG ONCOL
JI Ann. Surg. Oncol.
PD MAY
PY 2022
VL 29
IS 5
BP 2960
EP 2970
DI 10.1245/s10434-022-11346-1
EA JAN 2022
PG 11
WC Oncology; Surgery
WE Science Citation Index Expanded (SCI-EXPANDED)
SC Oncology; Surgery
GA 0O5ST
UT WOS:000750416200003
PM 35102453
DA 2022-05-02
ER

PT J
AU Xia, F
   Zhu, P
   Chen, XP
   Zhang, BX
   Zhang, MY
AF Xia, Feng
   Zhu, Peng
   Chen, Xiao-Ping
   Zhang, Bi-Xiang
   Zhang, Ming-Yu
TI Prognostic Analysis of Postoperative Survival for Ruptured
   Hepatocellular Carcinoma with or without Cirrhosis
SO JOURNAL OF ONCOLOGY
LA English
DT Article
ID EMERGENCY LIVER RESECTION; HEPATITIS-B; MICROVASCULAR INVASION; CURATIVE
   RESECTION; HBSAG LEVELS; RISK; RECURRENCE; NOMOGRAM; PREDICTORS; THERAPY
AB Background and Aims. Conflicting results are often observed in the prognosis of patients with ruptured hepatocellular carcinoma (rHCC), and there are currently very few studies on the long-term postoperative outcomes of ruptured hepatocellular carcinoma patients. This study aimed to distinguish between the postoperative prognosis of rHCC patients with cirrhosis (rHCC-C) and those without cirrhosis (rHCC-NC) using some serum markers. Methods. We collected the data of 151 rHCC patients treated at our centers from January 2010 to March 2021. 62 had no cirrhosis, and 89 had cirrhosis. The prognosis of rHCC-C and rHCC-NC groups was compared using the Kaplan-Meier method. We used multivariate Cox regression to analyze prognostic factors in rHCC patients, and subgroup analysis was performed on the two groups of patients. Results. The long-term prognosis of rHCC-NC patients was better than that of rHCC-C patients. Tumor diameter, Barcelona clinic liver cancer (BCLC) stage, HBsAg, positive Hepatitis C virus (HCV) antibodies, elevated creatinine, and elevated T-bilirubin were prognostic factors for overall survival (OS) in rHCC-C patients. However, only alpha-fetoprotein (AFP)>92ng/mL was a prognostic factor for OS in rHCC-NC patients. In noncirrhotic patients, HBsAg positivity was only associated with OS. Similarly, the presence or absence of microvascular invasion (MVI) also had different results in the two groups. Conclusions. There are differences in serum alpha-fetoprotein (AFP) levels, the presence of microvascular invasion (MVI), and HBsAg positivity between rHCC-C and rHCC-NC patients, indicating that the analysis of these prognostic factors may help improve the management of rHCC patients and provide a direction for future treatment options.
C1 [Xia, Feng; Zhu, Peng; Chen, Xiao-Ping; Zhang, Bi-Xiang] Huazhong Univ Sci & Technol, Tongji Hosp Tongji Med Coll, Dept Hepat Surg Ctr, Wuhan, Hubei, Peoples R China.
   [Zhang, Ming-Yu] Huazhong Univ Sci & Technol, Tongji Hosp Tongji Med Coll, Dept Digest Med, Wuhan, Hubei, Peoples R China.
RP Zhu, P (corresponding author), Huazhong Univ Sci & Technol, Tongji Hosp Tongji Med Coll, Dept Hepat Surg Ctr, Wuhan, Hubei, Peoples R China.
EM 707155772@qq.com; zpync@qq.com; chenxpchenxp@163.com;
   bixiangzhang@163.com; 344195768@qq.com
FU Natural Science Foundation of Hubei ProvinceNatural Science Foundation
   of Hubei Province [2019CFB433]; Hengrui Hepatobiliary and Pancreatic
   Malignant Tumor Research Fund-Youth Research Fund
   [CXPJJH11800001-2018306]; Sources of Funding: Key Project of Science and
   Technology in Hubei Province [2018ACA137]; General Project of Health
   Commission of Hubei Province [WJ2021M108]
FX This work was funded by (1) Natural Science Foundation of Hubei Province
   (2019CFB433), (2) Hengrui Hepatobiliary and Pancreatic Malignant Tumor
   Research Fund-Youth Research Fund (CXPJJH11800001-2018306), (3) Sources
   of Funding: Key Project of Science and Technology in Hubei Province
   (2018ACA137), and (4) General Project of Health Commission of Hubei
   Province (WJ2021M108).
CR Chen LP, 2014, DISCOV MED, V18, P189
   CHERQUI D, 1993, BRIT J SURG, V80, P747, DOI 10.1002/bjs.1800800631
   Chiappa A, 1999, HEPATO-GASTROENTEROL, V46, P1145
   Erstad DJ, 2019, ANN SURG ONCOL, V26, P1474, DOI 10.1245/s10434-019-07227-9
   European Assoc Study Liver, 2017, J HEPATOL, V67, P370, DOI 10.1016/j.jhep.2017.03.021
   Fan WZ, 2018, J VASC INTERV RADIOL, V29, P404, DOI 10.1016/j.jvir.2017.09.022
   Fattovich G, 2004, GASTROENTEROLOGY, V127, pS35, DOI 10.1053/j.gastro.2004.09.014
   Forner A, 2018, LANCET, V391, P1301, DOI 10.1016/S0140-6736(18)30010-2
   Han XJ, 2015, WORLD J GASTROENTERO, V21, P7488, DOI 10.3748/wjg.v21.i24.7488
   Hartke J, 2017, SEMIN DIAGN PATHOL, V34, P153, DOI 10.1053/j.semdp.2016.12.011
   Hiraoka A, 2015, EUR J RADIOL, V84, P366, DOI 10.1016/j.ejrad.2014.11.038
   Hu L, 2014, CELL BIOCHEM BIOPHYS, V69, P421, DOI 10.1007/s12013-013-9813-3
   Huang HF, 2020, ONCOTARGETS THER, V13, P975, DOI 10.2147/OTT.S236728
   Huang JW, 2014, MEDICINE, V93, DOI 10.1097/MD.0000000000000288
   Janssen HLA, 2012, GUT, V61, P641, DOI 10.1136/gutjnl-2011-301096
   Joliat GR, 2018, EUR J GASTROEN HEPAT, V30, P792, DOI 10.1097/MEG.0000000000001115
   Kanda T, 2019, HEPATOL INT, V13, P649, DOI 10.1007/s12072-019-09988-7
   Kerdsuknirun Jitrapa, 2018, Asian Pac J Cancer Prev, V19, P3629
   Lei ZQ, 2016, JAMA SURG, V151, P356, DOI 10.1001/jamasurg.2015.4257
   Li HG, 2021, J CANCER RES THER, V17, P652, DOI 10.4103/jcrt.JCRT_1714_20
   Li L, 2019, MEDICINE, V98, DOI 10.1097/MD.0000000000016308
   Li YC, 2021, EUR J NUCL MED MOL I, V48, P2599, DOI 10.1007/s00259-020-05119-9
   Ma XH, 2019, EUR RADIOL, V29, P3595, DOI 10.1007/s00330-018-5985-y
   Matsumoto Tomonori, 2015, Hepatogastroenterology, V62, P942
   Osawa M, 2017, J MED VIROL, V89, P2144, DOI 10.1002/jmv.24890
   Park Ui Jun, 2008, Korean J Hepatol, V14, P371, DOI 10.3350/kjhep.2008.14.3.371
   Petruzziello Arnolfo, 2018, Open Virol J, V12, P26, DOI 10.2174/1874357901812010026
   Qiu JF, 2017, J SURG ONCOL, V116, P140, DOI 10.1002/jso.24628
   Qu LS, 2017, ANN HEPATOL, V16, P412, DOI 10.5604/16652681.1235484
   Roehlen N, 2020, CELLS-BASEL, V9, DOI 10.3390/cells9040875
   Sagnelli E, 2020, INFECTION, V48, P7, DOI 10.1007/s15010-019-01345-y
   Sahu SK, 2019, J CLIN EXP HEPATOL, V9, P245, DOI 10.1016/j.jceh.2018.04.002
   Silsirivanit A, 2019, ADV CLIN CHEM, V89, P189, DOI 10.1016/bs.acc.2018.12.005
   Sohn W, 2014, ANN SURG ONCOL, V21, P2429, DOI 10.1245/s10434-014-3621-x
   Tanaka S, 2016, J GASTROINTEST SURG, V20, P2021, DOI 10.1007/s11605-016-3280-2
   Tarantino L, 2011, UPDATES SURG-ITALY, V63, P25, DOI 10.1007/s13304-010-0041-8
   Tartaglia N, 2020, OPEN MED-WARSAW, V15, P739, DOI 10.1515/med-2020-0202
   Trevisani F, 2019, SEMIN LIVER DIS, V39, P163, DOI 10.1055/s-0039-1677768
   Villanueva A, 2019, NEW ENGL J MED, V380, P1450, DOI 10.1056/NEJMra1713263
   Vlachogiannakos J, 2018, LIVER INT, V38, P71, DOI 10.1111/liv.13631
   Wang HH, 2021, FRONT ONCOL, V11, DOI 10.3389/fonc.2021.745085
   Xia F, 2022, FRONT ONCOL, V12, DOI 10.3389/fonc.2022.848903
   Xu X, 2019, J HEPATOL, V70, P1133, DOI 10.1016/j.jhep.2019.02.023
   Yan PG, 2018, J GASTROINTEST SURG, V22, P872, DOI 10.1007/s11605-017-3638-0
   Yang L, 2019, LIVER CANCER, V8, P373, DOI 10.1159/000494099
   Yoshida H, 2016, HEPATOL RES, V46, P13, DOI 10.1111/hepr.12498
   Yu LH, 2014, ANN SURG ONCOL, V21, P1010, DOI 10.1245/s10434-013-3320-z
   Zhang EL, 2021, FRONT ONCOL, V11, DOI 10.3389/fonc.2021.691354
   Zhang W, 2019, J GASTROINTEST SURG, V23, P1788, DOI 10.1007/s11605-018-3930-7
   Zhang XF, 2018, J GASTROEN HEPATOL, V33, P347, DOI 10.1111/jgh.13843
NR 50
TC 0
Z9 0
U1 0
U2 0
PU HINDAWI LTD
PI LONDON
PA ADAM HOUSE, 3RD FLR, 1 FITZROY SQ, LONDON, W1T 5HF, ENGLAND
SN 1687-8450
EI 1687-8469
J9 J ONCOL
JI J. Oncol.
PD MAR 17
PY 2022
VL 2022
AR 7531452
DI 10.1155/2022/7531452
PG 15
WC Oncology
WE Science Citation Index Expanded (SCI-EXPANDED)
SC Oncology
GA 0Q1PI
UT WOS:000784696600006
PM 35342424
OA gold, Green Published
DA 2022-05-02
ER

PT J
AU Yu, HM
   Wang, K
   Feng, JK
   Lu, L
   Qin, YC
   Cheng, YQ
   Guo, WX
   Shi, J
   Cong, WM
   Lau, WY
   Dong, H
   Cheng, SQ
AF Yu, Hong-Ming
   Wang, Kang
   Feng, Jin-Kai
   Lu, Lei
   Qin, Yu-Chen
   Cheng, Yu-Qiang
   Guo, Wei-Xing
   Shi, Jie
   Cong, Wen-Ming
   Lau, Wan Yee
   Dong, Hui
   Cheng, Shu-Qun
TI Image-matching digital macro-slide-a novel pathological examination
   method for microvascular invasion detection in hepatocellular carcinoma
SO HEPATOLOGY INTERNATIONAL
LA English
DT Article
DE Hepatocellular carcinoma; Microvascular invasion; 3-Point baseline
   sampling protocol; 7-Point baseline sampling protocol; Imaging-matching
   digital macro-slide; Recurrence-free survival; Receiver operating
   characteristic curve; AFP; PIVKA-II
ID CANCER
AB Background Microvascular invasion (MVI) is a prominent risk factor of postoperative recurrence for hepatocellular carcinoma (HCC). The MVI detection rate of conventional pathological examination approaches is relatively low and unsatisfactory. Methods By integrating pathological macro-slide with whole-mount slide imaging, we first created a novel pathological examination method called image-matching digital macro-slide (IDS). Surgical samples from eligible patients were collected to make IDS. The MVI detection rates, tumor recurrence rates and recurrence-free survival were compared among conventional 3-Point and 7-Point baseline sampling protocols and IDS. Additionally, biomarkers to recognize MVI false negative patients were probed via combining conventional pathological sampling protocols and IDS. Receiver operating characteristic curve (ROC) analysis was used to obtain the optimal cutoff of biomarkers to distinguish MVI false negative patients. Results The MVI detection rates were 21.98%, 32.97% and 63.74%, respectively, in 3-Point, 7-Point baseline sampling protocols and IDS (p < 0.001). Tumor recurrence rate of patients with MVI negative status in IDS (6.06%) was relatively lower than that of patients with MVI negative status in 3-Point (16.90%) and 7-Point (16.39%) sampling protocols. Alpha-fetoprotein (AFP) and protein induced by vitamin K absence or antagonist-II (PIVKA-II) were selected as potential biomarkers to distinguish MVI false negative patients. Conclusions Our study demonstrated that IDS can help enhance the detection rate of MVI in HCC and refine the prediction of HCC prognosis. Alpha-fetoprotein is identified as a suitable and robust biomarker to recognize MVI false-negative patients in conventional pathological protocols.
C1 [Yu, Hong-Ming; Wang, Kang; Feng, Jin-Kai; Cheng, Yu-Qiang; Guo, Wei-Xing; Shi, Jie; Lau, Wan Yee; Cheng, Shu-Qun] Second Mil Med Univ, Eastern Hepatobiliary Surg Hosp, Dept Hepat Surg 6, 225 Changhai Rd, Shanghai 200433, Peoples R China.
   [Lu, Lei] Second Mil Med Univ, Changhai Hosp, Clin Res Ctr, 168 Changhai Rd, Shanghai 200433, Peoples R China.
   [Qin, Yu-Chen] Second Mil Med Univ, Dept Hlth Stat, 800 XiangYin Rd, Shanghai 200433, Peoples R China.
   [Cong, Wen-Ming; Dong, Hui] Second Mil Med Univ, Eastern Hepatobiliary Surg Hosp, Dept Pathol, 225 Changhai Rd, Shanghai 200433, Peoples R China.
   [Lau, Wan Yee] Chinese Univ Hong Kong, Fac Med, Shatin, Hong Kong, Peoples R China.
RP Cheng, SQ (corresponding author), Second Mil Med Univ, Eastern Hepatobiliary Surg Hosp, Dept Hepat Surg 6, 225 Changhai Rd, Shanghai 200433, Peoples R China.; Dong, H (corresponding author), Second Mil Med Univ, Eastern Hepatobiliary Surg Hosp, Dept Pathol, 225 Changhai Rd, Shanghai 200433, Peoples R China.
EM huidongwh@126.com; chengshuqun@aliyun.com
FU Key Project of the National Natural Science Foundation of ChinaNational
   Natural Science Foundation of China (NSFC) [81730097]; Science Fund for
   Creative Research GroupsScience Fund for Creative Research Groups
   [81521091]; National Natural Science Foundation of ChinaNational Natural
   Science Foundation of China (NSFC) [81602523, 82072618]; Shanghai
   Municipal Health Bureau [SHDC2020CR1004A]
FX The Key Project of the National Natural Science Foundation of China (No:
   81730097); the Grants of the Science Fund for Creative Research Groups
   (No: 81521091); the National Natural Science Foundation of China (No:
   81602523, 82072618); and Shanghai Municipal Health Bureau (No:
   SHDC2020CR1004A).
CR Cong WM, 2016, WORLD J GASTROENTERO, V22, P9279, DOI 10.3748/wjg.v22.i42.9279
   Dudek K, 2009, TRANSPL P, V41, P3135, DOI 10.1016/j.transproceed.2009.08.016
   Fan ST, 2011, BRIT J SURG, V98, P1292, DOI 10.1002/bjs.7583
   Feng LH, 2017, J CANCER RES CLIN, V143, P293, DOI 10.1007/s00432-016-2286-1
   Halama N, 2010, ANAL QUANT CYTOL, V32, P333
   Huang ZY, 2012, ANN SURG ONCOL, V19, P2515, DOI 10.1245/s10434-012-2269-7
   Llovet JM, 2021, NAT REV DIS PRIMERS, V7, DOI 10.1038/s41572-020-00240-3
   Mazzaferro V, 2009, LANCET ONCOL, V10, P35, DOI 10.1016/S1470-2045(08)70284-5
   Mercan E, 2019, JAMA NETW OPEN, V2, DOI 10.1001/jamanetworkopen.2019.8777
   Sheng X, 2020, HEPATOL INT, V14, P1034, DOI 10.1007/s12072-020-10111-4
   Sumie S, 2008, ANN SURG ONCOL, V15, P1375, DOI 10.1245/s10434-008-9846-9
   Wang HY, 2020, CANCERS, V12, DOI 10.3390/cancers12123562
   Wang H, 2020, J GASTROINTEST SURG, V24, P2737, DOI 10.1007/s11605-019-04251-8
   Wang H, 2019, HEPATOL RES, V49, P344, DOI 10.1111/hepr.13241
   Zhang XF, 2018, J GASTROEN HEPATOL, V33, P347, DOI 10.1111/jgh.13843
   Zhou J, 2020, LIVER CANCER, V9, P682, DOI 10.1159/000509424
NR 16
TC 0
Z9 0
U1 1
U2 1
PU SPRINGER
PI NEW YORK
PA ONE NEW YORK PLAZA, SUITE 4600, NEW YORK, NY, UNITED STATES
SN 1936-0533
EI 1936-0541
J9 HEPATOL INT
JI Hepatol. Int.
PD APR
PY 2022
VL 16
IS 2
BP 381
EP 395
DI 10.1007/s12072-022-10307-w
EA MAR 2022
PG 15
WC Gastroenterology & Hepatology
WE Science Citation Index Expanded (SCI-EXPANDED)
SC Gastroenterology & Hepatology
GA 0N5VR
UT WOS:000769835700001
PM 35294742
OA hybrid, Green Submitted
DA 2022-05-02
ER

PT J
AU Meng, XT
   Shen, D
   Liu, YY
   Song, W
   Xu, XH
   Liu, TJ
   Xiong, Z
AF Meng, Xiangtong
   Shen Dong
   Liu Yangyang
   Song Wang
   Xu, Xiaohao
   Liu, Tiejun
   Xiong Zhuang
TI Adenosine triphosphate-binding cassette subfamily C members in liver
   hepatocellular carcinoma Bioinformatics-driven prognostic value
SO MEDICINE
LA English
DT Article
DE ABCC family; bioinformatics; diagnostic marker; liver hepatocellular
   carcinoma; prognostic marker
ID MULTIDRUG-RESISTANCE PROTEIN-1; CANCER PROGRESSION; DRUG-RESISTANCE;
   GENE-EXPRESSION; UP-REGULATION; TRANSPORTERS; ABCC1; PREDICTION;
   SURVIVAL; MRP1
AB Aberrant expression of adenosine triphosphate-binding cassette subfamily C (ABCC), one of the largest superfamilies and transporter gene families of membrane proteins, is associated with various tumors. However, its relationship with liver hepatocellular carcinoma (LIHC) remains unclear. We used the Oncomine, UALCAN, Human Protein Atlas, GeneMANIA, GO, Kyoto Encyclopedia of Genes and Genomes (KEGG), TIMER, and Kaplan-Meier Plotter databases. On May 20, 2021, we searched these databases for the terms ABCC1, ABCC2, ABCC3, ABCC4, ABCC5, ABCC6, ABCC7, ABCC8, ABCC9, ABCC10, ABCC11, ABCC12, ABCC13, and "liver cancer." The exposure group comprised LIHC patients, and the control group comprised normal patients (those with noncancerous liver tissue). All patients shown in the retrieval language search were included. We compared the mRNA expression of these proteins in LIHC and control patients to examine the potential role of ABCC1-13 in LIHC. Relative to the normal liver tissue, mRNA expression of ABCC1/2/3/4/5/6/10 was significantly upregulated (P < .001), and that of ABCC9/11 significantly downregulated (both P < .001), in LIHC. ABCC mRNA expression varied with gender (P < .05), except for ABCC11-13; with tumor grade (P < 0.05), except for ABCC7/12/13; with tumor stage (P < .05), except for ABCC11-13; and with lymph node metastasis status (P < .05), except for ABCC7/8/11/12/13. Based on KEGG enrichment analysis, these genes were associated with the following pathways: ABC transporters, Bile secretion, Antifolate resistance, and Peroxisome (P < .05). Except for ABCC12/13, the ABCCs were significantly associated with B cell, CD8+ T cell, CD4+ T cell, macrophage, neutrophil, and dendritic cell infiltration (P < .05). High mRNA expression of ABCC1/4/5/8 (P < .05) and low expression of ABCC6/7/9/12/13 (P < .05) indicated poor prognosis. Prognostic significance was indicated for ABCC2/13 for both men and women (P < .05); for ABCC1/6/12/13 for tumor grades 1-3 (P < .05); for ABCC5/11/12/13 for all tumor stages (P < .05); for ABCC1/11/12/13 for American Joint Committee on Cancer T stages 1-3 (P < .05); and for ABCC1/5/6/13 for vascular invasion. None showed prognostic significance for microvascular invasion (P < .05). We identified ABCC1/2/3/4/5/6/9/10/11 as potential diagnostic markers, and ABCC1/4/5/6/7/8/9/12/13 as prognostic markers, of LIHC. Our future work will promote the use of ABCCs in the diagnosis and treatment of LIHC.
C1 [Meng, Xiangtong; Shen Dong; Liu Yangyang; Song Wang; Xu, Xiaohao; Liu, Tiejun; Xiong Zhuang] Changchun Univ Chinese Med, 1035 Bo Shuo Rd, Changchun, Jilin, Peoples R China.
   [Liu, Tiejun; Xiong Zhuang] Changchun Univ Chinese Med, Dept Hepatol, Affiliated Hosp 1, 1478 Gongnong Rd, Changchun, Jilin, Peoples R China.
   [Liu Yangyang] Changchun Univ Chinese Med, Endocrinol, Affiliated Hosp 1, 1478 Gongnong Rd, Changchun, Jilin, Peoples R China.
   [Xu, Xiaohao] Changchun Univ Chinese Med, Res Ctr Tradit Chinese Med, Affiliated Hosp 1, Changchun, Jilin, Peoples R China.
RP Xiong, Z (corresponding author), Changchun Univ Chinese Med, Dept Hepatol, Affiliated Hosp 1, 1478 Gongnong Rd, Changchun, Jilin, Peoples R China.
EM 172933813@qq.com
FU National Natural Science Foundation of ChinaNational Natural Science
   Foundation of China (NSFC) [81804007]; Natural Science Foundation of
   Jilin Province [20200201590JC]; Jilin Province Education Department
   "Thirteenth Five-Year Plan" Science and Technology Project
   [JJKH20200885KJ]
FX This research was funded by the National Natural Science Foundation of
   China (81804007), Natural Science Foundation of Jilin Province
   (20200201590JC), and Jilin Province Education Department "Thirteenth
   Five-Year Plan" Science and Technology Project (JJKH20200885KJ).
CR Bera TK, 2002, P NATL ACAD SCI USA, V99, P6997, DOI 10.1073/pnas.102187299
   Bisaccia F, 2021, INT J MOL SCI, V22, DOI 10.3390/ijms22062858
   Borel F, 2012, HEPATOLOGY, V55, P821, DOI 10.1002/hep.24682
   Brodeur GM, 2011, J NATL CANCER I, V103, P1207, DOI 10.1093/jnci/djr277
   Carbon S, 2009, BIOINFORMATICS, V25, P288, DOI 10.1093/bioinformatics/btn615
   Carozzo A, 2019, MOL PHARMACOL, V96, P13, DOI 10.1124/mol.118.115444
   Chandrashekar DS, 2017, NEOPLASIA, V19, P649, DOI 10.1016/j.neo.2017.05.002
   Chen LT, 2020, ANN ONCOL, V31, P334, DOI 10.1016/j.annonc.2019.12.001
   Chen X, 2002, MOL BIOL CELL, V13, P1929, DOI 10.1091/mbc.02-02-0023
   Cole SPC, 2014, ANNU REV PHARMACOL, V54, P95, DOI 10.1146/annurev-pharmtox-011613-135959
   Conseil G, 2021, INT J MOL SCI, V22, DOI 10.3390/ijms22189710
   Dal Bo M, 2020, DRUG RESIST UPDATE, V51, DOI 10.1016/j.drup.2020.100702
   Demidenko R, 2015, BMC CANCER, V15, DOI 10.1186/s12885-015-1689-8
   Elsnerova K, 2016, ONCOL REP, V35, P2159, DOI 10.3892/or.2016.4599
   Emmanouilidi A, 2020, CANCERS, V12, DOI 10.3390/cancers12082022
   Gao Q, 2020, CANCER LETT, V476, P67, DOI 10.1016/j.canlet.2020.02.007
   Gordan JD, 2020, J CLIN ONCOL, V38, P4317, DOI 10.1200/JCO.20.02672
   He LH, 2015, J MOL BIOL, V427, P106, DOI 10.1016/j.jmb.2014.07.026
   Hoffmann K, 2011, CANCER CELL INT, V11, DOI 10.1186/1475-2867-11-40
   Ishiguro J, 2019, CARCINOGENESIS, V40, P537, DOI 10.1093/carcin/bgz005
   Ji GJ, 2021, INT J BIOL SCI, V17, P1613, DOI 10.7150/ijbs.59559
   Kanehisa M, 2021, NUCLEIC ACIDS RES, V49, pD545, DOI 10.1093/nar/gkaa970
   Kanwal F, 2019, GASTROENTEROLOGY, V157, P54, DOI 10.1053/j.gastro.2019.02.049
   Kathawala RJ, 2014, CHIN J CANCER, V33, P223, DOI 10.5732/cjc.013.10122
   Krizkova V, 2016, CANCER CHEMOTH PHARM, V78, P595, DOI 10.1007/s00280-016-3114-7
   Kryczka J, 2020, CANCERS, V12, DOI 10.3390/cancers12123547
   Lee JY, 2017, CELL, V168, P951, DOI 10.1016/j.cell.2017.02.033
   Li Dandan, 2021, Clin Epigenetics, V13, P112, DOI 10.1186/s13148-021-01096-4
   Li TW, 2020, NUCLEIC ACIDS RES, V48, pW509, DOI 10.1093/nar/gkaa407
   Liu XD, 2019, ADV EXP MED BIOL, V1141, P13, DOI 10.1007/978-981-13-7647-4_2
   Macauda A, 2018, BRIT J HAEMATOL, V183, P375, DOI 10.1111/bjh.15521
   Mao XS, 2019, MEDICINE, V98, DOI 10.1097/MD.0000000000018347
   Mas VR, 2009, MOL MED, V15, P85, DOI 10.2119/molmed.2008.00110
   Matsumoto Y., 2021, ANN SURG ONCOL
   Le MT, 2021, MOL DIVERS, V25, P741, DOI 10.1007/s11030-020-10047-9
   Mitra A, 2021, SCI REP-UK, V11, DOI 10.1038/s41598-021-88163-1
   Mourskaia AA, 2012, BREAST CANCER RES, V14, DOI 10.1186/bcr3361
   Nagy A, 2021, SCI REP-UK, V11, DOI 10.1038/s41598-021-84787-5
   Nies AT, 2001, INT J CANCER, V94, P492, DOI 10.1002/ijc.1498
   Ostuni A, 2020, CELLS-BASEL, V9, DOI 10.3390/cells9061410
   Pham DH, 2021, GASTROENTEROLOGY, V161, P287, DOI 10.1053/j.gastro.2021.03.026
   Pipatpolkai T, 2020, NAT REV ENDOCRINOL, V16, P378, DOI 10.1038/s41574-020-0351-y
   Ramirez-Cosmes A, 2021, AM J CANCER RES, V11, P4127
   Rhodes DR, 2004, NEOPLASIA, V6, P1, DOI 10.1016/S1476-5586(04)80047-2
   Ritter CA, 2005, DRUG METAB REV, V37, P253, DOI 10.1081/DMR-200047984
   Robey RW, 2018, NAT REV CANCER, V18, P452, DOI 10.1038/s41568-018-0005-8
   Roessler S, 2010, CANCER RES, V70, P10202, DOI 10.1158/0008-5472.CAN-10-2607
   Saleeb RM, 2018, MOL ONCOL, V12, P1673, DOI 10.1002/1878-0261.12346
   Satyananda V, 2021, AM J CANCER RES, V11, P4394
   Southgate L, 2020, NAT REV CARDIOL, V17, P85, DOI 10.1038/s41569-019-0242-x
   Sun YL, 2014, CARCINOGENESIS, V35, P1941, DOI 10.1093/carcin/bgu043
   Suzuki H, 2002, ADV DRUG DELIVER REV, V54, P1311, DOI 10.1016/S0169-409X(02)00075-3
   Thul PJ, 2018, PROTEIN SCI, V27, P233, DOI 10.1002/pro.3307
   Vulsteke C, 2013, ANN ONCOL, V24, P1513, DOI 10.1093/annonc/mdt008
   Wan LJ, 2021, CLIN BIOCHEM, V89, P44, DOI 10.1016/j.clinbiochem.2020.12.005
   Warde-Farley D, 2010, NUCLEIC ACIDS RES, V38, pW214, DOI 10.1093/nar/gkq537
   Wurmbach E, 2007, HEPATOLOGY, V45, P938, DOI 10.1002/hep.21622
   Xu HQ., 2021, INSECTS, V12
   Zhang H, 2017, BIOMED PHARMACOTHER, V92, P365, DOI 10.1016/j.biopha.2017.05.090
   Zhang LB, 2021, MEDICINE, V100, DOI 10.1097/MD.0000000000025246
   Zhang RN, 2020, ONCOGENESIS, V9, DOI 10.1038/s41389-020-0229-9
   Zhou KJ, 2020, SCI REP-UK, V10, DOI 10.1038/s41598-020-69676-7
   Zhou SF, 2008, CURR MED CHEM, V15, P1981, DOI 10.2174/092986708785132870
   Zhu JY, 2021, FRONT ONCOL, V10, DOI 10.3389/fonc.2020.519180
   Zhu Y, 2021, CELL DEATH DIS, V12, DOI 10.1038/s41419-021-03733-5
NR 65
TC 0
Z9 0
U1 0
U2 0
PU LIPPINCOTT WILLIAMS & WILKINS
PI PHILADELPHIA
PA TWO COMMERCE SQ, 2001 MARKET ST, PHILADELPHIA, PA 19103 USA
SN 0025-7974
EI 1536-5964
J9 MEDICINE
JI Medicine (Baltimore)
PD FEB 18
PY 2022
VL 101
IS 7
AR e28869
DI 10.1097/MD.0000000000028869
PG 19
WC Medicine, General & Internal
WE Science Citation Index Expanded (SCI-EXPANDED)
SC General & Internal Medicine
GA 0E5RL
UT WOS:000776738500010
PM 35363194
OA gold
DA 2022-05-02
ER

PT J
AU Son, JA
   Ahn, HR
   You, D
   Baek, GO
   Yoon, MG
   Yoon, JH
   Cho, HJ
   Kim, SS
   Nam, SW
   Eun, JW
   Cheong, JY
AF Son, Ju A.
   Ahn, Hye Ri
   You, Donglim
   Baek, Geum Ok
   Yoon, Moon Gyong
   Yoon, Jung Hwan
   Cho, Hyo Jung
   Kim, Soon Sun
   Nam, Suk Woo
   Eun, Jung Woo
   Cheong, Jae Youn
TI Novel Gene Signatures as Prognostic Biomarkers for Predicting the
   Recurrence of Hepatocellular Carcinoma
SO CANCERS
LA English
DT Article
DE biomarker; prognosis; hepatocellular carcinoma; recurrence
ID MALIGNANT STATUS; UP-REGULATION; PROTEIN; EXPRESSION; PROMOTES; PZR;
   MIGRATION; CLONING
AB Simple Summary A high percentage of patients who undergo surgical resection for hepatocellular carcinoma (HCC) experience recurrence. Therefore, identification of accurate molecular markers for predicting recurrence of HCC is important. We analyzed recurrence and non-recurrence HCC tissues using two public omics datasets comprising microarray and RNA-sequencing and found novel gene signatures associated with recurrent HCC. These molecules might be used to not only predict for recurrence of HCC but also act as potential prognostic indicators for patients with HCC. Hepatocellular carcinoma (HCC) has a high rate of cancer recurrence (up to 70%) in patients who undergo surgical resection. We investigated prognostic gene signatures for predicting HCC recurrence using in silico gene expression analysis. Recurrence-associated gene candidates were chosen by a comparative analysis of gene expression profiles from two independent whole-transcriptome datasets in patients with HCC who underwent surgical resection. Five promising candidate genes, CETN2, HMGA1, MPZL1, RACGAP1, and SNRPB were identified, and the expression of these genes was evaluated using quantitative reverse transcription PCR in the validation set (n = 57). The genes CETN2, HMGA1, RACGAP1, and SNRPB, but not MPZL1, were upregulated in patients with recurrent HCC. In addition, the combination of HMGA1 and MPZL1 demonstrated the best area under the curve (0.807, 95% confidence interval [CI] = 0.681-0.899) for predicting HCC recurrence. In terms of clinicopathological correlation, CETN2, MPZL1, RACGAP1, and SNRPB were upregulated in patients with microvascular invasion, and the expression of MPZL1 and SNRPB was increased in proportion to the Edmonson tumor differentiation grade. Additionally, overexpression of CETN2, HMGA1, and RACGAP1 correlated with poor overall survival (OS) and disease-free survival (DFS) in the validation set. Finally, Cox regression analysis showed that the expression of serum alpha-fetoprotein and RACGAP1 significantly affected OS, whereas platelet count, microvascular invasion, and HMGA1 expression significantly affected DFS. In conclusion, HMGA1 and RACGAP1 may be potential prognostic biomarkers for predicting the recurrence of HCC after surgical resection.
C1 [Son, Ju A.; Ahn, Hye Ri; You, Donglim; Baek, Geum Ok; Yoon, Moon Gyong; Cho, Hyo Jung; Kim, Soon Sun; Eun, Jung Woo; Cheong, Jae Youn] Ajou Univ, Sch Med, Dept Gastroenterol, Suwon 16499, South Korea.
   [Son, Ju A.; Ahn, Hye Ri; You, Donglim] Ajou Univ, Grad Sch Med, Dept Biomed Sci, Suwon 16499, South Korea.
   [Yoon, Jung Hwan; Nam, Suk Woo] Catholic Univ Korea, Coll Med, Dept Pathol, Seoul 06591, South Korea.
   [Yoon, Jung Hwan; Nam, Suk Woo] Catholic Univ Korea, Funct RNom Res Ctr, Seoul 06591, South Korea.
RP Eun, JW; Cheong, JY (corresponding author), Ajou Univ, Sch Med, Dept Gastroenterol, Suwon 16499, South Korea.
EM gracia1429@ajou.ac.kr; rhkwp37@naver.com; diane885@naver.com;
   ptok99@hanmail.net; ymk8028@hanmail.net; yjh0875@hanmail.net;
   pilgrim8107@hanmail.net; cocorico99@gmail.com; swnam@catholic.ac.kr;
   jetaimebin@aumc.ac.kr; jaeyoun620@gmail.com
OI Cheong, Jae Youn/0000-0001-6246-1783; Cho, Hyo Jung/0000-0003-4792-8335;
   EUN, JUNG WOO/0000-0002-2461-6702; Baek, Geum Ok/0000-0003-0124-8844;
   Kim, Soon Sun/0000-0002-6862-1896
FU Korea Health Technology R&D Project through Korea Health Industry
   Development Institute; Ministry of Health and Welfare, Republic of
   KoreaMinistry of Health & Welfare, Republic of Korea [HI18C0531,
   HR21C1003]; Bio and Medical Technology Development Program of National
   Research Foundation [NRF-2017M3A9B6061509, NRF-2019R1C1C1007366]; Korean
   government (MSIT)Korean Government
FX This research was supported by grants from the Korea Health Technology
   R&D Project through the Korea Health Industry Development Institute,
   funded by the Ministry of Health and Welfare, Republic of Korea
   (HI18C0531, HR21C1003), and the Bio and Medical Technology Development
   Program of the National Research Foundation (NRF-2017M3A9B6061509 and
   NRF-2019R1C1C1007366), funded by the Korean government (MSIT).
CR Battista S, 2003, FASEB J, V17, P1496, DOI 10.1096/fj.02-0977fje
   Beigbeder A, 2017, SCI REP-UK, V7, DOI 10.1038/s41598-017-11876-9
   Chang ZG, 2005, DIGEST DIS SCI, V50, P1764, DOI 10.1007/s10620-005-2934-9
   Chen DN, 2019, ONCOL REP, V42, P679, DOI 10.3892/or.2019.7199
   Chen JX, 2016, GUT, V65, P1522, DOI 10.1136/gutjnl-2015-310625
   Chen JX, 2015, J HEPATOL, V62, P1287, DOI 10.1016/j.jhep.2015.01.014
   Chiappetta G, 1996, ONCOGENE, V13, P2439
   Geimer S, 2005, EUKARYOT CELL, V4, P1253, DOI 10.1128/EC.4.7.1253-1263.2005
   Gu JX, 2019, WORLD J GASTROENTERO, V25, P220, DOI 10.3748/wjg.v25.i2.220
   Hillion J, 2009, MOL CANCER RES, V7, P1803, DOI 10.1158/1541-7786.MCR-08-0336
   HUANG B, 1988, J CELL BIOL, V107, P133, DOI 10.1083/jcb.107.1.133
   Jia DS, 2014, CELL RES, V24, P204, DOI 10.1038/cr.2013.158
   JOHNSON KR, 1989, MOL CELL BIOL, V9, P2114, DOI 10.1128/MCB.9.5.2114
   Kim JH, 2014, PLOS MED, V11, DOI 10.1371/journal.pmed.1001770
   Li J, 2013, STAT METHODS MED RES, V22, P519, DOI 10.1177/0962280211428386
   Liu JKH, 2022, CANCER MED-US, V11, P571, DOI 10.1002/cam4.4468
   Liu XL, 2019, MOL MED REP, V20, P2725, DOI 10.3892/mmr.2019.10506
   Peng NF, 2020, CELL BIOL INT, V44, P1103, DOI 10.1002/cbin.11307
   Pu J, 2019, MOL THER-NUCL ACIDS, V18, P351, DOI 10.1016/j.omtn.2019.08.020
   Qi CL, 2018, ANAT REC, V301, P1061, DOI 10.1002/ar.23777
   REEVES R, 1990, J BIOL CHEM, V265, P8573
   Rizzo A, 2022, EXPERT OPIN INV DRUG, V31, P371, DOI 10.1080/13543784.2021.1948532
   Rizzo A, 2021, FUTURE ONCOL, V17, P755, DOI 10.2217/fon-2020-0986
   Shah SA, 2007, SURGERY, V141, P330, DOI 10.1016/j.surg.2006.06.028
   Sharma R, 2021, FRONT IMMUNOL, V12, DOI 10.3389/fimmu.2021.652007
   Shen Q, 2018, HEPATOLOGY, V67, P1360, DOI 10.1002/hep.29606
   Sung H, 2021, CA-CANCER J CLIN, V71, P209, DOI 10.3322/caac.21660
   Teng K, 2019, J EXP CLIN CANC RES, V38, DOI 10.1186/s13046-019-1331-8
   Thompson JR, 2006, J BIOL CHEM, V281, P18746, DOI 10.1074/jbc.M513667200
   Tian ZL, 2021, CARCINOGENESIS, V42, P493, DOI 10.1093/carcin/bgaa138
   Tusher VG, 2001, P NATL ACAD SCI USA, V98, P5116, DOI 10.1073/pnas.091062498
   Veeraraghavan S, 2002, J BIOL CHEM, V277, P28564, DOI 10.1074/jbc.M112232200
   Wang MY, 2019, CELL DEATH DIS, V10, DOI 10.1038/s41419-019-1666-2
   Wang SM, 2011, CLIN CANCER RES, V17, P6040, DOI 10.1158/1078-0432.CCR-11-0557
   Wang Y, 2019, INT J CANCER, V145, P662, DOI 10.1002/ijc.32134
   Wang ZY, 2020, BIOMED RES INT, V2020, DOI 10.1155/2020/4037639
   Yan GH, 2021, EXP THER MED, V22, DOI 10.3892/etm.2021.10225
   Yang MJ, 2020, MED SCI MONITOR, V26, DOI 10.12659/MSM.924975
   Zanin R, 2019, J EXP CLIN CANC RES, V38, DOI 10.1186/s13046-019-1307-8
   Zhan Yu-Ting, 2020, Aging (Albany NY), V13, P537, DOI 10.18632/aging.202164
   Zhang Julia A, 2017, Hepatoma Res, V3, P58, DOI 10.20517/2394-5079.2017.05
   Zhang Z, 2015, TUMOR BIOL, V36, P1213, DOI 10.1007/s13277-014-2749-4
   Zhao RX, 2000, J BIOL CHEM, V275, P5453, DOI 10.1074/jbc.275.8.5453
   Zhao RX, 2003, BIOCHEM BIOPH RES CO, V303, P1028, DOI 10.1016/S0006-291X(03)00484-4
   Zhao ZJ, 1998, J BIOL CHEM, V273, P29367, DOI 10.1074/jbc.273.45.29367
NR 45
TC 0
Z9 0
U1 0
U2 0
PU MDPI
PI BASEL
PA ST ALBAN-ANLAGE 66, CH-4052 BASEL, SWITZERLAND
EI 2072-6694
J9 CANCERS
JI Cancers
PD FEB
PY 2022
VL 14
IS 4
AR 865
DI 10.3390/cancers14040865
PG 16
WC Oncology
WE Science Citation Index Expanded (SCI-EXPANDED)
SC Oncology
GA ZM3SV
UT WOS:000764282500001
PM 35205612
OA gold, Green Published
DA 2022-05-02
ER

PT J
AU Zhang, K
   Xie, SS
   Li, WC
   Ye, ZX
   Shen, ZW
   Shen, W
AF Zhang, Kun
   Xie, Shuang-Shuang
   Li, Wen-Cui
   Ye, Zhao-Xiang
   Shen, Zhi-Wei
   Shen, Wen
TI Prediction of microvascular invasion in HCC by a scoring model combining
   Gd-EOB-DTPA MRI and biochemical indicators
SO EUROPEAN RADIOLOGY
LA English
DT Article; Early Access
DE Hepatocellular carcinoma; Neoplasm invasion; Magnetic resonance imaging;
   Biomarkers; Statistical model
ID HEPATOCELLULAR-CARCINOMA
AB Objectives This study aimed to establish a reliable diagnostic scoring model for the preoperative prediction of microvascular invasion (MVI) in hepatocellular carcinoma (HCC) patients based on gadolinium-ethoxybenzyl-diethylenetriamine pentaacetic acid (Gd-EOB-DTPA)-enhanced magnetic resonance imaging (MRI) and biochemical indicators. Methods This retrospective study included 129 patients with HCC at our hospital from 2014 to 2020. Based on the intratumoral and peritumoral features on Gd-EOB-DTPA MRI and biochemical indicators, a scoring model was developed for preoperative prediction of MVI, and examined for diagnostic efficacy according to postoperative pathological results. The scoring model was further externally validated in an independent cohort of 63 HCC patients. Results Logistic regression analysis was performed to identify five parameters related to MVI, including maximum tumor diameter, peritumoral low intensity in the hepatobiliary phase, incomplete capsule, apparent diffusion coefficient (ADC), and [alkaline phosphatase (ALP) (U/L) + gamma-glutamyl transpeptidase (GGT) (U/L)] / lymphocyte count (x 10(9)/L) ratio (AGLR). Based on these five parameters, a scoring model was developed, and the accuracy, sensitivity, specificity, PPV, and NPV in predicting MVI were 93.6%, 94.7%, 93.2%, 85.7%, and 97.6%, respectively, with a score > 8 set as the threshold. Conclusion The scoring model based on Gd-EOB-DTPA MRI and biochemical indicators provides a reliable tool for preoperative prediction of MVI in HCC patients.
C1 [Zhang, Kun] Tianjin Med Univ, Cent Clin Coll 1, Dept Radiol, 22 Qixiangtai Rd, Tianjin 300070, Peoples R China.
   [Xie, Shuang-Shuang; Shen, Wen] Nankai Univ, Tianjin Cent Hosp 1, Sch Med, Dept Radiol,Tianjin Med Imaging Inst, 24 Fukang Rd, Tianjin 300192, Peoples R China.
   [Li, Wen-Cui; Ye, Zhao-Xiang] Tianjin Med Univ Canc Inst & Hosp, Natl Clin Res Ctr Canc, Dept Radiol, Tianjin 300060, Peoples R China.
   [Shen, Zhi-Wei] Philips Healthcare, World Profit Ctr, 16 Tianze Rd, Beijing 100125, Peoples R China.
RP Shen, W (corresponding author), Nankai Univ, Tianjin Cent Hosp 1, Sch Med, Dept Radiol,Tianjin Med Imaging Inst, 24 Fukang Rd, Tianjin 300192, Peoples R China.
EM shen_hos@163.com
FU National Natural Science Fund of ChinaNational Natural Science
   Foundation of China (NSFC) [81671657]; Science and Technology Fund of
   Tianjin [QN20010]
FX This study has received funding by National Natural Science Fund of
   China (81901710); National Natural Science Fund of China (81671657); and
   Science and Technology Fund of Tianjin (QN20010).
CR Ahn SJ, 2019, ABDOM RADIOL, V44, P539, DOI 10.1007/s00261-018-1768-9
   Cuccurullo V, 2018, CONTRAST MEDIA MOL I, DOI 10.1155/2018/9487938
   Erstad DJ, 2019, ANN SURG ONCOL, V26, P1474, DOI 10.1245/s10434-019-07227-9
   Famularo S, 2021, J GASTROINTEST SURG, V25, P104, DOI 10.1007/s11605-019-04503-7
   Feng ST, 2019, EUR RADIOL, V29, P4648, DOI 10.1007/s00330-018-5935-8
   Fornacon-Wood I, 2020, EUR RADIOL, V30, P6241, DOI 10.1007/s00330-020-06957-9
   Huang JC, 2020, FRONT ONCOL, V10, DOI 10.3389/fonc.2020.00887
   Huang MQ, 2021, EUR RADIOL, V31, P4720, DOI 10.1007/s00330-020-07606-x
   Imura S, 2018, INT J CLIN ONCOL, V23, P98, DOI 10.1007/s10147-017-1189-8
   Jiao JJ, 2019, BIOTECHNOL LETT, V41, P1361, DOI 10.1007/s10529-019-02743-w
   Kang I, 2021, ANN SURG, V274, pE1170, DOI 10.1097/SLA.0000000000003781
   Kim H, 2009, EUR RADIOL, V19, P1744, DOI 10.1007/s00330-009-1331-8
   Kim KA, 2012, J MAGN RESON IMAGING, V35, P629, DOI 10.1002/jmri.22876
   Li G, 2012, CHIN J CANCER, V31, P197, DOI 10.5732/cjc.011.10283
   Liao Y, 2021, BMC SURG, V21, DOI 10.1186/s12893-020-01037-7
   Liu S, 2019, ONCOLOGIST, V24, P513, DOI 10.1634/theoncologist.2018-0305
   Ni M, 2019, CANCER IMAGING, V19, DOI 10.1186/s40644-019-0249-x
   Nishie A, 2014, J GASTROEN HEPATOL, V29, P561, DOI 10.1111/jgh.12423
   Nishie A, 2009, EUR J RADIOL, V70, P517, DOI 10.1016/j.ejrad.2008.02.021
   Nitta H, 2019, SURGERY, V165, P1168, DOI 10.1016/j.surg.2019.01.012
   Pratt DS, 2000, NEW ENGL J MED, V342, P1266, DOI 10.1056/NEJM200004273421707
   Renzulli M, 2016, RADIOLOGY, V279, P432, DOI 10.1148/radiol.2015150998
   Rungsakulkij Narongsak, 2018, Asian Pac J Cancer Prev, V19, P3435
   Ryu T, 2019, J GASTROINTEST SURG, V23, P779, DOI 10.1007/s11605-019-04134-y
   Sandri GBL, 2018, SURG ENDOSC, V32, P4772, DOI 10.1007/s00464-018-6225-x
   Server S, 2019, TRANSPL P, V51, P2403, DOI 10.1016/j.transproceed.2019.01.178
   Sullivan LM, 2004, STAT MED, V23, P1631, DOI 10.1002/sim.1742
   Surov A, 2021, LIVER CANCER, V10, P10, DOI 10.1159/000511384
   Wakabayashi T, 2019, HEPATOL INT, V13, P546, DOI 10.1007/s12072-019-09973-0
   Wang H, 2019, HEPATOL RES, V49, P344, DOI 10.1111/hepr.13241
   Wu TH, 2016, SURG TODAY, V46, P1275, DOI 10.1007/s00595-016-1320-x
   Yamamoto Koji, 2003, Medical Electron Microscopy, V36, P47, DOI 10.1007/s007950300006
   Zhu Y, 2018, INT J SURG, V57, P45, DOI 10.1016/j.ijsu.2018.07.011
NR 33
TC 0
Z9 0
U1 3
U2 3
PU SPRINGER
PI NEW YORK
PA ONE NEW YORK PLAZA, SUITE 4600, NEW YORK, NY, UNITED STATES
SN 0938-7994
EI 1432-1084
J9 EUR RADIOL
JI Eur. Radiol.
DI 10.1007/s00330-021-08502-8
EA JAN 2022
PG 12
WC Radiology, Nuclear Medicine & Medical Imaging
WE Science Citation Index Expanded (SCI-EXPANDED)
SC Radiology, Nuclear Medicine & Medical Imaging
GA YL2OJ
UT WOS:000745735900002
PM 35048134
DA 2022-05-02
ER

PT J
AU Liu, L
   Xie, S
   Teng, YX
   Deng, ZJ
   Chen, K
   Liu, HT
   Huo, RR
   Liang, XM
   Guo, PP
   Yang, DL
   Ma, L
   Xiang, BD
   Li, LQ
   Zhong, JH
AF Liu, Lei
   Xie, Si
   Teng, Yu-Xian
   Deng, Zhu-Jian
   Chen, Kang
   Liu, Hao-Tian
   Huo, Rong-Rui
   Liang, Xiu-Mei
   Guo, Ping-Ping
   Yang, Da-Long
   Ma, Liang
   Xiang, Bang-De
   Li, Le-Qun
   Zhong, Jian-Hong
TI Outcomes of Liver Resection for Metabolic Dysfunction-Associated Fatty
   Liver Disease or Chronic Hepatitis B-Related HCC
SO FRONTIERS IN ONCOLOGY
LA English
DT Article
DE chronic hepatitis B; hepatocellular carcinoma (HCC); liver resection;
   metabolic dysfunction-associated fatty liver disease; overall survival
ID HEPATOCELLULAR-CARCINOMA; CLINICAL-PATTERNS; AMERICAN ASSOCIATION;
   SURVIVAL OUTCOMES; PRACTICE GUIDANCE; INCREASES RISK; MANAGEMENT;
   DIAGNOSIS; NAFLD
AB AimsThis study aims to determine differences in severity of background liver disease at hepatocellular carcinoma (HCC) diagnosis and long-term survival outcomes among patients undergoing liver resection for HCC in the background of metabolic dysfunction-associated fatty liver disease (MAFLD) compared to chronic hepatitis B (CHB) alone or concurrent CHB (CHB/MAFLD). MethodsPatient demographics and comorbidities, clinicopathologic data, perioperative and long-term outcomes among patients who underwent liver resection for HCC were reviewed. Overall and recurrence-free survival were calculated with the Kaplan-Meier method, with the values compared using the log-rank test. ResultsFrom January 2014 to December 2018, 1325 patients underwent potential curative liver resection of HCC; 67 (5.0%), 176 (13.3%), and 1082 (81.7%) patients had MAFLD alone, CHB concurrent with MAFLD, and CHB alone, respectively. At HCC diagnosis, fewer MAFLD patients had cirrhosis, alpha fetoprotein concentration >= 400 ng/mL, tumor size >= 5 cm, mulinodular, microvascular invasion, receiving major hepatectomy, and receiving adjuvant transarterial chemoembolization. After a median follow-up of 47 months after liver resection, MAFLD (or MAFLD plus CHB/MAFLD) patients had significantly higher overall and recurrence-free survival than CHB patients before or after propensity score analysis (all P<0.05). ConclusionPatients with HCC in the setting of MAFLD have less-severe background liver disease at HCC diagnosis and better long-term survival after curative liver resection compared to counterparts with CHB/MAFLD or CHB.
C1 [Liu, Lei] Guangxi Med Univ, Affiliated Hosp 4, Liuzhou Workers Hosp, Hepatobiliary Surg Dept, Liuzhou, Peoples R China.
   [Xie, Si; Teng, Yu-Xian; Deng, Zhu-Jian; Chen, Kang; Liu, Hao-Tian; Huo, Rong-Rui; Liang, Xiu-Mei; Guo, Ping-Ping; Yang, Da-Long; Ma, Liang; Xiang, Bang-De; Li, Le-Qun; Zhong, Jian-Hong] Guangxi Med Univ, Canc Hosp, Guangxi Liver Canc Diag & Treatment Engn & Techno, Hepatobiliary Surg Dept, Nanning, Peoples R China.
RP Zhong, JH (corresponding author), Guangxi Med Univ, Canc Hosp, Guangxi Liver Canc Diag & Treatment Engn & Techno, Hepatobiliary Surg Dept, Nanning, Peoples R China.
EM zhongjianhong@gxmu.edu.cn
FU National Natural Science Foundation of ChinaNational Natural Science
   Foundation of China (NSFC) [82060510]; 'Guangxi BaGui Scholars' Special
   Fund [2019AQ20]; Natural Science Foundation of Guangxi ProvinceNational
   Natural Science Foundation of Guangxi Province [2020GXNSFAA159022];
   Guangxi Undergraduate Training Program for Innovation and
   Entrepreneurship [202110598178, 202110598073]; High-level innovation
   team and outstanding scholar program in Guangxi Colleges and
   Universities; Self-raised Scientific Research Fund of the Ministry of
   Health of Guangxi Province [Z20200923]
FX J-HZ is in part supported by the National Natural Science Foundation of
   China (82060510), `Guangxi BaGui Scholars' Special Fund (2019AQ20), the
   Natural Science Foundation of Guangxi Province (2020GXNSFAA159022), and
   the Guangxi Undergraduate Training Program for Innovation and
   Entrepreneurship (202110598178, 202110598073). B-DX is in part supported
   by the "High-level innovation team and outstanding scholar program in
   Guangxi Colleges and Universities". X-ML is in part supported by the
   Self-raised Scientific Research Fund of the Ministry of Health of
   Guangxi Province (Z20200923).
CR Boyle M, 2018, J HEPATOL, V68, P251, DOI 10.1016/j.jhep.2017.11.006
   Chalasani N, 2018, HEPATOLOGY, V67, P328, DOI 10.1002/hep.29367
   Chan AWH, 2017, J GASTROEN HEPATOL, V32, P667, DOI 10.1111/jgh.13536
   Chan TT, 2020, AM J GASTROENTEROL, V115, P867, DOI 10.14309/ajg.0000000000000588
   Choi HSJ, 2020, HEPATOLOGY, V71, P539, DOI 10.1002/hep.30857
   Dindo D, 2004, ANN SURG, V240, P205, DOI 10.1097/01.sla.0000133083.54934.ae
   Dyal HK, 2016, DIGEST DIS SCI, V61, P636, DOI 10.1007/s10620-015-3983-3
   Eguchi Y, 2021, HEPATOL RES, V51, P19, DOI 10.1111/hepr.13583
   Eslam M, 2020, HEPATOL INT, V14, P889, DOI 10.1007/s12072-020-10094-2
   Eslam M, 2020, J HEPATOL, V73, P202, DOI 10.1016/j.jhep.2020.03.039
   European Assoc Study Liver, 2018, J HEPATOL, V69, P182, DOI 10.1016/j.jhep.2018.03.019
   Han MAT, 2021, J CLIN TRANSL HEPATO, V9, P71, DOI 10.14218/JCTH.2020.00082
   Huang DIQ, 2021, NAT REV GASTRO HEPAT, V18, P223, DOI 10.1038/s41575-020-00381-6
   Jung YB, 2021, HPB, V23, P1113, DOI 10.1016/j.hpb.2020.10.027
   Kawada N, 2009, J GASTROENTEROL, V44, P1190, DOI 10.1007/s00535-009-0112-0
   Koh YX, 2019, J AM COLL SURGEONS, V229, P467, DOI 10.1016/j.jamcollsurg.2019.07.012
   Kumar R, 2020, J CLIN TRANSL HEPATO, V8, P76, DOI 10.14218/JCTH.2019.00051
   Lee TY, 2017, INT J CANCER, V141, P1307, DOI 10.1002/ijc.30784
   Lee YB, 2019, CLIN MOL HEPATOL, V25, P52, DOI 10.3350/cmh.2018.0040
   Li C, 2020, J CLIN TRANSL HEPATO, V8, P285, DOI 10.14218/JCTH.2020.00021
   Li C, 2020, EXPERT REV GASTROENT, V14, P749, DOI 10.1080/17474124.2020.1784727
   Li JZ, 2021, VIRUS RES, V298, DOI 10.1016/j.virusres.2021.198405
   Lim KC, 2012, BRIT J SURG, V99, P1622, DOI 10.1002/bjs.8915
   Lim S, 2021, TRENDS ENDOCRIN MET, V32, P500, DOI 10.1016/j.tem.2021.04.008
   Lin BZ, 2021, J CHIN MED ASSOC, V84, P606, DOI 10.1097/JCMA.0000000000000530
   Llovet JM, 2021, NAT REV DIS PRIMERS, V7, DOI 10.1038/s41572-020-00240-3
   Marchesini G, 2016, J HEPATOL, V64, P1388, DOI 10.1016/j.jhep.2015.11.004
   McCaffrey DF, 2013, STAT MED, V32, P3388, DOI 10.1002/sim.5753
   Myers S, 2021, JHEP REP, V3, DOI 10.1016/j.jhepr.2021.100231
   Nishio T, 2015, ANN SURG ONCOL, V22, P2226, DOI 10.1245/s10434-014-4181-9
   Arab JP, 2020, ANN HEPATOL, V19, P674, DOI 10.1016/j.aohep.2020.09.006
   Pais R, 2017, ALIMENT PHARM THER, V46, P856, DOI 10.1111/apt.14261
   Piscaglia F, 2016, HEPATOLOGY, V63, P827, DOI 10.1002/hep.28368
   Pol B, 1999, EUR J SURG, V165, P446
   Qi YP, 2019, AM J SURG, V217, P739, DOI 10.1016/j.amjsurg.2018.07.054
   Reddy SK, 2012, HEPATOLOGY, V55, P1809, DOI 10.1002/hep.25536
   Shiha G, 2021, LANCET GASTROENTEROL, V6, P57, DOI 10.1016/S2468-1253(20)30213-2
   Sung HH, 2022, CLIN EXP HYPERTENS, V44, P146, DOI 10.1080/10641963.2021.2007943
   Wong CR, 2017, ALIMENT PHARM THER, V46, P1061, DOI 10.1111/apt.14342
   Xing H, 2021, SURGERY, V169, P911, DOI 10.1016/j.surg.2019.11.005
   Yang T, 2020, J GASTROINTEST SURG, V24, P320, DOI 10.1007/s11605-018-04071-2
   Yoon JS, 2020, J GASTROEN HEPATOL, V35, P1960, DOI 10.1111/jgh.15026
   Younossi Z, 2018, NAT REV GASTRO HEPAT, V15, P11, DOI 10.1038/nrgastro.2017.109
   Younossi ZM, 2015, HEPATOLOGY, V62, P1723, DOI 10.1002/hep.28123
   Zhong JH, 2022, BRIT J SURG, V109, P71, DOI 10.1093/bjs/znab340
   Zhong JH, 2015, GUT, V64, DOI 10.1136/gutjnl-2014-308139
   Zhong JH, 2014, ANN SURG, V260, P329, DOI 10.1097/SLA.0000000000000236
   Zhong JH, 2013, PLOS ONE, V8, DOI 10.1371/journal.pone.0068193
   Zhong JH, 2010, HEPATOL RES, V40, P943, DOI 10.1111/j.1872-034X.2010.00710.x
   Zhou J, 2020, LIVER CANCER, V9, P682, DOI 10.1159/000509424
   Zhu YF, 2020, GASTROENT RES PRACT, V2020, DOI 10.1155/2020/3584568
NR 51
TC 0
Z9 0
U1 1
U2 1
PU FRONTIERS MEDIA SA
PI LAUSANNE
PA AVENUE DU TRIBUNAL FEDERAL 34, LAUSANNE, CH-1015, SWITZERLAND
SN 2234-943X
J9 FRONT ONCOL
JI Front. Oncol.
PD JAN 20
PY 2022
VL 11
AR 783339
DI 10.3389/fonc.2021.783339
PG 12
WC Oncology
WE Science Citation Index Expanded (SCI-EXPANDED)
SC Oncology
GA YS4ZI
UT WOS:000750686600001
PM 35127490
OA gold, Green Published
DA 2022-05-02
ER

PT J
AU Chen, YS
   Huang, KH
   Wang, PM
   Chuang, CH
   Yong, CC
   Liu, YW
   Huang, PY
   Yao, CC
   Lin, YP
   Tsai, MC
AF Chen, Yu-Syuan
   Huang, Kuo-Hsuan
   Wang, Pei-Ming
   Chuang, Ching-Hui
   Yong, Chee-Chien
   Liu, Yueh-Wei
   Huang, Pao-Yuan
   Yao, Chih-Chien
   Lin, Yen-Po
   Tsai, Ming-Chao
TI The Impact of Direct-Acting Antiviral Therapy on the Risk of Recurrence
   after Curative Resection in Patients with Hepatitis-C-Virus-Related
   Early Stage Hepatocellular Carcinoma
SO MEDICINA-LITHUANIA
LA English
DT Article
DE DAA; hepatocellular carcinoma; recurrence
ID SUSTAINED VIROLOGICAL RESPONSE; VIRAL RESPONSE; PLUS RIBAVIRIN;
   LIVER-CANCER; SOFOSBUVIR; ASSOCIATION; LEDIPASVIR; INFECTION; SURVIVAL
AB Background and Objectives: The impact of direct-acting antiviral (DAA)-based regimens on the recurrence of hepatocellular carcinoma (HCC) after successful curative hepatectomy is controversial. Aims: This study aimed to assess the association between DAAs treatment and recurrence risk in HCC after resection. Materials and Methods: We retrospectively assessed 152 cases of early stage (BCLC stage 0/A) hepatitis C virus (HCV)-related HCC (HCV-HCC) that underwent resection with curative intent between 2001 and 2019 at Kaohsiung Chang Gung Memorial Hospital; 48 cases achieved a sustained virological response (SVR) by DAA, and 104 cases were not treated with any antiviral therapy (non-treatment group). Recurrence-free survival (RFS) following curative resection was analyzed by using the log-rank test and Kaplan-Meier method. A Cox proportional hazards model was used to analyze the factors that impacted RFS and OS. Results: Five patients (10.4%) experienced HCC recurrence after DAA therapy. The cumulative HCC recurrence rate was significantly lower in the DAA group than the non-treatment group (p < 0.001). Multivariate analysis revealed a significant difference in RFS between the non-treatment group and DAA group (p = 0.001; hazard ratio (HR), 4.978; 95% CI, 1.976-12.542); liver cirrhosis (p = 0.005; HR, 2.062; 95% CI, 1.247-3.410), microvascular invasion (p = 0.001; HR, 2.331; 95% CI, 1.408-3.860) and AFP > 15 ng/mL (p = 0.022; HR, 1.799; 95% CI, 1.089-2.970) were also independent factors for HCC recurrence. ALBI stage II/III (p = 0.005; HR, 3.249; 95% CI, 1.418-7.443) and microvascular invasion (p < 0.001; HR, 4.037 95% CI, 2.071-7.869) were independent factors for OS; no significant difference in OS was observed between the DAA and no DAA treatment groups. Conclusions: DAA treatment could reduce the risk of recurrence after curative treatment for early stage HCC.
C1 [Chen, Yu-Syuan; Lin, Yen-Po] Chung Shan Med Univ, Sch Med, Taichung 40201, Taiwan.
   [Huang, Kuo-Hsuan; Huang, Pao-Yuan; Yao, Chih-Chien; Tsai, Ming-Chao] Chang Gung Univ, Kaohsiung Chang Gung Mem Hosp, Dept Internal Med, Div Hepatogastroenterol,Coll Med, Kaohsiung 83301, Taiwan.
   [Wang, Pei-Ming] Kaohsiung Chang Gung Mem Hosp, Dept Family Med, Kaohsiung 83301, Taiwan.
   [Chuang, Ching-Hui] Meiho Univ, Dept Nursing, Pingtung 91202, Taiwan.
   [Yong, Chee-Chien; Liu, Yueh-Wei] Chang Gung Univ, Kaohsiung Chang Gung Mem Hosp, Liver Transplantat Ctr, Coll Med, Kaohsiung 83301, Taiwan.
   [Yong, Chee-Chien; Liu, Yueh-Wei] Chang Gung Univ, Kaohsiung Chang Gung Mem Hosp, Dept Surg, Coll Med, Kaohsiung 83301, Taiwan.
   [Tsai, Ming-Chao] Chang Gung Univ, Coll Med, Grad Inst Clin Med Sci, Taoyuan 83301, Taiwan.
RP Tsai, MC (corresponding author), Chang Gung Univ, Kaohsiung Chang Gung Mem Hosp, Dept Internal Med, Div Hepatogastroenterol,Coll Med, Kaohsiung 83301, Taiwan.; Tsai, MC (corresponding author), Chang Gung Univ, Coll Med, Grad Inst Clin Med Sci, Taoyuan 83301, Taiwan.
EM dante44442@gmail.com; ken10020@hotmail.com; wangpeming@yahoo.com.tw;
   helen.ch.chuang@gmail.com; yong3980@hotmail.com; anthony0612@me.com;
   paoyuan813@gmail.com; chihchienyao@gmail.com; youcryforlo1@gmail.com;
   tony0779@gmail.com
OI Chen, Yu-Syuan/0000-0003-3117-951X; Huang, Pao-Yuan/0000-0002-6666-944X;
   , Ming-Chao/0000-0002-3613-2051; Lin, Yen-Po/0000-0002-0827-7368
CR Abdelaziz AO, 2018, EUR J GASTROEN HEPAT, V30, P39, DOI 10.1097/MEG.0000000000001004
   Afdhal N, 2014, NEW ENGL J MED, V370, P1889, DOI 10.1056/NEJMoa1402454
   Ahn YH, 2021, GUT LIVER, V15, P410, DOI 10.5009/gnl20151
   Alberti A, 2017, LIVER INT, V37, P802, DOI 10.1111/liv.13390
   Cabibbo G, 2019, J HEPATOL, V71, P265, DOI 10.1016/j.jhep.2019.03.027
   Cabibbo G, 2017, LIVER INT, V37, P1157, DOI 10.1111/liv.13357
   Chapman WC, 2015, J AM COLL SURGEONS, V220, P628, DOI 10.1016/j.jamcollsurg.2014.12.030
   Charlton M, 2015, GASTROENTEROLOGY, V149, P649, DOI 10.1053/j.gastro.2015.05.010
   Conti F, 2016, J HEPATOL, V65, P727, DOI 10.1016/j.jhep.2016.06.015
   Degasperi E, 2019, CLIN GASTROENTEROL H, V17, P1183, DOI 10.1016/j.cgh.2018.10.038
   El-Serag HB, 2016, HEPATOLOGY, V64, P130, DOI 10.1002/hep.28535
   El-Serag HB, 2012, GASTROENTEROLOGY, V142, P1264, DOI 10.1053/j.gastro.2011.12.061
   Fried MW, 2002, NEW ENGL J MED, V347, P975, DOI 10.1056/NEJMoa020047
   Fried MW, 2002, HEPATOLOGY, V36, pS237, DOI 10.1053/jhep.2002.36810
   Giovannini C, 2020, CANCERS, V12, DOI 10.3390/cancers12092674
   He SC, 2020, ALIMENT PHARM THER, V51, P34, DOI 10.1111/apt.15598
   Innes HA, 2015, HEPATOLOGY, V62, P355, DOI 10.1002/hep.27766
   Kinoshita MN, 2019, J HEPATOL, V70, P78, DOI 10.1016/j.jhep.2018.09.029
   Kishta S, 2020, BIOMEDICINES, V8, DOI 10.3390/biomedicines8060175
   Kudo M, 2016, LIVER CANCER, V5, P190, DOI 10.1159/000367775
   Leroy V, 2016, HEPATOLOGY, V63, P1430, DOI 10.1002/hep.28473
   Manthravadi S, 2017, INT J CANCER, V140, P1042, DOI 10.1002/ijc.30521
   Nagaoki Y, 2019, J MED VIROL, V91, P650, DOI 10.1002/jmv.25352
   Nahon P, 2017, GASTROENTEROLOGY, V152, P142, DOI 10.1053/j.gastro.2016.09.009
   Ochi H, 2021, J GASTROENTEROL, V56, P90, DOI 10.1007/s00535-020-01747-y
   Ogawa E, 2013, J HEPATOL, V58, P495, DOI 10.1016/j.jhep.2012.10.017
   Reig M, 2017, SEMIN LIVER DIS, V37, P109, DOI 10.1055/s-0037-1601349
   Shiina S, 2012, AM J GASTROENTEROL, V107, P569, DOI 10.1038/ajg.2011.425
   Shim JH, 2015, ANN SURG, V261, P939, DOI 10.1097/SLA.0000000000000747
   Tabrizian P, 2015, ANN SURG, V261, P947, DOI 10.1097/SLA.0000000000000710
   van der Meer AJ, 2012, JAMA-J AM MED ASSOC, V308, P2584, DOI 10.1001/jama.2012.144878
   Villanueva A, 2019, NEW ENGL J MED, V380, P1450, DOI 10.1056/NEJMra1713263
   Waziry R, 2017, J HEPATOL, V67, P1204, DOI 10.1016/j.jhep.2017.07.025
NR 33
TC 0
Z9 0
U1 0
U2 0
PU MDPI
PI BASEL
PA ST ALBAN-ANLAGE 66, CH-4052 BASEL, SWITZERLAND
SN 1010-660X
EI 1648-9144
J9 MEDICINA-LITHUANIA
JI Med. Lith.
PD FEB
PY 2022
VL 58
IS 2
AR 259
DI 10.3390/medicina58020259
PG 13
WC Medicine, General & Internal
WE Science Citation Index Expanded (SCI-EXPANDED)
SC General & Internal Medicine
GA 0D6UQ
UT WOS:000776128500001
PM 35208582
OA gold, Green Published
DA 2022-05-02
ER

PT J
AU Kang, S
   Kim, JD
   Choi, DL
   Choi, B
AF Kang, Sungmin
   Kim, Joo Dong
   Choi, Dong Lak
   Choi, Byungwook
TI Predicting the Recurrence of Hepatocellular Carcinoma after Primary
   Living Donor Liver Transplantation Using Metabolic Parameters Obtained
   from F-18-FDG PET/CT
SO JOURNAL OF CLINICAL MEDICINE
LA English
DT Article
DE F-18-FDG PET; CT; hepatocellular carcinoma; living donor liver
   transplantation; prognosis; recurrence; standardized uptake value
   normalized by lean body mass
ID TUMOR RECURRENCE; MILAN CRITERIA; FDG-PET; TOMOGRAPHY; ACCURACY;
   QUANTIFICATION; SURVIVAL; IMPACT
AB This study evaluated the prognostic value of metabolic parameters based on the standardized uptake value (SUV) normalized by total body weight (bwSUV) and by lean body mass (SUL) measured on F-18-fluorodeoxyglucose positron emission tomography/computed tomography (18F-FDG PET/CT) for predicting tumor recurrence after primary living donor liver transplantation (LDLT) in patients with hepatocellular carcinoma (HCC) without transplantation locoregional therapy. This retrospective study enrolled 49 patients with HCC. The maximum tumor bwSUV (T-bwSUVmax) and SUL (T-SULmax) were measured on PET. The maximum bwSUV (L-bwSUVmax), mean bwSUV (L-bwSUVmean), maximum SUL (L-SULmax), and mean SUL (L-SULmean) were measured in the liver. All metabolic parameters were evaluated using survival analyses and compared to clinicopathological factors. Tumor recurrence occurred in 16/49 patients. Kaplan-Meier analysis revealed that all metabolic parameters were significant (p < 0.05). Univariate analysis revealed that prothrombin-induced by vitamin K absence or antagonist-II; T-stage; tumor number; tumor size; microvascular invasion; the Milan criteria, University of California, San Francisco (UCSF), and up-to-seven criteria; T-bwSUVmax/L-bwSUVmean; T-SULmax; T-SULmax/L-SULmax; and T-SULmax/L-SULmean were significant predictors. Multivariate analysis revealed that the T-SULmax/L-SULmean (hazard ratio = 115.6; p = 0.001; cut-off, 1.81) and UCSF criteria (hazard ratio = 172.1; p = 0.010) were independent predictors of tumor recurrence. SUL-based metabolic parameters, especially T-SULmax/L-SULmean, were significant, independent predictors of HCC recurrence post-LDLT.
C1 [Kang, Sungmin; Choi, Byungwook] Daegu Catholic Univ, Sch Med, Dept Nucl Med, Daegu Catholic Univ Med Ctr, 33 Duryugongwon Ro,17-Gil, Daegu 42472, South Korea.
   [Kim, Joo Dong; Choi, Dong Lak] Daegu Catholic Univ, Sch Med, Div Hepatobiliary Pancreas Surg & Abdominal Organ, Daegu Catholic Univ Med Ctr,Dept Surg, 33 Duryugongwon Ro,17-Gil, Daegu 42472, South Korea.
RP Choi, B (corresponding author), Daegu Catholic Univ, Sch Med, Dept Nucl Med, Daegu Catholic Univ Med Ctr, 33 Duryugongwon Ro,17-Gil, Daegu 42472, South Korea.
EM kufa77@cu.ac.kr; milledr@cu.ac.kr; dnchoi@cu.ac.kr; nmchoibw@cu.ac.kr
FU Research Institute of Medical Science, Daegu Catholic University
   [RD-21-0020];  [2021]
FX This work was supported by the grant of Research Institute of Medical
   Science, Daegu Catholic University (2021, RD-21-0020).
CR Adams MC, 2010, AM J ROENTGENOL, V195, P310, DOI 10.2214/AJR.10.4923
   Akamatsu G, 2015, J NUCL MED TECHNOL, V43, P222, DOI 10.2967/jnmt.115.161745
   Azoulay D, 2017, ANN SURG, V266, P1035, DOI 10.1097/SLA.0000000000001986
   Bauschke A, 2020, J CANCER RES CLIN, V146, P1819, DOI 10.1007/s00432-020-03215-9
   Bettinardi V, 2014, CLIN TRANSL IMAGING, V2, P199, DOI 10.1007/s40336-014-0066-y
   Bodzin AS, 2017, ANN SURG, V266, P118, DOI 10.1097/SLA.0000000000001894
   Choi YR, 2018, PLOS ONE, V13, DOI 10.1371/journal.pone.0203940
   Clavien PA, 2012, LANCET ONCOL, V13, pE11, DOI 10.1016/S1470-2045(11)70175-9
   Detry O, 2015, WORLD J GASTROENTERO, V21, P3049, DOI 10.3748/wjg.v21.i10.3049
   Filgueira NA, 2019, WORLD J HEPATOL, V11, P261, DOI 10.4254/wjh.v11.i3.261
   Grat K, 2018, TRANSPL P, V50, P2002, DOI 10.1016/j.transproceed.2018.02.145
   Hibi T, 2020, INT J SURG, V82, P4, DOI 10.1016/j.ijsu.2020.05.071
   Hong G, 2016, J HEPATOL, V64, P852, DOI 10.1016/j.jhep.2015.11.033
   Hsu CC, 2016, TRANSPLANTATION, V100, P1925, DOI 10.1097/TP.0000000000001297
   Kim JS, 2010, J NUCL MED, V51, DOI 10.2967/jnumed.110.079244
   Kim SH, 2012, NUCL MED MOLEC IMAG, V46, P102, DOI 10.1007/s13139-012-0138-8
   Kim YI, 2016, J NUCL MED, V57, P1045, DOI 10.2967/jnumed.115.170076
   Kornberg A, 2017, SCI REP-UK, V7, DOI 10.1038/s41598-017-14430-9
   Lee JW, 2009, J NUCL MED, V50, P682, DOI 10.2967/jnumed.108.060574
   Lee Seung Duk, 2016, World J Transplant, V6, P411, DOI 10.5500/wjt.v6.i2.411
   Lee S, 2020, LIVER CANCER, V9, P721, DOI 10.1159/000507887
   Ling LLL, 2019, INT J SURG, V69, P124, DOI 10.1016/j.ijsu.2019.07.035
   Mahmud MH, 2015, QUANT IMAG MED SURG, V5, P700, DOI 10.3978/j.issn.2223-4292.2015.05.02
   Malladi A, 2013, J MED IMAG RADIAT ON, V57, P169, DOI 10.1111/1754-9485.12015
   Mazzaferro V, 1996, NEW ENGL J MED, V334, P693, DOI 10.1056/NEJM199603143341104
   Mazzaferro V, 2009, LANCET ONCOL, V10, P35, DOI 10.1016/S1470-2045(08)70284-5
   Miao WJ, 2021, EUR J NUCL MED MOL I, V48, P3656, DOI 10.1007/s00259-021-05328-w
   Refaat R, 2018, EUR RADIOL, V28, P5356, DOI 10.1007/s00330-018-5425-z
   Sapisochin G, 2015, ANN SURG ONCOL, V22, P2286, DOI 10.1245/s10434-014-4273-6
   Sarikaya I, 2020, J NUCL MED TECHNOL, V48, P163, DOI 10.2967/jnmt.119.233353
   Song HJ, 2015, CLIN RADIOL, V70, P128, DOI 10.1016/j.crad.2014.09.020
   Sotiropoulos GC, 2005, TRANSPLANTATION, V79, P483, DOI 10.1097/01.TP.0000152801.82734.74
   Verloh N, 2018, EJNMMI RES, V8, DOI 10.1186/s13550-018-0452-y
   Xu Jiaquan, 2018, NCHS Data Brief, P1
   Yang SH, 2006, LIVER TRANSPLANT, V12, P1655, DOI 10.1002/lt.20861
   Yao FY, 2001, HEPATOLOGY, V33, P1394, DOI 10.1053/jhep.2001.24563
   Yue X, 2018, Hippokratia, V22, P122
   ZASADNY KR, 1993, RADIOLOGY, V189, P847, DOI 10.1148/radiology.189.3.8234714
   Zhu B, 2019, HPB, V21, P133, DOI 10.1016/j.hpb.2018.11.004
   Ziai P, 2016, RADIOGRAPHICS, V36, P481, DOI 10.1148/rg.2016150102
   Zimmerman MA, 2008, ARCH SURG-CHICAGO, V143, P182, DOI 10.1001/archsurg.2007.39
NR 41
TC 0
Z9 0
U1 0
U2 0
PU MDPI
PI BASEL
PA ST ALBAN-ANLAGE 66, CH-4052 BASEL, SWITZERLAND
EI 2077-0383
J9 J CLIN MED
JI J. Clin. Med.
PD JAN
PY 2022
VL 11
IS 2
AR 354
DI 10.3390/jcm11020354
PG 14
WC Medicine, General & Internal
WE Science Citation Index Expanded (SCI-EXPANDED)
SC General & Internal Medicine
GA YO9HE
UT WOS:000748242100001
PM 35054048
OA Green Published, gold
DA 2022-05-02
ER

PT J
AU Li, L
   Su, Q
   Yang, H
AF Li, L.
   Su, Q.
   Yang, H.
TI Preoperative prediction of microvascular invasion in hepatocellular
   carcinoma: a radiomic nomogram based on MRI
SO CLINICAL RADIOLOGY
LA English
DT Article
ID EXPRESSION; RESECTION; CANCER; TRANSPLANTATION; VALIDATION; FEATURES;
   MODEL; SIZE
AB AIM: To develop a reliable model to predict microvascular invasion (MVI) in patients with hepatocellular carcinoma (HCC) by combining a large number of clinical and imaging examinations, especially the radiomic features of magnetic resonance imaging (MRI). MATERIALS AND METHODS: Three hundred and one consecutive patients from two centres were enrolled. Least absolute shrinkage and selection operator (LASSO) regression was used to shrink the feature size, and logistic regression was used to construct a predictive radiomic signature. The ability of the nomogram to discriminate MVI in patients with HCC was evaluated using area under the curve (AUC) of receiver operating characteristics (ROC), accuracy, and calibration curves. RESULTS: The radiomic signature showed a significant association with MVI (p<0.001 for all data sets). Other useful predictors of MVI included non-smooth tumour margin, internal arteries, and the alpha-fetoprotein (AFP) level. The nomogram demonstrated a strong prognostic capability in the training set and both validation sets, providing AUCs of 0.914 (95% confidence interval ICI] 0.853-0.956), 0.872 (95% CI: 0.757-0.946), and 0.881 (95% CI: 0.806-0.934), respectively. CONCLUSIONS: The preoperative radiomic nomogram, incorporating clinical risk factors and a radiomic signature, could predict MVI in patients with HCC. The MRI-based radiomic-clinical model predicted the MVI of HCC effectively and was more efficient compared with the radiomic model or clinical model alone. (c) 2021 The Royal College of Radiologists. Published by Elsevier Ltd. All rights reserved.
C1 [Li, L.; Yang, H.] Peoples Hosp Qijiang, Dept Hepatobiliary Surg, Chongqing, Peoples R China.
   [Su, Q.] Kunming Med Univ, Peoples Hosp Kunming 1, Calmette Hosp Kunming, Dept Hepatopancreatobiliary Surg,Affiliated Calme, Kunming, Yunnan, Peoples R China.
RP Su, Q (corresponding author), 1228 Beijing Rd, Kunming 650224, Yunnan, Peoples R China.; Yang, H (corresponding author), 54 Tuowanzhi Rd, Chongqing 401400, Peoples R China.
EM 21718262@zju.edu.cn; 1258023328@qq.com
FU Yunnan Provincial Or-gan Transplantation Clinical Medical Center
   [2020SYZ-Z-044]
FX This study was supported by the Yunnan Provincial Or-gan Transplantation
   Clinical Medical Center under the grant [Grant No. 2020SYZ-Z-044] .
CR Aerts HJWL, 2014, NAT COMMUN, V5, DOI 10.1038/ncomms5006
   Braman NM, 2017, BREAST CANCER RES, V19, DOI 10.1186/s13058-017-0846-1
   Chen X, 2002, MOL BIOL CELL, V13, P1929, DOI 10.1091/mbc.02-02-0023
   Coutant C, 2009, J CLIN ONCOL, V27, P2800, DOI 10.1200/JCO.2008.19.7418
   Erstad DJ, 2019, ANN SURG ONCOL, V26, P1474, DOI 10.1245/s10434-019-07227-9
   Esteva A, 2017, NATURE, V542, P115, DOI 10.1038/nature21056
   Fakhry C, 2017, J CLIN ONCOL, V35, P4057, DOI 10.1200/JCO.2016.72.0748
   Forner A, 2018, LANCET, V391, P1301, DOI 10.1016/S0140-6736(18)30010-2
   Fuks D, 2012, HEPATOLOGY, V55, P132, DOI 10.1002/hep.24680
   Gillies RJ, 2016, RADIOLOGY, V278, P563, DOI 10.1148/radiol.2015151169
   Gui J, 2005, BIOINFORMATICS, V21, P3001, DOI 10.1093/bioinformatics/bti422
   Huang YQ, 2016, J CLIN ONCOL, V34, P2157, DOI 10.1200/JCO.2015.65.9128
   Lee S, 2017, J HEPATOL, V67, P526, DOI 10.1016/j.jhep.2017.04.024
   Leijenaar RTH, 2013, ACTA ONCOL, V52, P1391, DOI 10.3109/0284186X.2013.812798
   Li YM, 2018, EUR RADIOL, V28, P356, DOI 10.1007/s00330-017-4964-z
   Limkin EJ, 2017, ANN ONCOL, V28, P1191, DOI 10.1093/annonc/mdx034
   McHugh PP, 2010, HPB, V12, P56, DOI 10.1111/j.1477-2574.2009.00128.x
   Osman SOS, 2019, INT J RADIAT ONCOL, V105, P448, DOI 10.1016/j.ijrobp.2019.06.2504
   Pawlik TM, 2007, ANN SURG, V245, P435, DOI 10.1097/01.sla.0000250420.73854.ad
   Peng J, 2018, DIAGN INTERV RADIOL, V24, P121, DOI 10.5152/dir.2018.17467
   Renzulli M, 2016, RADIOLOGY, V279, P432, DOI 10.1148/radiol.2015150998
   Roayaie S, 2009, GASTROENTEROLOGY, V137, P850, DOI 10.1053/j.gastro.2009.06.003
   Schlichtemeier SM, 2016, EJSO-EUR J SURG ONC, V42, P1576, DOI 10.1016/j.ejso.2016.05.032
   Siegel RL, 2019, CA-CANCER J CLIN, V69, P7, DOI 10.3322/caac.21551
   Tang TY, 2020, J MAGN RESON IMAGING, V52, P231, DOI 10.1002/jmri.27024
   Vasquez MM, 2016, BMC MED RES METHODOL, V16, DOI 10.1186/s12874-016-0254-8
   Vickers AJ, 2008, BMC MED INFORM DECIS, V8, DOI 10.1186/1472-6947-8-53
   Wang YZ, 2013, J CLIN ONCOL, V31, P1188, DOI 10.1200/JCO.2012.41.5984
   Wilson GC, 2020, HPB, V22, P1622, DOI 10.1016/j.hpb.2020.03.001
   Wu TH, 2016, SURG TODAY, V46, P1275, DOI 10.1007/s00595-016-1320-x
   Xu X, 2019, J HEPATOL, V70, P1133, DOI 10.1016/j.jhep.2019.02.023
   Yin XY, 2020, WORLD J SURG ONCOL, V18, DOI 10.1186/s12957-019-1778-2
   Yushkevich PA, 2006, NEUROIMAGE, V31, P1116, DOI 10.1016/j.neuroimage.2006.01.015
   Zhao H, 2017, EUR J RADIOL, V88, P32, DOI 10.1016/j.ejrad.2016.12.030
   Zheng XY, 2020, NAT COMMUN, V11, DOI 10.1038/s41467-020-15027-z
NR 35
TC 0
Z9 0
U1 0
U2 0
PU W B SAUNDERS CO LTD
PI LONDON
PA 32 JAMESTOWN RD, LONDON NW1 7BY, ENGLAND
SN 0009-9260
EI 1365-229X
J9 CLIN RADIOL
JI Clin. Radiol.
PD APR
PY 2022
VL 77
IS 4
BP E269
EP E279
DI 10.1016/j.crad.2021.12.008
PG 11
WC Radiology, Nuclear Medicine & Medical Imaging
WE Science Citation Index Expanded (SCI-EXPANDED)
SC Radiology, Nuclear Medicine & Medical Imaging
GA ZP8SQ
UT WOS:000766688100006
PM 34980458
DA 2022-05-02
ER

PT J
AU Liao, HT
   Jiang, HY
   Chen, YT
   Duan, T
   Yang, T
   Han, MF
   Xue, Z
   Shi, F
   Yuan, KF
   Bashir, MR
   Shen, DG
   Song, B
   Zeng, Y
AF Liao, Haotian
   Jiang, Hanyu
   Chen, Yuntian
   Duan, Ting
   Yang, Ting
   Han, Miaofei
   Xue, Zhong
   Shi, Feng
   Yuan, Kefei
   Bashir, Mustafa R.
   Shen, Dinggang
   Song, Bin
   Zeng, Yong
TI Predicting Genomic Alterations of Phosphatidylinositol-3 Kinase
   Signaling in Hepatocellular Carcinoma: A Radiogenomics Study Based on
   Next-Generation Sequencing and Contrast-Enhanced CT
SO ANNALS OF SURGICAL ONCOLOGY
LA English
DT Article; Early Access
ID GENE-EXPRESSION; MICROVASCULAR INVASION; GADOXETIC ACID; LIVER-CANCER;
   SORAFENIB; PATHWAY; CELLS; MRI; OPPORTUNITIES; RADIOMICS
AB Background Exploring the genomic landscape of hepatocellular carcinoma (HCC) provides clues for therapeutic decision-making. Phosphatidylinositol-3 kinase (PI3K) signaling is one of the key pathways regulating HCC aggressiveness, and its genomic alterations have been correlated with sorafenib response. In this study, we aimed to predict somatic mutations of the PI3K signaling pathway in HCC samples through machine-learning-based radiomic analysis.
   Methods HCC patients who underwent next-generation sequencing and preoperative contrast-enhanced CT were recruited from West China Hospital and The Cancer Genome Atlas for model training and validation, respectively. Radiomic features were extracted from volumes of interest (VOIs) covering the tumor (VOItumor) and peritumoral areas (5 mm [VOI5mm], 10 mm [VOI10mm], and 20 mm [VOI20mm] from tumor margin). Factor analysis, logistic regression analysis, least absolute shrinkage and selection operator, and random forest analysis were applied for feature selection and model construction. Model performance was characterized based on the area under the receiver operating characteristic curve (AUC).
   Results A total of 132 HCC patients (mean age: 61.1 +/- 14.7 years; 108 men) were enrolled. In the training set, the AUCs of radiomic signatures based on single CT phases were moderate (AUC 0.694-0.771). In the external validation set, the radiomic signature based on VOI10mm in arterial phase demonstrated the highest AUC (0.733) among all models. No improvement in model performance was achieved after adding the tumor radiomic features or manually assessed qualitative features.
   Conclusions Machine-learning-based radiomic analysis had potential for characterizing alterations of PI3K signaling in HCC and could help identify potential candidates for sorafenib treatment.
C1 [Liao, Haotian; Yuan, Kefei; Zeng, Yong] Sichuan Univ, West China Hosp, State Key Lab Biotherapy, Dept Liver Surg & Liver Transplantat, Chengdu, Peoples R China.
   [Liao, Haotian; Yuan, Kefei; Zeng, Yong] Sichuan Univ, West China Hosp, Canc Ctr, Chengdu, Peoples R China.
   [Liao, Haotian; Yuan, Kefei; Zeng, Yong] Collaborat Innovat Ctr Biotherapy, Chengdu, Peoples R China.
   [Jiang, Hanyu; Chen, Yuntian; Duan, Ting; Yang, Ting; Song, Bin] Sichuan Univ, West China Hosp, Dept Radiol, Chengdu, Peoples R China.
   [Han, Miaofei; Xue, Zhong; Shi, Feng; Shen, Dinggang] Shanghai United Imaging Intelligence Co Ltd, Dept Res & Dev, Shanghai, Peoples R China.
   [Bashir, Mustafa R.] Duke Univ, Med Ctr, Dept Radiol, Durham, NC 27710 USA.
   [Bashir, Mustafa R.] Duke Univ, Ctr Adv Magnet Resonance Dev, Med Ctr, Durham, NC USA.
   [Shen, Dinggang] ShanghaiTech Univ, Sch Biomed Engn, Shanghai, Peoples R China.
RP Zeng, Y (corresponding author), Sichuan Univ, West China Hosp, State Key Lab Biotherapy, Dept Liver Surg & Liver Transplantat, Chengdu, Peoples R China.; Zeng, Y (corresponding author), Sichuan Univ, West China Hosp, Canc Ctr, Chengdu, Peoples R China.; Zeng, Y (corresponding author), Collaborat Innovat Ctr Biotherapy, Chengdu, Peoples R China.; Song, B (corresponding author), Sichuan Univ, West China Hosp, Dept Radiol, Chengdu, Peoples R China.; Shen, DG (corresponding author), Shanghai United Imaging Intelligence Co Ltd, Dept Res & Dev, Shanghai, Peoples R China.; Shen, DG (corresponding author), ShanghaiTech Univ, Sch Biomed Engn, Shanghai, Peoples R China.
EM Dinggang.Shen@gmail.com; songb_radiology@163.com; zeng_y@scu.edu.cn
RI Yuan, Kefei/AGX-5504-2022
FU National Key Technologies RD ProgramNational Key Technology R&D Program
   [2018YFC1106800]; Natural Science Foundation of ChinaNational Natural
   Science Foundation of China (NSFC) [82173124, 82173248, 82103533,
   82002572, 82002967, 81972747, 81872004, 8210071122]; Fellowship of China
   National Postdoctoral Program for Innovative Talents [BX20200225,
   BX20200227]; China Postdoctoral Science FoundationChina Postdoctoral
   Science Foundation [2021M692278, 2020M673231]; Science and Technology
   Support Program of Sichuan Province [2021YJ0436, 2021YFS0141];
   Postdoctoral Science Foundation of Sichuan University [2021SCU12007];
   1.3.5 project for disciplines of excellence, West China Hospital,
   Sichuan University [ZYJC18008]; Postdoctoral Science Foundation of West
   China Hospital [2020HXBH075, 2020HXBH007]
FX This work was supported by grants from the National Key Technologies R&D
   Program (2018YFC1106800), the Natural Science Foundation of China
   (82173124, 82173248, 82103533, 82002572, 82002967, 81972747, 81872004,
   and 8210071122), the Fellowship of China National Postdoctoral Program
   for Innovative Talents (BX20200225 and BX20200227), the China
   Postdoctoral Science Foundation (2021M692278 and 2020M673231), the
   Science and Technology Support Program of Sichuan Province (2021YJ0436
   and 2021YFS0141), the Postdoctoral Science Foundation of Sichuan
   University (2021SCU12007), the 1.3.5 project for disciplines of
   excellence, West China Hospital, Sichuan University (ZYJC18008), and the
   Postdoctoral Science Foundation of West China Hospital (2020HXBH075 and
   2020HXBH007).
CR Aguirre AJ, 2017, CANCER CELL, V32, P185, DOI 10.1016/j.ccell.2017.07.007
   Altekruse SF, 2014, AM J GASTROENTEROL, V109, P542, DOI 10.1038/ajg.2014.11
   Alzahrani AS, 2019, SEMIN CANCER BIOL, V59, P125, DOI 10.1016/j.semcancer.2019.07.009
   Aziz SA, 2009, CLIN CANCER RES, V15, P3029, DOI 10.1158/1078-0432.CCR-08-2768
   Beerenwinkel N, 2015, SYST BIOL, V64, pE1, DOI 10.1093/sysbio/syu081
   Benndorf M, 2011, EUR J RADIOL, V80, pE322, DOI 10.1016/j.ejrad.2010.11.030
   Bhaskar PT, 2007, DEV CELL, V12, P487, DOI 10.1016/j.devcel.2007.03.020
   Bismeijer T, 2020, RADIOLOGY, V296, P277, DOI 10.1148/radiol.2020191453
   Chen DP, 2019, J HEPATOL, V71, P333, DOI 10.1016/j.jhep.2019.04.007
   Chen HN, GUT, V2021
   Chen JS, 2009, HEPATOL RES, V39, P177, DOI 10.1111/j.1872-034X.2008.00449.x
   Chen SF, 2018, BIOINFORMATICS, V34, P884, DOI 10.1093/bioinformatics/bty560
   de Galarreta MR, 2019, CANCER DISCOV, V9, P1124, DOI 10.1158/2159-8290.CD-19-0074
   Dimri M, 2020, CANCERS, V12, DOI 10.3390/cancers12020491
   Dong JJ, 2017, PLOS ONE, V12, DOI 10.1371/journal.pone.0185088
   Dong Z, 2019, EUR RADIOL, V29, P2272, DOI 10.1007/s00330-018-5882-4
   Engelman JA, 2009, NAT REV CANCER, V9, P550, DOI 10.1038/nrc2664
   Grabinski N, 2012, MOL CANCER, V11, DOI 10.1186/1476-4598-11-85
   Guan DX, 2015, HEPATOLOGY, V62, P1791, DOI 10.1002/hep.28117
   Han M, 2019, SPIE
   Harding JJ, 2019, CLIN CANCER RES, V25, P2116, DOI 10.1158/1078-0432.CCR-18-2293
   Hectors SJ, 2020, EUR RADIOL, V30, P3759, DOI 10.1007/s00330-020-06675-2
   Hoshida Y, 2008, NEW ENGL J MED, V359, P1995, DOI 10.1056/NEJMoa0804525
   Janku F, 2018, NAT REV CLIN ONCOL, V15, P273, DOI 10.1038/nrclinonc.2018.28
   Ju MJ, 2009, AM J CLIN PATHOL, V131, P498, DOI 10.1309/AJCP86PPBNGOHNNL
   Khemlina G, 2017, MOL CANCER, V16, DOI 10.1186/s12943-017-0712-x
   Kim S, 2019, CLIN CANCER RES, V25, P3847, DOI 10.1158/1078-0432.CCR-18-2861
   Law EK, 2016, SCI ADV, V2, DOI 10.1126/sciadv.1601737
   Lee S, 2017, J HEPATOL, V67, P526, DOI 10.1016/j.jhep.2017.04.024
   Liu ZY, 2019, THERANOSTICS, V9, P1303, DOI 10.7150/thno.30309
   Llovet JM, 2008, NEW ENGL J MED, V359, P378, DOI 10.1056/NEJMoa0708857
   Llovet JM, 2021, NAT REV DIS PRIMERS, V7, DOI 10.1038/s41572-020-00240-3
   Llovet JM, 2021, HEPATOLOGY, V73, P158, DOI 10.1002/hep.31327
   Lu XQ, 2020, PHYS MED BIOL, V65, DOI 10.1088/1361-6560/ab6f98
   Masuda M, 2014, MOL CELL PROTEOMICS, V13, P1429, DOI 10.1074/mcp.M113.033845
   O'Donnell JS, 2018, SEMIN CANCER BIOL, V48, P91, DOI 10.1016/j.semcancer.2017.04.015
   Parkin DM, 2005, CA-CANCER J CLIN, V55, P74, DOI 10.3322/canjclin.55.2.74
   Sanchez-Vega F, 2018, CELL, V173, P321, DOI 10.1016/j.cell.2018.03.035
   Segal E, 2007, NAT BIOTECHNOL, V25, P675, DOI 10.1038/nbt1306
   Shiri I, 2020, MOL IMAGING BIOL, V22, P1132, DOI 10.1007/s11307-020-01487-8
   Shui L, 2021, FRONT ONCOL, V10, DOI 10.3389/fonc.2020.570465
   Sia D, 2017, GASTROENTEROLOGY, V153, P812, DOI 10.1053/j.gastro.2017.06.007
   Stemke-Hale K, 2008, CANCER RES, V68, P6084, DOI 10.1158/0008-5472.CAN-07-6854
   Tibshirani R, 1996, J ROY STAT SOC B MET, V58, P267, DOI 10.1111/j.2517-6161.1996.tb02080.x
   Ueno A, 2014, J HEPATOL, V61, P1080, DOI 10.1016/j.jhep.2014.06.008
   van Griethuysen JJM, 2017, CANCER RES, V77, pE104, DOI 10.1158/0008-5472.CAN-17-0339
   Vehkalahti K., 2010, INT STAT REV, V78, P327
   Villanueva A, 2008, GASTROENTEROLOGY, V135, P1972, DOI 10.1053/j.gastro.2008.08.008
   Wei JW, 2021, CANCERS, V13, DOI 10.3390/cancers13102368
   Wu YT, 2020, PHARMACOL RES, V160, DOI 10.1016/j.phrs.2020.105195
   Xu L., 2020, J CLIN ONCOL, V38
   Xu X, 2019, J HEPATOL, V70, P1133, DOI 10.1016/j.jhep.2019.02.023
   Yang J, 2019, MOL CANCER, V18, DOI 10.1186/s12943-019-0954-x
   Yu Y, EUR RADIOL, V2021
   Zhang H, 2018, ONCOL LETT, V15, P9377, DOI 10.3892/ol.2018.8536
   Zhang JB, 2013, BRIT J CANCER, V109, P1648, DOI 10.1038/bjc.2013.488
   Zhou BP, 2000, J BIOL CHEM, V275, P8027, DOI 10.1074/jbc.275.11.8027
   Zwanenburg A, 2020, RADIOLOGY, V295, P328, DOI 10.1148/radiol.2020191145
NR 58
TC 1
Z9 1
U1 2
U2 2
PU SPRINGER
PI NEW YORK
PA ONE NEW YORK PLAZA, SUITE 4600, NEW YORK, NY, UNITED STATES
SN 1068-9265
EI 1534-4681
J9 ANN SURG ONCOL
JI Ann. Surg. Oncol.
DI 10.1245/s10434-022-11505-4
EA MAR 2022
PG 13
WC Oncology; Surgery
WE Science Citation Index Expanded (SCI-EXPANDED)
SC Oncology; Surgery
GA ZS7AI
UT WOS:000768614500004
PM 35286532
DA 2022-05-02
ER

PT J
AU Kim, MK
AF Kim, Min-Kyung
TI Parafibromin Is Highly Expressed in Hepatocellular Carcinoma and Its
   Expression Correlates with Poor Prognosis
SO JOURNAL OF CLINICAL MEDICINE
LA English
DT Article
DE hepatocellular carcinoma; parafibromin protein; hepatitis virus;
   prognosis; immunohistochemistry
ID TUMOR-SUPPRESSOR PROTEIN; LIVER-CANCER; KERATIN 19; MARKER;
   PATHOGENESIS; HEPATITIS
AB Hepatocellular carcinoma (HCC) is the second leading cause of cancer-related death worldwide. Much progress has been made regarding the understanding of hepatocarcinogenesis, yet the long-term survival rate of HCC patients remains poor. Recent efforts have shown parafibromin has a pathologic role in many human cancers, but little is known about the effects of parafibromin in HCC. This study aimed to investigate the pattern of parafibromin expression and its clinicopathologic significance in human HCC. Immunohistochemical analysis of HCC and matched non-tumor liver tissues from 50 HCC patients showed that the nuclear expression of parafibromin was higher in HCC tissues (50/50 cases) than in non-tumor liver tissues (17/50 cases). Moreover, elevated parafibromin expression was found to be significantly correlated with the presence of microvascular invasion (p = 0.017), hepatitis virus infection-induced occurrence (p = 0.005), and poorer tumor differentiation (Edmondson-Steiner grade; p = 0.000). Kaplan-Meier analysis showed that HCC patients with elevated parafibromin expression had poorer recurrence-free (p = 0.014, log-rank test = 6.079) and overall survival (p = 0.036, log-rank test = 4.414). These findings indicate parafibromin may be related to the pathogenesis of HCC and a potential prognostic marker for HCC patients after hepatectomy.
C1 [Kim, Min-Kyung] Dongguk Univ, Coll Med, Dept Pathol, Gyeongju 38066, South Korea.
RP Kim, MK (corresponding author), Dongguk Univ, Coll Med, Dept Pathol, Gyeongju 38066, South Korea.
EM minkyungk76@naver.com
CR Block TM, 2003, ONCOGENE, V22, P5093, DOI 10.1038/sj.onc.1206557
   Borgia M, 2021, CANCERS, V13, DOI 10.3390/cancers13174387
   Borzio M, 2019, HEPATOMA RES, V5, P15, DOI [10.20517/2394-5079.2019.11, DOI 10.20517/2394-5079.2019.11]
   Canavese M, 2016, CLIN TRANSL IMMUNOL, V5, DOI 10.1038/cti.2016.55
   Carpten JD, 2002, NAT GENET, V32, P676, DOI 10.1038/ng1048
   Golfieri R, 2014, DIGEST DIS, V32, P696, DOI 10.1159/000368002
   Karaarslan Serap, 2015, Oman Med J, V30, P421, DOI 10.5001/omj.2015.84
   Kim H, 2011, HEPATOLOGY, V54, P1707, DOI 10.1002/hep.24559
   Levrero M, 2006, ONCOGENE, V25, P3834, DOI 10.1038/sj.onc.1209562
   Lin L, 2008, P NATL ACAD SCI USA, V105, P17420, DOI 10.1073/pnas.0710725105
   Liu YC, 2020, CLIN MOL HEPATOL, V26, P742, DOI 10.3350/cmh.2020.0178
   Marsh DJ, 2020, CANCERS, V12, DOI 10.3390/cancers12113462
   Passi M, 2021, J CANCER, V12, P6411, DOI 10.7150/jca.60102
   Porzionato A, 2006, J ANAT, V209, P817, DOI 10.1111/j.1469-7580.2006.00657.x
   Rhee H, 2016, MODERN PATHOL, V29, P1038, DOI 10.1038/modpathol.2016.111
   Rozenblatt-Rosen O, 2005, MOL CELL BIOL, V25, P612, DOI 10.1128/MCB.25.2.612-620.2005
   Selvarajan S, 2008, J CLIN PATHOL, V61, P64, DOI 10.1136/jcp.2007.048694
   Takahashi A, 2011, MOL CELL, V43, P45, DOI 10.1016/j.molcel.2011.05.014
   Tang C, 2018, ISCIENCE, V2, P103, DOI 10.1016/j.isci.2018.03.023
   Thorgeirsson SS, 2002, NAT GENET, V31, P339, DOI 10.1038/ng0802-339
   Truran PP, 2014, WORLD J SURG, V38, P2845, DOI 10.1007/s00268-014-2700-2
   Tsuchiya K, 2011, ONCOLOGY-BASEL, V80, P278, DOI 10.1159/000328448
   Vasuri F, 2011, VIRCHOWS ARCH, V459, P141, DOI 10.1007/s00428-011-1099-5
   Wang WH, 2019, CANCERS, V11, DOI 10.3390/cancers11070926
   Wang WH, 2017, J GASTROENTEROL, V52, P419, DOI 10.1007/s00535-016-1299-5
   Xia P, 2011, HISTOL HISTOPATHOL, V26, P1039, DOI 10.14670/HH-26.1039
   Xiang DM, 2017, HEPATOLOGY, V65, P1566, DOI 10.1002/hep.28919
   Yang HC, 2011, J BIOL CHEM, V286, P11865, DOI 10.1074/jbc.M110.136929
   Yang X, 2012, ONCOL LETT, V3, P961, DOI 10.3892/ol.2012.628
   Zheng HC, 2008, VIRCHOWS ARCH, V452, P147, DOI 10.1007/s00428-007-0551-z
   Zheng HC, 2017, ONCOTARGET, V8, P95270, DOI 10.18632/oncotarget.20446
   Zheng HC, 2011, HUM PATHOL, V42, P1089, DOI 10.1016/j.humpath.2010.10.024
   Zhu JJ, 2016, AM J TRANSL RES, V8, P2426
NR 33
TC 0
Z9 0
U1 0
U2 0
PU MDPI
PI BASEL
PA ST ALBAN-ANLAGE 66, CH-4052 BASEL, SWITZERLAND
EI 2077-0383
J9 J CLIN MED
JI J. Clin. Med.
PD APR
PY 2022
VL 11
IS 7
AR 1773
DI 10.3390/jcm11071773
PG 8
WC Medicine, General & Internal
WE Science Citation Index Expanded (SCI-EXPANDED)
SC General & Internal Medicine
GA 0K2DC
UT WOS:000780602900001
PM 35407381
OA Green Published, gold
DA 2022-05-02
ER

PT J
AU Chen, QF
   Xiao, H
   Gu, YQ
   Weng, ZP
   Wei, LH
   Li, B
   Liao, B
   Li, JL
   Lin, J
   Hei, MY
   Peng, S
   Wang, W
   Kuang, M
   Chen, SL
AF Chen, Qiaofeng
   Xiao, Han
   Gu, Yunquan
   Weng, Zongpeng
   Wei, Lihong
   Li, Bin
   Liao, Bing
   Li, Jiali
   Lin, Jie
   Hei, Mengying
   Peng, Sui
   Wang, Wei
   Kuang, Ming
   Chen, Shuling
TI Deep learning for evaluation of microvascular invasion in hepatocellular
   carcinoma from tumor areas of histology images
SO HEPATOLOGY INTERNATIONAL
LA English
DT Article; Early Access
DE Deep learning; HCC; Histological; MVI; Multicenter; Multiple instance
   learning; Neural network; Prediction; Surgical margin; Weakly supervised
   learning; Whole slide image
ID RECURRENCE; RESECTION
AB Background Microvascular invasion (MVI) is essential for the management of hepatocellular carcinoma (HCC). However, MVI is hard to evaluate in patients without sufficient peri-tumoral tissue samples, which account for over a half of HCC patients.
   Methods We established an MVI deep-learning (MVI-DL) model with a weakly supervised multiple-instance learning framework, to evaluate MVI status using only tumor tissues from the histological whole slide images (WSIs). A total of 350 HCC patients (2917 WSIs) from the First Affiliated Hospital of Sun Yat-sen University (FAHSYSU cohort) were divided into a training and test set. One hundred and twenty patients (504 WSIs) from Dongguan People's Hospital and Shunde Hospital of Southern Medical University (DG-SD cohort) formed an external test set. Unsupervised clustering and class activation mapping were applied to visualize the key histological features.
   Results In the FAHSYSU and DG-SD test set, the MVI-DL model achieved an AUC of 0.904 (95% CI 0.888-0.920) and 0.871 (95% CI 0.837-0.905), respectively. Visualization results showed that macrotrabecular architecture with rich blood sinus, rich tumor stroma and high intratumor heterogeneity were identified as the key features associated with MVI (+), whereas severe immune infiltration and highly differentiated tumor cells were associated with MVI (-). In the simulation of patients with only one WSI or biopsies only, the AUC of the MVI-DL model reached 0.875 (95% CI 0.855-0.895) and 0.879 (95% CI 0.853-0.906), respectively.
   Conclusion The effective, interpretable MVI-DL model has potential as an important tool with practical clinical applicability in evaluating MVI status from the tumor areas on the histological slides.
   [GRAPHICS]
   .
C1 [Chen, Qiaofeng; Peng, Sui] Sun Yat Sen Univ, Dept Gastroenterol, Affiliated Hosp 1, Guangzhou, Guangdong, Peoples R China.
   [Xiao, Han; Wang, Wei; Kuang, Ming; Chen, Shuling] Sun Yat Sen Univ, Inst Diagnost & Intervent Ultrasound, Dept Med Ultrason, Affiliated Hosp 1, 58 Zhongshan 2nd Rd, Guangzhou 510080, Guangdong, Peoples R China.
   [Gu, Yunquan; Weng, Zongpeng; Li, Bin; Peng, Sui] Sun Yat Sen Univ, Clin Trials Unit, Affiliated Hosp 1, Guangzhou, Guangdong, Peoples R China.
   [Wei, Lihong; Liao, Bing; Hei, Mengying] Sun Yat Sen Univ, Dept Pathol, Affiliated Hosp 1, Guangzhou, Guangdong, Peoples R China.
   [Li, Jiali] Dongguan Peoples Hosp, Dept Liver & Pancreatobiliary Surg, Dongguan, Guangdong, Peoples R China.
   [Lin, Jie] Southern Med Univ, Dept Liver & Pancreatobiliary Surg, Shunde Hosp, Shunde, Guangdong, Peoples R China.
   [Kuang, Ming] Sun Yat Sen Univ, Canc Ctr, Inst Precis Med, Dept Liver Surg,Affiliated Hosp 1, 58 Zhongshan 2nd Rd, Guangzhou 510080, Guangdong, Peoples R China.
RP Wang, W; Kuang, M; Chen, SL (corresponding author), Sun Yat Sen Univ, Inst Diagnost & Intervent Ultrasound, Dept Med Ultrason, Affiliated Hosp 1, 58 Zhongshan 2nd Rd, Guangzhou 510080, Guangdong, Peoples R China.; Kuang, M (corresponding author), Sun Yat Sen Univ, Canc Ctr, Inst Precis Med, Dept Liver Surg,Affiliated Hosp 1, 58 Zhongshan 2nd Rd, Guangzhou 510080, Guangdong, Peoples R China.
EM wangw73@mail.sysu.edu.cn; kuangm@mail.sysu.edu.cn;
   chenshling@mail.sysu.edu.cn
FU National Key Research and Development Program of China [2020AAA0109504];
   National Science Fund for Distinguished Young ScholarsNational Natural
   Science Foundation of China (NSFC)National Science Fund for
   Distinguished Young Scholars [81825013]; National Natural Science
   Foundation of ChinaNational Natural Science Foundation of China (NSFC)
   [81801703, 81771958]; Guangdong Natural Science Fund for Distinguished
   Young Scholars [2021B1515020054]; Guangdong Natural Science
   FoundationNational Natural Science Foundation of Guangdong Province
   [2021A1515010450]; Guangdong Basic and Applied Basic Research Foundation
   [2019A1515111168]
FX This work was supported by the National Key Research and Development
   Program of China (2020AAA0109504 to Kuang), the National Science Fund
   for Distinguished Young Scholars (81825013 to Kuang), the National
   Natural Science Foundation of China (81801703 to S. Chen and 81771958 to
   Kuang), the Guangdong Natural Science Fund for Distinguished Young
   Scholars (2021B1515020054 to Wang), the Guangdong Natural Science
   Foundation (2021A1515010450 to S. Chen) and Guangdong Basic and Applied
   Basic Research Foundation (2019A1515111168 to Xiao).
CR Burrell RA, 2013, NATURE, V501, P338, DOI 10.1038/nature12625
   Calderaro J, 2017, J HEPATOL, V67, P727, DOI 10.1016/j.jhep.2017.05.014
   Campanella G, 2019, NAT MED, V25, P1301, DOI 10.1038/s41591-019-0508-1
   Chen LL, 2021, ANN SURG ONCOL, V28, P6747, DOI 10.1245/s10434-021-09673-w
   Coudray N, 2018, NAT MED, V24, P1559, DOI 10.1038/s41591-018-0177-5
   Fattovich G, 2004, GASTROENTEROLOGY, V127, pS35, DOI 10.1053/j.gastro.2004.09.014
   Hashizume H, 2010, CANCER RES, V70, P2213, DOI 10.1158/0008-5472.CAN-09-1977
   Junjie Z, 2020, DEEP IMAGE CLUSTERIN, P54
   Kluger MD, 2015, J HEPATOL, V62, P1131, DOI 10.1016/j.jhep.2014.12.018
   Kwak MS, 2021, FRONT ONCOL, V10, DOI 10.3389/fonc.2020.619803
   Lim KC, 2011, ANN SURG, V254, P108, DOI 10.1097/SLA.0b013e31821ad884
   Mazzaferro V, 2009, LANCET ONCOL, V10, P35, DOI 10.1016/S1470-2045(08)70284-5
   Niazi MKK, 2019, LANCET ONCOL, V20, pE253, DOI 10.1016/S1470-2045(19)30154-8
   Park JW, 2015, LIVER INT, V35, P2155, DOI 10.1111/liv.12818
   Parker TM, 2020, SEMIN CANCER BIOL, V63, P1, DOI 10.1016/j.semcancer.2019.09.003
   Peng ZW, 2019, RADIOLOGY, V292, P237, DOI 10.1148/radiol.2019181818
   Santambrogio R, 2021, UPDATES SURG, V73, P1359, DOI 10.1007/s13304-021-01036-0
   Selvaraju RR, 2017, IEEE I CONF COMP VIS, P618, DOI 10.1109/ICCV.2017.74
   Seok JY, 2012, HEPATOLOGY, V55, P1776, DOI 10.1002/hep.25570
   Sheng X, 2020, HEPATOL INT, V14, P1034, DOI 10.1007/s12072-020-10111-4
   Sun JJ, 2016, ANN SURG ONCOL, V23, P1344, DOI 10.1245/s10434-015-5008-z
   Teng MWL, 2008, J LEUKOCYTE BIOL, V84, P988, DOI 10.1189/jlb.1107774
   Unitt E, 2006, J HEPATOL, V45, P246, DOI 10.1016/j.jhep.2005.12.027
   van der Maaten L, 2014, J MACH LEARN RES, V15, P3221
   Wada Y, 1998, HEPATOLOGY, V27, P407, DOI 10.1002/hep.510270214
   Wang Z, 2018, CLIN CANCER RES, V24, P2074, DOI 10.1158/1078-0432.CCR-17-2899
   Wei W, 2018, CANCER COMMUN, V38, DOI 10.1186/s40880-018-0331-y
   Wessels F, 2021, BJU INT, V128, P352, DOI 10.1111/bju.15386
   Zhang Q, 2019, GUT, V68, P2019, DOI 10.1136/gutjnl-2019-318912
   Zhou KQ, 2020, EBIOMEDICINE, V62, DOI 10.1016/j.ebiom.2020.103107
   Ziol M, 2018, HEPATOLOGY, V68, P103, DOI 10.1002/hep.29762
NR 31
TC 0
Z9 0
U1 0
U2 0
PU SPRINGER
PI NEW YORK
PA ONE NEW YORK PLAZA, SUITE 4600, NEW YORK, NY, UNITED STATES
SN 1936-0533
EI 1936-0541
J9 HEPATOL INT
JI Hepatol. Int.
DI 10.1007/s12072-022-10323-w
EA MAR 2022
PG 13
WC Gastroenterology & Hepatology
WE Science Citation Index Expanded (SCI-EXPANDED)
SC Gastroenterology & Hepatology
GA 0B4DR
UT WOS:000774587900001
PM 35349075
OA hybrid
DA 2022-05-02
ER

PT J
AU Hu, F
   Zhang, YH
   Li, M
   Liu, C
   Zhang, HD
   Li, XM
   Liu, SY
   Hu, XF
   Wang, J
AF Hu, Fang
   Zhang, Yuhan
   Li, Man
   Liu, Chen
   Zhang, Handan
   Li, Xiaoming
   Liu, Sanyuan
   Hu, Xiaofei
   Wang, Jian
TI Preoperative Prediction of Microvascular Invasion Risk Grades in
   Hepatocellular Carcinoma Based on Tumor and Peritumor Dual-Region
   Radiomics Signatures
SO FRONTIERS IN ONCOLOGY
LA English
DT Article
DE hepatocellular carcinoma; microvascular invasion; radiomics; MRI;
   peritumor
ID RESECTION; NOMOGRAM; RECURRENCE; SURVIVAL; FEATURES; CT
AB ObjectiveTo predict preoperative microvascular invasion (MVI) risk grade by analyzing the radiomics signatures of tumors and peritumors on enhanced magnetic resonance imaging (MRI) images of hepatocellular carcinoma (HCC). MethodsA total of 501 HCC patients (training cohort n = 402, testing cohort n = 99) who underwent preoperative Gd-EOB-DTPA-enhanced MRI and curative liver resection within a month were studied retrospectively. Radiomics signatures were selected using the least absolute shrinkage and selection operator (Lasso) algorithm. Unimodal radiomics models based on tumors and peritumors (10mm or 20mm) were established using the Logistic algorithm, using plain T1WI, arterial phase (AP), portal venous phase (PVP), and hepatobiliary phase (HBP) images. Multimodal radiomics models based on different regions of interest (ROIs) were established using a combinatorial modeling approach. Moreover, we merged radiomics signatures and clinico-radiological features to build unimodal and multimodal clinical radiomics models. ResultsIn the testing cohort, the AUC of the dual-region (tumor & peritumor 20 mm)radiomics model and single-region (tumor) radiomics model were 0.741 vs 0.694, 0.733 vs 0.725, 0.667 vs 0.710, and 0.559 vs 0.677, respectively, according to AP, PVP, T1WI, and HBP images. The AUC of the final clinical radiomics model based on tumor and peritumoral 20mm incorporating radiomics features in AP&PVP&T1WI images for predicting MVI classification in the training and testing cohorts were 0.962 and 0.852, respectively. ConclusionThe radiomics signatures of the dual regions for tumor and peritumor on AP and PVP images are of significance to predict MVI.
C1 [Hu, Fang; Zhang, Yuhan; Liu, Chen; Zhang, Handan; Li, Xiaoming; Hu, Xiaofei; Wang, Jian] Army Med Univ, Mil Med Univ 3, Southwest Hosp, Dept Radiol, Chongqing, Peoples R China.
   [Hu, Fang] Tongliang Dist Peoples Hosp, Dept Radiol, Chongqing, Peoples R China.
   [Li, Man; Liu, Sanyuan] Shanghai United Imaging Intelligence Co Ltd, Dept Res & Dev, Shanghai, Peoples R China.
RP Hu, XF; Wang, J (corresponding author), Army Med Univ, Mil Med Univ 3, Southwest Hosp, Dept Radiol, Chongqing, Peoples R China.
EM harryzonetmmu@163.com; wangjian@aifmri.com
FU National Key Research and Development Program of China [2016YFC0107101]
FX Funding This study was supported by the National Key Research and
   Development Program of China (No. 2016YFC0107101).
CR [Anonymous], 2015, Zhonghua Gan Zang Bing Za Zhi, V23, P321
   Choi JY, 2014, RADIOLOGY, V273, P30, DOI 10.1148/radiol.14132362
   Cucchetti A, 2014, SURGERY, V155, P512, DOI 10.1016/j.surg.2013.10.009
   De Angelis R, 2014, LANCET ONCOL, V15, P23, DOI 10.1016/S1470-2045(13)70546-1
   Erstad DJ, 2019, ANN SURG ONCOL, V26, P1474, DOI 10.1245/s10434-019-07227-9
   Feng LH, 2017, J CANCER RES CLIN, V143, P293, DOI 10.1007/s00432-016-2286-1
   Feng ST, 2019, EUR RADIOL, V29, P4648, DOI 10.1007/s00330-018-5935-8
   Huang MQ, 2018, CONTRAST MEDIA MOL I, DOI 10.1155/2018/9674565
   Ji GW, 2020, RADIOLOGY, V294, P568, DOI 10.1148/radiol.2020191470
   Jiang YQ, 2021, J CANCER RES CLIN, V147, P821, DOI 10.1007/s00432-020-03366-9
   Kim H, 2009, EUR RADIOL, V19, P1744, DOI 10.1007/s00330-009-1331-8
   Kim KA, 2012, J MAGN RESON IMAGING, V35, P629, DOI 10.1002/jmri.22876
   Kim S, 2019, CLIN CANCER RES, V25, P3847, DOI 10.1158/1078-0432.CCR-18-2861
   Lahan-Martins Daniel, 2019, Radiol Bras, V52, P287, DOI 10.1590/0100-3984.2018.0123
   Lee S, 2017, J HEPATOL, V67, P526, DOI 10.1016/j.jhep.2017.04.024
   Lim KC, 2011, ANN SURG, V254, P108, DOI 10.1097/SLA.0b013e31821ad884
   Ma XH, 2019, EUR RADIOL, V29, P3595, DOI 10.1007/s00330-018-5985-y
   Matsui O, 2011, ABDOM IMAGING, V36, P264, DOI 10.1007/s00261-011-9685-1
   Mazzaferro V, 2009, LANCET ONCOL, V10, P35, DOI 10.1016/S1470-2045(08)70284-5
   McHugh PP, 2010, HPB, V12, P56, DOI 10.1111/j.1477-2574.2009.00128.x
   Nebbia G, 2020, J DIGIT IMAGING, V33, P1376, DOI 10.1007/s10278-020-00353-x
   Ni M, 2019, CANCER IMAGING, V19, DOI 10.1186/s40644-019-0249-x
   Okada M, 2016, RADIOLOGY, V281, P474, DOI 10.1148/radiol.2016151061
   Peng J, 2018, DIAGN INTERV RADIOL, V24, P121, DOI 10.5152/dir.2018.17467
   Roayaie S, 2009, GASTROENTEROLOGY, V137, P850, DOI 10.1053/j.gastro.2009.06.003
   Rodriguez-Peralvarez M, 2013, ANN SURG ONCOL, V20, P325, DOI 10.1245/s10434-012-2513-1
   Sumie S, 2014, ANN SURG ONCOL, V21, P1002, DOI 10.1245/s10434-013-3376-9
   Tanaka S, 2010, SURGERY, V147, P405, DOI 10.1016/j.surg.2009.09.037
   Wan T, 2017, ONCOTARGET, V8, P59500, DOI 10.18632/oncotarget.18352
   Wilson GC, 2020, HPB, V22, P1622, DOI 10.1016/j.hpb.2020.03.001
   Xu X, 2019, J HEPATOL, V70, P1133, DOI 10.1016/j.jhep.2019.02.023
   Yang L, 2019, LIVER CANCER, V8, P373, DOI 10.1159/000494099
   Zhang R, 2019, QUANT IMAG MED SURG, V9, P1503, DOI 10.21037/qims.2019.09.07
   Zhang XM, 2020, CLIN TRANSL MED, V10, DOI 10.1002/ctm2.111
   [赵晖 Zhao Hui], 2019, [中华肝胆外科杂志, Chinese Journal of Hepatobiliary Surgery], V25, P401
   Zhao H, 2017, J GASTROEN HEPATOL, V32, P870, DOI 10.1111/jgh.13603
   Zhou YM, 2012, ANN SURG ONCOL, V19, P1700, DOI 10.1245/s10434-011-1772-6
   Zhu YJ, 2019, ONCOL LETT, V18, P720, DOI 10.3892/ol.2019.10378
NR 38
TC 0
Z9 0
U1 1
U2 1
PU FRONTIERS MEDIA SA
PI LAUSANNE
PA AVENUE DU TRIBUNAL FEDERAL 34, LAUSANNE, CH-1015, SWITZERLAND
SN 2234-943X
J9 FRONT ONCOL
JI Front. Oncol.
PD MAR 22
PY 2022
VL 12
AR 853336
DI 10.3389/fonc.2022.853336
PG 12
WC Oncology
WE Science Citation Index Expanded (SCI-EXPANDED)
SC Oncology
GA 0I7AT
UT WOS:000779569800001
PM 35392229
OA gold, Green Published
DA 2022-05-02
ER

PT J
AU Li, HX
   Wang, LL
   Zhang, J
   Duan, Q
   Xu, YK
   Xue, YJ
AF Li, Hongxiang
   Wang, LiLi
   Zhang, Jing
   Duan, Qing
   Xu, Yikai
   Xue, Yunjing
TI Evaluation of microvascular invasion of hepatocellular carcinoma using
   whole-lesion histogram analysis with the stretched-exponential diffusion
   model
SO BRITISH JOURNAL OF RADIOLOGY
LA English
DT Article
ID WEIGHTED IMAGING MODELS; CANCER
AB Objectives: To evaluate the potential role of histogram analysis of stretched exponential model (SEM) through whole-tumor volume for preoperative prediction of microvascular invasion (MVI) in single hepatocellular carcinoma (HCC).
   Methods: This study included 43 patients with pathologically proven HCCs by surgery who underwent multiple b-values diffusion-weighted imaging (DWI) and contrast-enhanced MRI. The histogram metrics of distributed diffusion coefficient (DDC) and heterogeneity index (alpha) from SEM were compared between HCCs with and without MVI, by using the independent t-test. Morphologic features of conventional MRI and clinical data were evaluated with chi-squared or Fisher's exact tests. Receiver operating characteristic (ROC) and multi-variable logistic regression analyses were performed to evaluate the diagnostic performance of different parameters for predicting MVI.
   Results: The tumor size and non-smooth tumor margin were significantly associated with MVI (all p < 0.05). The mean, fifth, 25th, 50th percentiles of DDC, and the fifth percentile of ADC between HCCs with and without MVI were statistically significant differences (all p < 0.05). The histogram parameters of a showed no statistically significant differences (all p > 0.05). At multivariate analysis,the fifth percentile of DDC was independent risk factor for MVI of HCC (p = 0.006).
   Conclusions: Histogram parameters DDC and ADC, but not the alpha value, are useful predictors of MVI. The fifth percentile of DDC was the most useful value to predict MVI of HCC.
   Advances in knowledge: There is limited literature addressing the role of SEM for evaluating MVI of HCC. Our findings suggest that histogram analysis of SEM based on whole-tumor volume can be useful for MVI prediction.
C1 [Li, Hongxiang; Wang, LiLi; Duan, Qing; Xue, Yunjing] Fujian Med Univ, Union Hosp, Dept Radiol, Fuzhou, Fujian, Peoples R China.
   [Zhang, Jing; Xu, Yikai] Southern Med Univ, Nanfang Hosp, Dept Med Imaging Ctr, Guangzhou, Peoples R China.
RP Li, HX; Xue, YJ (corresponding author), Fujian Med Univ, Union Hosp, Dept Radiol, Fuzhou, Fujian, Peoples R China.; Xu, YK (corresponding author), Southern Med Univ, Nanfang Hosp, Dept Med Imaging Ctr, Guangzhou, Peoples R China.
EM 1161522390@qq.com; yikai.xu@163.com; xueyunjing@126.com
FU Fujian provincial health technology Project [2020QNA032]; Startup Fund
   for Scientific Research, Fujian Medical University [2020QH1090]
FX This work was sponsored by Fujian provincial health technology Project
   (grant no. 2020QNA032) ; Startup Fund for Scientific Research, Fujian
   Medical University, (grant no. 2020QH1090) .
CR Ariizumi S, 2011, J HEPATO-BIL-PAN SCI, V18, P575, DOI 10.1007/s00534-010-0369-y
   Bai Y, 2016, RADIOLOGY, V278, P496, DOI 10.1148/radiol.2015142173
   Bennett KM, 2003, MAGNET RESON MED, V50, P727, DOI 10.1002/mrm.10581
   Bruix J, 2014, GUT, V63, P844, DOI 10.1136/gutjnl-2013-306627
   Feng ST, 2019, EUR RADIOL, V29, P4648, DOI 10.1007/s00330-018-5935-8
   Huang YQ, 2016, MEDICINE, V95, DOI 10.1097/MD.0000000000004034
   Kim HC, 2019, EUR RADIOL, V29, P5111, DOI 10.1007/s00330-019-06048-4
   Kuai ZX, 2019, J MAGN RESON IMAGING, V50, P297, DOI 10.1002/jmri.26563
   Lee S, 2017, J HEPATOL, V67, P526, DOI 10.1016/j.jhep.2017.04.024
   Lei ZQ, 2016, JAMA SURG, V151, P356, DOI 10.1001/jamasurg.2015.4257
   Li HJ, 2017, J MAGN RESON IMAGING, V46, P240, DOI 10.1002/jmri.25524
   Lin YN, 2015, AM J ROENTGENOL, V204, P1125, DOI 10.2214/AJR.14.13350
   Liu CL, 2018, J MAGN RESON IMAGING, V47, P1701, DOI 10.1002/jmri.25904
   Liu W, 2018, J MAGN RESON IMAGING, V48, P491, DOI 10.1002/jmri.25958
   Liu XH, 2015, J MAGN RESON IMAGING, V42, P1078, DOI 10.1002/jmri.24872
   Nougaret S, 2015, RADIOLOGY, V276, P797, DOI 10.1148/radiol.15141212
   Renzulli M, 2016, RADIOLOGY, V279, P432, DOI 10.1148/radiol.2015150998
   Rodriguez-Peralvarez M, 2013, ANN SURG ONCOL, V20, P325, DOI 10.1245/s10434-012-2513-1
   Seo N, 2018, EUR RADIOL, V28, P2812, DOI 10.1007/s00330-017-5292-z
   Shim JH, 2015, ANN SURG, V261, P939, DOI 10.1097/SLA.0000000000000747
   Wang F, 2017, J MAGN RESON IMAGING, V46, P1797, DOI 10.1002/jmri.25722
   Wang WT, 2018, RADIOLOGY, V286, P571, DOI 10.1148/radiol.2017170515
   Wei Y, 2019, EUR RADIOL, V29, P5403, DOI 10.1007/s00330-019-06088-w
   Xu X, 2019, J HEPATOL, V70, P1133, DOI 10.1016/j.jhep.2019.02.023
   Zhang YD, 2015, EUR RADIOL, V25, P994, DOI 10.1007/s00330-014-3511-4
   Zhao H, 2017, EUR J RADIOL, V88, P32, DOI 10.1016/j.ejrad.2016.12.030
   Zhao W, 2018, PLOS ONE, V13, DOI 10.1371/journal.pone.0197488
NR 27
TC 0
Z9 0
U1 2
U2 2
PU BRITISH INST RADIOLOGY
PI LONDON
PA 48-50 ST JOHN ST, LONDON, ENGLAND
SN 0007-1285
EI 1748-880X
J9 BRIT J RADIOL
JI Br. J. Radiol.
PY 2022
VL 95
IS 1132
AR 20210631
DI 10.1259/bjr.20210631
PG 8
WC Radiology, Nuclear Medicine & Medical Imaging
WE Science Citation Index Expanded (SCI-EXPANDED)
SC Radiology, Nuclear Medicine & Medical Imaging
GA 0B9EY
UT WOS:000774930400016
PM 34928172
DA 2022-05-02
ER

PT J
AU Renzulli, M
   Mottola, M
   Coppola, F
   Cocozza, MA
   Malavasi, S
   Cattabriga, A
   Vara, G
   Ravaioli, M
   Cescon, M
   Vasuri, F
   Golfieri, R
   Bevilacqua, A
AF Renzulli, Matteo
   Mottola, Margherita
   Coppola, Francesca
   Cocozza, Maria Adriana
   Malavasi, Silvia
   Cattabriga, Arrigo
   Vara, Giulio
   Ravaioli, Matteo
   Cescon, Matteo
   Vasuri, Francesco
   Golfieri, Rita
   Bevilacqua, Alessandro
TI Automatically Extracted Machine Learning Features from Preoperative CT
   to Early Predict Microvascular Invasion in HCC: The Role of the Zone of
   Transition (ZOT)
SO CANCERS
LA English
DT Article
DE machine learning; computed tomography; hepatocellular carcinoma; imaging
   biomarkers; radiomics
ID HEPATOCELLULAR-CARCINOMA; LIVER-TRANSPLANTATION; RECURRENCE;
   SURVEILLANCE; SYSTEM; CANCER
AB Background: Microvascular invasion (MVI) is a consolidated predictor of hepatocellular carcinoma (HCC) recurrence after treatments. No reliable radiological imaging findings are available for preoperatively diagnosing MVI, despite some progresses of radiomic analysis. Furthermore, current MVI radiomic studies have not been designed for small HCC nodules, for which a plethora of treatments exists. This study aimed to identify radiomic MVI predictors in nodules <= 3.0 cm by analysing the zone of transition (ZOT), crossing tumour and peritumour, automatically detected to face the uncertainties of radiologist's tumour segmentation. Methods: The study considered 117 patients imaged by contrast-enhanced computed tomography; 78 patients were finally enrolled in the radiomic analysis. Radiomic features were extracted from the tumour and the ZOT, detected using an adaptive procedure based on local image contrast variations. After data oversampling, a support vector machine classifier was developed and validated. Classifier performance was assessed using receiver operating characteristic (ROC) curve analysis and related metrics. Results: The original 89 HCC nodules (32 MVI+ and 57 MVI-) became 169 (62 MVI+ and 107 MVI-) after oversampling. Of the four features within the signature, three are ZOT heterogeneity measures regarding both arterial and venous phases. On the test set (19MVI+ and 33MVI-), the classifier predicts MVI+ with area under the curve of 0.86 (95%CI (0.70-0.93), p similar to 10(-5)), sensitivity = 79% and specificity = 82%. The classifier showed negative and positive predictive values of 87% and 71%, respectively. Conclusions: The classifier showed the highest diagnostic performance in the literature, disclosing the role of ZOT heterogeneity in predicting the MVI+ status.
C1 [Renzulli, Matteo; Mottola, Margherita; Coppola, Francesca; Cocozza, Maria Adriana; Cattabriga, Arrigo; Vara, Giulio; Golfieri, Rita] IRCCS Azienda Osped Univ Bologna, Dept Radiol, Via Albertoni 15, I-40138 Bologna, Italy.
   [Mottola, Margherita; Malavasi, Silvia; Bevilacqua, Alessandro] Univ Bologna, Adv Res Ctr Elect Syst ARCES, I-40126 Bologna, Italy.
   [Ravaioli, Matteo; Cescon, Matteo] St Orsola Malpighi Hosp, Gen Surg & Transplant Unit, IRCCS, Azienda Osped Univ Bologna, I-40138 Bologna, Italy.
   [Vasuri, Francesco] Azienda Osped Univ Bologna, Pathol Unit, IRCCS, I-40138 Bologna, Italy.
   [Bevilacqua, Alessandro] Univ Bologna, Dept Comp Sci & Engn DISI, I-40126 Bologna, Italy.
RP Bevilacqua, A (corresponding author), Univ Bologna, Adv Res Ctr Elect Syst ARCES, I-40126 Bologna, Italy.; Bevilacqua, A (corresponding author), Univ Bologna, Dept Comp Sci & Engn DISI, I-40126 Bologna, Italy.
EM matteo.renzulli@unibo.it; margherita.mottola@unibo.it;
   francesca.coppola@aosp.bo.it; mariaadriana.cocozza@studio.unibo.it;
   s.malavasi@unibo.it; arrigo.cattabriga@studio.unibo.it;
   giulio.vara@studio.unibo.it; matteo.ravaioli6@unibo.it;
   matteo.cescon@unibo.it; francesco.vasuri@aosp.bo.it;
   rita.golfieri@unibo.it; alessandro.bevilacqua@unibo.it
RI ; Vara, Giulio/AAG-5028-2019
OI Ravaioli, Matteo/0000-0001-5862-6151; cattabriga,
   arrigo/0000-0002-9574-586X; Cocozza, Maria Adriana/0000-0002-0337-7722;
   Coppola, Francesca/0000-0003-3147-4172; Vara,
   Giulio/0000-0002-9551-4949; Renzulli, Matteo/0000-0002-1311-5670; Rita,
   Golfieri/0000-0001-8809-9989; Mottola, Margherita/0000-0001-6776-1910;
   Bevilacqua, Alessandro/0000-0003-2938-5058
CR Banerjee S, 2015, HEPATOLOGY, V62, P792, DOI 10.1002/hep.27877
   Bevilacqua A, 2021, DIAGNOSTICS, V11, DOI 10.3390/diagnostics11050739
   Botev ZI, 2010, ANN STAT, V38, P2916, DOI 10.1214/10-AOS799
   Bruix J, 2014, GUT, V63, P844, DOI 10.1136/gutjnl-2013-306627
   Ceausu M, 2021, EXP THER MED, V21, DOI 10.3892/etm.2021.9701
   Centonze Leonardo, 2022, Diagnostics (Basel), V12, DOI 10.3390/diagnostics12010160
   Chandarana H, 2011, AM J ROENTGENOL, V196, P1083, DOI 10.2214/AJR.10.4720
   Chong HH, 2021, EUR RADIOL, V31, P4824, DOI 10.1007/s00330-020-07601-2
   Cucchetti A, 2009, ANN SURG, V250, P922, DOI 10.1097/SLA.0b013e3181b977a5
   European Assoc Study Liver, 2018, J HEPATOL, V69, P182, DOI 10.1016/j.jhep.2018.03.019
   Fisher RA, 2007, AM J TRANSPLANT, V7, P1601, DOI 10.1111/j.1600-6143.2007.01802.x
   Forner A, 2012, LANCET, V379, P1245, DOI 10.1016/S0140-6736(11)61347-0
   He M, 2020, FRONT ONCOL, V10, DOI 10.3389/fonc.2020.574228
   IMAN RL, 1981, J QUAL TECHNOL, V13, P174, DOI 10.1080/00224065.1981.11978748
   Kanwal F, 2012, ALIMENT PHARM THER, V36, P257, DOI 10.1111/j.1365-2036.2012.05174.x
   Kumar V, 2012, MAGN RESON IMAGING, V30, P1234, DOI 10.1016/j.mri.2012.06.010
   Lei ZQ, 2016, JAMA SURG, V151, P356, DOI 10.1001/jamasurg.2015.4257
   Linn Shai, 2006, Epidemiol Perspect Innov, V3, P11, DOI 10.1186/1742-5573-3-11
   Ma XH, 2019, EUR RADIOL, V29, P3595, DOI 10.1007/s00330-018-5985-y
   Marrero JA, 2009, CLIN LIVER DIS, V13, P233, DOI 10.1016/j.cld.2009.02.007
   Marshall AE, 2010, LIVER TRANSPLANT, V16, P279, DOI 10.1002/lt.21993
   Meng XP, 2021, J MAGN RESON IMAGING, V54, P526, DOI 10.1002/jmri.27575
   Ni M, 2019, CANCER IMAGING, V19, DOI 10.1186/s40644-019-0249-x
   Park HJ, 2020, J HEPATOL, V72, P718, DOI 10.1016/j.jhep.2019.12.001
   Renzulli M, 2019, EUR J GASTROEN HEPAT, V31, P283, DOI 10.1097/MEG.0000000000001269
   Renzulli M, 2018, EUR RADIOL, V28, P506, DOI 10.1007/s00330-017-5033-3
   Renzulli M, 2016, J GASTROEN HEPATOL, V31, P69, DOI 10.1111/jgh.13150
   Roayaie S, 2009, GASTROENTEROLOGY, V137, P850, DOI 10.1053/j.gastro.2009.06.003
   Rodriguez-Peralvarez M, 2013, ANN SURG ONCOL, V20, P325, DOI 10.1245/s10434-012-2513-1
   Shindoh J, 2020, LIVER CANCER, V9, P156, DOI 10.1159/000504193
   Terzi E, 2014, DIGEST DIS, V32, P711, DOI 10.1159/000368007
   Tovoli F, 2018, EUR RADIOL, V28, P3611, DOI 10.1007/s00330-018-5393-3
   Unitt E, 2006, J HEPATOL, V45, P246, DOI 10.1016/j.jhep.2005.12.027
   Vabalas A, 2019, PLOS ONE, V14, DOI 10.1371/journal.pone.0224365
   Vickers AJ, 2006, MED DECIS MAKING, V26, P565, DOI 10.1177/0272989X06295361
   Wu D, 2015, INVEST RADIOL, V50, P188, DOI 10.1097/RLI.0000000000000098
   Xu X, 2019, J HEPATOL, V70, P1133, DOI 10.1016/j.jhep.2019.02.023
   Yong ZH, 2021, SCI REP-UK, V11, DOI 10.1038/s41598-021-87782-y
   Zhang LJ, 2010, RADIOLOGY, V256, P633, DOI 10.1148/radiol.10090924
   Zhang XM, 2020, CLIN TRANSL MED, V10, DOI 10.1002/ctm2.111
   Zhou J, 2020, LIVER CANCER, V9, P682, DOI 10.1159/000509424
   Zimmerman MA, 2008, ARCH SURG-CHICAGO, V143, P182, DOI 10.1001/archsurg.2007.39
NR 42
TC 0
Z9 0
U1 0
U2 0
PU MDPI
PI BASEL
PA ST ALBAN-ANLAGE 66, CH-4052 BASEL, SWITZERLAND
EI 2072-6694
J9 CANCERS
JI Cancers
PD APR
PY 2022
VL 14
IS 7
AR 1816
DI 10.3390/cancers14071816
PG 18
WC Oncology
WE Science Citation Index Expanded (SCI-EXPANDED)
SC Oncology
GA 0M1FH
UT WOS:000781907600001
PM 35406589
OA Green Published, gold
DA 2022-05-02
ER

PT J
AU Qian, XL
   Lu, X
   Ma, XJ
   Zhang, Y
   Zhou, CW
   Wang, F
   Shi, YB
   Zeng, MS
AF Qian, Xianling
   Lu, Xin
   Ma, Xijuan
   Zhang, Ying
   Zhou, Changwu
   Wang, Fang
   Shi, Yibing
   Zeng, Mengsu
TI A Multi-Parametric Radiomics Nomogram for Preoperative Prediction of
   Microvascular Invasion Status in Intrahepatic Cholangiocarcinoma
SO FRONTIERS IN ONCOLOGY
LA English
DT Article
DE intrahepatic cholangiocarcinoma; microvascular invasion; prognosis;
   magnetic resonance imaging; radiomics; nomogram
ID CANCER; LIVER; CLASSIFICATION; CARCINOMA; DIAGNOSIS; MORTALITY
AB BackgroundIntrahepatic cholangiocarcinoma (ICC) is the second most common primary liver cancer with increasing incidence in the last decades. Microvascular invasion (MVI) is a poor prognostic factor for patients with ICC, which correlates early recurrence and poor prognosis, and it can affect the selection of personalized therapeutic regime. PurposeThis study aimed to develop and validate a radiomics-based nomogram for predicting MVI in ICC patients preoperatively. MethodsA total of 163 pathologically confirmed ICC patients (training cohort: n = 130; validation cohort: n = 33) with postoperative Ga-DTPA-enhanced MR examination were enrolled, and a time-independent test cohort (n = 24) was collected for external validation. Univariate and multivariate analyses were used to determine the independent predictors of MVI status, which were then incorporated into the MVI prediction nomogram. Least absolute shrinkage and selection operator logistic regression was performed to select optimal features and construct radiomics models. The prediction performances of models were assessed by receiver operating characteristic (ROC) curve analysis. The performance of the MVI prediction nomogram was evaluated by its calibration, discrimination, and clinical utility. ResultsLarger tumor size (p = 0.003) and intrahepatic duct dilatation (p = 0.002) are independent predictors of MVI. The final radiomics model shows desirable and stable prediction performance in the training cohort (AUC = 0.950), validation cohort (AUC = 0.883), and test cohort (AUC = 0.812). The MVI prediction nomogram incorporates tumor size, intrahepatic duct dilatation, and the final radiomics model and achieves excellent predictive efficacy in training cohort (AUC = 0.953), validation cohort (AUC = 0.861), and test cohort (AUC = 0.819), fitting well in calibration curves (p > 0.05). Decision curve and clinical impact curve further confirm the clinical usefulness of the nomogram. ConclusionThe nomogram incorporating tumor size, intrahepatic duct dilatation, and the final radiomics model is a potential biomarker for preoperative prediction of the MVI status in ICC patients.
C1 [Qian, Xianling; Lu, Xin; Zhou, Changwu; Zeng, Mengsu] Fudan Univ, Zhongshan Hosp, Dept Radiol, Shanghai, Peoples R China.
   [Qian, Xianling; Lu, Xin; Zhou, Changwu; Zeng, Mengsu] Shanghai Inst Med Imaging, Shanghai, Peoples R China.
   [Qian, Xianling; Lu, Xin; Zhou, Changwu; Zeng, Mengsu] Fudan Univ, Zhongshan Hosp, Dept Canc Ctr, Shanghai, Peoples R China.
   [Ma, Xijuan; Zhang, Ying; Shi, Yibing] Xuzhou Med Univ, Xuzhou Cent Hosp, Dept Radiol, Xuzhou Clin Sch, Xuzhou, Jiangsu, Peoples R China.
   [Wang, Fang] Shanghai United Imaging Intelligence Co Ltd, Dept Res & Dev, Shanghai, Peoples R China.
RP Zeng, MS (corresponding author), Fudan Univ, Zhongshan Hosp, Dept Radiol, Shanghai, Peoples R China.; Zeng, MS (corresponding author), Shanghai Inst Med Imaging, Shanghai, Peoples R China.; Zeng, MS (corresponding author), Fudan Univ, Zhongshan Hosp, Dept Canc Ctr, Shanghai, Peoples R China.; Shi, YB (corresponding author), Xuzhou Med Univ, Xuzhou Cent Hosp, Dept Radiol, Xuzhou Clin Sch, Xuzhou, Jiangsu, Peoples R China.
EM shiyibing70496@163.com; zengmengsu1963@163.com
CR Bergquist A, 2015, BEST PRACT RES CL GA, V29, P221, DOI 10.1016/j.bpg.2015.02.003
   Brindley PJ, 2021, NAT REV DIS PRIMERS, V7, DOI 10.1038/s41572-021-00300-2
   Chong HH, 2021, EUR RADIOL, V31, P4824, DOI 10.1007/s00330-020-07601-2
   Cong WM, 2016, WORLD J GASTROENTERO, V22, P9279, DOI 10.3748/wjg.v22.i42.9279
   Everhart JE, 2009, GASTROENTEROLOGY, V136, P1134, DOI 10.1053/j.gastro.2009.02.038
   Haradome H, 2017, EUR RADIOL, V27, P4461, DOI 10.1007/s00330-017-4811-2
   Ji GW, 2019, EUR RADIOL, V29, P3725, DOI 10.1007/s00330-019-06142-7
   Lambin P, 2017, NAT REV CLIN ONCOL, V14, P749, DOI 10.1038/nrclinonc.2017.141
   Lei ZQ, 2016, JAMA SURG, V151, P356, DOI 10.1001/jamasurg.2015.4257
   Lewis S, 2018, EUR RADIOL, V28, P2047, DOI 10.1007/s00330-017-5156-6
   Liang WJ, 2018, FRONT ONCOL, V8, DOI 10.3389/fonc.2018.00360
   Ma XJ, 2020, CANCER IMAGING, V20, DOI 10.1186/s40644-020-00318-x
   Marrero JA, 2018, HEPATOLOGY, V68, P723, DOI 10.1002/hep.29913
   Massarweh NN, 2017, CANCER CONTROL, V24, DOI 10.1177/1073274817729245
   Oliveira IS, 2017, ABDOM RADIOL, V42, P1637, DOI 10.1007/s00261-017-1094-7
   Rahnemai-Azar AA, 2017, EXPERT REV GASTROENT, V11, P439, DOI 10.1080/17474124.2017.1309290
   Razumilava N, 2014, LANCET, V383, P2168, DOI 10.1016/S0140-6736(13)61903-0
   Sempoux C, 2011, SEMIN LIVER DIS, V31, P49, DOI 10.1055/s-0031-1272839
   Shao C, 2017, INT J CLIN EXP PATHO, V10, P7674
   Spolverato G, 2014, J GASTROINTEST SURG, V18, P1284, DOI 10.1007/s11605-014-2533-1
   Squadroni M, 2017, CRIT REV ONCOL HEMAT, V116, P11, DOI 10.1016/j.critrevonc.2016.11.012
   Sung H, 2021, CA-CANCER J CLIN, V71, P209, DOI 10.3322/caac.21660
   Surov A, 2021, LIVER CANCER, V10, P10, DOI 10.1159/000511384
   Tang Z, 2019, J CANCER, V10, P5575, DOI 10.7150/jca.32199
   Tsukamoto M, 2017, ANTICANCER RES, V37, P6971, DOI 10.21873/anticanres.12164
   Utada M, 2014, J EPIDEMIOL, V24, P193, DOI 10.2188/jea.JE20130122
   Wang K, 2017, HEPATOBIL SURG NUTR, V6, P79, DOI 10.21037/hbsn.2017.01.06
   Wang Q, 2021, CANCERS, V13, DOI 10.3390/cancers13225864
   Wang Xuehu, 2022, Comput Biol Med, V141, P105058, DOI 10.1016/j.compbiomed.2021.105058
   Wang YZ, 2013, J CLIN ONCOL, V31, P1188, DOI 10.1200/JCO.2012.41.5984
   Xu X, 2019, J HEPATOL, V70, P1133, DOI 10.1016/j.jhep.2019.02.023
   Yang L, 2019, LIVER CANCER, V8, P373, DOI 10.1159/000494099
   Yang Y, 2021, FRONT ONCOL, V11, DOI 10.3389/fonc.2021.756216
   Zhou Y, 2021, EUR RADIOL, V31, P6846, DOI 10.1007/s00330-021-07793-1
   Zhou Y, 2019, J MAGN RESON IMAGING, V50, P315, DOI 10.1002/jmri.26566
NR 35
TC 0
Z9 0
U1 3
U2 3
PU FRONTIERS MEDIA SA
PI LAUSANNE
PA AVENUE DU TRIBUNAL FEDERAL 34, LAUSANNE, CH-1015, SWITZERLAND
SN 2234-943X
J9 FRONT ONCOL
JI Front. Oncol.
PD FEB 24
PY 2022
VL 12
AR 838701
DI 10.3389/fonc.2022.838701
PG 12
WC Oncology
WE Science Citation Index Expanded (SCI-EXPANDED)
SC Oncology
GA ZP8RI
UT WOS:000766684700001
PM 35280821
OA Green Published, gold
DA 2022-05-02
ER

PT J
AU Tsou, YF
   Lin, NC
   Hsia, CY
   Loong, CC
   Tsai, HL
   Chen, CY
   Lei, HJ
   Chou, SC
   Chung, MH
   Kuo, FC
   Liu, CS
AF Tsou, Yi-Fan
   Lin, Niang-Cheng
   Hsia, Cheng-Yuan
   Loong, Che-Chuan
   Tsai, Hsin-Lin
   Chen, Cheng-Yen
   Lei, Hao-Jan
   Chou, Shu-Cheng
   Chung, Meng-Hsuan
   Kuo, Fang-Cheng
   Liu, Chin-Su
TI Repeated loco-regional therapies for hepatocellular carcinoma is
   associated with inferior outcome after living donor liver
   transplantation in cirrhotic patients
SO JOURNAL OF THE CHINESE MEDICAL ASSOCIATION
LA English
DT Article
DE Hepatocellular carcinoma; Liver transplantation; Living donor liver
   transplantation; Loco-regional therapy; Outcomes
ID CHEMOEMBOLIZATION; IMPACT
AB Background: Liver transplantation is the definitive treatment for defined stage hepatocellular carcinoma (HCC) in cirrhotic patients. Loco-regional therapy (LRT) may be considered before transplantation to prevent the disease progression and the patient from dropping out of the waiting list. This study aims to evaluate the impact of repeated pretransplant LRTs on the long-term outcomes in HCC liver transplant recipients. Methods: Between 2004 and 2019, living donor liver transplantation (LDLT) recipients with viable HCC on the explant livers were enrolled. Uni- and multivariate analysis was performed with the Cox regression model to stratify the risk factors associated with HCC recurrence and patent survival after LDLT. Results: A total of 124 patients were enrolled, in which 65.3% (n = 81) were Barcelona Clinic Liver Cancer classification stage B or D and 89% (n = 110) had advanced fibrosis or cirrhosis on the explanted livers. After a median follow-up of 41 months (IQR: 24-86.5), there were 18 cases (13.7%) of HCC recurrence. Univariate analysis showed that the model of end-stage liver disease and Child-Turcotte-Pugh score, pretransplant alpha-fetoprotein value (>500 ng/ml), repeated pretransplant LRTs (N > 4), increased tumor numbers and maximal size, presence of microvascular invasion, and the histological grading of the tumors are risk factors of inferior outcomes. In multivariate analysis, only repeated pretransplant LRTs (N > 4) had a significant impact on both the overall- and recurrence-free survival. The impact of pretransplant LRT was consistently significant among subgroups based on their LRT episodes (N = 0, 1-4, >4 respectively). Conclusion: Repeated LRT for HCC can be associated with the risk of tumor recurrence and inferior patient survival after LDLT in cirrhotic patients. Early referral of those eligible for transplantation may improve the treatment outcomes in these patients.
C1 [Tsou, Yi-Fan; Lin, Niang-Cheng; Hsia, Cheng-Yuan; Loong, Che-Chuan; Tsai, Hsin-Lin; Chen, Cheng-Yen; Lei, Hao-Jan; Chou, Shu-Cheng; Chung, Meng-Hsuan; Kuo, Fang-Cheng; Liu, Chin-Su] Taipei Vet Gen Hosp, Dept Surg, Div Transplantat Surg, Taipei, Taiwan.
   [Hsia, Cheng-Yuan; Loong, Che-Chuan; Lei, Hao-Jan; Chou, Shu-Cheng] Taipei Vet Gen Hosp, Dept Surg, Div Gen Surg, Taipei, Taiwan.
   [Tsai, Hsin-Lin; Liu, Chin-Su] Taipei Vet Gen Hosp, Dept Surg, Div Pediat Surg, Taipei, Taiwan.
RP Lin, NC (corresponding author), Taipei Vet Gen Hosp, Div Transplantat Surg, 201,Sect 2,Shi Pai Rd, Taipei 112, Taiwan.
EM nclin@vghtpe.gov.tw
OI Tsou, Yi-fan/0000-0001-7966-9388
CR Agopian VG, 2017, ANN SURG, V266, P525, DOI 10.1097/SLA.0000000000002381
   Crocetti L, 2017, CLIN RADIOL, V72, P626, DOI 10.1016/j.crad.2017.01.013
   Forner A, 2012, LANCET, V379, P1245, DOI 10.1016/S0140-6736(11)61347-0
   Guo Y, 2020, ONCOL REP, V43, P3, DOI 10.3892/or.2019.7397
   Jemal A, 2017, JNCI-J NATL CANCER I, V109, DOI 10.1093/jnci/djx030
   Kaido T, 2013, SURGERY, V154, P1053, DOI 10.1016/j.surg.2013.04.056
   Kim E, 2020, EXP MOL MED, V52, P1898, DOI 10.1038/s12276-020-00527-1
   Kinugasa H, 2012, J GASTROENTEROL, V47, P421, DOI 10.1007/s00535-011-0492-9
   Koda M, 2003, HEPATOL RES, V27, P163, DOI 10.1016/S1386-6346(03)00207-9
   Llovet JM, 2003, HEPATOLOGY, V37, P429, DOI 10.1053/jhep.2003.50047
   Llovet JM, 2002, LANCET, V359, P1734, DOI 10.1016/S0140-6736(02)08649-X
   Mazzaferro V, 1996, NEW ENGL J MED, V334, P693, DOI 10.1056/NEJM199603143341104
   Mazzaferro V, 2020, LANCET ONCOL, V21, P947, DOI 10.1016/S1470-2045(20)30224-2
   Mehta N, 2020, HEPATOLOGY, V71, P943, DOI 10.1002/hep.30879
   Rawla P, 2018, WSPOLCZESNA ONKOL, V22, P141, DOI 10.5114/wo.2018.78941
   Rhee H, 2016, MODERN PATHOL, V29, P1038, DOI 10.1038/modpathol.2016.111
   Shao YY, 2021, J FORMOS MED ASSOC, V120, P1051, DOI 10.1016/j.jfma.2020.10.031
   Ueshima E, 2020, LIVER CANCER, V9, P63, DOI 10.1159/000502774
   Wu TH, 2020, WORLD J GASTRO SURG, V12, P17, DOI 10.4240/wjgs.v12.i1.17
   Yao FY, 2001, HEPATOLOGY, V33, P1394, DOI 10.1053/jhep.2001.24563
   Zen C, 2011, LIVER TRANSPLANT, V17, P943, DOI 10.1002/lt.22314
NR 21
TC 0
Z9 0
U1 1
U2 1
PU LIPPINCOTT WILLIAMS & WILKINS
PI PHILADELPHIA
PA TWO COMMERCE SQ, 2001 MARKET ST, PHILADELPHIA, PA 19103 USA
SN 1726-4901
EI 1728-7731
J9 J CHIN MED ASSOC
JI J. Chin. Med. Assoc.
PD MAR
PY 2022
VL 85
IS 3
BP 317
EP 323
DI 10.1097/JCMA.0000000000000670
PG 7
WC Medicine, General & Internal
WE Science Citation Index Expanded (SCI-EXPANDED)
SC General & Internal Medicine
GA ZO7QT
UT WOS:000765922400009
PM 34812768
OA hybrid
DA 2022-05-02
ER

PT J
AU Wei, MC
   Lin, MX
   Zhong, X
   Dai, ZH
   Shen, SL
   Li, SQ
   Peng, ZW
   Kuang, M
AF Wei, Mengchao
   Lin, Manxia
   Zhong, Xian
   Dai, Zihao
   Shen, Shunli
   Li, Shaoqiang
   Peng, Zhenwei
   Kuang, Ming
TI Role of Preoperational Imaging Traits for Guiding Treatment in Single <=
   5 cm Hepatocellular Carcinoma
SO ANNALS OF SURGICAL ONCOLOGY
LA English
DT Article; Early Access
ID GENE-EXPRESSION PROGRAMS; MICROVASCULAR INVASION; RADIOFREQUENCY
   ABLATION; SURGICAL RESECTION; HEPATIC RESECTION; LIVER-TRANSPLANTATION;
   CIRRHOTIC-PATIENTS; TRIAL; HEPATECTOMY; RECURRENCE
AB Background Imaging traits including nonsmooth tumor margins, internal arteries, peritumoral enhancement, and absence of hypodense halos can reflect tumor aggressiveness preoperatively and may affect treatment selection. This study aimed to explore the role of these four imaging traits in treatment selection between surgical resection (SR) and radiofrequency ablation (RFA) for patients with single <= 5 cm hepatocellular carcinoma (HCC). Patients and Methods Three hundred eight-one patients with single <= 5 cm HCC who underwent SR (n = 202) or RFA (n = 179) in the First Affiliated Hospital of Sun Yat-sen University from April 2010 to December 2019 were retrospectively enrolled. The efficacy of SR and RFA in patients with the imaging traits that significantly influenced recurrence-free survival (RFS) or overall survival (OS) was compared and analyzed. Results Multivariable Cox regression analysis identified that having internal arteries (P = 0.001) was an independent influencing factor for RFS, while internal arteries (P = 0.005) and peritumoral enhancement (P = 0.001) were independent influencing factors for OS. In patients with internal arteries, subgroup analysis based on tumor size demonstrated that both RFS and OS of SR were superior to those of RFA in patients with 3-5 cm HCC (RFS, P = 0.023; OS, P = 0.015). In patients with peritumoral enhancement, both RFS and OS of SR were superior to those of RFA (RFS, P = 0.019; OS, P = 0.042). Conclusion SR may be associated with improved survival compared with RFA in patients with single 3-5 cm HCC having internal arteries and patients with single <= 5 cm HCC having peritumoral enhancement.
C1 [Wei, Mengchao; Dai, Zihao; Shen, Shunli; Li, Shaoqiang; Kuang, Ming] Sun Yat Sen Univ, Dept Liver Surg, Affiliated Hosp 1, Guangzhou, Peoples R China.
   [Lin, Manxia; Zhong, Xian; Kuang, Ming] Sun Yat Sen Univ, Div Intervent Ultrasound, Affiliated Hosp 1, Guangzhou, Peoples R China.
   [Peng, Zhenwei] Sun Yat Sen Univ, Dept Radiat Oncol, Affiliated Hosp 1, Guangzhou, Guangdong, Peoples R China.
   [Peng, Zhenwei] Sun Yat Sen Univ, Affiliated Hosp 1, Clin Trials Unit, Guangzhou, Peoples R China.
   [Peng, Zhenwei; Kuang, Ming] Sun Yat Sen Univ, Affiliated Hosp 1, Inst Precis Med, Guangzhou, Peoples R China.
   [Kuang, Ming] Sun Yat Sen Univ, Canc Ctr, Affiliated Hosp 1, Guangzhou, Peoples R China.
RP Kuang, M (corresponding author), Sun Yat Sen Univ, Dept Liver Surg, Affiliated Hosp 1, Guangzhou, Peoples R China.; Kuang, M (corresponding author), Sun Yat Sen Univ, Div Intervent Ultrasound, Affiliated Hosp 1, Guangzhou, Peoples R China.; Peng, ZW (corresponding author), Sun Yat Sen Univ, Dept Radiat Oncol, Affiliated Hosp 1, Guangzhou, Guangdong, Peoples R China.; Peng, ZW (corresponding author), Sun Yat Sen Univ, Affiliated Hosp 1, Clin Trials Unit, Guangzhou, Peoples R China.; Peng, ZW; Kuang, M (corresponding author), Sun Yat Sen Univ, Affiliated Hosp 1, Inst Precis Med, Guangzhou, Peoples R China.; Kuang, M (corresponding author), Sun Yat Sen Univ, Canc Ctr, Affiliated Hosp 1, Guangzhou, Peoples R China.
EM pzhenw@mail.sysu.edu.cn; kuangm@mail.sysu.edu.cn
FU National Key Research and Development Program of China [2020AAA0109504];
   National Natural Science Foundation of ChinaNational Natural Science
   Foundation of China (NSFC) [82072029, 81901768, 81770608]
FX This study was supported by grants from the National Key Research and
   Development Program of China (No. 2020AAA0109504) and the National
   Natural Science Foundation of China (Nos. 82072029, 81901768, 81770608).
   The funders had no role in the design and conduct of the study; the
   collection, management, analysis, and interpretation of the data; the
   preparation, review, or approval of the manuscript; or the decision to
   submit the manuscript for publication.
CR Banerjee S, 2015, HEPATOLOGY, V62, P792, DOI 10.1002/hep.27877
   Chen MS, 2006, ANN SURG, V243, P321, DOI 10.1097/01.sla.0000201480.65519.b8
   Chou CT, 2012, BRIT J RADIOL, V85, P778, DOI 10.1259/bjr/65897774
   Cucchetti A, 2014, DIGEST LIVER DIS, V46, P257, DOI 10.1016/j.dld.2013.10.015
   Forner A, 2018, LANCET, V391, P1301, DOI 10.1016/S0140-6736(18)30010-2
   Gillies RJ, 2016, RADIOLOGY, V278, P563, DOI 10.1148/radiol.2015151169
   Giuliante F, 2012, J AM COLL SURGEONS, V215, P244, DOI 10.1016/j.jamcollsurg.2012.04.013
   Greaves M, 2015, CANCER DISCOV, V5, P806, DOI 10.1158/2159-8290.CD-15-0439
   Hectors SJ, 2017, SCI REP-UK, V7, DOI 10.1038/s41598-017-02706-z
   Heimbach JK, 2018, HEPATOLOGY, V67, P358, DOI 10.1002/hep.29086
   Hoffman AL, 2002, AM SURGEON, V68, P1038
   Huang JW, 2010, ANN SURG, V252, P903, DOI 10.1097/SLA.0b013e3181efc656
   Imai K, 2018, ANTICANCER RES, V38, P1053, DOI 10.21873/anticanres.12322
   Imamura H, 2003, J HEPATOL, V38, P200, DOI 10.1016/S0168-8278(02)00360-4
   Kim H, 2009, EUR RADIOL, V19, P1744, DOI 10.1007/s00330-009-1331-8
   Kiryu S, 2017, SCI REP-UK, V7, DOI 10.1038/s41598-017-12688-7
   Kuo MD, 2007, J VASC INTERV RADIOL, V18, P821, DOI 10.1016/j.jvir.2007.04.031
   Kuo MD, 2011, AM J ROENTGENOL, V197, P990, DOI 10.2214/AJR.11.7163
   Lee S, 2021, ANN SURG, V273, P564, DOI 10.1097/SLA.0000000000003268
   Lee S, 2017, J HEPATOL, V67, P526, DOI 10.1016/j.jhep.2017.04.024
   Lim KC, 2011, ANN SURG, V254, P108, DOI 10.1097/SLA.0b013e31821ad884
   Livraghi T, 2000, RADIOLOGY, V214, P761, DOI 10.1148/radiology.214.3.r00mr02761
   Mazzaferro V, 2004, ANN SURG, V240, P900, DOI 10.1097/01.sla.0000143301.56154.95
   Ng KKC, 2017, BRIT J SURG, V104, P1775, DOI 10.1002/bjs.10677
   Nino-Murcia M, 2000, RADIOLOGY, V215, P746, DOI 10.1148/radiology.215.3.r00jn03746
   Pompili M, 2005, LIVER TRANSPLANT, V11, P1117, DOI 10.1002/lt.20469
   Renzulli M, 2016, RADIOLOGY, V279, P432, DOI 10.1148/radiol.2015150998
   Roayaie S, 2009, GASTROENTEROLOGY, V137, P850, DOI 10.1053/j.gastro.2009.06.003
   Segal E, 2005, NAT GENET, V37, pS38, DOI 10.1038/ng1561
   Segal E, 2007, NAT BIOTECHNOL, V25, P675, DOI 10.1038/nbt1306
   Sumie S, 2008, ANN SURG ONCOL, V15, P1375, DOI 10.1245/s10434-008-9846-9
   Vivarelli M, 2004, ANN SURG, V240, P102, DOI 10.1097/01.sla.0000129672.51886.44
   Wang WT, 2018, RADIOLOGY, V286, P571, DOI 10.1148/radiol.2017170515
   Yamashita Y, 2018, ANN GASTROENT SURG, V2, P197, DOI 10.1002/ags3.12057
   Zhang Q, 2020, WORLD J GASTROENTERO, V26, DOI 10.3748/wjg.v26.i26.3720
NR 35
TC 1
Z9 1
U1 0
U2 0
PU SPRINGER
PI NEW YORK
PA ONE NEW YORK PLAZA, SUITE 4600, NEW YORK, NY, UNITED STATES
SN 1068-9265
EI 1534-4681
J9 ANN SURG ONCOL
JI Ann. Surg. Oncol.
DI 10.1245/s10434-022-11344-3
EA MAR 2022
PG 10
WC Oncology; Surgery
WE Science Citation Index Expanded (SCI-EXPANDED)
SC Oncology; Surgery
GA ZV8AU
UT WOS:000770746800005
PM 35307805
DA 2022-05-02
ER

PT J
AU Xu, TF
   Ren, LY
   Liao, MJ
   Zhao, BG
   Wei, RY
   Zhou, ZP
   He, Y
   Zhang, H
   Chen, DB
   Chen, HS
   Liao, WJ
AF Xu, Tingfeng
   Ren, Liying
   Liao, Minjun
   Zhao, Bigeng
   Wei, Rongyu
   Zhou, Zhipeng
   He, Yong
   Zhang, Hao
   Chen, Dongbo
   Chen, Hongsong
   Liao, Weijia
TI Preoperative Radiomics Analysis of Contrast-Enhanced CT for
   Microvascular Invasion and Prognosis Stratification in Hepatocellular
   Carcinoma
SO JOURNAL OF HEPATOCELLULAR CARCINOMA
LA English
DT Article
DE hepatocellular carcinoma; microvascular invasion; preoperative
   noninvasive diagnosis; contrast-enhanced CT; biologic correlation
ID LIVER-TRANSPLANTATION; TUMOR RECURRENCE; RESECTION; PREDICTION;
   MANAGEMENT; SYSTEM; RISK
AB Purpose: Microvascular invasion (MVI) impairs long-term prognosis of patients with hepatocellular carcinoma (HCC). We aimed to develop a novel nomogram to predict MVI and patients' prognosis based on radiomic features of contrast-enhanced CT (CECT). Patients and Methods: HCC patients who underwent curative resection were enrolled. The radiomic features were extracted from the region of tumor, and the optimal MVI-related radiomic features were selected and applied to construct radiomic signature (Rad-score). The prediction models were created according to the logistic regression and evaluated. Biomarkers were analyzed via q-PCR from randomly selected HCC patients. Correlations between biomarkers and radiomic signature were analyzed. Results: A total of 421 HCC patients were enrolled. A total of 1962 radiomic features were extracted from the region of tumor, and the 11 optimal MVI-related radiomic features showed a favor predictive ability with area under the curves (AUCs) of 0.796 and 0.810 in training and validation cohorts, respectively. Aspartate aminotransferase (AST), tumor number, alpha-fetoprotein (AFP) level, and radiomics signature were independent risk factors of MVI. The four factors were integrated into the novel nomogram, named as CRM, with AUCs of 0.767 in training cohort and 0.793 in validation cohort for predicting MVI, best among radiomics signature alone and clinical model. The nomogram was well-calibrated with favorable clinical value demonstrated by decision curve analysis and can divide patients into high-or low-risk subgroups of recurrence and mortality. In addition, gene BCAT1, DTGCU2, DOCK3 were analyzed via q-PCR and serum AFP were identified as having significant association with radiomics signature. Conclusion: The novel nomogram demonstrated good performance in preoperatively predicting the probability of MVI, which might guide clinical decision.
C1 [Xu, Tingfeng; Ren, Liying; Liao, Minjun; Zhao, Bigeng; Wei, Rongyu; Liao, Weijia] Guilin Med Univ, Lab Hepatobiliary & Pancreat Surg, Affiliated Hosp, Guilin 541001, Guangxi, Peoples R China.
   [Liao, Minjun] Southern Med Univ, Nanfang Hosp, Dept Gastroenterol, Guangdong Prov Key Lab Gastroenterol, Guangzhou 510515, Guangdong, Peoples R China.
   [Liao, Minjun] Southern Med Univ, Nanfang Hosp, Hepatol Unit, Guangzhou 510515, Guangdong, Peoples R China.
   [Zhou, Zhipeng; Zhang, Hao] Guilin Med Univ, Dept Radiol, Affiliated Hosp, Guilin 541001, Guangxi, Peoples R China.
   [He, Yong] Guilin Med Univ, Affiliated Hosp 2, Dept Radiol, Guilin 541001, Guangxi, Peoples R China.
   [Chen, Dongbo; Chen, Hongsong] Peking Univ, Peking Univ Peoples Hosp, Beijing Key Lab Hepatitis C & Immunotherapy Liver, Hepatol Inst, 11 Xizhimen South St, Beijing 100044, Peoples R China.
RP Liao, WJ (corresponding author), Guilin Med Univ, Lab Hepatobiliary & Pancreat Surg, Affiliated Hosp, Guilin 541001, Guangxi, Peoples R China.; Chen, HS (corresponding author), Peking Univ, Peking Univ Peoples Hosp, Beijing Key Lab Hepatitis C & Immunotherapy Liver, Hepatol Inst, 11 Xizhimen South St, Beijing 100044, Peoples R China.
EM chenhongsong2999@163.com; liaoweijia288@163.com
OI Xu, Tingfeng/0000-0003-0303-5471
FU National Key Sci-Tech Special Project of China [2018ZX10302207]; Natural
   Science Foundation of GuangxiNational Natural Science Foundation of
   Guangxi Province [2018GXNSFDA138001]; Peking University Medicine Seed
   Fund for Interdisciplinary Research [BMU2021MX007]; Fundamental Research
   Funds for the Central UniversitiesFundamental Research Funds for the
   Central Universities; Peking University People's Hospital Scientific
   Research Development Funds [RDX2020-06]; Science and Technology Planning
   Project of Guilin [20190218-1]; Opening Project of Key laboratory of
   HighIncidence-Tumor Prevention & Treatment (Guangxi Medical University),
   Ministry of Education [GKE-KF202101]
FX This work was supported in part by the National Key Sci-Tech Special
   Project of China (No. 2018ZX10302207), the Natural Science Foundation of
   Guangxi (No. 2018GXNSFDA138001), the Peking University Medicine Seed
   Fund for Interdisciplinary Research (No. BMU2021MX007) and the
   Fundamental Research Funds for the Central Universities, the Peking
   University People's Hospital Scientific Research Development Funds (No.
   RDX2020-06), the Science and Technology Planning Project of Guilin (No.
   20190218-1) and the Opening Project of Key laboratory of
   HighIncidence-Tumor Prevention & Treatment (Guangxi Medical University),
   Ministry of Education (No. GKE-KF202101).
CR Aerts HJWL, 2014, NAT COMMUN, V5, DOI 10.1038/ncomms5006
   Bhargava HK, 2020, CLIN CANCER RES, V26, P1915, DOI 10.1158/1078-0432.CCR-19-2659
   Bruix J, 2001, J HEPATOL, V35, P421, DOI 10.1016/S0168-8278(01)00130-1
   Cucchetti A, 2014, SURGERY, V155, P512, DOI 10.1016/j.surg.2013.10.009
   Cucchetti A, 2010, J HEPATOL, V52, P880, DOI 10.1016/j.jhep.2009.12.037
   Ding EC, 2020, ONCOL LETT, V20, P1245, DOI 10.3892/ol.2020.11681
   Fisher RA, 2007, AM J TRANSPLANT, V7, P1601, DOI 10.1111/j.1600-6143.2007.01802.x
   Gillies RJ, 2016, RADIOLOGY, V278, P563, DOI 10.1148/radiol.2015151169
   Hirokawa F, 2014, HEPATOL RES, V44, P846, DOI 10.1111/hepr.12196
   Hwang S, 2015, J GASTROINTEST SURG, V19, P1281, DOI 10.1007/s11605-015-2849-5
   Itakura H, 2015, SCI TRANSL MED, V7, DOI 10.1126/scitranslmed.aaa7582
   Kim S, 2019, CLIN CANCER RES, V25, P3847, DOI 10.1158/1078-0432.CCR-18-2861
   Kumar V, 2012, MAGN RESON IMAGING, V30, P1234, DOI 10.1016/j.mri.2012.06.010
   Lee JC, 2021, CANCERS, V13, DOI 10.3390/cancers13174403
   Lei ZQ, 2016, JAMA SURG, V151, P356, DOI 10.1001/jamasurg.2015.4257
   Lim KC, 2011, ANN SURG, V254, P108, DOI 10.1097/SLA.0b013e31821ad884
   Luo LF, 2021, CELL DEATH DIS, V12, DOI 10.1038/s41419-021-03456-7
   Ma HX, 2015, TUMOR BIOL, V36, P4235, DOI 10.1007/s13277-015-3060-8
   Manghisi G, 1998, HEPATOLOGY, V28, P751
   Marrero JA, 2018, HEPATOLOGY, V68, P723, DOI 10.1002/hep.29913
   Marshall AE, 2010, LIVER TRANSPLANT, V16, P279, DOI 10.1002/lt.21993
   Moons KGM, 2015, ANN INTERN MED, V162, pW1, DOI 10.7326/M14-0698
   Nishida N, 2020, FRONT ONCOL, V10, DOI 10.3389/fonc.2020.594580
   Okamura Y, 2018, WORLD J SURG, V42, P3694, DOI 10.1007/s00268-018-4658-y
   Omata M, 2017, HEPATOL INT, V11, P317, DOI 10.1007/s12072-017-9799-9
   Qi LN, 2018, CANCER RES, V78, P4731, DOI 10.1158/0008-5472.CAN-17-2459
   Renzulli M, 2016, RADIOLOGY, V279, P432, DOI 10.1148/radiol.2015150998
   Rodriguez-Peralvarez M, 2013, ANN SURG ONCOL, V20, P325, DOI 10.1245/s10434-012-2513-1
   Sanz-Moreno V, 2012, CURR BIOL, V22, pR449, DOI 10.1016/j.cub.2012.04.024
   Shah SA, 2007, SURGERY, V141, P330, DOI 10.1016/j.surg.2006.06.028
   Shen J, 2018, BMC CANCER, V18, DOI 10.1186/s12885-018-4196-x
   Sohn W, 2015, J HEPATOL, V62, P1112, DOI 10.1016/j.jhep.2014.12.009
   Sung H, 2021, CA-CANCER J CLIN, V71, P209, DOI 10.3322/caac.21660
   Tanimoto A, 2009, EUR RADIOL, V19, pS975, DOI 10.1007/s00330-009-1624-y
   Unitt E, 2006, J HEPATOL, V45, P246, DOI 10.1016/j.jhep.2005.12.027
   van Griethuysen JJM, 2017, CANCER RES, V77, pE104, DOI 10.1158/0008-5472.CAN-17-0339
   Vreugdenburg TD, 2016, INT J COLORECTAL DIS, V31, P1739, DOI 10.1007/s00384-016-2664-9
   Xu X, 2019, J HEPATOL, V70, P1133, DOI 10.1016/j.jhep.2019.02.023
   Zheng SS, 2008, TRANSPLANTATION, V85, P1726, DOI 10.1097/TP.0b013e31816b67e4
   Zhu XL, 2015, INT J BIOCHEM CELL B, V61, P103, DOI 10.1016/j.biocel.2015.02.005
NR 40
TC 0
Z9 0
U1 1
U2 1
PU DOVE MEDICAL PRESS LTD
PI ALBANY
PA PO BOX 300-008, ALBANY, AUCKLAND 0752, NEW ZEALAND
EI 2253-5969
J9 J HEPATOCELL CARCINO
JI J. HEPATOCELL. CARCINOMA
PY 2022
VL 9
BP 189
EP 201
DI 10.2147/JHC.S356573
PG 13
WC Oncology
WE Science Citation Index Expanded (SCI-EXPANDED)
SC Oncology
GA ZZ7PW
UT WOS:000773457400001
PM 35340666
OA Green Published, gold
DA 2022-05-02
ER

PT J
AU Tang, YC
   Xu, L
   Ren, YP
   Li, YX
   Yuan, F
   Cao, MB
   Zhang, Y
   Deng, MH
   Yao, ZC
AF Tang, Yongchang
   Xu, Lei
   Ren, Yupeng
   Li, Yuxuan
   Yuan, Feng
   Cao, Mingbo
   Zhang, Yong
   Deng, Meihai
   Yao, Zhicheng
TI Identification and Validation of a Prognostic Model Based on Three
   MVI-Related Genes in Hepatocellular Carcinoma
SO INTERNATIONAL JOURNAL OF BIOLOGICAL SCIENCES
LA English
DT Article
DE Hepatocellular Carcinoma; MVI; Prognostic Model; MVI-related Gene
ID MICROVASCULAR INVASION; LIVER-TRANSPLANTATION; POOR-PROGNOSIS; CANCER;
   CELL; EXPRESSION; METABOLISM; SURVIVAL; MCT4; OVEREXPRESSION
AB MVI has significant clinical value for treatment selection and prognosis evaluation in hepatocellular carcinoma (HCC). We aimed to construct a model based on MVI-Related Genes (MVIRGs) for risk assessment and prognosis prediction in patients with HCC. This study utilized various statistical analysis methods for prognostic model construction and validation in the Cancer Genome Atlas (TCGA) and International Cancer Genome Consortium (ICGC) cohorts, respectively. In addition, immunohistochemistry and qRT-PCR were used to analyze and identify the value of the model in our cohort. After the analyses, 153 differentially expressed MVIRGs were identified, and three key genes were selected to construct a prognostic model. The high-risk group showed significantly lower overall survival (OS), and this trend was observed in all subgroups: different age groups, genders, stages, and grades. Risk score was a risk factor independent of age, gender, stage, and grade. Moreover, the ICGC cohort validated the prognostic value of the model corresponding to the TCGA. In our cohort, qRT-PCR and immunohistochemistry showed that all three genes had higher expression levels in HCC samples than in normal controls. High expression levels of genes and high-risk scores showed significantly lower recurrence-free survival (RFS) and OS, especially in MVI-positive HCC samples. Therefore, the prognostic model constructed by three MVIRGs can reliably predict the RFS and OS of patients with HCC and is valuable for guiding clinical treatment selection and prognostic assessment of HCC.
C1 [Tang, Yongchang; Ren, Yupeng; Li, Yuxuan; Yuan, Feng; Cao, Mingbo; Deng, Meihai] Sun Yat Sen Univ, Affiliated Hosp 3, Dept Hepatobiliary Surg, Guangzhou 510630, Peoples R China.
   [Xu, Lei] Sun Yat Sen Univ, Affiliated Hosp 7, Dept Nucl Med, Shenzhen 518107, Peoples R China.
   [Xu, Lei; Zhang, Yong] Sun Yat Sen Univ, Affiliated Hosp 3, Dept Nucl Med, Guangzhou 510630, Peoples R China.
   [Yao, Zhicheng] Sun Yat Sen Univ, Affiliated Hosp 3, Dept Gen Surg, Guangzhou 510630, Peoples R China.
RP Deng, MH (corresponding author), Sun Yat Sen Univ, Affiliated Hosp 3, Dept Hepatobiliary Surg, Guangzhou 510630, Peoples R China.; Zhang, Y (corresponding author), Sun Yat Sen Univ, Affiliated Hosp 3, Dept Nucl Med, Guangzhou 510630, Peoples R China.; Yao, ZC (corresponding author), Sun Yat Sen Univ, Affiliated Hosp 3, Dept Gen Surg, Guangzhou 510630, Peoples R China.
EM zhangyn9@mail.sysu.edu.cn; dengmeih@mail.sysu.edu.cn;
   yaozhch2@mail.sysu.edu.cn
FU Science and Technology Plan Project of Guangzhou [201704020175,
   202102010171]; National Natural Science Foundation Cultivation Project
   of the Third Affiliated Hospital of Sun Yat-sen University
   [2020GZRPYMS11]; Natural Science Foundation of Guangdong
   ProvinceNational Natural Science Foundation of Guangdong Province
   [2016A030313848, 2018A030313641]; Research Project of Chinese Foundation
   for Hepatitis Prevention and Control [TQGB20200048]
FX This work was financially supported by the Science and Technology Plan
   Project of Guangzhou (202102010171), National Natural Science Foundation
   Cultivation Project of the Third Affiliated Hospital of Sun Yat-sen
   University (2020GZRPYMS11), Natural Science Foundation of Guangdong
   Province (2018A030313641), Research Project of Chinese Foundation for
   Hepatitis Prevention and Control (TQGB20200048), Science and Technology
   Plan Project of Guangzhou (201704020175), Natural Science Foundation of
   Guangdong Province (2016A030313848).
CR Aguirre AJ, 2017, CANCER CELL, V32, P185, DOI 10.1016/j.ccell.2017.07.007
   Baek G, 2014, CELL REP, V9, P2233, DOI 10.1016/j.celrep.2014.11.025
   Baenke F, 2015, J PATHOL, V237, P152, DOI 10.1002/path.4562
   Banerjee S, 2015, HEPATOLOGY, V62, P792, DOI 10.1002/hep.27877
   Bertuccio P, 2017, J HEPATOL, V67, P302, DOI 10.1016/j.jhep.2017.03.011
   Bonte D, 2008, NEOPLASIA, V10, P920, DOI 10.1593/neo.08216
   Bovenzi CD, 2015, BIOMED RES INT, V2015, DOI 10.1155/2015/242437
   Bron L, 2013, INT J CANCER, V132, pE85, DOI 10.1002/ijc.27728
   Cescon M, 2010, J TRANSPLANT, V2010, DOI 10.1155/2010/904152
   Cha YH, 2015, ARCH PHARM RES, V38, P313, DOI 10.1007/s12272-015-0567-x
   Charych DH, 2008, J CELL BIOCHEM, V104, P1075, DOI 10.1002/jcb.21698
   Chen SL, 2020, EUR RADIOL, V30, P3473, DOI 10.1007/s00330-019-06640-8
   Cheng AN, 2017, SCI REP-UK, V7, DOI 10.1038/s41598-017-17126-2
   Choi SH, 2019, BBA-GENE REGUL MECH, V1862, P771, DOI 10.1016/j.bbagrm.2019.06.004
   Clavien PA, 2012, LANCET ONCOL, V13, pE11, DOI 10.1016/S1470-2045(11)70175-9
   Dimitriades V, 2014, ANN ALLERG ASTHMA IM, V113, P271, DOI 10.1016/j.anai.2014.06.010
   Dimitroulis D, 2017, WORLD J GASTROENTERO, V23, P5282, DOI 10.3748/wjg.v23.i29.5282
   Du BB, 2020, J TRANSL MED, V18, P272, DOI 10.1186/s12967-020-02432-7
   Elsnerova K, 2016, ONCOL REP, V35, P2159, DOI 10.3892/or.2016.4599
   Erstad DJ, 2019, ANN SURG ONCOL, V26, P1474, DOI 10.1245/s10434-019-07227-9
   Fan SC, 2019, NPJ GENOM MED, V4, DOI 10.1038/s41525-019-0077-8
   Fisel P, 2013, CLIN CANCER RES, V19, P5170, DOI 10.1158/1078-0432.CCR-13-1180
   Fitzmaurice C, 2019, JAMA ONCOL, V5, P1749, DOI 10.1001/jamaoncol.2019.2996
   Fitzmaurice C, 2017, JAMA ONCOL, V3, P524, DOI 10.1001/jamaoncol.2016.5688
   Forner A, 2012, LANCET, V379, P1245, DOI 10.1016/S0140-6736(11)61347-0
   Fultang L, 2019, CANCER RES, V79, P611, DOI 10.1158/0008-5472.CAN-18-2139
   Gao HJ, 2015, J CANCER RES CLIN, V141, P1151, DOI 10.1007/s00432-014-1888-8
   Gerlinger M, 2012, J PATHOL, V227, P146, DOI 10.1002/path.4006
   Grzywa TM, 2020, FRONT IMMUNOL, V11, DOI 10.3389/fimmu.2020.00938
   Halestrap AP, 2013, MOL ASPECTS MED, V34, P337, DOI 10.1016/j.mam.2012.05.003
   Heimbach JK, 2018, HEPATOLOGY, V67, P358, DOI 10.1002/hep.29086
   Huang Z, 2020, MOL CANCER, V19, DOI 10.1186/s12943-020-01188-4
   Hyun SH, 2018, EUR J NUCL MED MOL I, V45, P720, DOI 10.1007/s00259-017-3880-4
   Ino Y, 2013, PLOS ONE, V8, DOI 10.1371/journal.pone.0055146
   Jiang YQ, 2021, J CANCER RES CLIN, V147, P821, DOI 10.1007/s00432-020-03366-9
   Jin HY, 2019, THERANOSTICS, V9, P265, DOI 10.7150/thno.27246
   Lee SH, 2016, ONCOL RES, V24, P495, DOI 10.3727/096504016X14685034103950
   Lee S, 2021, ANN SURG, V273, P564, DOI 10.1097/SLA.0000000000003268
   Lee S, 2017, J HEPATOL, V67, P526, DOI 10.1016/j.jhep.2017.04.024
   Li Y, EUR J NUCL MED MOL I, V2021
   Liang L, 2020, THER ADV GASTROENTER, V13, DOI 10.1177/1756284820977693
   Liao SH, 2021, J HEPATOL, V75, P132, DOI 10.1016/j.jhep.2021.02.029
   Lim KC, 2011, ANN SURG, V254, P108, DOI 10.1097/SLA.0b013e31821ad884
   Lindez AAM, 2019, JCI INSIGHT, V4, DOI 10.1172/jci.insight.132975
   Marston AL, 2009, CURR BIOL, V19, pR74, DOI 10.1016/j.cub.2008.12.003
   Matthews LA, 2013, CELL CYCLE, V12, P1180, DOI 10.4161/cc.24416
   Mazzaferro V, 2009, LANCET ONCOL, V10, P35, DOI 10.1016/S1470-2045(08)70284-5
   McGlynn KA, 2015, CLIN LIVER DIS, V19, P223, DOI 10.1016/j.cld.2015.01.001
   Miller CT, 2009, PLOS GENET, V5, DOI 10.1371/journal.pgen.1000498
   Mima K, 2013, ONCOL LETT, V5, P149, DOI 10.3892/ol.2012.954
   Mussai F, 2015, CANCER RES, V75, P3043, DOI 10.1158/0008-5472.CAN-14-3443
   Mussai F, 2013, BLOOD, V122, P749, DOI 10.1182/blood-2013-01-480129
   Nahm JH, 2017, TUMOR BIOL, V39, DOI 10.1177/1010428317695922
   Nambiar S, 2007, CARCINOGENESIS, V28, P2501, DOI 10.1093/carcin/bgm197
   Ochocki JD, 2018, CELL METAB, V27, P1263, DOI 10.1016/j.cmet.2018.04.009
   Ogi H, 2008, GENE, V414, P32, DOI 10.1016/j.gene.2008.02.010
   Pessoa-Brandao L, 2004, GENETICS, V167, P1597, DOI 10.1534/genetics.103.021675
   Pinheiro C, 2008, INT J GYNECOL PATHOL, V27, P568, DOI 10.1097/PGP.0b013e31817b5b40
   Pinheiro C, 2012, J BIOENERG BIOMEMBR, V44, P127, DOI 10.1007/s10863-012-9428-1
   Roayaie S, 2009, GASTROENTEROLOGY, V137, P850, DOI 10.1053/j.gastro.2009.06.003
   Santopaolo F, 2019, WORLD J GASTROENTERO, V25, P2591, DOI 10.3748/wjg.v25.i21.2591
   Schieber MS, 2013, CANCER CELL, V23, P265, DOI 10.1016/j.ccr.2013.02.021
   Shen A, 2020, CLIN RES HEPATOL GAS, V44, P142, DOI 10.1016/j.clinre.2019.06.012
   Sousa MSA, 2010, FREE RADICAL BIO MED, V49, P997, DOI 10.1016/j.freeradbiomed.2010.06.006
   Sun X, 2020, BIOMATERIALS, V240, DOI 10.1016/j.biomaterials.2020.119845
   Sung HH, 2022, CLIN EXP HYPERTENS, V44, P146, DOI 10.1080/10641963.2021.2007943
   Takayama Y, 2010, DEV CELL, V18, P385, DOI 10.1016/j.devcel.2009.12.024
   Thomas LW, 2019, CANCER METAB, V7, DOI 10.1186/s40170-019-0200-4
   Vonk JM, 2010, PHARMACOGENET GENOM, V20, P179, DOI 10.1097/FPC.0b013e328336c7fd
   Wan T, 2017, ONCOTARGET, V8, P59500, DOI 10.18632/oncotarget.18352
   Wang WT, 2018, RADIOLOGY, V286, P571, DOI 10.1148/radiol.2017170515
   Wu D, 2015, INVEST RADIOL, V50, P188, DOI 10.1097/RLI.0000000000000098
   Xu X, 2019, J HEPATOL, V70, P1133, DOI 10.1016/j.jhep.2019.02.023
   Yang JD, 2020, BMJ-BRIT MED J, V371, DOI 10.1136/bmj.m3544
   Yeeles JTP, 2015, NATURE, V519, P431, DOI 10.1038/nature14285
   Yu S, 2020, SCI REP-UK, V10, DOI 10.1038/s41598-020-64356-y
   Zaytouni T, 2017, NAT COMMUN, V8, DOI 10.1038/s41467-017-00331-y
   Zhang J, 2016, ONCOL LETT, V11, P2075, DOI 10.3892/ol.2016.4160
   Zhang L, 2019, J TRANSL MED, V17, DOI 10.1186/s12967-019-02173-2
   Zhang XM, 2020, CLIN TRANSL MED, V10, DOI 10.1002/ctm2.111
   Zhou YM, 2012, ANN SURG ONCOL, V19, P1700, DOI 10.1245/s10434-011-1772-6
NR 81
TC 0
Z9 0
U1 3
U2 3
PU IVYSPRING INT PUBL
PI LAKE HAVEN
PA PO BOX 4546, LAKE HAVEN, NSW 2263, AUSTRALIA
SN 1449-2288
J9 INT J BIOL SCI
JI Int. J. Biol. Sci.
PY 2022
VL 18
IS 1
BP 261
EP 275
DI 10.7150/ijbs.66536
PG 15
WC Biochemistry & Molecular Biology; Biology
WE Science Citation Index Expanded (SCI-EXPANDED)
SC Biochemistry & Molecular Biology; Life Sciences & Biomedicine - Other
   Topics
GA YF0RA
UT WOS:000741522700005
PM 34975331
OA Green Published, gold
DA 2022-05-02
ER

PT J
AU Li, XT
   Han, X
   Li, L
   Su, C
   Sun, JM
   Zhan, C
   Feng, D
   Cheng, W
AF Li, Xintong
   Han, Xue
   Li, Lei
   Su, Chang
   Sun, Jianmin
   Zhan, Chao
   Feng, Di
   Cheng, Wen
TI DYNAMIC CONTRAST-ENHANCED ULTRASONOGRAPHY WITH SONAZOID FOR DIAGNOSIS OF
   MICROVASCULAR INVASION IN HEPATOCELLULAR CARCINOMA
SO ULTRASOUND IN MEDICINE AND BIOLOGY
LA English
DT Article
DE Sonazoid; Contrast-enhanced ultrasound; Hepatocellular carcinoma;
   Microvascular invasion
ID MACROSCOPIC CLASSIFICATION; ULTRASOUND; LIVER; RECURRENCE; LESIONS;
   CANCER; PHASE; CEUS
AB The aim of the present study was to investigate the imaging features observed in pre-operative Sonazoid contrast-enhanced ultrasound (SZ-CEUS) and the correlations with the presence of microvascular invasion (MVI) in hepatocellular carcinoma (HCC) patients. In this single-center retrospective study, 31 patients with surgically and histopathologically confirmed HCC lesions were included. Patients were classified according to the presence of MVI into the MVI-positive group (n = 15) and MVI-negative group (n = 16). The CEUS examinations were performed within 2 or 3 d before surgery. Features, including tumor necrosis and ultrasound contrast agent (UCA) distribution characteristics in the arterial phase (AP), tumor types (single nodular [SN] or non-single nodular [non-SN]) in the post-vascular phase (PVP), wash-in time, wash-in slope, time to peak (TTP) and peak intensity (PI), were assessed. Univariate analysis revealed statistically significant differences between the two groups with respect to tumor necrosis (p = 0.002), inhomogeneous distribution of contrast agent in the AP (p = 0.001) and non-SN type in the PVP (p < 0.001). There was no significant difference in the quantitative parameters. Multivariate analysis revealed that non-SN type in the PVP was a significant independent risk factor for MVI of HCC (odds ratio = 30.51, 95% confidence interval [CI]: 2.335-398.731, p = 0.009). The area under the receiver operating characteristic (ROC) curve (AUC), sensitivity, specificity, positive predictive value (PPV) and negative predictive value (NPV) were 0.873, 93.3%, 81.3%, 82.4% and 92.9%, respectively. Thus, SZ-CEUS can provide useful information for the diagnosis of MVI in HCC. (C) 2021 The Author(s). Published by Elsevier Inc. on behalf of World Federation for Ultrasound in Mediciue & Biology.
C1 [Li, Xintong; Han, Xue; Li, Lei; Su, Chang; Sun, Jianmin; Zhan, Chao; Feng, Di; Cheng, Wen] Harbin Med Univ Canc Hosp, Dept Ultrasound Hepatol & Pathol, Harbin, Peoples R China.
RP Cheng, W (corresponding author), Harbin Med Univ Canc Hosp, Dept Ultrasound, 150 Haping Rd, Harbin 150081, Peoples R China.
EM hrbchengwen@163.com
FU Haiyan Science Foundation [JJQN2021-15]
FX This work was supported by the Haiyan Science Foundation under Grant
   JJQN2021-15.
CR Claudon M, 2013, ULTRASOUND MED BIOL, V39, P187, DOI 10.1016/j.ultrasmedbio.2012.09.002
   Dong Y, 2021, CLIN HEMORHEOL MICRO, V77, P461, DOI 10.3233/CH-201085
   Eguchi S, 2010, WORLD J SURG, V34, P1034, DOI 10.1007/s00268-010-0424-5
   Feng LH, 2017, J CANCER RES CLIN, V143, P293, DOI 10.1007/s00432-016-2286-1
   Fitzmaurice C, 2017, JAMA ONCOL, V3, P524, DOI 10.1001/jamaoncol.2016.5688
   Han X, 2020, INT J HYPERTHER, V37, P1066, DOI 10.1080/02656736.2020.1817576
   Hatanaka K, 2010, ONCOLOGY-BASEL, V78, P53, DOI 10.1159/000315231
   Hatanaka Kinuyo, 2008, Oncology, V75 Suppl 1, P42, DOI 10.1159/000173423
   He MN, 2021, J ULTRAS MED, V40, P2095, DOI 10.1002/jum.15589
   Huang MQ, 2018, CONTRAST MEDIA MOL I, DOI 10.1155/2018/9674565
   Kanwal F, 2012, ALIMENT PHARM THER, V36, P257, DOI 10.1111/j.1365-2036.2012.05174.x
   Kobayashi T, 2015, EUR RADIOL, V25, P3272, DOI 10.1007/s00330-015-3725-0
   Lee JY, 2020, ULTRASONOGRAPHY, V39, P191, DOI 10.14366/usg.20057
   Machado P, 2018, J ULTRAS MED, V37, P1611, DOI 10.1002/jum.14502
   Matsumoto N, 2021, J ULTRAS MED, V40, P689, DOI 10.1002/jum.15439
   Nakashima Y, 2003, HEPATOL RES, V26, P142, DOI 10.1016/S1386-6346(03)00007-X
   Numata K, 2015, ABDOM IMAGING, V40, P2372, DOI 10.1007/s00261-015-0489-6
   Okusaka T, 2002, CANCER-AM CANCER SOC, V95, P1931, DOI 10.1002/cncr.10892
   Pawlik TM, 2007, ANN SURG, V245, P435, DOI 10.1097/01.sla.0000250420.73854.ad
   Renzulli M, 2018, EUR RADIOL, V28, P506, DOI 10.1007/s00330-017-5033-3
   Renzulli M, 2016, RADIOLOGY, V279, P432, DOI 10.1148/radiol.2015150998
   Rousseau C, 2015, ABDOM IMAGING, V40, P1904, DOI 10.1007/s00261-014-0317-4
   Shimada M, 2001, AM J SURG, V182, P177, DOI 10.1016/S0002-9610(01)00682-1
   Wang YB, 2016, ULTRASOUND MED BIOL, V42, P1042, DOI 10.1016/j.ultrasmedbio.2015.12.010
   Yang WY, 2017, J CLIN ULTRASOUND, V45, P542, DOI 10.1002/jcu.22499
   Zhai HY, 2019, J ULTRAS MED, V38, P2417, DOI 10.1002/jum.14940
   Zhu W, 2017, ULTRASOUND MED BIOL, V43, P1571, DOI 10.1016/j.ultrasmedbio.2017.04.003
NR 27
TC 0
Z9 0
U1 3
U2 3
PU ELSEVIER SCIENCE INC
PI NEW YORK
PA STE 800, 230 PARK AVE, NEW YORK, NY 10169 USA
SN 0301-5629
EI 1879-291X
J9 ULTRASOUND MED BIOL
JI Ultrasound Med. Biol.
PD MAR
PY 2022
VL 48
IS 3
BP 575
EP 581
DI 10.1016/j.ultrasmedbio.2021.11.005
PG 7
WC Acoustics; Radiology, Nuclear Medicine & Medical Imaging
WE Science Citation Index Expanded (SCI-EXPANDED)
SC Acoustics; Radiology, Nuclear Medicine & Medical Imaging
GA YV6ER
UT WOS:000752819800004
PM 34933756
OA hybrid
DA 2022-05-02
ER

PT J
AU Wu, LF
   Yang, C
   Halim, A
   Rao, SX
   Xu, PJ
   Feng, W
   Chen, CZ
   Ji, Y
   Zhu, JY
   Zeng, MS
AF Wu, Lifang
   Yang, Chun
   Halim, Alice
   Rao, Shengxiang
   Xu, Pengju
   Feng, Wei
   Chen, Caizhong
   Ji, Yuan
   Zhu, Jiayu
   Zeng, Mengsu
TI Contrast-enhanced magnetic resonance imaging perfusion can predict
   microvascular invasion in patients with hepatocellular carcinoma
   (between 1 and 5 cm)
SO ABDOMINAL RADIOLOGY
LA English
DT Article; Early Access
DE Hepatocellular carcinoma; Prognosis; Pharmacokinetics; Magnetic
   resonance imaging
ID DYSPLASTIC NODULES; LIVER RESECTION; DCE-MRI; TUMOR; QUANTIFICATION;
   ACQUISITION; PARAMETERS; MANAGEMENT; DIAGNOSIS; CIRRHOSIS
AB Purpose To evaluate the role of perfusion parameters with MR imaging of the liver in diagnosing MVI in hepatocellular carcinoma (HCC) (between 1 and 5 cm). Materials and methods This retrospective study was approved by the institutional review board. In 80 patients with 43 MVI( +) and 42 MVI( -) HCC, whole-liver perfusion MR imaging with Cartesian k-space undersampling and compressed sensing reconstruction was performed after injection of 0.1 mmol/kg gadopentetate dimeglumine. Parameters derived from a dual-input single-compartment model of arterial flow (Fa), portal venous flow (Fp), total blood flow (Ft = Fa + Fp), arterial fraction (ART), distribution volume (DV), and mean transit time (MTT) were measured. The significant parameters between the two groups were included to correlate with the presence of MVI at simple and multiple regression analysis. Results In MVI-positive HCC, Fp was significantly higher than in MVI-negative HCC, whereas the reverse was seen for ART (p < 0.001). Tumor size (beta = 1.2, p = 0.004; odds ratio, 3.20; 95% CI 1.45, 7.06), Fp (beta = 1.1, p = 0.004; odds ratio, 3.09; 95% CI 1.42, 6.72), and ART (beta = - 3.1, p = 0.001; odds ratio, 12.13; 95% CI 2.85, 51.49) were independent risk factors for MVI. The AUC value of the combination of all three metrics was 0.931 (95% CI 0.855, 0.975), with sensitivity of 97.6% and specificity of 76.2%. Conclusion The combination of Fp, ART, and tumor size demonstrated a higher diagnostic accuracy compared with each parameter used individually when evaluating MVI in HCC (between 1 and 5 cm).
C1 [Wu, Lifang; Yang, Chun; Rao, Shengxiang; Xu, Pengju; Feng, Wei; Chen, Caizhong; Zeng, Mengsu] Fudan Univ, Zhongshan Hosp, Shanghai Inst Med Imaging, Dept Radiol, 180 Fenglin Rd, Shanghai 200032, Peoples R China.
   [Halim, Alice] Fudan Univ, Shanghai Med Coll, 138 Yixueyuan Rd, Shanghai 200032, Peoples R China.
   [Ji, Yuan] Fudan Univ, Zhongshan Hosp, Dept Pathol, 180 Fenglin Rd, Shanghai 200032, Peoples R China.
   [Zhu, Jiayu] Shanghai United Imaging Healthcare Co Ltd, 2258 Chengbei Rd, Shanghai 201807, Peoples R China.
RP Zeng, MS (corresponding author), Fudan Univ, Zhongshan Hosp, Shanghai Inst Med Imaging, Dept Radiol, 180 Fenglin Rd, Shanghai 200032, Peoples R China.
EM zeng.mengsu@zs-hospital.sh.cn
FU National Natural Science Foundation of ChinaNational Natural Science
   Foundation of China (NSFC) [91859107]; Shanghai Science and Technology
   CommitteeShanghai Science & Technology Committee [18DZ1930102]
FX This work received funding from 1. National Natural Science Foundation
   of China (Grant Number 91859107) and 2. Shanghai Science and Technology
   Committee (Grant Number 18DZ1930102).
CR Annet L, 2003, RADIOLOGY, V229, P409, DOI 10.1148/radiol.2292021128
   Aronhime S, 2014, J MAGN RESON IMAGING, V40, P90, DOI 10.1002/jmri.24341
   Bentzen L, 2005, INT J RADIAT ONCOL, V61, P1208, DOI 10.1016/j.ijrobp.2004.12.020
   Bergamino M, 2014, PHYS MEDICA, V30, P635, DOI 10.1016/j.ejmp.2014.04.005
   Bray F, 2018, CA-CANCER J CLIN, V68, P394, DOI 10.3322/caac.21492
   Bruix J, 2005, HEPATOLOGY, V42, P1208, DOI 10.1002/hep.20933
   Buckley DL, 2004, RADIOLOGY, V233, P709, DOI 10.1148/radiol.2333032098
   Chandarana H, 2015, INVEST RADIOL, V50, P749, DOI 10.1097/RLI.0000000000000179
   Chandarana H, 2013, INVEST RADIOL, V48, P10, DOI 10.1097/RLI.0b013e318271869c
   Cillo U, 2017, HEPATOLOGY, V65, P1741, DOI 10.1002/hep.28998
   Coenegrachts K, 2012, EUR J RADIOL, V81, P3870, DOI 10.1016/j.ejrad.2012.07.022
   Deoni SCL, 2003, MAGNET RESON MED, V49, P515, DOI 10.1002/mrm.10407
   Dhir M, 2016, ANN SURG, V263, P1112, DOI 10.1097/SLA.0000000000001556
   Efremidis SC, 2002, EUR RADIOL, V12, P753, DOI 10.1007/s00330-001-1142-z
   Feng L, 2016, MAGN RESON MED, V75, P775, DOI 10.1002/mrm.25665
   GAIANI S, 1989, HEPATOLOGY, V9, P815, DOI 10.1002/hep.1840090604
   Hagiwara M, 2008, RADIOLOGY, V246, P926, DOI 10.1148/radiol.2463070077
   Hausmann D, 2019, INVEST RADIOL, V54, P728, DOI 10.1097/RLI.0000000000000607
   Huang MQ, 2018, CONTRAST MEDIA MOL I, DOI 10.1155/2018/9674565
   Jahng GH, 2014, KOREAN J RADIOL, V15, P554, DOI 10.3348/kjr.2014.15.5.554
   Khalifa F, 2014, MED PHYS, V41, DOI 10.1118/1.4898202
   Kim KA, 2012, J MAGN RESON IMAGING, V35, P629, DOI 10.1002/jmri.22876
   Kim MJ, 2012, EUR J RADIOL, V81, P2507, DOI 10.1016/j.ejrad.2011.11.014
   Kluger MD, 2015, J HEPATOL, V62, P1131, DOI 10.1016/j.jhep.2014.12.018
   Lee S, 2017, J HEPATOL, V67, P526, DOI 10.1016/j.jhep.2017.04.024
   Leitao HS, 2017, RADIOLOGY, V283, P98, DOI 10.1148/radiol.2016151570
   Lim KC, 2012, BRIT J SURG, V99, P1622, DOI 10.1002/bjs.8915
   Llovet JM, 2012, J HEPATOL, V56, P908, DOI 10.1016/j.jhep.2011.12.001
   Lu Q, 2015, RADIOLOGY, V275, P880, DOI 10.1148/radiol.14131164
   Lv J, 2021, ABDOM RADIOL, V46, P2490, DOI 10.1007/s00261-020-02872-1
   Park YN, 1998, AM J SURG PATHOL, V22, P656, DOI 10.1097/00000478-199806000-00002
   Parker GJM, 2006, MAGN RESON MED, V56, P993, DOI 10.1002/mrm.21066
   Qi YP, 2019, AM J SURG, V217, P739, DOI 10.1016/j.amjsurg.2018.07.054
   Renzulli M, 2018, EUR RADIOL, V28, P506, DOI 10.1007/s00330-017-5033-3
   Roncalli M, 1999, HEPATOLOGY, V30, P1174, DOI 10.1002/hep.510300507
   Song Q, 2021, ABDOM RADIOL, V46, P2575, DOI 10.1007/s00261-020-02945-1
   Sprinkart AM, 2014, J MAGN RESON IMAGING, V40, P857, DOI 10.1002/jmri.24438
   Taouli B, 2013, AM J ROENTGENOL, V201, P795, DOI 10.2214/AJR.12.9798
   Wang WT, 2018, RADIOLOGY, V286, P571, DOI 10.1148/radiol.2017170515
   Wang Z, 2018, CLIN CANCER RES, V24, P2074, DOI 10.1158/1078-0432.CCR-17-2899
   Wu D, 2015, INVEST RADIOL, V50, P188, DOI 10.1097/RLI.0000000000000098
   Yoon JH, 2017, RADIOLOGY, V282, P408, DOI 10.1148/radiol.2016152800
   Zhou Y, 2019, J MAGN RESON IMAGING, V50, P315, DOI 10.1002/jmri.26566
NR 43
TC 0
Z9 0
U1 6
U2 6
PU SPRINGER
PI NEW YORK
PA ONE NEW YORK PLAZA, SUITE 4600, NEW YORK, NY, UNITED STATES
SN 2366-004X
EI 2366-0058
J9 ABDOM RADIOL
JI Abdom. Radiol.
DI 10.1007/s00261-022-03423-6
EA FEB 2022
PG 12
WC Radiology, Nuclear Medicine & Medical Imaging
WE Science Citation Index Expanded (SCI-EXPANDED)
SC Radiology, Nuclear Medicine & Medical Imaging
GA YT9ML
UT WOS:000751677700001
PM 35113174
DA 2022-05-02
ER

PT J
AU Kim, SJ
   Kim, JM
   Yi, NJ
   Choi, GS
   Lee, KW
   Suh, KS
   Joh, JW
AF Kim, Sung Joon
   Kim, Jong Man
   Yi, Nam-Joon
   Choi, Gyu-Seong
   Lee, Kwang-Woong
   Suh, Kyung-Suk
   Joh, Jae-Won
TI Validation for models for tumor recurrence after liver transplantation
   in hepatectomy patients
SO ANNALS OF SURGICAL TREATMENT AND RESEARCH
LA English
DT Article
DE Biochemical tumor markers; Hepatocellular carcinoma; Neoplasm
   recurrence; Prognosis
ID HEPATOCELLULAR-CARCINOMA; PIVKA-II; DIAGNOSIS
AB Purpose: Early recurrence of hepatocellular carcinoma (HCC) remains a challenging issue after hepatic resection (HR) because of the associated poor prognosis. Models for tumor recurrence after liver transplantation (MoRAL) have been designed to predict tumor recurrence in HCC patients in the liver transplantation setting. This study aimed to validate the predictability of MoRAL for HCC recurrence or patient death and to evaluate the predictors of early HCC recurrence in hepatectomy patients with treatment-naive solitary HCC. Methods: This study included 443 patients with HCC recurrence after HR from January 2005 to December 2011. Patients were stratified into early recurrence (n = 312) and late recurrence (n = 131) groups according to the development of recurrence either within or more than 2 years after hepatectomy. Results: The median levels of alpha-fetoprotein and protein induced by vitamin K absence-II and the median MoRAL score were significantly higher in the early recurrence group than in the late recurrence group. Regarding pathologic characteristics, the median tumor size, prevalence of tumor grade 3 or 4, microvascular invasion, presence of tumor necrosis, and macrovascular invasion in the early recurrence group were greater than those in the late recurrence group. Multivariate analysis showed that tumor grade 3 or 4, microvascular invasion, and high preoperative MoRAL score were predisposing factors for early HCC recurrence after HR. Conclusion: The MoRAL score can be used to predict early recurrence in patients with HCC who undergo curative HR. Using this model, other treatments could be considered for patients with early recurrence predicted after HR. [Ann Surg Treat Res 2022;102(3):131-138]
C1 [Kim, Sung Joon] Sungkyunkwan Univ, Sch Med, Seoul, South Korea.
   [Kim, Jong Man; Choi, Gyu-Seong; Joh, Jae-Won] Sungkyunkwan Univ, Samsung Med Ctr, Dept Surg, Sch Med, 81 Irwon Ro, Seoul 06351, South Korea.
   [Yi, Nam-Joon; Lee, Kwang-Woong; Suh, Kyung-Suk] Seoul Natl Univ, Dept Surg, Coll Med, Seoul, South Korea.
RP Kim, JM (corresponding author), Sungkyunkwan Univ, Samsung Med Ctr, Dept Surg, Sch Med, 81 Irwon Ro, Seoul 06351, South Korea.
EM jw.joh@samsung.com
OI Suh, Kyung-Suk/0000-0002-9535-7349; CHOI, GYU-SEONG/0000-0003-2545-3105;
   Joh, Jae Won/0000-0003-4823-6218; Lee, Kwang-Woong/0000-0001-6412-1926;
   Yi, Nam-Joon/0000-0002-5467-425X; Kim, Jong Man/0000-0002-1903-8354
CR Bae HM, 2011, BMC CANCER, V11, DOI 10.1186/1471-2407-11-435
   Chang Y, 2019, CANCERS, V11, DOI 10.3390/cancers11091295
   Heimbach JK, 2018, HEPATOLOGY, V67, P358, DOI 10.1002/hep.29086
   Hoshida Y, 2010, SEMIN LIVER DIS, V30, P35, DOI 10.1055/s-0030-1247131
   Jung SM, 2019, J GASTROINTEST SURG, V23, P304, DOI 10.1007/s11605-018-3927-2
   Kim JM, 2020, ANN TRANSL MED, V8, DOI 10.21037/atm.2020.02.170
   Kim JM, 2018, ANN SURG TREAT RES, V94, P183, DOI 10.4174/astr.2018.94.4.183
   Kim JM, 2014, J SURG ONCOL, V110, P976, DOI 10.1002/jso.23772
   Kim JM, 2014, ANN SURG ONCOL, V21, P458, DOI 10.1245/s10434-013-3302-1
   Kim JM, 2013, WORLD J SURG, V37, P1371, DOI 10.1007/s00268-013-1966-0
   Lee JH, 2016, ANN SURG, V263, P842, DOI 10.1097/SLA.0000000000001578
   Lee YB, 2019, CLIN MOL HEPATOL, V25, P52, DOI 10.3350/cmh.2018.0040
   Nam JY, 2020, CANCERS, V12, DOI 10.3390/cancers12102791
   Okuwaki Y, 2008, J GASTROENTEROL, V43, P71, DOI 10.1007/s00535-007-2123-z
   Park JW, 2019, GUT LIVER, V13, P227, DOI 10.5009/gnl19024
   Pote N, 2015, J HEPATOL, V62, P848, DOI 10.1016/j.jhep.2014.11.005
   Sartorius K, 2015, CANCER EPIDEMIOL, V39, P284, DOI 10.1016/j.canep.2015.04.006
   Shah SA, 2006, J AM COLL SURGEONS, V202, P275, DOI 10.1016/j.jamcollsurg.2005.10.005
   Trevisani F, 2001, J HEPATOL, V34, P570, DOI 10.1016/S0168-8278(00)00053-2
   Yoo J, 2020, LIVER INT, V40, P1189, DOI 10.1111/liv.14406
   Yu SJ, 2016, CLIN MOL HEPATOL, V22, P7, DOI 10.3350/cmh.2016.22.1.7
NR 21
TC 0
Z9 0
U1 1
U2 1
PU KOREAN SURGICAL SOCIETY
PI SEOUL
PA 3304HO, 101 DONG, BROWNSTONE SEOUL, 335, JUNGMIN-DONG, JUNG-GU, SEOUL,
   100-859, SOUTH KOREA
SN 2288-6575
EI 2288-6796
J9 ANN SURG TREAT RES
JI Ann. Surg. Treat. Res.
PD MAR
PY 2022
VL 102
IS 3
BP 131
EP 138
DI 10.4174/astr.2022.102.3.131
PG 8
WC Surgery
WE Science Citation Index Expanded (SCI-EXPANDED)
SC Surgery
GA ZU7ZH
UT WOS:000770058000002
PM 35317356
OA Green Published, gold
DA 2022-05-02
ER

PT J
AU Zheng, KJ
   Liao, AQ
   Yan, LN
   Yang, JY
   Wen, TF
   Wang, WT
   Li, B
   Wu, H
   Jiang, L
AF Zheng, Kejie
   Liao, Anque
   Yan, Lunan
   Yang, Jiayin
   Wen, Tianfu
   Wang, Wentao
   Li, Bo
   Wu, Hong
   Jiang, Li
TI Hepatic Resection Combined with Intraoperative Radiofrequency Ablation
   Versus Hepatic Resection Alone for Selected Patients with Moderately
   Advanced Multifocal Hepatocellular Carcinomas
SO ANNALS OF SURGICAL ONCOLOGY
LA English
DT Article; Early Access
ID LIVER-CANCER STAGE; TRANSPLANTATION; COMBINATION; OUTCOMES; SYSTEM;
   SCORE
AB Background The role of hepatic resection (HR) combined with radiofrequency ablation (RFA) versus HR alone remains unclear for patients with multifocal hepatocellular carcinomas (HCCs). The aim of this study was to assess the outcomes of selected patients with moderately advanced multifocal HCCs after HR combined with intraoperative RFA versus HR alone. Methods A total of 304 selected patients with multifocal HCCs (three or fewer lesions, with the largest lesion > 4.5 cm and the residual lesion[s] <= 3 cm) who underwent HR plus RFA (HR+RFA group) or HR alone (HR group) were included. Propensity score matching (PSM) was used to adjust for baseline differences. Multivariable and subgroup analyses estimated the effects of clinical factors on survival. Results Both overall survival (OS) and recurrence-free survival (RFS) were comparable between both groups before and after PSM. Subgroup analysis showed that HR was associated with better RFS than HR+RFA for those patients with two tumors, or with all lesions located in the same lobe or without microvascular invasion (MVI) [all p < 0.05]. Moreover, en bloc resection provided a higher RFS than separate resection for those with all lesions in the same lobe (p = 0.039). Conclusion For selected patients with moderately advanced multifocal HCCs, HR+RFA may offer similar OS and RFS as HR alone. However, HR may be more suitable for those with two tumors, or with all lesions in the same lobe or without MVI. Moreover, en bloc resection may be recommended for those with all lesions in the same lobe.
C1 [Zheng, Kejie; Yan, Lunan; Yang, Jiayin; Wen, Tianfu; Wang, Wentao; Li, Bo; Wu, Hong; Jiang, Li] Sichuan Univ, West China Hosp, Dept Liver Surg, Liver Transplantat Ctr, Chengdu, Peoples R China.
   [Liao, Anque] Sichuan Univ, Anesthesia & Operating Ctr, West China Hosp, Chengdu, Sichuan, Peoples R China.
RP Jiang, L (corresponding author), Sichuan Univ, West China Hosp, Dept Liver Surg, Liver Transplantat Ctr, Chengdu, Peoples R China.
EM j1339@126.com
FU National Natural Science Foundation of ChinaNational Natural Science
   Foundation of China (NSFC) [81400636]; Sichuan Province Key Research and
   Development Project [2019YFS0203]; Key Project of Clinical Research
   Incubation in West China Hospital of Sichuan University [2020HXFH028]
FX This study was supported by grants from the National Natural Science
   Foundation of China (81400636), Sichuan Province Key Research and
   Development Project (2019YFS0203), and the Key Project of Clinical
   Research Incubation in West China Hospital of Sichuan University
   (2020HXFH028).
CR Austin PC, 2011, MULTIVAR BEHAV RES, V46, P399, DOI 10.1080/00273171.2011.568786
   Bertuccio P, 2017, J HEPATOL, V67, P302, DOI 10.1016/j.jhep.2017.03.011
   Cheung TT, 2010, WORLD J GASTROENTERO, V16, P3056, DOI 10.3748/wjg.v16.i24.3056
   European Assoc Study Liver, 2018, J HEPATOL, V69, P182, DOI 10.1016/j.jhep.2018.03.019
   Heimbach JK, 2018, HEPATOLOGY, V67, P358, DOI 10.1002/hep.29086
   Hiraoka A, 2019, ONCOLOGY-BASEL, V96, P242, DOI 10.1159/000496225
   Huang Y, 2020, ANN SURG ONCOL, V27, P2334, DOI 10.1245/s10434-020-08231-0
   Hyun MH, 2018, HEPATOLOGY, V68, P977, DOI 10.1002/hep.29883
   Itoh S, 2009, ANN SURG ONCOL, V16, P3299, DOI 10.1245/s10434-009-0721-0
   Jelic S, 2010, ANN ONCOL, V21, pv59, DOI 10.1093/annonc/mdq166
   Jiang L, 2015, J AM COLL SURGEONS, V221, P951, DOI 10.1016/j.jamcollsurg.2015.08.009
   Jiang L, 2014, TRANSPL INT, V27, P562, DOI 10.1111/tri.12297
   Kaibori M, 2019, ANN SURG, V270, P121, DOI 10.1097/SLA.0000000000002751
   Kaseb AO, 2011, CANCER-AM CANCER SOC, V117, P2478, DOI 10.1002/cncr.25791
   Lee Seok Joon, 2015, Korean J Hepatobiliary Pancreat Surg, V19, P98, DOI 10.14701/kjhbps.2015.19.3.98
   Li ZL, 2019, EJSO-EUR J SURG ONC, V45, P800, DOI 10.1016/j.ejso.2018.12.016
   Lv T, 2015, J GASTROINTEST SURG, V19, P2207, DOI 10.1007/s11605-015-2959-0
   Marrero JA, 2018, HEPATOLOGY, V68, P723, DOI 10.1002/hep.29913
   Mazzaferro V, 1996, NEW ENGL J MED, V334, P693, DOI 10.1056/NEJM199603143341104
   Mitsunobu M, 1996, CLIN EXP METASTAS, V14, P520, DOI 10.1007/BF00115112
   Moris D, 2018, EJSO-EUR J SURG ONC, V44, P927, DOI 10.1016/j.ejso.2018.04.018
   Omata M, 2017, HEPATOL INT, V11, P317, DOI 10.1007/s12072-017-9799-9
   Pang YY, 2000, HPB, V2, P333, DOI 10.1080/136518202760378489
   Perrone F, 2000, HEPATOLOGY, V31, P840
   Strasberg SM, 2005, J HEPATO-BILIARY-PAN, V12, P351, DOI 10.1007/s00534-005-0999-7
   Wada H, 2016, SURGERY, V160, P1227, DOI 10.1016/j.surg.2016.05.023
   Wei RR, 2013, CLIN CANCER RES, V19, P4780, DOI 10.1158/1078-0432.CCR-12-2728
   Xie DY, 2019, CLIN TRANSL GASTROEN, V10, DOI 10.14309/ctg.0000000000000006
   Xu X, 2021, J CANCER RES CLIN, V147, P607, DOI 10.1007/s00432-020-03364-x
   Yan J, 2020, CANCER MANAG RES, V12, P2613, DOI 10.2147/CMAR.S237635
   Yao FY, 2001, HEPATOLOGY, V33, P1394, DOI 10.1053/jhep.2001.24563
   Zhang T, 2014, J SURG RES, V191, P370, DOI 10.1016/j.jss.2014.03.048
   Zhou J, 2020, LIVER CANCER, V9, P682, DOI 10.1159/000509424
NR 33
TC 1
Z9 1
U1 2
U2 2
PU SPRINGER
PI NEW YORK
PA ONE NEW YORK PLAZA, SUITE 4600, NEW YORK, NY, UNITED STATES
SN 1068-9265
EI 1534-4681
J9 ANN SURG ONCOL
JI Ann. Surg. Oncol.
DI 10.1245/s10434-022-11757-0
EA APR 2022
PG 13
WC Oncology; Surgery
WE Science Citation Index Expanded (SCI-EXPANDED)
SC Oncology; Surgery
GA 0Q4BL
UT WOS:000784866300011
PM 35441310
DA 2022-05-02
ER

PT J
AU Lewin, M
   Laurent-Bellue, A
   Desterke, C
   Radu, A
   Feghali, JA
   Farah, J
   Agostini, H
   Nault, JC
   Vibert, E
   Guettier, C
AF Lewin, Maite
   Laurent-Bellue, Astrid
   Desterke, Christophe
   Radu, Adina
   Feghali, Joelle Ann
   Farah, Jad
   Agostini, Helene
   Nault, Jean-Charles
   Vibert, Eric
   Guettier, Catherine
TI Evaluation of perfusion CT and dual-energy CT for predicting
   microvascular invasion of hepatocellular carcinoma
SO ABDOMINAL RADIOLOGY
LA English
DT Article; Early Access
DE Perfusion; Carcinoma; Hepatocellular; Microvascular invasion; Relapse;
   Radiomics
ID CONTRAST-ENHANCED CT; LIVER; RECURRENCE; MRI
AB Purpose Evaluation of perfusion CT and dual-energy CT (DECT) quantitative parameters for predicting microvascular invasion (MVI) of hepatocellular carcinoma (HCC) prior to surgery. Methods This prospective single-center study included fifty-six patients (44 men; median age 67; range 31-84) who provided written informed consent. Inclusion criteria were (1) treatment-naive patients with a diagnosis of HCC, (2) an indication for hepatic resection, and (3) available arterial DECT phase and perfusion CT (GE revolution HD-GSI). Iodine concentrations (IC), arterial density (AD), and 9 quantitative perfusion parameters for HCC were correlated to pathological results. Radiological parameters based principal component analysis (PCA), corroborated by unsupervised heatmap classification, was meant to deliver a model for predicting MVI in HCC. Survival analysis was performed using univariable log-rank test and multivariable Cox model, both censored at time of relapse. Results 58 HCC lesions were analyzed (median size 42.3 mm; range of 20-140). PCA showed that the radiological model was predictive of tumor grade (p = 0.01), intratumoral MVI (p = 0.004), peritumoral MVI (p = 0.04), MTM (macrotrabecular-massive) subtype (p = 0.02), and capsular invasion (p = 0.02) in HCC. Heatmap classification of HCC showed tumor heterogeneity, stratified into three main clusters according to the risk of relapse. Survival analysis confirmed that permeability surface-area product (PS) was the only significant independent parameter, among all quantitative tumoral CT parameters, for predicting a risk of relapse (Cox p value = 0.004). Conclusion A perfusion CT and DECT-based quantitative imaging profile can provide a diagnosis of histological MVI in HCC. PS is an independent parameter for relapse.
C1 [Lewin, Maite; Radu, Adina; Feghali, Joelle Ann; Farah, Jad] Univ Paris Saclay, Hop Paul Brousse, AP HP, Serv Radiol, F-94800 Villejuif, France.
   [Lewin, Maite; Laurent-Bellue, Astrid; Desterke, Christophe; Vibert, Eric; Guettier, Catherine] Univ Paris Saclay, Fac Med, F-94270 Le Kremlin Bicetre, France.
   [Laurent-Bellue, Astrid; Guettier, Catherine] Univ Paris Saclay, Hop Bicetre, AP HP, Serv Anatomopathol, F-94270 Le Kremlin Bicetre, France.
   [Desterke, Christophe] Hop Paul Brousse, INSERM, UA9, Serv Bioinformat, F-94800 Villejuif, France.
   [Agostini, Helene] Univ Paris Saclay, Hop Bicetre, AP HP, Serv Epidemiol & Sante Publ, F-94270 Le Kremlin Bicetre, France.
   [Nault, Jean-Charles] Hop Univ Paris Seine St Denis, Hop Avicenne, AP HP, Serv Hepatol, F-93000 Bobigny, France.
   [Nault, Jean-Charles] Univ Paris 13, Univ Paris Descartes, Sorbonne Univ,INSERM,USPC,Univ Paris Diderot, Ctr Rech Cordeliers,Funct Genom Solid Tumors Lab, F-75006 Paris, France.
   [Nault, Jean-Charles] Univ Paris 13, Unite Format & Rech Sante Med & Biol Humaine, F-93000 Bobigny, France.
   [Vibert, Eric] Univ Paris Saclay, Hop Paul Brousse, AP HP, F-94800 Villejuif, France.
   [Vibert, Eric; Guettier, Catherine] Hop Paul Brousse, Ctr Hepatobiliaire, INSERM, U1193, F-94800 Villejuif, France.
RP Lewin, M (corresponding author), Univ Paris Saclay, Hop Paul Brousse, AP HP, Serv Radiol, F-94800 Villejuif, France.; Lewin, M (corresponding author), Univ Paris Saclay, Fac Med, F-94270 Le Kremlin Bicetre, France.
EM maite.lewin@aphp.fr
FU Assistance Publique-Hopitaux de Paris (Direction de la Recherche
   Clinique et de l'Innovation)
FX The sponsor was Assistance Publique-Hopitaux de Paris (Direction de la
   Recherche Clinique et de l'Innovation). The authors thank Eddy ROUAG and
   Magali COQUERY for their support.
CR Agrawal MD, 2014, RADIOGRAPHICS, V34, P589, DOI 10.1148/rg.343135041
   An C, 2015, RADIOLOGY, V276, P433, DOI 10.1148/radiol.15142394
   Bakr S, 2020, RADIOL IMAGING CANC, DOI [10.1148/rycan.2020190062.10.1148/rycan.2020190062, DOI 10.1148/RYCAN.2020190062.10.1148/RYCAN.2020190062]
   Banerjee S, 2015, HEPATOLOGY, V62, P792, DOI 10.1002/hep.27877
   Calderaro J, 2017, J HEPATOL, V67, P727, DOI 10.1016/j.jhep.2017.05.014
   Chen JB, 2019, AM J ROENTGENOL, V213, P821, DOI 10.2214/AJR.19.21168
   Choi JY, 2014, RADIOLOGY, V272, P634, DOI 10.1148/radiol.14132361
   Chou CT, 2014, AM J ROENTGENOL, V203, pW253, DOI 10.2214/AJR.13.10595
   Dai X, 2013, EUR J RADIOL, V82, P327, DOI 10.1016/j.ejrad.2012.11.013
   Garcia-Figueiras R, 2013, AM J ROENTGENOL, V200, P8, DOI 10.2214/AJR.11.8476
   Goh V, 2007, RADIOLOGY, V242, P777, DOI 10.1148/radiol.2423060279
   Gordic S, 2016, RADIOLOGY, V280, P78, DOI 10.1148/radiol.2015151560
   Imamura H, 2003, J HEPATOL, V38, P200, DOI 10.1016/S0168-8278(02)00360-4
   Ipplito D, 2017, EUR J RADIOL, V90, P34, DOI 10.1016/j.ejrad.2017.02.027
   Ji GW, 2020, RADIOLOGY, V294, P568, DOI 10.1148/radiol.2020191470
   Kim SH, 2014, RADIOLOGY, V272, P321, DOI 10.1148/radiol.14130091
   Kim TM, 2020, CANCER IMAGING, V20, DOI 10.1186/s40644-020-00338-7
   Kolde Raivo, 2019, CRAN
   Lambin P, 2012, EUR J CANCER, V48, P441, DOI 10.1016/j.ejca.2011.11.036
   Le S, 2008, J STAT SOFTW, V25, P1, DOI 10.18637/jss.v025.i01
   Lee S, 2017, J HEPATOL, V67, P526, DOI 10.1016/j.jhep.2017.04.024
   Liu PH, 2016, J HEPATOL, V64, P601, DOI 10.1016/j.jhep.2015.10.029
   Llovet JM, 2021, NAT REV DIS PRIMERS, V7, DOI 10.1038/s41572-020-00240-3
   Ma XH, 2019, EUR RADIOL, V29, P3595, DOI 10.1007/s00330-018-5985-y
   Min JH, 2020, RADIOLOGY, V297, P573, DOI 10.1148/radiol.2020201940
   Santos JMMM, 2020, ABDOM RADIOL, V45, P342, DOI 10.1007/s00261-019-02299-3
   Mule S, 2020, RADIOLOGY, V295, P562, DOI 10.1148/radiol.2020192230
   Mule S, 2018, EUR RADIOL, V28, P1977, DOI 10.1007/s00330-017-5151-y
   Okada M, 2011, ABDOM IMAGING, V36, P273, DOI 10.1007/s00261-011-9684-2
   Peduzzi P, 1996, J CLIN EPIDEMIOL, V49, P1373, DOI 10.1016/S0895-4356(96)00236-3
   R Core Team, 2018, R LANG ENV STAT COMP
   Reginelli A, 2018, FUTURE ONCOL, V14, P2985, DOI [10.2217/fon-2018-0175, 10.2217/fon-2017-0687]
   Renzulli M, 2016, RADIOLOGY, V279, P432, DOI 10.1148/radiol.2015150998
   Ronot M, 2010, RADIOLOGY, V256, P135, DOI 10.1148/radiol.10091295
   Sahani DV, 2007, RADIOLOGY, V243, P736, DOI 10.1148/radiol.2433052020
   Bretas EAS, 2017, BRIT J RADIOL, V90, DOI 10.1259/bjr.20170214
   Segal E, 2007, NAT BIOTECHNOL, V25, P675, DOI 10.1038/nbt1306
   Taouli B, 2017, EUR RADIOL, V27, P4472, DOI 10.1007/s00330-017-4844-6
   Thaiss WM, 2016, EUR RADIOL, V26, P2929, DOI 10.1007/s00330-015-4154-9
   Van Beers BE, 2001, AM J ROENTGENOL, V176, P667, DOI 10.2214/ajr.176.3.1760667
   Wakabayashi T, 2019, HEPATOL INT, V13, P546, DOI 10.1007/s12072-019-09973-0
   Xu X, 2019, J HEPATOL, V70, P1133, DOI 10.1016/j.jhep.2019.02.023
   Zhu AX, 2008, ONCOLOGIST, V13, P120, DOI 10.1634/theoncologist.2007-0174
   Ziol M, 2018, HEPATOLOGY, V68, P103, DOI 10.1002/hep.29762
NR 44
TC 0
Z9 0
U1 2
U2 2
PU SPRINGER
PI NEW YORK
PA ONE NEW YORK PLAZA, SUITE 4600, NEW YORK, NY, UNITED STATES
SN 2366-004X
EI 2366-0058
J9 ABDOM RADIOL
JI Abdom. Radiol.
DI 10.1007/s00261-022-03511-7
EA APR 2022
PG 13
WC Radiology, Nuclear Medicine & Medical Imaging
WE Science Citation Index Expanded (SCI-EXPANDED)
SC Radiology, Nuclear Medicine & Medical Imaging
GA 0M7ZU
UT WOS:000782368600001
PM 35419748
DA 2022-05-02
ER

PT J
AU Jiang, T
   He, S
   Yang, HZ
   Dong, Y
   Yu, T
   Luo, YH
   Jiang, XR
AF Jiang, Tao
   He, Shuai
   Yang, Huazhe
   Dong, Yue
   Yu, Tao
   Luo, Yahong
   Jiang, Xiran
TI Multiparametric MRI-based radiomics for the prediction of microvascular
   invasion in hepatocellular carcinoma
SO ACTA RADIOLOGICA
LA English
DT Article; Early Access
DE Microvascular invasion; hepatocellular carcinoma; magnetic resonance
   imaging; radiomics; nomogram
ID PREOPERATIVE PREDICTION; ALPHA-FETOPROTEIN; TUMOR SIZE; TRANSPLANTATION;
   HEPATECTOMY; METASTASIS; RECURRENCE; RESECTION; NOMOGRAM; SURVIVAL
AB Background Preoperative prediction of microvascular invasion (MVI) in hepatocellular carcinoma (HCC) is essential in obtaining a successful surgical treatment, in decreasing recurrence, and in improving survival. Purpose To investigate the value of multiparametric magnetic resonance imaging (MRI)-based radiomics in the prediction of peritumoral MVI in HCC. Material and Methods A total of 102 patient with pathologically proven HCC after surgical resection from June 2014 to March 2018 were enrolled in this retrospective study. Histological analysis of resected specimens confirmed positive MVI in 48 patients and negative MVI in 54 patients. Radiomics features were extracted from four MRI sequences and selected with the least absolute shrinkage and selection operator (LASSO) regression and used to analyze the tumoral and peritumoral regions for MVI. Univariate logistic regression was employed to identify the most important clinical factors, which were integrated with the radiomics signature to develop a nomogram. Results In total, 11 radiomics features were selected and used to build the radiomics signature. The serum level of alpha-fetoprotein was identified as the clinical factor with the highest predictive value. The developed nomogram achieved the highest AUC in predicting MVI status. The decision curve analysis confirmed the potential clinical utility of the proposed nomogram. Conclusion The multiparametric MRI-based radiomics nomogram is a promising tool for the preoperative diagnosis of peritumoral MVI in HCCs and helps determine the appropriate medical or surgical therapy.
C1 [Jiang, Tao; Jiang, Xiran] China Med Univ, Dept Biomed Engn, Shenyang, Peoples R China.
   [He, Shuai; Dong, Yue; Yu, Tao; Luo, Yahong] China Med Univ, Liaoning Canc Hosp & Inst, Dept Radiol, Canc Hosp, Shenyang, Peoples R China.
   [Yang, Huazhe] China Med Univ, Sch Fundamental Sci, Dept Biophys, Shenyang, Peoples R China.
RP Luo, YH (corresponding author), 44 Xiaoheyan Rd, Shenyang 110042, Liaoning, Peoples R China.; Jiang, XR (corresponding author), 77 Puhe Rd, Shenyang 110042, Liaoning, Peoples R China.
EM luoyahong8888@hotmail.com; xrjiang@cmu.edu.cn
FU Youth Science and Technology Innovation Leader Support Project
   [RC170497]; Climbing Fund of National Cancer Center [NCC201806B011];
   Support Program of Youth Science and Technology Innovation Talents of
   Shenyang [RC180269]; Shenyang Municipal Science and Technology Project
   [F16-206-9-23]; National Natural Science Foundation of ChinaNational
   Natural Science Foundation of China (NSFC) [81872363]; Major Technology
   Plan Project of Shenyang [17-230-9-07]; Supporting Fund for Big data in
   Health Care [HMB201903101]; 2020 Key Project of Double Service for
   Universities in Shenyang; Special foundation for the central government
   guides the development of local science and technology of Liaoning
   Province [2018416029]; Key Program of Ministry of Science and Technology
   of China [2017YFC1309100]; Medical-Engineering Joint Fund for Cancer
   Hospital of China Medical University [LD202029]; Dalian University of
   Technology [LD202029]
FX The author(s) disclosed receipt of the following financial support with
   respect to the research, authorship, and/or publication of this article:
   The research was funded by funding from the Youth Science and Technology
   Innovation Leader Support Project (RC170497), Climbing Fund of National
   Cancer Center (NCC201806B011), Support Program of Youth Science and
   Technology Innovation Talents of Shenyang (RC180269), Shenyang Municipal
   Science and Technology Project (F16-206-9-23), National Natural Science
   Foundation of China (81872363), Major Technology Plan Project of
   Shenyang (17-230-9-07), and Supporting Fund for Big data in Health Care
   (HMB201903101). 2020 Key Project of Double Service for Universities in
   Shenyang. Special foundation for the central government guides the
   development of local science and technology of Liaoning Province
   (2018416029), Key Program of Ministry of Science and Technology of China
   (2017YFC1309100), Medical-Engineering Joint Fund for Cancer Hospital of
   China Medical University and Dalian University of Technology (LD202029).
CR Banerjee S, 2015, HEPATOLOGY, V62, P792, DOI 10.1002/hep.27877
   Bray F, 2018, CA-CANCER J CLIN, V68, P394, DOI 10.3322/caac.21492
   Chandarana H, 2011, AM J ROENTGENOL, V196, P1083, DOI 10.2214/AJR.10.4720
   Eccles SA, 2007, LANCET, V369, P1742, DOI 10.1016/S0140-6736(07)60781-8
   Feng ST, 2019, EUR RADIOL, V29, P4648, DOI 10.1007/s00330-018-5935-8
   Gillies RJ, 2016, RADIOLOGY, V278, P563, DOI 10.1148/radiol.2015151169
   Hanna RF, 2016, ABDOM RADIOL, V41, P71, DOI 10.1007/s00261-015-0592-8
   He B, 2019, J CELL PHYSIOL, V234, P20501, DOI 10.1002/jcp.28650
   Hirano K, 2001, J GASTROENTEROL, V36, P346, DOI 10.1007/s005350170102
   Hou YF, 2016, J SURG RES, V200, P82, DOI 10.1016/j.jss.2015.06.069
   Hu HT, 2018, ABDOM RADIOL, V43, P3324, DOI 10.1007/s00261-018-1646-5
   Iwatsuki S, 2000, J AM COLL SURGEONS, V191, P389, DOI 10.1016/S1072-7515(00)00688-8
   Jain RK, 2007, CANCER RES, V67, P2729, DOI 10.1158/0008-5472.CAN-06-4102
   Jiang HY, 2018, WORLD J GASTROENTERO, V24, P2348, DOI 10.3748/wjg.v24.i22.2348
   Kaibori M, 2010, J SURG ONCOL, V102, P462, DOI 10.1002/jso.21631
   Kim H, 2009, EUR RADIOL, V19, P1744, DOI 10.1007/s00330-009-1331-8
   Lei ZQ, 2016, JAMA SURG, V151, P356, DOI 10.1001/jamasurg.2015.4257
   Li S, 2019, JCPSP-J COLL PHYSICI, V29, P305, DOI 10.29271/jcpsp.2019.04.305
   Liu ZY, 2017, CLIN CANCER RES, V23, P7253, DOI 10.1158/1078-0432.CCR-17-1038
   Martin HE, 2010, CA-CANCER J CLIN, V36, P71
   Marubashi S, 2006, TRANSPLANT P, V38, P3640, DOI 10.1016/j.transproceed.2006.10.067
   Mazzaferro V, 2009, LANCET ONCOL, V10, P35, DOI 10.1016/S1470-2045(08)70284-5
   McHugh PP, 2010, HPB, V12, P56, DOI 10.1111/j.1477-2574.2009.00128.x
   Roayaie S, 2009, GASTROENTEROLOGY, V137, P850, DOI 10.1053/j.gastro.2009.06.003
   Ruopp MD, 2008, BIOMETRICAL J, V50, P419, DOI 10.1002/bimj.200710415
   Sakata J, 2008, EJSO-EUR J SURG ONC, V34, P900, DOI 10.1016/j.ejso.2008.01.031
   Sauerbrei W, 2007, STAT MED, V26, P5512, DOI 10.1002/sim.3148
   Suh YJ, 2012, LIVER TRANSPLANT, V18, P1171, DOI 10.1002/lt.23502
   Sun JJ, 2016, ANN SURG ONCOL, V23, P1344, DOI 10.1245/s10434-015-5008-z
   Tanaka H, 2005, TRANSPLANT P, V37, P1254, DOI 10.1016/j.transproceed.2004.11.044
   Tchatalbachev VV, 2015, J RADIOL CASE REP, V9, P18, DOI 10.3941/jrcr.v9i1.1887
   Unal E, 2016, DIAGN INTERV RADIOL, V22, P125, DOI 10.5152/dir.2015.15125
   van Griethuysen JJM, 2017, CANCER RES, V77, pE104, DOI 10.1158/0008-5472.CAN-17-0339
   Wei JW, 2019, EUR RADIOL, V29, P877, DOI 10.1007/s00330-018-5575-z
   Xu PJ, 2014, J GASTROEN HEPATOL, V29, P330, DOI 10.1111/jgh.12358
   Xu X, 2019, HEPATOB PANCREAT DIS, V18, P307, DOI 10.1016/j.hbpd.2019.06.010
   Yin P, 2019, EUR RADIOL, V29, P1841, DOI 10.1007/s00330-018-5730-6
   Yip SSF, 2016, PHYS MED BIOL, V61, pR150, DOI 10.1088/0031-9155/61/13/R150
   Yushkevich PA, 2006, NEUROIMAGE, V31, P1116, DOI 10.1016/j.neuroimage.2006.01.015
   Zhang R, 2019, QUANT IMAG MED SURG, V9, P1503, DOI 10.21037/qims.2019.09.07
   Zhang WJ, 2015, MAYO CLIN PROC, V90, P1187, DOI 10.1016/j.mayocp.2015.06.018
   Zhu F, 2019, ABDOM RADIOL, V44, P3049, DOI 10.1007/s00261-019-02126-9
NR 42
TC 0
Z9 0
U1 1
U2 1
PU SAGE PUBLICATIONS LTD
PI LONDON
PA 1 OLIVERS YARD, 55 CITY ROAD, LONDON EC1Y 1SP, ENGLAND
SN 0284-1851
EI 1600-0455
J9 ACTA RADIOL
JI Acta Radiol.
AR 02841851221080830
DI 10.1177/02841851221080830
EA MAR 2022
PG 11
WC Radiology, Nuclear Medicine & Medical Imaging
WE Science Citation Index Expanded (SCI-EXPANDED)
SC Radiology, Nuclear Medicine & Medical Imaging
GA 0F7NE
UT WOS:000777541300001
PM 35354318
DA 2022-05-02
ER

PT J
AU Atyah, M
   Zhou, CH
   Zhou, Q
   Chen, WY
   Weng, JL
   Wang, PC
   Shi, Y
   Dong, QZ
   Ren, N
AF Atyah, Manar
   Zhou, Chenhao
   Zhou, Qiang
   Chen, Wanyong
   Weng, Jialei
   Wang, Pengcheng
   Shi, Yi
   Dong, Qiongzhu
   Ren, Ning
TI The Age-Specific Features and Clinical Significance of NRF2 and MAPK10
   Expression in HCC Patients
SO INTERNATIONAL JOURNAL OF GENERAL MEDICINE
LA English
DT Article
DE NRF2; MAPK10; hepatocellular carcinoma; oxidative stress; aging
ID HEPATOCELLULAR-CARCINOMA; COLORECTAL-CANCER; HEPATIC RESECTION;
   ELDERLY-PATIENTS; WIKIPATHWAYS; RESISTANCE; PATHWAY; GENES; REDOX
AB Background: Nuclear factor (erythroid-derived 2)-like 2 (NRF2) functions decline with age; however, cancer cells can hijack its pathways to ensure survival and aggressiveness. Yet, the role of NRF2 in hepatocellular carcinoma (HCC) is rarely investigated in an age-specific manner. This study investigates the expression of NRF2 and its activator (MAPK10) in different age groups of HCC patients, in addition to the age-specific features of NRF2 and MAPK10 interaction and their clinical significance.
   Methods: Tumor and near-tumor tissue samples of 181 HCC patients were used to complete a protein expression analysis of NRF2 and MAPK10. Patients' survival and clinical data were collected for clinical analysis. Global databases (TCGA, ICGC) were used to collect MAPK10 genetic mutation and mRNA expression data in patients with HCC, colorectal, stomach, and pancreatic cancers.
   Results: Our findings revealed an increase in NRF2 protein expression but only in younger HCC patients, along with a decline in MAPK10 ability to activate NRF2 in older patients. We also found an increased MAPK10 genetic mutation rate and decreased mRNA expression in older patients. Low MAPK10 and NRF2 expression levels were associated with shorter survival and poorer prognosis due to positive correlation with microvascular invasion, tumor thrombus, elevated AFP levels, and larger tumor size.
   Conclusion: NRF2 expression and oxidative stress mechanism in HCC patients are influenced by age. This magnifies the need to consider patients' age in treatment strategies and guidelines and re-evaluates the application of studies' age-standardized findings in older patients who are usually excluded from relevant research.
C1 [Atyah, Manar; Zhou, Chenhao; Zhou, Qiang; Chen, Wanyong; Weng, Jialei; Wang, Pengcheng; Ren, Ning] Fudan Univ, Dept Liver Surg, Liver Canc Inst, Zhongshan Hosp, Shanghai 200032, Peoples R China.
   [Atyah, Manar; Zhou, Chenhao; Zhou, Qiang; Chen, Wanyong; Weng, Jialei; Wang, Pengcheng; Ren, Ning] Fudan Univ, Key Lab Carcinogenesis & Canc Invas, Minist Educ, Shanghai 200032, Peoples R China.
   [Shi, Yi] Fudan Univ, Zhongshan Hosp, Biomed Res Ctr, Shanghai 200032, Peoples R China.
   [Dong, Qiongzhu; Ren, Ning] Fudan Univ, Inst Fudan Minhang Acad Hlth Syst, Shanghai 201199, Peoples R China.
   [Dong, Qiongzhu; Ren, Ning] Fudan Univ, Key Lab Whole Period Monitoring & Precise Interve, Minhang Hosp & AHS, Shanghai 201199, Peoples R China.
   [Dong, Qiongzhu] Fudan Univ, Inst Biomed Sci, Shanghai 200032, Peoples R China.
RP Ren, N (corresponding author), Fudan Univ, Dept Liver Surg, Liver Canc Inst, Zhongshan Hosp, Shanghai 200032, Peoples R China.; Ren, N (corresponding author), Fudan Univ, Key Lab Carcinogenesis & Canc Invas, Minist Educ, Shanghai 200032, Peoples R China.; Dong, QZ (corresponding author), Fudan Univ, Inst Fudan Minhang Acad Hlth Syst, Shanghai 201199, Peoples R China.; Dong, QZ (corresponding author), Fudan Univ, Key Lab Whole Period Monitoring & Precise Interve, Minhang Hosp & AHS, Shanghai 201199, Peoples R China.
EM qzhdong@fudan.edu.cn; ren.ning@zs-hospital.sh.cn
FU National Natural Science Foundation of ChinaNational Natural Science
   Foundation of China (NSFC) [82073208, 82103521]; Special Foundation for
   Science and Technology Basic Research Program [2019FY101103]; Shanghai
   Sailing Program [21YF1407500]; Shanghai Shen Kang Hospital Development
   Center new frontier technology joint project [SHDC12021109]; China
   Postdoctoral Science FoundationChina Postdoctoral Science Foundation
   [2021M690674]
FX This work was supported by grants from the National Natural Science
   Foundation of China (82073208, 82103521), the Special Foundation for
   Science and Technology Basic Research Program (2019FY101103) the
   Shanghai Sailing Program (21YF1407500), the Shanghai Shen Kang Hospital
   Development Center new frontier technology joint project (SHDC12021109),
   and the China Postdoctoral Science Foundation (2021M690674).
CR Akinyemiju T, 2017, JAMA ONCOL, V3, P1683, DOI 10.1001/jamaoncol.2017.3055
   [Anonymous], 2017, LANCET ONCOL, V18, P413, DOI 10.1016/S1470-2045(17)30202-4
   Bak MJ, 2016, J GINSENG RES, V40, P423, DOI 10.1016/j.jgr.2016.07.003
   Bray F, 2018, CA-CANCER J CLIN, V68, P394, DOI 10.3322/caac.21492
   Cerami E, 2012, CANCER DISCOV, V2, P401, DOI 10.1158/2159-8290.CD-12-0095
   Cheng ML, 2015, HEPATOB PANCREAT DIS, V14, P485, DOI 10.1016/S1499-3872(15)60425-8
   Dodson M, 2019, ANNU REV PHARMACOL, V59, P555, DOI 10.1146/annurev-pharmtox-010818-021856
   Done AJ, 2016, FREE RADICAL BIO MED, V96, P130, DOI 10.1016/j.freeradbiomed.2016.04.024
   European Assoc Study Liver, 2018, J HEPATOL, V69, P154, DOI 10.1016/j.jhep.2018.03.018
   Gao JJ, 2013, SCI SIGNAL, V6, DOI 10.1126/scisignal.2004088
   Gouverneur A, 2018, J GERIATR ONCOL, V9, P15, DOI 10.1016/j.jgo.2017.08.001
   Hayes JD, 2014, TRENDS BIOCHEM SCI, V39, P199, DOI 10.1016/j.tibs.2014.02.002
   Heimbach JK, 2018, HEPATOLOGY, V67, P358, DOI 10.1002/hep.29086
   Hiramoto K, 2014, CANCER PREV RES, V7, P835, DOI 10.1158/1940-6207.CAPR-14-0094
   Hu Bo, 2021, Genomics Proteomics Bioinformatics, DOI 10.1016/j.gpb.2021.03.001
   Inra JA, 2015, DIGEST DIS SCI, V60, P722, DOI 10.1007/s10620-014-3464-0
   Jaiswal AK, 2000, FREE RADICAL BIO MED, V29, P254, DOI 10.1016/S0891-5849(00)00306-3
   Jang HY, 2020, MEDICINA-LITHUANIA, V56, DOI 10.3390/medicina56060268
   Kitamura H, 2018, CANCER SCI, V109, P900, DOI 10.1111/cas.13537
   Lewis KN, 2015, P NATL ACAD SCI USA, V112, P3722, DOI 10.1073/pnas.1417566112
   Lopez-Otin C, 2013, CELL, V153, P1194, DOI 10.1016/j.cell.2013.05.039
   Maj T, 2017, NAT IMMUNOL, V18, P1332, DOI 10.1038/ni.3868
   Martens M, 2021, NUCLEIC ACIDS RES, V49, pD613, DOI 10.1093/nar/gkaa1024
   Martinez VD, 2015, HEAD NECK-J SCI SPEC, V37, P727, DOI 10.1002/hed.23663
   Mauri G, 2019, MOL ONCOL, V13, P109, DOI 10.1002/1878-0261.12417
   Murphy Caitlin C, 2019, Curr Gastroenterol Rep, V21, P28, DOI 10.1007/s11894-019-0695-4
   Ng KK, 2005, ANN SURG ONCOL, V12, P364, DOI 10.1245/ASO.2005.06.004
   Nozawa A, 2015, SURG TODAY, V45, P851, DOI 10.1007/s00595-014-0994-1
   Oishi K, 2014, WORLD J GASTROENTERO, V20, P15028, DOI 10.3748/wjg.v20.i41.15028
   Patel Swati G, 2018, Curr Gastroenterol Rep, V20, P15, DOI 10.1007/s11894-018-0618-9
   Pilleron S, 2021, INT J CANCER, V148, P601, DOI 10.1002/ijc.33232
   Poon RTP, 2002, ANN SURG, V235, P373, DOI 10.1097/00000658-200203000-00009
   Raghunath A, 2018, CANCERS, V10, DOI 10.3390/cancers10120481
   Reddy NM, 2007, PHYSIOL GENOMICS, V32, P74, DOI 10.1152/physiolgenomics.00126.2007
   Romero R, 2017, NAT MED, V23, P1362, DOI 10.1038/nm.4407
   Satoh H, 2010, CARCINOGENESIS, V31, P1833, DOI 10.1093/carcin/bgq105
   Schmidlin CJ, 2019, FREE RADICAL BIO MED, V134, P702, DOI 10.1016/j.freeradbiomed.2019.01.016
   Shibata T, 2011, NEOPLASIA, V13, P864, DOI 10.1593/neo.11750
   Slenter DN, 2018, NUCLEIC ACIDS RES, V46, pD661, DOI 10.1093/nar/gkx1064
   Song M, 2019, CLIN GASTROENTEROL H, V17, P275, DOI 10.1016/j.cgh.2018.07.012
   Suh JH, 2004, P NATL ACAD SCI USA, V101, P3381, DOI 10.1073/pnas.0400282101
   Tseng CK, 2017, ANTIVIR RES, V146, P191, DOI 10.1016/j.antiviral.2017.09.010
   Uhlen M, 2017, SCIENCE, V357, P660, DOI 10.1126/science.aan2507
   Uhlen M, 2015, SCIENCE, V347, DOI 10.1126/science.1260419
   United Nations Department of Economic and Social Affairs Population Division, 2019, WORLD POPULATION PRO
   Wu CC, 2019, SCI CHINA LIFE SCI, V62, P640, DOI 10.1007/s11427-018-9461-5
   Zhang JJ, 2011, DATABASE-OXFORD, DOI [10.1155/2011/958381, 10.1093/database/bar026]
   Zhang JJ, 2019, NAT BIOTECHNOL, V37, P367, DOI 10.1038/s41587-019-0055-9
   Zhang MX, 2015, BMC CANCER, V15, DOI 10.1186/s12885-015-1541-1
   Zhang Siwei, 2014, Zhonghua Yu Fang Yi Xue Za Zhi, V48, P355
NR 50
TC 0
Z9 0
U1 1
U2 1
PU DOVE MEDICAL PRESS LTD
PI ALBANY
PA PO BOX 300-008, ALBANY, AUCKLAND 0752, NEW ZEALAND
EI 1178-7074
J9 INT J GEN MED
JI Int. J. Gen. Med.
PY 2022
VL 15
BP 737
EP 748
DI 10.2147/IJGM.S351263
PG 12
WC Medicine, General & Internal
WE Science Citation Index Expanded (SCI-EXPANDED)
SC General & Internal Medicine
GA YL7MW
UT WOS:000746073500002
PM 35082522
OA gold, Green Published
DA 2022-05-02
ER

PT J
AU Dong, SY
   Wang, WT
   Chen, XS
   Yang, YT
   Zhu, S
   Zeng, MS
   Rao, SX
AF Dong, San-Yuan
   Wang, Wen-Tao
   Chen, Xiao-Shan
   Yang, Yu-Tao
   Zhu, Shuo
   Zeng, Meng-Su
   Rao, Sheng-Xiang
TI Microvascular invasion of small hepatocellular carcinoma can be
   preoperatively predicted by the 3D quantification of MRI
SO EUROPEAN RADIOLOGY
LA English
DT Article; Early Access
DE Magnetic resonance imaging; Liver neoplasms; Gadoxetic acid; Nomograms;
   Retrospective studies
ID CLASSIFICATION; RECURRENCE; RADIOMICS; NOMOGRAM; PHASE; RISK
AB Objectives To explore the importance of three-dimensional (3D) quantitative analysis during gadoxetic acid-enhanced magnetic resonance imaging (MRI) of microvascular invasion (MVI) and early recurrence (< 2 years) after surgery of single hepatocellular carcinoma (HCC) <= 3 cm. Methods Two hundred fourteen patients with pathologically confirmed HCC (training cohort: n = 169; validation cohort: n = 45) were included retrospectively. The 3D quantitative parameters (volume, sphericity, and compacity) and conventional MRI features were analyzed. The significant predictors for MVI were identified using univariate and multivariate logistic regression analyses. Nomograms were constructed from the prediction model, and the relationship between the significant predictors and early recurrence rates was evaluated using the Kaplan-Meier method. Results Tumor sphericity (odds ratio [OR] = 0.000; p < 0.001), non-smooth tumor margin (OR = 3.353; p = 0.015), and peritumoral hypointensity on hepatobiliary phase (HBP) (OR = 14.067; p = 0.003) were independent significant factors for MVI. When these three factors were combined, the diagnostic specificity of the training and validation cohorts was 97.0 (128/132) and 87.9 (29/33), respectively. The nomogram based on the predictive model performed satisfactorily in the training (C-index: 0.885) and validation (C-index: 0.869) cohorts. Early recurrence rates of patients with two or three significant factors were significantly higher than those with none in the training (29.1% vs. 10.2%, p = 0.007) and validation (36.4% vs. 6.7%, p = 0.037) cohorts. Conclusions Lower sphericity combined with non-smooth tumor margin and peritumoral hypointensity on HBP are potential predictive factors for MVI and associated with early recurrence after surgery of HCC <= 3 cm.
C1 [Dong, San-Yuan; Wang, Wen-Tao; Chen, Xiao-Shan; Yang, Yu-Tao; Zhu, Shuo; Zeng, Meng-Su; Rao, Sheng-Xiang] Fudan Univ, Zhongshan Hosp, Inst Med Imaging, Dept Radiol, 180 Fenglin Rd, Shanghai 200032, Peoples R China.
RP Rao, SX (corresponding author), Fudan Univ, Zhongshan Hosp, Inst Med Imaging, Dept Radiol, 180 Fenglin Rd, Shanghai 200032, Peoples R China.
EM raoxray@163.com
OI Rao, Sheng-Xiang/0000-0001-7722-8327
FU 2020 SKY Imaging Research Fund of China International Medical Foundation
   [Z-2014-07-2003-04]
FX This study has received funding from the 2020 SKY Imaging Research Fund
   of China International Medical Foundation [Grant NO: Z-2014-07-2003-04].
CR Ahn SJ, 2019, ABDOM RADIOL, V44, P539, DOI 10.1007/s00261-018-1768-9
   Ariizumi S, 2011, J HEPATO-BIL-PAN SCI, V18, P575, DOI 10.1007/s00534-010-0369-y
   Choi JY, 2014, RADIOLOGY, V272, P634, DOI 10.1148/radiol.14132361
   Chong HH, 2021, EUR RADIOL, V31, P4824, DOI 10.1007/s00330-020-07601-2
   Dong SY, 2021, ACTA RADIOL, DOI 10.1177/02841851211014194
   Du M, 2014, BMC CANCER, V14, DOI 10.1186/1471-2407-14-38
   Erstad DJ, 2019, ANN SURG ONCOL, V26, P1474, DOI 10.1245/s10434-019-07227-9
   European Assoc Study Liver, 2018, J HEPATOL, V69, P182, DOI 10.1016/j.jhep.2018.03.019
   Fujinaga Y, 2013, HEPATOL RES, V43, P488, DOI 10.1111/j.1872-034X.2012.01089.x
   Giuliante F, 2012, J AM COLL SURGEONS, V215, P244, DOI 10.1016/j.jamcollsurg.2012.04.013
   Hong SB, 2021, LIVER CANCER, V10, P94, DOI 10.1159/000513704
   Hui AM, 2000, J HEPATOL, V33, P975, DOI 10.1016/S0168-8278(00)80131-2
   Imamura H, 2003, J HEPATOL, V38, P200, DOI 10.1016/S0168-8278(02)00360-4
   Jeon SK, 2021, EUR RADIOL, V31, P3394, DOI 10.1007/s00330-020-07425-0
   Kobayashi T, 2015, EUR RADIOL, V25, P3272, DOI 10.1007/s00330-015-3725-0
   Lambin P, 2017, NAT REV CLIN ONCOL, V14, P749, DOI 10.1038/nrclinonc.2017.141
   Lee SY, 2020, EUR RADIOL, V30, P987, DOI 10.1007/s00330-019-06424-0
   Lee S, 2021, ANN SURG, V273, P564, DOI 10.1097/SLA.0000000000003268
   Lee S, 2017, J HEPATOL, V67, P526, DOI 10.1016/j.jhep.2017.04.024
   Lei ZQ, 2016, JAMA SURG, V151, P356, DOI 10.1001/jamasurg.2015.4257
   Rhee H, 2020, HEPATOL INT, V14, P239, DOI 10.1007/s12072-020-10012-6
   Siegel RL, 2019, CA-CANCER J CLIN, V69, P7, DOI 10.3322/caac.21551
   Song DJ, 2021, J CANCER RES CLIN, V147, P3757, DOI 10.1007/s00432-021-03617-3
   Surov A, 2021, LIVER CANCER, V10, P10, DOI 10.1159/000511384
   Wang WT, 2018, RADIOLOGY, V286, P571, DOI 10.1148/radiol.2017170515
   Wei SC, 2020, EUR RADIOL, V30, P1856, DOI 10.1007/s00330-019-06561-6
   Yamazaki M, 2020, AM J ROENTGENOL, V214, P341, DOI 10.2214/AJR.19.21844
   Yang L, 2019, LIVER CANCER, V8, P373, DOI 10.1159/000494099
   Zech CJ, 2020, EUR RADIOL, V30, P370, DOI 10.1007/s00330-019-06369-4
   Zhang CH, 2021, TRANSL ONCOL, V14, DOI 10.1016/j.tranon.2020.100875
   Zhang EL, 2021, FRONT ONCOL, V11, DOI 10.3389/fonc.2021.691354
   Zhang L, 2020, EUR RADIOL, V30, P5327, DOI 10.1007/s00330-020-06895-6
NR 32
TC 0
Z9 0
U1 4
U2 4
PU SPRINGER
PI NEW YORK
PA ONE NEW YORK PLAZA, SUITE 4600, NEW YORK, NY, UNITED STATES
SN 0938-7994
EI 1432-1084
J9 EUR RADIOL
JI Eur. Radiol.
DI 10.1007/s00330-021-08495-4
EA JAN 2022
PG 12
WC Radiology, Nuclear Medicine & Medical Imaging
WE Science Citation Index Expanded (SCI-EXPANDED)
SC Radiology, Nuclear Medicine & Medical Imaging
GA YM7YZ
UT WOS:000746787600005
PM 35079885
DA 2022-05-02
ER

PT J
AU Gu, YF
   Zheng, FY
   Zhang, YX
   Qiao, SS
AF Gu, Yufei
   Zheng, Fengyu
   Zhang, Yingxuan
   Qiao, Shishi
TI Novel Nomogram Based on Inflammatory Markers for the Preoperative
   Prediction of Microvascular Invasion in Solitary Primary Hepatocellular
   Carcinoma
SO CANCER MANAGEMENT AND RESEARCH
LA English
DT Article
DE hepatocellular carcinoma; microvascular invasion; preoperative
   prediction; nomogram
ID CIRCULATING TUMOR DNA; PLATELET RATIO; CANCER; DIAGNOSIS; RISK
AB Purpose: We aimed to develop and to validate a novel nomogram based on inflammatory markers to preoperatively predict microvascular invasion (MVI) in patients with solitary primary hepatocellular carcinoma (HCC).
   Patients and Methods: Data from 658 patients with solitary primary HCC who underwent hepatectomy at the First Affiliated Hospital of Zhengzhou University from June 2018 to October 2021 were retrospectively analyzed. Patients were divided into training (n=441) and validation (n=217) cohorts according to surgical data. Independent risk factors for MVI were identified via univariate and multivariate logistic regression analyses in the training cohort. A novel nomogram was developed based on the independent risk factors identified. Its accuracy was evaluated using a calibration curve and concordance index (C-index). The predictive value was evaluated using the receiver operating characteristic (ROC) curve and decision curve analysis (DCA).
   Results: Preoperative alpha-fetoprotein >969 mu g/L (P<0.001), tumor size (P=0.002), neutrophil >1.8x109/L (P=0.002), gammaglutamyl transpeptidase-to-platelet ratio (GPR) >0.32 (P=0.001), aspartate aminotransferase-to-platelet ratio (APR) >0.18 (P<0.001), gamma-glutamyl transpeptidase-to-albumin ratio (GAR) >2.30 (P=0.001), and gamma-glutamyl transpeptidase-tolymphocyte ratio >29.58 (P<0.001) were identified as preoperative independent risk factors for MVI and were used to establish the nomogram. The C-index of the training and validation cohorts were 0.788 (95% confidence interval [CI]: 0.744-0.831) and 0.735 (95% CI: 0.668-0.802), respectively. The calibration curve analysis revealed that the standard curve fit well with the predicted curve. ROC curve analysis demonstrated high efficiency of the nomogram. DCA verified that the nomogram had notable clinical value.
   Conclusion: Preoperative GPR >0.32, APR >0.18, and GAR >2.30 were independent risk factors for MVI in patients with solitary primary HCC, suggesting their utility as preoperative predictors of MVI. The novel nomogram developed and validated in this study may aid in determining optimal therapeutic approaches for patients with solitary HCC at risk for MVI.
C1 [Gu, Yufei; Zheng, Fengyu; Zhang, Yingxuan; Qiao, Shishi] Zhengzhou Univ, Dept Hepatobiliary Surg, Affiliated Hosp 1, 50 Jianshe East Rd, Zhengzhou 450052, Henan, Peoples R China.
RP Qiao, SS (corresponding author), Zhengzhou Univ, Dept Hepatobiliary Surg, Affiliated Hosp 1, 50 Jianshe East Rd, Zhengzhou 450052, Henan, Peoples R China.
EM qiaoshishiv@163.com
CR Alix-Panabieres C, 2016, CANCER DISCOV, V6, P479, DOI 10.1158/2159-8290.CD-15-1483
   Bagirsakci E, 2017, ONCOLOGY-BASEL, V93, P136, DOI 10.1159/000471807
   Bray F, 2018, CA-CANCER J CLIN, V68, P394, DOI 10.3322/caac.21492
   Cho ES, 2015, KOREAN J RADIOL, V16, P449, DOI 10.3348/kjr.2015.16.3.449
   Comen EA, 2018, FRONT CELL DEV BIOL, V6, DOI 10.3389/fcell.2018.00056
   Deng GT, 2019, CANCER MANAG RES, V11, P9037, DOI 10.2147/CMAR.S216178
   Diaz LA, 2014, J CLIN ONCOL, V32, P579, DOI 10.1200/JCO.2012.45.2011
   Gay LJ, 2011, NAT REV CANCER, V11, P123, DOI 10.1038/nrc3004
   Hsu PP, 2008, CELL, V134, P703, DOI 10.1016/j.cell.2008.08.021
   Kaibori M, 2010, J SURG ONCOL, V102, P462, DOI 10.1002/jso.21631
   Ke MY, 2018, J SURG RES, V231, P403, DOI 10.1016/j.jss.2018.05.049
   Kornberg A, 2009, AM J TRANSPLANT, V9, P592, DOI 10.1111/j.1600-6143.2008.02516.x
   Lei ZQ, 2016, JAMA SURG, V151, P356, DOI 10.1001/jamasurg.2015.4257
   Li P, 2018, BIOSCIENCE REP, V38, DOI 10.1042/BSR20180464
   Liu KJ, 2020, MEDICINE, V99, DOI 10.1097/MD.0000000000023339
   Ma XH, 2019, EUR RADIOL, V29, P3595, DOI 10.1007/s00330-018-5985-y
   McHugh PP, 2010, HPB, V12, P56, DOI 10.1111/j.1477-2574.2009.00128.x
   Nishie A, 2014, J GASTROEN HEPATOL, V29, P561, DOI 10.1111/jgh.12423
   Rungsakulkij Narongsak, 2018, Asian Pac J Cancer Prev, V19, P3435
   Sanghera C, 2019, LIVER INT, V39, P2008, DOI 10.1111/liv.14220
   Server S, 2019, TRANSPL P, V51, P2403, DOI 10.1016/j.transproceed.2019.01.178
   Shen SL, 2014, ANN SURG ONCOL, V21, P3802, DOI 10.1245/s10434-014-3771-x
   Tabrizian P, 2015, ANN SURG, V261, P947, DOI 10.1097/SLA.0000000000000710
   Wang D, 2020, LIVER INT, V40, P1997, DOI 10.1111/liv.14463
   Wang H, 2019, HEPATOL RES, V49, P344, DOI 10.1111/hepr.13241
   Wang L, 2020, WORLD J GASTROENTERO, V26, P1647, DOI 10.3748/wjg.v26.i14.1647
   Wu SD, 2012, CANCER TREAT REV, V38, P218, DOI 10.1016/j.ctrv.2011.06.010
   Xu RH, 2017, NAT MATER, V16, P1155, DOI [10.1038/NMAT4997, 10.1038/nmat4997]
   Xu X, 2019, J HEPATOL, V70, P1133, DOI 10.1016/j.jhep.2019.02.023
   You Z, 2014, PAK J MED SCI, V30, P331
   Yu YL, 2017, ONCOTARGET, V8, P79722, DOI 10.18632/oncotarget.19178
   Zhang HX, 2020, BMC CANCER, V20, DOI 10.1186/s12885-020-6628-7
   Zhang W, 2018, MEDICINE, V97, DOI 10.1097/MD.0000000000011402
   Zhang XF, 2018, J GASTROEN HEPATOL, V33, P347, DOI 10.1111/jgh.13843
   Zhao WC, 2013, EJSO-EUR J SURG ONC, V39, P858, DOI 10.1016/j.ejso.2013.04.003
   Zhou J, 2018, LIVER CANCER, V7, P235, DOI 10.1159/000488035
   Zhu Y, 2018, INT J SURG, V57, P45, DOI 10.1016/j.ijsu.2018.07.011
NR 37
TC 0
Z9 0
U1 3
U2 3
PU DOVE MEDICAL PRESS LTD
PI ALBANY
PA PO BOX 300-008, ALBANY, AUCKLAND 0752, NEW ZEALAND
SN 1179-1322
J9 CANCER MANAG RES
JI Cancer Manag. Res.
PY 2022
VL 14
BP 895
EP 907
DI 10.2147/CMAR.S346976
PG 13
WC Oncology
WE Science Citation Index Expanded (SCI-EXPANDED)
SC Oncology
GA ZQ0LE
UT WOS:000766804700001
PM 35256861
OA Green Published, gold
DA 2022-05-02
ER

PT J
AU Wang, PH
   Nie, F
   Dong, TT
   Wang, GJ
   Wang, L
   Fan, X
AF Wang, Peihua
   Nie, Fang
   Dong, Tiantian
   Wang, Guojuan
   Wang, Lan
   Fan, Xiao
TI Study on correlation between two-dimensional ultrasound,
   contrast-enhanced ultrasound and microvascular invasion in
   hepatocellular carcinoma
SO CLINICAL HEMORHEOLOGY AND MICROCIRCULATION
LA English
DT Article
DE Hepatocellular carcinoma (HCC); microvascular invasion (MVI);
   contrast-enhanced ultrasound (CEUS)
ID CURATIVE RESECTION; SURVIVAL; PREDICTION; OUTCOMES
AB OBJECTIVE: To explore the correlation between two-dimensional ultrasound (2D-US), contrast-enhanced ultrasound (CEUS) and microvascular invasion (MVI) in hepatocellular carcinoma (HCC).
   METHODS: In this retrospective study, 56 patients with surgically pathologically confirmed HCC lesions were included. Patients were classified according to the presence of MVI: MVI positive group (n = 17) and MVI negative group (n = 39). 2D-US and CEUS examinations were performed within two weeks before surgery. The 2D-US and CEUS features were analyzed for correlation with MVI. Statistically significant parameters of ultrasound characteristic were scored, and the results of the scores were analyzed by ROC curve.
   RESULTS: There were statistically significant differences in tumor shape, boundary, capsule, CEUS portal phase and delayed phase enhancement pattern, time to wash out, and tumor margin after enhancement (P < 0.05), while there were no statistically significant differences in tumor location and size, CEUS arterial phase enhancement pattern, initial time, time to peak, and peritumor enhancement (P> 0.05). When diagnosing the presence of MVI in HCC patients with cut-off value of the score combined 2D-US and CEUS features >= 3, the maximum Jorden index was 0.58, and its diagnostic sensitivity and specificity were 94.10% and 64.1%, respectively, meaning that the total score >= 3 was highly suspicious of the presence of MVI.
   CONCLUSIONS: 2D-US and CEUS are feasible methods for preoperative prediction of MVI in HCC, and can provide some theoretical basis for individualized clinical treatment.
C1 [Wang, Peihua; Nie, Fang; Dong, Tiantian; Wang, Guojuan; Wang, Lan; Fan, Xiao] Lanzhou Univ, Hosp 2, Ultrasound Med Ctr, Lanzhou 730030, Gansu, Peoples R China.
RP Nie, F (corresponding author), Lanzhou Univ, Hosp 2, Ultrasound Med Ctr, Lanzhou 730030, Gansu, Peoples R China.
EM ery_nief@lzu.edu.cn
CR Asrani SK, 2019, J HEPATOL, V70, P151, DOI 10.1016/j.jhep.2018.09.014
   Bray F, 2018, CA-CANCER J CLIN, V68, P394, DOI 10.3322/caac.21492
   Cao Y, 2018, ONCOL LETT, V15, P2574, DOI 10.3892/ol.2017.7612
   Chou CT, 2014, AM J ROENTGENOL, V203, pW253, DOI 10.2214/AJR.13.10595
   Court CM, 2017, LIVER TRANSPLANT, V23, P1123, DOI 10.1002/lt.24811
   Dong Y, 2021, CLIN HEMORHEOL MICRO, V77, P461, DOI 10.3233/CH-201085
   Eguchi S, 2010, WORLD J SURG, V34, P1034, DOI 10.1007/s00268-010-0424-5
   Feng Y, 2015, ULTRASOUND MED BIOL, V41, P1553, DOI 10.1016/j.ultrasmedbio.2015.01.026
   Hu H, 2017, SCI REP-UK, V7, DOI 10.1038/s41598-017-15491-6
   Huang MQ, 2018, CONTRAST MEDIA MOL I, DOI 10.1155/2018/9674565
   Hwang S, 2015, J GASTROINTEST SURG, V19, P1281, DOI 10.1007/s11605-015-2849-5
   KANAI T, 1987, CANCER, V60, P810, DOI 10.1002/1097-0142(19870815)60:4<810::AID-CNCR2820600417>3.0.CO;2-1
   Kim H, 2009, EUR RADIOL, V19, P1744, DOI 10.1007/s00330-009-1331-8
   Liver Cancer Professional Committee of China Anti-Cancer Association liver Cancer Group of Hepatology Branch of Chinese Medical Association Pathology Committee of China Anti-Cancer Association, 2015, J CLIN HEPATOBILIARY, V31, P833
   Marschner CA, 2020, CLIN HEMORHEOL MICRO, V76, P453, DOI 10.3233/CH-209221
   McGlynn KA, 2015, CLIN LIVER DIS, V19, P223, DOI 10.1016/j.cld.2015.01.001
   Menyhart O, 2018, ROY SOC OPEN SCI, V5, DOI 10.1098/rsos.181006
   Nagano Y, 2008, WORLD J SURG, V32, P2218, DOI 10.1007/s00268-008-9585-x
   Nishie A, 2008, AM J ROENTGENOL, V190, P81, DOI 10.2214/AJR.07.2810
   Russo FP, 2018, DIGEST LIVER DIS, V50, P640, DOI 10.1016/j.dld.2018.03.014
   Schellhaas B, 2021, ULTRASCHALL MED, V42, pE20, DOI [10.1055/a-1220-8561, 10.1055/a-1198-4874]
   Schwarze V, 2020, CLIN HEMORHEOL MICRO, V76, P155, DOI 10.3233/CH-209213
   Siegel RL, 2020, CA-CANCER J CLIN, V70, P7, DOI 10.3322/caac.21590
   Sumie S, 2008, ANN SURG ONCOL, V15, P1375, DOI 10.1245/s10434-008-9846-9
   Wildner D, 2019, CLIN HEMORHEOL MICRO, V71, P39, DOI 10.3233/CH-180378
   Xia Y X, 2021, Zhonghua Wai Ke Za Zhi, V59, P6, DOI 10.3760/cma.j.cn112139-20201110-00791
   Yang PH, 2019, SURGERY, V165, P721, DOI 10.1016/j.surg.2018.09.016
   Zhou L, 2015, PATHOL ONCOL RES, V21, P131, DOI 10.1007/s12253-014-9798-2
NR 28
TC 0
Z9 0
U1 0
U2 0
PU IOS PRESS
PI AMSTERDAM
PA NIEUWE HEMWEG 6B, 1013 BG AMSTERDAM, NETHERLANDS
SN 1386-0291
EI 1875-8622
J9 CLIN HEMORHEOL MICRO
JI Clin. Hemorheol. Microcirc.
PY 2022
VL 80
IS 2
BP 97
EP 106
DI 10.3233/CH-211190
PG 10
WC Hematology; Peripheral Vascular Disease
WE Science Citation Index Expanded (SCI-EXPANDED)
SC Hematology; Cardiovascular System & Cardiology
GA ZF9LE
UT WOS:000759888500005
PM 34057142
DA 2022-05-02
ER

PT J
AU Wang, C
   Liu, ZK
   Chen, J
   Rao, W
   Dong, SY
   Yang, MD
   Zheng, SS
   Zang, YJ
   Xu, X
AF Wang, Chao
   Liu, Zhikun
   Chen, Jun
   Rao, Wei
   Dong, Siyi
   Yang, Modan
   Zheng, Shusen
   Zang, Yunjin
   Xu, Xiao
TI A model integrated fibrinogen and D-dimer for prediction of
   hepatocellular carcinoma recurrence following liver transplantation: a
   multicentre study
SO AMERICAN JOURNAL OF TRANSLATIONAL RESEARCH
LA English
DT Article
DE Hepatocellular carcinoma; liver transplantation; D-dimer; fibrinogen;
   predictive model
ID NEUTROPHIL-LYMPHOCYTE RATIO; C-REACTIVE PROTEIN; ALPHA-FETOPROTEIN;
   BIOMARKER; SELECTION; CRITERIA; OUTCOMES; LEVEL
AB Background: We aimed to investigate whether D-dimer and fibrinogen levels could predict prognosis of patients with hepatocellular carcinoma (HCC) following liver transplantation. Methods: From January 2015 to January 2020, we conducted a study on patients with hepatitis B-related liver cancer. Two hundred seventy (270) liver transplant recipients were recruited. Considering D-dimer and plasma fibrinogen levels, a model was established to predict liver cancer recurrence following liver transplantation. Subsequent verification was performed on a validation cohort of 295 recipients from two other hospitals. Results: Elevated D-dimer and plasma fibrinogen levels demonstrated independent correlation between overall survival and tumour-free survival among patients with HCC who underwent liver transplantation. Those who had preoperative fibrinogen >= 2.27 g/L had significantly reduced overall survival and tumour-free survival than those who had preoperative fibrinogen <2.27 g/L, in the discovery cohort. Recipients with increased risk had preoperative plasma D-dimer >= 2400 mu g/L. The model was: Y=logit (P)=0.91* fibrinogen concentration +0.967* D-dimer +0.585* alpha-fetoprotein +1.623* Milan criteria +0.68* microvascular invasion -3.159. At a cut-off score of -1.524, the validation cohort had area under curve values of 0.764 and 0.828 respectively; analysis of this data optimised predictive performance for overall and tumour-free survival. Conclusions: For patients who have undergone liver transplantation for HCC, preoperative D-dimer and fibrinogen levels independently predicted key outcomes such as overall survival and tumour-free survival.
C1 [Wang, Chao; Liu, Zhikun; Chen, Jun; Xu, Xiao] Zhejiang Univ, Ctr Integrated Oncol & Precis Med, Affiliated Hangzhou Peoples Hosp 1, Sch Med,Dept Hepatobiliary & Pancreat Surg, Hangzhou, Peoples R China.
   [Wang, Chao; Liu, Zhikun; Chen, Jun; Xu, Xiao] Zhejiang Univ, Canc Ctr, Hangzhou, Peoples R China.
   [Dong, Siyi; Yang, Modan; Zheng, Shusen; Xu, Xiao] Zhejiang Univ, Sch Med, Affiliated Hosp 1, Dept Hepatobiliary & Pancreat Surg, 79 Qingchun Rd, Hangzhou, Peoples R China.
   [Wang, Chao; Liu, Zhikun; Chen, Jun; Zheng, Shusen; Xu, Xiao] Zhejiang Univ, Inst Organ Transplantat, Hangzhou, Peoples R China.
   [Rao, Wei] Qingdao Univ, Affiliated Hosp, Liver Dis Ctr, Div Hepatol, Qingdao, Peoples R China.
   [Zang, Yunjin] Qingdao Univ, Affiliated Hosp, Div Liver Transplantat Organ Transplantat Ctr, Qingdao, Peoples R China.
   [Rao, Wei; Zang, Yunjin] Qingdao Univ, Inst Transplantat Sci, Qingdao, Peoples R China.
   [Zheng, Shusen] Shulan Hangzhou Hosp, Dept Hepatobiliary & Pancreat Surg, Hangzhou, Peoples R China.
RP Xu, X (corresponding author), Zhejiang Univ, Sch Med, Affiliated Hosp 1, Dept Hepatobiliary & Pancreat Surg, 79 Qingchun Rd, Hangzhou, Peoples R China.
EM zjxu@zju.edu.cn
FU National Science FoundationNational Science Foundation (NSF) [81625003];
   National Natural Science Foundation of ChinaNational Natural Science
   Foundation of China (NSFC) [81930016]; scientific research project of
   Zhejiang Provincial Department of Education [Y202044709]; Zhejiang
   provincial key research and development program [2019C03050]
FX We would like to thank Editage (www.editage.cn) for English language
   editing. This work was supported by the National Science Foundation for
   Distinguished Young Scholars (Project No. 81625003), the key project of
   the National Natural Science Foundation of China (Project No. 81930016),
   the scientific research project of Zhejiang Provincial Department of
   Education (Project No. Y202044709), the Zhejiang provincial key research
   and development program (Project No. 2019C03050).
CR Agopian VG, 2015, J AM COLL SURGEONS, V220, P416, DOI 10.1016/j.jamcollsurg.2014.12.025
   An HJ, 2012, LIVER TRANSPLANT, V18, P1406, DOI 10.1002/lt.23512
   Cescon M, 2013, WORLD J GASTROENTERO, V19, P9174, DOI 10.3748/wjg.v19.i48.9174
   Chaiteerakij R, 2015, LIVER TRANSPLANT, V21, P599, DOI 10.1002/lt.24117
   Cong XL, 2019, J CANCER, V10, P5518, DOI 10.7150/jca.31162
   Dai TX, 2019, J GASTROINTEST ONCOL, V10, P1049, DOI 10.21037/jgo.2019.09.11
   Desgrosellier JS, 2010, NAT REV CANCER, V10, P9, DOI 10.1038/nrc2748
   Duvoux C, 2012, GASTROENTEROLOGY, V143, P986, DOI 10.1053/j.gastro.2012.05.052
   Fahrner R, 2015, WORLD J GASTROENTERO, V21, P12071, DOI 10.3748/wjg.v21.i42.12071
   Kaido T, 2013, SURGERY, V154, P1053, DOI 10.1016/j.surg.2013.04.056
   Kijima T, 2017, CANCER SCI, V108, P193, DOI 10.1111/cas.13127
   Kim YK, 2015, TRANSPL P, V47, P686, DOI 10.1016/j.transproceed.2014.11.048
   Li Y, 2017, EXP THER MED, V13, P285, DOI 10.3892/etm.2016.3930
   Lin Y, 2018, EJSO-EUR J SURG ONC, V44, P1494, DOI 10.1016/j.ejso.2018.07.052
   Palumbo JS, 2002, CANCER RES, V62, P6966
   Sapisochin G, 2017, NAT REV GASTRO HEPAT, V14, P203, DOI 10.1038/nrgastro.2016.193
   Sugimachi K, 2015, BRIT J CANCER, V112, P532, DOI 10.1038/bjc.2014.621
   Torre LA, 2015, CA-CANCER J CLIN, V65, P87, DOI 10.3322/caac.21262
   Toso C, 2015, HEPATOLOGY, V62, P158, DOI 10.1002/hep.27787
   Venook AP, 2010, ONCOLOGIST, V15, P5, DOI 10.1634/theoncologist.2010-S4-05
   Wang Chao, 2020, Aging (Albany NY), V13, P1264, DOI 10.18632/aging.202302
   Wang GY, 2016, ANN TRANSPL, V21, DOI 10.12659/AOT.895416
   Xu X, 2016, GUT, V65, P1035, DOI 10.1136/gutjnl-2014-308513
   Yilmaz C, 2018, TRANSPL P, V50, P3571, DOI 10.1016/j.transproceed.2018.05.027
   Zheng SS, 2008, TRANSPLANTATION, V85, P1726, DOI 10.1097/TP.0b013e31816b67e4
   Zimmerman MA, 2008, ARCH SURG-CHICAGO, V143, P182, DOI 10.1001/archsurg.2007.39
NR 26
TC 0
Z9 0
U1 0
U2 0
PU E-CENTURY PUBLISHING CORP
PI MADISON
PA 40 WHITE OAKS LN, MADISON, WI 53711 USA
SN 1943-8141
J9 AM J TRANSL RES
JI Am. J. Transl. Res.
PY 2022
VL 14
IS 1
BP 572
EP +
PG 11
WC Oncology; Medicine, Research & Experimental
WE Science Citation Index Expanded (SCI-EXPANDED)
SC Oncology; Research & Experimental Medicine
GA ZL3DT
UT WOS:000763559300036
PM 35173875
DA 2022-05-02
ER

PT J
AU Lei, P
   Chen, H
   Feng, C
   Yuan, X
   Xiong, ZL
   Liu, YL
   Liao, WH
AF Lei, Peng
   Chen, Hong
   Feng, Cai
   Yuan, Xi
   Xiong, Zongling
   Liu, Yanlan
   Liao, Weihua
TI Noninvasive Visualization of Sub-5 mm Orthotopic Hepatic Tumors by a
   Nanoprobe-Mediated Positive and Reverse Contrast-Balanced Imaging
   Strategy
SO ACS NANO
LA English
DT Article
DE noninvasive cancer detection; dual-modal imaging; nanoprobe;
   hepatocellular carcinoma early diagnosis; vasculature imaging
ID SEMICONDUCTING POLYMER NANOPARTICLES; HEPATOCELLULAR-CARCINOMA;
   MICROVASCULAR INVASION; IN-VIVO; OXIDE NANOPARTICLES; DRUG-DELIVERY;
   ANGIOGENESIS; CT; NANOPLATFORM; CLEARANCE
AB Delineation of small malignant lesions and their vasculature enables early and accurate diagnosis of hepatocellular carcinoma (HCC). However, it remains challenging to identify these features simultaneously by noninvasive imaging technology. Reverse contrast imaging emerges as a powerful means to detect early-stage HCC by taking inspiration from the intrinsic liver phagocytosis toward exogenous agents to generate negative tumor-to-normal tissue signals. However, this mechanism conflicts with the signal-enhancing requirements for vasculature visualization. Here, we solve this conundrum by designing a positive and reverse contrast-balanced imaging strategy based on a multifunctional PEG-Ta2O5@CuS nanoprobe that combines advanced gemstone spectral computer tomography (GSCT) with photoacoustic (PA) imaging. The nanoprobe exhibits preferential accumulation in Kupffer cells and hepatocytes over tumor cells, and its spectral properties are well matched with GSCT, leading to the enhancement of reverse contrast signals that enable clear delineation of 2-4 mm orthotopic HCC lesions. Meanwhile, its strong PA imaging capability at the second near-infrared (NIR-II) window makes vascular evaluation accessible by monitoring the positive signal enhancement derived from the limited tumor accumulation of the nanoprobe. In addition, the nanoprobe enables NIR-II photohyperthermia for timely tumor ablation. Overall, this proposed strategy shows potential in early detection and theranostics of HCC for improved clinical outcomes.
C1 [Lei, Peng; Feng, Cai; Xiong, Zongling; Liao, Weihua] Cent South Univ, Xiangya Hosp, Dept Radiol, Changsha 410008, Peoples R China.
   [Lei, Peng; Chen, Hong; Yuan, Xi; Liu, Yanlan] Hunan Univ, Aptamer Engn Ctr Hunan Prov, Coll Chem & Chem Engn, Mol Sci & Biomed Lab MBL,State Key Lab Chemo Bios, Changsha 410082, Hunan, Peoples R China.
   [Liao, Weihua] Cent South Univ, Mol Imaging Res Ctr, Changsha 410008, Peoples R China.
   [Liao, Weihua] Cent South Univ, Xiangya Hosp, Natl Clin Res Ctr Geriatr Disorders, Changsha 410008, Peoples R China.
RP Liao, WH (corresponding author), Cent South Univ, Xiangya Hosp, Dept Radiol, Changsha 410008, Peoples R China.; Liu, YL (corresponding author), Hunan Univ, Aptamer Engn Ctr Hunan Prov, Coll Chem & Chem Engn, Mol Sci & Biomed Lab MBL,State Key Lab Chemo Bios, Changsha 410082, Hunan, Peoples R China.; Liao, WH (corresponding author), Cent South Univ, Mol Imaging Res Ctr, Changsha 410008, Peoples R China.; Liao, WH (corresponding author), Cent South Univ, Xiangya Hosp, Natl Clin Res Ctr Geriatr Disorders, Changsha 410008, Peoples R China.
EM ylliu@hnu.edu.cn; ouwenliao@163.com
FU National Natural Science Foundation of ChinaNational Natural Science
   Foundation of China (NSFC) [81671676, 82071894, 91959117]; National Key
   R&D Program of China [2020YFA0210802]; Natural Science Foundation of
   Hunan ProvinceNatural Science Foundation of Hunan Province [2016JC2058,
   2020JJ4890]; Science and Technology Innovation Program of Hunan Province
   [2018RS3043, 2020RC4007]
FX This study was supported by the National Natural Science Foundation of
   China (81671676, 82071894, and 91959117), the National Key R&D Program
   of China (2020YFA0210802), the Natural Science Foundation of Hunan
   Province (2016JC2058 and 2020JJ4890), and Science and Technology
   Innovation Program of Hunan Province (2018RS3043 and 2020RC4007). The
   authors thank AiMi Academic Services (www.aimieditor.com) and Home for
   Researchers (www.home-for-researchers.com) for the English language
   editing and review services. The authors thank Shiyanjia Lab
   (www.shiyanjia.com) for the FTIR analysis.
CR Boey A, 2020, SMALL, V16, DOI 10.1002/smll.202000153
   Bourquin J, 2018, ADV MATER, V30, DOI 10.1002/adma.201704307
   Cai K, 2020, SMALL, V16, DOI 10.1002/smll.202002748
   Chee HL, 2018, ACS NANO, V12, P6480, DOI 10.1021/acsnano.7b07572
   Cheng PH, 2020, ADV MATER, V32, DOI 10.1002/adma.201908530
   Choi JY, 2014, RADIOLOGY, V273, P30, DOI 10.1148/radiol.14132362
   Choi JY, 2014, RADIOLOGY, V272, P634, DOI 10.1148/radiol.14132361
   Dong CH, 2020, ADV SCI, V7, DOI 10.1002/advs.202001549
   El-Assal ON, 1998, HEPATOLOGY, V27, P1554, DOI 10.1002/hep.510270613
   Fang WJ, 2019, CURR APPL PHYS, V19, P114, DOI 10.1016/j.cap.2018.11.008
   Feliu N, 2016, CHEM SOC REV, V45, P2440, DOI 10.1039/c5cs00699f
   FitzGerald PF, 2016, RADIOLOGY, V278, P723, DOI 10.1148/radiol.2015150577
   FOLKMAN J, 1995, NAT MED, V1, P27, DOI 10.1038/nm0195-27
   Fu QR, 2019, ADV MATER, V31, DOI 10.1002/adma.201805875
   Ganesan P, 2016, J MATER CHEM A, V4, P16394, DOI 10.1039/c6ta04499a
   Goel S, 2014, SMALL, V10, P631, DOI 10.1002/smll.201301174
   Guo B, 2019, ADV MATER, V31, DOI 10.1002/adma.201808355
   Jiang YY, 2017, NANO LETT, V17, P4964, DOI 10.1021/acs.nanolett.7b02106
   Jin YY, 2018, ADV FUNCT MATER, V28, DOI 10.1002/adfm.201802656
   Kim CR, 2010, CURR APPL PHYS, V10, pS383, DOI 10.1016/j.cap.2010.01.006
   Kohler N, 2004, J AM CHEM SOC, V126, P7206, DOI 10.1021/ja049195r
   KUO Y, 1992, J ELECTROCHEM SOC, V139, P579, DOI 10.1149/1.2069261
   Lee S, 2017, J HEPATOL, V67, P526, DOI 10.1016/j.jhep.2017.04.024
   Lei ZQ, 2016, JAMA SURG, V151, P356, DOI 10.1001/jamasurg.2015.4257
   Li YB, 2019, ACS NANO, V13, P248, DOI 10.1021/acsnano.8b05431
   Lin H, 2018, ADV MATER, V30, DOI 10.1002/adma.201703284
   Lindsay CK, 1997, HEPATOLOGY, V26, P1209
   Liu YL, 2017, ADV FUNCT MATER, V27, DOI 10.1002/adfm.201703261
   Liu YL, 2016, P NATL ACAD SCI USA, V113, P7750, DOI 10.1073/pnas.1605841113
   Liu YJ, 2019, CHEM SOC REV, V48, P2053, DOI 10.1039/c8cs00618k
   Llovet JM, 2021, NAT REV DIS PRIMERS, V7, DOI 10.1038/s41572-020-00240-3
   Lu JX, 2018, J AM CHEM SOC, V140, P10071, DOI 10.1021/jacs.8b04169
   Lyu Y, 2019, SMALL METHODS, V3, DOI 10.1002/smtd.201900553
   Ma D, 2017, J MATER CHEM B, V5, P7267, DOI 10.1039/c7tb01588g
   Min JH, 2020, RADIOLOGY, V297, P573, DOI 10.1148/radiol.2020201940
   Morse MA, 2019, CLIN CANCER RES, V25, P912, DOI 10.1158/1078-0432.CCR-18-1254
   Murakami T, 1996, RADIOLOGY, V200, P69, DOI 10.1148/radiology.200.1.8657947
   Nakamura Y, 2016, BIOCONJUGATE CHEM, V27, P2225, DOI 10.1021/acs.bioconjchem.6b00437
   Nie LM, 2014, CHEM SOC REV, V43, P7132, DOI 10.1039/c4cs00086b
   Nie LM, 2014, SMALL, V10, P1585, DOI 10.1002/smll.201302924
   Oh MH, 2011, J AM CHEM SOC, V133, P5508, DOI 10.1021/ja200120k
   Ojha T, 2017, ADV DRUG DELIVER REV, V119, P44, DOI 10.1016/j.addr.2017.07.007
   Poon RTP, 2000, ANN SURG, V232, P10, DOI 10.1097/00000658-200007000-00003
   Pu KY, 2014, NAT NANOTECHNOL, V9, P233, DOI [10.1038/nnano.2013.302, 10.1038/NNANO.2013.302]
   Rodriguez-Peralvarez M, 2013, ANN SURG ONCOL, V20, P325, DOI 10.1245/s10434-012-2513-1
   Sakurai A, 2012, CELL RES, V22, P23, DOI 10.1038/cr.2011.198
   Singal AG, 2020, J HEPATOL, V72, P250, DOI 10.1016/j.jhep.2019.08.025
   Sipkins DA, 1998, NAT MED, V4, P623, DOI 10.1038/nm0598-623
   Smith BR, 2017, CHEM REV, V117, P901, DOI 10.1021/acs.chemrev.6b00073
   Song GS, 2016, ADV FUNCT MATER, V26, P8243, DOI 10.1002/adfm.201603845
   Sun TM, 2014, ANGEW CHEM INT EDIT, V53, P12320, DOI 10.1002/anie.201403036
   Tee JK, 2019, CHEM SOC REV, V48, P5381, DOI 10.1039/c9cs00309f
   Tsoi KM, 2016, NAT MATER, V15, P1212, DOI [10.1038/nmat4718, 10.1038/NMAT4718]
   Villanueva A, 2019, NEW ENGL J MED, V380, P1450, DOI 10.1056/NEJMra1713263
   Wang S, 2016, THERANOSTICS, V6, P2394, DOI 10.7150/thno.16715
   Wang Y, 2016, ACS NANO, V10, P4164, DOI 10.1021/acsnano.5b07401
   Xu X, 2019, J HEPATOL, V70, P1133, DOI 10.1016/j.jhep.2019.02.023
   Yang JD, 2019, NAT REV GASTRO HEPAT, V16, P589, DOI 10.1038/s41575-019-0186-y
   Yeh BM, 2017, ADV DRUG DELIVER REV, V113, P201, DOI 10.1016/j.addr.2016.09.001
   Yu MX, 2015, ACS NANO, V9, P6655, DOI 10.1021/acsnano.5b01320
   Yu MH, 2014, RADIOLOGY, V271, P748, DOI 10.1148/radiol.14131996
   Zeng WW, 2021, ADV FUNCT MATER, V31, DOI 10.1002/adfm.202008362
   Zhang RY, 2015, THERANOSTICS, V5, P124, DOI 10.7150/thno.10014
   Zhang Y, 2021, ANGEW CHEM INT EDIT, V60, P5921, DOI 10.1002/anie.202015116
NR 64
TC 0
Z9 0
U1 17
U2 17
PU AMER CHEMICAL SOC
PI WASHINGTON
PA 1155 16TH ST, NW, WASHINGTON, DC 20036 USA
SN 1936-0851
EI 1936-086X
J9 ACS NANO
JI ACS Nano
PD JAN 25
PY 2022
VL 16
IS 1
BP 897
EP 909
DI 10.1021/acsnano.1c08477
PG 13
WC Chemistry, Multidisciplinary; Chemistry, Physical; Nanoscience &
   Nanotechnology; Materials Science, Multidisciplinary
WE Science Citation Index Expanded (SCI-EXPANDED)
SC Chemistry; Science & Technology - Other Topics; Materials Science
GA ZQ6PA
UT WOS:000767223400079
PM 35005889
DA 2022-05-02
ER

PT J
AU Jiang, HY
   Wei, JW
   Fu, FF
   Wei, H
   Qin, Y
   Duan, T
   Chen, WX
   Xie, KL
   Lee, JM
   Bashir, MR
   Wang, MY
   Song, B
   Tian, J
AF Jiang, Hanyu
   Wei, Jingwei
   Fu, Fangfang
   Wei, Hong
   Qin, Yun
   Duan, Ting
   Chen, Weixia
   Xie, Kunlin
   Lee, Jeong Min
   Bashir, Mustafa R.
   Wang, Meiyun
   Song, Bin
   Tian, Jie
TI Predicting microvascular invasion in hepatocellular carcinoma: A
   dual-institution study on gadoxetate disodium-enhanced MRI
SO LIVER INTERNATIONAL
LA English
DT Article
DE diagnosis; gadoxetate disodium-enhanced MRI; hepatocellular carcinoma;
   microvascular invasion; survival
ID COMPUTED-TOMOGRAPHY; RECURRENCE; DIAGNOSIS; RESECTION; NOMOGRAM; SYSTEM;
   CANCER
AB Background & Aims Microvascular invasion (MVI) is an important risk factor in hepatocellular carcinoma (HCC), but its diagnosis mandates postoperative histopathologic analysis. We aimed to develop and externally validate a predictive scoring system for MVI. Methods From July 2015 to November 2020, consecutive patients underwent surgery for HCC with preoperative gadoxetate disodium (EOB)-enhanced MRI was retrospectively enrolled. All MR images were reviewed independently by two radiologists who were blinded to the outcomes. In the training centre, a radio-clinical MVI score was developed via logistic regression analysis against pathology. In the testing centre, areas under the receiver operating curve (AUCs) of the MVI score and other previous MVI schemes were compared. Overall survival (OS) and recurrence-free survival (RFS) were analysed by the Kaplan-Meier method with the log-rank test. Results A total of 417 patients were included, 195 (47%) with pathologically-confirmed MVI. The MVI score included: non-smooth tumour margin (odds ratio [OR] = 4.4), marked diffusion restriction (OR = 3.0), internal artery (OR = 3.0), hepatobiliary phase peritumoral hypointensity (OR = 2.5), tumour multifocality (OR = 1.6), and serum alpha-fetoprotein >400 ng/mL (OR = 2.5). AUCs for the MVI score were 0.879 (training) and 0.800 (testing), significantly higher than those for other MVI schemes (testing AUCs: 0.648-0.684). Patients with model-predicted MVI had significantly shorter OS (median 61.0 months vs not reached, P < .001) and RFS (median 13.0 months vs. 42.0 months, P < .001) than those without. Conclusions A preoperative MVI score integrating five EOB-MRI features and serum alpha-fetoprotein level could accurately predict MVI and postoperative survival in HCC. Therefore, this score may aid in individualized treatment decision making.
C1 [Jiang, Hanyu; Wei, Hong; Qin, Yun; Duan, Ting; Chen, Weixia; Song, Bin] Sichuan Univ, West China Hosp, Dept Radiol, Chengdu 610041, Sichuan, Peoples R China.
   [Wei, Jingwei; Tian, Jie] Chinese Acad Sci, Inst Automat, Key Lab Mol Imaging, Beijing 100190, Peoples R China.
   [Wei, Jingwei; Tian, Jie] Beijing Key Lab Mol Imaging, Beijing, Peoples R China.
   [Fu, Fangfang; Wang, Meiyun] Henan Prov Peoples Hosp, Dept Med Imaging, Zhengzhou 450003, Henan, Peoples R China.
   [Fu, Fangfang; Wang, Meiyun] Zhengzhou Univ, Dept Med Imaging, Peoples Hosp, Zhengzhou, Peoples R China.
   [Xie, Kunlin] Sichuan Univ, West China Hosp, Dept Liver Surg & Liver Transplantat, Chengdu, Peoples R China.
   [Lee, Jeong Min] Seoul Natl Univ Hosp, Dept Radiol, Seoul, South Korea.
   [Lee, Jeong Min] Seoul Natl Univ, Coll Med, Seoul, South Korea.
   [Bashir, Mustafa R.] Duke Univ, Med Ctr, Dept Radiol, Durham, NC 27710 USA.
   [Bashir, Mustafa R.] Duke Univ, Med Ctr, Ctr Adv Magnet Resonance Med, Durham, NC USA.
   [Bashir, Mustafa R.] Duke Univ, Med Ctr, Div Gastroenterol, Durham, NC 27710 USA.
   [Tian, Jie] Beihang Univ, Beijing Adv Innovat Ctr Big Data Based Precis Med, Sch Med, Beijing, Peoples R China.
   [Tian, Jie] Xidian Univ, Sch Life Sci & Technol, Minist Educ, Engn Res Ctr Mol & Neuro Imaging, Xian, Peoples R China.
   [Tian, Jie] Beihang Univ, Minist Ind & Informat Technol, Key Lab Big Data Based Precis Med, Beijing, Peoples R China.
RP Song, B (corresponding author), Sichuan Univ, West China Hosp, Dept Radiol, Chengdu 610041, Sichuan, Peoples R China.; Tian, J (corresponding author), Chinese Acad Sci, Inst Automat, Key Lab Mol Imaging, Beijing 100190, Peoples R China.; Wang, MY (corresponding author), Henan Prov Peoples Hosp, Dept Med Imaging, Zhengzhou 450003, Henan, Peoples R China.
EM mywang@ha.edu.cn; anicesong@vip.sina.com; jie.tian@ia.ac.cn
OI Jiang, Hanyu/0000-0002-7726-1618
FU National Natural Science Foundation of ChinaNational Natural Science
   Foundation of China (NSFC) [82101997, 62027 901, 81 227 901, 81 930 053,
   82 001917]; Science and Technology Support Program of Sichuan Province
   [2021YFS0141, 2021YFS0021]; Ministry of Science and Technology of
   ChinaMinistry of Science and Technology, China [2017YFA0205200]; Project
   of High-Level Talents Team Introduction in Zhuhai City [HLHPTP201703]
FX This study was funded by the National Natural Science Foundation of
   China (Grant nos. 82101997, 62027 901, 81 227 901, 81 930 053, 82
   001917), the Science and Technology Support Program of Sichuan Province
   (grant no. 2021YFS0141 and 2021YFS0021), Ministry of Science and
   Technology of China (grant no. 2017YFA0205200),. The Project of
   High--Level Talents Team Introduction in Zhuhai City (grant no. Zhuhai
   HLHPTP201703). The authors would like to acknowledge the instrumental
   and technical support of the Multimodal Biomedical Imaging Experimental
   Platform, Institute of Automation, Chinese Academy of Sciences.
CR Banerjee S, 2015, HEPATOLOGY, V62, P792, DOI 10.1002/hep.27877
   Chan ACY, 2013, HPB, V15, P439, DOI 10.1111/j.1477-2574.2012.00617.x
   Chan AWH, 2018, J HEPATOL, V69, P1284, DOI 10.1016/j.jhep.2018.08.027
   Chandarana H, 2011, AM J ROENTGENOL, V196, P1083, DOI 10.2214/AJR.10.4720
   Chen JB, 2019, AM J ROENTGENOL, V213, P821, DOI 10.2214/AJR.19.21168
   Collins GS, 2015, CIRCULATION, V131, P211, DOI [10.1136/bmj.g7594, 10.1161/CIRCULATIONAHA.114.014508, 10.7326/M14-0697, 10.1186/s12916-014-0241-z, 10.1016/j.jclinepi.2014.11.010, 10.1002/bjs.9736]
   CT/MRI Liver Imaging Reporting and Data System version 2018, AM COLL RADIOLOGY WE
   European Association for the Study of the Liver. Electronic address: easloffice@easloffice.eu, 2019, J Hepatol, V70, P817, DOI 10.1016/j.jhep.2019.01.020
   Granata V, 2019, ABDOM RADIOL, V44, P2788, DOI 10.1007/s00261-019-02056-6
   Hong SB, 2021, LIVER CANCER, V10, P94, DOI 10.1159/000513704
   Kim KA, 2012, J MAGN RESON IMAGING, V35, P629, DOI 10.1002/jmri.22876
   Lee S, 2021, ANN SURG, V273, P564, DOI 10.1097/SLA.0000000000003268
   Lee S, 2019, EUR RADIOL, V29, P1003, DOI 10.1007/s00330-018-5642-5
   Lee S, 2017, J HEPATOL, V67, P526, DOI 10.1016/j.jhep.2017.04.024
   Lei ZQ, 2016, JAMA SURG, V151, P356, DOI 10.1001/jamasurg.2015.4257
   Lim KC, 2011, ANN SURG, V254, P108, DOI 10.1097/SLA.0b013e31821ad884
   Liu XJ, 2017, LIVER TRANSPLANT, V23, P1505, DOI 10.1002/lt.24867
   Ma XH, 2019, EUR RADIOL, V29, P3595, DOI 10.1007/s00330-018-5985-y
   Mazzaferro V, 2009, LANCET ONCOL, V10, P35, DOI 10.1016/S1470-2045(08)70284-5
   McHugh PP, 2010, HPB, V12, P56, DOI 10.1111/j.1477-2574.2009.00128.x
   Min JH, 2020, RADIOLOGY, V297, P573, DOI 10.1148/radiol.2020201940
   Nakashima Y, 2003, HEPATOL RES, V26, P142, DOI 10.1016/S1386-6346(03)00007-X
   Pote N, 2015, J HEPATOL, V62, P848, DOI 10.1016/j.jhep.2014.11.005
   Renzulli M, 2016, RADIOLOGY, V279, P432, DOI 10.1148/radiol.2015150998
   Rhee H, 2020, HEPATOL INT, V14, P239, DOI 10.1007/s12072-020-10012-6
   Rodriguez-Peralvarez M, 2013, ANN SURG ONCOL, V20, P325, DOI 10.1245/s10434-012-2513-1
   Segal E, 2007, NAT BIOTECHNOL, V25, P675, DOI 10.1038/nbt1306
   Shimada M, 2001, AM J SURG, V182, P177, DOI 10.1016/S0002-9610(01)00682-1
   Sun SW, 2020, J MAGN RESON IMAGING, V52, P433, DOI 10.1002/jmri.27043
   Surov A, 2021, LIVER CANCER, V10, P10, DOI 10.1159/000511384
   Wang WT, 2018, RADIOLOGY, V286, P571, DOI 10.1148/radiol.2017170515
   Wei JW, 2021, CANCERS, V13, DOI 10.3390/cancers13102368
   Wei Y, 2019, EUR RADIOL, V29, P5403, DOI 10.1007/s00330-019-06088-w
   Witjes CDM, 2012, J MAGN RESON IMAGING, V36, P641, DOI 10.1002/jmri.23681
   Xu X, 2019, J HEPATOL, V70, P1133, DOI 10.1016/j.jhep.2019.02.023
   Yang L, 2019, LIVER CANCER, V8, P373, DOI 10.1159/000494099
   Zeng GSL, 2020, VIS COMPUT IND BIOME, V3, DOI 10.1186/s42492-020-00044-y
NR 37
TC 0
Z9 0
U1 4
U2 4
PU WILEY
PI HOBOKEN
PA 111 RIVER ST, HOBOKEN 07030-5774, NJ USA
SN 1478-3223
EI 1478-3231
J9 LIVER INT
JI Liver Int.
PD MAY
PY 2022
VL 42
IS 5
BP 1158
EP 1172
DI 10.1111/liv.15231
EA MAR 2022
PG 15
WC Gastroenterology & Hepatology
WE Science Citation Index Expanded (SCI-EXPANDED)
SC Gastroenterology & Hepatology
GA 0P5SF
UT WOS:000767145200001
PM 35243749
OA hybrid
DA 2022-05-02
ER

PT J
AU Li, JX
   Wang, JJ
   Deng, ZF
   Zheng, H
   Yang, CM
   Yuan, Y
   Yang, C
   Gu, FF
   Wu, WQ
   Qiao, GL
   Ma, LJ
AF Li, Jia-Xi
   Wang, Jin-Jiang
   Deng, Zhou-Feng
   Zheng, Hao
   Yang, Chun-Mei
   Yuan, Ying
   Yang, Cheng
   Gu, Fang-Fang
   Wu, Wei-Qi
   Qiao, Guang-Lei
   Ma, Li-Jun
TI Circular RNA circ_0008934 promotes hepatocellular carcinoma growth and
   metastasis through modulating miR-1305/TMTC3 axis
SO HUMAN CELL
LA English
DT Article
DE Hepatocellular carcinoma; circ_0008934; miR-1305; TMTC3; Growth;
   Metastasis
ID CANCER STATISTICS; O-MANNOSYLATION; PATHWAY
AB Circular RNAs (circRNAs) play important roles in the progression of hepatocellular carcinoma (HCC). However, the exact function of circ_0008934 in HCC is unknown. Our study aimed to investigate the expression characteristics of circ_0008934 in HCC and its effects on the proliferation and metastasis of HCC, and to explore the potential mechanism. In this study, circ_0008934 expression was found to be significantly upregulated in HCC tissues and cell lines by qRT-PCR. High level of circ_0008934 is closely associated with higher serum AFP (P < 0.001), larger tumor diameter (P = 0.012), microvascular invasion (P = 0.008) and poorer prognosis (P = 0.007) of HCC patients. Functionally, knockdown of circ_0008934 inhibited HCC cell proliferation, invasion and migration in vitro and vivo. Mechanically, circ_0008934 was a sponge of miR-1305 to facilitate the TMTC3 expression, and the TMTC3 expression in HCC tissues was negatively associated with the survival of HCC patients. Furthermore, rescued assays revealed that the circ_0008934 facilitated HCC proliferation, invasion and migration by regulating miR-1305/ TMTC3 signaling pathways. Overall, these results demonstrate that downregulation of circ_0008934 repress HCC growth and metastasis by upregulating miR-1305 to inhibit TMTC3, suggesting circ_0008934/ miR-1305/ TMTC3 regulatory axis may be a possible novel therapeutic target for HCC.
C1 [Li, Jia-Xi; Wang, Jin-Jiang; Deng, Zhou-Feng; Yuan, Ying; Gu, Fang-Fang; Wu, Wei-Qi; Qiao, Guang-Lei; Ma, Li-Jun] Shanghai Jiao Tong Univ, Tongren Hosp, Dept Oncol, Sch Med, 1111 Xianxia Rd, Shanghai 200336, Peoples R China.
   [Zheng, Hao; Yang, Cheng] Second Mil Med Univ, Eastern Hepatobiliary Surg Hosp, Dept Hepat Surg 3, Shanghai 200438, Peoples R China.
   [Zheng, Hao] Second Mil Med Univ, Changhai Hosp, Dept Reprod Genet Ctr, Shanghai 200433, Peoples R China.
   [Yang, Chun-Mei] Shunyi Dist Hosp, Dept Lab, Beijing 101300, Peoples R China.
RP Wu, WQ; Qiao, GL; Ma, LJ (corresponding author), Shanghai Jiao Tong Univ, Tongren Hosp, Dept Oncol, Sch Med, 1111 Xianxia Rd, Shanghai 200336, Peoples R China.
EM wwq1568@shtrhospital.com; qiaoguanglei26@126.com; ljma56@126.com
FU National Natural Science Foundation of ChinaNational Natural Science
   Foundation of China (NSFC) [81672335]; Project of Shanghai Municipal
   Commission of Health and Family Planning [201740055]; Medical
   engineering cross project of Shanghai Jiao Tong University [YG2022QN115,
   ZH2018QNB26]; Shanghai Tongren Hospital [2019shtrxx09]; Scientific
   Research Project of Changning District Health [20194Y001]
FX This work was supported grants from the National Natural Science
   Foundation of China [NO.81672335], the Project of Shanghai Municipal
   Commission of Health and Family Planning [NO.201740055], Medical
   engineering cross project of Shanghai Jiao Tong University [NO.
   YG2022QN115 and ZH2018QNB26], Shanghai Tongren Hospital
   [NO.2019shtrxx09], the Scientific Research Project of Changning District
   Health [NO.20194Y001].
CR Boujemaa M, 2021, PLOS ONE, V16, DOI 10.1371/journal.pone.0245362
   Cai YX, 2019, CANCER MANAG RES, V11, P9529, DOI 10.2147/CMAR.S220568
   Dong ZR, 2021, MOL CANCER, V20, DOI 10.1186/s12943-021-01361-3
   Fabian MR, 2010, ANNU REV BIOCHEM, V79, P351, DOI 10.1146/annurev-biochem-060308-103103
   Fu LY, 2017, ONCOTARGET, V8, P43878, DOI 10.18632/oncotarget.16709
   Geng YT, 2018, J HEMATOL ONCOL, V11, DOI 10.1186/s13045-018-0643-z
   Graham JB, 2020, MOL BIOL CELL, V31, P167, DOI 10.1091/mbc.E19-07-0408
   Guo JU, 2014, GENOME BIOL, V15, DOI 10.1186/s13059-014-0409-z
   Hu ZQ, 2020, HEPATOLOGY, V72, P906, DOI 10.1002/hep.31068
   Jones DT, 2012, PLOS ONE, V7, DOI 10.1371/journal.pone.0044294
   Larsen ISB, 2017, P NATL ACAD SCI USA, V114, P11163, DOI 10.1073/pnas.1708319114
   Li SY, 2020, INT J BIOCHEM CELL B, V127, DOI 10.1016/j.biocel.2020.105826
   Li XY, 2020, CANCER CELL INT, V20, DOI 10.1186/s12935-020-01617-w
   Liu HY, 2018, BIOCHEM BIOPH RES CO, V503, P2659, DOI 10.1016/j.bbrc.2018.08.020
   Ma CY, 2020, MOL CANCER, V19, DOI 10.1186/s12943-020-01268-5
   Mitra A, 2018, TRANSL CANCER RES, V7, pS624, DOI 10.21037/tcr.2018.05.12
   Qiao GL, 2019, ONCOTARGETS THER, V12, P5849, DOI 10.2147/OTT.S210363
   Racape M, 2011, PLOS ONE, V6, DOI 10.1371/journal.pone.0019321
   Siegel RL, 2019, CA-CANCER J CLIN, V69, P7, DOI 10.3322/caac.21551
   Song LN, 2020, J EXP CLIN CANC RES, V39, DOI 10.1186/s13046-020-01576-0
   Sung HH, 2022, CLIN EXP HYPERTENS, V44, P146, DOI 10.1080/10641963.2021.2007943
   Walter P, 2011, SCIENCE, V334, P1081, DOI 10.1126/science.1209038
   Wang HJ, 2018, MOL CANCER, V17, DOI 10.1186/s12943-018-0909-7
   Wei XY, 2019, MOL THER-NUCL ACIDS, V16, P721, DOI 10.1016/j.omtn.2019.04.013
   Wu JC, 2021, BIOMED PHARMACOTHER, V142, DOI 10.1016/j.biopha.2021.112005
   Xian Y, 2019, BIOMED PHARMACOTHER, V118, DOI 10.1016/j.biopha.2019.109343
   Xie BH, 2019, GENE, V683, P253, DOI 10.1016/j.gene.2018.10.043
   Xu G, 2020, CANCER CELL INT, V20, DOI 10.1186/s12935-020-01581-5
   Xu QR, 2017, MOL CANCER, V16, DOI 10.1186/s12943-017-0675-y
   Yu MC, 2021, CARCINOGENESIS, V42, P1293, DOI 10.1093/carcin/bgab068
   Zhan W, 2020, J CELL PHYSIOL, V235, P1733, DOI 10.1002/jcp.29092
   Zhong LH, 2018, BIOCHEM BIOPH RES CO, V499, P1044, DOI 10.1016/j.bbrc.2018.03.221
NR 32
TC 0
Z9 0
U1 1
U2 1
PU SPRINGER JAPAN KK
PI TOKYO
PA SHIROYAMA TRUST TOWER 5F, 4-3-1 TORANOMON, MINATO-KU, TOKYO, 105-6005,
   JAPAN
SN 0914-7470
EI 1749-0774
J9 HUM CELL
JI Hum. Cell
PD MAR
PY 2022
VL 35
IS 2
BP 498
EP 510
DI 10.1007/s13577-021-00657-2
EA JAN 2022
PG 13
WC Cell Biology
WE Science Citation Index Expanded (SCI-EXPANDED)
SC Cell Biology
GA ZG6IM
UT WOS:000741225500001
PM 35015267
DA 2022-05-02
ER

PT J
AU Lyu, SC
   Wang, J
   Ren, ZY
   Cao, D
   He, Q
AF Lyu, Shao-cheng
   Wang, Jing
   Ren, Zhang-yong
   Cao, Di
   He, Qiang
TI Prognosis of Liver Transplantation for Hepatocellular Carcinoma in Terms
   of Different Criteria: A Single Center Experience
SO CURRENT MEDICAL SCIENCE
LA English
DT Article; Early Access
DE liver transplantation; hepatocellular carcinoma; survival; Milan
   criteria
ID MILAN CRITERIA; EXPANSION; IMPACT; SIZE
AB Objective Patients undergoing liver transplantation for hepatocellular carcinoma (HCC) within the Milan criteria have an excellent outcome. We developed a program to analyze and prove that the Milan criteria can be expanded safely and effectively. Methods We retrospectively reviewed 117 HCC patients treated with liver transplantation between January 2013 and December 2017. Patients were grouped according to the Milan criteria, the University of California, San Francisco (UCSF) criteria, Up-to-seven criteria and Hangzhou criteria. Tumor-free and overall survival rates were investigated with a Kaplan-Meier analysis. Multivariable regression Cox models produced survival estimates for the patients that exceeded the Milan criteria. Results The 1-year, 3-year and 5-year overall survival rates of patients fulfilling the Milan criteria (n=44) were 100%, 87.5% and 78.9%, respectively. Compared with the Milan criteria, the UCSF criteria (n=50), Up-to-seven criteria (n=51) and Hangzhou criteria (n=86) provided an expansion of 13.6%, 15.9% and 95.9%, respectively. The 1-year, 3-year and 5-year overall survival rates of patients fulfilling UCSF criteria, Up-to-seven criteria and Hangzhou criteria were 96.0%, 84.9%, 76.9%; 96.1%, 85.2%, 77.6% and 97.7%, 83.9%, 66.7%, respectively (P>0.05). Multifactor Cox regression showed that tumor diameter and microvascular invasion were independent risk factors for survival in patients that exceeded the Milan criteria. Conclusion Compared with the Milan criteria, the Hangzhou criteria can safely expand the scope of liver transplantation for HCC to a certain extent. By contrast, the UCSF criteria and Up-to-seven criteria result in a limited number of patients which need further expansion. Tumor diameter and microvascular invasion were the independent risk factors for survival in patients that exceeded the Milan criteria.
C1 [Lyu, Shao-cheng; Wang, Jing; Ren, Zhang-yong; Cao, Di; He, Qiang] Capital Med Univ, Beijing Chaoyang Hosp, Dept Hepatobiliary Surg, Beijing 100020, Peoples R China.
RP Lyu, SC (corresponding author), Capital Med Univ, Beijing Chaoyang Hosp, Dept Hepatobiliary Surg, Beijing 100020, Peoples R China.
EM shaocheng0502@163.com; heqiang349@163.com
CR Aravinthan AD, 2017, ANN SURG ONCOL, V24, P1843, DOI 10.1245/s10434-017-5789-3
   Bray F, 2018, CA-CANCER J CLIN, V68, P394, DOI 10.3322/caac.21492
   Cascales-Campos P, 2018, TRANSPL P, V50, P591, DOI 10.1016/j.transproceed.2017.09.063
   Commander SJ, 2018, CLIN TRANSPLANT, V32, DOI 10.1111/ctr.13254
   Duffy JP, 2007, ANN SURG, V246, P502, DOI 10.1097/SLA.0b013e318148c704
   Fan J, 2009, J CANCER RES CLIN, V135, P1403, DOI 10.1007/s00432-009-0584-6
   Guerrini GP, 2016, SURG ONCOL, V25, P419, DOI 10.1016/j.suronc.2015.09.003
   Gunsar F, 2017, EXP CLIN TRANSPLANT, V15, P59, DOI 10.6002/ect.TOND16.L16
   Kaido T, 2016, LIVER CANCER, V5, P121, DOI 10.1159/000367749
   Lei JY, 2014, EUR J GASTROEN HEPAT, V26, P200, DOI 10.1097/MEG.0b013e3283652b66
   Lingiah VA, 2020, J CLIN TRANSL HEPATO, V8, P69, DOI 10.14218/JCTH.2019.00050
   Mancuso A, 2014, J CLIN TRANSL HEPATO, V2, P176, DOI 10.14218/JCTH.2014.00013
   Mazzaferro V, 1996, NEW ENGL J MED, V334, P693, DOI 10.1056/NEJM199603143341104
   Mazzaferro V, 2009, LANCET ONCOL, V10, P35, DOI 10.1016/S1470-2045(08)70284-5
   Ofosu Andrew, 2015, Euroasian J Hepatogastroenterol, V5, P19, DOI 10.5005/jp-journals-10018-1123
   Pavel MC, 2018, WORLD J GASTROENTERO, V24, P3626, DOI 10.3748/wjg.v24.i32.3626
   Polat KY, 2020, TRANSPL P, V52, P259, DOI 10.1016/j.transproceed.2019.10.029
   Qu Z, 2018, LANGENBECK ARCH SURG, V403, P643, DOI 10.1007/s00423-018-1696-8
   Soriano A, 2016, WORLD J HEPATOL, V8, P58, DOI 10.4254/wjh.v8.i1.58
   Wang FS, 2014, HEPATOLOGY, V60, P2099, DOI 10.1002/hep.27406
   Xu X, 2016, GUT, V65, P1035, DOI 10.1136/gutjnl-2014-308513
   Yao FY, 2001, HEPATOLOGY, V33, P1394, DOI 10.1053/jhep.2001.24563
   Zheng SS, 2008, TRANSPLANTATION, V85, P1726, DOI 10.1097/TP.0b013e31816b67e4
NR 23
TC 0
Z9 0
U1 2
U2 2
PU SPRINGER
PI NEW YORK
PA ONE NEW YORK PLAZA, SUITE 4600, NEW YORK, NY, UNITED STATES
SN 2096-5230
EI 2523-899X
J9 CURR MED SCI
JI Curr. Med. Sci.
DI 10.1007/s11596-022-2558-8
EA APR 2022
PG 7
WC Medicine, Research & Experimental
WE Science Citation Index Expanded (SCI-EXPANDED)
SC Research & Experimental Medicine
GA 0I2CO
UT WOS:000779232500001
PM 35391617
DA 2022-05-02
ER

PT J
AU Beaufrere, A
   Caruso, S
   Calderaro, J
   Pote, N
   Bijot, JC
   Couchy, G
   Cauchy, F
   Vilgrain, V
   Zucman-Rossi, J
   Paradis, V
AF Beaufrere, Aurelie
   Caruso, Stefano
   Calderaro, Julien
   Pote, Nicolas
   Bijot, Jean-Charles
   Couchy, Gabielle
   Cauchy, Francois
   Vilgrain, Valerie
   Zucman-Rossi, Jessica
   Paradis, Valerie
TI Gene expression signature as a surrogate marker of microvascular
   invasion on routine hepatocellular carcinoma biopsies
SO JOURNAL OF HEPATOLOGY
LA English
DT Article
DE Hepatocellular carcinoma; microvascular invasion; NanoString technology;
   biopsy; signature; formol fixation; prognosis
ID VASCULAR INVASION; LIVER-TRANSPLANTATION; CELL LYMPHOMA; RECURRENCE;
   SURVIVAL; PREDICTORS; BIOMARKERS; DIAGNOSIS; RESECTION; SAMPLES
AB Background & Aims: Microvascular invasion (MVI), a major risk factor for tumor recurrence after surgery in hepatocellular carcinoma (HCC), is only detectable by microscopic examination of the surgical specimen. We aimed to define a transcriptomic signature associated with MVI in HCC than can be applied to formalin-fixed paraffin-embedded (FFPE) biopsies for use in clinical practice.
   Methods: To identify a gene expression signature related to MVI by using NanoString technology, we selected a set of 200 genes according to the literature and RNA-sequencing data obtained from a cohort of 150 frozen HCC samples previously published. We used 178 FFPE-archived HCC samples, including 109 surgical samples for the training set and 69 paired pre-operative biopsies for the validation set. In 14 cases of the training set, a paired biopsy was available and was also analyzed.
   Results: We identified a 6-gene signature (ROS1, UGT2B7, FAS, ANGPTL7, GMNN, MK167) strongly associated with MVI in the training set of FFPE surgical HCC samples, with 82% accuracy (sensitivity 82%, specificity 81%, AUC 0.82). The NanoString gene expression was highly correlated in 14 paired surgical/biopsy HCC samples (mean R: 0.97). In the validation set of 69 FFPE HCC biopsies, the 6-gene NanoString signature predicted MVI with 74% accuracy (sensitivity 73%, specificity 76%, AUC 0.74). Moreover, on multivariate analysis, the MVI signature was associated with overall survival in both sets (hazard ratio 2.29; 95% CI 1.03-5.07; p = 0.041).
   Conclusion: We defined a 6-gene signature that can accurately predict MVI in FFPE HCC biopsy samples, which is also associated with overall survival, although its survival impact must be confirmed by extensive study with further clinical data.
   Lay summary: Microvascular invasion, a major risk factor for tumor recurrence after surgery in hepatocellular carcinoma, is only detectable by microscopic examination of a surgical specimen. In this study, we defined a relevant surrogate signature of microvascular invasion in hepatocellular carcinoma that may be applied in clinical practice with routine tumor biopsy and integrated into the therapeutic strategy. (C) 2021 Published by Elsevier B.V. on behalf of European Association for the Study of the Liver.
C1 [Beaufrere, Aurelie; Pote, Nicolas; Bijot, Jean-Charles; Couchy, Gabielle; Cauchy, Francois; Vilgrain, Valerie; Zucman-Rossi, Jessica; Paradis, Valerie] Univ Paris, Paris, France.
   [Beaufrere, Aurelie; Paradis, Valerie] Hop Beaujon, APHP, 100 Blvd Gen Leclerc, F-92110 Clichy, France.
   [Beaufrere, Aurelie; Cauchy, Francois; Vilgrain, Valerie; Paradis, Valerie] Ctr Rech lInflammat, INSERM UMR 1149, 16 rue Henri Huchard, Paris, France.
   [Caruso, Stefano; Couchy, Gabielle; Zucman-Rossi, Jessica] INSERM, Ctr Rech Cordeliers, Funct Genom Solid Tumors Lab, F-75006 Paris, France.
   [Calderaro, Julien] Hop Henri Mondor, AP HP, Dept Pathol, 51 Ave Marechal Lattre Tassigny, F-94010 Creteil, France.
   [Pote, Nicolas] Hop Bichat Claude Bernard, AP HP, Dept Pathol, 46 Rue Henri Huchard, F-75018 Paris, France.
   [Bijot, Jean-Charles; Vilgrain, Valerie] Hop Beaujon, AP HP, Dept Radiol, 100 Blvd Gen Leclerc, F-92110 Clichy, France.
   [Cauchy, Francois] Beaujon AP HP, Dept HPB & Pancreat Surg, F-92110 Clichy, France.
   [Zucman-Rossi, Jessica] Hop Europeen Georges Pompidou, AP HP, Dept Oncol, F-75015 Paris, France.
RP Paradis, V (corresponding author), Hop Beaujon, Dept Pathol, 100 Blvd Gen Leclerc, F-92110 Clichy, France.
EM valerie.paradis@aphp.fr
RI j, zucman-rossi/AAV-3594-2021; Beaufrère, Aurélie/AGY-2787-2022;
   zucman-rossi, Jessica/B-5098-2009
OI j, zucman-rossi/0000-0002-5687-0334; zucman-rossi,
   Jessica/0000-0002-5687-0334; Caruso, Stefano/0000-0002-6319-3642
FU AFEF (Association francaise de l'etude du foie)
FX Call for projects AFEF (Association francaise de l'etude du foie) 2016.
CR Ah SM, 2018, BMC CANCER, V18, DOI 10.1186/s12885-018-4192-1
   Ahn SJ, 2019, ABDOM RADIOL, V44, P539, DOI 10.1007/s00261-018-1768-9
   Ammerpohl O, 2012, INT J CANCER, V130, P1319, DOI 10.1002/ijc.26136
   [Anonymous], GLOBOCAN CANC FACT S
   Baskota SU, 2021, MODERN PATHOL, V34, P70, DOI 10.1038/s41379-020-0643-8
   Bayard Q, 2020, GUT, V69, P1667, DOI 10.1136/gutjnl-2019-319790
   Bedossa P, 1996, HEPATOLOGY, V24, P289, DOI 10.1002/hep.510240201
   Boyault S, 2007, HEPATOLOGY, V45, P42, DOI 10.1002/hep.21467
   Bruix J, 2014, GUT, V63, P844, DOI 10.1136/gutjnl-2013-306627
   Di Tommaso L, 2019, WORLD J GASTROENTERO, V25, P6041, DOI 10.3748/wjg.v25.i40.6041
   EDMONDSON HA, 1954, CANCER-AM CANCER SOC, V7, P462, DOI 10.1002/1097-0142(195405)7:3<462::AID-CNCR2820070308>3.0.CO;2-E
   Eguchi S, 2010, WORLD J SURG, V34, P1034, DOI 10.1007/s00268-010-0424-5
   European Assoc Study Liver, 2012, EUR J CANCER, V48, P599, DOI 10.1016/j.ejca.2011.12.021
   Forner A, 2018, LANCET, V391, P1301, DOI 10.1016/S0140-6736(18)30010-2
   Geiss GK, 2008, NAT BIOTECHNOL, V26, P317, DOI 10.1038/nbt1385
   Gigante E, 2019, LIVER INT, V39, P2386, DOI 10.1111/liv.14261
   Guzman G, 2005, MODERN PATHOL, V18, P1498, DOI 10.1038/modpathol.3800458
   Harino Y, 2008, HEPATO-GASTROENTEROL, V55, P1385
   Hequet D, 2017, PLOS ONE, V12, DOI 10.1371/journal.pone.0185753
   Ho MC, 2006, ANN SURG ONCOL, V13, P1474, DOI 10.1245/s10434-006-9057-1
   Hoshida Y, 2008, NEW ENGL J MED, V359, P1995, DOI 10.1056/NEJMoa0804525
   Imamura H, 2003, J HEPATOL, V38, P200, DOI 10.1016/S0168-8278(02)00360-4
   Jiang HY, 2018, WORLD J GASTROENTERO, V24, P2348, DOI 10.3748/wjg.v24.i22.2348
   Jonas S, 2001, HEPATOLOGY, V33, P1080, DOI 10.1053/jhep.2001.23561
   Kaibori M, 2010, J SURG ONCOL, V102, P462, DOI 10.1002/jso.21631
   Keane C, 2015, LANCET HAEMATOL, V2, pE445, DOI 10.1016/S2352-3026(15)00150-7
   Kim HE, 2012, PLOS ONE, V7, DOI 10.1371/journal.pone.0043223
   Kleiner DE, 2005, HEPATOLOGY, V41, P1313, DOI 10.1002/hep.20701
   Li L, 2016, CANCER LETT, V379, P191, DOI 10.1016/j.canlet.2015.07.018
   Lim KC, 2011, ANN SURG, V254, P108, DOI 10.1097/SLA.0b013e31821ad884
   Liu CX, 2021, J HEPATOL, V74, P907, DOI 10.1016/j.jhep.2020.09.030
   Llovet JM, 2003, HEPATOLOGY, V37, P429, DOI 10.1053/jhep.2003.50047
   Losic B, 2020, NAT COMMUN, V11, DOI 10.1038/s41467-019-14050-z
   Lu LL, 2015, PLOS ONE, V10, DOI 10.1371/journal.pone.0127524
   Makowska Z, 2016, J PATHOL CLIN RES, V2, P80, DOI 10.1002/cjp2.37
   Masuda N, 1999, NUCLEIC ACIDS RES, V27, P4436, DOI 10.1093/nar/27.22.4436
   Mazzaferro V, 2009, LANCET ONCOL, V10, P35, DOI 10.1016/S1470-2045(08)70284-5
   Minguez B, 2011, J HEPATOL, V55, P1325, DOI 10.1016/j.jhep.2011.02.034
   Nault JC, 2013, GASTROENTEROLOGY, V145, P176, DOI 10.1053/j.gastro.2013.03.051
   Nitta H, 2019, ANN SURG ONCOL, V26, P2568, DOI 10.1245/s10434-019-07365-0
   Peneau C, 2022, GUT, V71, P616, DOI 10.1136/gutjnl-2020-323153
   Pommergaard HC, 2018, HPB, V20, P768, DOI 10.1016/j.hpb.2018.03.002
   Pote N, 2020, LIVER INT, V40, P956, DOI 10.1111/liv.14381
   Pote N, 2018, LIVER INT, V38, P687, DOI 10.1111/liv.13585
   Pote N, 2015, J HEPATOL, V62, P848, DOI 10.1016/j.jhep.2014.11.005
   Pote N, 2013, HEPATOLOGY, V58, P983, DOI 10.1002/hep.26433
   Prat A, 2016, CLIN CANCER RES, V22, P560, DOI 10.1158/1078-0432.CCR-15-0630
   Rebouissou S, 2008, J HEPATOL, V49, P61, DOI 10.1016/j.jhep.2008.03.013
   Reis PP, 2011, BMC BIOTECHNOL, V11, DOI 10.1186/1472-6750-11-46
   Rodriguez-Peralvarez M, 2013, ANN SURG ONCOL, V20, P325, DOI 10.1245/s10434-012-2513-1
   Scott DW, 2017, J CLIN ONCOL, V35, P1668, DOI 10.1200/JCO.2016.70.7901
   Scott DW, 2013, J CLIN ONCOL, V31, P692, DOI 10.1200/JCO.2012.43.4589
   Shirabe K, 2007, J SURG ONCOL, V95, P235, DOI 10.1002/jso.20655
   Stroescu C, 2008, J GASTROINTEST LIVER, V17, P411
   Sumie S, 2008, ANN SURG ONCOL, V15, P1375, DOI 10.1245/s10434-008-9846-9
   Tanaka S, 2010, SURGERY, V147, P405, DOI 10.1016/j.surg.2009.09.037
   Villa E, 2016, GUT, V65, P861, DOI 10.1136/gutjnl-2014-308483
   WHO Classification of Tumours Editorial Board, 2019, DIG SYST TUM, V1
   Xu X, 2019, J HEPATOL, V70, P1133, DOI 10.1016/j.jhep.2019.02.023
   Xue RD, 2016, GASTROENTEROLOGY, V150, P998, DOI 10.1053/j.gastro.2015.12.033
   Yamashita Y, 2012, ANN SURG ONCOL, V19, P2027, DOI 10.1245/s10434-011-2195-0
   Zhu GQ, 2019, J TRANSL MED, V17, DOI 10.1186/s12967-019-1946-8
   Zhu HF, 2015, MOL CANCER RES, V13, P809, DOI 10.1158/1541-7786.MCR-14-0241
NR 63
TC 1
Z9 1
U1 5
U2 5
PU ELSEVIER
PI AMSTERDAM
PA RADARWEG 29, 1043 NX AMSTERDAM, NETHERLANDS
SN 0168-8278
EI 1600-0641
J9 J HEPATOL
JI J. Hepatol.
PD FEB
PY 2022
VL 76
IS 2
BP 343
EP 352
DI 10.1016/j.jhep.2021.09.034
PG 11
WC Gastroenterology & Hepatology
WE Science Citation Index Expanded (SCI-EXPANDED)
SC Gastroenterology & Hepatology
GA YV2KO
UT WOS:000752560300012
PM 34624411
DA 2022-05-02
ER

PT J
AU Zhang, XP
   Chai, ZT
   Feng, JK
   Zhu, HM
   Zhang, F
   Hu, YR
   Zhong, CQ
   Chen, ZH
   Wang, K
   Shi, J
   Guo, WX
   Chen, CS
   Wu, MC
   Lau, WY
   Cheng, SQ
AF Zhang, Xiu-Ping
   Chai, Zong-Tao
   Feng, Jin-Kai
   Zhu, Hui-Min
   Zhang, Fan
   Hu, Yi-Ren
   Zhong, Cheng-Qian
   Chen, Zhen-Hua
   Wang, Kang
   Shi, Jie
   Guo, Wei-Xing
   Chen, Chao-Shuang
   Wu, Meng-Chao
   Lau, Wan Yee
   Cheng, Shu-Qun
TI Association of type 2 diabetes mellitus with incidences of microvascular
   invasion and survival outcomes in hepatitis B virus-related
   hepatocellular carcinoma after liver resection: A multicenter study
SO EJSO
LA English
DT Article
DE Hepatocellular carcinoma; Microvascular invasion; Type 2 diabetes
   mellitus; Survival outcomes
ID RISK-FACTOR; INTRAHEPATIC RECURRENCE; INCREASES; INFECTION; CIRRHOSIS;
   NOMOGRAM; CANCER
AB Background: Microvascular invasion (MVI) adversely affects long-term survival in patients with hepatitis B virus (HBV)-related hepatocellular carcinoma (HCC). This study aimed to examine the association between preoperative type 2 diabetes mellitus (T2DM) with incidences of MVI and prognosis in HBV-related HCC after liver resection (LR).
   Material and methods: Data of HBV-related HCC patients who underwent LR as an initial therapy from four hospitals in China were retrospectively collected. Clinicopathological factors associated with the incidence of MVI were identified using univariate and multivariate logistic regression analysis. The recurrence-free survival (RFS) and overall survival (OS) curves between different cohorts of patients were generated using the Kaplan-Meier method and compared using the log-rank test.
   Results: Of 1473 patients who were included, 219 (14.9%) patients had T2DM. Preoperative T2DM, HBV DNA load, antiviral treatment, AFP level, varices, and tumor encapsulation were identified to be independent predictors of the incidence of MVI. Patients with HBV-related HCC and T2DM had a higher incidence of MVI (65.8%) than those without T2DM (55.4%) (P = 0.004). The RFS and OS were significantly worse in patients with T2DM than those without T2DM (median RFS: 11.1 vs 16.7 months; OS: 26.4 vs 42.6 months, both P < 0.001). Equivalent results were obtained in HCC patients with MVI who had or did not have T2DM (median RFS: 10.0 vs 15.9 months; OS: 24.5 vs 37.9 months, both P < 0.001).
   Conclusions: Preoperative T2DM was an independent risk factor of incidence of MVI. Patients with HBV-related HCC and T2DM had worse prognosis than those without T2DM after LR. (C) 2021 Published by Elsevier Ltd.
C1 [Zhang, Xiu-Ping; Chai, Zong-Tao; Feng, Jin-Kai; Wang, Kang; Shi, Jie; Guo, Wei-Xing; Wu, Meng-Chao; Lau, Wan Yee; Cheng, Shu-Qun] Second Mil Med Univ, Eastern Hepatobiliary Surg Hosp, Dept Hepat Surg 6, Shanghai, Peoples R China.
   [Zhang, Xiu-Ping] Chinese Peoples Liberat Army PLA Gen Hosp, Fac HepatoBiliary Pancreat Surg, Med Ctr 1, Beijing, Peoples R China.
   [Zhu, Hui-Min] Second Mil Med Univ, Coll Basic Med Sci, Shanghai, Peoples R China.
   [Zhang, Fan] Affiliated Hosp Binzhou Med Coll, Dept Hepatobiliary Surg, Binzhou, Shandong, Peoples R China.
   [Hu, Yi-Ren] Wenzhou Peoples Hosp, Dept Gen Surg, Wenzhou, Zhejiang, Peoples R China.
   [Zhong, Cheng-Qian] Affiliated Fujian Med Univ, Longyan Hosp 1, Dept Hepatobiliary Surg, Fuzhou, Fujian, Peoples R China.
   [Chen, Zhen-Hua] Zhejiang Prov Armed Police Corps Hosp, Dept Gen Surg, Hangzhou, Zhejiang, Peoples R China.
   [Chen, Chao-Shuang] PLA 92493 Army Hosp, Huludao, Liaoning, Peoples R China.
   [Lau, Wan Yee] Chinese Univ Hong Kong, Fac Med, Sha Tin, Hong Kong, Peoples R China.
RP Cheng, SQ (corresponding author), Second Mil Med Univ, Eastern Hepatobiliary Surg Hosp, 225 Changhai Rd, Shanghai 200433, Peoples R China.
EM chengshuqun@aliyun.com
RI Zhou, Weiping/AGI-5344-2022
FU Key Project of the National Natural Science Foundation of ChinaNational
   Natural Science Foundation of China (NSFC) [81730097]; National Natural
   Science Foundation of ChinaNational Natural Science Foundation of China
   (NSFC) [82072618]; Shanghai Municipal Health Bureau [SHDC2020CR1004A]
FX This study was supported by the Key Project of the National Natural
   Science Foundation of China (No: 81730097), the National Natural Science
   Foundation of China (No: 82072618), and Shanghai Municipal Health Bureau
   (No: SHDC2020CR1004A).
CR Banerjee S, 2015, HEPATOLOGY, V62, P792, DOI 10.1002/hep.27877
   Bruix J, 2016, GASTROENTEROLOGY, V150, P835, DOI 10.1053/j.gastro.2015.12.041
   Chan AWH, 2016, HISTOPATHOLOGY, V69, P971, DOI 10.1111/his.13029
   Chen JM, 2015, EUR J CANCER PREV, V24, P89, DOI 10.1097/CEJ.0000000000000038
   Choi GH, 2008, ANN SURG ONCOL, V15, P618, DOI 10.1245/s10434-007-9671-6
   Choi Y, 2017, TUMORI, V103, P279, DOI 10.5301/tj.5000594
   Ding ZB, 2009, CANCER-AM CANCER SOC, V115, P4753, DOI 10.1002/cncr.24513
   Dyal HK, 2016, DIGEST DIS SCI, V61, P636, DOI 10.1007/s10620-015-3983-3
   Forner A, 2012, LANCET, V379, P1245, DOI 10.1016/S0140-6736(11)61347-0
   Grazi GL, 2001, ANN SURG, V234, P71, DOI 10.1097/00000658-200107000-00011
   Hirokawa F, 2014, HEPATOL RES, V44, P846, DOI 10.1111/hepr.12196
   Hou YF, 2016, J SURG RES, V200, P82, DOI 10.1016/j.jss.2015.06.069
   Huang C, 2017, BMC CANCER, V17, DOI 10.1186/s12885-017-3050-x
   Huang PY, 2019, J CLIN MED, V8, DOI 10.3390/jcm8101676
   Huo TI, 2003, EUR J GASTROEN HEPAT, V15, P1203, DOI 10.1097/00042737-200311000-00009
   Huo TI, 2003, AM J GASTROENTEROL, V98, P2293, DOI 10.1016/S0002-9270(03)00694-4
   Imamura H, 2003, J HEPATOL, V38, P200, DOI 10.1016/S0168-8278(02)00360-4
   Lee S, 2017, J HEPATOL, V67, P526, DOI 10.1016/j.jhep.2017.04.024
   Lei ZQ, 2016, JAMA SURG, V151, P356, DOI 10.1001/jamasurg.2015.4257
   Li X, 2018, MED SCI MONITOR, V24, P6729, DOI 10.12659/MSM.911702
   Li Z, 2018, JAMA SURG, V153, DOI 10.1001/jamasurg.2018.2721
   Lim KC, 2011, ANN SURG, V254, P108, DOI 10.1097/SLA.0b013e31821ad884
   Marrero JA, 2018, HEPATOLOGY, V68, P723, DOI 10.1002/hep.29913
   Nishio T, 2015, ANN SURG ONCOL, V22, P2226, DOI 10.1245/s10434-014-4181-9
   Peng J, 2018, DIAGN INTERV RADIOL, V24, P121, DOI 10.5152/dir.2018.17467
   Roayaie S, 2009, GASTROENTEROLOGY, V137, P850, DOI 10.1053/j.gastro.2009.06.003
   Schlesinger S, 2013, ANN ONCOL, V24, P2449, DOI 10.1093/annonc/mdt204
   Shen J, 2018, BMC CANCER, V18, DOI 10.1186/s12885-018-4196-x
   Shi TT, 2021, J HEPATOCELL CARCINO, V8, P45, DOI 10.2147/JHC.S274933
   Siegel AB, 2012, TRANSPLANTATION, V94, P539, DOI 10.1097/TP.0b013e31825c58ea
   Sumie S, 2008, ANN SURG ONCOL, V15, P1375, DOI 10.1245/s10434-008-9846-9
   Sun JJ, 2016, ANN SURG ONCOL, V23, P1344, DOI 10.1245/s10434-015-5008-z
   Torre LA, 2015, CA-CANCER J CLIN, V65, P87, DOI 10.3322/caac.21262
   Veldt BJ, 2008, HEPATOLOGY, V47, P1856, DOI 10.1002/hep.22251
   Wei XB, 2017, BMC CANCER, V17, DOI 10.1186/s12885-017-3293-6
   Yang JD, 2016, AM J GASTROENTEROL, V111, P1573, DOI 10.1038/ajg.2016.330
   Yang SL, 2018, DIABETES RES CLIN PR, V143, P239, DOI 10.1016/j.diabres.2018.07.018
   Zhang HL, 2021, MEDICINE, V100, DOI 10.1097/MD.0000000000024354
   Zhang Q, 2016, WORLD J GASTROENTERO, V22, P9571, DOI 10.3748/wjg.v22.i43.9571
   Zhang XP, 2018, HEPATOLOGY, V67, P804, DOI 10.1002/hep.29665
NR 40
TC 1
Z9 1
U1 1
U2 1
PU ELSEVIER SCI LTD
PI OXFORD
PA THE BOULEVARD, LANGFORD LANE, KIDLINGTON, OXFORD OX5 1GB, OXON, ENGLAND
SN 0748-7983
EI 1532-2157
J9 EJSO-EUR J SURG ONC
JI EJSO
PD JAN
PY 2022
VL 48
IS 1
BP 142
EP 149
DI 10.1016/j.ejso.2021.08.010
PG 8
WC Oncology; Surgery
WE Science Citation Index Expanded (SCI-EXPANDED)
SC Oncology; Surgery
GA ZL3QK
UT WOS:000763592900020
PM 34452770
DA 2022-05-02
ER

PT J
AU Jiang, CJ
   Ma, G
   Liu, QF
   Song, SL
AF Jiang, Chunjuan
   Ma, Guang
   Liu, Qiufang
   Song, Shaoli
TI The value of preoperative F-18-FDG PET metabolic and volumetric
   parameters in predicting microvascular invasion and postoperative
   recurrence of hepatocellular carcinoma
SO NUCLEAR MEDICINE COMMUNICATIONS
LA English
DT Article
DE hepatocellular carcinoma; metabolic tumor volume; microvascular
   invasion; partial hepatectomy; PET; recurrence; total lesion glycolysis
ID TOTAL LESION GLYCOLYSIS; TUMOR VOLUME; FDG PET/CT; TRANSARTERIAL
   CHEMOEMBOLIZATION; LIVER-TRANSPLANTATION; RESECTION; PROGNOSIS;
   SURVIVAL; GROWTH; CANCER
AB Background Microvascular invasion (MVI) is very important in the evaluation of hepatocellular carcinoma (HCC), but diagnosis is determined by postoperative pathology; thus, preoperative noninvasive methods will play an active role. The purpose of the study was to assess the performance of metabolic parameters of preoperative F-18-fluorodeoxyglucose PET/computerized tomography (F-18-FDG PET/CT) in the prediction of MVI and postoperative recurrence in primary hepatocellular carcinoma. Methods We retrospectively collected 72 patients with HCC who have performed F-18-FDG PET/CT scan before partial hepatectomy between 2016 and 2019. We used both normal liver tissue and inferior vena cava as the reference background and combined with clinicopathological features, F-18-FDG PET/CT metabolic and volumetric indices to predict MVI and postoperative recurrence of primary HCC before surgery. Results Twenty-one of the 72 patients recurred, in recurrent cases showed higher maximum standard uptake value (SUVmax), TNR (ratio of tumor SUVmax to mean SUV [SUVmean] of the background tissue), metabolic tumor volume (MTV) and total lesion glycolysis (TLG) than nonrecurrence cases (P < 0.001). All F-18-FDG PET metabolic and volumetric indices for predicting postoperative HCC recurrence were significant on receiver-operating-characteristic (ROC) curve analyses (P < 0.05). TNRIVC, TNRNL, MTVIVC, MTVNL TLG(IVC) and TLG(NL) were significant factors for predicting MVI in HCC (P < 0.05). On multivariate analyses, MVI, SUVmax, TNRIVC, TNRNL, MTVIVC, MTVNL, TLG(IVC) and TLG(NL) (P < 0.05) are independent risk factors for predicting postoperative HCC recurrence. TNRIVC is the most relevant PET/CT parameter for predicting MVI in HCC, and MTVIVC is the most valuable for predicting postoperative HCC recurrence. Moreover, the PET/CT parameters are more accurate for prognosis with inferior vena cava as a reference background than with normal liver tissue. Conclusion F-18-FDG PET/CT metabolic and volumetric indices are effective predictors, and could noninvasively provide more comprehensive predictive information on MVI and postoperative recurrence of primary HCC before surgery.
C1 [Jiang, Chunjuan; Ma, Guang; Liu, Qiufang; Song, Shaoli] Fudan Univ, Shanghai Canc Ctr, Dept Nucl Med, Shanghai 200030, Peoples R China.
   [Jiang, Chunjuan; Ma, Guang; Liu, Qiufang; Song, Shaoli] Fudan Univ, Shanghai Med Coll, Ctr Biomed Imaging, Shanghai, Peoples R China.
   [Jiang, Chunjuan; Ma, Guang; Liu, Qiufang; Song, Shaoli] Fudan Univ, Shanghai Med Coll, Dept Oncol, Shanghai, Peoples R China.
   [Jiang, Chunjuan; Ma, Guang; Liu, Qiufang; Song, Shaoli] Shanghai Engn Res Ctr Mol Imaging Probes, Shanghai, Peoples R China.
RP Song, SL (corresponding author), Fudan Univ, Shanghai Canc Ctr, Dept Nucl Med, Shanghai 200030, Peoples R China.
EM shaoli-song@163.com
FU National Natural Science Foundation of ChinaNational Natural Science
   Foundation of China (NSFC) [81771861, 81971648]; Shanghai Scientific and
   Technological Innovation Program [18410711200, 19142202100]
FX This work was, partially supported by National Natural Science
   Foundation of China (81771861, 81971648) awarded to S.S., and Shanghai
   Scientific and Technological Innovation Program (No. 18410711200,
   19142202100) awarded to S.S.
CR Ahn SY, 2015, ABDOM IMAGING, V40, P843, DOI 10.1007/s00261-014-0256-0
   Ahn SG, 2011, J GASTROINTEST SURG, V15, P2044, DOI 10.1007/s11605-011-1660-1
   Baek YH, 2015, HEPATO-GASTROENTEROL, V62, P383, DOI 10.5754/hge14873
   Boellaard R, 2015, EUR J NUCL MED MOL I, V42, P328, DOI 10.1007/s00259-014-2961-x
   Boellaard R, 2010, EUR J NUCL MED MOL I, V37, P181, DOI 10.1007/s00259-009-1297-4
   Cassim S, 2020, CANCERS, V12, DOI 10.3390/cancers12051119
   Cassim S, 2018, CELL CYCLE, V17, P903, DOI 10.1080/15384101.2018.1460023
   Chandarana H, 2011, AM J ROENTGENOL, V196, P1083, DOI 10.2214/AJR.10.4720
   Choi ES, 2013, EUR J NUCL MED MOL I, V40, P1836, DOI 10.1007/s00259-013-2511-y
   DeBerardinis RJ, 2008, CELL METAB, V7, P11, DOI 10.1016/j.cmet.2007.10.002
   Eguchi S, 2010, WORLD J SURG, V34, P1034, DOI 10.1007/s00268-010-0424-5
   Fonti R, 2012, J NUCL MED, V53, P1829, DOI 10.2967/jnumed.112.106500
   Fujita N, 2011, HUM PATHOL, V42, P1531, DOI 10.1016/j.humpath.2010.12.016
   Gauthe M, 2017, EUR J NUCL MED MOL I, V44, P63, DOI 10.1007/s00259-016-3475-5
   Heiden MGV, 2009, SCIENCE, V324, P1029, DOI 10.1126/science.1160809
   Hwang SH, 2017, CLIN NUCL MED, V42, pE235, DOI 10.1097/RLU.0000000000001612
   Ikai I, 2004, CANCER-AM CANCER SOC, V101, P796, DOI 10.1002/cncr.20426
   Imamura H, 2003, J HEPATOL, V38, P200, DOI 10.1016/S0168-8278(02)00360-4
   Khandani AH, 2005, RADIOL CLIN N AM, V43, P849, DOI 10.1016/j.rcl.2005.05.008
   Kim HS, 2014, NUCL MED MOLEC IMAG, V48, P180, DOI 10.1007/s13139-013-0262-0
   Kim SH, 2012, NUCL MED MOLEC IMAG, V46, P102, DOI 10.1007/s13139-012-0138-8
   Kim YI, 2016, J NUCL MED, V57, P1045, DOI 10.2967/jnumed.115.170076
   Kitamura K, 2012, ANN SURG ONCOL, V19, P156, DOI 10.1245/s10434-011-1990-y
   Kornberg A, 2009, AM J TRANSPLANT, V9, P592, DOI 10.1111/j.1600-6143.2008.02516.x
   Lee JW, 2016, J NUCL MED, V57, P509, DOI 10.2967/jnumed.115.167338
   Lee JW, 2015, ANN NUCL MED, V29, P400, DOI 10.1007/s12149-015-0956-8
   Lee SD, 2013, TRANSPL INT, V26, P50, DOI 10.1111/j.1432-2277.2012.01572.x
   Lin CY, 2012, EUR J RADIOL, V81, P2417, DOI 10.1016/j.ejrad.2011.08.004
   Llovet JM, 2005, SEMIN LIVER DIS, V25, P181, DOI 10.1055/s-2005-871198
   Na SJ, 2017, J NUCL MED, V58, P730, DOI 10.2967/jnumed.116.182022
   Ochiai T, 2012, WORLD J SURG, V36, P136, DOI 10.1007/s00268-011-1317-y
   Oh JR, 2012, EUR J NUCL MED MOL I, V39, P925, DOI 10.1007/s00259-011-2059-7
   Parkin DM, 2005, CA-CANCER J CLIN, V55, P74, DOI 10.3322/canjclin.55.2.74
   Rodriguez-Peralvarez M, 2013, ANN SURG ONCOL, V20, P325, DOI 10.1245/s10434-012-2513-1
   Schlitt HJ, 1999, J CLIN ONCOL, V17, P324, DOI 10.1200/JCO.1999.17.1.324
   Tanaka H, 2014, J GASTROENTEROL, V49, P755, DOI 10.1007/s00535-013-0830-1
NR 36
TC 0
Z9 0
U1 5
U2 5
PU LIPPINCOTT WILLIAMS & WILKINS
PI PHILADELPHIA
PA TWO COMMERCE SQ, 2001 MARKET ST, PHILADELPHIA, PA 19103 USA
SN 0143-3636
EI 1473-5628
J9 NUCL MED COMMUN
JI Nucl. Med. Commun.
PD JAN
PY 2022
VL 43
IS 1
BP 100
EP 107
DI 10.1097/MNM.0000000000001478
PG 8
WC Radiology, Nuclear Medicine & Medical Imaging
WE Science Citation Index Expanded (SCI-EXPANDED)
SC Radiology, Nuclear Medicine & Medical Imaging
GA XM0AV
UT WOS:000728500900014
PM 34456318
DA 2022-05-02
ER

PT J
AU Ma, LD
   Deng, K
   Zhang, C
   Li, HX
   Luo, YW
   Yang, YS
   Li, CR
   Li, XM
   Geng, ZJ
   Xie, CM
AF Ma, Lidi
   Deng, Kan
   Zhang, Cheng
   Li, Haixia
   Luo, Yingwei
   Yang, Yingsi
   Li, Congrui
   Li, Xinming
   Geng, Zhijun
   Xie, Chuanmiao
TI Nomograms for Predicting Hepatocellular Carcinoma Recurrence and Overall
   Postoperative Patient Survival
SO FRONTIERS IN ONCOLOGY
LA English
DT Article
DE hepatocellular carcinoma; nomogram; prognosis; recurrence; overall
   survival
ID MICROVASCULAR INVASION; RESECTION; AGE; HEPATECTOMY; PROGNOSIS;
   PATTERNS; CANCER; MRI
AB BackgroundFew studies have focused on the prognosis of patients with hepatocellular carcinoma (HCC) of Barcelona Clinic Liver Cancer (BCLC) stage 0-C in terms of early recurrence and 5-years overall survival (OS). We sought to develop nomograms for predicting 5-year OS and early recurrence after curative resection of HCC, based on a clinicopathological-radiological model. We also investigated whether different treatment methods influenced the OS of patients with early recurrence. MethodsRetrospective data, including clinical pathology, radiology, and follow-up data, were collected for 494 patients with HCC who underwent hepatectomy. Nomograms estimating OS and early recurrence were constructed using multivariate Cox regression analysis, based on the random survival forest (RSF) model. We evaluated the discrimination and calibration abilities of the nomograms using concordance indices (C-index), calibration curves, and Kaplan-Meier curves. OS curves of different treatments for patients who had recurrence within 2 years after curative surgery were depicted and compared using the Kaplan-Meier method and the log-rank test. ResultsMultivariate Cox regression revealed that BCLC stage, non-smooth margin, maximum tumor diameter, age, aspartate aminotransferase levels, microvascular invasion, and differentiation were prognostic factors for OS and were incorporated into the nomogram with good predictive performance in the training (C-index: 0.787) and testing cohorts (C-index: 0.711). A nomogram for recurrence-free survival was also developed based on four prognostic factors (BCLC stage, non-smooth margin, maximum tumor diameter, and microvascular invasion) with good predictive performance in the training (C-index: 0.717) and testing cohorts (C-index: 0.701). In comparison to the BCLC staging system, the C-index (training cohort: 0.787 vs. 0.678, 0.717 vs. 0.675; external cohort 2: 0.748 vs. 0.624, 0.729 vs. 0.587 respectively, for OS and RFS; external cohort1:0.716 vs. 0.627 for RFS, all p value<0.05), and model calibration curves all showed improved performance. Patients who underwent surgery after tumor recurrence had a higher reOS than those who underwent comprehensive treatments and supportive care. ConclusionsThe nomogram, based on clinical, pathological, and radiological factors, demonstrated good accuracy in estimating OS and recurrence, which can guide follow-up and treatment of individual patients. Reoperation may be the best option for patients with recurrence in good condition.
C1 [Ma, Lidi; Zhang, Cheng; Luo, Yingwei; Yang, Yingsi; Geng, Zhijun; Xie, Chuanmiao] Sun Yat Sen Univ, Canc Ctr, State Key Lab Oncol South China, Dept Radiol, Guangzhou, Peoples R China.
   [Deng, Kan; Li, Haixia] Philips Healthcare, Clin Sci, Guangzhou, Peoples R China.
   [Li, Congrui] Cent South Univ, Hunan Canc Hosp, Dept Diagnost Radiol, Changsha, Peoples R China.
   [Li, Xinming] Southern Med Univ, Zhujiang Hosp, Dept Radiol, Guangzhou, Peoples R China.
RP Geng, ZJ; Xie, CM (corresponding author), Sun Yat Sen Univ, Canc Ctr, State Key Lab Oncol South China, Dept Radiol, Guangzhou, Peoples R China.; Li, XM (corresponding author), Southern Med Univ, Zhujiang Hosp, Dept Radiol, Guangzhou, Peoples R China.
EM lixinmingsmu@163.com; lixinmingsmu@163.com; lixinmingsmu@163.com
CR American College of Radiology, CT MRI LI RADS V2018
   Ariizumi S, 2011, J HEPATO-BIL-PAN SCI, V18, P575, DOI 10.1007/s00534-010-0369-y
   Bruix J, 2011, HEPATOLOGY, V53, P1020, DOI 10.1002/hep.24199
   Cao W, 2021, CHINESE MED J-PEKING, V134, P783, DOI 10.1097/CM9.0000000000001474
   Chan AWH, 2018, J HEPATOL, V69, P1284, DOI 10.1016/j.jhep.2018.08.027
   Chan DL, 2013, SURG ONCOL, V22, pE23, DOI 10.1016/j.suronc.2013.02.009
   Chen JB, 2019, AM J ROENTGENOL, V213, P821, DOI 10.2214/AJR.19.21168
   Chernyak V, 2018, RADIOLOGY, V289, P816, DOI 10.1148/radiol.2018181494
   Chou CT, 2012, BRIT J RADIOL, V85, P778, DOI 10.1259/bjr/65897774
   Giannini E, 2002, AGE AGEING, V31, P457, DOI 10.1093/ageing/31.6.457
   Gruttadauria S, 2021, CANCERS, V13, DOI 10.3390/cancers13030518
   Hu C, 2018, J BIOPHARM STAT, V28, P333, DOI 10.1080/10543406.2017.1377730
   Ishwaran H, 2014, BIOSTATISTICS, V15, P757, DOI 10.1093/biostatistics/kxu010
   Kim JM, 2020, J GASTROINTEST SURG, V24, P2219, DOI 10.1007/s11605-019-04363-1
   Lee S, 2017, J HEPATOL, V67, P526, DOI 10.1016/j.jhep.2017.04.024
   Li XM, 2022, EUR RADIOL, V32, P771, DOI 10.1007/s00330-021-08198-w
   Lu LH, 2020, CANCER MED-US, V9, P2997, DOI 10.1002/cam4.2951
   Marrero JA, 2018, HEPATOLOGY, V68, P723, DOI 10.1002/hep.29913
   Ng KKC, 2021, SURG-J R COLL SURG E, V19, P329, DOI [10.1016/j.surge.2020.11.0131479-666X, 10.1016/j.surge.2020.11.013]
   Pan YX, 2019, CANCER COMMUN, V39, DOI 10.1186/s40880-019-0404-6
   Park JW, 2015, LIVER INT, V35, P2155, DOI 10.1111/liv.12818
   Peng SY, 2004, INT J CANCER, V112, P44, DOI 10.1002/ijc.20279
   Renzulli M, 2016, RADIOLOGY, V279, P432, DOI 10.1148/radiol.2015150998
   Shah SA, 2007, SURGERY, V141, P330, DOI 10.1016/j.surg.2006.06.028
   Su CW, 2012, ARCH SURG-CHICAGO, V147, P137, DOI 10.1001/archsurg.2011.288
   Sung HH, 2022, CLIN EXP HYPERTENS, V44, P146, DOI 10.1080/10641963.2021.2007943
   Tabrizian P, 2015, ANN SURG, V261, P947, DOI 10.1097/SLA.0000000000000710
   Tan JT, 2016, J SURG ONCOL, V114, P966, DOI 10.1002/jso.24434
   Tang MM, 2021, EUR RADIOL, V31, P8615, DOI 10.1007/s00330-021-07941-7
   Witjes CDM, 2011, NETH J MED, V69, P508
   Xu XS, 2015, CHINESE MED J-PEKING, V128, P1793, DOI 10.4103/0366-6999.159356
   Yang DP, 2020, BMC GASTROENTEROL, V20, DOI 10.1186/s12876-020-01544-0
   Yang JD, 2019, NAT REV GASTRO HEPAT, V16, P589, DOI 10.1038/s41575-019-0186-y
   Zhang LX, 2021, FRONT ONCOL, V10, DOI 10.3389/fonc.2020.537526
   Zhang XP, 2019, ONCOLOGIST, V24, pE1476, DOI 10.1634/theoncologist.2018-0868
   Zhang Z, 2020, ANN TRANSL MED, V8, DOI 10.21037/atm-20-3041
   Zhong BY, 2021, FRONT MOL BIOSCI, V8, DOI 10.3389/fmolb.2021.618050
NR 37
TC 0
Z9 0
U1 0
U2 0
PU FRONTIERS MEDIA SA
PI LAUSANNE
PA AVENUE DU TRIBUNAL FEDERAL 34, LAUSANNE, CH-1015, SWITZERLAND
SN 2234-943X
J9 FRONT ONCOL
JI Front. Oncol.
PD FEB 28
PY 2022
VL 12
AR 843589
DI 10.3389/fonc.2022.843589
PG 13
WC Oncology
WE Science Citation Index Expanded (SCI-EXPANDED)
SC Oncology
GA ZW1WN
UT WOS:000771010400001
PM 35296018
DA 2022-05-02
ER

PT J
AU Yan, HW
   Wang, XH
   Zhou, DD
   Wang, P
   Yang, ZY
AF Yan, Huiwen
   Wang, Xinhui
   Zhou, Dongdong
   Wang, Peng
   Yang, Zhiyun
TI Dynamic Nomogram for Predicting Macrovascular Invasion of Patients with
   Unresectable Hepatocellular Carcinoma after Transarterial
   Chemoembolization
SO JOURNAL OF CANCER
LA English
DT Article
DE Hepatocellular carcinoma; Macrovascular invasion; Transarterial
   chemoembolization; Dynamic Nomogram
ID MICROVASCULAR INVASION; COMBINATION; MANAGEMENT; DIAGNOSIS
AB Background: The purpose of our dynamic nomogram is to help clinical select hepatocellular carcinoma (HCC) patients with transarterial chemoembolization (TACE) treatment advantages.
   Methods: In total, 1,135 patients with HCC admitted to the Beijing Ditan Hospital of Capital Medical University were enrolled in this study. We used a 7:3 random splits between a training set (n=796) and a validation set (n=339). The dynamic nomogram was established by multiple logistic regression and evaluated by the C-indices. We generated calibration plots, decision analysis curve and a clinical impact curve to assess the clinical usefulness of the nomogram. Macrovascular invasion (MVI) incidence curves were constructed using the Kaplan-Meier method and compared by the log-rank test.
   Results: Multivariate logistic regression analysis identified six risk factors independently associated with MVI: BCLC staging B vs 0-A (hazard ratio (HR): 2.350, 95% confidence interval (CI): 1.222-4.531; P = 0.010) and staging C vs 0-A (HR: 3.652, 95% CI: 1.212-11.184; P = 0.022), treatment -TACE (HR: 2.693, 95%CI: 1.824-3.987; P < 0.001), tumour size >= 3cm (HR: 2.239, 95%CI: 1.452-3.459; P < 0.001), gamma-GGT >= 60 (HR: 1.685, 95%CI: 1.100-2.579; P = 0.016), AFP >= 400 (HR: 2.681, 95%CI: 1.692-4.248; P < 0.001) and CRP >= 5 (HR: 3.560, 95%CI: 2.361-5.388; P < 0.001). The C-indices was 0.817 and 0.829 in the training and validation sets, respectively. The calibration curves showed good agreement between the predicted probability and the actual probability by the dynamic nomogram.
   Conclusions: Our study developed and validated a dynamic nomogram including BCLC staging, treatment modality, tumour size, and three laboratory parameters (gamma-GGT, AFP and CRP). It has good discrimination and accuracy, and provides a simple and reliable basis for clinical decision-making.
C1 [Yan, Huiwen; Wang, Xinhui; Zhou, Dongdong; Wang, Peng; Yang, Zhiyun] Capital Med Univ, Beijing Ditan Hosp, Ctr Integrat Med, 8 Jing Shun East St, Beijing 100015, Peoples R China.
RP Yang, ZY (corresponding author), Capital Med Univ, Beijing Ditan Hosp, Ctr Integrat Med, 8 Jing Shun East St, Beijing 100015, Peoples R China.
EM yangzhiyun2016@163.com
FU Special Fund of Capital Health Research and Development [2020-2-2173];
   National Science Foundation of ChinaNational Natural Science Foundation
   of China (NSFC) [81874435]; Dengfeng Talent Support Program of Beijing
   Municipal Administration of Hospitals [DFL20191803]; Fund for Beijing
   Science & Technology Development of TCM [JJ-2020-52]; Beijing Hospitals
   Authority Clinical Medicine Development of Special Funding Support
   [ZYLX202127]
FX This work was supported by the Special Fund of Capital Health Research
   and Development [No. 2020-2-2173]; the National Science Foundation of
   China [No. 81874435]; Dengfeng Talent Support Program of Beijing
   Municipal Administration of Hospitals [No. DFL20191803]; Fund for
   Beijing Science & Technology Development of TCM [No. JJ-2020-52]; and
   Beijing Hospitals Authority Clinical Medicine Development of Special
   Funding Support [No. ZYLX202127].
CR Bray F, 2018, CA-CANCER J CLIN, V68, P394, DOI 10.3322/caac.21492
   Carr BI, 2020, J GASTROINTEST CANC, V51, P1141, DOI 10.1007/s12029-020-00489-7
   Carr Brian I, 2018, Clin Pract (Lond), V15, P625, DOI 10.4172/clinical-practice.1000409
   Dufour JF, 2010, ONCOLOGIST, V15, P1198, DOI 10.1634/theoncologist.2010-0180
   European Assoc Study Liver, 2018, J HEPATOL, V69, P182, DOI 10.1016/j.jhep.2018.03.019
   Forner A, 2018, LANCET, V391, P1301, DOI 10.1016/S0140-6736(18)30010-2
   Hanigan MH, 2014, ADV CANCER RES, V122, P103, DOI 10.1016/B978-0-12-420117-0.00003-7
   Ince V, 2020, INT J BIOL MARKER, V35, P91, DOI 10.1177/1724600820921869
   Jin JH, 2016, CANCER LETT, V378, P33, DOI 10.1016/j.canlet.2016.04.033
   Kudo M, 2018, LIVER CANCER, V7, P225, DOI 10.1159/000492535
   Lau DCW, 2005, AM J PHYSIOL-HEART C, V288, pH2031, DOI 10.1152/ajpheart.01058.2004
   Le Y, 2019, J CANCER, V10, P665, DOI 10.7150/jca.28528
   Lei ZQ, 2016, JAMA SURG, V151, P356, DOI 10.1001/jamasurg.2015.4257
   Liu Y, 2020, J ONCOL, V2020, DOI 10.1155/2020/1341863
   Maluccio MA, 2008, J VASC INTERV RADIOL, V19, P862, DOI 10.1016/j.jvir.2008.02.013
   Marrero JA, 2018, HEPATOLOGY, V68, P723, DOI 10.1002/hep.29913
   Nitta H, 2019, ANN SURG ONCOL, V26, P2568, DOI 10.1245/s10434-019-07365-0
   Omata M, 2017, HEPATOL INT, V11, P317, DOI 10.1007/s12072-017-9799-9
   Park JW, 2015, LIVER INT, V35, P2155, DOI 10.1111/liv.12818
   Refolo MG, 2020, CANCERS, V12, DOI 10.3390/cancers12030641
   Schlichtemeier SM, 2016, EJSO-EUR J SURG ONC, V42, P1576, DOI 10.1016/j.ejso.2016.05.032
   Shah ZK, 2007, AM J ROENTGENOL, V188, P1320, DOI 10.2214/AJR.06.0134
   Sun P, 2019, MEDICINE, V98, DOI 10.1097/MD.0000000000015603
   Wang B, 2008, ACTA RADIOL, V49, P523, DOI 10.1080/02841850801958890
   Wang JC, 2019, J CELL PHYSIOL, V234, P1062, DOI 10.1002/jcp.27324
   Yuan HJ, 2019, RADIOL MED, V124, P1, DOI 10.1007/s11547-018-0932-1
   Zhang C., TRANSL ONCOL, V14
   Zhang D, FRONT ONCOL, V11
   Zhao H, 2017, ONCOTARGET, V8, P61203, DOI 10.18632/oncotarget.18049
   Zheng YF, 2020, J CANCER RES CLIN, V146, P2439, DOI 10.1007/s00432-020-03331-6
   Zhong JH, 2017, ONCOTARGET, V8, P18296, DOI 10.18632/oncotarget.15433
   Zhou JM, 2020, BMC CANCER, V20, DOI 10.1186/s12885-020-07488-8
NR 32
TC 0
Z9 0
U1 0
U2 0
PU IVYSPRING INT PUBL
PI LAKE HAVEN
PA PO BOX 4546, LAKE HAVEN, NSW 2263, AUSTRALIA
SN 1837-9664
J9 J CANCER
JI J. Cancer
PY 2022
VL 13
IS 6
BP 1914
EP 1922
DI 10.7150/jca.69548
PG 9
WC Oncology
WE Science Citation Index Expanded (SCI-EXPANDED)
SC Oncology
GA 0N2FC
UT WOS:000782659100002
PM 35399712
OA gold, Green Published
DA 2022-05-02
ER

PT J
AU Lei, P
   Chen, H
   Feng, C
   Yuan, X
   Xiong, ZL
   Liu, YL
   Liao, WH
AF Lei, Peng
   Chen, Hong
   Feng, Cai
   Yuan, Xi
   Xiong, Zongling
   Liu, Yanlan
   Liao, Weihua
TI Noninvasive Visualization of Sub-5 mm Orthotopic Hepatic Tumors by a
   Nanoprobe-Mediated Positive and Reverse Contrast-Balanced Imaging
   Strategy
SO ACS NANO
LA English
DT Article; Early Access
DE noninvasive cancer detection; dual-modal imaging; nanoprobe;
   hepatocellular carcinoma early diagnosis; vasculature imaging
ID SEMICONDUCTING POLYMER NANOPARTICLES; HEPATOCELLULAR-CARCINOMA;
   MICROVASCULAR INVASION; IN-VIVO; OXIDE NANOPARTICLES; DRUG-DELIVERY;
   ANGIOGENESIS; CT; NANOPLATFORM; CLEARANCE
AB Delineation of small malignant lesions and their vasculature enables early and accurate diagnosis of hepatocellular carcinoma (HCC). However, it remains challenging to identify these features simultaneously by noninvasive imaging technology. Reverse contrast imaging emerges as a powerful means to detect early-stage HCC by taking inspiration from the intrinsic liver phagocytosis toward exogenous agents to generate negative tumor-to-normal tissue signals. However, this mechanism conflicts with the signal-enhancing requirements for vasculature visualization. Here, we solve this conundrum by designing a positive and reverse contrast-balanced imaging strategy based on a multifunctional PEG-Ta2O5@CuS nanoprobe that combines advanced gemstone spectral computer tomography (GSCT) with photoacoustic (PA) imaging. The nanoprobe exhibits preferential accumulation in Kupffer cells and hepatocytes over tumor cells, and its spectral properties are well matched with GSCT, leading to the enhancement of reverse contrast signals that enable clear delineation of 2-4 mm orthotopic HCC lesions. Meanwhile, its strong PA imaging capability at the second near-infrared (NIR-II) window makes vascular evaluation accessible by monitoring the positive signal enhancement derived from the limited tumor accumulation of the nanoprobe. In addition, the nanoprobe enables NIR-II photohyperthermia for timely tumor ablation. Overall, this proposed strategy shows potential in early detection and theranostics of HCC for improved clinical outcomes.
C1 [Lei, Peng; Feng, Cai; Xiong, Zongling; Liao, Weihua] Cent South Univ, Xiangya Hosp, Dept Radiol, Changsha 410008, Peoples R China.
   [Lei, Peng; Chen, Hong; Yuan, Xi; Liu, Yanlan] Hunan Univ, Coll Chem & Chem Engn, Aptamer Engn Ctr Hunan Prov, Mol Sci & Biomed Lab MBL,State Key Lab Chemo Bios, Changsha 410082, Hunan, Peoples R China.
   [Liao, Weihua] Cent South Univ, Mol Imaging Res Ctr, Changsha 410008, Peoples R China.
   [Liao, Weihua] Cent South Univ, Xiangya Hosp, Natl Clin Res Ctr Geriatr Disorders, Changsha 410008, Peoples R China.
RP Liao, WH (corresponding author), Cent South Univ, Xiangya Hosp, Dept Radiol, Changsha 410008, Peoples R China.; Liu, YL (corresponding author), Hunan Univ, Coll Chem & Chem Engn, Aptamer Engn Ctr Hunan Prov, Mol Sci & Biomed Lab MBL,State Key Lab Chemo Bios, Changsha 410082, Hunan, Peoples R China.; Liao, WH (corresponding author), Cent South Univ, Mol Imaging Res Ctr, Changsha 410008, Peoples R China.; Liao, WH (corresponding author), Cent South Univ, Xiangya Hosp, Natl Clin Res Ctr Geriatr Disorders, Changsha 410008, Peoples R China.
EM ylliu@hnu.edu.cn; ouwenliao@163.com
FU National Natural Science Foundation of ChinaNational Natural Science
   Foundation of China (NSFC) [81671676, 82071894, 91959117]; National Key
   R&D Program of China [2020YFA0210802]; Natural Science Foundation of
   Hunan ProvinceNatural Science Foundation of Hunan Province [2016JC2058,
   2020JJ4890]; Science and Technology Innovation Program of Hunan Province
   [2018RS3043, 2020RC4007]
FX This study was supported by the National Natural Science Foundation of
   China (81671676, 82071894, and 91959117), the National Key R&D Program
   of China (2020YFA0210802), the Natural Science Foundation of Hunan
   Province (2016JC2058 and 2020JJ4890), and Science and Technology
   Innovation Program of Hunan Province (2018RS3043 and 2020RC4007). The
   authors thank AiMi Academic Services (www.aimieditor.com) and Home for
   Researchers (www.home-for-researchers.com) for the English language
   editing and review services. The authors thank Shiyanjia Lab
   (www.shiyanjia.com) for the FTIR analysis.
CR Boey A, 2020, SMALL, V16, DOI 10.1002/smll.202000153
   Bourquin J, 2018, ADV MATER, V30, DOI 10.1002/adma.201704307
   Cai K, 2020, SMALL, V16, DOI 10.1002/smll.202002748
   Chee HL, 2018, ACS NANO, V12, P6480, DOI 10.1021/acsnano.7b07572
   Cheng PH, 2020, ADV MATER, V32, DOI 10.1002/adma.201908530
   Choi JY, 2014, RADIOLOGY, V273, P30, DOI 10.1148/radiol.14132362
   Choi JY, 2014, RADIOLOGY, V272, P634, DOI 10.1148/radiol.14132361
   Dong CH, 2020, ADV SCI, V7, DOI 10.1002/advs.202001549
   El-Assal ON, 1998, HEPATOLOGY, V27, P1554, DOI 10.1002/hep.510270613
   Fang WJ, 2019, CURR APPL PHYS, V19, P114, DOI 10.1016/j.cap.2018.11.008
   Feliu N, 2016, CHEM SOC REV, V45, P2440, DOI 10.1039/c5cs00699f
   FitzGerald PF, 2016, RADIOLOGY, V278, P723, DOI 10.1148/radiol.2015150577
   FOLKMAN J, 1995, NAT MED, V1, P27, DOI 10.1038/nm0195-27
   Fu QR, 2019, ADV MATER, V31, DOI 10.1002/adma.201805875
   Ganesan P, 2016, J MATER CHEM A, V4, P16394, DOI 10.1039/c6ta04499a
   Goel S, 2014, SMALL, V10, P631, DOI 10.1002/smll.201301174
   Guo B, 2019, ADV MATER, V31, DOI 10.1002/adma.201808355
   Jiang YY, 2017, NANO LETT, V17, P4964, DOI 10.1021/acs.nanolett.7b02106
   Jin YY, 2018, ADV FUNCT MATER, V28, DOI 10.1002/adfm.201802656
   Kim CR, 2010, CURR APPL PHYS, V10, pS383, DOI 10.1016/j.cap.2010.01.006
   Kohler N, 2004, J AM CHEM SOC, V126, P7206, DOI 10.1021/ja049195r
   KUO Y, 1992, J ELECTROCHEM SOC, V139, P579, DOI 10.1149/1.2069261
   Lee S, 2017, J HEPATOL, V67, P526, DOI 10.1016/j.jhep.2017.04.024
   Lei ZQ, 2016, JAMA SURG, V151, P356, DOI 10.1001/jamasurg.2015.4257
   Li YB, 2019, ACS NANO, V13, P248, DOI 10.1021/acsnano.8b05431
   Lin H, 2018, ADV MATER, V30, DOI 10.1002/adma.201703284
   Lindsay CK, 1997, HEPATOLOGY, V26, P1209
   Liu YL, 2017, ADV FUNCT MATER, V27, DOI 10.1002/adfm.201703261
   Liu YL, 2016, P NATL ACAD SCI USA, V113, P7750, DOI 10.1073/pnas.1605841113
   Liu YJ, 2019, CHEM SOC REV, V48, P2053, DOI 10.1039/c8cs00618k
   Llovet JM, 2021, NAT REV DIS PRIMERS, V7, DOI 10.1038/s41572-020-00240-3
   Lu JX, 2018, J AM CHEM SOC, V140, P10071, DOI 10.1021/jacs.8b04169
   Lyu Y, 2019, SMALL METHODS, V3, DOI 10.1002/smtd.201900553
   Ma D, 2017, J MATER CHEM B, V5, P7267, DOI 10.1039/c7tb01588g
   Min JH, 2020, RADIOLOGY, V297, P573, DOI 10.1148/radiol.2020201940
   Morse MA, 2019, CLIN CANCER RES, V25, P912, DOI 10.1158/1078-0432.CCR-18-1254
   Murakami T, 1996, RADIOLOGY, V200, P69, DOI 10.1148/radiology.200.1.8657947
   Nakamura Y, 2016, BIOCONJUGATE CHEM, V27, P2225, DOI 10.1021/acs.bioconjchem.6b00437
   Nie LM, 2014, CHEM SOC REV, V43, P7132, DOI 10.1039/c4cs00086b
   Nie LM, 2014, SMALL, V10, P1585, DOI 10.1002/smll.201302924
   Oh MH, 2011, J AM CHEM SOC, V133, P5508, DOI 10.1021/ja200120k
   Ojha T, 2017, ADV DRUG DELIVER REV, V119, P44, DOI 10.1016/j.addr.2017.07.007
   Poon RTP, 2000, ANN SURG, V232, P10, DOI 10.1097/00000658-200007000-00003
   Pu KY, 2014, NAT NANOTECHNOL, V9, P233, DOI [10.1038/nnano.2013.302, 10.1038/NNANO.2013.302]
   Rodriguez-Peralvarez M, 2013, ANN SURG ONCOL, V20, P325, DOI 10.1245/s10434-012-2513-1
   Sakurai A, 2012, CELL RES, V22, P23, DOI 10.1038/cr.2011.198
   Singal AG, 2020, J HEPATOL, V72, P250, DOI 10.1016/j.jhep.2019.08.025
   Sipkins DA, 1998, NAT MED, V4, P623, DOI 10.1038/nm0598-623
   Smith BR, 2017, CHEM REV, V117, P901, DOI 10.1021/acs.chemrev.6b00073
   Song GS, 2016, ADV FUNCT MATER, V26, P8243, DOI 10.1002/adfm.201603845
   Sun TM, 2014, ANGEW CHEM INT EDIT, V53, P12320, DOI 10.1002/anie.201403036
   Tee JK, 2019, CHEM SOC REV, V48, P5381, DOI 10.1039/c9cs00309f
   Tsoi KM, 2016, NAT MATER, V15, P1212, DOI [10.1038/nmat4718, 10.1038/NMAT4718]
   Villanueva A, 2019, NEW ENGL J MED, V380, P1450, DOI 10.1056/NEJMra1713263
   Wang S, 2016, THERANOSTICS, V6, P2394, DOI 10.7150/thno.16715
   Wang Y, 2016, ACS NANO, V10, P4164, DOI 10.1021/acsnano.5b07401
   Xu X, 2019, J HEPATOL, V70, P1133, DOI 10.1016/j.jhep.2019.02.023
   Yang JD, 2019, NAT REV GASTRO HEPAT, V16, P589, DOI 10.1038/s41575-019-0186-y
   Yeh BM, 2017, ADV DRUG DELIVER REV, V113, P201, DOI 10.1016/j.addr.2016.09.001
   Yu MX, 2015, ACS NANO, V9, P6655, DOI 10.1021/acsnano.5b01320
   Yu MH, 2014, RADIOLOGY, V271, P748, DOI 10.1148/radiol.14131996
   Zeng WW, 2021, ADV FUNCT MATER, V31, DOI 10.1002/adfm.202008362
   Zhang RY, 2015, THERANOSTICS, V5, P124, DOI 10.7150/thno.10014
   Zhang Y, 2021, ANGEW CHEM INT EDIT, V60, P5921, DOI 10.1002/anie.202015116
NR 64
TC 0
Z9 0
U1 17
U2 17
PU AMER CHEMICAL SOC
PI WASHINGTON
PA 1155 16TH ST, NW, WASHINGTON, DC 20036 USA
SN 1936-0851
EI 1936-086X
J9 ACS NANO
JI ACS Nano
DI 10.1021/acsnano.1c08477
EA JAN 2022
PG 13
WC Chemistry, Multidisciplinary; Chemistry, Physical; Nanoscience &
   Nanotechnology; Materials Science, Multidisciplinary
WE Science Citation Index Expanded (SCI-EXPANDED)
SC Chemistry; Science & Technology - Other Topics; Materials Science
GA YH5NX
UT WOS:000743215300001
PM 35005889
DA 2022-05-02
ER

PT J
AU Guo, XG
   Zhang, WL
   Du, J
   Tao, RS
   Dong, W
   Huang, J
   Zhang, JM
   Pan, ZY
   Zhou, WP
   Zhu, XL
   Liu, H
   Liu, FC
AF Guo, Xinggang
   Zhang, Wenli
   Du, Jin
   Tao, Rongsuo
   Dong, Wei
   Huang, Jian
   Zhang, Jinmin
   Pan, Zeya
   Zhou, Weiping
   Zhu, Xiuli
   Liu, Hui
   Liu, Fuchen
TI Acute-Phase Serum Amyloid A May Predict Microvascular Invasion and Early
   Tumor Recurrence in Patients with Hepatitis B Virus-Related
   Hepatocellular Carcinoma Undergoing Liver Resection
SO JOURNAL OF INVESTIGATIVE SURGERY
LA English
DT Article; Early Access
DE aSAA; microvascular invasion; early recurrence; HBV-related HCC;
   hepatectomy
ID BIOMARKER; PROGNOSIS; SURVIVAL; OUTCOMES
AB Objective To elucidate the impact of acute-phase protein serum amyloid A (aSAA) on microvascular invasion (MVI) and early recurrence in hepatitis B virus (HBV)-related hepatocellular carcinoma (HCC). Methods HBV-related HCC patients (n = 192) undergoing liver resection were included in the study. The protein levels of aSAA were analyzed by immunohistochemical staining in 172 tumor specimens, and further detected via western blotting in HCC and their corresponding portal vein tumor thrombus (PVTT) (n = 20). Cox and logit regression analysis was performed. Exploratory subgroup analysis was used to balance the potential confounders. Results HBV-related HCC patients with high aSAA levels tended to have high HBV-DNA loads. Logit and Cox regression analyses revealed high expression of aSAA is an independent risk factor not only for MVI (OR 5.384, 95% CI 2.286-13.301, P < 0.001) but also for early recurrence (HR 6.040, 95% CI 1.970-18.540, P = 0.002), overall recurrence (HR 3.720, 95% CI 2.140-6.450, P < 0.001), and overall survival (HR 4.15, 95% CI 2.380-7.230, P < 0.001). Subgroup analysis showed that the effects of aSAA were consistent across all subgroups examined. Additionally, the aSAA protein level was significantly higher in PVTT than that in its corresponding tumor specimen. A high HBV-DNA level and large tumor size were the independent risk factors for early HCC recurrence in patients with high levels of aSAA. Conclusions High expression of aSAA was an independent risk factor for MVI and early tumor recurrence in HBV-related HCC patients after liver resection. The aSAA protein level could thus be a promising biomarker for predicting MVI and early recurrence in these patients.
C1 [Guo, Xinggang; Zhang, Wenli; Du, Jin; Tao, Rongsuo; Dong, Wei; Huang, Jian; Pan, Zeya; Zhou, Weiping; Liu, Hui; Liu, Fuchen] Second Mil Med Univ, Naval Med Univ, Eastern Hepatobiliary Surg Hosp, Dept Hepat Surg 3, Shanghai 200438, Peoples R China.
   [Zhang, Jinmin] Second Mil Med Univ, Eastern Hepatobiliary Surg Hosp, Dept Anesthesiol, Shanghai, Peoples R China.
   [Zhu, Xiuli] Univ Sci & Technol China, Anhui Prov Hosp, Dept Gastroenterol, Hefei 230001, Peoples R China.
RP Liu, H; Liu, FC (corresponding author), Second Mil Med Univ, Naval Med Univ, Eastern Hepatobiliary Surg Hosp, Dept Hepat Surg 3, Shanghai 200438, Peoples R China.; Zhu, XL (corresponding author), Univ Sci & Technol China, Anhui Prov Hosp, Dept Gastroenterol, Hefei 230001, Peoples R China.
EM 1216243099@qq.com; liuhuigg@hotmail.com; liufuchenlfc@163.com
RI Zhou, Weiping/AGI-5344-2022
FU National Natural Science Foundation of ChinaNational Natural Science
   Foundation of China (NSFC) [81772529, 81970453, 82000483]; Shanghai
   Municipal Health Commission Health Industry Clinical Research Special
   Project [20214Y0360]; Shanghai Science and Technology Innovation Action
   Plan project [20XD1405100, 19441904700]
FX This work was supported by the National Natural Science Foundation of
   China (81772529, 81970453, 82000483), Shanghai Municipal Health
   Commission Health Industry Clinical Research Special Project
   (20214Y0360), Shanghai Science and Technology Innovation Action Plan
   project (20XD1405100, 19441904700).
CR Banerjee S, 2015, HEPATOLOGY, V62, P792, DOI 10.1002/hep.27877
   Che ZH, 2018, AM J TRANSL RES, V10, P1357
   Di Noia V, 2021, CANCER IMMUNOL IMMUN, V70, P1583, DOI 10.1007/s00262-020-02788-1
   Ding WB, 2021, HEPATOLOGY, V74, P1480, DOI 10.1002/hep.31850
   European Assoc Study Liver, 2018, J HEPATOL, V69, P182, DOI 10.1016/j.jhep.2018.03.019
   Forner A, 2018, LANCET, V391, P1301, DOI 10.1016/S0140-6736(18)30010-2
   Fourie C, 2021, CYTOKINE GROWTH F R, V59, P62, DOI 10.1016/j.cytogfr.2020.10.006
   Hansen MT, 2015, ONCOGENE, V34, P424, DOI 10.1038/onc.2013.568
   He LN, 2021, LUNG CANCER, V158, P1, DOI 10.1016/j.lungcan.2021.05.030
   Huang G, 2018, ANN SURG, V268, P943, DOI 10.1097/SLA.0000000000002727
   Huang G, 2015, ANN SURG, V261, P56, DOI 10.1097/SLA.0000000000000858
   Ignacio Rosa Mistica C, 2019, Oncotarget, V10, P511, DOI 10.18632/oncotarget.26566
   Lee S, 2021, ANN SURG, V273, P564, DOI 10.1097/SLA.0000000000003268
   Leuchsenring AB, 2020, J PROTEOMICS, V227, DOI 10.1016/j.jprot.2020.103904
   Li Z, 2020, J OVARIAN RES, V13, DOI 10.1186/s13048-020-00669-w
   Li Z, 2018, JAMA SURG, V153, DOI 10.1001/jamasurg.2018.2721
   Liu FC, 2020, INT J BIOL SCI, V16, P3210, DOI 10.7150/ijbs.46896
   Llovet JM, 2003, LANCET, V362, P1907, DOI 10.1016/S0140-6736(03)14964-1
   Marasco G, 2019, J HEPATOL, V70, P440, DOI 10.1016/j.jhep.2018.10.022
   Ni XC, 2014, ASIAN PAC J CANCER P, V15, P10713, DOI 10.7314/APJCP.2014.15.24.10713
   O'Grady NP, 2002, CLIN INFECT DIS, V35, P1281, DOI 10.1086/344188
   Piskin FC, 2021, ABDOM RADIOL, V46, P5180, DOI 10.1007/s00261-021-03240-3
   Portolani N, 2006, ANN SURG, V243, P229, DOI 10.1097/01.sla.0000197706.21803.a1
   Poynard T, 1997, LANCET, V349, P825, DOI 10.1016/S0140-6736(96)07642-8
   Qu C, 2019, INFECT AGENTS CANCER, V14, DOI 10.1186/s13027-019-0219-8
   Ren H, 2021, CANCER SCI, V112, P2173, DOI 10.1111/cas.14866
   Ren YJ, 2014, DIAGN PATHOL, V9, DOI 10.1186/1746-1596-9-16
   Roayaie S, 2009, GASTROENTEROLOGY, V137, P850, DOI 10.1053/j.gastro.2009.06.003
   Sack GH, 2018, MOL MED, V24, DOI 10.1186/s10020-018-0047-0
   Smole U, 2020, NAT IMMUNOL, V21, P756, DOI 10.1038/s41590-020-0698-1
   Takehara M, 2020, CANCER SCI, V111, P2883, DOI 10.1111/cas.14527
   Wang MD, 2020, ONCOLOGIST, V25, pE1541, DOI 10.1634/theoncologist.2019-0944
   Xie XH, 2017, ONCOL REP, V38, P3297, DOI 10.3892/or.2017.6034
   Xu QG, 2019, J HEPATOL, V70, P904, DOI 10.1016/j.jhep.2019.01.007
   Yasukawa Y, 2021, CARCINOGENESIS, V42, P180, DOI 10.1093/carcin/bgaa131
   Zhang EL, 2021, FRONT ONCOL, V11, DOI 10.3389/fonc.2021.691354
   Zhang W, 2020, WORLD J GASTROENTERO, V26, P5287, DOI 10.3748/wjg.v26.i35.5287
NR 37
TC 0
Z9 0
U1 0
U2 0
PU TAYLOR & FRANCIS INC
PI PHILADELPHIA
PA 530 WALNUT STREET, STE 850, PHILADELPHIA, PA 19106 USA
SN 0894-1939
EI 1521-0553
J9 J INVEST SURG
JI J. Invest. Surg.
DI 10.1080/08941939.2022.2035858
EA JAN 2022
PG 9
WC Surgery
WE Science Citation Index Expanded (SCI-EXPANDED)
SC Surgery
GA YX0BA
UT WOS:000753772800001
PM 35143736
DA 2022-05-02
ER

PT J
AU Liu, WW
   Zhang, LF
   Xin, ZD
   Zhang, HL
   You, LT
   Bai, L
   Zhou, J
   Ying, BW
AF Liu, Weiwei
   Zhang, Lifan
   Xin, Zhaodan
   Zhang, Haili
   You, Liting
   Bai, Ling
   Zhou, Juan
   Ying, Binwu
TI A Promising Preoperative Prediction Model for Microvascular Invasion in
   Hepatocellular Carcinoma Based on an Extreme Gradient Boosting Algorithm
SO FRONTIERS IN ONCOLOGY
LA English
DT Article
DE microvascular invasion; non-invasive predictive models; machine
   learning; extreme gradient boosting (XGBoost); hepatocellular carcinoma
ID NEURAL-NETWORK; NOMOGRAM; MACHINE; RISK; MORTALITY; DIAGNOSIS;
   RESECTION; SURVIVAL; MARKERS; CANCER
AB BackgroundThe non-invasive preoperative diagnosis of microvascular invasion (MVI) in hepatocellular carcinoma (HCC) is vital for precise surgical decision-making and patient prognosis. Herein, we aimed to develop an MVI prediction model with valid performance and clinical interpretability. MethodsA total of 2160 patients with HCC without macroscopic invasion who underwent hepatectomy for the first time in West China Hospital from January 2015 to June 2019 were retrospectively included, and randomly divided into training and a validation cohort at a ratio of 8:2. Preoperative demographic features, imaging characteristics, and laboratory indexes of the patients were collected. Five machine learning algorithms were used: logistic regression, random forest, support vector machine, extreme gradient boosting (XGBoost), and multilayer perception. Performance was evaluated using the area under the receiver operating characteristic curve (AUC). We also determined the Shapley Additive exPlanation value to explain the influence of each feature on the MVI prediction model. ResultsThe top six important preoperative factors associated with MVI were the maximum image diameter, protein induced by vitamin K absence or antagonist-II, alpha-fetoprotein level, satellite nodules, alanine aminotransferase (AST)/aspartate aminotransferase (ALT) ratio, and AST level, according to the XGBoost model. The XGBoost model for preoperative prediction of MVI exhibited a better AUC (0.8, 95% confidence interval: 0.74-0.83) than the other prediction models. Furthermore, to facilitate use of the model in clinical settings, we developed a user-friendly online calculator for MVI risk prediction based on the XGBoost model. ConclusionsThe XGBoost model achieved outstanding performance for non-invasive preoperative prediction of MVI based on big data. Moreover, the MVI risk calculator would assist clinicians in conveniently determining the optimal therapeutic remedy and ameliorating the prognosis of patients with HCC.
C1 [Liu, Weiwei; Xin, Zhaodan; You, Liting; Bai, Ling; Zhou, Juan; Ying, Binwu] Sichuan Univ, West China Hosp, Dept Lab Med, Chengdu, Peoples R China.
   [Zhang, Lifan] Sichuan Univ, West China Hosp, Dept Gastroenterol & Hepatol, Chengdu, Peoples R China.
   [Zhang, Haili] Sichuan Univ, West China Hosp, Dept Liver Surg, Chengdu, Peoples R China.
   [Zhang, Haili] Sichuan Univ, West China Hosp, Liver Transplantat Ctr, Chengdu, Peoples R China.
RP Zhou, J; Ying, BW (corresponding author), Sichuan Univ, West China Hosp, Dept Lab Med, Chengdu, Peoples R China.
EM zhoujuan39@qq.com; zhoujuan39@qq.com
CR Aberg F, 2021, HEPATOL COMMUN, V5, P1021, DOI 10.1002/hep4.1700
   Almansour NA, 2019, COMPUT BIOL MED, V109, P101, DOI 10.1016/j.compbiomed.2019.04.017
   Bi Y, 2020, MOL THER-NUCL ACIDS, V22, P362, DOI 10.1016/j.omtn.2020.08.022
   Chen G, 2021, COMPUT STRUCT BIOTEC, V19, P826, DOI 10.1016/j.csbj.2021.01.014
   Chen YD, 2021, AM J ROENTGENOL, V216, P1510, DOI 10.2214/AJR.20.23255
   Chen ZH, 2021, HEPATOL INT, V15, P642, DOI 10.1007/s12072-021-10174-x
   Deng GT, 2019, CANCER MANAG RES, V11, P9037, DOI 10.2147/CMAR.S216178
   Diller GP, 2019, EUR HEART J, V40, P1069, DOI 10.1093/eurheartj/ehy915
   Dong W, 2021, FRONT ONCOL, V10, DOI 10.3389/fonc.2020.605057
   Dong Y, 2020, FRONT ONCOL, V10, DOI 10.3389/fonc.2020.00353
   Erstad DJ, 2019, ANN SURG ONCOL, V26, P1474, DOI 10.1245/s10434-019-07227-9
   Feng ST, 2019, EUR RADIOL, V29, P4648, DOI 10.1007/s00330-018-5935-8
   Hathaway QA, 2019, CARDIOVASC DIABETOL, V18, DOI 10.1186/s12933-019-0879-0
   He W, 2018, CLIN GASTROENTEROL H, V16, P756, DOI 10.1016/j.cgh.2017.12.002
   Heo J, 2019, STROKE, V50, P1263, DOI 10.1161/STROKEAHA.118.024293
   Hirokawa F, 2014, HEPATOL RES, V44, P846, DOI 10.1111/hepr.12196
   Hwang S, 2016, J GASTROINTEST SURG, V20, P1807, DOI 10.1007/s11605-016-3187-y
   Janssen R, 2019, MAR POLLUT BULL, V149, DOI 10.1016/j.marpolbul.2019.110530
   Ji GW, 2019, EBIOMEDICINE, V50, P156, DOI 10.1016/j.ebiom.2019.10.057
   Jiao SF, 2020, INT J SURG, V80, P243, DOI 10.1016/j.ijsu.2020.05.008
   Lee S, 2021, ANN SURG, V273, P564, DOI 10.1097/SLA.0000000000003268
   Lei ZQ, 2016, JAMA SURG, V151, P356, DOI 10.1001/jamasurg.2015.4257
   Leung WK, 2021, ALIMENT PHARM THER, V53, P864, DOI 10.1111/apt.16272
   Liu JB, 2021, CANCER BIOMARK, V32, P99, DOI 10.3233/CBM-203003
   Lu LH, 2021, HEPATOL INT, V15, P651, DOI 10.1007/s12072-021-10183-w
   McHugh PP, 2010, HPB, V12, P56, DOI 10.1111/j.1477-2574.2009.00128.x
   Mobadersany P, 2018, P NATL ACAD SCI USA, V115, pE2970, DOI 10.1073/pnas.1717139115
   Moll M, 2020, CHEST, V158, P952, DOI 10.1016/j.chest.2020.02.079
   Pote N, 2015, J HEPATOL, V62, P848, DOI 10.1016/j.jhep.2014.11.005
   Qi FM, 2020, J CLIN LAB ANAL, V34, DOI 10.1002/jcla.23158
   Qi LN, 2021, HEPATOL INT, V15, P114, DOI 10.1007/s12072-020-10130-1
   Richardson AM, 2018, MED J AUSTRALIA, V208, P332, DOI 10.5694/mja17.00222
   Roayaie S, 2009, GASTROENTEROLOGY, V137, P850, DOI 10.1053/j.gastro.2009.06.003
   Sheng X, 2020, HEPATOL INT, V14, P1034, DOI 10.1007/s12072-020-10111-4
   Su F, 2016, PROTEIN CELL, V7, P735, DOI 10.1007/s13238-016-0302-5
   Sung H, 2021, CA-CANCER J CLIN, V71, P209, DOI 10.3322/caac.21660
   Tao KS, 2020, EBIOMEDICINE, V56, DOI 10.1016/j.ebiom.2020.102811
   Wu C, 2021, GEOHEALTH, V5, DOI 10.1029/2021GH000439
   Xu X, 2019, J HEPATOL, V70, P1133, DOI 10.1016/j.jhep.2019.02.023
   Yamashita Y, 2012, ANN SURG ONCOL, V19, P2027, DOI 10.1245/s10434-011-2195-0
   Yang JG, 2018, CANCER BIOMARK, V21, P743, DOI 10.3233/CBM-170088
   You Z, 2014, PAK J MED SCI, V30, P331
   Zhang K, 2021, J TRANSL MED, V19, DOI 10.1186/s12967-021-02940-0
   Zheng J, 2017, ANN SURG ONCOL, V24, P3706, DOI 10.1245/s10434-017-6060-7
   Zhou J, 2018, LIVER CANCER, V7, P235, DOI 10.1159/000488035
NR 45
TC 0
Z9 0
U1 3
U2 3
PU FRONTIERS MEDIA SA
PI LAUSANNE
PA AVENUE DU TRIBUNAL FEDERAL 34, LAUSANNE, CH-1015, SWITZERLAND
SN 2234-943X
J9 FRONT ONCOL
JI Front. Oncol.
PD MAR 4
PY 2022
VL 12
AR 852736
DI 10.3389/fonc.2022.852736
PG 12
WC Oncology
WE Science Citation Index Expanded (SCI-EXPANDED)
SC Oncology
GA ZY4YK
UT WOS:000772593500001
PM 35311094
OA Green Published, gold
DA 2022-05-02
ER

PT J
AU Ye, ZQ
   Zhang, X
   Zhang, YF
   Liu, LQ
   Xuan, ZX
   Huang, P
AF Ye, Ziqi
   Zhang, Xin
   Zhang, Yanfang
   Liu, Linqing
   Xuan, Zixue
   Huang, Ping
TI Associations of DDX60L With the Clinical Features and Prognosis of
   Hepatocellular Carcinoma
SO FRONTIERS IN ONCOLOGY
LA English
DT Article
DE hepatocellular carcinoma; DDX60L; prognosis; HCV infection; HCC
ID HEPATITIS-C VIRUS; BOX RNA HELICASES; LIVER; INFECTION; THERAPY
AB ObjectiveAlthough the pathogenesis of hepatocellular carcinoma (HCC) is still unclear, hepatitis C virus (HCV) infection is considered a common cause of HCC. It has been reported that DDX60L can inhibit HCV replication, but its role in HCC is still poorly understood. MethodsThe expression levels of DDX60L in HCC tissues and in tissues adjacent to the tumor and their correlation with the clinicopathological features of patients were analyzed. We also used Kaplan-Meier curves of overall survival (OS) with Cox regression analysis and log-rank test to investigate the prognostic value of DDX60L in HCC. We further performed cell proliferation, Transwell, and wound healing assays to elucidate the role of DDX60L in HCC using the siRNA-DDX60L Hep3B or HCCLM3 cell line. ResultsUnivariate analysis showed that sex, Edmondson grade, microvascular invasion, tumor stage (III-IV/I-II), AFP, and DDX60L expression were strongly associated with the prognosis of HCC patients. The results of multivariate analysis further suggested that DDX60L might be an independent prognostic factor for OS in patients with HCC (P-moderate/low = 0.015, P-high/low = 0.011). The low DDX60L expression in HCC patients with no-metastasis, age >= 55 years, tumor size <5 cm, Edmondson grade = I-II, microvascular invasion, no cirrhosis, HBV positivity, tumor stage = III-IV, AFP >20 mu g/L, and multiple tumor was associated with poorer prognosis (P <0.05). Moreover, the expression of DDX60L was significantly lower in HCC samples (N = 285) than in the normal tissues adjacent to the tumor (N = 167, P <0.001). There were no HCV-related HCC patients in this study. Additionally, we found that DDX60L knockdown can promote the proliferation of Hep3B cells, migration and invasion ability of Hep3B and HCCLM3 cells. ConclusionWe found that the downregulation of DDX60L expression correlated with poor prognosis in patients with HCC, which may be independent of the HCV-related pathway. Furthermore, DDX60L significantly inhibited the proliferation of Hep3B cells, migration and invasion of Hep3B and HCCLM3 cells. Therefore, DDX60L can serve as a prognostic biomarker and therapeutic target for HCC.
C1 [Ye, Ziqi; Zhang, Yanfang] Zhejiang Univ, Sch Med, Affiliated Hosp 1, Dept Clin Pharm, Hangzhou, Peoples R China.
   [Zhang, Xin] Hangzhou Med Coll, Affiliated Peoples Hosp, Zhejiang Prov Peoples Hosp, Lab Med Ctr,Dept Pathol, Hangzhou, Peoples R China.
   [Liu, Linqing] Univ Sci & Technol China, Div Life Sci & Med, Affiliated Hosp 1, Int Med Dept, Hefei, Peoples R China.
   [Xuan, Zixue; Huang, Ping] Hangzhou Med Coll, Zhejiang Prov Peoples Hosp, Affiliated Peoples Hosp, Clin Pharm Ctr,Dept Pharm, Hangzhou, Peoples R China.
   [Xuan, Zixue; Huang, Ping] Hangzhou Med Coll, Affiliated Peoples Hosp, Zhejiang Prov Peoples Hosp, Key Lab Endocrine Gland Dis Zhejiang Prov, Hangzhou, Peoples R China.
RP Xuan, ZX; Huang, P (corresponding author), Hangzhou Med Coll, Zhejiang Prov Peoples Hosp, Affiliated Peoples Hosp, Clin Pharm Ctr,Dept Pharm, Hangzhou, Peoples R China.; Xuan, ZX; Huang, P (corresponding author), Hangzhou Med Coll, Affiliated Peoples Hosp, Zhejiang Prov Peoples Hosp, Key Lab Endocrine Gland Dis Zhejiang Prov, Hangzhou, Peoples R China.
EM xuanzixue0222@163.com; huangping1841@zjcc.org.cn
FU Natural Science Foundation of Zhejiang ProvinceNatural Science
   Foundation of Zhejiang Province [LYY21H310008]; Fundamental Research
   Funds for the Central UniversitiesFundamental Research Funds for the
   Central Universities [WK9110000183]
FX Funding This study was supported by the Natural Science Foundation of
   Zhejiang Province (Grant Number LYY21H310008) and the Fundamental
   Research Funds for the Central Universities (Grant Number WK9110000183).
CR Ahmad J, 2011, SEMIN LIVER DIS, V31, P347, DOI 10.1055/s-0031-1297924
   Benson AB, 2021, J NATL COMPR CANC NE, V19, P541, DOI 10.6004/jnccn.2021.0022
   Bigger CB, 2001, J VIROL, V75, P7059, DOI 10.1128/JVI.75.15.7059-7066.2001
   Carrat F, 2019, LANCET, V393, P1453, DOI 10.1016/S0140-6736(18)32111-1
   Chang PC, 2006, ONCOGENE, V25, P1991, DOI 10.1038/sj.onc.1209239
   de Martel C, 2015, HEPATOLOGY, V62, P1190, DOI 10.1002/hep.27969
   Falade-Nwulia O, 2017, ANN INTERN MED, V166, P637, DOI [10.7326/M16-2575, 10.7326/m16-2575]
   Finn RS, 2020, J CLIN ONCOL, V38, P193, DOI 10.1200/JCO.19.01307
   Fullam A, 2013, BBA-GENE REGUL MECH, V1829, P854, DOI 10.1016/j.bbagrm.2013.03.012
   Fuller-Pace FV, 2006, NUCLEIC ACIDS RES, V34, P4206, DOI 10.1093/nar/gkl460
   Ganne-Carrie N, 2019, J HEPATOL, V70, P284, DOI 10.1016/j.jhep.2018.10.008
   Godbout Roseline, 2007, Future Oncol, V3, P575, DOI 10.2217/14796694.3.5.575
   Goodgame B, 2003, AM J GASTROENTEROL, V98, P2535, DOI [10.1016/S0002-9270(03)00663-4, 10.1111/j.1572-0241.2003.07678.x]
   Grunvogel O, 2015, J VIROL, V89, P10548, DOI 10.1128/JVI.01297-15
   Hu XH, 2020, NAT COMMUN, V11, DOI 10.1038/s41467-020-14304-1
   Huang YD, 2020, CANCER SCI, V111, P2803, DOI 10.1111/cas.14499
   Kahles A, 2018, CANCER CELL, V34, P211, DOI 10.1016/j.ccell.2018.07.001
   Linder P, 2011, NAT REV MOL CELL BIO, V12, P505, DOI 10.1038/nrm3154
   Ma YJ, 2021, HEPATOB PANCREAT DIS, V20, P137, DOI 10.1016/j.hbpd.2020.02.004
   Man SL, 2021, EUR J MED CHEM, V224, DOI 10.1016/j.ejmech.2021.113690
   Mani SKK, 2020, THERANOSTICS, V10, P10957, DOI 10.7150/thno.49629
   Marrero JA, 2018, HEPATOLOGY, V68, P723, DOI 10.1002/hep.29913
   Miyashita M, 2011, MOL CELL BIOL, V31, P3802, DOI 10.1128/MCB.01368-10
   Ogata F, 2017, ONCOLOGY-BASEL, V93, P92, DOI 10.1159/000470910
   Rong ZX, 2019, FRONT ONCOL, V9, DOI 10.3389/fonc.2019.00369
   Ryerson AB, 2016, CANCER-AM CANCER SOC, V122, P1312, DOI 10.1002/cncr.29936
   Su AI, 2002, P NATL ACAD SCI USA, V99, P15669, DOI 10.1073/pnas.202608199
   Suwanthawornkul T, 2015, PLOS ONE, V10, DOI 10.1371/journal.pone.0145953
   Wu HJ, 2021, BMC GENOMICS, V22, DOI 10.1186/s12864-021-08137-5
   Ye ZQ, 2020, ONCOL LETT, V20, P1409, DOI 10.3892/ol.2020.11673
   Zhang H, 2019, HEPATOLOGY, V69, P1046, DOI 10.1002/hep.30300
   Zhang H, 2016, HEPATOLOGY, V64, P1033, DOI 10.1002/hep.28698
   Zhao P, 2021, FRONT ONCOL, V11, DOI 10.3389/fonc.2021.677926
   Zhou HZ, 2022, HEPATOLOGY, V75, P847, DOI 10.1002/hep.32195
NR 34
TC 0
Z9 0
U1 0
U2 0
PU FRONTIERS MEDIA SA
PI LAUSANNE
PA AVENUE DU TRIBUNAL FEDERAL 34, LAUSANNE, CH-1015, SWITZERLAND
SN 2234-943X
J9 FRONT ONCOL
JI Front. Oncol.
PD FEB 11
PY 2022
VL 12
AR 761021
DI 10.3389/fonc.2022.761021
PG 10
WC Oncology
WE Science Citation Index Expanded (SCI-EXPANDED)
SC Oncology
GA ZI1XH
UT WOS:000761421400001
PM 35223465
OA gold, Green Published
DA 2022-05-02
ER

PT J
AU Li, SM
   Zeng, QW
   Liang, RM
   Long, JY
   Liu, YH
   Xiao, H
   Sun, KY
AF Li, Shumin
   Zeng, Qianwen
   Liang, Ruiming
   Long, Jianyan
   Liu, Yihao
   Xiao, Han
   Sun, Kaiyu
TI Using Systemic Inflammatory Markers to Predict Microvascular Invasion
   Before Surgery in Patients With Hepatocellular Carcinoma
SO FRONTIERS IN SURGERY
LA English
DT Article
DE hepatocellular carcinoma (HCC); microvascular invasion (MVI);
   inflammatory markers; surgery; predictive model
ID PREOPERATIVE PREDICTION; LIVER-TRANSPLANTATION; TUMOR PROGRESSION;
   RECURRENCE; NOMOGRAM; RESECTION; RISK; VALIDATION; SURVIVAL; FEATURES
AB BackgroundMounting studies reveal the relationship between inflammatory markers and post-therapy prognosis. Yet, the role of the systemic inflammatory indices in preoperative microvascular invasion (MVI) prediction for hepatocellular carcinoma (HCC) remains unclear. Patients and MethodsIn this study, data of 1,058 cases of patients with HCC treated in the First Affiliated Hospital of Sun Yat-sen University from February 2002 to May 2018 were collected. Inflammatory factors related to MVI diagnosis in patients with HCC were selected by least absolute shrinkage and selection operator (LASSO) regression analysis and were integrated into an "Inflammatory Score." A prognostic nomogram model was established by combining the inflammatory score and other independent factors determined by multivariate logistic regression analysis. The receiver operating characteristic (ROC) curve and the area under the curve (AUC) were used to evaluate the predictive efficacy of the model. ResultsSixteen inflammatory factors, including neutrophil-to-lymphocyte ratio, platelet-to-lymphocyte ratio, etc., were selected by LASSO regression analysis to establish an inflammatory score. Multivariate logistic regression analysis showed that inflammatory score (OR = 2.14, 95% CI: 1.63-2.88, p < 0.001), alpha fetoprotein (OR = 2.02, 95% CI: 1.46-2.82, p < 0.001), and tumor size (OR = 2.37, 95% CI: 1.70-3.30, p < 0.001) were independent factors for MVI. These three factors were then used to establish a nomogram for MVI prediction. The AUC for the training and validation group was 0.72 (95% CI: 0.68-0.76) and 0.72 (95% CI: 0.66-0.78), respectively. ConclusionThese findings indicated that the model drawn in this study has a high predictive value which is capable to assist the diagnosis of MVI in patients with HCC.
C1 [Li, Shumin] Sun Yat sen Univ, Affiliated Hosp 1, Dept Gastroenterol & Hepatol, Guangzhou, Peoples R China.
   [Zeng, Qianwen] Sun Yat sen Univ, Affiliated Hosp 1, Dept Liver Surg, Guangzhou, Peoples R China.
   [Liang, Ruiming; Long, Jianyan; Liu, Yihao] Sun Yat sen Univ, Affiliated Hosp 1, Clin Trials Unit, Guangzhou, Peoples R China.
   [Xiao, Han] Sun Yat sen Univ, Affiliated Hosp 1, Div Intervent Ultrasound, Guangzhou, Peoples R China.
   [Sun, Kaiyu] Sun Yat sen Univ, Affiliated Hosp 1, Dept Gastrointestinal Surg, Guangzhou, Peoples R China.
RP Xiao, H (corresponding author), Sun Yat sen Univ, Affiliated Hosp 1, Div Intervent Ultrasound, Guangzhou, Peoples R China.; Sun, KY (corresponding author), Sun Yat sen Univ, Affiliated Hosp 1, Dept Gastrointestinal Surg, Guangzhou, Peoples R China.
EM xiaoh69@mail.sysu.edu.cn; sunky5@mail.sysu.edu.cn
FU Guangdong Basic and Applied Basic Research Foundation [2019A1515111168];
   Natural Science Foundation of Guangdong Province, ChinaNational Natural
   Science Foundation of Guangdong Province [2018A030310326]
FX Funding This present work was supported by grants from the Guangdong
   Basic and Applied Basic Research Foundation (No. 2019A1515111168) and
   the Natural Science Foundation of Guangdong Province, China (No.
   2018A030310326).
CR Allavena P, 2008, CRIT REV ONCOL HEMAT, V66, P1, DOI 10.1016/j.critrevonc.2007.07.004
   Bray F, 2018, CA-CANCER J CLIN, V68, P394, DOI 10.3322/caac.21492
   Bruix J, 2005, HEPATOLOGY, V42, P1208, DOI 10.1002/hep.20933
   Cucchetti A, 2014, SURGERY, V155, P512, DOI 10.1016/j.surg.2013.10.009
   Cucchetti A, 2010, J HEPATOL, V52, P880, DOI 10.1016/j.jhep.2009.12.037
   Deng GT, 2019, CANCER MANAG RES, V11, P9037, DOI 10.2147/CMAR.S216178
   Fisher RA, 2007, AM J TRANSPLANT, V7, P1601, DOI 10.1111/j.1600-6143.2007.01802.x
   Forner A, 2012, LANCET, V379, P1245, DOI 10.1016/S0140-6736(11)61347-0
   Grivennikov SI, 2010, CELL, V140, P883, DOI 10.1016/j.cell.2010.01.025
   Imura S, 2018, INT J CLIN ONCOL, V23, P98, DOI 10.1007/s10147-017-1189-8
   Lei ZQ, 2016, JAMA SURG, V151, P356, DOI 10.1001/jamasurg.2015.4257
   Li P, 2018, BIOSCIENCE REP, V38, DOI 10.1042/BSR20180464
   Lim KC, 2011, ANN SURG, V254, P108, DOI 10.1097/SLA.0b013e31821ad884
   Liu C, 2013, WORLD J GASTROENTERO, V19, P1811, DOI 10.3748/wjg.v19.i11.1811
   Marsh JW, 1997, HEPATOLOGY, V26, P444, DOI 10.1002/hep.510260227
   Mazzaferro V, 2009, LANCET ONCOL, V10, P35, DOI 10.1016/S1470-2045(08)70284-5
   Motomura T, 2013, J HEPATOL, V58, P58, DOI 10.1016/j.jhep.2012.08.017
   Pawlik TM, 2005, LIVER TRANSPLANT, V11, P1086, DOI 10.1002/lt.20472
   Pinato DJ, 2012, J HEPATOL, V57, P1013, DOI 10.1016/j.jhep.2012.06.022
   Pote N, 2015, J HEPATOL, V62, P848, DOI 10.1016/j.jhep.2014.11.005
   Roayaie S, 2009, GASTROENTEROLOGY, V137, P850, DOI 10.1053/j.gastro.2009.06.003
   Rodriguez-Peralvarez M, 2013, ANN SURG ONCOL, V20, P325, DOI 10.1245/s10434-012-2513-1
   Rungsakulkij Narongsak, 2018, Asian Pac J Cancer Prev, V19, P3435
   Sanghera C, 2019, LIVER INT, V39, P2008, DOI 10.1111/liv.14220
   Sharma D, 2014, J CELL PHYSIOL, V229, P1005, DOI 10.1002/jcp.24539
   Sumie S, 2008, ANN SURG ONCOL, V15, P1375, DOI 10.1245/s10434-008-9846-9
   Wang LM, 2017, ONCOTARGET, V8, P79971, DOI 10.18632/oncotarget.20402
   Wang L, 2020, WORLD J GASTROENTERO, V26, P1647, DOI 10.3748/wjg.v26.i14.1647
   Watson J, 2012, BMJ-BRIT MED J, V344, DOI 10.1136/bmj.e454
   Xu X, 2019, J HEPATOL, V70, P1133, DOI 10.1016/j.jhep.2019.02.023
   Yang L, 2019, LIVER CANCER, V8, P373, DOI 10.1159/000494099
   Zeng FR, 2019, INT J BIOL MARKER, V34, P213, DOI 10.1177/1724600819874487
   Zhang R, 2019, QUANT IMAG MED SURG, V9, P1503, DOI 10.21037/qims.2019.09.07
   Zhao H, 2017, EUR J RADIOL, V88, P32, DOI 10.1016/j.ejrad.2016.12.030
   Zheng J, 2017, ANN SURG ONCOL, V24, P3706, DOI 10.1245/s10434-017-6060-7
   Zimmerman MA, 2008, ARCH SURG-CHICAGO, V143, P182, DOI 10.1001/archsurg.2007.39
NR 36
TC 0
Z9 0
U1 0
U2 0
PU FRONTIERS MEDIA SA
PI LAUSANNE
PA AVENUE DU TRIBUNAL FEDERAL 34, LAUSANNE, CH-1015, SWITZERLAND
SN 2296-875X
J9 FRONT SURG
JI Front. Surg.
PD MAR 4
PY 2022
VL 9
AR 833779
DI 10.3389/fsurg.2022.833779
PG 9
WC Surgery
WE Science Citation Index Expanded (SCI-EXPANDED)
SC Surgery
GA 0E5ZK
UT WOS:000776759400001
PM 35310437
OA gold, Green Published
DA 2022-05-02
ER

PT J
AU Xiang, CL
   Xiao, YT
   Ma, ZZ
   Peng, YC
   Li, X
   Mao, XH
   Li, LQ
AF Xiang, Cailing
   Xiao, Yating
   Ma, Zhongzhi
   Peng, Yuchong
   Li, Xun
   Mao, Xianhai
   Li, Lequn
TI Liver resection for large and huge hepatocellular carcinoma: Predictors
   of failure, recurrence patterns, and prognoses
SO ASIA-PACIFIC JOURNAL OF CLINICAL ONCOLOGY
LA English
DT Article; Early Access
DE large and huge hepatocellular carcinoma; liver resection; prognosis;
   risk factor
ID LYMPH-NODE METASTASES; LONG-TERM SURVIVAL; ARTERIAL CHEMOEMBOLIZATION;
   CLINICAL-SIGNIFICANCE; CANCER STATISTICS; HEPATECTOMY; GUIDELINES;
   MANAGEMENT; OUTCOMES; IMPACT
AB Background Characteristic symptoms and signs are often absent in patients with hepatocellular carcinoma (HCC). As a result, many patients are not diagnosed until their tumors have grown to large (> 5cm) or huge sizes (> 10cm). Liver resection has traditionally been reserved for patients with small HCC, but more recently it is being used for patients with large and huge tumors. The aim of this study was to determine risk predictors of recurrence, patterns of recurrence, and survival rates for large and huge HCC patients who underwent curative liver resection. Materials and methods We retrospectively identified a subgroup of patients who underwent liver resection for HCC with diameters 5 cm or larger. Overall survival (OS) and recurrence-free survival (RFS) rates were calculated using the Kaplan-Meier method. Univariate and multivariate Cox regression analyses were performed to investigate potential risk factors for recurrence and death. Results Among 897 patients, the median follow-up was 48 (range, 5-140) months. The 1-, 3-, and 5-year RFS rates were 51.6%, 36.1%, and 30.1%, respectively, and OS rates were 80.2%, 55.4%, and 47.7%, respectively. Significant independent predictors of recurrence were preoperative satellite nodule (HR = 2.25; 95% CI, 1.17-4.31; p = .02), preoperative AFP levels above 400 ng/ml (HR = 1.23; 95% CI, 1.04-1.45; p = .01), resection margins of 1 cm or less (HR = 1.21; 95% CI, 1.00-1.46; p = .047), cirrhosis (HR = 2.64; 95% CI, 2.13-3.28; p < .001), and microvascular invasion (HR = 1.71; 95% CI, 1.45-2.20; p < .001). All of these except narrow resection margin were also independent risk factors of OS. Conclusions Hepatic resection for patients with large and huge HCC without hepatic vascular invasion, extrahepatic metastases, or severe chronic liver disease results in acceptable long-term outcomes.
C1 [Xiang, Cailing; Peng, Yuchong; Li, Lequn] Guangxi Med Univ, Dept Hepatobiliary Surg, Affiliated Tumor Hosp, 71 Hedi Rd, Nanning 530021, Guangxi, Peoples R China.
   [Xiang, Cailing; Li, Lequn] Hunan Normal Univ, Hunan Prov Peoples Hosp, Dept Gen Surg 2, Affiliated Hosp 1, Changsha, Peoples R China.
   [Xiao, Yating] UCAS, Hangzhou Inst Adv Study, Sch Mol Med, Hangzhou, Peoples R China.
   [Ma, Zhongzhi; Mao, Xianhai] Hunan Normal Univ, Hunan Prov Peoples Hosp, Dept Hepatobiliary Surg, Affiliated Hosp 1, Changsha, Hunan, Peoples R China.
   [Li, Xun] Univ Chinese Acad Sci, Sch Chem Sci, Beijing, Peoples R China.
RP Li, LQ (corresponding author), Guangxi Med Univ, Dept Hepatobiliary Surg, Affiliated Tumor Hosp, 71 Hedi Rd, Nanning 530021, Guangxi, Peoples R China.; Mao, XH (corresponding author), Hunan Normal Univ, Hunan Prov Peoples Hosp, Dept Hepatobiliary Surg, Affiliated Hosp 1, Changsha, Hunan, Peoples R China.
EM mxhaiszy@yahoo.com; Lilequn16@163.com
FU National Natural Science Foundation of ChinaNational Natural Science
   Foundation of China (NSFC) [81960534]
FX This research was funded by the National Natural Science Foundation of
   China (No. 81260088) and the National Natural Science Foundation of
   China (No. 81960534).
CR Befeler AS, 2002, GASTROENTEROLOGY, V122, P1609, DOI 10.1053/gast.2002.33411
   Bray F, 2018, CA-CANCER J CLIN, V68, P394, DOI 10.3322/caac.21492
   Bruix J, 2001, J HEPATOL, V35, P421, DOI 10.1016/S0168-8278(01)00130-1
   Bruix J, 2002, HEPATOLOGY, V35, P519, DOI 10.1053/jhep.2002.32089
   Bruix J, 2014, GUT, V63, P844, DOI 10.1136/gutjnl-2013-306627
   Bruix J, 2011, HEPATOLOGY, V53, P1020, DOI 10.1002/hep.24199
   Cai WW, 2019, SURG ENDOSC, V33, P3550, DOI 10.1007/s00464-019-06996-4
   Chen WQ, 2016, CA-CANCER J CLIN, V66, P115, DOI 10.3322/caac.21338
   Chen WQ, 2015, CHINESE J CANCER RES, V27, P1, DOI 10.3978/j.issn.1000-9604.2015.02.07
   Choi SI, 2017, J GASTROEN HEPATOL, V32, P651, DOI 10.1111/jgh.13532
   Chun JM, 2011, J SURG ONCOL, V103, P148, DOI 10.1002/jso.21786
   Dekervel J, 2016, TRANSL ONCOL, V9, P139, DOI 10.1016/j.tranon.2016.02.003
   European Assoc Study Liver, 2018, J HEPATOL, V69, P182, DOI 10.1016/j.jhep.2018.03.019
   Hasegawa K, 2005, ANN SURG, V242, P252, DOI 10.1097/01.sla.0000171307.37401.db
   Ho MC, 2009, ANN SURG ONCOL, V16, P848, DOI 10.1245/s10434-008-0282-7
   Hwang S, 2015, J GASTROINTEST SURG, V19, P1281, DOI 10.1007/s11605-015-2849-5
   Imamura H, 2003, J HEPATOL, V38, P200, DOI 10.1016/S0168-8278(02)00360-4
   Kokudo N, 2015, HEPATOL RES, V45, DOI 10.1111/hepr.12464
   Lim C, 2018, HPB, V20, P222, DOI 10.1016/j.hpb.2017.08.027
   Liu S, 2018, ANN SURG ONCOL, V25, P2098, DOI 10.1245/s10434-018-6438-1
   Marrero JA, 2018, HEPATOLOGY, V68, P723, DOI 10.1002/hep.29913
   Mazzaferro V, 1996, NEW ENGL J MED, V334, P693, DOI 10.1056/NEJM199603143341104
   Min YW, 2014, J GASTROEN HEPATOL, V29, P1043, DOI 10.1111/jgh.12504
   Omata M, 2017, HEPATOL INT, V11, P317, DOI 10.1007/s12072-017-9799-9
   Poon RTP, 2002, J AM COLL SURGEONS, V194, P592, DOI 10.1016/S1072-7515(02)01163-8
   Shen XH, 2010, WORLD J SURG, V34, P1028, DOI 10.1007/s00268-010-0400-0
   Strasberg SM, 2013, ANN SURG, V257, P377, DOI 10.1097/SLA.0b013e31825a01f6
   Sun Y, 2019, J BUON, V24, P1402
   Tsilimigras DI, 2020, ANN SURG ONCOL, V27, P2321, DOI 10.1245/s10434-020-08452-3
   Uenishi T, 2000, SURG TODAY, V30, P892, DOI 10.1007/s005950070040
   Villanueva A, 2011, GASTROENTEROLOGY, V140, P1501, DOI 10.1053/j.gastro.2011.02.006
   Wang L, 2019, ANN THORAC SURG, V108, P1685, DOI 10.1016/j.athoracsur.2019.06.086
   Wang XH, 2020, MINIM INVASIV THER, V29, P344, DOI 10.1080/13645706.2019.1649286
   Zeng ZC, 2005, INT J RADIAT ONCOL, V63, P1067, DOI 10.1016/j.ijrobp.2005.03.058
   Zhao JN, 2020, CHEMOTHERAPY, V64, P248, DOI 10.1159/000505739
   Zhong JH, 2014, ANN SURG, V260, P329, DOI 10.1097/SLA.0000000000000236
NR 36
TC 0
Z9 0
U1 3
U2 3
PU WILEY
PI HOBOKEN
PA 111 RIVER ST, HOBOKEN 07030-5774, NJ USA
SN 1743-7555
EI 1743-7563
J9 ASIA-PAC J CLIN ONCO
JI Asia-Pac. J. Clin. Oncol.
DI 10.1111/ajco.13777
EA APR 2022
PG 11
WC Oncology
WE Science Citation Index Expanded (SCI-EXPANDED)
SC Oncology
GA 0J5NN
UT WOS:000780151100001
PM 35404506
DA 2022-05-02
ER

PT J
AU Xu, X
   Sun, SW
   Liu, QP
   Liu, XS
   Wu, FY
   Shen, C
AF Xu, Xun
   Sun, Shuwen
   Liu, Qiuping
   Liu, Xisheng
   Wu, Feiyun
   Shen, Chong
TI Preoperative application of systemic inflammatory biomarkers combined
   with MR imaging features in predicting microvascular invasion of
   hepatocellular carcinoma
SO ABDOMINAL RADIOLOGY
LA English
DT Article
DE Microvascular invasion; Hepatocellular carcinoma; Systemic inflammatory
   biomarkers; Liver imaging features; Risk regression model
ID COMPUTED-TOMOGRAPHY; SURGICAL-TREATMENT; CANCER; SURVIVAL
AB Purpose To investigate whether systemic inflammatory biomarkers compared with the imaging features interpreted by radiologists can offer complementary value for predicting the risk of microvascular invasion (MVI) in patients with hepatocellular carcinoma (HCC). Methods A total of 156 patients with histologically confirmed HCC between Jan 2018 and Dec 2020 were retrospectively enrolled in the primary cohort. Preoperative clinical-inflammatory biomarkers and MR imaging of the patients were recorded and then evaluated as an inflammatory score (Inflam-score) and imaging feature score (Radio-score). Six Inflam-scores and 12 Radio-scores were determined from each patient by univariate analysis. Logistic regression was performed to select risk factors for MVI and establish a predictive nomogram. Decision curve analysis was applied to estimate the incremental value of the Inflam-score to the Radio-score for predicting MVI. Results Four Radio-scores and 2 Inflam-scores, namely, larger tumor size, non-smooth tumor margin, presence of satellite nodules, presence of peritumoral enhance, higher neutrophil-lymphocyte ratio (NLR), and lower prognostic nutritional index (PNI), were significantly associated with MVI (p < 0.05). An MVI risk prediction nomogram was then constructed with an area under the curve (AUC) of 0.868 (95% CI 0.806-0.931). Adding Inflam-scores to Radio-scores improved the sensitivity of the model from 60.9 to 80.4% in receiver operating characteristic (ROC) curve analysis and led to a net benefit in decision curve analysis. Conclusion Systemic inflammatory biomarkers are complementary tools that provide additional benefit to conventional imaging estimation for predicting MVI in HCC patients.
C1 [Xu, Xun; Sun, Shuwen; Liu, Qiuping; Liu, Xisheng; Wu, Feiyun] Nanjing Med Univ, Dept Radiol, Affiliated Hosp 1, 300 Guangzhou Rd, Nanjing 210029, Jiangsu, Peoples R China.
   [Shen, Chong] Nanjing Med Univ, Sch Publ Hlth, Dept Epidemiol, 101 Longmian Ave, Nanjing 211166, Jiangsu, Peoples R China.
RP Shen, C (corresponding author), Nanjing Med Univ, Sch Publ Hlth, Dept Epidemiol, 101 Longmian Ave, Nanjing 211166, Jiangsu, Peoples R China.
EM SC_njmu@163.com
OI Shen, Chong/0000-0001-5935-7723
CR Banerjee S, 2015, HEPATOLOGY, V62, P792, DOI 10.1002/hep.27877
   Bruix J, 2016, GASTROENTEROLOGY, V150, P835, DOI 10.1053/j.gastro.2015.12.041
   Chagas AL, 2019, EUR J GASTROEN HEPAT, V31, P1148, DOI 10.1097/MEG.0000000000001448
   Chandarana H, 2011, AM J ROENTGENOL, V196, P1083, DOI 10.2214/AJR.10.4720
   Diakos CI, 2014, LANCET ONCOL, V15, pE493, DOI 10.1016/S1470-2045(14)70263-3
   Eguchi S, 2010, WORLD J SURG, V34, P1034, DOI 10.1007/s00268-010-0424-5
   Gentile D, 2020, LIVER CANCER, V9, P15, DOI 10.1159/000503719
   Ha SY, 2020, VIRCHOWS ARCH, V477, P807, DOI 10.1007/s00428-020-02841-5
   Hanahan D, 2011, CELL, V144, P646, DOI 10.1016/j.cell.2011.02.013
   Hung HC, 2017, J HEPATO-BIL-PAN SCI, V24, P559, DOI 10.1002/jhbp.498
   Kanwal F, 2012, ALIMENT PHARM THER, V36, P257, DOI 10.1111/j.1365-2036.2012.05174.x
   Lee S, 2021, ANN SURG, V273, P564, DOI 10.1097/SLA.0000000000003268
   Li P, 2018, BIOSCIENCE REP, V38, DOI 10.1042/BSR20180464
   Lo Gullo R, 2020, INSIGHTS IMAGING, V11, DOI 10.1186/s13244-019-0795-6
   Marrero JA, 2018, HEPATOLOGY, V68, P723, DOI 10.1002/hep.29913
   Miyata R, 2006, J GASTROENTEROL, V41, P987, DOI 10.1007/s00535-006-1890-2
   Nathan H, 2009, ANN SURG, V249, P799, DOI 10.1097/SLA.0b013e3181a38eb5
   Omata M, 2017, HEPATOL INT, V11, P317, DOI 10.1007/s12072-017-9799-9
   Peng J, 2018, DIAGN INTERV RADIOL, V24, P121, DOI 10.5152/dir.2018.17467
   Renzulli M, 2016, RADIOLOGY, V279, P432, DOI 10.1148/radiol.2015150998
   Rodriguez-Peralvarez M, 2013, ANN SURG ONCOL, V20, P325, DOI 10.1245/s10434-012-2513-1
   Schobert IT, 2020, EUR RADIOL, V30, P5663, DOI 10.1007/s00330-020-06931-5
   Server S, 2019, TRANSPL P, V51, P2403, DOI 10.1016/j.transproceed.2019.01.178
   Song L, 2021, CLIN IMAG, V76, P77, DOI 10.1016/j.clinimag.2020.11.057
   Suner Asli, 2019, J Transl Sci, V5, DOI 10.15761/JTS.1000260
   Villanueva A, 2019, NEW ENGL J MED, V380, P1450, DOI 10.1056/NEJMra1713263
   Wang CW, 2020, LIVER INT, V40, P229, DOI 10.1111/liv.14281
   Wang WT, 2021, SCI REP-UK, V11, DOI 10.1038/s41598-021-82058-x
   Xu X, 2019, J HEPATOL, V70, P1133, DOI 10.1016/j.jhep.2019.02.023
   Zhang TT, 2019, ARTIF CELL NANOMED B, V47, P2246, DOI 10.1080/21691401.2019.1573174
   Zhang XF, 2018, J GASTROEN HEPATOL, V33, P347, DOI 10.1111/jgh.13843
NR 31
TC 0
Z9 0
U1 1
U2 1
PU SPRINGER
PI NEW YORK
PA ONE NEW YORK PLAZA, SUITE 4600, NEW YORK, NY, UNITED STATES
SN 2366-004X
EI 2366-0058
J9 ABDOM RADIOL
JI Abdom. Radiol.
PD MAY
PY 2022
VL 47
IS 5
SI SI
BP 1806
EP 1816
DI 10.1007/s00261-022-03473-w
EA MAR 2022
PG 11
WC Radiology, Nuclear Medicine & Medical Imaging
WE Science Citation Index Expanded (SCI-EXPANDED)
SC Radiology, Nuclear Medicine & Medical Imaging
GA 0U0JT
UT WOS:000767047700002
PM 35267069
DA 2022-05-02
ER

PT J
AU Zhang, DW
   Love, T
   Hao, YS
   Liu, BLJ
   Thung, S
   Fiel, MI
   Whitney-Miller, CL
   Liao, XY
AF Zhang, Dongwei
   Love, Tanzy
   Hao, Yansheng
   Liu, Bella Lingjia
   Thung, Swan
   Fiel, Maria Isabel
   Whitney-Miller, Christa L.
   Liao, Xiaoyan
TI Tumor Size, Not Small Vessel Invasion, Predicts Survival in Patients
   With Hepatocellular Carcinoma
SO AMERICAN JOURNAL OF CLINICAL PATHOLOGY
LA English
DT Article; Early Access
DE Hepatocellular carcinoma; American Joint Committee on Cancer; Tumor
   staging; Prognosis; Survival
ID AMERICAN JOINT COMMITTEE; STAGING SYSTEM; MICROVASCULAR INVASION;
   CANCER; EPIDEMIOLOGY; REAPPRAISAL; VALIDATION
AB Objectives The 8th edition American Joint Committee on Cancer (AJCC) staging system for hepatocellular carcinoma (HCC) has been criticized for failing to stratify patients. We aimed to reassess and modify the tumor staging criteria for HCC. Methods Three independent study cohorts were collected and analyzed. Results The initial cohort consists of 103 patients with HCC. By Kaplan-Meier survival analysis, the 8th edition failed to distinguish between T1b and T2. Only tumor size and large vessel invasion, but not small vessel invasion or other histopathologic parameters, predicted HCC survival. We modified the T staging criteria by eliminating small vessel invasion while emphasizing tumor size in the middle categories (T2 and T3), which achieved more even distribution of cases and significantly improved risk stratifications (P < .001). This modification was then validated in a cohort of 250 consecutive patients from Mount Sinai Hospital and an online Surveillance, Epidemiology, and End Results data set comprising 9,685 patients, which showed similar results. Small vessel invasion was not an independent prognostic factor in either validation cohort. Conclusions Our study showed that tumor size, but not small vessel invasion, predicts survival in patients with HCC. We suggest incorporating our modified T staging criteria in future AJCC revisions.
C1 [Zhang, Dongwei; Whitney-Miller, Christa L.; Liao, Xiaoyan] Univ Rochester, Med Ctr, Dept Pathol & Lab Med, Rochester, NY 14642 USA.
   [Love, Tanzy] Univ Rochester, Med Ctr, Dept Biostat & Computat Biol, Rochester, NY 14642 USA.
   [Hao, Yansheng; Liu, Bella Lingjia; Thung, Swan; Fiel, Maria Isabel] Icahn Sch Med Mt Sinai, Dept Pathol, New York, NY 10029 USA.
RP Liao, XY (corresponding author), Univ Rochester, Med Ctr, Dept Pathol & Lab Med, Rochester, NY 14642 USA.
EM xiaoyan_liao@urmc.rochester.edu
OI Liao, Xiaoyan/0000-0002-5052-0632
CR Abdel-Rahman O, 2018, HPB, V20, P41, DOI 10.1016/j.hpb.2017.08.017
   Amin MB., 2017, AJCC CANC STAGING MA, V8, DOI [10.1007/978-3-319-40618-3, DOI 10.1007/978-3-319-40618-3]
   Campigotto M, 2020, WORLD J HEPATOL, V12, P1239, DOI 10.4254/wjh.v12.i12.1239
   El Jabbour T, 2019, WORLD J GASTROENTERO, V25, P1653, DOI 10.3748/wjg.v25.i14.1653
   El-Serag HB, 2012, GASTROENTEROLOGY, V142, P1264, DOI 10.1053/j.gastro.2011.12.061
   European Assoc Study Liver, 2012, EUR J CANCER, V48, P599, DOI 10.1016/j.ejca.2011.12.021
   Fan LF, 2010, J GASTROEN HEPATOL, V25, P1556, DOI 10.1111/j.1440-1746.2010.06304.x
   Forner A, 2012, LANCET, V379, P1245, DOI 10.1016/S0140-6736(11)61347-0
   Greene, 2010, AJCC CANC STAGING MA
   Jeon Y, 2019, AM J SURG PATHOL, V43, P943, DOI 10.1097/PAS.0000000000001289
   Kamarajah SK, 2018, J SURG ONCOL, V117, P644, DOI 10.1002/jso.24908
   Kaseb AO, 2016, ONCOTARGET, V7, P69916, DOI 10.18632/oncotarget.12066
   Kim IG, 2019, YONSEI MED J, V60, P140, DOI 10.3349/ymj.2019.60.2.140
   Kinoshita A, 2015, WORLD J HEPATOL, V7, P406, DOI 10.4254/wjh.v7.i3.406
   Lin SB, 2012, LIVER CANCER, V1, P144, DOI 10.1159/000343828
   Lurje I, 2019, INT J MOL SCI, V20, DOI 10.3390/ijms20061465
   Minagawa M, 2007, ANN SURG, V245, P909, DOI 10.1097/01.sla.0000254368.65878.da
   Olthoff KM, 2011, LIVER TRANSPLANT, V17, pS26, DOI 10.1002/lt.22352
   Park S, 2020, CANCER RES TREAT, V52, P1145, DOI 10.4143/crt.2020.208
   Rizzardi AE, 2012, DIAGN PATHOL, V7, DOI 10.1186/1746-1596-7-42
   Salomao M, 2012, HUM PATHOL, V43, P737, DOI 10.1016/j.humpath.2011.07.005
   Sarathi A, 2019, BMC CANCER, V19, DOI 10.1186/s12885-019-5838-3
   Shindoh J, 2020, LIVER CANCER, V9, P156, DOI 10.1159/000504193
   Shindoh J, 2013, ANN SURG ONCOL, V20, P1223, DOI 10.1245/s10434-012-2739-y
   Siegel RL, 2015, CA-CANCER J CLIN, V65, P5, DOI [10.3322/caac.21254, 10.1001/jamaoto.2014.2530, 10.3322/caac.21208, 10.1136/bmj.g1502]
   Tellapuri S, 2018, INDIAN J GASTROENTER, V37, P481, DOI 10.1007/s12664-018-0915-0
   Vauthey JN, 2002, J CLIN ONCOL, V20, P1527, DOI 10.1200/JCO.20.6.1527
   WHO Classification of Tumours Editorial Board eds, 2019, DIG SYST TUM WHO CLA, V5th
   Yang JD, 2019, NAT REV GASTRO HEPAT, V16, P589, DOI 10.1038/s41575-019-0186-y
   Younossi ZM, 2016, HEPATOLOGY, V64, P73, DOI 10.1002/hep.28431
   Zhang GQ, 2018, J SURG RES, V222, P55, DOI 10.1016/j.jss.2017.09.044
NR 31
TC 0
Z9 0
U1 1
U2 1
PU OXFORD UNIV PRESS INC
PI CARY
PA JOURNALS DEPT, 2001 EVANS RD, CARY, NC 27513 USA
SN 0002-9173
EI 1943-7722
J9 AM J CLIN PATHOL
JI Am. J. Clin. Pathol.
DI 10.1093/ajcp/aqac001
EA FEB 2022
PG 11
WC Pathology
WE Science Citation Index Expanded (SCI-EXPANDED)
SC Pathology
GA ZB6RK
UT WOS:000756966800001
PM 35142813
DA 2022-05-02
ER

PT J
AU Yao, WJ
   Yang, S
   Ge, YQ
   Fan, WL
   Xiang, L
   Wan, Y
   Gu, KC
   Zhao, Y
   Zha, RJ
   Bu, JJ
AF Yao, Wenjun
   Yang, Shuo
   Ge, Yaqiong
   Fan, Wenlong
   Xiang, Li
   Wan, Yang
   Gu, Kangchen
   Zhao, Yan
   Zha, Rujing
   Bu, Junjie
TI Computed Tomography Radiomics-Based Prediction of Microvascular Invasion
   in Hepatocellular Carcinoma
SO FRONTIERS IN MEDICINE
LA English
DT Article
DE hepatocellular carcinoma; microvascular invasion; radiomics; nomogram;
   triphasic computed tomography
ID PREOPERATIVE PREDICTION; CANCER HETEROGENEITY; TEXTURE ANALYSIS; CT
   TEXTURE; BIOMARKER; NOMOGRAM; FEATURES
AB BackgroundDue to the high recurrence rate in hepatocellular carcinoma (HCC) after resection, preoperative prognostic prediction of HCC is important for appropriate patient management. Exploring and developing preoperative diagnostic methods has great clinical value in treating patients with HCC. This study sought to develop and evaluate a novel combined clinical predictive model based on standard triphasic computed tomography (CT) to discriminate microvascular invasion (MVI) in hepatocellular carcinoma (HCC). MethodsThe preoperative findings of 82 patients with HCC, including conventional clinical factors, CT imaging findings, and CT texture analysis (TA), were analyzed retrospectively. All included cases were divided into MVI-negative (n = 33; no MVI) and MVI-positive (n = 49; low or high risk of MVI) groups. TA parameters were extracted from non-enhanced, arterial, portal venous, and equilibrium phase images and subsequently calculated using the Artificial Intelligence Kit. After statistical analyses, a clinical model comprising conventional clinical and CT image risk factors, radiomics signature models, and a novel combined model (fused radiomic signature) was constructed. The area under the curve (AUC) of the receiver operating characteristics (ROC) curve was used to assess the performance of the various models in discriminating MVI. ResultsWe found that tumor diameter and pathological grade were effective clinical predictors in clinical model and 12 radiomics features were effective for MVI prediction of each CT phase. The AUCs of the clinical, plain, artery, venous, and delay models were 0.77 (95% CI: 0.67-0.88), 0.75 (95% CI: 0.64-0.87), 0.79 (95% CI: 0.69-0.89), 0.73 (95% CI: 0.61-0.85), and 0.80 (95% CI: 0.70-0.91), respectively. The novel combined model exhibited the best performance, with an AUC of 0.83 (95% CI: 0.74-0.93). ConclusionsModels derived from triphasic CT can preoperatively predict MVI in patients with HCC. Of the models tested here, the novel combined model was most predictive and could become a useful tool to guide subsequent personalized treatment of HCC.
C1 [Yao, Wenjun; Fan, Wenlong; Xiang, Li; Gu, Kangchen] Anhui Med Univ, Affiliated Hosp 2, Dept Radiol, Hefei, Peoples R China.
   [Yang, Shuo] Anhui Mental Hlth Ctr, Dept Radiol, Hefei, Peoples R China.
   [Ge, Yaqiong] GE Healthcare China, Shanghai, Peoples R China.
   [Wan, Yang] Anhui Med Univ, Affiliated Hosp 2, Dept Hematol Lab, Hefei, Peoples R China.
   [Zhao, Yan; Bu, Junjie] Anhui Med Univ, Sch Biomed Engn, Hefei, Peoples R China.
   [Zha, Rujing] Univ Sci & Technol China, Sch Life Sci, Dept Radiol, Div Life Sci & Med,Affiliated Hosp 1, Hefei, Peoples R China.
   [Bu, Junjie] Anhui Med Univ, Affiliated Hosp 4, Hefei, Peoples R China.
RP Bu, JJ (corresponding author), Anhui Med Univ, Sch Biomed Engn, Hefei, Peoples R China.; Zha, RJ (corresponding author), Univ Sci & Technol China, Sch Life Sci, Dept Radiol, Div Life Sci & Med,Affiliated Hosp 1, Hefei, Peoples R China.; Bu, JJ (corresponding author), Anhui Med Univ, Affiliated Hosp 4, Hefei, Peoples R China.
EM zharj@ustc.edc.cn; bujunjie@ahmu.edu.cn
CR Banerjee S, 2015, HEPATOLOGY, V62, P792, DOI 10.1002/hep.27877
   Chen WQ, 2016, CA-CANCER J CLIN, V66, P115, DOI 10.3322/caac.21338
   Ding RR, 2021, BMC GASTROENTEROL, V21, DOI 10.1186/s12876-021-01774-w
   Fomer A, 2014, NAT REV CLIN ONCOL, V11, P525, DOI 10.1038/nrclinonc.2014.122
   Ganeshan B, 2013, RADIOLOGY, V266, P326, DOI 10.1148/radiol.12112428
   Goh V, 2011, RADIOLOGY, V261, P165, DOI 10.1148/radiol.11110264
   Hong SB, 2021, LIVER CANCER, V10, P94, DOI 10.1159/000513704
   Huang YL, 2006, ACAD RADIOL, V13, P713, DOI 10.1016/j.acra.2005.07.014
   Kattan MW, 2007, NAT CLIN PRACT UROL, V4, P638, DOI 10.1038/ncpuro0968
   Kim J, 2018, AM J ROENTGENOL, V211, P1026, DOI 10.2214/AJR.18.19507
   Lambin P, 2012, EUR J CANCER, V48, P441, DOI 10.1016/j.ejca.2011.11.036
   Lee S, 2017, J HEPATOL, V67, P526, DOI 10.1016/j.jhep.2017.04.024
   Li YM, 2020, J DIGIT IMAGING, V33, P1365, DOI 10.1007/s10278-020-00386-2
   Ma XH, 2019, EUR RADIOL, V29, P3595, DOI 10.1007/s00330-018-5985-y
   Ng F, 2013, RADIOLOGY, V266, P177, DOI 10.1148/radiol.12120254
   Ni M, 2019, CANCER IMAGING, V19, DOI 10.1186/s40644-019-0249-x
   Perrin T, 2018, ABDOM RADIOL, V43, P3271, DOI 10.1007/s00261-018-1600-6
   Renzulli M, 2016, RADIOLOGY, V279, P432, DOI 10.1148/radiol.2015150998
   Solomon J, 2016, RADIOLOGY, V279, P185, DOI 10.1148/radiol.2015150892
   Song S, 2019, CLIN RADIOL, V74, DOI 10.1016/j.crad.2019.05.010
   Song WL, 2020, J MAGN RESON IMAGING, V52, P461, DOI 10.1002/jmri.26977
   Xiao YX, 2021, GLAND SURG, V10, P541, DOI 10.21037/gs-20-621
   Xu XD, 2017, J LAPAROENDOSC ADV S, V27, P676, DOI 10.1089/lap.2016.0541
   Xu XF, 2019, JAMA SURG, V154, P209, DOI 10.1001/jamasurg.2018.4334
   Xu X, 2019, J HEPATOL, V70, P1133, DOI 10.1016/j.jhep.2019.02.023
   Yang L, 2019, LIVER CANCER, V8, P373, DOI 10.1159/000494099
   Yip C, 2014, RADIOLOGY, V270, P141, DOI 10.1148/radiol.13122869
   Yushkevich PA, 2006, NEUROIMAGE, V31, P1116, DOI 10.1016/j.neuroimage.2006.01.015
   Zhang HW, 2013, RADIOLOGY, V269, P801, DOI 10.1148/radiol.13130110
   Zhang R, 2019, QUANT IMAG MED SURG, V9, P1503, DOI 10.21037/qims.2019.09.07
   Zhang WL, 2021, FRONT ONCOL, V11, DOI 10.3389/fonc.2021.660629
   Zhang Z, 2019, CANCER IMAGING, V19, DOI 10.1186/s40644-019-0209-5
   Zhao R, 2021, CAN J GASTROENTEROL, V2021, DOI 10.1155/2021/6677821
   Zheng J, 2017, J AM COLL SURGEONS, V225, P778, DOI 10.1016/j.jamcollsurg.2017.09.003
   Zhu YJ, 2019, ONCOL LETT, V18, P720, DOI 10.3892/ol.2019.10378
   Zuo ZC, 2021, ANN SURG ONCOL, V28, P3941, DOI 10.1245/s10434-020-09362-0
NR 36
TC 0
Z9 0
U1 0
U2 0
PU FRONTIERS MEDIA SA
PI LAUSANNE
PA AVENUE DU TRIBUNAL FEDERAL 34, LAUSANNE, CH-1015, SWITZERLAND
EI 2296-858X
J9 FRONT MED-LAUSANNE
JI Front. Med.
PD MAR 24
PY 2022
VL 9
AR 819670
DI 10.3389/fmed.2022.819670
PG 10
WC Medicine, General & Internal
WE Science Citation Index Expanded (SCI-EXPANDED)
SC General & Internal Medicine
GA 0M6JN
UT WOS:000782257700001
PM 35402463
DA 2022-05-02
ER

PT J
AU Cai, Q
   Mao, YZ
   Dai, SQ
   Gao, F
   Xiao, Q
   Hu, WM
   Qin, T
   Yang, QX
   Li, ZZ
   Cai, D
   Zhong, ME
   Ding, KF
   Wu, XJ
   Zhang, R
AF Cai, Qian
   Mao, Yize
   Dai, Siqi
   Gao, Feng
   Xiao, Qian
   Hu, Wanming
   Qin, Tao
   Yang, Qiuxia
   Li, Zhaozhou
   Cai, Du
   Zhong, Min-Er
   Ding, Kefeng
   Wu, Xiao-Jian
   Zhang, Rong
TI The growth pattern of liver metastases on MRI predicts early recurrence
   in patients with colorectal cancer: a multicenter study
SO EUROPEAN RADIOLOGY
LA English
DT Article; Early Access
DE Magnetic resonance imaging; Neoplasm metastasis; Colorectal neoplasms;
   Recurrence
ID HEPATOCELLULAR-CARCINOMA; MICROVASCULAR INVASION; ENHANCED MRI;
   SURVIVAL; RESECTION; CHEMOTHERAPY; CT
AB Objectives The multicenter study aimed to explore the relationship between the growth pattern of liver metastases on preoperative MRI and early recurrence in patients with colorectal cancer liver metastases (CRCLM) after surgery. Methods A total of 348 CRCLM patients from 3 independent centers were enrolled, including 130 patients with 339 liver metastases in the primary cohort and 218 patients in validation cohorts. Referring to the gross classification of hepatocellular carcinoma (HCC), the growth pattern of each liver metastasis on MRI was classified into four types: rough, smooth, focal extranodular protuberant (FEP), and nodular confluent (NC). Disease-free survival (DFS) curve was constructed using the Kaplan-Meier method. Results In primary cohort, 42 (12.4%) of the 339 liver metastases were rough type, 237 (69.9%) were smooth type, 29 (8.6%) were FEP type, and 31 (9.1%) were NC type. Those patients with FEP- and/or NC-type liver metastases had shorter DFS than those without such metastases (p < 0.05). However, there were no significant differences in DFS between patients with rough- and smooth-type liver metastases and those without such metastases. The patients with FEP- and/or NC-type liver metastases also had shorter DFS than those without such metastases in two external validation cohorts. In addition, 40.5% of high-risk-type (FEP and NC) liver metastases converted to low-risk types (rough and smooth) after neoadjuvant chemotherapy. Conclusion The FEP- and NC-type liver metastases were associated with early recurrence, which may facilitate the clinical treatment of CRCLM patients.
C1 [Cai, Qian; Mao, Yize; Hu, Wanming; Yang, Qiuxia; Zhang, Rong] Collaborat Innovat Ctr Canc Med, State Key Lab Oncol Southern China, Guangzhou 510060, Peoples R China.
   [Cai, Qian; Yang, Qiuxia; Zhang, Rong] Sun Yat Sen Univ, Dept Radiol, Ctr Canc, 651 Dongfeng Rd East, Guangzhou 510060, Peoples R China.
   [Mao, Yize] Sun Yat Sen Univ, Dept Hepatobiliary Pancreat Oncol, Ctr Canc, 651 Dongfeng Rd East, Guangzhou 510060, Peoples R China.
   [Dai, Siqi; Xiao, Qian; Ding, Kefeng] Zhejiang Univ, Dept Colorectal Surg & Oncol, Key Lab Canc Prevent & Intervent, Minist Educ,Affiliated Hosp 2,Sch Med, 88 Jiefang Rd, Jiefang Road 310009, Zhejiang, Peoples R China.
   [Gao, Feng; Cai, Du; Zhong, Min-Er; Wu, Xiao-Jian] Sun Yat Sen Univ, Dept Colorectal Surg, Affiliated Hosp 6, Guangzhou 510655, Peoples R China.
   [Gao, Feng; Cai, Du; Zhong, Min-Er; Wu, Xiao-Jian] Guangdong Prov Key Lab Colorectal & Pelv Floor Di, Guangdong Inst Gastroenterol, Natl Key Clin Discipline, Guangzhou 510655, Peoples R China.
   [Hu, Wanming] Sun Yat Sen Univ, Dept Pathol, Ctr Canc, 651 Dongfeng Rd East, Guangzhou 510060, Peoples R China.
   [Qin, Tao] Sun Yat Sen Univ, Sun Yat Sen Mem Hosp, Dept Med Oncol, 107 East Yanjiang Rd, Guangzhou 510120, Peoples R China.
   [Li, Zhaozhou] Shanghai Jiao Tong Univ, Sch Phys & Astron, Dept Astron, 800 Dongchuan Rd, Shanghai 200240, Peoples R China.
   [Ding, Kefeng] Zhejiang Univ, Ctr Canc, Hangzhou, Peoples R China.
RP Zhang, R (corresponding author), Collaborat Innovat Ctr Canc Med, State Key Lab Oncol Southern China, Guangzhou 510060, Peoples R China.; Zhang, R (corresponding author), Sun Yat Sen Univ, Dept Radiol, Ctr Canc, 651 Dongfeng Rd East, Guangzhou 510060, Peoples R China.; Ding, KF (corresponding author), Zhejiang Univ, Dept Colorectal Surg & Oncol, Key Lab Canc Prevent & Intervent, Minist Educ,Affiliated Hosp 2,Sch Med, 88 Jiefang Rd, Jiefang Road 310009, Zhejiang, Peoples R China.; Wu, XJ (corresponding author), Sun Yat Sen Univ, Dept Colorectal Surg, Affiliated Hosp 6, Guangzhou 510655, Peoples R China.; Wu, XJ (corresponding author), Guangdong Prov Key Lab Colorectal & Pelv Floor Di, Guangdong Inst Gastroenterol, Natl Key Clin Discipline, Guangzhou 510655, Peoples R China.; Ding, KF (corresponding author), Zhejiang Univ, Ctr Canc, Hangzhou, Peoples R China.
EM dingkefeng@zju.edu.cn; wuxjian@mail.sysu.edu.cn; zhangr@sysucc.org.cn
OI Li, Zhaozhou/0000-0001-7890-4964
CR Ariizumi S, 2011, J HEPATO-BIL-PAN SCI, V18, P575, DOI 10.1007/s00534-010-0369-y
   Chen WQ, 2018, CHINESE J CANCER RES, V30, P1, DOI 10.21147/j.issn.1000-9604.2018.01.01
   Cheung HMC, 2019, EUR RADIOL, V29, P1032, DOI 10.1007/s00330-018-5618-5
   Cheung HMC, 2018, EUR RADIOL, V28, P3505, DOI 10.1007/s00330-018-5331-4
   Cheunga HMC, 2019, QUANT IMAG MED SURG, V9, P312, DOI 10.21037/qims.2018.10.15
   Choti MA, 2002, ANN SURG, V235, P759, DOI 10.1097/00000658-200206000-00002
   Chou CT, 2014, AM J ROENTGENOL, V203, pW253, DOI 10.2214/AJR.13.10595
   Chun YS, 2009, JAMA-J AM MED ASSOC, V302, P2338, DOI 10.1001/jama.2009.1755
   Dohan A, 2020, GUT, V69, P531, DOI 10.1136/gutjnl-2018-316407
   Egger ME, 2013, J AM COLL SURGEONS, V216, P845, DOI 10.1016/j.jamcollsurg.2012.12.037
   Eguchi S, 2010, WORLD J SURG, V34, P1034, DOI 10.1007/s00268-010-0424-5
   KANAI T, 1987, CANCER, V60, P810, DOI 10.1002/1097-0142(19870815)60:4<810::AID-CNCR2820600417>3.0.CO;2-1
   Karanjia ND, 2009, EJSO-EUR J SURG ONC, V35, P838, DOI 10.1016/j.ejso.2008.09.017
   Kawashima H, 2014, SPRINGERPLUS, V3, DOI 10.1186/2193-1801-3-240
   Knijn N, 2013, HISTOPATHOLOGY, V63, P149, DOI 10.1111/his.12124
   Lee S, 2017, J HEPATOL, V67, P526, DOI 10.1016/j.jhep.2017.04.024
   Lei ZQ, 2016, JAMA SURG, V151, P356, DOI 10.1001/jamasurg.2015.4257
   Leung U, 2017, ANN SURG, V265, P158, DOI 10.1097/SLA.0000000000001624
   Niekel MC, 2010, RADIOLOGY, V257, P674, DOI 10.1148/radiol.10100729
   Nielsen K, 2014, MODERN PATHOL, V27, P1641, DOI 10.1038/modpathol.2014.4
   Nierop PMH, 2020, HPB, V22, P911, DOI 10.1016/j.hpb.2019.10.015
   Pinheiro RS, 2014, AM J SURG, V207, P493, DOI 10.1016/j.amjsurg.2013.05.015
   Saiura A, 2012, WORLD J SURG, V36, P2171, DOI 10.1007/s00268-012-1616-y
   Shur J, 2020, J SURG ONCOL, V121, P357, DOI 10.1002/jso.25783
   Stattner S, 2015, SURG TODAY, V45, P407, DOI 10.1007/s00595-014-0879-3
   Sumie S, 2008, ANN SURG ONCOL, V15, P1375, DOI 10.1245/s10434-008-9846-9
   Uematsu T, 2009, RADIOLOGY, V250, P638, DOI 10.1148/radiol.2503081054
   van Dam PJ, 2017, BRIT J CANCER, V117, P1427, DOI 10.1038/bjc.2017.334
   Vermeulen PB, 2001, J PATHOL, V195, P336, DOI 10.1002/path.966
   Watanabe T, 2011, DIS COLON RECTUM, V54, P1170, DOI 10.1097/DCR.0b013e31821d37a3
NR 30
TC 0
Z9 0
U1 0
U2 0
PU SPRINGER
PI NEW YORK
PA ONE NEW YORK PLAZA, SUITE 4600, NEW YORK, NY, UNITED STATES
SN 0938-7994
EI 1432-1084
J9 EUR RADIOL
JI Eur. Radiol.
DI 10.1007/s00330-022-08774-8
EA APR 2022
PG 11
WC Radiology, Nuclear Medicine & Medical Imaging
WE Science Citation Index Expanded (SCI-EXPANDED)
SC Radiology, Nuclear Medicine & Medical Imaging
GA 0N0OP
UT WOS:000782548200008
PM 35420300
DA 2022-05-02
ER

PT J
AU Wu, ZQ
   Tang, HD
   Wang, LS
   Jin, XL
   Lei, ZQ
   Yang, PH
   Zhou, JH
AF Wu, Zhaoqin
   Tang, Haodong
   Wang, Lishan
   Jin, Xiaoling
   Lei, Zhengqing
   Yang, Pinghua
   Zhou, Jiahua
TI Postoperative survival analysis of hepatocellular carcinoma patients
   with liver cirrhosis based on propensity score matching
SO BMC SURGERY
LA English
DT Article
DE Hepatocellular carcinoma; Cirrhosis; Propensity score matching; Overall
   survival; Recurrence-free survival
ID CHINA; CANCER
AB Objective Most hepatocellular carcinoma (HCC) patients in China have some degree of liver cirrhosis. The effect of cirrhosis on the long-term prognosis of HCC patients after hepatectomy is still unclear. This study aimed to investigate the effect of liver cirrhosis on the prognosis of HCC patients after hepatectomy. Methods Data from patients who underwent hepatectomy and had pathologically confirmed HCC were retrospectively collected. The patients' clinical pathological data were recorded. Propensity score matching (PSM) was used to eliminate the influence of potential confounding factors. The Kaplan-Meier method was used to calculate the recurrence-free survival (RFS) and overall survival (OS) rates, and Cox regression analysis was used to screen for independent risk factors affecting OS and RFS. Results A total of 1381 HCC patients who were initially treated with hepatectomy were included, including 797 patients with liver cirrhosis. The RFS and OS rates in the group with cirrhosis were significantly lower than those in the group without cirrhosis (after PSM, RFS: P < 0.001; OS: P = 0.001). Subgroup analysis showed that among patients with Barcelona Clinic Liver Cancer (BCLC) stage 0-B disease, RFS and OS were significantly lower in those with cirrhosis than in those without cirrhosis (both P < 0.05); while in patients with stage C disease, there was no significant difference between those with and without cirrhosis. In the group with cirrhosis, alpha-fetoprotein (AFP) > 400, intraoperative blood loss, tumor diameter > 5 cm, satellite lesions, and large vessel invasion were independent risk factors for RFS, while albumin-bilirubin (ALBI) grade, neutrophil-to-lymphocyte ratio (NLR), tumor diameter > 5 cm, satellite lesions, microvascular invasion, and macrovascular invasion were independent risk factors for OS. Conclusion HCC with liver cirrhosis has specific characteristics. Compared with patients without cirrhosis, patients with cirrhosis have worse long-term survival after surgery. In addition, the independent risk factors for RFS and OS are different between patients with cirrhosis and without cirrhosis; liver cirrhosis is an independent risk factor for the long-term prognosis of HCC patients, especially patients with BCLC stage 0-B disease after hepatectomy.
C1 [Wu, Zhaoqin; Tang, Haodong; Wang, Lishan; Jin, Xiaoling; Lei, Zhengqing; Zhou, Jiahua] Southeast Univ, Dept Hepatopancreatobiliary Surg, Zhongda Hosp, Sch Med, Nanjing 210009, Jiangsu, Peoples R China.
   [Yang, Pinghua] Second Mil Med Univ, Navy Med Univ, Eastern Hepatobiliary Surg Hosp, Dept Minimally Invas Surg, Shanghai 200438, Peoples R China.
RP Wu, ZQ (corresponding author), Southeast Univ, Dept Hepatopancreatobiliary Surg, Zhongda Hosp, Sch Med, Nanjing 210009, Jiangsu, Peoples R China.
EM jsnjwzq@126.com
FU Natural Science Foundation of Jiangsu ProvinceNatural Science Foundation
   of Jiangsu Province [BK20180377]
FX This work was supported by the Natural Science Foundation of Jiangsu
   Province (BK20180377).
CR Cao W, 2021, CHINESE MED J-PEKING, V134, P783, DOI 10.1097/CM9.0000000000001474
   Chen YS, 2021, BMC GASTROENTEROL, V21, DOI 10.1186/s12876-021-01807-4
   European Assoc Study Liver, 2018, J HEPATOL, V69, P182, DOI 10.1016/j.jhep.2018.03.019
   Kanazawa A, 2013, SURG ENDOSC, V27, P2592, DOI 10.1007/s00464-013-2795-9
   Liang BY, 2021, SCI REP-UK, V11, DOI 10.1038/s41598-021-95835-5
   Llovet JM, 2021, NAT REV DIS PRIMERS, V7, DOI 10.1038/s41572-020-00240-3
   Sung HH, 2022, CLIN EXP HYPERTENS, V44, P146, DOI 10.1080/10641963.2021.2007943
   Torzilli G, 2013, ANN SURG, V257, P929, DOI 10.1097/SLA.0b013e31828329b8
   Wang MJ, 2017, INT J INFECT DIS, V65, P15, DOI 10.1016/j.ijid.2017.09.003
   Wang W, 2015, HEPATOL INT, V9, P621, DOI 10.1007/s12072-015-9648-7
   Xiao J, 2019, J HEPATOL, V71, P212, DOI 10.1016/j.jhep.2019.03.004
   Xu W, 2020, CANCER MANAG RES, V12, P1693, DOI 10.2147/CMAR.S241959
   Xu XF, 2019, JAMA SURG, V154, P209, DOI 10.1001/jamasurg.2018.4334
   Zeng HM, 2018, LANCET GLOB HEALTH, V6, pE555, DOI 10.1016/S2214-109X(18)30127-X
   Zhang BH, 2018, SCI CHINA LIFE SCI, V61, P660, DOI 10.1007/s11427-017-9259-9
   Zhou J, 2020, LIVER CANCER, V9, P682, DOI 10.1159/000509424
NR 16
TC 0
Z9 0
U1 0
U2 0
PU BMC
PI LONDON
PA CAMPUS, 4 CRINAN ST, LONDON N1 9XW, ENGLAND
EI 1471-2482
J9 BMC SURG
JI BMC Surg.
PD MAR 21
PY 2022
VL 22
IS 1
AR 103
DI 10.1186/s12893-022-01556-5
PG 9
WC Surgery
WE Science Citation Index Expanded (SCI-EXPANDED)
SC Surgery
GA ZW8JM
UT WOS:000771452800001
PM 35313836
OA gold, Green Published
DA 2022-05-02
ER

PT J
AU Tian, YQ
   Hua, H
   Peng, QQ
   Zhang, ZX
   Wang, XL
   Han, JQ
   Ma, WJ
   Chen, JJ
AF Tian, Yaqi
   Hua, Hui
   Peng, Qiqi
   Zhang, Zaixian
   Wang, Xiaolin
   Han, Junqi
   Ma, Wenjuan
   Chen, Jingjing
TI Preoperative Evaluation of Gd-EOB-DTPA-Enhanced MRI Radiomics-Based
   Nomogram in Small Solitary Hepatocellular Carcinoma (<= 3 cm) With
   Microvascular Invasion: A Two-Center Study
SO JOURNAL OF MAGNETIC RESONANCE IMAGING
LA English
DT Article; Early Access
DE microvascular invasion; hepatocellular carcinoma; gadolinium
   ethoxybenzyl diethylenetriamine pentaacetic acid; nomogram
ID PREDICTION
AB Background Preoperative evaluation of microvascular invasion (MVI) in small solitary hepatocellular carcinoma (HCC; maximum lesion diameter <= 3 cm) is important for treatment decisions. Purpose To apply gadolinium ethoxybenzyl diethylenetriamine pentaacetic acid (Gd-EOB-DTPA)-enhanced MRI to develop and validate a nomogram for preoperative evaluation of MVI in small solitary HCC and to compare the effectiveness of radiomics evaluation models based on different volumes of interest (VOIs). Study Type Retrospective. Population A total of 196 patients include 62 MVI-positive and 134 MVI-negative patients were enrolled (training cohort, n = 105; testing cohort, n = 45; external validation cohort, n = 46). Field Strength/Sequence 3.0 T, fat suppressed fast-spin-echo T2-weighted and Gd-EOB-DTPA-enhanced T1-weighted magnetization-prepared rapid gradient-echo sequences. Assessment Radiomics features were extracted on T2-weighted, arterial phase (AP), and hepatobiliary phase (HBP) images from different VOIs (VOIintratumor and VOIintratumor+peritumor) and filtered by the least absolute shrinkage selection operator (LASSO) regression. From VOIintratumor and VOIintratumor+peritumor, eight radiomics models were constructed based on three MRI sequences (T2-weighted, AP, and HBP) and fused sequences (combined of three sequences). Nomograms were constructed of a clinical-radiological (CR) model and a clinical-radiological-radiomics (CRR) model. Statistical Tests One-way analysis of variance, independent t-test, Chi-square test or Fisher's exact test, Wilcoxon rank-sum test, LASSO, logistic regression analysis, area under the curve (AUC), nomograms, decision curve, net reclassification improvement (NRI), integrated discrimination improvement (IDI) analyses, and DeLong test. Results Among eight radiomics models, the fused sequences-based VOIintratumor+peritumor radiomics model showed the best performance. The CRR model containing the best performance radiomics model and CR model with the AUC values were 0.934, 0.889, and 0.875, respectively. NRI and IDI analyses showed that the CRR model improved evaluation efficacy over the CR model for all three cohorts (all P-value <0.05). Data Conclusion The CRR model nomogram could preoperatively evaluate MVI in small solitary HCC. The radiomics model based on VOIintratumor+peritumor might achieve better evaluation results. Evidence Level 4 Technical Efficacy Stage 2
C1 [Tian, Yaqi; Peng, Qiqi; Zhang, Zaixian; Wang, Xiaolin; Han, Junqi] Qingdao Univ, Dept Radiol, Affiliated Hosp, Qingdao, Peoples R China.
   [Hua, Hui] Qingdao Univ, Dept Thyroid Surg, Affiliated Hosp, Qingdao, Peoples R China.
   [Ma, Wenjuan] Tianjin Med Univ Canc Inst & Hosp, Dept Breast Imaging, Tianjin, Peoples R China.
   [Chen, Jingjing] Qingdao Univ, Dept Breast Imaging, Affiliated Hosp, 59 Haier Rd, Qingdao, Shandong, Peoples R China.
RP Ma, WJ (corresponding author), Tianjin Med Univ Canc Inst & Hosp, Dept Breast Imaging, Tianjin, Peoples R China.; Chen, JJ (corresponding author), Qingdao Univ, Dept Breast Imaging, Affiliated Hosp, 59 Haier Rd, Qingdao, Shandong, Peoples R China.
EM mawenjuan2008@163.com; chenjingjingsky@126.com
CR Ahn SY, 2015, ABDOM IMAGING, V40, P843, DOI 10.1007/s00261-014-0256-0
   Bray F, 2018, CA-CANCER J CLIN, V68, P394, DOI 10.3322/caac.21492
   Chang WC, 2014, ABDOM IMAGING, V39, P1202, DOI 10.1007/s00261-014-0168-z
   Chong HH, 2021, EUR RADIOL, V31, P4824, DOI 10.1007/s00330-020-07601-2
   Dong Y, 2020, FRONT ONCOL, V10, DOI 10.3389/fonc.2020.00353
   Du M, 2014, BMC CANCER, V14, DOI 10.1186/1471-2407-14-38
   Ellmann S, 2020, CANCERS, V12, DOI 10.3390/cancers12092366
   Feng ST, 2019, EUR RADIOL, V29, P4648, DOI 10.1007/s00330-018-5935-8
   Hu H, 2017, SCI REP-UK, V7, DOI 10.1038/s41598-017-15491-6
   Huang MQ, 2018, CONTRAST MEDIA MOL I, DOI 10.1155/2018/9674565
   Kawahara D, 2021, FRONT ONCOL, V10, DOI 10.3389/fonc.2020.569461
   Kim KA, 2012, J MAGN RESON IMAGING, V35, P629, DOI 10.1002/jmri.22876
   Kitao A, 2020, EUR RADIOL, V30, P3438, DOI 10.1007/s00330-020-06687-y
   Kurth MJ, 2020, SCI REP-UK, V10, DOI 10.1038/s41598-020-76929-y
   Lambin P, 2017, NAT REV CLIN ONCOL, V14, P749, DOI 10.1038/nrclinonc.2017.141
   Lee S, 2010, J MAGN RESON IMAGING, V32, P719, DOI 10.1002/jmri.22291
   Lee S, 2021, ANN SURG, V273, P564, DOI 10.1097/SLA.0000000000003268
   Lee S, 2017, J HEPATOL, V67, P526, DOI 10.1016/j.jhep.2017.04.024
   Lin ST, 2019, J GASTROINTEST SURG, V23, P2372, DOI 10.1007/s11605-019-04140-0
   Liu XJ, 2017, LIVER TRANSPLANT, V23, P1505, DOI 10.1002/lt.24867
   Ma XH, 2019, EUR RADIOL, V29, P3595, DOI 10.1007/s00330-018-5985-y
   Nebbia G, 2020, J DIGIT IMAGING, V33, P1376, DOI 10.1007/s10278-020-00353-x
   Pinker K, 2018, J MAGN RESON IMAGING, V47, P604, DOI 10.1002/jmri.25870
   Rao CY, 2020, BMC MED IMAGING, V20, DOI 10.1186/s12880-020-00433-y
   [饶圣祥 Rao Shengxiang], 2019, [中华放射学杂志, Chinese Journal of Radiology], V53, P1031
   Rodriguez-Peralvarez M, 2013, ANN SURG ONCOL, V20, P325, DOI 10.1245/s10434-012-2513-1
   Shi R, 2020, FRONT ENDOCRINOL, V11, DOI 10.3389/fendo.2020.00559
   Shin J, 2021, SCI REP-UK, V11, DOI 10.1038/s41598-021-81408-z
   Surov A, 2021, LIVER CANCER, V10, P10, DOI 10.1159/000511384
   [田雅琪 Tian Yaqi], 2021, [磁共振成像, Chinese Journal of Magnetic Resonance Imaging], V12, P57
   Tsuboyama T, 2010, RADIOLOGY, V255, P824, DOI 10.1148/radiol.10091557
   Uno H, 2013, STAT MED, V32, P2430, DOI 10.1002/sim.5647
   Wang XX, 2020, EUR J RADIOL, V133, DOI [10.1016/j.cjrad.2020.109361, 10.1016/j.ejrad.2020.109361]
   Wei MY, 2021, FRONT ONCOL, V11, DOI 10.3389/fonc.2021.650266
   Wei Y, 2019, EUR RADIOL, V29, P5403, DOI 10.1007/s00330-019-06088-w
   Xu PJ, 2014, J GASTROEN HEPATOL, V29, P330, DOI 10.1111/jgh.12358
   Xu X, 2019, J HEPATOL, V70, P1133, DOI 10.1016/j.jhep.2019.02.023
   Yamashita Y, 2018, ANN GASTROENT SURG, V2, P197, DOI 10.1002/ags3.12057
   Yang L, 2019, LIVER CANCER, V8, P373, DOI 10.1159/000494099
   Yang Y, 2021, FRONT ONCOL, V11, DOI 10.3389/fonc.2021.756216
   Zhang R, 2019, QUANT IMAG MED SURG, V9, P1503, DOI 10.21037/qims.2019.09.07
   Zhang Y, 2021, FRONT ONCOL, V11, DOI 10.3389/fonc.2021.633596
   Zhou Y, 2019, J MAGN RESON IMAGING, V50, P315, DOI 10.1002/jmri.26566
NR 43
TC 1
Z9 1
U1 1
U2 1
PU WILEY
PI HOBOKEN
PA 111 RIVER ST, HOBOKEN 07030-5774, NJ USA
SN 1053-1807
EI 1522-2586
J9 J MAGN RESON IMAGING
JI J. Magn. Reson. Imaging
DI 10.1002/jmri.28157
EA MAR 2022
PG 14
WC Radiology, Nuclear Medicine & Medical Imaging
WE Science Citation Index Expanded (SCI-EXPANDED)
SC Radiology, Nuclear Medicine & Medical Imaging
GA ZU7KA
UT WOS:000770017700001
PM 35298849
DA 2022-05-02
ER

PT J
AU Wu, YJ
   Liu, HZ
   Zeng, JX
   Chen, YF
   Fang, GX
   Zhang, JY
   Zhou, WP
   Zeng, YY
   Liu, JF
AF Wu, Yijun
   Liu, Hongzhi
   Zeng, Jianxing
   Chen, Yifan
   Fang, Guoxu
   Zhang, Jinyu
   Zhou, Weiping
   Zeng, Yongyi
   Liu, Jingfeng
TI Development and validation of nomogram to predict very early recurrence
   of combined hepatocellular-cholangiocarcinoma after hepatic resection: a
   multi-institutional study
SO WORLD JOURNAL OF SURGICAL ONCOLOGY
LA English
DT Article
DE Combined hepatocellular-cholangiocarcinoma (cHCC); Very early
   recurrence; Nomogram; Prognosis
ID CURATIVE RESECTION; RISK-FACTORS; CARCINOMA; LIVER; PROGNOSIS;
   HEPATECTOMY; PATTERNS; FEATURES
AB Background and objectives Combined hepatocellular cholangiocarcinoma (cHCC) has a high incidence of early recurrence. The objective of this study is to construct a model predicting very early recurrence (VER) (i.e., recurrence within 6 months after surgery) of cHCC. Methods One hundred thirty-one consecutive patients from Eastern Hepatobiliary Surgery Hospital served as a development cohort to construct a nomogram predicting VER by using multi-variable logistic regression analysis. The model was internally and externally validated in a validation cohort of 90 patients from Mengchao Hepatobiliary Hospital using the C concordance statistic, calibration analysis, and decision curve analysis (DCA). Results The VER nomogram contains microvascular invasion (MiVI), macrovascular invasion (MaVI), and CA19-9 > 25 mAU/mL. The model shows good discrimination with C-indexes of 0.77 (95% CI: 0.69-0.85) and 0.76 (95% CI: 0.66-0.86) in the development cohort and validation cohort respectively. Decision curve analysis demonstrated that the model is clinically useful and the calibration of our model was favorable. Our model stratified patients into two different risk groups, which exhibited significantly different VER. Conclusions Our model demonstrated favorable performance in predicting VER in cHCC patients.
C1 [Wu, Yijun; Liu, Hongzhi; Zeng, Jianxing; Fang, Guoxu; Zhang, Jinyu; Zeng, Yongyi] Fujian Med Univ, Mengchao Hepatobiliary Hosp, Dept Hepatobiliary Surg, Fuzhou 350025, Peoples R China.
   [Chen, Yifan] Fujian Med Univ, Shengli Clin Med Coll, Fuzhoum, Peoples R China.
   [Zhou, Weiping] Second Mil Med Univ, Eastern Hepatobiliary Surg Hosp, Dept Hepatobiliary Surg, Shanghai 200438, Peoples R China.
   [Liu, Jingfeng] Fujian Med Univ, Canc Hosp, 420 Fuma Rd, Fuzhou 350014, Fujian, Peoples R China.
   [Liu, Jingfeng] Fujian Canc Hosp, 420 Fuma Rd, Fuzhou 350014, Fujian, Peoples R China.
   [Liu, Jingfeng] Fujian Med Univ, Mengchao Hepatobiliary Hosp, Big Data Inst Southeast Hepatobiliary Hlth Inform, Fuzhou 350025, Peoples R China.
RP Zeng, YY (corresponding author), Fujian Med Univ, Mengchao Hepatobiliary Hosp, Dept Hepatobiliary Surg, Fuzhou 350025, Peoples R China.; Liu, JF (corresponding author), Fujian Med Univ, Mengchao Hepatobiliary Hosp, Big Data Inst Southeast Hepatobiliary Hlth Inform, Fuzhou 350025, Peoples R China.
EM lamp197311@126.com; drjingfeng@126.com
RI Zhou, Weiping/AGI-5344-2022
FU Fuzhou Science and Technology Bureau Project [2020-WS-57]; Fuzhou
   Science and Technology Bureau project [2020-WS-92]
FX This study was supported by Fuzhou Science and Technology Bureau Project
   (2020-WS-57) and Fuzhou Science and Technology Bureau project
   (2020-WS-92).
CR ALLEN RA, 1949, AM J PATHOL, V25, P647
   Ariizumi S, 2012, ANN SURG ONCOL, V19, P1628, DOI 10.1245/s10434-011-2150-0
   Arnaoutakis DJ, 2014, ANN SURG ONCOL, V21, P147, DOI 10.1245/s10434-013-3211-3
   Beaufrere A, 2021, J HEPATOL, V74, P1212, DOI 10.1016/j.jhep.2021.01.035
   Chan AWH, 2018, J HEPATOL, V69, P1284, DOI 10.1016/j.jhep.2018.08.027
   Chu KJ, 2014, EUR J GASTROEN HEPAT, V26, P192, DOI 10.1097/MEG.0b013e3283625df9
   Chun YS, 2018, ANN SURG ONCOL, V25, P845, DOI 10.1245/s10434-017-6025-x
   Collins GS., 2015, BMJ, V350
   Dahiya D, 2010, SURGERY, V147, P676, DOI 10.1016/j.surg.2009.10.043
   Deng ZF, 2021, WORLD J SURG ONCOL, V19, DOI 10.1186/s12957-021-02199-1
   EDMONDSON HA, 1954, CANCER-AM CANCER SOC, V7, P462, DOI 10.1002/1097-0142(195405)7:3<462::AID-CNCR2820070308>3.0.CO;2-E
   He CB, 2019, BMC CANCER, V19, DOI 10.1186/s12885-019-5398-6
   Hirokawa F, 2016, SURG ONCOL, V25, P24, DOI 10.1016/j.suronc.2015.12.002
   Huang J, 2020, CANCER MED-US, V9, P2791, DOI 10.1002/cam4.2944
   Iasonos A, 2008, J CLIN ONCOL, V26, P1364, DOI 10.1200/JCO.2007.12.9791
   Ishii T, 2020, WORLD J SURG ONCOL, V18, DOI 10.1186/s12957-020-02099-w
   Jeon SK, 2019, EUR RADIOL, V29, P373, DOI 10.1007/s00330-018-5605-x
   Jeong SS, 2017, BMC CANCER, V17, DOI 10.1186/s12885-017-3464-5
   Jung SW, 2016, ANN SURG TREAT RES, V90, P257, DOI 10.4174/astr.2016.90.5.257
   Kim KH, 2009, ANN SURG ONCOL, V16, P623, DOI 10.1245/s10434-008-0278-3
   Lang BHH, 2003, ARCH SURG-CHICAGO, V138, P1207, DOI 10.1001/archsurg.138.11.1207
   Lee JH, 2011, J CLIN GASTROENTEROL, V45, P69, DOI 10.1097/MCG.0b013e3181ce5dfa
   Lee SD, 2014, HEPATOB PANCREAT DIS, V13, P594, DOI 10.1016/S1499-3872(14)60275-7
   Liu H, 2021, WORLD J SURG ONCOL, V19, DOI 10.1186/s12957-021-02330-2
   Ma MC, 2018, BMC CANCER, V18, DOI 10.1186/s12885-018-4146-7
   Park MS, 2014, J KOREAN MED SCI, V29, P1360, DOI 10.3346/jkms.2014.29.10.1360
   Peng W, 2021, WORLD J SURG ONCOL, V19, DOI 10.1186/s12957-021-02160-2
   Schizas D, 2020, HEPATOB PANCREAT DIS, V19, P515, DOI 10.1016/j.hbpd.2020.07.004
   Sheng X, 2020, HEPATOL INT, V14, P1034, DOI 10.1007/s12072-020-10111-4
[truncated: 45,430 more chars]
