# Supplementary material for: Global research status and frontiers on microvascular invasion of hepatocellular carcinoma: A bibliometric and visualized analysis
Source: Front Oncol. 2022 Dec 14;12:1037145. doi: 10.3389/fonc.2022.1037145 (PMC9795233; doi:10.3389/fonc.2022.1037145)
Supplement: Supplementary file 1 [file DataSheet_1.zip › data4/log.txt]

Total Records Found: 1239
1131	Article
108	Review
---------------------------------------------------------
Total Unique Records (Article): 1131
Duplicates: 0
Discarded: 108

-------------------------------------------------------
Years: 10
2013	60
2014	65
2015	85
2016	108
2017	110
2018	110
2019	163
2020	169
2021	212
2022	49

2013	D:\ÎÄÕÂ\¿ÉÊÓ»¯·ÖÎö\Êý¾Ý\citespace\output\download2013u60pt1.txt
2014	D:\ÎÄÕÂ\¿ÉÊÓ»¯·ÖÎö\Êý¾Ý\citespace\output\download2014u65pt1.txt
2015	D:\ÎÄÕÂ\¿ÉÊÓ»¯·ÖÎö\Êý¾Ý\citespace\output\download2015u85pt1.txt
2016	D:\ÎÄÕÂ\¿ÉÊÓ»¯·ÖÎö\Êý¾Ý\citespace\output\download2016u108pt1.txt
2017	D:\ÎÄÕÂ\¿ÉÊÓ»¯·ÖÎö\Êý¾Ý\citespace\output\download2017u110pt1.txt
2018	D:\ÎÄÕÂ\¿ÉÊÓ»¯·ÖÎö\Êý¾Ý\citespace\output\download2018u110pt1.txt
2019	D:\ÎÄÕÂ\¿ÉÊÓ»¯·ÖÎö\Êý¾Ý\citespace\output\download2019u163pt1.txt
2020	D:\ÎÄÕÂ\¿ÉÊÓ»¯·ÖÎö\Êý¾Ý\citespace\output\download2020u169pt1.txt
2021	D:\ÎÄÕÂ\¿ÉÊÓ»¯·ÖÎö\Êý¾Ý\citespace\output\download2021u212pt1.txt
2022	D:\ÎÄÕÂ\¿ÉÊÓ»¯·ÖÎö\Êý¾Ý\citespace\output\download2022u49pt1.txt

Total unique records exported: 1131
WOS Records found: 1239
WOS Records retained: 1131
Scopus Records retained: 0
CSSCI Records retained: 0
Dimensions Records retained: 0
Overlapped Records: 0

####### STATISTICS #########
Total: 1239
   AB: 1239	100.0%
  DOI: 1203	97.09443%
 PMID: 1221	98.54722%
   DE: 992	80.06457%
   ID: 1196	96.52946%
   WC: 1239	100.0%
   SC: 1239	100.0%
   CR: 1237	99.83858%
   RR: 0	0.0%
   XX: 0	0.0%
   YY: 0	0.0%
   ZZ: 0	0.0%

############################
